# Supplementary material for: Subgroup-Elimination Transcriptomics Identifies Signaling Proteins that Define Subclasses of TRPV1-Positive Neurons and a Novel Paracrine Circuit
Source: PLoS One. 2014 Dec 31;9(12):e115731. doi: 10.1371/journal.pone.0115731 (PMC4281118; doi:10.1371/journal.pone.0115731)
Supplement: S1 Table — All genes detected in sensory ganglia with a detection p-value <0.01 using microarrays. (XLSX) [file pone.0115731.s003.xlsx]

## Sheet: Table_S1
Symbol	Name	ProbeID	EntrezID	FC.RTX	FC.Cap	padj.RTX	padj.Cap	AveExpr.RTX	AveExpr.Cap	Cont1	Cont2	Cont3	Cont4	Cap1	Cap2	Cap3	Cap4	RTX1	RTX2	RTX3	RTX4	Probesequence
Iapp	islet amyloid polypeptide	ILMN_1359967	24476	11.6051	5.5393	6.05975e-07	4.02827e-05	351.736	351.736	1505.18	1289.17	1521.84	1334.75	237.996	245.964	228.787	312.59	137.462	167.405	69.6631	135.559	GCTCCAGCAACAACCTTGGTCCAGTCCTCCCACCAACCAATGTGGGATCC
Cartpt	CART prepropeptide	ILMN_1356902	29131	10.9787	7.66163	1.9249e-07	2.38157e-06	149.348	149.348	540.164	998.444	542.274	626.948	79.8969	85.1243	94.4734	82.8174	62.2619	48.5073	73.6385	56.7495	TCCACCTGACACATTCTTGTGACCTTTCTGGGAAGAAGAGGGACTTTCGC
Crh	corticotropin releasing hormone	ILMN_1358429	81648	7.99409	5.00037	4.75634e-05	0.000892024	168.845	168.845	1125.09	494.917	501.14	398.077	180.032	92.3429	92.767	115.21	83.8686	61.4571	77.0249	68.5118	CCACCTTCTGAGGGAAGTCTTGGAAATGGCCAGGGCAGAGCAGTTAGCTC
Mrgprx3	MAS-related GPR, member X3	ILMN_1650791	252960	6.79005	4.32895	1.0227e-08	2.91291e-07	495.4	495.4	1488.97	1382.79	1625.75	1632.32	361.466	320.147	319.067	421.374	239.9	209.631	204.487	249.951	ATCGTTCTGTGGCGCTGGGCGGATGAAGCTCACCAGATTGTACGCGACCA
Kcnip1	Kv channel-interacting protein 1	ILMN_1349917	65023	6.62171	4.08958	0.000267491	0.00524382	202.275	202.275	674.14	534.179	636.528	593.903	151.763	128.389	111.772	223.474	103.585	129.698	40.4216	130.392	GAAATACACATATCCCGTGCTCAAAGAGGACACTCCCAGGCAGCACGTGG
Trpv1	transient receptor potential cation channel, subfamily V, member 1	ILMN_1356230	83810	4.64356	2.99264	3.41354e-09	2.34984e-07	2020.22	2020.22	4631.92	4766.53	4906.11	5137.69	1560.38	1694.8	1484.75	1767.05	1105.53	1022.02	1010.9	1047.91	CGGGCCTGCTGTGGGAACTGGGAGGTGTGTGGGAATTGAGATGTGTATCC
Gfra3	GDNF family receptor alpha 3	ILMN_1374211	84422	4.36116	2.22249	2.44803e-06	0.00111664	966.555	966.555	1823.91	2217.27	2146.69	2077.64	893.804	948.139	900.194	969.068	487.964	515.35	328.282	603.97	AACCGGGTGAGGAAGAGACCCAGTAACCCTACTGCTAAGTGCTGTGTGAC
Slc51a	organic solute transporter alpha	ILMN_1360721	303879	4.29382	2.74216	6.19225e-08	5.75229e-06	643.716	643.716	1403.08	1481.56	1520.79	1454.85	644.938	503.473	451.275	555.118	361.87	340.678	345.19	317.953	TTACCGCCAGACCTGGACTCAACGCTCAAAGCCTGACAAGAGCGGCTTGG
Mrgprd	MAS-related GPR, member D	ILMN_1376299	293648	3.44967	2.61558	6.72118e-05	0.00125129	72.5497	72.5497	151.631	107.877	167.288	190.175	65.6235	55.6071	52.4983	58.0403	52.7034	45.9368	31.5104	48.1695	TCAGGACGAGCCTGAAGGCAGGGAGACGCCATCCACATGTACTAATGATG
Ascl4	achaete-scute complex homolog 4 (Drosophila)	ILMN_1372934	299687	3.36397	2.12471	4.75287e-05	0.00433436	116.431	116.431	240.081	163.742	273.786	235.077	115.728	101.143	108.134	98.0865	70.0558	73.156	48.4673	79.54	GAGCGTCACAGGCCGGACCTCAACAGCGATGGCGAGTCCAAAGCGTCCTC
Kcnk2	potassium channel, subfamily K, member 2	ILMN_1376659	170899	3.16879	2.20278	2.63446e-05	0.0012654	482.997	482.997	906.888	1029.43	815.716	953.328	409.116	462.599	317.222	513.608	277.615	321.83	238.694	337.634	TGAAGGCTGATGTGGTGGGATGTACCACGCATAAACTGTGAACTGGATGG
Gal	galanin prepropeptide	ILMN_1370600	29141	2.99351	1.60701	2.07911e-05	0.0189855	225.914	225.914	355.476	413.605	362.267	397.143	227.967	258.067	254.428	211.897	138.23	126.161	94.3852	160.035	GTTTCTCAGTTTCTTGCACCTTAAAGAGGCCGGGGCCCTCGACAGCCTGC
Cldn10	claudin 10	ILMN_1358030	290485	2.92339	2.18452	0.000665474	0.0117681	66.9185	66.9185	148.207	96.7735	121.081	136.817	71.2328	42.4098	50.3967	68.5282	41.0668	34.51	37.9934	60.4159	GGACCCACGTCAGTCATGTCTTCCCGGACCAAGTATCAAGGCGGAGAAGG
Tac1	tachykinin 1	ILMN_1371400	24806	2.83496	1.56728	1.84816e-06	0.00451497	8883.18	8883.18	12673	15803.3	15371.1	14775.2	9878.87	10046.6	8375.99	9068.15	5505.28	5197.1	4400.92	5592.33	GCGATGCAAGTCTCCAAAGACAGAAAGGCTGCTGTGAGGCAGTGCAGGCG
Trpc3	transient receptor potential cation channel, subfamily C, member 3	ILMN_1359758	60395	2.78059	2.28534	2.07911e-05	0.000259911	370.953	370.953	875.647	695.28	648.519	564.48	309.747	264.737	279.303	356.746	246.311	231.004	259.981	252.039	GGTGCTTGGTAAATGTTGAACCCAGCTGGCCTGGACAGCCAGTAGCATCC
Chrna6	cholinergic receptor, nicotinic, alpha 6	ILMN_1360525	81721	2.62032	2.18851	1.20254e-05	0.00014312	515.59	515.59	940.571	769.891	1090.55	918.521	403.794	452.028	417.29	415.146	352.354	340.117	418.175	307.022	GCCACTGCTTGGGAACACAGGAGCGTCTTAATCGGGATTTTCCTTTTGCC
Acpp	acid phosphatase, prostate	ILMN_1354676	56780	2.61385	2.05865	2.86614e-06	9.87572e-05	1275.26	1275.26	2381.98	2101.78	2125.02	2344.17	1145.16	1031.04	993.729	1183.41	906.888	818.816	734.55	979.482	GGGCAAAGGACCTGATTCACCTGACAACAACGCTCACCTGTTCCCCTGCC
Grik1	glutamate receptor, ionotropic, kainate 1	ILMN_1354440	29559	2.49357	1.87091	5.31208e-07	4.02742e-05	1690.51	1690.51	3118.1	2835.26	2849.48	2527.29	1610.47	1417.77	1448.86	1570.74	1083.29	1154.63	1155.95	1138.91	CAGAGGACTATGTCTTTATCCATAACCCCAGTCGTGGACAGAGGGGGAAG
Galr2	galanin receptor 2	ILMN_1368530	29234	2.30151	1.67073	6.70575e-06	0.000897575	529.804	529.804	799.229	775.09	891.728	859.203	494.313	438.093	534.654	526.12	405.635	349.348	372.726	320.27	ACCCCATCGTTTACGCTCTGGTCTCCAAGCATTTCCGTAAAGGTTTCCGC
Alk	anaplastic lymphoma kinase	ILMN_1353353	266802	2.27728	1.92137	0.000320444	0.00409227	272.31	272.31	413.748	555.118	436.988	392.073	229.888	245.699	200	255.604	202.758	220.216	221.516	147.931	CCCCTGTTCAGGCTGCGCCACTTCCCCTGCGGCAACGTCAACTATGGTTA
Rgs4	regulator of G-protein signaling 4	ILMN_1357095	29480	2.2768	1.81658	5.0765e-07	2.47746e-05	19128.8	19128.8	29708.1	31401.5	31401.5	30344.2	16862.9	16306.9	15859.6	18717.2	13674.5	13018	13967.4	13304.1	GAGTGTGTCTTCAGTTGTATTTGCCATCGCTCTTTGGTCTGGCGAGCCTG
Tcf15	transcription factor 15	ILMN_1364142	296272	2.27464	1.73431	0.000121769	0.00527162	132.259	132.259	179.593	229.343	196.922	235.153	110.683	135.995	110.661	126.565	111.622	88.5769	95.4829	75.4695	CCAGAAGCCCAAACCACTCCTGCTTCGTGTAGGGACCAGAGGACAATGGC
Hs6st2	heparan sulfate 6-O-sulfotransferase 2	ILMN_1354346	302489	2.26873	1.8763	0.000432599	0.00589765	79.1414	79.1414	136.434	110.953	121.137	147.59	73.6138	75.3044	50.1683	78.5191	57.9875	66.6134	48.3772	54.6673	TTTGACCCAAAGGGAGAACCACGGAAGTCAGAAGCAGGGCTCAGGCCAGG
P2rx3	purinergic receptor P2X, ligand-gated ion channel, 3	ILMN_1355378	81739	2.21561	1.95432	8.2873e-05	0.00082505	2091.47	2091.47	3726.37	2730.37	3887.73	3413.97	1934.51	1721.09	1640.53	1694.8	1681.37	1317.5	1478.53	1710.98	GGTTGACTTTCCTGTGCATTCCTGGCTGGCCTCAATTTACAGATCTCCTC
Dgki	diacylglycerol kinase, iota	ILMN_1374489	688705	2.19376	1.72853	2.44803e-06	0.00014312	191.135	191.135	277.965	301.873	299.019	314.535	158.626	175.454	187.729	169.201	145.214	143.128	124.605	131.57	GCCCATTGAGAAGGGGGCAGGCTACCGGAGATTTGTGGAGTACACGTTCC
Fam70a	family with sequence similarity 70, member A	ILMN_1355434	313453	2.18988	1.87285	0.0033392	0.0239525	346.543	346.543	544.814	339.264	714.325	717.098	316.743	307.758	291.354	270.966	264.407	221.448	272.299	258.217	CAAGAAAGGAAGCTCACTAAGCAGGGCTGGGGAGCCAGTCGGCAAGAGTG
Nnat	neuronatin	ILMN_2040120	94270	2.15535	2.10533	0.000165451	0.000448107	334.891	334.891	527.177	508.094	548.186	643.527	237.599	267.055	286.234	264.82	224.482	232.569	334.288	250.882	CGCACAGATCCTACCATGGAGAGCTAACACCCCACCAACCAGCAGAATGG
Kcnip2	Kv channel-interacting protein 2	ILMN_1375827	56817	2.13511	1.95087	3.05509e-06	2.60902e-05	904.744	904.744	1449.77	1383.23	1433.21	1562.42	806.287	680.351	708.579	797.589	716.314	634.578	699.294	679.783	TAGGGACGGTAGGCTCCAGGTCCAACCTCTCCAGGTCAGCACCCTGCCAT
Kcng1	potassium voltage-gated channel, subfamily G, member 1	ILMN_1362431	296395	2.13467	1.48995	4.7007e-05	0.0116877	379.979	379.979	511.019	627.946	517.349	587.352	373.119	386.928	315.791	433.993	256.707	258.747	246.214	287.14	CGGGGTGGGGGACACCAACAAGCCGGTCATCTCTGCTGTTTCAAAGGTGA
Plcxd3	phosphatidylinositol-specific phospholipase C, X domain containing 3	ILMN_1370754	310358	2.00787	1.50156	0.00095971	0.0376667	1037.32	1037.32	1510.79	1696.9	1445.51	1360.84	926.011	850.105	993.279	1268.71	634.352	770.065	683.608	929.146	CAGCAGCTCTGTGCGAAGCAGCTAGGACTACCATGCAAACAGACTTTTGG
Hs6st2	heparan sulfate 6-O-sulfotransferase 2	ILMN_1356744	302489	1.98542	1.73964	0.0117576	0.0542379	44.6881	44.6881	87.0671	60.3501	68.3143	58.0061	38.5783	63.7532	34.1276	27.0848	33.9153	35.7877	32.3045	34.1754	ATCCGTACCGCTCGGAGGATGAGAGTTCCGCCAGGTTTGTACCCCGCTAC
Cd53	Cd53 molecule	ILMN_1353693	24251	1.97515	1.49407	0.0200263	0.194631	127.821	127.821	215.924	178.525	160.374	182.765	134.215	119.347	111.891	126.515	65.6701	128.798	62.3974	140.666	CCAGTTCCCTTTTGAACACAGTCCTTGGGAATAGGAATCATACAGAGATC
Xdh	xanthine dehydrogenase	ILMN_1361251	497811	1.93491	1.65514	2.63446e-05	0.000525811	319.846	319.846	436.267	472.376	468.926	511.229	243.828	316.507	300.959	283.432	245.318	242.979	243.472	242.865	GTCTGTGAGGATCTGAAGAGAAGGTCTCCAGCAGTGGTTTGTACCGCAGC
Ddah1	dimethylarginine dimethylaminohydrolase 1	ILMN_1357122	64157	1.91961	1.58619	0.0024	0.0317038	917.46	917.46	1049.37	1543.73	1263.68	1527.45	751.548	992.311	711.124	931.4	636.845	853.343	621.342	681.972	AGACTGGGCCTCATCTCGTCCCCCTCAGTGGCCGGAAGTGAGAAAATCAA
Nt5e	5' nucleotidase, ecto	ILMN_1356523	58813	1.91876	1.6022	0.000142637	0.00381035	313.8	313.8	545.418	487.63	423.968	384.394	291.426	264.407	278.319	306.704	237.768	220.759	248.123	245.53	TGGGTTAGTCCAGGGAATGCAAAAGGCAGTCAGGGACAGTGGAGAAAGGG
Galk1	galactokinase 1	ILMN_1362837	287835	1.89605	1.6284	1.59287e-05	0.000329492	1344.52	1344.52	1808.47	2236.34	1857.1	1956.12	1122.16	1273.07	1220.82	1198.08	1046.19	1029.43	1029.43	1025.35	GTGCTGAGCTTGTGAGGTGTCCCTGCGAGTGACGTACGCACAGGCGTAAG
Kcnj5	potassium inwardly-rectifying channel, subfamily J, member 5	ILMN_1359385	29713	1.89092	1.66108	0.0373875	0.132976	102.022	102.022	148.268	152.522	152.338	144.656	86.1151	80.9624	124.677	75.3044	114.322	97.4832	41.9968	83.2835	GGAACAGCATCCTAACCTCAGGCCTTGTTCCCCTTAGACAGGGTGCCCAG
Igfbpl1	insulin-like growth factor binding protein-like 1	ILMN_1371125	366366	1.89088	1.41594	0.00218881	0.0774773	97.1999	97.1999	116.784	152.558	140.63	132.449	89.1227	98.8558	89.9453	104.182	64.7235	93.3219	54.3573	79.0645	CCTCGGTTCCGGGTGACCTCCTGTGATGAACATGGCTTCCAGAGACACTG
Rnf182	ring finger protein 182	ILMN_1372309	498726	1.88347	1.69185	0.000139196	0.0012654	1210.59	1210.59	1933.22	1751.09	1960.18	1517.75	1207.39	965.194	1077.91	978.585	1025.35	923.497	934.647	904.262	GTGGCTACGTTCAACCGACGTTCGTGTGACCTGCTTTCCTTTGTATTCCC
Ina	internexin neuronal intermediate filament protein, alpha	ILMN_1368303	24503	1.87365	1.73507	0.000222629	0.0012654	683.476	683.476	1036.48	1134.42	926.011	965.194	591.059	559.995	537.635	651.618	554.254	447.12	572.321	601.231	TATGCACACTTCTCCCCCACCTCAAGAAGGCAGGCTGGAAAGTCAGCTCT
Kcnt1	potassium channel, subfamily T, member 1	ILMN_1362650	60444	1.87136	1.55798	5.44186e-05	0.00183572	126.269	126.269	185.24	178.224	179.873	178.297	129.698	109.172	120.126	105.654	111.213	93.447	87.5099	94.9305	CCCTTTCCTATGTACTCATCAACCCCCCGCCAGACACAAGACTGGAGCCC
Atp13a4	ATPase type 13A4	ILMN_1355012	288026	1.86021	1.58455	3.27593e-05	0.00082505	304.147	304.147	421.229	489.691	452.028	387.87	274.286	276.303	287.424	263.361	239.824	247.907	215.396	235.842	GAAGCAAGGGTTGCCATGAGCCAAAAGATGGGCAGGTATCAGGAGGAGAG
Dpysl4	dihydropyrimidinase-like 4	ILMN_1368477	25417	1.85932	1.81955	4.72768e-05	0.00014312	501.781	501.781	815.425	641.271	790.061	779.336	418.45	443.711	383.347	412.689	409.328	380.766	416.111	415.393	GGCTGACGATCACATTGCCAGACGCACAGCTCAGAAGATCATGGCACCCC
Krt75	keratin 75	ILMN_1361270	300247	1.85884	1.44448	0.0383435	0.266039	88.0974	88.0974	111.468	147.42	132.909	102.927	70.3721	77.4018	117.798	80.4739	86.5698	64.5772	37.8794	88.9151	CAGTGGGCAGTGGCTCCAGCATCAAGTTTGTCTCCAGCACGTCATCCAGC
Syt9	synaptotagmin IX	ILMN_1372501	60564	1.85667	1.69373	0.000411003	0.00299647	225.038	225.038	315.131	274.9	363.519	375.208	201.662	199.93	176.882	201.328	193.192	154.427	197.306	168.918	CATGGACTATGACCGTGTAGGTCACAATGAGGTCATCGGCGTGTGCCAAG
Cd72	Cd72 molecule	ILMN_1349019	313498	1.85186	1.57035	0.316446	0.551125	88.8205	88.8205	179.747	42.108	266.368	128.139	86.814	42.5917	124.522	92.2677	72.7537	35.4956	121.171	70.1986	TACAGACCTTTTCCCCTGCATTTGTGAGCTGGAGGCGCTCAGGTTTCCTG
Chrne	cholinergic receptor, nicotinic, epsilon	ILMN_1359490	29422	1.83847	1.65149	0.190399	0.354312	778.556	778.556	755.995	706.954	1358.01	2225.65	603.077	420.008	744.191	1151.99	497.334	390.851	756.252	961.884	GCCCCTGAAGTCCGCTGCTGTGTGGATGCTGTGAACTTTGTGGCTGAGAG
Vwc2	von Willebrand factor C domain containing 2	ILMN_1351436	501231	1.83602	1.41893	0.00470541	0.0985225	101.545	101.545	110.056	190.175	155.566	117.059	107.63	95.0207	108.867	84.4475	69.219	73.8402	75.5751	86.8305	TATGAGGAGGGCACGTGGAGAATTGAACGGCAAGCCATGTGCACGAGACA
Celf6	CUGBP, Elav-like family member 6	ILMN_1371065	300758	1.82109	1.55909	7.71768e-05	0.00183572	1040.93	1040.93	1451.95	1550.08	1425.02	1471.72	1016.5	928.488	915.331	924.715	894.398	733.974	910.016	718.392	CTGGCTGAGGATCGACTGATCTAAGGGAACCAGCAGAGAGCCTCGGGGGT
Gfra2	GDNF family receptor alpha 2	ILMN_2039843	25136	1.82005	1.51067	2.3686e-05	0.00109195	918.432	918.432	1331.17	1315.86	1218.68	1283.89	842.44	798.758	864.151	904.968	675.463	644.731	747.577	767.174	GTTGTCTATGATGGGAAGAAAGGTACCAGGACCCCTGAGCCCTGGTCCAG
Cldn16	claudin 16	ILMN_1354805	155268	1.81986	1.37699	0.0252096	0.268151	44.2036	44.2036	57.6141	89.0463	44.8758	56.4458	34.6165	40.7769	55.0381	46.5268	44.7131	31.7727	33.2727	25.0648	GGCCAAATCCTACAAGGCCCCTAGGACAGAGACAGCCAAAATGTACGCTG
B3galnt1	beta-1,3-N-acetylgalactosaminyltransferase 1	ILMN_1356775	310508	1.81384	1.69292	5.9726e-05	0.000423466	652.581	652.581	906.236	867.354	995.743	1034.2	548.186	539.978	535.078	622.185	477.845	546.552	506.812	564.965	CACTCACGGAGCCTACCTAGACTGGAGCGCCAAGGCCTGAACTTACAGTA
Cdh11	cadherin 11	ILMN_1370705	84407	1.80981	1.83996	5.44186e-05	0.000103687	546.742	546.742	919.987	765.808	830.055	759.814	452.943	411.365	483.767	430.106	464.427	465.899	462.971	413.451	AGACTTGATGGCCCGCCTTGAGCATTGTGGCGTTGAAGGGGTTCATAGTC
Cpne5	copine V	ILMN_1372080	309650	1.80893	1.80018	0.00361494	0.00871533	70.5872	70.5872	80.5108	134.387	99.3263	111.501	59.5425	50.2823	60.5349	62.9573	58.2332	49.9665	69.6455	55.2231	GAGCAGATAGAGTCCCCTTCCCGATCCTCAAAGGCTCAGTGGTATGCTAG
Slc5a7	solute carrier family 5 (choline transporter), member 7	ILMN_1352660	85426	1.8067	1.21401	0.0262142	0.533133	48.7693	48.7693	77.284	67.8786	54.0735	56.8317	49.0169	75.3454	47.4716	42.3319	23.0102	41.5795	36.5356	43.2848	GCTTGTAGCTGGAACGATATGTTAACAAGCTGTCAAATGCTCAGTGCCAA
Scml4	sex comb on midleg-like 4 (Drosophila)	ILMN_1362365	309859	1.80517	1.6372	1.70479e-05	0.000155727	363.48	363.48	513.608	497.647	550.06	526.566	312.212	303.837	320.813	338.584	263.067	287.99	308.625	298.17	TCTACCTGGACCGTGGAGGACGTGGTCCGGTTTGTGAAAGATGCAGACCC
Ramp3	receptor (G protein-coupled) activity modifying protein 3	ILMN_1367854	56820	1.8008	1.68693	0.0176852	0.0502423	198.811	198.811	236.926	310.771	296.233	315.131	134.014	160.417	176.267	223.984	135.093	133.131	150.687	241.173	GATAGAGAGTGAACCTCCTTCCTGAGGGGTATTCCTGGGGGTGAGGCACG
Nqo1	NAD(P)H dehydrogenase, quinone 1	ILMN_2039396	24314	1.79753	1.64822	0.000254593	0.00183453	1799.18	1799.18	2273.52	2549.86	2634.82	2919.17	1437.1	1575.41	1576.48	1692.77	1348.39	1422.05	1319.07	1688.58	TGCAGTGACTGACAAGCCTCGGGGGATTGCTCTCCAGCTCTTCTCTGCCT
Dapk1	death associated protein kinase 1	ILMN_1371791	306722	1.79394	1.57017	3.94418e-05	0.000705775	1189.54	1189.54	1653.8	1744.86	1687.8	1635.41	1048.89	983.464	1094.21	1160.96	871.093	1019	872.275	993.279	CGGTGCATAGCACTTGGGTTCTACGCTGAGATCCTGGTTTGATCACTTCC
Ranbp3l	RAN binding protein 3-like	ILMN_1374825	294789	1.77388	1.42602	0.147276	0.453924	210.656	210.656	187.836	242.403	407.414	365.884	141.255	148.677	273.786	285.452	103.4	123.847	243.165	220.137	CACTGAAACGCCAGACCATCCTGAGAAGACTCTACTCCCACCTTAAAGAG
Abca6	ATP-binding cassette, subfamily A (ABC1), member 6	ILMN_1366255	303639	1.77059	1.70393	0.00161709	0.00524382	72.196	72.196	121.627	91.3571	116.554	91.4485	61.6453	63.2456	51.7625	69.619	55.2096	53.1901	62.8477	65.2941	TAGGACCCGAGGGCGCTGGTAAAAGTTCCTCTCTCAGGATGATAGCTGGC
Gna14	guanine nucleotide binding protein, alpha 14	ILMN_1650309	309242	1.76356	1.52682	0.0140983	0.0809288	569.359	569.359	990.599	511.975	938.294	827.232	632.036	487.63	429.817	546.823	442.716	468.677	455.252	430.83	CACAGGACCAAAGCAAGATGTCAAAGCTGCCAGGGACTTTATCCTCAAGC
Trpc4	transient receptor potential cation channel, subfamily C, member 4	ILMN_1376416	84494	1.75827	1.55045	0.00265435	0.0232539	61.4877	61.4877	74.8262	99.7038	80.5761	90.5539	70.7167	50.2694	46.7031	56.7383	49.0795	55.315	48.731	43.0515	AGCCCCACGGACACAGTTGCCCATGAAGATTATGTGACCACGAGATTGTG
Clic3	chloride intracellular channel 3	ILMN_1361129	296566	1.75351	1.46556	0.000724997	0.0176258	201.039	201.039	258.217	314.631	261.196	270.966	154.721	210.205	176.768	216.803	166.423	151.974	159.9	150.384	ACCACTGGACCATGAACTGGCACAGGAGCCACACCTTTCTGAATCCCGCC
Rab27b	RAB27B, member RAS oncogene family	ILMN_1373113	84590	1.74817	1.55791	0.00105765	0.00993213	125.061	125.061	192.156	151.333	203.406	157.291	106.555	125.443	101.842	116.021	88.4602	96.5316	106.139	109.909	AGCGGTTCCGGAGTCTCACCACCGCCTTCTTCAGAGATGCCATGGGCTTC
Camk2a	calcium/calmodulin-dependent protein kinase II alpha	ILMN_1359245	25400	1.73002	1.34164	0.00126697	0.0578522	92.48	92.48	106.808	143.529	116.409	125.964	89.6342	95.5455	87.6058	92.4722	77.183	80.9837	69.9085	57.4279	AAGATGTGCGACCCTGGAATGACAGCCTTTGAACCGGAGGCCCTGGGGAA
Mal2	mal, T-cell differentiation protein 2	ILMN_1366377	362911	1.71408	1.35212	0.0214121	0.226997	121.87	121.87	132.909	174.991	136.717	212.778	107.94	146.382	101.453	126.278	93.1929	105.011	117.355	68.2447	GCGAAGATGGCGACCGTAACACTCCTTGGAAACCGACAGTTGTGTGCTAG
Rasgef1a	RasGEF domain family, member 1A	ILMN_1365048	312664	1.71197	1.59319	0.000222259	0.00134589	224.248	224.248	342.107	277.256	328.406	309.37	220.216	187.191	181.488	199.93	185.881	174.09	199.49	173.787	CTCGGACGCCTCTCCAGCCAGTGTCTCTGATGTTGGGGTTAGTGCCTTAG
RGD1311744	similar to RIKEN cDNA 5830475I06	ILMN_1360078	300608	1.71086	1.5141	0.00108443	0.0119594	279.672	279.672	422.678	325.913	411.88	383.595	235.153	263.592	244.95	272.76	243.573	214.797	189.964	255.604	TGGAAGACATGACGGCTGCACGCCCTAGTGAGGTATTAGAACCTTCGGCT
Dsp	desmoplakin	ILMN_1349971	306871	1.70984	1.4408	0.00214884	0.034352	132.29	132.29	168.689	163.228	199.789	185.24	112.742	118.42	122.396	144.708	132.363	98.0746	89.7578	102.323	TGAATCGCTCCATGGTGGAAGACATCACTGGGCTGCGCCTTCTGGAAGCC
Sgsm1	small G protein signaling modulator 1	ILMN_1364504	288743	1.70085	1.38653	0.0149359	0.150217	55.5905	55.5905	64.8529	59.9311	79.9556	96.464	48.0073	58.8282	52.7541	54.442	40.0873	51.5746	32.6999	52.9838	ATGACGTCTTCTCCGTGTGGGAGACTATCTGGGCGGCTAAGCACGTGTCC
Npy5r	neuropeptide Y receptor Y5	ILMN_1374777	25340	1.69636	1.55825	0.00783011	0.0362919	94.7522	94.7522	129.256	108.934	143.164	146.145	99.3734	91.5529	68.85	79.769	91.8408	89.6167	67.7559	63.7955	GAGAGCCCTTATCCACTGCCTACACATGTCATGATTCTCTCTGTGCACCA
Nid67	putative small membrane protein NID67	ILMN_1355313	286910	1.69078	1.40899	0.00206685	0.0376667	1058.19	1058.19	1273.07	1487.97	1434.48	1468.16	955.291	1124.51	866.954	1086.89	772.87	923.749	699.667	977.273	TCTGTGGCACTGGAGATGGAACTTTGACCTCCTTCATGCTGGGAAAGGCA
Paqr5	progestin and adipoQ receptor family member V	ILMN_1350402	315741	1.68495	1.35015	5.84257e-05	0.00871533	784.777	784.777	971.309	1066.41	1034.2	1059.39	813.637	688.425	750.945	811.94	622.88	603.077	646.422	579.826	CTGACATCAGCCTCTGGCCGTGTGCATCAGCATAGGTGGGTGTGTCTAGG
Tph2	tryptophan hydroxylase 2	ILMN_1357302	317675	1.6764	1.47073	0.000549293	0.00871533	483.122	483.122	623.329	731.424	686.742	579.551	493.991	432.183	403.573	450.123	365.524	410.217	358.468	427.45	GATTGCACTGACCTTGTTGAAACCAATTTGTGGTACGCTTCCTGAAGTGC
Nptx2	neuronal pentraxin II	ILMN_1368246	288475	1.67548	1.43549	0.0062567	0.0585736	872.81	872.81	1032.59	941.979	1446.68	1328.98	794.994	737.304	911.986	823.886	642.684	605.202	817.045	746.73	GCCTGGGTCCCTTGTGTGTGTAGCACATCCCTGCTTTTGACTGAACACAG
Tnni3k	TNNI3 interacting kinase	ILMN_1369592	295531	1.67429	1.46612	0.00474904	0.0401667	67.0787	67.0787	92.5477	101.066	85.2526	84.0741	70.9847	57.5944	60.1561	58.9978	69.2451	49.3128	58.5868	42.6449	GCCTGGGGCTGGGGTTCAAATCTGTGTAGATAGCTGGGTTGACCCTTATG
Wdr96	WD repeat domain 96	ILMN_1372928	365476	1.66976	1.30285	0.00287168	0.108819	129.396	129.396	166.445	189.775	180.934	138.267	153.84	117.478	128.105	118.464	87.2799	106.102	96.1087	114.218	CCAGCAGGAGCAGAAGGTAGACCAATGCTGACCTAACGTCCCTTGGATAG
Padi3	peptidyl arginine deiminase, type III	ILMN_1364686	29520	1.66853	1.29341	0.00277701	0.114693	82.5468	82.5468	98.01	120.375	94.2493	116.451	90.7743	90.7507	84.9803	66.0918	64.7311	69.4583	55.427	67.0405	ACTGGGAGAAGGGAGGGATGTGGCTGTCTCAGTATGGGTCTTCTGTGAGT
Lpar5	lysophosphatidic acid receptor 5	ILMN_1370299	500317	1.66761	1.70916	0.076368	0.101535	61.7945	61.7945	95.3594	66.3105	100.128	93.0681	55.6716	44.4873	50.2129	55.5253	39.19	44.7048	98.7949	44.0208	CTACTTCAACCTGCCAATCTGGGTACACGCACGGACAACGGCCCCCAAGA
Lzts1	leucine zipper, putative tumor suppressor 1	ILMN_1373484	266711	1.66215	1.54483	0.000250586	0.0017231	678.847	678.847	859.552	992.009	923.029	948.75	581.699	568.349	630.277	629.204	566.955	502.353	642.45	534.654	AGTGCCCCTCAGTGGAGACTGCTTTCCCTCTTGAACACTGGAGCCCTCAG
Bglap	bone gamma-carboxyglutamate (gla) protein	ILMN_1365188	25295	1.66042	1.28577	0.00516043	0.156696	62.9758	62.9758	66.1404	93.6129	92.767	75.2792	61.8698	55.2713	72.4656	63.8424	40.319	54.4004	53.3373	48.6244	GCTTCCAGGACGCCTACAAGCGCATCTATGGCACCACCGTTTAGGGCATG
Rab36	RAB36, member RAS oncogene family	ILMN_1651051	690407	1.6546	1.47165	0.00420006	0.0334625	153.765	153.765	214.191	252.039	201.252	168.561	125.698	151.682	126.131	162.353	121.067	144.482	116.147	120.267	TGTGTCTCCAGAGCCCAGCCATTTCTCTTTAGCCGGTCAGCAGCCACTGG
Wfdc15b	WAP four-disulfide core domain 15B	ILMN_1358162	408230	1.65395	1.48079	0.191404	0.384304	59.9192	59.9192	67.6103	80.3981	53.2526	147.013	56.5587	38.6157	42.594	95.14	47.1952	35.3669	48.414	70.3721	GAGGCTGCAGTGGCTCCCTAAAGTGTTGCTTCTACTACTGTCAGATGCGC
Chn1	chimerin (chimaerin) 1	ILMN_1376930	84030	1.64945	1.62692	7.89023e-05	0.000246548	3722.78	3722.78	4914.27	5654.66	5090	5063.96	3125.81	3364.68	3311.59	2935.43	3331.53	3022.83	3200.94	3001.83	CTTCCTCCTCTCAGACATAGTGCTTTGTCTTCAGCAGAAGCGAGACGTGT
Scgn	secretagogin, EF-hand calcium binding protein	ILMN_1374799	306942	1.64938	1.39925	0.00120385	0.0239692	98.7635	98.7635	140.302	127.912	132.133	122.373	83.8044	92.0242	103.4	94.9305	65.3917	87.3662	77.1991	88.9018	GAACAAGGATGGAAAGATCCAGAAGTCTGAGCTGGCGCTGTGTCTTGGGC
RGD1562284	similar to Glutaminyl-peptide cyclotransferase precursor (QC)	ILMN_1650699	313837	1.64676	1.41205	0.0207173	0.135663	259.247	259.247	344.356	300.384	361.466	372.175	272.891	195.67	258.839	253.252	174.492	155.009	270.042	259.066	CCTGATAGCTTCTCCTTTCCCTGAAGTCTGGCACACCATGGATGACAATG
LOC363410	ras-related protein Rab-27B-like	ILMN_1370567	363410	1.64634	1.45604	0.000165451	0.00322645	155.325	155.325	216.682	211.8	204.431	199.032	126.769	144.22	156.145	145.532	122.18	122.513	121.288	140.004	GACCCTCAGAGGAACCAGTGATGGAGAGCTCACCCAAATCCTATGTCCCA
Pde9a	phosphodiesterase 9A	ILMN_1358464	191569	1.6445	1.45641	0.000222629	0.00409227	232.2	232.2	300.066	327.274	315.791	300.384	222.771	208.57	238.284	187.012	188.692	199.789	192.854	175.194	CAGGATCTTCCACACAAGGATGGTCGTGCCCAGATGACCCCCAGATGACC
Dpysl3	dihydropyrimidinase-like 3	ILMN_1374650	25418	1.64132	1.52177	0.0284989	0.089068	276.572	276.572	393.663	559.995	274.193	328.036	195.578	269.932	264.643	264.643	223.359	205.978	253.711	234.07	CCCACCAGTGAGGAACCTCCATCAGTCGGGATTTAGTCTGTCAGGCACCC
Scn11a	sodium channel, voltage-gated, type XI, alpha	ILMN_1364700	29701	1.63831	1.41099	0.000449594	0.0116877	5897.51	5897.51	8245.06	7644.05	7994.39	7338.4	6102.28	5119.01	5481.24	5448.17	5362.36	4501.86	5070.46	4192.95	GAAGGGACTGCAAAGGACACCGACCATAACGGAAGGCCTGGAGGACAGTC
Tmeff1	transmembrane protein with EGF-like and two follistatin-like domains 1	ILMN_1348848	63845	1.6374	1.34081	0.0200263	0.190402	391.005	391.005	593.231	325.172	607.592	569.037	400.005	348.472	358.359	413.117	335.99	289.702	288.824	330.037	TGGGAAAGAAGGATGACGGGCTGCAGTATCGGCCAGATGTGAAAGATGCT
Asl	argininosuccinate lyase	ILMN_1372241	59085	1.63221	1.29283	0.00402877	0.121133	222.983	222.983	319.425	273.235	295.662	259.305	227.607	206.09	237.154	215.311	231.906	166.896	164.081	148.455	GGGACTTCCAAGCACCTACAACAAGGACTTACAGGAAGACAAGGAGGCTG
Cds2	CDP-diacylglycerol synthase (phosphatidate cytidylyltransferase) 2	ILMN_1357772	114101	1.62834	1.52857	0.00783011	0.0317038	109.173	109.173	123.562	146.943	155.244	170.005	89.1619	124.546	84.0897	93.997	96.126	95.8093	74.5759	99.2393	TAGTCTACCCAGGGCCAGGAGAGCCAGAATAGGACTAGAGTGAGGGGCAG
Ahi1	Abelson helper integration site 1	ILMN_1376418	308923	1.6252	1.44464	0.00212779	0.0212681	212.475	212.475	285.566	224.568	324.041	306.055	188.837	211.182	189.724	192.997	191.608	163.705	182.639	159.129	CGAAGACTGGTGGTACGGCAGCTTAGGAAAGGGGCAGGAAGGGTTCTTTC
Cdh8	cadherin 8	ILMN_1369697	84408	1.62372	1.2652	0.102299	0.515759	45.5777	45.5777	72.3979	67.399	54.2838	42.5455	44.0065	35.6772	46.947	59.6694	24.1345	54.9315	28.2679	43.2623	CAATGGAACTGAGCATTCTGTAATATTCTAGGGTCACTCCCCTTAGATGC
Myt1	myelin transcription factor 1	ILMN_1366434	362291	1.61794	1.37214	6.72118e-05	0.00425378	857.313	857.313	1070.24	1203.05	1084.46	1120.45	864.756	821.072	741.642	838.122	686.531	675.225	693.037	710.658	GGAGGTTCTTATGGATGATTCATGTTGCTGTGAGGGAGTGCTGGCCATGG
Adcy5	adenylate cyclase 5	ILMN_1366363	64532	1.61708	1.4044	0.00114631	0.0193479	200.869	200.869	238.382	322.659	258.6	244.323	178.685	194.157	190.405	189.117	182.17	161.209	149.465	161.91	CAGGACTGTTGATAAGGGGGAGGCAAGAGGACACCAGGCAAGGAGCAGTG
Dgkz	diacylglycerol kinase zeta	ILMN_1373637	81821	1.61607	1.49666	0.00194561	0.0119421	1451.6	1451.6	2220.38	1855.03	1950.87	1793.99	1394.89	1351.4	1261.64	1208.02	1226.86	1183.81	1434.48	1014.41	TTCATGGGGAACAGGAAACAAGCTGGGCTGACTGGGTCCCTCCCTTCAGG
Sh2d4a	SH2 domain containing 4A	ILMN_1376840	306376	1.60955	1.47606	0.000295114	0.00299598	196.057	196.057	232.392	285.566	262.612	268.76	172.594	188.876	162.646	186.1	171.492	165.923	151.682	161.7	GTGTCACTGATTGGGTGGGCTTTGAGACCCTCCTTCTAGCTGCCTGAGAG
LOC100361985	carboxypeptidase N, polypeptide 1	ILMN_1372924	100361985	1.6053	1.41535	0.00160198	0.0199454	117.439	117.439	137.876	162.049	157.61	161.348	102.575	103.585	108.654	122.645	86.2265	108.326	85.7102	106.868	CTGCAACAGGGTTCTGGAGACCTTTCTGGGAGTCTGGTTCGGGTCACTGC
Rxfp1	relaxin/insulin-like family peptide receptor 1	ILMN_1348992	295144	1.6	1.64406	0.00783011	0.0138374	48.9564	48.9564	85.5869	64.2013	55.32	68.6206	42.1522	44.1605	33.5565	45.7075	41.7392	43.7581	37.5207	46.4451	ACACTCCATCATTCATCTGGGTGGAAATGTGGCCCTTGCAGGAGATGTCC
Rgs7	regulator of G-protein signaling 7	ILMN_1367303	54296	1.59668	1.40589	4.75287e-05	0.00128951	3653.47	3653.47	4944.06	4844.29	4577.05	4776.95	3345.59	3173.26	3558	3548.62	3071.19	3035.57	2990.23	2890.18	GGAAGGTGTCATTTCACCCGTGTATCCACAGTCTTAAGCAAGCGCCCATC
Kcnip4	Kv channel interacting protein 4	ILMN_1371457	259243	1.59308	1.5175	0.0264884	0.0687609	1051.06	1051.06	1574.46	944.867	1646.2	1616.9	946.399	916.528	808.8	1064.36	988.659	723.188	959.845	895.82	CGGTGCCTTGACCGGAGGCAAATGTGGACGACTACACACGAGTTGAAGCC
Cacna2d1	calcium channel, voltage-dependent, alpha2/delta subunit 1	ILMN_1366030	25399	1.59072	1.3654	0.0027669	0.0422052	3167.92	3167.92	3794.32	4806.46	3778.1	4111.53	3166.11	2841.88	2873.93	3152.06	2967.08	2344.17	2864.93	2220.38	GGGAGTTCGCTGTTGCACTGTTGGAGATTACGTGGAAAAGGCTCCCCCAC
Higd1a	HIG1 hypoxia inducible domain family, member 1A	ILMN_1650956	140937	1.57851	1.2593	0.0411812	0.357892	116.801	116.801	130.154	168.417	156.732	135.403	97.2674	117.292	123.611	131.164	82.8308	116.109	63.5471	122.599	TCTGGGCCAAGCGTAAGCCTTAGAAGAGCTGGTGGCATGGGAAGTGCTTG
Npy1r	neuropeptide Y receptor Y1	ILMN_1650448	29358	1.57617	1.08898	0.0169948	0.714143	401.934	401.934	443.018	353.619	554.58	617.341	446.353	396.939	410.101	524.907	321.156	301.341	295.444	303.94	TACCTGTGCTCCCAGGGAATGGATTGAGGCAGGTTTGGAAAGTCCAGGAC
Dusp26	dual specificity phosphatase 26 (putative)	ILMN_1649980	306527	1.57328	1.41124	0.00420006	0.0348443	1083.41	1083.41	1503.28	1179.06	1457.63	1544.61	1064.36	970.445	1022.02	953.07	1118.29	801.722	897.896	809.133	CATCCGCTACCTGGGTGTTGAAGCCCACGACTCGCCAGCCTTTGACATGA
Celf4	CUGBP, Elav-like family member 4	ILMN_1366044	307540	1.56986	1.35336	0.0014038	0.0267348	1720.2	1720.2	1901.24	2411.92	2226.84	2342.02	1790.08	1534.82	1667.94	1555.69	1569.35	1312.14	1465.6	1304.73	ACTAGGAGGAGATGCTGCTGCCAACCGATCCTGGGGCTTTTCCAGCCCGT
Vgf	VGF nerve growth factor inducible	ILMN_1364414	29461	1.56932	1.36873	0.0037133	0.0440443	135.731	135.731	147.931	206.578	168.636	182.53	114.141	122.498	126.601	151.408	105.801	105.654	114.141	121.551	ACCAGACCTGTCAGACTTCTTTGGGGTCTGATCCTGGGGCCAGCCCAGGC
Wbp2	WW domain binding protein 2	ILMN_1352211	192645	1.56663	1.25591	0.0465823	0.371763	94.7049	94.7049	107.546	104.661	125.81	140.052	100.75	85.2412	84.6556	109.651	88.16	81.8397	48.1318	94.8104	CTGCCAGCGCCTATTACAACCCGGGCAACCCACACAATGTCTACATGCCC
Slc37a1	solute carrier family 37 (glycerol-3-phosphate transporter), member 1	ILMN_1376690	294321	1.56602	1.29693	0.0103049	0.146212	414.083	414.083	679	492.468	482.519	468.677	468.145	391.368	402.424	362.509	352.831	274.067	372.949	348.639	CAGTACCGACCGTGTCAAGATGGGAATGTCTGCGAAGCAATAAGCCCCCC
Slc7a4	solute carrier family 7 (cationic amino acid transporter, y+ system), member 4	ILMN_1364763	303787	1.56352	1.38693	0.000359072	0.00725731	375.554	375.554	472.376	483.58	507.288	481.83	341.462	364.516	358.621	338.055	361.143	292.288	287.767	307.578	CTTCTGGCTGCTGGTCGGACTCGTCGTGTATTTTGGCTACGGCATCTGGC
Nnat	neuronatin	ILMN_1376130	94270	1.56308	1.65038	0.0242728	0.0283472	109.791	109.791	133.815	135.893	152.827	184.979	89.9547	105.827	94.3668	77.1355	83.1207	84.4257	134.992	90.9086	GGGTAGGATTCGCTTTTCGAAATCCTCCAGGGACACAGCCCATTGCGAGA
Bfsp1	beaded filament structural protein 1	ILMN_1349456	25394	1.55632	1.36181	0.00692885	0.0639587	147.619	147.619	165.561	235.153	208.267	159.438	136.398	133.787	135.35	152.185	114.562	141.341	112.395	121.081	AAGGCTTGAAGGAAGAGAGTGTCTGGGGCCAGTAGGGGAAGTGCTTTGAG
Gnaq	guanine nucleotide binding protein (G protein), q polypeptide	ILMN_1355584	81666	1.55303	1.52181	0.0200263	0.0446566	373.619	373.619	521.842	360.989	554.982	586.754	318.742	346.157	318.062	325.913	395.05	291.426	342.107	267.738	CTACTTCCCAGAATATGATGGACCCCAGAGAGATGCCCAGGCAGCACGAG
Fam117a	family with sequence similarity 117, member A	ILMN_1374843	497983	1.54722	1.36394	0.00187897	0.0244905	143.508	143.508	183.251	190.514	194.943	168.689	130.203	146	119.528	146	109.892	139.267	113.527	115.305	AAGAGTGGGAAGAAGGATCTGGCACTCCTCCAGGGGGCATGTAGCAGCCA
Camk4	calcium/calmodulin-dependent protein kinase IV	ILMN_1349983	25050	1.54625	1.45036	0.00807945	0.0352887	154.885	154.885	233.129	198.849	203.848	178.766	169.421	113.792	147.486	134.269	136.398	135.198	112.286	142.723	GAAGAGTGTGGAGGAAGAAATGGACCCGAAAGCTGAGGAGGAAGCCGCTG
Fgf13	fibroblast growth factor 13	ILMN_1355999	84488	1.54498	1.19807	0.00625061	0.254464	3104.83	3104.83	4546.29	3843.47	4101.82	2946.68	3063.59	3377.59	2914.85	3398.71	2725.37	2376.27	2340.86	2445.12	CTCTGTGTTCCAAAAGTGAACATAGCATGTACAGGCAGTTTTCTGCCCTG
RGD1560723	RGD1560723	ILMN_1375124	500448	1.54476	1.50109	0.0358038	0.0775974	68.6271	68.6271	97.2851	61.9601	106.675	105.872	66.8764	50.4362	56.854	69.9197	60.0376	65.8745	61.5729	49.0946	CTGTCTCAGAATTTAAACGGGGTCACCATCGCGTAGAGAAGCAGGCCCTG
Reg3a	regenerating islet-derived 3 alpha	ILMN_1355296	171162	1.54397	1.26652	0.0817641	0.414829	89.214	89.214	125.915	101.143	148.314	82.0111	73.676	94.6765	127.477	67.7044	65.845	83.6627	78.9025	62.7142	GGCAGTCTAACAGCTACCTCGGAGTTTCTGAAGTGGGGAGACCATCACTG
Vstm5	V-set and transmembrane domain containing 5	ILMN_1365100	500947	1.54367	1.3655	0.00512898	0.0477089	207.803	207.803	297.519	326.226	229.113	226.63	215.665	183.026	186.448	196.962	168.995	174.938	167.773	178.937	AGCAAAGGTTAAAATGCCCTGGGACGGGGCTAGAGAGAAGGCTCAACACC
RGD1562431	similar to chromosome 20 open reading frame 81	ILMN_1369402	316465	1.54362	1.2454	0.00432336	0.140118	56.3927	56.3927	69.9925	78.6709	64.815	67.7353	48.3613	52.9572	65.3726	60.0216	44.191	48.5032	39.1523	50.7375	CTCGAGGCGCAGGCATGGATACTCCAGGGAAGTCAACTCAGTGGATCGTG
Nfe2l3	nuclear factor, erythroid derived 2, like 3	ILMN_1363552	312331	1.5427	1.1094	0.0210277	0.648749	89.3054	89.3054	94.5777	127.948	108.77	98.9318	107.03	120.932	78.5365	84.5672	62.1425	81.0895	75.8274	60.1677	TGACCAAGGTAGACCAGTCAACCCAAGCCACTATGCACTTCAGTACAGCC
Fam102b	family with sequence similarity 102, member B	ILMN_1367554	365903	1.54114	1.32557	0.127608	0.394511	136.475	136.475	251.18	146.196	153.109	159.936	177.873	95.0398	134.688	127.912	178.587	101.374	97.701	90.1203	CTGAGGTTATTCGTGGGACCTGGGGGAAGTACAACCTTCGGCAGCCACCA
RGD1562626	similar to adaptor molecule SRCASM	ILMN_1360052	287622	1.53942	1.34484	0.00055236	0.0143395	394.859	394.859	480.997	557.288	500.236	478.343	369.319	366.85	377.552	383.347	372.03	312.44	301.196	326.226	TCAAGTGCCTGAGGAGGCCACTGCATCAGGCGGCCTTTAGGTGTAGTTAG
Chodl	chondrolectin	ILMN_1359498	288289	1.53605	1.20133	0.173388	0.652924	96.0815	96.0815	116.898	81.3076	132.263	153.441	69.8894	104.031	99.338	128.225	73.5237	106.23	45.5728	97.346	GCCTAGGAGGTCCCTACCTTTACCAGTGGAATGATGACAGGTGCAACATG
Mmd	monocyte to macrophage differentiation-associated	ILMN_1375780	303439	1.53485	1.38451	0.000402424	0.00592028	3471.23	3471.23	4537.47	4727.28	4610.77	4010.69	3186.41	3311.59	3136.8	3261.41	3010.1	2609.77	3099.57	2935.43	GGGAATTTGTTCAGTGGTCAAGGGAACCCAAGGACAACACCAGCCAGGCC
Wipf3	WAS/WASL interacting protein family, member 3	ILMN_1360553	259242	1.5301	1.45133	0.00101908	0.00524382	958.347	958.347	1417.11	1290.78	1101.38	1213.06	870.293	823.211	853.343	900.967	895.58	783.077	827.849	767.943	CCTGTAGATGGCCTTTGGGCCTTCACATGCATGTGCACACATGTGCCCTT
Racgap1	Rac GTPase-activating protein 1	ILMN_1354270	315298	1.52968	1.20722	0.169983	0.635519	95.6177	95.6177	108.687	92.0997	164.433	115.056	96.1698	106.139	75.3044	115.999	101.096	106.986	42.594	75.0803	TGTTCCAGGACATCAAACGCCAGCTCAAGGTGGTGGAGCGCCTGCTCTCT
Mycn	v-myc myelocytomatosis viral related oncogene, neuroblastoma derived (avian)	ILMN_1650532	298894	1.52865	1.45834	0.000696623	0.00358131	342.79	342.79	486.628	422.678	431.737	452.801	314.535	330.832	289.167	295.444	262.473	315.526	309.109	287.654	CCCGCCTTTTGTATACGTCCTGGGTAATGAGAGGTGGCTCTCGGGCCAGT
Efna5	ephrin A5	ILMN_1358317	116683	1.52856	1.62723	0.0106707	0.0117796	109.924	109.924	156.145	128.258	137.022	179.311	99.9989	92.7215	95.2664	79.4511	112.956	108.231	85.3603	86.3693	GGATACCCAGCCGCCTTTTGGCAATCCTACTGTTCCTCCTGGCGATGCTT
Rspo2	R-spondin 2	ILMN_1368734	500863	1.51841	1.39495	0.0226577	0.0932063	195.135	195.135	276.303	177.398	290.327	277.148	184.087	202.81	151.38	184.296	168.183	151.498	184.593	157.752	GTTGGTCATTGGAGCGAATGGGGAACGTGTAGCAGAAACAACCGCACGTG
Cadm1	cell adhesion molecule 1	ILMN_1376587	363058	1.51709	1.40037	0.00429565	0.0267659	5480.17	5480.17	8261.23	6022.46	7382.94	6706.07	5255.42	4641.27	5012.96	5238.52	5172.12	4354.21	5018.11	4114.79	GCCAAAGGAGCCGATGACGCAGCAGACGCAGACACAGCTATAATCAATGC
Mstn	myostatin	ILMN_1354637	29152	1.5162	1.18276	0.0465823	0.497649	92.8481	92.8481	146.145	80.0941	106.07	130.414	94.0301	105.967	85.9025	96.6642	74.959	84.6388	84.1352	57.3981	CCCGGAGAGACTTTGGGCTTGACTGTGATGAACACTCCACGGAATCGCGG
Inpp5d	inositol polyphosphate-5-phosphatase D	ILMN_1350985	54259	1.51128	1.3722	0.000320444	0.00503478	360.096	360.096	477.845	475.79	443.428	441.057	352.252	336.296	317.674	333.265	287.04	310.11	332.771	287.767	TGTACTGAGGAAGAATATCCACCATCGTCCCCAGTGACTGAGCTCTCTGG
Pstpip1	proline-serine-threonine phosphatase-interacting protein 1	ILMN_1368364	300732	1.5109	1.1741	0.129528	0.648092	99.1707	99.1707	100.049	160.832	90.7252	142.28	121.026	105.676	89.9547	95.0062	58.2394	78.768	68.0843	127.614	GGGCTGCTACATGGAAGTCCCAAGACCACACCTTCTCAAGCTCCTGCCGA
Pde10a	phosphodiesterase 10A	ILMN_1361915	63885	1.50954	1.39086	0.00572695	0.034352	571.213	571.213	741.642	744.191	754.577	687.251	529.007	456.465	543.965	582.271	487.12	446.353	602.11	421.041	GAATTAAAACACACCCCCATCCCCTCACTGTAGCCTTTGGCAACTTCGCC
Fam19a3	family with sequence similarity 19 (chemokine (C-C motif)-like), member A3	ILMN_1360100	691123	1.50881	1.30478	0.0351551	0.211851	93.5704	93.5704	120.998	108.654	144.257	99.7293	94.4456	94.4066	69.9085	104.693	95.5901	82.4132	60.5668	76.49	GCAGCCGAGGACACAAGGTCAAAACCACCAAGGTCACACGGTAACTCTCG
Fxyd2	FXYD domain-containing ion transport regulator 2	ILMN_1650783	29639	1.50879	1.35042	0.0015676	0.0199454	7982.23	7982.23	11545	10702.6	8975.7	9455.26	7041.9	7875.06	7025.49	8093.32	6672.23	6679.84	6620.51	6857.86	GCAGTGCCAAGGGGACGGAGAATCCCTTCGAGTATGACTATGAAACCGTC
Kcnmb2	potassium large conductance calcium-activated channel, subfamily M, beta member 2	ILMN_1355562	294961	1.50609	1.47275	0.0264884	0.057668	151.946	151.946	209.119	172.668	222.281	192.113	150.508	134.601	128.509	125.895	116.241	116.966	189.775	116.147	GCTGTTCCATTCTCTCTTCTGGCCAACGTGTATGATGGCTGGGGGTGTGG
Tusc5	tumor suppressor candidate 5	ILMN_1349203	360576	1.50482	1.47186	0.0223116	0.0502423	860.416	860.416	1164.39	875.647	1234.44	1257.2	731.424	925.285	715.46	696.307	899.94	669.716	806.287	635.002	CAGCCCACGGCAGACGGAAGGGAAAATCTGGAATGAAGTTGGCCGTGAAC
Dync1i2	dynein cytoplasmic 1 intermediate chain 2	ILMN_1367536	116659	1.50248	1.44051	0.00206685	0.00871533	7569.55	7569.55	10570.7	8745.41	10716.1	9278.07	6965.01	6988.83	6127.66	7156.39	6768	7156.39	6250.94	5957.26	CCTGGAGGGTGGCCGTAGCCTTATCGAGTCTGGCAAAGAGGATGAAGTAG
Hoxa9	homeobox A9	ILMN_1372418	500126	1.50181	1.46031	0.000816068	0.00294994	1032.72	1032.72	1204.78	1437.58	1319.83	1417.77	997.166	843.478	913.75	927.288	950.308	898.358	871.853	855.968	CTGCAGTTCCAGAAGACGCGGTGCCCTCCGTTTCCACGGCTGCTGACAAG
Rab3b	RAB3B, member RAS oncogene family	ILMN_1350723	81755	1.50077	1.06355	0.00991075	0.744652	71.0993	71.0993	75.9899	84.4257	84.2266	88.2155	88.2155	94.6603	74.9012	59.5649	56.2056	55.5607	54.9635	54.7454	TGACTCAATGGACACAGACCCCTCCGTGCTGGGCGCCTCCAAGACCACAC
Ccdc109b	coiled-coil domain containing 109B	ILMN_1359977	295462	1.49965	1.37699	0.000188152	0.00249356	531.121	531.121	698.008	662.533	627.13	721.51	472.376	494.694	491.443	506.812	441.551	467.499	453.519	441.931	AGCTAAAGGAGGACCTGGCTGAGGCTACAGAATCCCTGGAGAACGTGCGC
Shf	Src homology 2 domain containing F	ILMN_1362108	362205	1.49668	1.19901	0.00158558	0.116693	239.455	239.455	314.773	301.054	280.547	269.68	267.992	233.505	239.564	231.401	213.933	192.565	201.484	172.141	AAGGGGAGGGAATCATGGGCCTTGGAATAAAGGGGCTGTGTGGAGCTGGG
Pik3c2g	phosphoinositide-3-kinase, class 2, gamma polypeptide	ILMN_1349959	116720	1.49616	1.3495	0.0106707	0.0677406	125.911	125.911	167.629	182.464	149.506	140.263	116.554	113.132	126.769	115.693	88.12	95.2361	125.289	121.736	GATCTCACAGTTTGTCACCTGTGTAACAGGCAAACCCAGAGGACGCCTCC
Ppp1r2	protein phosphatase 1, regulatory (inhibitor) subunit 2	ILMN_1650527	192361	1.49589	1.28326	0.00807945	0.108009	220.248	220.248	307.834	242.097	266.778	282.366	190.844	197.168	199.49	275.788	195.578	178.685	178.766	179.464	CGGACTCGGGAACAAGAAAGCAGTGGAGAGGAAGACAATGACCTCTCCCC
Tubb2b	tubulin, beta 2B class IIb	ILMN_1650251	291081	1.49515	1.42787	0.00120298	0.00537368	5147.92	5147.92	6102.28	6955.96	6620.51	6869.92	5055.56	4472.83	4588.81	4475.92	4848.91	4128.31	4760.43	4054.05	AGTTCCCCAGGCCAAGCAGGTTAGGGAAAGCTGAGGTGAAAGGAGGGGGT
Ino80e	INO80 complex subunit E	ILMN_1650638	293494	1.49315	1.2058	0.109365	0.545198	48.4161	48.4161	78.768	56.4158	48.1607	56.2374	49.5371	67.7119	52.6784	32.2207	32.9174	50.7427	39.3656	36.8243	CTGAGGCCCAAGCTGGAGAAACGGCCCCGCCTACCCCGGAAACTCAAGAT
Ptgir	prostaglandin I2 (prostacyclin) receptor (IP)	ILMN_1362555	292661	1.49227	1.42375	0.0380477	0.0985453	69.1088	69.1088	65.9848	96.951	95.2361	102.26	62.3399	73.156	60.2136	55.216	51.7936	61.6217	51.1862	76.9055	TCACGATCAGAGGATTCACGCAGGCCATCGCCCCAGACAGCAGAGAGATG
Ydjc	YdjC homolog (bacterial)	ILMN_1374635	287938	1.48713	1.22863	0.00216268	0.090471	559.879	559.879	644.731	779.336	657.581	664.276	539.428	488.19	595.191	614.527	443.428	442.251	490.476	466.547	GCCTGACTAACCCTGTTCCCAGGTCCTTTAGGCTGAGTAGAAGGCCGACC
Glt25d1	glycosyltransferase 25 domain containing 1	ILMN_1354976	290637	1.48523	1.32148	0.00793448	0.0679898	247.807	247.807	299.019	314.438	323.426	304.733	269.27	272.299	202.81	204.346	235.267	212.115	209.939	181.772	GACAGAGCCAAGTCCCAGAAGATGCGGGAACAGCAAGCACTGAGCCGTGA
Hormad2	HORMA domain containing 2	ILMN_1351015	498400	1.48503	1.49252	0.0449249	0.0698823	84.0204	84.0204	123.018	143.678	90.3331	90.1994	80.1838	67.7447	60.318	88.5769	86.2511	73.5463	66.0125	70.7167	GCAGTTCAGGGGCCTGGTTCCCTTGTAAGACCTATGTTGAGTGTTTTCCC
Zcchc9	zinc finger, CCHC domain containing 9	ILMN_1372466	309986	1.48425	1.32303	0.00118838	0.0194055	1009.47	1009.47	1242.6	1205.52	1238.83	1376.05	1004.42	869.197	948.75	1006.19	814.437	810.908	830.937	958.794	TGTGCACCAGGTCCAGAGTACTGAGATTCAGGCAGTGTGATTGAGAGCTT
RGD1563351	RGD1563351	ILMN_1369162	294350	1.48369	1.24471	0.0742629	0.387108	53.4551	53.4551	60.9933	81.227	68.4519	54.5514	55.7478	77.7744	38.7776	45.841	45.9334	48.5185	44.191	38.764	CAGAGGAGGAGCAGCTCTGGATGGGTCCGTGGAATAGCCTCCATATACCA
Nbeal2-ps1	neurobeachin-like 2, pseudogene 1	ILMN_1359476	316014	1.48253	1.21648	0.0136209	0.233619	95.2135	95.2135	107.483	115.151	113.681	128.225	102.599	105.445	95.9784	79.3429	86.2867	92.9955	72.3683	64.3137	GTGTCTGTGACCAAGGAACGCAGTCATGTGCTGGTGGGTCTGGAAGATGG
Ntrk1	neurotrophic tyrosine kinase, receptor, type 1	ILMN_1370831	59109	1.48188	1.29332	0.00815676	0.0906258	3807.15	3807.15	4239.27	5391.96	4663.4	4691.95	3361.32	3987.72	3960.66	3367.16	3580.48	3339.09	3351.39	2588.52	GGCTCCCTCAGCGCCCAGCAGCTATCACACTCAAGTCTTACCCTCAGCAT
Spint1	serine peptidase inhibitor, Kunitz type 1	ILMN_1366349	311331	1.48105	1.29917	0.00778356	0.0811177	141.287	141.287	157.159	188.223	192.156	167.773	148.478	138.462	114.872	141.749	119.208	118.064	138.628	101.585	CCCAGTGCAGGCTCTGTGGAGGTAGCTATTGCTGTATTGCTGGCCGTCTG
Atox1	ATX1 antioxidant protein 1 homolog (yeast)	ILMN_1353644	84355	1.48099	1.42042	0.00126697	0.00537368	2836.78	2836.78	3418.47	3791.04	3270.26	4118.66	2447.19	2506.71	2697.69	2591.15	2385.09	2358.56	2464.92	2616.78	GAGGCAGACTGTTGATCTGGTCTCCCCCGCTGATCTGGAACACCAACTGC
Klf5	Kruppel-like factor 5	ILMN_1361302	84410	1.48088	1.30644	0.000645723	0.0162264	1457.65	1457.65	1831.9	1714.4	1869.05	1854.06	1375.39	1347.36	1319.83	1527.45	1200.89	1304.73	1280.73	1127.7	CTCGACGCCTCGCAGTCCGCTCGCCATCCTTTAAACCGCAGACCTAACTT
Pkig	protein kinase inhibitor, gamma	ILMN_1360205	266709	1.48077	1.26581	0.002522	0.0590437	6284.87	6284.87	8231.36	7410.76	7976.18	7410.76	5865.81	5872.83	6441.71	6329.18	4516.72	4952.99	5511.19	6082.85	GCAGCTCTAAGTTCCCTCACAGAGCCTCACAGATCCAGTTTTGGGAAAGG
Plcxd2	phosphatidylinositol-specific phospholipase C, X domain containing 2	ILMN_1364962	363781	1.47592	1.34973	0.13968	0.322097	124.966	124.966	149.557	102.879	177.578	223.728	104.712	104.841	126.799	132.317	156.546	91.0671	86.9299	103.947	TGTCTGGGACCGGGACTGCCAGAGGACATAAGGCTTGCCCATGACACTGT
Rasl10a	RAS-like, family 10, member A	ILMN_1350810	364190	1.47531	1.37514	0.0110996	0.0488838	86.4873	86.4873	103.55	113.288	100.38	122.03	99.538	83.5733	69.1404	69.8675	66.5158	79.8161	77.1443	74.0621	TGCAGCCCGGACAGTTTCGATTATGTGAAAGCCCTGAGGCAACGCATAGC
Apoh	apolipoprotein H (beta-2-glycoprotein I)	ILMN_1351672	287774	1.47415	1.2962	0.00692885	0.0745229	202.491	202.491	235.009	319.793	237.472	223.359	197.399	193.432	201.484	183.555	172.879	181.205	177.969	151.408	GGAGGCTCAGTGCATAGACGGCACCATCGAGATCCCCAAATGCTTCAAGG
Xylt2	xylosyltransferase II	ILMN_2039286	64134	1.47173	1.35063	0.000402424	0.00524382	918.243	918.243	1112.24	1200.89	1121.53	1186.14	861.925	833.766	908.984	817.401	773.254	786.888	847.027	734.862	ATCAGGCCCTGCTGAGATCCATGAAGTTTCCCCACTGGAGGAGGGAGCCC
RGD1312005	similar to DD1	ILMN_1352103	291580	1.46826	1.45019	0.0169948	0.0366059	1198.05	1198.05	1575.41	1339.61	1452.63	1840.8	996.183	1127.09	934.647	1215.87	985.636	919.649	1050.98	1274.65	GCCACTGCCCTTTAGACGTGAGCGTTGCCTGTATTATGTTGGCCTCTCTG
Anxa5	annexin A5	ILMN_1370963	25673	1.46813	1.33313	0.00214884	0.0234317	6799.76	6799.76	7988.88	8178.07	8193.89	9776.78	6561.01	6145.97	5879.86	6988.83	6014.77	5271.19	6057.73	5865.81	CTATAAGAAGGCCCTGCTGCTCCTCTGTGGAGGCGAGGATGACTGAGGAG
Adcy7	adenylate cyclase 7	ILMN_1373467	84420	1.46599	1.32683	0.0391153	0.165842	63.9532	63.9532	64.7878	73.8009	79.7583	106.507	56.62	53.8383	59.2575	72.5517	67.0041	47.669	53.2566	51.6986	CAATGTTGCCAGCCGCATGGAGAGCACCGGAGAGCTTGGGAAGATCCAGG
Tnr	tenascin R (restrictin, janusin)	ILMN_1353848	25567	1.4627	1.4696	0.0302411	0.0496473	90.1621	90.1621	106.07	137.193	111.31	113.184	77.8372	71.3434	90.2865	78.3926	107.429	80.8545	71.0308	64.9141	TGTGGCTGAACAGCCCACCTCATCAAGGGAGCCGAAATCTCGTGCCGAAT
Creb3l1	cAMP responsive element binding protein 3-like 1	ILMN_1357483	362165	1.462	1.35881	0.00183468	0.0143395	248.588	248.588	326.727	292.503	295.321	337.9	225.999	211.961	262.25	222.679	203.581	227.152	211.093	213.835	ATTTTATGAAGTTAGTGCGGGCTTTGCTACCCCTTGGCCTGGGACAGAGG
Fbxl2	F-box and leucine-rich repeat protein 2	ILMN_1367805	363156	1.46176	1.338	0.0070714	0.0465968	806.082	806.082	933.447	893.29	1193.77	1037.43	728.433	699.049	758.704	834.005	780.547	627.13	638.435	723.734	CATCAAGCGTATGCGGGCTCAGCTTCCTCGTGTCAAAGTCCATGCCTACT
Cd44	Cd44 molecule	ILMN_1352966	25406	1.46137	1.40463	0.0156337	0.0459511	1210.01	1210.01	1713.14	1153.66	1734.53	1631.3	1117.51	1078.77	997.166	1195.07	1041.87	959.845	1151.99	1064.36	GCATGAGGAGGCATGATGTACAACCCCCAGACCACTCTTTCCATCACCAC
Crebl2	cAMP responsive element binding protein-like 2	ILMN_1650407	362453	1.46112	1.24119	0.0765829	0.379533	62.4393	62.4393	88.9497	74.4595	88.0874	57.6175	53.7169	65.0095	65.0371	62.3635	69.5015	48.2854	37.4967	58.6115	TGAAAGCAAAACTTGAGCGAAGCCGGCAGAGTGCAAGAGAGTGCCGGGCC
Irf6	interferon regulatory factor 6	ILMN_1356810	364081	1.45953	1.31114	0.00243518	0.0300559	2017.15	2017.15	2291.44	2900.06	2326.36	2544.36	1842.42	1963.58	1912.32	1923.86	1653.8	1843.96	1556.73	1825.87	AGGGCTCCGCATCTATGTCCTGCTTGACCGACTGCAAACTTGGAAAGTGG
Wnt4	wingless-type MMTV integration site family, member 4	ILMN_1356435	84426	1.45952	1.33078	0.0186682	0.0947504	81.8794	81.8794	119.528	107.583	108.809	77.8474	85.8672	69.2684	70.0429	83.3619	76.4675	67.7353	71.9907	64.3745	ACCACCTGCGTGGCCCAGGGAAGGCCAATAACTTAAACAGTCTCCCGCCA
Mpped2	metallophosphoesterase domain containing 2	ILMN_1373221	362185	1.45926	1.4471	0.00590735	0.0154185	306.299	306.299	367.975	347.911	452.801	411.365	290.756	268.672	256.067	271.846	279.072	306.811	263.361	233.215	AGGCCAGTCTCTGCTGGACAAGTGGAACCTCATCCCTGAAGGCACCGACA
Ece2	endothelin-converting enzyme 2	ILMN_1364503	408243	1.45912	1.28875	0.002522	0.0389584	217.666	217.666	256.246	264.82	274.446	279.758	192.854	215.568	196.084	231.692	193.272	206.253	176.451	163.414	AATGGAGAGAGGCTCAACGGACTCCAGACCCTGGGGGAAAACATCGCCGA
Olr789	olfactory receptor 789	ILMN_1364777	296042	1.45721	1.29072	0.0414928	0.208859	58.8922	58.8922	67.297	66.7362	85.1243	73.0509	61.7997	47.2342	58.8394	58.5868	62.6235	59.5203	41.6201	39.9244	TTTTCATCCATGTCATTGGCGGTGTGGAGGTGGTGCTGCTCATAGGCATG
Plcl1	phospholipase C-like 1	ILMN_1351127	84587	1.45674	1.62028	0.00444904	0.00188543	129.805	129.805	168.803	180.032	175.812	166.987	92.8885	108.009	110.736	116.516	100.933	119.507	135.713	121.026	GGGCCGGGAGTATGGAATTCATTTTCTATTACCAGTGGTGGGCAGATCCA
Slit1	slit homolog 1 (Drosophila)	ILMN_1376706	65047	1.4542	1.25722	0.0173946	0.164669	1083.46	1083.46	1316.36	1538.66	1246.41	1220.28	1110.37	1010.9	1001.6	1096.79	1122.16	834.885	1002.72	733.293	CCGGGTTGCCAAGCCCTCTCCCAAAGTGCCTTGCACAGATAGGCGCTTAA
Fmnl1	formin-like 1	ILMN_1360809	287746	1.45383	1.46149	0.0488059	0.0755394	152.068	152.068	206.895	192.686	208.835	175.454	151.925	134.309	123.49	127.063	141.806	133.002	183.333	94.5607	CACCCAAGTCTCCTCCCAAGGCCAGGCGACAACAGATGGACCTCATCTCT
Isl2	ISL LIM homeobox 2	ILMN_1354825	57233	1.45289	1.3385	0.00867951	0.0502423	3273.74	3273.74	4313.93	3421.28	4493.96	4203.54	3322	2805.18	3205.96	2907.51	3143.05	2764	3006.79	2395.47	GAGACTCACCCATGCTCAGGCCATTCCAGCTCTGAAAAATCTCCGGCCCT
Mc4r	melanocortin 4 receptor	ILMN_1363931	25635	1.45171	1.37149	0.113468	0.238027	89.0767	89.0767	134.459	74.5759	145.532	108.063	88.5173	59.2645	91.9619	92.3884	81.6586	64.8619	86.814	77.218	CACTCAGGCACAACCTGAGCAGTGTACTTCCCAACAGCTGCCTCTACTGT
Runx1	runt-related transcription factor 1	ILMN_1371943	50662	1.45044	1.24255	0.00311576	0.0744766	1129.79	1129.79	1397.21	1477.18	1364.14	1269.18	1071.58	1079.26	1127.09	1150.04	1137.61	919.42	895.58	861.925	CGCCAGGAGAGCCCTTGGAGGCCAACAGGAGGGAAACTGTGAATGCTTCT
Pip4k2b	phosphatidylinositol-5-phosphate 4-kinase, type II, beta	ILMN_1349115	89812	1.4492	1.12844	0.0678769	0.638113	91.6136	91.6136	98.0746	99.5134	123.847	112.286	89.2658	101.779	75.5751	121.902	88.8242	64.6011	58.0574	92.3651	GAGAGGTCAGACACCTCAGTCAGCGACGTTTTAATCTCCCCTCGATGGAC
Comt	catechol-O-methyltransferase	ILMN_1350513	24267	1.4478	1.32638	0.00127802	0.0148091	589.966	589.966	699.667	746.73	786.541	703.669	500.468	529.181	571.641	617.124	519.34	510.054	501.14	495.769	CACCAGTTAGGCCCAGCAGGAAGTCAGCAAACTGTAAATGTCCAGACGCC
Dlx3	distal-less homeobox 3	ILMN_1349978	287638	1.44714	1.18829	0.0812761	0.497235	54.2073	54.2073	69.2038	85.4427	57.9392	51.9233	65.7848	63.8535	40.3054	52.6956	51.1246	39.8755	39.9321	49.8246	GGGTTTCGTGGGATGTTCAGGAGCAAGGAGAGATGTGGTGGGTCTCCGAG
Cyb561d1	cytochrome b-561 domain containing 1	ILMN_1358595	362017	1.44677	1.20627	0.0496434	0.381098	97.8413	97.8413	93.8165	120.605	167.773	101.434	91.4852	94.3018	92.8885	113.484	77.3205	93.7649	73.6882	82.2658	GGCTACAGTAACGGTGCTCTTGGGCATGTACTCAGTGTGGTTCCAGGCTC
LOC100359829	RGD1565316 protein-like	ILMN_1364481	100359829	1.44506	1.18766	0.00725793	0.210645	320.132	320.132	370.372	396.737	392.073	374.609	353.2	337.298	289.256	314.773	276.303	256.707	315.907	220.883	TCCACGCTACACCAGTCCATTATCAGCTCCCCAGAGATGCTTCGGAGGGC
Bpifb2	BPI fold containing family B, member 2	ILMN_1353253	296290	1.44466	1.01864	0.146083	0.967722	51.5251	51.5251	78.5365	64.9937	58.8772	39.2552	62.4672	52.1528	78.0496	43.0936	42.8031	40.6117	48.1466	32.3616	TGTCCACTCTGAGGTCTTGGTCCGTGAGGGCTACGTGGTGGTATCCAGTG
Jup	junction plakoglobin	ILMN_1359114	81679	1.44265	1.34233	0.00108443	0.00945507	1755.58	1755.58	2377.68	2223.96	2082.87	2081.79	1677.7	1596.54	1657.3	1590.9	1623.66	1609.53	1424.37	1422.05	GTAGCGGGAGAGAGTGGAGACTTTTTAAGTGCCCCTGCTAGGACCTGCCC
Rasd2	RASD family, member 2	ILMN_1357585	171099	1.44216	1.17388	0.0999604	0.563598	65.1844	65.1844	58.5039	80.2509	93.8673	82.6564	67.286	50.5013	70.4679	80.1142	63.6058	63.9095	38.9037	53.2495	TCCTGCAGTGACCCCAGCCTCAACCCCGAGAGTATACCAGGTACTTGTCC
Negr1	neuronal growth regulator 1	ILMN_1366196	59318	1.44172	1.265	0.00375581	0.0578522	385.584	385.584	404.953	519.34	462.368	506.518	381.311	335.173	385.046	390.851	337.224	321.998	347.4	302.211	CAACTTTTCAAGAGCATTCAGTCGTGGTCTGCTAGGCTTCCGGCTGTAGT
Arhgap22	Rho GTPase activating protein 22	ILMN_1353116	306279	1.44111	1.32766	0.0058988	0.0388728	239.944	239.944	270.748	308.324	275.217	342.689	221.448	231.516	196.447	251.597	187.901	210.589	213.309	216.265	CAGAGCCCCAGAGTGAAAGGAGCGGAAGCGCATGTCCACCTATGTCCACT
Stx2	syntaxin 2	ILMN_1358230	25130	1.43964	1.22343	0.0151774	0.195729	374	374	440.141	369.585	514.088	497.647	354.902	360.881	365.197	397.143	332.37	296.923	366.518	267.849	GGCTTGACGGTTGGCAAATGATTGCGTAGATGGCGCTGGGTGCTTGCCTC
Gpx3	glutathione peroxidase 3	ILMN_1365802	64317	1.43952	1.23894	0.0183455	0.186156	369.684	369.684	389.143	462.599	459.879	487.964	348.292	315.985	359.174	433.74	289.167	268.593	324.041	373.791	CCAATGGTCCTGCTCAAACCTGAACATCATTCTTGGGGCCAGCATCTCCC
Mras	muscle RAS oncogene homolog	ILMN_1367216	25482	1.43874	1.28003	0.00587537	0.0626674	157.935	157.935	193.192	220.883	193.565	170.034	165.818	144.147	137.876	158.748	146.757	141.749	120.502	130.761	AATCCCAAAGCCCCTCAGACCCACCACACTAAGTCCAGAGCCACAGAGGG
Kntc1	kinetochore associated 1	ILMN_1373537	304477	1.4374	1.2498	0.00815676	0.111633	205.996	205.996	262.004	293.611	219.191	233.215	195.851	177.873	219.698	210.589	164.433	171.856	166.311	196.009	GTGCCAGCAGACACAGCTCCCTCTGAGATCCTGAAGACATTCCTTGGATC
Serpinb1b	serine (or cysteine) peptidase inhibitor, clade B, member 1b	ILMN_1365379	306891	1.43706	1.27549	0.00594124	0.0662096	758.824	758.824	987.48	799.652	1047.59	899.111	782.655	683.98	668.366	785.409	662.533	585.384	647.666	694.275	GCTGCTGCCACAGCAGGTCTTGTTGAATACTGCCTGGTGTCAATAGAAGC
Cbr3	carbonyl reductase 3	ILMN_1362942	304078	1.43516	1.26306	0.0184517	0.148625	175.394	175.394	184.341	229.888	208.469	236.761	164.319	165.457	197.8	152.827	157.836	119.739	167.698	155.566	ATTTTGCTGAATGCCTGCTGCCCGGGATGGGTGAAGACCGACATGGCGAG
LOC100233206	uncharacterized LOC100233206	ILMN_1364354	100233206	1.43354	1.16795	0.151686	0.629067	56.1472	56.1472	87.5901	57.8014	61.9153	63.0329	71.5766	50.8064	58.9141	49.5617	50.2569	55.0584	28.4525	59.4271	TCATCCTGAGTGAGGTAACCCAATCACAGAAAAACACACATGGTATGCGC
Sh3gl3	SH3-domain GRB2-like 3	ILMN_1365281	81921	1.43268	1.26604	0.00610994	0.0733474	477.216	477.216	541.789	542.274	642.684	607.592	528.701	440.644	492.557	389.143	412.689	404.481	389.232	419.113	GCATCCCAAGTCCCTAGGCGAGACTACATGCCAAAGCCTGTGAACACGAG
Thy1	Thy-1 cell surface antigen	ILMN_1367716	24832	1.43252	1.52153	0.0307487	0.0296188	7071.01	7071.01	9490.57	6908.03	10295.3	10466.8	5617.28	5777.74	5930.82	6848.18	5992.13	5523.54	7369.94	6877.63	CCGAGCACACTTACCGCTCCCGCGTCAACCTTTTCAGTGACCGCTTTATC
Th	tyrosine hydroxylase	ILMN_1360569	25085	1.43008	1.51657	0.0898062	0.0825868	65.3825	65.3825	93.6346	94.9548	89.1404	64.7311	62.6108	73.2331	48.2701	43.8185	68.205	68.7534	51.4801	50.8105	TGCCTCTCGTATCCAGCGCCCATTCTCTGTGAAGTTTGACCCGTACACAC
Pdcd5	programmed cell death 5	ILMN_1374195	292814	1.42971	1.29983	0.000816068	0.0129523	11351.1	11351.1	14775.2	14963.3	13210.9	12987.1	10570.7	10956.9	10625.6	10797.1	9211.76	9711.36	9984.62	10163.7	ACGTGCTTAGACAGACCCACGGAGCAGGTCTAGGACAGTTACCACCTGTA
LOC501396	hypothetical protein LOC501396	ILMN_1350559	501396	1.42889	1.17095	0.0443113	0.441353	357.099	357.099	481.133	407.774	391.368	420.661	350.018	324.274	318.449	475.347	262.318	275.054	276.423	388.497	ACCACCAGTAACTGCTTTTCTACTATGTCTCCAAGGCAAGCCACAGGCTA
Sytl3	synaptotagmin-like 3	ILMN_1349869	499017	1.42885	1.27373	0.00547465	0.0593535	364.269	364.269	384.851	458.496	480.595	461.357	373.353	343.212	343.9	337.298	365.793	302.211	296.923	285.96	CCCAGTCCAAGCTTCAGTGGCAGAAAGTCCTGTCCAGCCCCAACTTATGG
Mcu	mitochondrial calcium uniporter	ILMN_1367794	294560	1.42833	1.29461	0.0544408	0.20971	397.977	397.977	531.345	338.055	576.053	550.253	363.759	356.276	379.406	412.222	412.566	294.825	339.022	331.731	AAGAGACTGAGAGACCCGCTACAAGTACATCTGCCCCTCCGACAGATCGG
Ptger3	prostaglandin E receptor 3 (subtype EP3)	ILMN_1359377	24929	1.42749	1.44753	0.217125	0.264559	67.0094	67.0094	96.9756	68.6077	80.2607	99.3734	82.593	45.1922	69.9197	46.3115	96.9957	52.7073	44.016	56.7921	CCAGCTTATGGGGATCATGTGTGTACTGTCCGTCTGCTGGTCGCCGCTAT
Cmtm2a	CKLF-like MARVEL transmembrane domain containing 2A	ILMN_1352465	307616	1.42737	1.49345	0.0380477	0.0418196	64.8925	64.8925	89.4896	75.1341	82.9504	87.2268	58.6871	45.908	69.2522	52.4145	67.5427	58.8932	45.3035	65.0371	GTCCATGATGTACTTGGGGAAGGCTCTCAGGGATTCAGGATACCCACAGA
Nipsnap3b	nipsnap homolog 3B (C. elegans)	ILMN_1530387	313211	1.42655	1.06158	0.0824313	0.840219	143.721	143.721	179.032	146.819	161.26	175.05	146.699	136.633	154.427	188.752	108.723	118.522	83.533	166.445	TACTTCATTGTTCTTCTGTGGTTTTATGATTAAGTCTTGTCCTCAAAATA
Casc5	cancer susceptibility candidate 5	ILMN_1351961	311327	1.42497	1.37618	0.0329327	0.0811177	54.6999	54.6999	68.6663	81.6051	55.2713	70.9512	54.3257	46.1017	53.1012	46.0673	41.0194	55.9645	41.9814	55.3014	CTCAGCCAGTCTGTAGTCAAGATCCGGGCATTGGCTCTGTTGCAGCCAAA
Scg3	secretogranin III	ILMN_1367903	116635	1.42479	1.38781	0.000321425	0.0012654	13478.2	13478.2	16862.9	16970.6	17212.5	16627.6	12269.3	12142	11630.9	12742.6	11699.5	12220.9	12309.1	11292.9	GCAGCCTGTGAAAACGGCAGGCAACCTGAGCCTTCCAACTGTTCCAGCAA
Samd12	sterile alpha motif domain containing 12	ILMN_1649756	362910	1.42418	1.24087	0.0150325	0.15369	118.468	118.468	117.355	169.715	157.94	133.787	108.896	120.65	118.522	113.995	101.968	114.415	97.8048	89.6524	GAGTGTGACCTGTTCCCCAGAGAAATACTGACTCATGGCCCTGCCAGAAG
Ppp1r1a	protein phosphatase 1, regulatory (inhibitor) subunit 1A	ILMN_1356921	58977	1.42241	1.20831	0.00916492	0.170109	181.743	181.743	215.792	241.268	214.87	200.78	181.082	196.121	185.635	159.832	176.17	127.986	152.972	159.086	AGCTAAGAAGAGCATAGCCTGGGCAGTGAAGGACTGTGTGCCGTAGCGCC
Nudt16	nudix (nucleoside diphosphate linked moiety X)-type motif 16	ILMN_1370474	363129	1.42108	1.31171	0.00582417	0.0388728	342.445	342.445	443.428	386.339	411.365	447.664	298.08	348.054	327.274	313.855	285.247	308.721	341.765	257.031	TCTAAGTAGAGTCGGCCCAGCATGGACCCCTGGAACCCAAGTTGAAGGCC
Calcb	calcitonin-related polypeptide, beta	ILMN_1369359	171519	1.42019	1.21215	0.00095971	0.0465968	5826.69	5826.69	6965.01	6528.55	7496.83	6976.01	5694.01	6044.72	6053.19	5287.16	4906.11	5018.11	4836.39	4909.54	CGCAGGGACCTTCGGGTCTGAGGAACTAACGCTCCAGGAAGAAGGTTACA
Zfp287	zinc finger protein 287	ILMN_1357343	303212	1.42013	1.1058	0.166456	0.772379	63.2375	63.2375	72.6023	73.1667	71.4664	76.8906	81.4119	62.55	57.6175	66.5362	59.5039	58.5453	29.0787	70.8458	CAGCACCAACGGGTTCATATGGGCGCCAGACATCGCAATGGACAGATATG
Frmd7	FERM domain containing 7	ILMN_1355129	302826	1.41951	1.24361	0.0817981	0.342136	72.5531	72.5531	76.7697	82.5698	92.2088	101.143	72.2524	77.7216	61.2797	71.8247	48.4354	72.6732	84.5778	48.907	GGCAAAGGAACAAAGTCACCCAGGGCCCGCATCCGCTTGTCTTCTGGTAG
Fxyd2	FXYD domain-containing ion transport regulator 2	ILMN_1375247	29639	1.4195	1.23363	0.00101215	0.0349513	13232.8	13232.8	17299.2	15371.1	15600.9	15600.9	12823.9	12823.9	13210.9	12862.3	10597.6	11292.9	12335.9	10797.1	CACAGGAAGATCGTGGAGAAGCCCTGGTGGCTGGGGAAATGACAGAGCTG
Cib2	calcium and integrin binding family member 2	ILMN_2040592	300719	1.41866	1.3509	0.00055236	0.00371227	2119.74	2119.74	2599.74	2474.37	2697.69	2769.55	2017.72	1846.91	1946.27	1989.71	1827.93	1799.47	1941.03	1858.45	CCTTGCAGGAGAGGTAAGGCTGAATTATCTGTGTGCTGGGCAGGCACTCC
LOC684352	similar to twinfilin-like protein	ILMN_1360555	684352	1.41846	1.20003	0.302869	0.680584	81.6238	81.6238	120.182	99.122	80.7214	93.8165	78.6709	108.031	67.3198	76.0343	96.7216	81.9332	32.3729	86.865	ACCTGGAGCGGGAGACCATCGAGCTGGTACACGCAGAACCCACAAATGTG
Nsg1	neuron specific gene family member 1	ILMN_1367553	25247	1.41632	1.44434	0.085676	0.109683	180.521	180.521	185.472	240.697	236.241	261.484	168.85	156.217	148.937	161.302	217.275	175.228	109.576	164.275	GGGGCAGGACGGCTGGTGGGGGGCTGATGTGGCACCTTGAAAATAGAATA
Tspan1	tetraspanin 1	ILMN_1367073	298436	1.41616	1.13035	0.116674	0.67259	78.7291	78.7291	86.4302	119.167	78.4396	89.0463	78.2455	88.5173	74.5613	85.3344	70.2855	79.3103	41.2952	77.7021	ACGTCATTTGGGCTGGAGTGGATCTGCCTTTGCTGCTCTGGACTTCGGGC
Coro1a	coronin, actin binding protein 1A	ILMN_1364468	155151	1.41555	1.18386	0.00420574	0.152012	2661.71	2661.71	3481.67	3022.83	3248.73	2922.11	2676.48	2615	2884.45	2519.47	2265.11	1944.72	2474.37	2282.97	GTCACGGCTGGAGGAGGATGTGAGGAATCTCAACGCCATAGTGCAAAAGC
Scn10a	sodium channel, voltage-gated, type X, alpha subunit	ILMN_1362724	29571	1.41482	1.34498	0.00537645	0.0246956	20537.2	20537.2	26024.7	28322.3	24122.9	23592.7	19341.2	18116.8	18478	19798.8	19654.4	16306.9	20082.1	16265.8	CTGCTGGTGTCGGGCAGTCTTAGAGAAGTCACGTAGGGGTTGGTACTGAG
Rasal3	RAS protein activator like 3	ILMN_1362413	314596	1.41315	1.20654	0.0135728	0.194169	946.061	946.061	1280.02	1121.53	1183.81	960.163	888.492	895.82	1093.22	884.908	864.151	742.975	880.002	724.183	AGGGGACAGAGTGGGAGGTGTCAATCACTCTGGTAACTGTGAGGTTGCCC
Fam189a2	family with sequence similarity 189, member A2	ILMN_1372648	309415	1.41303	1.19772	0.0088274	0.177584	429.952	429.952	494.532	604.58	464.492	496.286	446.175	379.116	453.67	436.428	341.363	413.605	365.197	335.29	GGCAGGAGACATGATGGTTAACACCAAGCGACTCCAGTCCTCCAGCCTCC
Crmp1	collapsin response mediator protein 1	ILMN_1374446	25415	1.412	1.26937	0.00206444	0.0295947	3360.59	3360.59	4242.97	4104.4	3950.33	4036.49	3330.03	3101.27	3200.94	3235.47	3065.51	2523	3156.85	2861.2	GCCTGAGTCTCTGTCCCTCTGAGGAGGTCAGCAAGGCAGTCAGATTTTTA
Tmem74	transmembrane protein 74	ILMN_1650802	500864	1.41197	1.46266	0.00474904	0.00589765	404.758	404.758	539.058	561.02	502.948	464.09	399.226	342.827	332.047	339.368	384.394	396.737	342.557	339.956	CCCAACACTGTGGCAGCCCGGGAGATGGAACGCCTAGAAAAAGAGAGTGC
Tmem106a	transmembrane protein 106A	ILMN_1650719	287722	1.4117	1.36288	0.0129398	0.0388728	628.002	628.002	676.072	777.448	813.213	870.783	614.818	579.551	587.047	515.744	657.874	490.476	569.414	510.054	CTTGACATTGTCTTGGGACTGAGCATGTTGGTTACCCAGCTCCACCCGGG
Kcnh6	potassium voltage-gated channel, subfamily H (eag-related), member 6	ILMN_1373511	116745	1.4114	1.23898	0.00196652	0.0433505	537.317	537.317	661.57	686.904	585.181	660.361	558.056	545.604	487.12	502.448	490.476	441.794	457.036	446.843	CCAGCTCAGAACCACCTTCTGCCTCAAAAGCCCAGACCCAAGGCCAGGTT
Pkib	protein kinase (cAMP-dependent, catalytic) inhibitor beta	ILMN_1354207	24678	1.41131	1.23575	0.0136309	0.145014	183.828	183.828	200.619	220.494	258.971	209.266	182.048	205.731	152.645	179.813	149.791	174.492	142.723	161.984	GACCAAGGCCAACCGAAGAAGCCCCTAGACGAAGACAAATAAAGGCTTAG
RGD1311575	hypothetical LOC289568	ILMN_1352472	289568	1.41104	1.31465	0.150323	0.32091	57.3138	57.3138	50.6927	71.4334	77.1661	88.0159	49.6599	55.8967	39.5388	75.0211	57.4279	52.3161	38.5028	53.632	CTGGTAAAAGAGGTCACCAAGAGGTTCTCCACCCCAGATGCTGCCCCCGT
Nalcn	sodium leak channel, non-selective	ILMN_1368308	266760	1.41068	1.13467	0.0664073	0.589717	850.031	850.031	739.207	1265.55	1050.98	994.258	686.082	992.671	961.381	900.699	626.344	749.144	783.971	671.033	AATTATTGGAAAGCATTGATGGGCCCTGGCTGGGCAGGGTCTCCCCTGAG
LOC100362003	mCG62747-like	ILMN_1353332	100362003	1.40995	1.05721	0.141509	0.876509	58.3191	58.3191	51.3609	67.286	65.0032	87.6813	60.7561	48.0855	68.719	78.5365	43.0019	63.667	36.0537	50.4926	GTCCCGGAGTCCCTTCCCGGTTCTCCAGCAGTGGCTATGGCACAGATTTT
Csmd1	CUB and Sushi multiple domains 1	ILMN_1371507	364634	1.40882	1.17384	0.00347104	0.154742	155.583	155.583	163.414	169.421	197.053	210.038	154.387	155.712	152.381	164.756	137.193	127.127	129.514	128.775	TATCACTGGGGAGCGCAACCGGATCCAGCTATCCTTCCACACCTTTGCCC
Unc13c	unc-13 homolog C (C. elegans)	ILMN_1351183	286931	1.40874	1.23422	0.0411812	0.255968	129.794	129.794	192.262	187.413	136.434	120.699	133.899	126.799	122.432	123.018	124.522	107.391	97.9832	114.982	GGGAGCTACGGGGCATGGTACCCTCTCCTGAAAAATCTCTCTATGGATGA
Syn2	synapsin II	ILMN_1368118	29179	1.40793	1.33852	0.135146	0.266039	94.2711	94.2711	101.779	97.4961	135.35	136.884	85.0092	78.0922	101.585	84.9274	100.167	95.8827	51.7778	94.087	AGCAAGACCCCTCCTCAGCGGCCAGCCCCCCAAGGGTGTTTACAGTATAT
Homer2	homer homolog 2 (Drosophila)	ILMN_1365351	29547	1.40677	1.34503	0.002522	0.0138374	277.44	277.44	347.112	364.718	326.455	335.506	276.52	270.851	247.742	228.333	224.14	244.323	253.341	255.189	TGGGTTGGAGCGCATTCATAGTTACCCTCAGCTGCATGTGGCCTTTGGAC
Arhgef2	rho/rac guanine nucleotide exchange factor (GEF) 2	ILMN_1376651	310635	1.40583	1.27999	0.000471619	0.00942443	1333.28	1333.28	1613.61	1576.48	1640.53	1657.3	1264.92	1240.14	1293.67	1269.68	1099.95	1136.74	1241.38	1140.77	AAAGACCTGACACGCATGAGGTGCTGTCTCAGTGCCCGTTCTGAGGACTG
Ppef2	protein phosphatase, EF hand calcium-binding domain 2	ILMN_1374979	305246	1.4049	1.30664	0.0331184	0.126557	63.1804	63.1804	64.7501	80.2607	85.6664	80.4474	55.2979	75.6511	53.6404	54.7547	47.575	59.8332	61.9944	52.0964	ACAGTCCACAGACACGGGGGAGAGTGGTCGTAGCAGTCCAGGCCCATGTT
Prkca	protein kinase C, alpha	ILMN_1372407	24680	1.40451	1.32177	0.00212431	0.0153672	301.533	301.533	384.022	362.37	369.319	367.004	298.26	270.176	278.806	275.054	261.006	232.806	291.354	273.786	CTGCTGGGGCCTCTATTACCCGCTACCCCACACACTGGCACTCTATCAGA
Coro2a	coronin, actin binding protein 2A	ILMN_1376577	313235	1.40249	1.42069	0.00279075	0.00524382	288.566	288.566	347.4	383.745	343.9	379.205	249.259	250.179	276.834	247.205	234.441	290.666	258.747	254.846	TGTGGAGAGGTCCAGAACCAAACCGCAGGTCCCCGAGAACAACCACTATT
Pparg	peroxisome proliferator-activated receptor gamma	ILMN_1372572	25664	1.40243	1.02368	0.206822	0.962314	86.7252	86.7252	96.8403	117.005	80.2175	100.796	110.8	100.824	70.9942	105.195	93.726	78.7085	40.4965	79.2772	AGCTGTTCGCCAAGGTGCTCCAGAAGATGACAGACCTCAGGCAGATTGTC
Ctdspl	CTD (carboxy-terminal domain, RNA polymerase II, polypeptide A) small phosphatase-like	ILMN_1364469	301056	1.40223	1.37438	0.00475568	0.0154272	139.691	139.691	170.155	173.014	160.613	193.136	136.717	119.167	130.154	120.699	130.717	134.797	108.896	123.104	ACACGGAGCTGTTGGACCTCATCCCGTTCTTCGAGGGCCTAAGCAGGGAA
Lrrc55	leucine rich repeat containing 55	ILMN_1367860	311171	1.40159	1.36726	0.0298613	0.0679898	65.5879	65.5879	93.1747	78.2991	79.1112	76.3189	73.9584	49.0575	58.8108	59.0696	57.0597	50.6538	68.9174	57.3026	TCACTCACTGAAGAGAGCTTCAAGGCCTGCCACCTGACTCTGACCCTGGA
Slc36a1	solute carrier family 36 (proton/amino acid symporter), member 1	ILMN_1351166	155205	1.40046	1.39814	0.0655307	0.105194	120.463	120.463	120.502	153.204	171.355	163.059	119.739	86.2265	116.277	112.442	97.368	110.632	89.6342	138.886	CTGGGCACTCCTCTGGCATTGGACCCTTGGGTAACCTGGGCTACATGAGA
RGD1565203	similar to ESO3 protein	ILMN_1650989	363523	1.39956	1.24617	0.28706	0.581693	481.3	481.3	768.697	512.765	747.305	382.458	659.808	409.328	509.247	339.646	519.601	332.656	550.253	308.721	GGTCGCCAACGCCCAGCGTCAACTCTTAATGGTTCCACAGGAGTACACTG
Erg	v-ets erythroblastosis virus E26 oncogene homolog (avian)	ILMN_1367872	170909	1.39894	1.28489	0.126035	0.320738	60.8948	60.8948	85.6664	63.5721	58.7341	93.9523	61.1006	61.8448	42.1462	69.2311	47.1922	63.3243	43.8008	59.9457	GAGCTGGGGAAGGAAGCCGGGGAAAGAAAACCAAAGACTCACAGGGGAGG
Celf5	CUGBP, Elav-like family member 5	ILMN_1368676	314647	1.3989	1.22579	0.0376436	0.252977	250.725	250.725	364.057	302.498	267.485	275.344	297.629	217.779	228.271	242.804	210.092	224.651	252.146	177.969	GTGGCCCCAGACCCTACGTGATTTGTACAACGGGCTTAGTTTCTGCTACG
Pcsk2	proprotein convertase subtilisin/kexin type 2	ILMN_1370576	25121	1.39836	1.39362	0.0077308	0.0181659	384.161	384.161	421.477	460.935	502.789	542.754	335.906	339.368	337.9	364.882	307.447	320.813	375.967	373.905	CACCCAGAGTGCCCCATACATCGATCAGGTGGTGAGGGATTACCAATCGA
Cbl	Cas-Br-M (murine) ecotropic retroviral transforming sequence	ILMN_1355687	500985	1.39674	1.39988	0.056759	0.0883232	126.939	126.939	132.1	192.565	136.236	183.182	140.666	110.056	98.1693	108.77	123.944	126.904	105.128	100.873	GCCAGGCTCTTACTCAAGGAGCACCTAGGAAAGCAGTGGCTTCTTTTGGG
Cacnb1	calcium channel, voltage-dependent, beta 1 subunit	ILMN_1367146	50688	1.39554	1.3903	0.00634205	0.0154185	259.049	259.049	280.929	357.644	327.956	330.724	252.039	238.853	210.092	230.618	253.126	236.473	213.933	224.371	CTCCCCAGCATCACAGCTGGTCCAGAGAGAGCCGATTGTGCCAACGAGGA
Pik3cd	phosphoinositide-3-kinase, catalytic, delta polypeptide	ILMN_1369889	366508	1.39476	1.35303	0.00945365	0.03002	104.972	104.972	121.985	132.007	140.808	124.885	93.0829	96.0224	96.7735	97.6815	101.625	100.466	74.4595	98.4255	CCAGTATCTCAAGGACTCTCTGGCACTAGGGAAGACGGAGGAAGAAGCAC
Add2	adducin 2 (beta)	ILMN_1350628	24171	1.39431	1.06881	0.0632915	0.786789	127.964	127.964	145.144	205	111.281	137.843	144.708	128.509	150.156	125.254	98.5268	98.7949	118.383	104.795	GGGCCACCAAATGTATGCACAGTCATGGCTTGGAAGTGTCCGTAGATGGG
Pqlc3	PQ loop repeat containing 3	ILMN_1361660	298906	1.39312	1.23238	0.00296909	0.0562831	3439.19	3439.19	4371.41	3826.52	4044.66	4251.04	3358.44	3331.53	3244.42	3434.85	2611.09	2916.82	3302.79	3035.57	GTGCACAGGTGTATACTAAGCAGTTCTCCAACACAGTGTGCCTTAGGGAG
Actl6b	actin-like 6B	ILMN_1365887	288563	1.39253	1.23035	0.00417899	0.0679898	933.406	933.406	1052.34	1161.96	1063.52	1196.65	933.117	888.884	869.197	941.979	912.486	719.992	829.566	759.344	ATCCACAGCGTTGTAGGGAACAGCCAGAGGGGCGGTCTACCAGCCAGAAA
Epha5	EphA5	ILMN_1352043	79208	1.3899	1.21	0.00287168	0.0736632	347.786	347.786	398.593	393.949	427.342	436.041	351.504	370.03	321.642	326.284	295.573	318.574	311.417	267.372	CAGTTCAATGGACGCTGTGGCTCAGGTGACCTTGGAGGATTTGAGACGCC
Rgs11	regulator of G-protein signaling 11	ILMN_1368545	54291	1.38896	1.32798	0.0132124	0.0460528	64.0027	64.0027	79.9654	79.8371	65.9904	90.0975	60.3313	65.6923	52.6431	58.4977	61.1602	59.0847	53.8255	52.4338	AGGAAGCCCTGCACCTGGGCACACTCCTGACACAGCACGGCTACATCTAC
Dnajc11	DnaJ (Hsp40) homolog, subfamily C, member 11	ILMN_1361685	362666	1.38876	1.37768	0.0043732	0.0119421	490.688	490.688	576.449	553.97	637.347	676.544	460.575	483.025	419.113	409.949	439.797	412.909	460.935	442.251	ACAGCAGCTCTCTGGAGGCGTTTGGAACACTCTGCCCTCACACATGGGAC
Tagln2	transgelin 2	ILMN_1650399	304983	1.38667	1.32065	0.0195295	0.0652929	7913.51	7913.51	9765.23	8534.02	11385.3	9260.71	7025.49	8745.41	7439.22	6319.62	6697.75	6672.23	7708.65	6898.5	CCAGACTGTGGATCTCTGGGAAGGAAAGAACATGGCTTGTGTGCAGCGGA
Zfp667	zinc finger protein 667	ILMN_1376265	308326	1.38659	1.10774	0.0386686	0.598034	113.065	113.065	141.552	131.794	125.443	123.756	142.942	124.797	112.797	95.5901	91.6659	77.823	96.7216	113.551	CACAGGCAGGCCATCTGCAAACCAAGGAAAAACCCTCACCAGAACCTGAC
Prkcd	protein kinase C, delta	ILMN_1360400	170538	1.38512	1.23185	0.00389199	0.0598926	1552.2	1552.2	1780.4	1873.76	1698.92	2088.21	1659.54	1509.31	1405.74	1459.75	1388.36	1274.65	1388.36	1308.68	GCCCTGGTTTGCATCCTCACTGCCCATGAAGAAGAGTGGGTGACTGGTGA
Mpp2	membrane protein, palmitoylated 2 (MAGUK p55 subfamily member 2)	ILMN_1364862	85275	1.3846	1.25395	0.0306009	0.166297	49.5768	49.5768	69.727	48.5411	56.8461	65.5197	39.7488	46.5412	51.4688	53.5505	42.4681	39.2823	44.296	46.4155	GTCCCTTACGTGGTGTTCATCGAGGCTCCTGACTTTGAGACTCTGCGGGC
Sigmar1	sigma non-opioid intracellular receptor 1	ILMN_1365626	29336	1.38384	1.21935	0.00377601	0.0698823	727.79	727.79	821.072	948.75	764.051	946.937	706.112	724.49	679	733.974	613.333	658.1	600.817	633.732	GAAAGCTGGCTGATGCCTGGGGCCAGTTCCCAAAGAGAGGACCTGGGGAA
Tpm1	tropomyosin 1, alpha	ILMN_1354163	24851	1.38369	1.36331	0.00278427	0.00871533	1625.37	1625.37	1874.63	2192.26	1961.8	2017.72	1449.39	1503.28	1391.47	1553.28	1338.96	1469.74	1416.2	1592.35	CCTAGGGCCAGGCACAGACCGTGCTTTCTATTGTACAGAGGTGATCCTCC
LOC360919	similar to alpha-fetoprotein	ILMN_1359627	360919	1.38272	1.36299	0.0446879	0.0858249	168.063	168.063	197.399	249.54	203.581	185.199	166.671	174.144	140.178	132.263	187.635	150.101	140.478	128.414	GAACACTCACGGCCTCCAGACAATTTAATGTGCAGCCACACCTCCCTGGG
Gpatch4	G patch domain containing 4	ILMN_1650908	295228	1.38263	1.35242	0.0571763	0.114693	140.222	140.222	156.274	211.961	171.236	157.016	132.815	118.752	141.059	119.66	161.654	134.387	102.77	109.157	GGAAGAGATGGGAGTCTGTGATGAAGGAGGCAGAGATGTGACAGGCGGGC
Acvr2b	activin A receptor, type IIB	ILMN_1374926	25366	1.38188	1.25353	0.00712274	0.0656277	526.88	526.88	636.13	650.78	655.202	591.059	528.366	469.435	529.181	494.694	521.132	448.496	482.757	389.644	TGTGGACCTGCTCCCTAAAGAGTCCAGCATCTAAGCCCAGGACACTAGCG
Cd200	Cd200 molecule	ILMN_1365444	24560	1.38115	0.89543	0.141366	0.703418	96.5545	96.5545	135.316	118.215	87.1361	82.7752	104.988	121.473	118.306	118.951	64.3745	97.9832	56.1195	89.5734	AGAGAAGGCAACTCTGGAATACAATCGCTTTGTTCTGAAGACATTTGTGG
Nedd4l	neural precursor cell expressed, developmentally down-regulated 4-like	ILMN_1363579	291553	1.38054	1.30421	0.00778356	0.0380426	1205.62	1205.62	1492	1587.8	1351.4	1445.51	1189.33	1201.77	1026.54	1090.15	1241.38	1012.47	1040.38	974.301	GGTCCGCGTGCACTTTTGCATTTGCCTAGCAGACTTTTGCAGAGCCCGTG
RGD1310110	similar to 3632451O06Rik protein	ILMN_1371044	361032	1.37976	1.38476	0.00235518	0.00520563	1062.74	1062.74	1350.44	1241.38	1413.32	1276.43	950.926	930.259	891.728	1042.64	902.993	938.294	973.677	1011.48	CATGTCTGGAATGCTGGTGCCTGTTGGGGTAGGGATAGCCGGAGCCTTGT
Celsr3	cadherin, EGF LAG seven-pass G-type receptor 3 (flamingo homolog, Drosophila)	ILMN_1363813	83466	1.37924	1.30531	0.0461182	0.136461	314.602	314.602	385.934	428.287	344.196	377.103	331.731	281.048	276.423	286.765	342.107	293.703	285.865	206.41	AAGTCTTCTAACAGCTTGCCCCAAAGGTGGCTCAGGACTGGGGTTCTGTG
Prkar2b	protein kinase, cAMP dependent regulatory, type II beta	ILMN_1353803	24679	1.37876	1.18588	0.00674132	0.149876	3577.02	3577.02	4506.55	4210.27	4391.11	3784.94	3766.53	3341.24	3623.84	3496.31	3060.38	2700.61	3491.12	3024.34	CGGAAACCAATGCCTGTGGAATAAAGAGCCCCAACCAAGGCTACAGAGGC
Dcbld1	discoidin, CUB and LCCL domain containing 1	ILMN_1353334	309773	1.3782	1.15153	0.177084	0.644832	65.1457	65.1457	80.2883	55.111	82.1328	91.7458	71.6863	54.9006	70.636	68.2102	47.3639	74.4061	39.052	67.1504	GAACCTGAGTATGCCACACCTATCGTGGAGAGGCACCTGCTGCGAGCTCA
Scara3	scavenger receptor class A, member 3	ILMN_1365032	364405	1.37744	1.15682	0.00214884	0.134222	412.237	412.237	464.492	453.047	489.691	521.59	439.957	417.665	411.564	396.856	328.406	367.975	336.88	366.756	CCTCTTCCTCTTGGTTGACCTGACACAGATGCACACTGACCTCACCCTAC
Rims2	regulating synaptic membrane exocytosis 2	ILMN_1376271	116839	1.37679	1.25072	0.0195295	0.124282	317.641	317.641	360.07	348.054	428.667	391.112	277.256	308.406	294.916	340.493	279.46	233.347	327.956	273.428	GCGGTCGACTGGGCTGCTCTGGGAGGCAATGTCATTCACTAATGCCAAGA
Zpbp2	zona pellucida binding protein 2	ILMN_1351625	363676	1.37641	1.07925	0.0186682	0.636588	136.092	136.092	161.91	155.765	158.074	145.843	141.108	146.757	141.603	146.145	119.113	116.376	87.5577	133.468	ACCTCAGTGCCTCGGTGTACAAGGGGGAGTTCAAGTGTTAGTCGACGCTC
Lxn	latexin	ILMN_1362583	59073	1.37641	1.15266	0.00322317	0.171442	3282.54	3282.54	3811.19	3858.39	3894.85	3751	3291.87	3265.07	3154.9	3589.09	2722.96	2480.71	2841.88	3118.1	GCACAACAGCCGCCTCCCAAAGGAAGCACCAGCAGAGTAAACAAGACCCC
Klhl35	kelch-like 35 (Drosophila)	ILMN_1360157	308850	1.37604	1.36503	0.0940795	0.148625	104.189	104.189	123.906	131.089	135.893	123.725	108.009	76.3836	115.367	82.6431	75.0462	85.4784	127.477	93.1485	GCATGGCACTTGGCCCCCCTGCTGGAACCTCCATGTGAACAGCCCTTTAA
Abcg3l2	ATP-binding cassette, subfamily G (WHITE), member 3-like 2	ILMN_1650080	360910	1.37529	1.25851	0.0496056	0.202075	179.797	179.797	266.478	246.558	204.634	161.525	180.966	157.016	165.504	184.087	141.108	172.231	156.398	159.709	GAAGGGAGTGTAAGGAAAATGAGAGAGGTGGACGGAGGGGGAAATGGCTG
Tmem87b	transmembrane protein 87B	ILMN_1356444	362212	1.3751	1.19821	0.00206685	0.0623243	835.852	835.852	991.112	953.7	991.112	1013.95	826.926	864.151	816.265	790.061	806.287	684.274	709.991	678.2	GAGATCTGTGTATGCAGGTGAAGAACTCAGGTGTGGGAGGGTCTGCCGCC
Pcbd1	pterin-4 alpha-carbinolamine dehydratase/dimerization cofactor of hepatocyte nuclear factor 1 alpha	ILMN_1358139	29700	1.375	1.17946	0.00277701	0.104501	402.104	402.104	482.519	475.094	467.042	465.249	366.518	422.678	422.934	392.848	310.885	342.41	349.817	374.227	CTGACTCTTGCGGTGACCACCATCTCCGTCAGGGAGGGGTATGAGTCCCT
S100a11	S100 calcium binding protein A11 (calizzarin)	ILMN_1373883	445415	1.375	1.21963	0.0138522	0.14008	13245.4	13245.4	14671.6	15669.7	15000	17783.1	12908.9	11931.6	13108.1	13727.7	10716.1	10901.8	10514.2	13967.4	TGCCTACAGAGACTGAGAGATGCATCGAGTCCCTGATTGCTGTTTTCCAG
RGD1565690	similar to mKIAA2027 protein	ILMN_1374662	502784	1.37445	1.25719	0.105414	0.30695	62.2234	62.2234	83.4991	59.7578	72.433	86.0021	75.4863	50.1216	49.4859	66.4573	64.1401	59.4752	43.5167	52.4673	AGCTGAAACAATCTAAGCGAGTGAGGGACGTGGTGTGGGATGACCAGGGC
Serpina11	serine (or cysteine) peptidase inhibitor, clade A (alpha-1 antiproteinase, antitrypsin), member 11	ILMN_1361612	362774	1.37435	1.29634	0.0262142	0.0945461	2070.29	2070.29	2260.66	2603.35	2485.95	2711.99	1558.15	2015.25	2263.27	1976.92	1582.31	1807.65	2016.08	1928.62	TATGGGGCAGCTCAACAAAACTGTCTCCAGGGTATCGCACAAGGCCGTCG
LOC500077	similar to RIKEN cDNA 3110062M04	ILMN_1651163	500077	1.37425	1.26497	0.0480058	0.186516	104.707	104.707	119.44	114.982	119.054	153.663	90.9847	97.1367	113.048	98.2098	112.579	86.814	73.0664	98.6444	AGCTGCCCACAGTTCCCTGCCATATCCGAGAGCAGGAGGCTCTATCAGAC
Arl10	ADP-ribosylation factor-like 10	ILMN_1361239	306767	1.3738	1.28469	0.0589447	0.180331	173.331	173.331	187.413	172.457	259.981	229.113	160.988	150.797	167.131	174.196	140.566	124.885	169.816	181.303	TGTGAATGAGGTGGACGTGCTGGTGTTCATGGTGGACTCGACTGACCGGC
Uchl3	ubiquitin carboxyl-terminal esterase L3 (ubiquitin thiolesterase)	ILMN_1361658	498560	1.37332	1.07199	0.397463	0.907935	71.1045	71.1045	88.9018	63.0275	78.3633	97.4961	72.1633	67.3696	91.0065	73.2693	86.0021	73.139	25.0926	76.2512	CCACGCCATCGCGAACAACAAAGACAAGATGCACTTTGAGTCAGGGTCAG
A3galt2	alpha 1,3-galactosyltransferase 2	ILMN_1368384	171553	1.37307	1.25924	0.00692885	0.0562831	3882.25	3882.25	4446.14	4848.91	4676.11	4676.11	3693.08	3460.02	3930.51	3732.95	3930.51	3215.44	3548.62	2957.23	TTGGCAAGGCCATTCAAGGGAAGCCTCTTGTGGGACCCTTCAGCTCGGTC
Pi4k2a	phosphatidylinositol 4-kinase type 2 alpha	ILMN_1353104	114554	1.3727	1.31395	0.114324	0.229702	289.065	289.065	293.421	368.267	370.236	383.17	283.15	282.103	228.679	281.552	361.704	253.464	260.83	180.546	CCAGGAAGCCAGAGAAGTTGGTGCACAGCAGAGCCTTTCAGAGCCCTTCC
Kcnd3	potassium voltage-gated channel, Shal-related subfamily, member 3	ILMN_1350901	65195	1.37228	1.34245	0.0209853	0.0509398	1256.91	1256.91	1538.66	1456.53	1790.08	1404.98	1057.16	1047.91	1096.79	1428.32	1082.33	1055.15	1153.08	1206.99	CAGCTAGTAAGGCAACAACCAGGATACCACGTTCTTCTGGAGACCAAGAG
Abcg3l4	ATP-binding cassette, subfamily G (WHITE), member 3-like 4	ILMN_1358861	360997	1.37204	1.35349	0.167219	0.24663	119.672	119.672	160.127	146.699	138.23	144.181	128.676	79.2866	123.24	110.953	150.328	112.508	72.1698	108.231	AGAGTATTTCAAGGGAGTGTAAGGAAAATGAGAGAGGTGGGACGGAGGGG
Scn3a	sodium channel, voltage-gated, type III, alpha	ILMN_1368506	497770	1.37086	1.10517	0.0421912	0.600408	122.197	122.197	134.639	175.516	124.129	132.263	135.713	142.194	124.302	108.42	120.043	107.763	93.576	90.7507	GCTGACACTGCTGAGGAGAACTCCATTGTGCAAGTGACCCGTCATCACGC
Mina	myc induced nuclear antigen	ILMN_1355934	266670	1.37054	1.29825	0.0106707	0.0465968	349.105	349.105	419	474.31	447.828	359.831	293.611	351.613	323.426	337.634	287.289	333.791	303.94	311.417	GGGTGGAGCTGTGGTTGGTTACAGAGAAGAGGCAGGAGAAAGAAGCTGGT
Ear11	eosinophil-associated, ribonuclease A family, member 11	ILMN_1363762	192264	1.36985	1.10135	0.312579	0.829534	57.6612	57.6612	77.823	82.6871	76.1975	39.0104	65.4102	59.3627	49.8087	67.2201	38.226	60.8273	33.3922	69.9639	TCCGGTGCCAGCACTTTGTACCTGAGCTCATCGGCTCCTGCCAAGATCAC
Rnf20	ring finger protein 20	ILMN_1359730	313216	1.36851	1.13899	0.0431811	0.472554	944.551	944.551	1357.32	1113.24	1079.26	882.129	991.477	855.968	1009.22	997.981	680.351	769.17	926.474	845.947	CCAGAGAGGGTTGGTGAATTATGAATTACTGTCATCATCCTCTCAGAGGG
Dolpp1	dolichyl pyrophosphate phosphatase 1	ILMN_1355902	296624	1.36729	1.36602	0.0334824	0.0578522	250.575	250.575	271.846	254.428	378.616	346.273	206.895	241.529	209.153	249.172	230.354	213.835	227.404	231.629	CAGCTCCTGACTGGGTGGAAAGTGCTCTTGGCATGGGCCTCAGCGTGTGG
RGD1562084	similar to expressed sequence AI118078	ILMN_1368029	501002	1.36542	1.14276	0.0477169	0.468433	68.7293	68.7293	68.3291	90.7024	79.6353	81.8211	71.4938	59.1325	66.1996	84.6107	70.3656	57.0367	58.4591	49.5183	AGCTTCAGCAGGGTAGAGTGTGGGGGCCAGCTCAGCCTCTTTTGTTGCCT
Rit2	Ras-like without CAAX 2	ILMN_1650847	291713	1.36391	1.22237	0.00194561	0.0376667	2701.61	2701.61	3111.33	3198.5	3437.72	3078.33	2567.71	2801.27	2418.14	2711.99	2333.49	2340.86	2335.84	2385.09	ACTGGGATGATAAAAGGCTTAGGGGATCTGCTTTCGCCTGATAACCCTGG
Fkbp5	FK506 binding protein 5	ILMN_1376629	361810	1.36185	1.2479	0.0016636	0.0225821	1156.22	1156.22	1328.56	1389.19	1390.69	1412.14	1211.78	1077.91	1084.46	1055.15	1014.19	1045.89	1027.83	966.493	AGATGTCTTCACACCCTGAGCCTGGAGAGAGTGGTGGGTAAGCAGATGAC
Mrps10	mitochondrial ribosomal protein S10	ILMN_1376421	363187	1.36147	1.15783	0.104849	0.53048	71.791	71.791	81.7827	89.548	91.8975	72.4094	57.5093	72.6938	77.0942	84.1352	56.2095	46.3894	68.0697	79.9113	GCCGTGCTCGCTGCTAAAGAACTTGGCCTTTCTATTAAAGTACACGAGCC
Rgs10	regulator of G-protein signaling 10	ILMN_1356835	54290	1.3613	1.21585	0.00692885	0.0902418	6627.16	6627.16	8011.07	7295.87	7900.84	8178.07	6307.06	5930.82	6736.52	6857.86	5635.02	5338.97	5457.46	6697.75	CTTCACCCCCATGGAGCAGAGGGATGGACTCTCAGACTGTGTGCAGGATG
Rasgrp1	RAS guanyl releasing protein 1 (calcium and DAG-regulated)	ILMN_1357641	29434	1.36122	1.37621	0.148647	0.188551	61.2847	61.2847	96.4239	55.5323	93.2925	65.2107	48.694	54.0778	53.9627	63.9095	52.024	66.0038	63.4685	43.5358	GTCTCAGGCAGCCTGCTTTACTGATTCGCACTTAGATAAAGAGCCCCTGG
Cd46	CD46 molecule, complement regulatory protein	ILMN_1363832	29333	1.36121	1.24902	0.109566	0.313615	119.195	119.195	125.22	140.63	145.311	160.072	146.559	100.496	106.986	106.808	136.271	94.4456	78.9897	117.355	GGGATTTTACATGGAGGGCAGTAGCATGGTGGTCTGTGGTGCTAAGAGCT
Epm2a	epilepsy, progressive myoclonus type 2A	ILMN_1353841	114005	1.36108	1.48793	0.104056	0.0679898	55.726	55.726	68.7458	69.5249	60.4618	85.5047	38.7028	42.5002	66.6512	45.9815	57.838	51.2319	55.7233	43.604	ATTGACACGTTCTGGTACAAGTTCCTGCAGCGCGAGCCGGGAGGCGAGCT
Dfna5	deafness, autosomal dominant 5 (human)	ILMN_1358020	353316	1.36073	1.27204	0.0936757	0.24618	80.2642	80.2642	102.575	83.4113	91.0391	110.736	73.8616	75.7985	81.3231	72.3576	86.4712	81.5126	48.6511	73.3689	GGCCTGGTGGAGAGTCAGTCTTCGTTTGGAACTCTGAGGAAGCAGGAGGT
Tfec	transcription factor EC	ILMN_1349514	26296	1.36028	1.52749	0.251826	0.167249	40.3085	40.3085	44.3405	52.5187	33.6966	89.1995	39.5157	34.6165	34.605	27.1619	35.2113	42.012	34.3133	40.2742	CGAGCAGTCGAAGCAGCCTTAGCTCAGAGGATGGCGATGAACTGTAAGCC
Slc22a7	solute carrier family 22 (organic anion transporter), member 7	ILMN_1365234	89776	1.35926	1.25591	0.256356	0.488871	42.7179	42.7179	73.4838	40.9558	51.2417	44.0542	38.3385	47.9871	31.3182	47.3945	46.7304	47.0264	24.2077	37.4125	CCAGGATGTGGAGAGGAAGAGTACCCAGGAGGAAGATGTGTAGGTCCGGG
B3gnt2	UDP-GlcNAc:betaGal beta-1,3-N-acetylglucosaminyltransferase 2	ILMN_1374864	305571	1.3592	1.38033	0.0964811	0.12425	1183.13	1183.13	1725.18	1017.56	1668.76	1547.72	1132.14	957.488	1059.39	1087.58	1199.25	939.043	1240.5	950.926	ACGCGTGAGCTACTCTTCACAGAAAGGCCTAGCCTGACTAGTTCCCATGG
Manbal	mannosidase, beta A, lysosomal-like	ILMN_1359001	499934	1.35579	1.17318	0.1451	0.536828	83.5325	83.5325	94.8853	96.1882	104.841	94.4734	67.9767	82.7425	86.6295	97.9382	78.0647	92.767	46.3543	79.7	AGGTCCTGAAGATGTTGGGGGTTGGTGGGGGAGGGACAGTCGAAGGCCTG
Ret	ret proto-oncogene	ILMN_1372073	24716	1.35472	1.40451	0.0127889	0.0154937	2763.94	2763.94	3437.72	2967.08	3496.31	3858.39	2474.37	2545.91	2152.1	2608.23	2690.29	2302.32	2549.86	2586.65	GCTGCTATGGTACGTGTTTTGGTCTCCTCCGTTCTGACACAACTCCCGTG
LOC363326	hypothetical LOC363326	ILMN_1353902	363326	1.35385	0.917856	0.215322	0.805576	62.7818	62.7818	82.4132	59.7758	59.9518	70.2756	86.0901	75.7728	69.8264	64.2013	54.7383	59.0931	29.4764	64.7949	GGAGCCCCCACTTCTTATGTCTCTCATGTAGGCAAGCACCAAGAGCCCCA
Gcnt2	glucosaminyl (N-acetyl) transferase 2, I-branching enzyme	ILMN_1651187	306860	1.35365	1.18304	0.000964501	0.0454224	4499.64	4499.64	5406.01	5271.19	5428.42	4965.05	4506.55	4406.89	4425.48	4461.15	3838.75	3784.94	3905.4	4031.32	GAGCTGGCAGGGAAAGTACCCGTATCTACTGTGTCCAGTTTGGTTTTGCG
Tmem2	transmembrane protein 2	ILMN_1371213	309400	1.35269	1.06005	0.0803793	0.809591	74.8055	74.8055	76.4436	92.2677	72.02	99.6761	77.5126	81.7693	81.1809	77.9322	68.3501	47.8029	57.8094	80.0654	GGGATTCAGCGGAAACTTCACCCCATCGTGGACTAGGCTGTTCACCAGTC
Pirt	phosphoinositide-interacting regulator of transient receptor potential channels	ILMN_1374061	497929	1.35255	1.24893	0.0672611	0.227938	209.544	209.544	229.269	239.717	257.031	274.575	189.225	213.692	160.95	244.95	160.656	219.588	206.09	159.409	GTACCACAAAGCTGATCCAGGCAAACCCTCTTCTTGGCCCTGTGGGCAGG
Chst5	carbohydrate (N-acetylglucosamine 6-O) sulfotransferase 5	ILMN_1361444	307859	1.35229	1.23079	0.0627408	0.254224	126.632	126.632	183.121	112.632	177.796	138.308	129.59	119.4	132.718	107.63	114.245	107.669	114.715	107.483	CTCACGCCGCAGCTCCAGACTTGGATTTACAACATCACCCATGGCTCGGG
Crabp1	cellular retinoic acid binding protein 1	ILMN_1349215	25061	1.35228	1.01885	0.00783011	0.910217	370.483	370.483	407.963	440.943	387.87	413.956	434.92	361.376	410.472	415.473	346.05	308.625	284.3	284.467	CTTCTTGAGGGGGATGGCCCCAAAACTTACTGGACCCGAGAGCTGGCCAA
RGD1563701	similar to BC068281 protein	ILMN_1368154	500623	1.35192	1.27274	0.0170641	0.0707571	176.476	176.476	226.89	229.829	193.272	198.431	182.704	140.263	167.538	177.515	164.712	148.455	168.49	145.311	CCTGAAGTCTTGGGAAACCTTGCTACCCAGAATGTAGATGCGGCTGTCTG
Dpp10	dipeptidylpeptidase 10	ILMN_1376925	363972	1.35134	1.21291	0.0352719	0.215709	1398.09	1398.09	2091.85	1319.07	1771.2	1510.79	1438.49	1315.86	1392.68	1294.15	1289.49	1186.94	1187.51	1218.23	CTTCAGTGATTGCCTAAAGGAAGAAGTATCCGTGCTGCCACAGGAACCAG
Lipe	lipase, hormone sensitive	ILMN_1352555	25330	1.35122	1.11165	0.0184634	0.453915	404.084	404.084	442.056	522.613	446.985	444.147	415.473	392.579	402.717	457.234	359.671	365.884	372.785	280.456	CGGCACTAAAAGACCTCTTGCACCCTTCTGCGCGGGCTTCCGTGATGAGT
Cpe	carboxypeptidase E	ILMN_1650689	25669	1.35045	1.26411	0.213583	0.411596	994.372	994.372	1270.63	718.193	1443.25	1514.52	977.805	851.068	958.358	979.482	991.477	737.09	1095.18	749.332	TGGTGTCGGTATGGCTGCAGTGCACCGCCATCAGCAGGATCTACACGGTG
Lrrc3	leucine rich repeat containing 3	ILMN_1369464	246773	1.35044	1.28504	0.044816	0.131766	88.6008	88.6008	115.605	102.709	106.631	101.501	88.4602	87.5901	64.4689	94.3451	90.8372	78.5944	82.0111	65.9954	CCTGTGGGAACTGAAGCTGGACCCTGACTCCGTGGATGAAATTGCCTGCC
Ptcd1	pentatricopeptide repeat domain 1	ILMN_1349417	304278	1.35012	1.10622	0.0401018	0.570875	89.2673	89.2673	85.4784	106.555	106.593	111.66	80.0873	80.8545	103.292	108.231	85.4253	73.1667	69.9639	74.6089	CAGGTGACCCCGAACACCCACATCTACAGCACCCTTATCAACGCAGCCCT
Eif4enif1	eukaryotic translation initiation factor 4E nuclear import factor 1	ILMN_1369099	305468	1.34985	1.10945	0.0631776	0.606857	80.4453	80.4453	104.712	73.4016	97.368	95.8827	77.218	87.3662	85.1083	82.4885	77.3884	73.8528	51.6126	73.2693	GAGATGGGCTCAGAAACAGGCAACAGCGAATGACAAAGTCACCAGCACCC
Pcgf3	polycomb group ring finger 3	ILMN_1363744	305624	1.3491	1.23611	0.0206356	0.126267	353.859	353.859	417.29	375.863	458.496	431.171	354.766	364.432	326.836	314.299	375.208	297.319	269.091	311.803	GAAAACACTTCGCAGTTTGCTCGTCTCTGCTCCAGGTCCACAGGCCAGAG
Rabif	RAB interacting factor	ILMN_1372348	304807	1.34878	1.19355	0.00783011	0.121109	408.601	408.601	436.642	529.181	492.557	462.086	370.03	415.473	448.346	375.967	364.122	362.147	363.633	331.399	CAGACGACCTGAGTTCAGGACCTTGCACCCTCATGGGAGGTTTACTCCAG
Pacsin1	protein kinase C and casein kinase substrate in neurons 1	ILMN_1359407	29704	1.34602	1.31618	0.0504566	0.106939	252.598	252.598	344.732	341.363	258.067	287.372	241.268	235.077	223.359	229.56	250.268	230.694	262.25	175.595	AGTGGTCAGACGATGAGAGCGGAAACCCCTTTGGGGGGAACGAGGCCAAT
LOC501469	similar to spermatogenesis associated glutamate (E)-rich protein 4d	ILMN_1365724	501469	1.34601	1.1563	0.534319	0.820765	101.225	101.225	221.775	108.867	99.122	79.1288	195.936	79.0369	81.5238	83.9084	156.217	61.089	64.2278	94.1241	AAAGATCAATGGCCAGAACCAGCATTATCAGGTCTCAGAAAGTGCAAGAG
Trappc9	trafficking protein particle complex 9	ILMN_1353791	315059	1.34568	1.20285	0.374232	0.663859	172.701	172.701	209.939	220.572	140.979	258.971	192.997	169.533	120.932	204.111	211.694	166.553	80.895	180.759	GCGCCAGAAACAACTCTGAACTTGTCCTACATGCCAGTGAGTGCCAGCGG
Vezt	vezatin, adherens junctions transmembrane protein	ILMN_1359210	299738	1.34552	1.27077	0.00712191	0.0388728	6513.36	6513.36	7284.31	8110.51	7165.06	8693.05	6314.4	5813.23	6314.4	6088.03	6057.73	5943.43	6029.14	5172.12	GAATGAGCCCTTTCTACTGTGTCCTTGCGGTGTGTAACTGCAGCGGTCAT
Parm1	prostate androgen-regulated mucin-like protein 1	ILMN_1368730	286894	1.3441	1.29966	0.0745451	0.158017	197.616	197.616	199.032	253.837	301.341	210.75	163.822	200.333	162.976	210.25	166.896	199.032	155.386	190.457	AGAGCCTGTGCCCAAGGAGAAATCACCCCAAGACACTGAGCCTGGCAAAG
LOC100359569	LRRGT00191-like	ILMN_1365370	100359569	1.34364	1.39859	0.0827832	0.0824346	143.66	143.66	168.111	153.109	188.154	203.952	131.959	111.927	124.129	140.808	110.296	110.528	169.677	146.504	TGCTGACGAGGATGCGGAGAAAGAGAAACACTCCTCCATTGTTGGTGGGG
Rundc1	RUN domain containing 1	ILMN_1349914	303552	1.34364	1.39836	0.060136	0.0604667	82.4	82.4	96.1087	84.5952	106.524	123.411	61.1665	71.2988	86.5156	74.088	87.962	74.5172	74.1924	67.4325	TGGGTGATGCTGCTGTGACCCCCAAACAGAGCCTTCTGACAGCCATCCAC
RGD1307554	similar to CG16812-PA	ILMN_1372955	292739	1.34357	1.10455	0.0745016	0.633022	110.401	110.401	105.782	125.964	110.661	170.541	128.196	95.0983	115.305	120.182	89.3692	97.175	89.1227	99.7038	GTCGACGGTGGCGGCGAACCTGTAAAGACTGTTAGCTGCCTTCCAATCCC
Pop5	processing of precursor 5, ribonuclease P/MRP subunit (S. cerevisiae)	ILMN_1368760	117241	1.34343	1.20251	0.00563484	0.0816613	676.038	676.038	756.724	802.431	817.045	798.05	598.945	666.2	739.606	641.615	576.053	646.651	559.731	582.98	GCTGTCTGCTGGACAGAGAGTCGGTTGAAGAGCTTTCGGACAGTGCTGGG
RGD1559864	similar to mKIAA1045 protein	ILMN_1354057	500446	1.34301	1.37688	0.00610994	0.00871533	766.083	766.083	926.939	844.647	977.273	1021.71	708.182	632.356	657.306	738.936	740.351	665.275	704.536	692.493	CCCTCTGTGCTAGGAGATGGAGCTAGCCTGAGAGGACCTTGTGGACACTC
Nptxr	neuronal pentraxin receptor	ILMN_1350450	81005	1.34272	1.23956	0.0177895	0.102878	206.012	206.012	264.023	257.453	240.081	217.709	226.982	177.336	210.936	177.243	174.383	182.307	197.241	174.313	TACACATGACCGGGGACCACAGACTAAGGTGTGAGGATCTGGGAGGTGGG
Tmie	transmembrane inner ear	ILMN_1357762	501061	1.34191	1.02199	0.0771757	0.938992	67.6683	67.6683	70.928	71.2785	81.5357	77.5023	85.5705	65.195	72.8984	72.0094	55.0484	67.7447	41.1338	64.2278	GCGAAAAGCAGCCAAGATGTACACAGACAAGCTGGAGACCGTGCCTCCCC
Tdh	L-threonine dehydrogenase	ILMN_1364866	290315	1.34165	1.21698	0.0806967	0.302251	92.6545	92.6545	98.6766	128.798	97.701	114.114	107.183	86.304	91.0903	76.6669	80.1234	91.1787	63.4494	94.3451	GCACTAGAGTTGCCCAAGTGAACTGAAAGTGGAGGAGCAGCCCCCGTGTC
Galnt10	UDP-N-acetyl-alpha-D-galactosamine:polypeptide N-acetylgalactosaminyltransferase 10 (GalNAc-T10)	ILMN_1355139	170501	1.34161	1.21689	0.202354	0.485219	66.978	66.978	58.6961	79.2866	81.5807	101.898	63.4313	66.4913	62.0406	67.4246	75.4081	71.1881	38.2653	58.1337	AGCTGTGGAAATACCGCAAGGACAAGACCCTGTACCACCCTGTTAGCGGC
Bdnf	brain-derived neurotrophic factor	ILMN_1360447	24225	1.34145	1.25534	0.00570106	0.0383633	309.143	309.143	377.929	359.447	406.946	331.004	277.965	299.375	302.211	292.994	272.096	275.788	295.662	254.697	CCCTCCGCAACTGTGTGGTCAGTGGCTGGCTCTCATACCCACTAAGATAC
Clasrp	CLK4-associating serine/arginine rich protein	ILMN_1363720	499390	1.34098	1.4029	0.115992	0.114119	53.4295	53.4295	83.2712	61.0312	60.2237	61.8357	64.664	42.0714	49.7111	36.1281	45.3795	53.1798	48.5601	49.9439	GGCCCGAAAGATCCGAATGAAGGAGCGAGAGCGACGAGAGAAGGAGAGAG
Cpt2	carnitine palmitoyltransferase 2	ILMN_1354686	25413	1.34005	1.22788	0.00258658	0.0348443	1282.57	1282.57	1582.31	1527.45	1501.81	1448.17	1223.02	1258.65	1219.72	1231.6	1169.13	1231.6	1070.87	1057.16	TGCAGGCTGAGCTGGAAGAGCCCAACTGAAGGTAGTGAGAGGTCGCAGCT
Pcmtd2	protein-L-isoaspartate (D-aspartate) O-methyltransferase domain containing 2	ILMN_1374830	311726	1.33782	1.48338	0.0295882	0.0154185	94.381	94.381	131.75	111.622	111.359	120.831	91.1223	85.9229	80.9624	64.4737	93.6129	84.9	95.9784	80.9837	AGCATCAAGAGGGCTATGCGCCAGGAAGCCACCAGAGGAGGTGGTCTGAA
Gpr182	G protein-coupled receptor 182	ILMN_1371872	29307	1.33677	1.22384	0.179529	0.430124	42.0346	42.0346	71.0141	34.2955	42.6385	57.9545	45.6211	35.4085	38.3774	43.2735	41.6982	38.4648	33.712	34.856	TGCAGCGGATCTGCACACCCACGCCATCAGAAACGTGCAGGCCTCCTCTC
Nell1	NEL-like 1 (chicken)	ILMN_1364282	81733	1.33672	1.23795	0.002522	0.0275278	4069.63	4069.63	4673.25	4914.27	4668.94	5007.06	3656.66	4004.72	3726.37	4189.07	3637.01	3430.92	3656.66	3685.35	GTCTCCATCTGAGGAAGGCGTTTGGATTGCCTTTGCCACTTTGCTCATCC
Dhx32	DEAH (Asp-Glu-Ala-His) box polypeptide 32	ILMN_1363671	361667	1.33582	1.26215	0.0200807	0.0811177	334.161	334.161	412.405	422.417	404.169	355.363	316.912	352.981	325.796	270.533	326.586	297.98	309.37	261.006	CCTCTCCAACACAGAGTGCAATACAGACACCAAGGGGAGGCTGGTGGTGG
Slc4a11	solute carrier family 4, sodium borate transporter, member 11	ILMN_1365689	311423	1.33546	1.16835	0.0279302	0.278139	83.6255	83.6255	90.7743	95.2664	112.442	91.0177	89.548	89.1086	71.2089	83.5907	67.0802	77.5235	65.2107	82.0521	CTACATCCGGAGAGTGCCCCAAAGGAAGATTCACTACTTCACGGGCCTGC
Htr4	5-hydroxytryptamine (serotonin) receptor 4	ILMN_1366668	25324	1.33539	1.44343	0.0433854	0.0296188	94.8191	94.8191	124.476	117.478	122.304	108.42	79.2084	106.767	75.9342	69.5595	79.2866	87.4458	94.6249	92.9431	CATCCTCTGCTGTGATGATGAGCGCTACAAAAGACCCCCCATTCTGGGCC
Mblac1	metallo-beta-lactamase domain containing 1	ILMN_1356068	304346	1.33497	1.27723	0.0223116	0.0747577	540.151	540.151	584.902	803.972	633.909	581.699	454.691	521.59	518.929	529.447	500.236	471.572	462.236	500.694	TCAGGTTGTCAGACTTGGCGGCAGGGAACTTTACCCGCTGAGCCTTCCTG
Lta4h	leukotriene A4 hydrolase	ILMN_1361937	299732	1.3348	1.22743	0.0070714	0.0607778	2439.18	2439.18	2700.61	2976	2933.34	2900.06	2409.4	2267.36	2466.65	2235.34	1901.24	2101.78	2243.4	2402.48	TCAAGGACCTCGCTGCCTTCGACAAATCCCACGATCAAGCTGTCCGCACC
Camkk2	calcium/calmodulin-dependent protein kinase kinase 2, beta	ILMN_1370123	83506	1.33423	1.16345	0.0121324	0.199902	72.7777	72.7777	83.5565	87.6813	87.6058	78.5618	69.4145	67.9673	72.3904	80.5761	66.2067	61.2983	55.3749	70.8027	GAGGAAGTGCTCTTGTGAAAGGTGGTCCCTGCGTGGAAAGTTGCGGGGCT
Tnnc1	troponin C type 1 (slow)	ILMN_1354862	290561	1.33405	1.11476	0.206822	0.722492	162.808	162.808	174.43	233.826	164.834	177.398	196.922	202.886	173.069	111.69	148.937	180.128	111.428	125.964	GATGCTGCAGGCCACAGGTGAGACCATCACGGAAGATGACATCGAAGAGC
Synpr	synaptoporin	ILMN_1363264	66030	1.33397	1.29317	0.190993	0.312311	2885.69	2885.69	3736.94	2125.02	4330.28	4171.91	2603.35	2759.79	2492.25	2864.93	2664.52	2159.19	3029.06	2599.74	AGTTATGGGTCAAGTGGTGGGTACAGTCAGCAGGCGAGTCTGGGGCCAAC
Fig4	FIG4 homolog, SAC1 lipid phosphatase domain containing (S. cerevisiae)	ILMN_1374955	309855	1.33307	1.15389	0.158937	0.580033	270.716	270.716	322.659	210.092	361.994	388.651	272.624	245.318	270.673	297.177	288.951	190.754	239.215	229.046	CAGCGTGCATCGCGACTGGCTACTGTATATCATTCATGGGTTCTGCGGGC
Prss12	protease, serine, 12 neurotrypsin (motopsin)	ILMN_1363261	85266	1.33277	1.21105	0.0102946	0.0966666	790.227	790.227	891.728	974.301	986.294	861.588	671.836	790.64	796.83	810.908	679.783	666.2	775.588	666.2	AAGCCCGATGAAACTTGGGTTGTGTATGGGGTGACTTCCTGGGGGTACGG
Pstpip2	proline-serine-threonine phosphatase-interacting protein 2	ILMN_1363359	307248	1.33212	1.28393	0.147407	0.270474	117.452	117.452	154.248	159.832	131.522	120.043	121.067	129.549	121.227	75.3354	126.047	92.7442	113.551	93.1179	TCTGGATTCTGAGTGTTGGCTTGAGCAGGGGTGCAGAGGATGGTGCCAGT
Pomt2	protein-O-mannosyltransferase 2	ILMN_1366086	688673	1.33157	1.04491	0.0852563	0.858259	143.001	143.001	163.099	173.556	168.803	135.94	172.09	151.498	133.468	156.59	159.222	121.171	111.099	96.3948	GCCTACAGCTTCTACCTCTTTCACCCTCTGGCTTATGGGATGGTTGGTCC
Carhsp1	calcium regulated heat stable protein 1	ILMN_1363966	260416	1.33087	1.08159	0.00692885	0.485054	1044.03	1044.03	1185.14	1196.65	1225.15	1111.35	1107.52	1061.91	1025.79	1169.59	776.271	931.675	898.75	946.937	CAGCCTGTAGACTTATTCTGGAACTGCAGAGTGTTGGGGAAGACCCCCTC
RGD1564325	similar to ribosomal protein S24	ILMN_1368772	306259	1.33076	1.27931	0.0491379	0.129051	61.5638	61.5638	69.0724	63.9183	86.8756	76.1335	62.0339	48.6212	58.808	61.4618	61.1406	51.6935	47.5649	61.9371	CCCACAAACAGCGAAAGGAATGCAAGAACAGAATGAAGACGGTCAGGAGG
Trpa1	transient receptor potential cation channel, subfamily A, member 1	ILMN_1353498	312896	1.33065	1.07649	0.0348025	0.662695	616.507	616.507	595.833	633.732	837.865	737.304	689.961	616.275	606.481	673.595	496.075	464.94	572.879	563.102	AGAGGTCCACCATCGTGTATCCGAATAGACCCAGGCACGGCAGGATGCTG
Rarres1	retinoic acid receptor responder (tazarotene induced) 1	ILMN_1651173	310486	1.33049	1.27735	0.0635444	0.155235	3427.74	3427.74	4516.72	3177.96	4450.1	4383.14	3471.27	3228.29	3247.17	2890.18	3415.93	3006.79	3447.87	2523	CACATTGACCCTTCACTGAGACCCCTGTGGGACTTGGCTTTCCTCGGCAG
Htra4	HtrA serine peptidase 4	ILMN_1358525	306564	1.33042	1.14372	0.0816384	0.494102	69.5853	69.5853	75.5073	92.8715	80.7508	72.4656	79.8548	82.2072	68.6989	53.1757	61.629	66.5158	50.8977	62.7741	GTCAGCATAAACGGGCAGCCTGTCACGACCACAACCGATGTCATTGAAGC
Matk	megakaryocyte-associated tyrosine kinase	ILMN_1372033	60450	1.33016	1.29261	0.0330193	0.0816613	197.593	197.593	253.711	256.335	234.908	205.527	212.778	168.417	168.995	185.717	189.637	203.581	162.301	160.072	GCCAGGACCCCTGACCCCTGAACTGGAAAGCAAGAGGACACAGATGTAGG
P4htm	prolyl 4-hydroxylase, transmembrane	ILMN_1366012	301008	1.32956	1.17533	0.00332012	0.0850193	1129	1129	1309.64	1276.93	1337.19	1317.5	1035.44	1199.84	1157.68	1073.44	1055.75	983.701	940.571	965.194	TCGAAGGCACTGTGACAAGGGGAACCTTCGGGTCAAGCCCCAGCAAGGAA
Ppp2r2c	protein phosphatase 2, regulatory subunit B, gamma	ILMN_1369121	117256	1.32943	1.50886	0.0646939	0.0267659	98.6721	98.6721	103.259	113.484	149.307	137.062	78.4964	73.0664	86.6424	93.1042	104.006	85.0503	104.661	82.9237	CTCAAGCCAAGGCGCGTGTGTGTGGGTGGCAAGCGGCGGCGTGATGACAT
RGD1566387	similar to hypothetical protein	ILMN_1360669	298326	1.32909	1.12022	0.0475043	0.506454	70.939	70.939	69.5595	80.6221	86.996	88.2482	58.4897	81.243	69.9003	82.3123	62.5315	61.5885	53.7668	66.6318	GCAGAACAAGAGCACCAAGCAGTATGGAGTTATAGCGGTCTACAGTGGCC
Vax2	ventral anterior homeobox 2	ILMN_1369667	64572	1.32865	1.25264	0.219618	0.409969	54.8563	54.8563	59.4986	51.3126	60.4092	96.8403	54.5434	52.4306	48.6914	52.0964	49.7794	52.8839	34.0509	63.935	CTCCACTCCTGGACTTGCCCGCCAGCTACAAACTGGGGTCCTCGGCTTTT
Prr15	proline rich 15	ILMN_1354164	312358	1.32798	1.17873	0.0513406	0.314644	85.1698	85.1698	95.7178	114.245	108.204	80.8245	89.2883	80.0941	80.6415	85.9025	62.8422	89.3307	76.5815	71.528	TCTGTCACCTGTGGGAGTGACGAGGCTGGATGGGTAGTTCAGAGGCAGTC
Cacng7	calcium channel, voltage-dependent, gamma subunit 7	ILMN_1360763	140728	1.32777	1.13062	0.0998734	0.568442	60.7291	60.7291	69.4714	62.7819	67.6346	79.256	56.462	70.569	68.4662	52.4481	55.8056	64.0601	39.0252	53.9183	CCAGATGACGCAAAATTACCCTCCGGCCATCAAGTACCCGGACCACCTCC
Insm2	insulinoma-associated 2	ILMN_1363489	314131	1.32624	1.24332	0.0586447	0.189524	163.312	163.312	205.315	148.7	195.217	232.504	155.712	150.101	149.743	165.689	169.903	131.471	135.458	148.034	ATATCCGAGAGAAGCACCGGCTATGGCACGCTGTCCGAGAGGAGCTGCTA
LOC686141	similar to Spetex-2C protein	ILMN_1372494	686141	1.32584	1.30781	0.0914172	0.15414	168.904	168.904	195.795	280.929	178.587	172.594	169.762	149.056	165.457	138.428	134.269	155.862	153.506	170.79	TTACCTGCCGTTCTGCTGTGTTTCCAAGGCCAGCAACAGGCTGGAGTTAT
Agmat	agmatine ureohydrolase (agmatinase)	ILMN_1354758	298607	1.32578	1.14738	0.0283942	0.32823	58.9626	58.9626	70.7167	66.6819	59.2964	75.6231	55.7365	60.2289	68.1687	53.3151	51.1885	52.5515	44.8041	56.7875	CCGCCGTATGATCTCTCTGGAAACACAGCCCTCCTCGCGGCTAACCTACT
Ccdc90a	coiled-coil domain containing 90A	ILMN_1360071	291034	1.3255	1.22934	0.00563484	0.0465968	176.047	176.047	194.797	211.029	209.119	214.258	180.759	163.377	153.321	178.101	147.076	167.059	153.713	157.987	CATGCCCAGCAGGATAGAGCCCTGACGCAGACCGACAGGAAGATAGAGAC
Tada3lb	transcriptional adaptor 3 (NGG1 homolog, yeast)-like B	ILMN_1373048	291150	1.32524	1.27721	0.243941	0.385979	67.8529	67.8529	90.2865	68.885	77.7614	88.4113	40.8789	74.161	77.5681	68.3291	69.619	77.8696	45.1623	56.62	TCCCCCACTAGGGAAACATTACTCCCAACGCTGGTCCCAGGAGGATCTGC
Atic	5-aminoimidazole-4-carboxamide ribonucleotide formyltransferase/IMP cyclohydrolase	ILMN_1364236	81643	1.32523	1.17371	0.0335311	0.27116	120.947	120.947	113.433	136.817	152.466	162.976	120.215	110.491	121.081	126.35	101.234	119.167	97.8634	105.904	AGACTTGGACTGTGTGTTGGGGGCGGGGGAGGTGACAGGACTGAATCTGT
Hmbox1	homeobox containing 1	ILMN_1361585	305968	1.3245	1.14513	0.0295882	0.33988	167.231	167.231	188.573	236.534	165.246	184.916	183.121	179.593	151.763	158.805	142.651	148.751	138.669	150.508	GCTAGGTGCAGAAAAAGCAGGGGACATTGCCACCTACATGTCGAGCGCGT
Gnao1	guanine nucleotide binding protein (G protein), alpha activating activity polypeptide O	ILMN_1650785	50664	1.32388	1.2221	0.0210131	0.124579	15978.5	15978.5	18235.8	18546.3	19978	18323.6	16764.9	14363.9	16221	14209.3	16221	12987.1	15473.5	12364.7	TCTGTACCAAGCCCCTGTCTAACCTACGACCCCAGAGTGACTGACGGCTG
Galnt14	UDP-N-acetyl-alpha-D-galactosamine:polypeptide N-acetylgalactosaminyltransferase 14 (GalNAc-T14)	ILMN_1376873	313878	1.32321	1.25281	0.0566885	0.168865	419.85	419.85	608.137	455.15	527.98	417.147	399.88	337.804	415.473	440.943	353.748	343.576	417.906	391.515	GGAGCAACTGTCTCAGGGAAGATGGAGGAAAAGGTCACAAACCAGCAGGG
Xxylt1	xyloside xylosyltransferase 1	ILMN_1649894	363799	1.32311	1.22424	0.063496	0.229258	79.0743	79.0743	86.1519	99.8333	96.8017	89.3307	74.354	76.6578	82.2658	70.6117	76.2512	72.6023	84.3548	51.9678	TGGCTTCAACAGTGGAGTGATGCTGCTGAACCTGGAGGCCATGCGCCAGT
Tpm3	tropomyosin 3, gamma	ILMN_1363774	117557	1.32273	1.17095	0.00412132	0.0975626	1394.91	1394.91	1565.6	1772.13	1480.79	1651.43	1434.67	1332.57	1371.84	1376.05	1220.82	1166.77	1271.18	1224.04	CTGCAGCCCTCTCACCTGTATACTGACTGTAGGGTTTGCTCACCTGCATG
Asip	agouti signaling protein	ILMN_1358051	24152	1.32253	0.946112	0.192212	0.864278	80.0115	80.0115	88.6084	99.002	109.157	57.7087	90.599	93.8165	97.175	83.4991	79.0369	52.8261	56.5753	76.4675	GGCTTATAGGTGGGCGTGGCCAGTGGTTGTGAGTTGTGGGCGCTTTCAGA
Spint2	serine peptidase inhibitor, Kunitz type, 2	ILMN_1373649	292770	1.32137	1.17676	0.00592713	0.106551	558.683	558.683	644.334	673.867	641.912	629.669	533.17	537.635	571.863	558.319	439.383	467.733	532.42	526.12	TCAGAGAGCCTGGGGGACACCATGACAGAGCAACGCTTGTGCCTGAGATC
Gtpbp2	GTP binding protein 2	ILMN_1361101	363195	1.32042	1.27243	0.0326158	0.0917071	355.881	355.881	416.79	369.731	452.32	459.656	386.802	299.801	330.832	318.574	327.649	318.449	362.728	278.486	TGCTATTTGTGGTGCTGGCTCAGGCGTGGGGTTGCCAGGCTAAGACTTGG
Usp12	ubiquitin specific peptidase 12	ILMN_1363156	360763	1.32006	1.18379	0.00563484	0.0898861	782.786	782.786	934.32	860.658	976.655	866.954	769.891	755.385	781.72	762.647	631.476	660.844	717.794	748.561	TCTCCAAGAACTCTGAGTCTGGGTACATCCTTTTCTATCAGTCTCGGGAC
Lin7a	lin-7 homolog a (C. elegans)	ILMN_1350398	85327	1.31983	1.19587	0.142528	0.424414	120.794	120.794	149.651	155.974	158.857	105.516	117.164	93.2422	150.644	116.241	88.7751	105.426	113.209	121.691	GGCCTCAAAAGAGGAGACCAGTTGCTATCAGTGAACGGAGTGAGCGTGGA
RGD1306565	similar to apoptosis signal-regulating kinase 1	ILMN_1369813	365057	1.31956	1.30827	0.00389199	0.0111601	357.226	357.226	435.247	402.717	438.093	439.18	336.149	315.437	356.276	304.733	333.944	313.063	329.193	323.198	GTCGGTTTCTGGCTGAGGATTACACGCTGGTGGATGTCCTTTACTACGTC
Cxxc4	CXXC finger protein 4	ILMN_1350191	83824	1.31895	1.17807	0.0495355	0.300121	278.699	278.699	259.305	376.396	371.069	299.801	259.586	262.25	308.552	268.368	253.464	253.711	253.837	219.797	GAGGAAAAGGTGTGGGGTCTGCGTGCCCTGCAAGAGGCTCATCAACTGTG
RGD1310495	similar to KIAA1919 protein	ILMN_1353537	309809	1.31868	1.21488	0.132775	0.361881	64.6651	64.6651	93.8673	80.895	61.4571	70.2373	58.3464	78.8775	55.2489	59.1766	59.9261	67.8786	45.2327	58.9141	GAAGGAAGAGCGAGGACCAGAAGGCTTTGCCCACTAGTTCTAGGCTGTGA
RGD1306924	similar to Gamma-tubulin complex component 4 (GCP-4)	ILMN_1371136	362203	1.31845	1.30211	0.0422359	0.0816613	52.74	52.74	71.9421	65.0242	60.9352	55.7937	49.2086	47.4113	51.3278	46.1997	42.5164	41.3319	57.5516	52.0428	GGCCCAGTCCTTTATTTTGCTGAAGCCTGTAAGTAGGTGTGATTGTTTGC
Ap3s1	adaptor-related protein complex 3, sigma 1 subunit	ILMN_1368173	302290	1.31805	1.17024	0.00336414	0.0848951	3418.07	3418.07	4287.79	3641	4054.05	3843.47	3454.9	3462.92	3353.88	3232.57	2926.86	3029.06	2976	3054.87	GGCCACTCCCAGGTAAAACCCAGAGGGAAAGTCATCTAAGTTTACCATGC
Rnf165	ring finger protein 165	ILMN_1366193	307251	1.3179	1.26984	0.124905	0.244614	85.6405	85.6405	110.47	123.149	83.3815	94.221	67.9257	83.2712	95.14	76.3836	63.9095	85.2412	68.6206	94.7754	GACCACGTAGAAACCATGTAGGGGTCTCTAGCTATTCTGTGGATGGCAGC
Sarm1	sterile alpha and TIR motif containing 1	ILMN_1356359	287545	1.31755	1.3599	0.0327933	0.038022	287.441	287.441	347.699	367.756	354.766	327.483	259.387	254.241	249.011	264.516	328.701	264.023	264.174	215.029	GCTGCCCAGGCTACTTGCCCTCGGTCTACATTATCAGAGAGCCAAAAGGC
Ttpal	tocopherol (alpha) transfer protein-like	ILMN_1373714	296349	1.31747	1.16688	0.0524418	0.335931	270.676	270.676	294.397	323.059	360.715	277.615	232.504	301.588	278.486	263.067	234.69	282.499	238.284	200.104	GGCCTTGGGGGCTGCTCAAGTTCTGTTAGGTTTCTGCTTGGAAAGATGAC
Psmd8	proteasome (prosome, macropain) 26S subunit, non-ATPase, 8	ILMN_1373437	292766	1.31684	1.12625	0.14574	0.622767	85.5472	85.5472	86.865	108.031	94.9305	101.682	106.808	77.1661	88.7894	76.9344	65.2107	83.8511	56.3513	97.765	CCAGTGGGATGGTGGAGATAAGAATTTGGGAGTTTGGGGGCCTCTGGGCC
Pik3ip1	phosphoinositide-3-kinase interacting protein 1	ILMN_1358762	305472	1.31683	1.14486	0.00598303	0.172122	1501.56	1501.56	1835.27	1687.8	1620.13	1751.09	1581.42	1517.75	1473.15	1446.68	1463.81	1264.92	1271.83	1241.02	AGGGTTTTCCAGAGAGGGAAAAGCAGCTTCTGAGTGTCCTGCCGAGAGCG
Gnal	guanine nucleotide binding protein, alpha stimulating, olfactory type	ILMN_1369381	24611	1.3167	1.415	0.0262923	0.0189855	1255	1255	1434.48	1363.4	1817.02	1600.34	1032.59	1115.45	1118.29	1101.38	1169.59	1051.52	1347.77	1141.51	GCCAAGTTCTTTATCCGGGATCTGTTCTTGAGGATCAGCACAGCCACGGG
Mterfd3	MTERF domain containing 3	ILMN_1370145	366856	1.3166	1.28036	0.0273376	0.0698823	203.541	203.541	244.323	236.819	253.711	234.568	227.096	185.472	165.026	184.341	179.1	163.28	207.912	188.479	CAGGCACTGCTGAAGGAAGGCATCTCCGTAGCTCAAATAAGAGCGTCACC
LOC100361323	astrotactin 2-like	ILMN_1366046	100361323	1.3162	1.10436	0.0352719	0.519695	436.272	436.272	490.035	559.457	506.966	429.172	490.035	408.883	482.876	414.481	374.609	323.426	385.137	425.938	TGAGTTTGCAGGCCCACTGCTTCTTTCTGCTACTTGTGGGTCACTACAGG
Tex10	testis expressed 10	ILMN_1354548	298065	1.31523	1.17055	0.0155696	0.180334	269.442	269.442	308.324	315.526	348.054	276.712	250.77	278.806	253.033	282.103	254.428	253.126	217.496	223.539	TGCCTGTTGTAGGCCAGCTGCTTCGCCTGCTGCTTCAGCATGTGCCTCTT
Vps53	vacuolar protein sorting 53 homolog (S. cerevisiae)	ILMN_1364143	287535	1.31515	1.25329	0.00767071	0.0379398	1664.62	1664.62	1869.05	2225.65	1815.43	1979.6	1552.22	1584.04	1573.52	1566.18	1586.25	1380.23	1471.72	1550.88	CTAGCACACTGTCCCTGATGGCCCCAACACCAGAGCAGGAATCATCACGC
Zdhhc14	zinc finger, DHHC-type containing 14	ILMN_1352508	499014	1.31514	1.22585	0.0816707	0.25078	98.905	98.905	111.213	99.1593	116.674	140.591	97.9382	88.2155	112.242	82.6086	84.1721	88.7092	106.507	76.0343	CTGGAAAGGCAAATAGACATCGCCAACGGCACCAGTTCAGGGGGCTACCG
Mapk3	mitogen activated protein kinase 3	ILMN_1360951	50689	1.31419	1.11054	0.034952	0.487863	390.621	390.621	498.906	439.18	363.759	483.58	403.711	380.036	403.711	409.116	306.704	336.641	393.949	317.674	CCTGGACCAGCTCAACCACATTCTAGCTCTTGACCTGCTGGACCAGATGT
Fam188a	family with sequence similarity 188, member A	ILMN_1373245	291320	1.31403	1.25927	0.0501014	0.139213	3713.73	3713.73	4621.02	3306.32	4800.94	5075.35	3548.62	3424.61	3406.99	3575.72	3343.61	3330.03	3641	3080.11	CGTGTGGGATGGCGATAGAGAGTGCTCAGGAATGCAACTTCTCGGTATCC
Depdc1b	DEP domain containing 1B	ILMN_1354339	310074	1.31265	1.22199	0.319269	0.550417	49.2604	49.2604	53.5289	39.625	62.4167	83.5139	41.6982	48.7601	48.3246	50.4651	54.9588	58.9978	29.9793	38.3113	GGAGCGTGTGGCTCACCTGCGAAGAGTGCAGATAAAATACCCAGGAGCTG
RGD1309108	similar to hypothetical protein FLJ23554	ILMN_1364647	315578	1.31222	1.10485	0.59296	0.892009	115.356	115.356	202.363	101.538	134.269	105.317	209.865	121.227	113.611	67.4627	203.848	58.7538	116.492	70.2373	GACGTGAAGCTTGGAGGCCTGGGACCTGACTTTGCGTCCATCAGAGACAA
Fam117b	family with sequence similarity 117, member B	ILMN_1362586	363236	1.31207	1.11145	0.0399283	0.497443	91.7998	91.7998	98.9524	102.44	89.2269	129.849	88.9151	86.7723	94.6603	105.377	84.1352	82.6086	74.1794	76.8617	CCAGTGATGTGAAACAGCAAGGCTCCTGGAAGGACTCGTGGTCCCCTGAG
Tfpt	TCF3 (E2A) fusion partner	ILMN_1352378	85423	1.31095	1.14751	0.0901333	0.469401	154.927	154.927	167.432	232.392	168.561	151.408	176.267	155.42	149.708	139.644	111.359	149.22	143.128	141.366	GAGGGACTTTCCCCACCACAAAGGACAACTGCAACCCTAGACCCCAGCAG
Cst12	cystatin 12	ILMN_1357423	266776	1.31087	1.27114	0.0417024	0.104501	1307.25	1307.25	1378.81	1696.12	1670	1477.18	1221.21	1145.54	1300.44	1214.63	1014.41	1094.67	1211.78	1451.95	GCACCTGTGTGCAGACTTAAGTGGGGCAAGGGTCTTTCTGTGCCTGTAGC
Scn3b	sodium channel, voltage-gated, type III, beta	ILMN_1350770	245956	1.31052	1.28175	0.0237989	0.0585736	5370.19	5370.19	6706.07	6339.43	6898.5	5662.54	5313.31	4255.63	5493.85	4952.99	5261.09	4431.21	4914.27	4914.27	TGTGACCAGGACCTTGGAGTGCCTGCTTATCATTCTGACCATCCAATCCC
Cacnb3	calcium channel, voltage-dependent, beta 3 subunit	ILMN_1354834	25297	1.31049	1.31678	0.021211	0.0376667	8525.86	8525.86	9235.26	10597.6	10821.7	10326	8110.51	7156.39	8159.26	7681.42	8245.06	7681.42	8827.83	6632.12	GGGGCTCCCTGGCTCGTAGCTGCCACTTGTTAAGTTAGGGTTAGATGAGA
Zfyve28	zinc finger, FYVE domain containing 28	ILMN_1650553	305454	1.3104	1.34402	0.0313267	0.0388728	173.414	173.414	192.113	219.282	212.661	214.702	176.17	141.648	150.384	157.076	184.593	162.399	163.503	133.089	CGCATTGCTACATGTTCCACGTCACGCCCTTCTACAGTGACAAGACGGGC
RGD1560792	RGD1560792	ILMN_1372175	501530	1.31023	1.1123	0.0816662	0.583399	79.5649	79.5649	84.6244	83.2061	83.2361	112.984	75.4695	82.8308	87.3507	79.2254	60.2237	79.2395	58.2332	80.8545	GCAGGCAGAAAGGATTCCAGCTTCCGTAGGTGTTCGCTGATTGGGATCCG
Fam189b	family with sequence similarity 189, member B	ILMN_1355799	310640	1.30978	1.25128	0.0127889	0.0509398	19755.2	19755.2	24559	23988	22198.1	22504.7	19260.5	18323.6	19978	17027.3	19341.2	17299.2	18978.6	15748.1	AGCTTCTGTCCTGTGCTGCATGGGTGTTCAAGTTGTGGGAGCAAATGCCC
Cyfip2	cytoplasmic FMR1 interacting protein 2	ILMN_1372050	303073	1.30974	1.24605	0.128793	0.280087	151.603	151.603	165.727	231.107	162.301	163.28	146.757	164.756	149.924	116.147	170.466	133.651	134.92	112.209	GTCCCTGGCCACCACCTGCTAGGTAGGAAATCCTGCAGACCTTCAACCCA
Yif1b	Yip1 interacting factor homolog B (S. cerevisiae)	ILMN_1376289	292768	1.30962	1.21234	0.0331516	0.163679	3281.56	3281.56	3517.04	4466.02	3759.85	3637.01	3367.16	2859.44	3088.57	3343.61	3129.07	2998.93	3170.28	2454.41	TCCCTCCCAGCCAAGGTGCTCTTGTAGCCAGCTGCACACCCGCAACAATA
Osbpl6	oxysterol binding protein-like 6	ILMN_1370649	311129	1.30939	1.39485	0.0218296	0.0176258	218.049	218.049	254.124	281.552	298.577	236.241	192.565	169.08	204.111	200.619	207.826	216.942	182.401	208.768	CCACATGTTCCGTCTGCTGTCCGAATACGTCATCCCGAATCCTTAGGAGC
Gtf2ird1	GTF2I repeat domain containing 1	ILMN_1376536	246770	1.30926	1.1608	0.00612178	0.128129	641.966	641.966	700.319	757.058	709.991	788.402	587.708	610.825	687.251	662.533	565.136	583.318	568.842	538.6	CGTGCAGCTTCCAGGCCCCCTTGATTATTAGACCTCAGAGCCGAATCAGG
Smarca1	SWI/SNF related, matrix associated, actin dependent regulator of chromatin, subfamily a, member 1	ILMN_1358824	317575	1.30869	1.24441	0.065657	0.180331	1118.6	1118.6	1246.75	1260.4	1375	1388.36	980.206	952.438	1148.89	1166.31	914.194	816.542	1110.93	1233.21	AGCCTGTGCTGAGGTTTTAGCTTTTCTATGTTTTCTATGCCGCTGCTTTG
Ubp1	upstream binding protein 1 (LBP-1a)	ILMN_1360122	301038	1.30861	1.23614	0.0822144	0.219798	123.533	123.533	155.655	121.288	136.201	171.976	107.833	105.155	150.901	110.683	116.376	101.403	117.644	108.619	TTAGGCCCCGCTTAACCATCTATGTCTGCCAGGAGCAGCCGAGCAGTGCT
Tmem45b	transmembrane protein 45b	ILMN_1370988	315524	1.30856	1.28042	0.0560682	0.117501	1975.82	1975.82	2615	1928.62	2503.05	2402.48	2081.79	1554.84	1764.25	1975.88	1937.2	1565.6	1857.53	1836.06	AGCGGCTCGGATGAGGAGTGACCTCAGGCTTGGAGCTGTGGAGACCTCAC
Pcgf1	polycomb group ring finger 1	ILMN_1376981	312480	1.30841	1.16874	0.0367504	0.271966	1361.53	1361.53	1756.35	1483.42	1503.28	1545.75	1652.5	1154.63	1306.72	1301.41	1215.32	1135.13	1313.88	1139.68	TGTTCTGTTAGAGCTGAGGTCCGCCATCTCCGAAGGGTTCTGTGTCACCG
Grpcb	glutamine/glutamic acid-rich protein A	ILMN_1361568	360395	1.30808	0.971932	0.16844	0.933433	60.0991	60.0991	59.2109	67.6788	49.3759	90.8093	73.2539	65.1669	64.0189	65.8855	57.6323	58.0499	41.451	44.2546	AGCAACCCACACAGGCAGAGAATCAAGAGCCTCCTGCCACCTCTGGGAGT
Elmod1	ELMO/CED-12 domain containing 1	ILMN_1369966	315670	1.30796	1.18388	0.0183599	0.158593	152.683	152.683	188.312	154.151	169.345	198.047	147.169	145.497	138.018	167.698	129.698	140.357	136.31	134.06	GGGATTGAGTGCTGACTGCTTTGTTTCTATCTTGGGGGTGGGGAGGCAAT
Nat14	N-acetyltransferase 14	ILMN_1360903	361500	1.30786	1.00955	0.209832	0.979837	68.5492	68.5492	67.1358	82.593	91.5529	63.0028	100.896	77.5681	51.0464	77.0715	48.9345	59.6031	66.0404	56.7534	CAGGCAGAGGGAGGCTGGGGCTGCATGGGCTATATGCTGGTTAGGGAATT
Ezh1	enhancer of zeste homolog 1 (Drosophila)	ILMN_1362653	303547	1.30778	1.10816	0.120182	0.643702	73.295	73.295	78.782	73.0509	88.3205	93.1179	86.5698	68.3771	60.4254	87.7481	78.1958	63.4685	51.0155	63.9095	CCGATGTGGCCGGATGGGGCACCTTCATCAAGGAGTCTGTGCAGAAGAAC
Ces5a	carboxylesterase 5A	ILMN_1376497	307660	1.30719	1.18814	0.115974	0.385381	79.9724	79.9724	92.3216	82.8762	106.367	90.3986	62.8188	97.2674	76.0659	79.4302	54.6317	75.2293	79.923	76.7091	GTGGCTACATACTGCCCATGAGGGAAGCGCCTGAGATTCTTTTCGGCTCC
Il7r	interleukin 7 receptor	ILMN_1358648	294797	1.30671	1.33674	0.151793	0.172473	55.7173	55.7173	82.5342	50.192	63.869	76.6248	63.0459	43.9139	49.5031	46.329	52.3326	57.8485	53.6947	42.7776	GGCAGCACACCAGAAACGTTCCGAAGAGAATCACCCCTAAGATGCCTGGC
Zdhhc1	zinc finger, DHHC-type containing 1	ILMN_1371341	291967	1.30665	1.43084	0.0866552	0.0482907	192.949	192.949	221.074	277.806	247.276	210.205	193.99	156.313	168.85	148.751	202.81	167.571	216.265	149.002	CACGTTTGCCTGCTGTTTTTGTGAGCCCAAGCAGTGGCGAGCCCGGAACA
Hap1	huntingtin-associated protein 1	ILMN_1376870	29430	1.30597	1.34337	0.0195295	0.0239692	142.047	142.047	182.53	175.812	171.066	156.924	128.798	134.178	117.292	130.496	135.059	134.35	111.359	146.559	CCTCTCACGTAAAGGGACTTCCCCAGTCCTGGTTGGCTTTTGGAACCTGG
Ehbp1l1	EH domain binding protein 1-like 1	ILMN_1372169	309169	1.30595	1.02309	0.0388772	0.91132	121.257	121.257	117.644	136.398	140.357	141.255	123.284	115.605	140.302	145.214	86.0901	114.897	105.445	104.864	AACAGGAGCAGGGACAGATAGATGGGAGGGCCGCTGAGGTGGAGAAGCAA
Zfp472	zinc finger protein 472	ILMN_1360969	314587	1.30593	1.14809	0.0880686	0.45599	81.2667	81.2667	100.896	104.463	75.3193	94.2841	96.951	81.5357	67.2628	81.0222	78.7477	79.3909	65.2941	63.0391	GGTCCCCCGTGCTCTCCATAAGATGACAACCTGAACAGCTGGTTCTACTG
Bdh1	3-hydroxybutyrate dehydrogenase, type 1	ILMN_1357757	117099	1.30591	1.11702	0.0313583	0.430063	283.57	283.57	263.285	367.004	338.184	327.36	265.4	321.234	266.778	302.102	241.455	251.944	244.584	247.205	GTGGTGAATGGTTTGGGCCTTCACAAATACAGGGCACTGGTGGGTGGCCC
Srrd	SRR1 domain containing	ILMN_1349418	288717	1.30586	1.11635	0.0131712	0.325239	229.634	229.634	255.051	244.055	241.982	305.149	244.853	234.441	223.474	230.694	202.069	213.101	190.405	192.78	AGTCAGACTGAGGTTTCCGTTCTCACCTCCCTGGGTGTGACAGTCCTCAG
Gusb	glucuronidase, beta	ILMN_1350544	24434	1.30579	1.18253	0.00883744	0.108671	530.623	530.623	667.94	594.539	606.925	587.047	513.841	551.359	525.31	486.18	445.172	508.764	433.993	495.115	GCAGTGCCTTAGGCTCAGTAATGTGTCCTGCTGAGAAGTGTCCCAGGTCA
Rnf7	ring finger protein 7	ILMN_1351367	300948	1.30571	1.12229	0.00475133	0.21098	2427.27	2427.27	2922.11	2853	2651.86	2613.32	2356.08	2676.48	2421.41	2385.09	2081.79	2043.44	2147.93	2175.37	CTCCTACCCTTTGCTCCTAATACCCTTTGTTGTTGGGAGTGAGGCAACCC
Fancb	Fanconi anemia, complementation group B	ILMN_1370146	501552	1.30536	1.17476	0.027235	0.215317	154.86	154.86	195.04	189.295	151.578	181.731	169.903	146.699	156.669	136.749	128.545	151.631	133.651	134.459	GGGCCACGACTTTTTCAGGGAGAAGGGCCAAAATCCGTCACTACAAGCGC
Dusp15	dual specificity phosphatase 15	ILMN_1369496	362238	1.30475	1.21423	0.206827	0.441872	105.648	105.648	129.59	90.4727	150.943	130.012	108.836	114.279	116.876	72.8142	105.276	93.5335	105.904	76.1335	TTTGGCTGGGCAAACTCCCAGAAGCTTCGCCGGCAGCTGGAGGAGCGCTT
Matn1	matrilin 1, cartilage matrix protein	ILMN_1350211	297894	1.30466	1.1231	0.199744	0.671128	72.2724	72.2724	70.1017	70.0865	95.14	97.1367	66.5158	89.4217	64.3388	74.5759	77.1661	61.0789	44.8169	74.1924	ATGTTTGGGAGCAGGGATGTGTGCAGAGGTGAAAGCGCAGAGAAGGGGCG
Smyd2	SET and MYND domain containing 2	ILMN_1351337	289372	1.30464	1.31789	0.037944	0.0564235	2052.63	2052.63	2109.64	2592.54	2448.58	2730.37	2065.19	1712.04	1856.23	1846.91	2228.54	1827.93	1853.25	1671.81	TTCCGTCAGAAACCTCACAGTCACCCCAGCCTTCTGCAAGCCTCGCCATG
Emp3	epithelial membrane protein 3	ILMN_1366346	81505	1.30271	1.22643	0.00783011	0.0482907	4372.59	4372.59	4668.94	5197.1	5244.24	5365.5	4089.33	4021.92	4298.28	4268.99	3900.72	3592.01	4322.34	3914.54	CCCTGGTCAGTGGCATCATCTACATCCACCTGCGGAAACGAGAATGAGCG
Ryr1l	ryanodine receptor 1-like	ILMN_1366978	114207	1.30263	1.36168	0.265937	0.255702	54.0441	54.0441	78.8544	51.3214	61.629	73.4416	53.7137	34.5019	70.4733	40.7948	57.3465	54.1845	41.5141	49.316	GCTGGGGACAGGTGATCCTGAACTAGACCAATAAAGCCTCTGCTACACCC
Nenf	neudesin neurotrophic factor	ILMN_1368039	289380	1.30239	1.03233	0.101783	0.903153	143.09	143.09	168.183	158.502	157.752	147.931	135.559	154.771	160.512	162.646	131.471	132.449	85.9615	144.445	GAAGCTGGTTCTAGGGAGAGGTGGGGGGACAGGAGTTAAATGTCCCACGG
Lrrc14	leucine rich repeat containing 14	ILMN_1369569	500900	1.30226	1.44234	0.0560682	0.0267659	157.236	157.236	207.561	191.894	180.032	197.548	124.065	131.603	140.591	142.591	127.016	167.131	181.862	127.579	ACTCGCTGTGCCAGTCTCCGATACCTTGGTCTCTATGGCAACCCTTTGTC
Syn1	synapsin I	ILMN_1373112	24949	1.30207	1.33246	0.0525127	0.0633046	208.516	208.516	273.343	240.495	260.522	230.12	190.754	213.309	187.694	163.705	234.83	169.677	198.431	173.415	CAAATCCCAGTCTCTGACCAATGCCTTCAACCTTCCAGAGCCAGCCCCGC
Syt7	synaptotagmin VII	ILMN_2039207	59267	1.30195	1.21069	0.0854196	0.270474	76.6376	76.6376	73.3689	92.9431	83.0017	111.803	63.0275	77.2487	76.8489	78.7198	68.6585	76.8617	58.6777	71.1229	GCGAGGTGAAGCACTGGAAAGACATGATCGCTCGTCCCCGGCAGCCTGTG
Ap4m1	adaptor-related protein complex 4, mu 1 subunit	ILMN_1362140	304344	1.30155	1.19113	0.194673	0.479461	61.045	61.045	67.7635	54.0602	90.8093	74.9012	75.3646	54.818	47.6129	62.9284	63.9828	60.3143	49.9944	45.0028	TTCACTGGGACCTGCCCCGGGTACAAGGAGGTTCTCAACTCTCTGGCCTT
Pcdha1	protocadherin alpha 1	ILMN_1350900	393085	1.30152	1.26293	0.365557	0.501761	60.9755	60.9755	75.2932	90.9847	76.7826	50.9806	49.7506	56.19	58.8707	64.0507	74.6089	75.9899	32.7706	50.2995	CGGCTACCGTGTTGGTATCTCTGGTGGAAAGCAGTCCGATTCAGAAAGCC
Il7	interleukin 7	ILMN_1352335	25647	1.30134	1.31054	0.13991	0.183017	57.5435	57.5435	72.4656	76.4436	65.7425	61.3459	52.4673	53.7058	51.0806	52.6179	51.1146	62.5405	36.6395	66.5106	TTGGTGAACCACTGGGGGAGTGGAACTGTCCTGTGGAAGACTGCAGATAC
Swsap1	SWIM-type zinc finger 7 associated protein 1	ILMN_1356556	363029	1.3013	1.16664	0.0678769	0.348469	110.009	110.009	108.654	126.674	133.543	139.029	107.738	109.277	121.866	96.1462	113.551	107.91	79.54	91.4358	CATTGTTGTTGGGGGCTGGCAAGATGACTTAGGAGGTCAAGGGTCTTGGC
Kalrn	kalirin, RhoGEF kinase	ILMN_1354310	84009	1.30127	1.02883	0.306831	0.952363	74.4417	74.4417	95.2844	103.376	68.1535	67.4967	73.9698	70.337	84.4688	92.0242	83.3815	76.5203	63.7955	38.8247	GTTACATCGTCAACAGGGTGAACCAGGGGACCTAGCTATCCCACCGTCCC
Prrxl1	paired related homeobox protein-like 1	ILMN_1359952	252880	1.30055	1.29464	0.0103952	0.0234816	2837.32	2837.32	3395.09	3247.17	3345.59	3519.66	2532.67	2653.99	2426.46	2833.26	2386.27	2532.67	2919.17	2571.97	TGCCGCAGTTTAGCGTGGCTGTGTTCTTTCACGCGATGGTGACTTCGGAG
Coa5	cytochrome C oxidase assembly factor 5	ILMN_1353292	503252	1.30043	1.26855	0.0143188	0.0406798	352.237	352.237	408.316	392.667	413.451	452.64	349.454	311.327	324.668	328.036	315.985	357.099	330.724	281.144	CTGTGTGCTCCAGGAAGGAAAGTCCCCACGGCAGTGCTTGAAGGAAGGCA
RGD1566027	similar to pre-mRNA splicing factor-like	ILMN_1650230	500403	1.3002	1.22797	0.169445	0.354312	68.9132	68.9132	78.2189	65.9513	107.246	76.0713	75.2151	58.0002	75.4194	56.2567	75.9899	62.5746	50.3589	61.4995	CCCCACTCTGCGTGGCTCCCACAGTGTCCGAGTTCATCCAGCCATATTGA
LOC501362	hypothetical gene supported by BC082068	ILMN_1366005	501362	1.30002	1.1803	0.181143	0.487896	1718.87	1718.87	2554.94	1941.03	1826.5	1705.55	2265.11	1427.11	1568.43	1570.04	1764.25	1220.82	1456.09	1724.64	AAAGCACCTGAGAGACAACTTGGGGGACCGCCTTTCATTATGTGTGCAAG
Robo2	roundabout homolog 2 (Drosophila)	ILMN_1353494	84409	1.29985	1.15185	0.0140972	0.200533	200.869	200.869	223.818	237.996	218.989	239.048	195.264	210.75	188.479	204.239	188.312	192.337	177.398	152.022	TGGCAGACCCAAGCACAGCTTCTTTCAGAACAGGCAACATCTCCTTAGGG
Mcoln1	mucolipin 1	ILMN_1368008	288371	1.29983	1.30209	0.020241	0.0376667	343.294	343.294	353.504	441.551	445.498	402.853	313.855	289.328	326.918	328.282	331.253	329.511	281.946	318.876	CAGATCGAATCGGACACTGGGGAAGGGAGGGCATGGAGGGTGGCTGTTAA
Dda1	DET1 and DDB1 associated 1	ILMN_1360290	688813	1.29974	1.25081	0.0177895	0.0585305	2882.46	2882.46	3877.58	3083.59	3511.39	3143.05	2735.87	2737.07	2633.45	2733.84	2796.2	2728.9	2606.05	2325.35	GAAAGGCTTGCCCGTCTACAACAAGAGCAACTTCAGCAGATTCCACGCGG
RGD1310727	LOC363070	ILMN_1365505	363070	1.29946	1.18449	0.211318	0.513069	102.733	102.733	89.3692	108.809	134.725	151.1	92.2088	90.5793	89.9785	133.815	108.107	96.8017	72.6867	91.2684	CTACGGAGAAAGGGCCATGCTGGGTGCCTTGACGAACCGCCCCGATTCTT
Dcbld1	discoidin, CUB and LCCL domain containing 1	ILMN_1366034	309773	1.29936	1.16406	0.0107247	0.148625	164.743	164.743	171.856	175.711	207.947	203.668	164.182	166.445	158.559	160.747	151.333	151.546	135.755	144.107	TTCTGAGGCTGGGCGATTTGAACATTGAGTCCAAGACCTGCGCTTCCGAC
Tmem63c	transmembrane protein 63c	ILMN_1361284	314332	1.29869	1.41465	0.294304	0.217231	104.182	104.182	161.302	137.603	128.035	93.279	83.9396	63.667	118.464	104.549	130.273	100.76	86.4596	82.1102	GACTGTGTTTGATGTGGAACCAAGCAGCACCACCTCCACTCCCACCTCCC
Atp2c1	ATPase, Ca++ transporting, type 2C, member 1	ILMN_1357443	170699	1.29819	1.21849	0.00547465	0.0401427	1725.9	1725.9	1857.1	2172.5	2031.59	1995.17	1627.06	1692.77	1575.41	1709.73	1508.01	1489.54	1593.66	1608.45	CGCTGCTGCGCTGTCGTTGATAGGAGAACTCTGTTGTCTGAGTCTGTACT
Zdhhc21	zinc finger, DHHC-type containing 21	ILMN_1359486	298184	1.29804	1.14676	0.428326	0.750642	95.4962	95.4962	127.912	77.2724	129.068	110.8	87.4458	61.4905	105.398	144.22	129.299	61.1406	72.433	86.9508	GCTCCCAGGAGACATTTGTGACCAGTCAGGCATATATTCCTGTTTTACCC
Dpyd	dihydropyrimidine dehydrogenase	ILMN_1358086	81656	1.29793	1.13089	0.024182	0.327588	649.608	649.608	657.581	810.061	770.319	723.927	746.73	665.478	622.88	586.754	573.142	517.349	596.719	591.572	CCACACTGTCACTGGGCACAGACCACTCAGTCTGCTTCTCATAGTCACCT
Nrsn1	neurensin 1	ILMN_1372568	291129	1.29793	1.28457	0.185959	0.268151	618.28	618.28	728.947	496.006	931.4	857.887	587.93	543.309	598.945	554.58	570.72	486.438	694.515	527.98	TGGACACATGCAAGCTAGTCGGGGCTGTGCTCTTCTGCATTGGGGGCACA
Chrnb3	cholinergic receptor, nicotinic, beta 3	ILMN_1348908	171131	1.29764	1.27306	0.156418	0.250789	55.9342	55.9342	86.8949	74.3004	64.4561	45.9334	52.8034	48.2156	55.7066	51.3126	49.035	50.8833	58.6889	46.0394	GCACATCCCCAGTGACACACTTCATCCAGCAAAACTCCACCTCTAGGTCC
Slc41a2	solute carrier family 41, member 2	ILMN_1350462	362861	1.29729	1.14807	0.136181	0.520048	101.407	101.407	104.031	118.814	113.966	127.684	129.256	83.4869	88.0718	108.934	107.91	94.3668	71.1229	87.6813	TATCGGAGACCGAGATGGCGACGTTGGAGACTAACGGACCGACAAGCTGC
Kcnc2	potassium voltage gated channel, Shaw-related subfamily, member 2	ILMN_1375744	246153	1.29702	1.307	0.0207173	0.0354845	818.613	818.613	866.954	1118.75	899.94	1039.91	755.995	795.682	697.512	741.369	757.058	802.796	698.637	755.385	CCCCTGTATCGTGTACCTTTTGTGACCATCTCAAGGTGCATGCCTAATCG
Kctd7	potassium channel tetramerisation domain containing 7	ILMN_1375662	688993	1.29626	1.04766	0.156111	0.866297	72.5274	72.5274	78.8037	77.1443	100.36	68.205	62.9456	74.3454	101.473	72.7396	66.6035	51.0783	71.135	60.9028	GGATGTCCATCCTCTTGGGTGACTCTGGGAGTCTGATCCCCACAGGGGCT
Mettl19	methyltransferase like 19	ILMN_1366679	305443	1.29608	1.04512	0.140503	0.867725	61.9259	61.9259	80.6221	61.8603	65.0371	67.951	69.4956	64.1502	71.4938	57.9602	57.7464	67.6103	38.2703	52.2748	CTGAAGACCTGGAATGGAGGAGGGAGCCTTTCCTTGGCAGAAGTGGCTGC
Zfp868	zinc finger protein 868	ILMN_1373226	494340	1.29511	0.913602	0.405464	0.837458	75.6124	75.6124	56.9958	83.817	105.85	80.895	86.1994	93.9523	85.8329	84.4688	81.3499	83.1382	32.7789	65.5868	CGAGGGAGAAGTAATGCAGAAGAAAGGCCAGAAAAGAGGGACCATCAGCC
Asl	argininosuccinate lyase	ILMN_1362088	59085	1.29433	1.17081	0.0591885	0.306267	137.823	137.823	166.248	172.356	171.551	127.769	127.519	153.616	124.649	136.884	124.995	136.677	123.827	105.782	TCCGGAGCAAGGCGGGCCGAGTGTTTGAAGTGTCTGATACCATGACAGCT
Fas	Fas (TNF receptor superfamily, member 6)	ILMN_1373348	246097	1.29395	1.06951	0.0288298	0.64082	73.7714	73.7714	86.1345	84.8419	78.2455	79.8798	63.3935	79.4302	85.4784	81.1083	64.1596	57.5171	64.4132	68.5463	CCTAAGGAGTCCTCTGGTATTTGACCAGGTCCTGTGCAGTGCCACATTGT
Ndst1	N-deacetylase/N-sulfotransferase (heparan glucosaminyl) 1	ILMN_1360817	29633	1.29384	1.16979	0.0465166	0.276926	110.934	110.934	134.153	134.797	136.31	106.767	101.434	100.256	113.527	121.736	113.013	101.434	93.3623	87.7481	CACCTGGATGTGACCTGTGGTGTTTCCTGTGGTAAAGGCTGAGGCGAGTC
Arhgap28	Rho GTPase activating protein 28	ILMN_1367006	301709	1.2937	1.26923	0.120954	0.206909	248.052	248.052	295.573	228.066	315.437	344.902	219.698	231.479	218.41	254.428	245.399	172.506	247.843	249.54	GGGCCTCATCTTGGACTCCACAGGCTGAACACTGATGGACTTAACAGCGG
Camk2b	calcium/calmodulin-dependent protein kinase II beta	ILMN_1367246	24245	1.29282	1.17917	0.0783309	0.318623	841.709	841.709	874.076	1136.74	899.545	985.297	843.919	739.836	895.58	814.614	793.545	853.914	795.682	584.686	TGAGAGCTGCGCCTGGTTTCACCGGACAGAGTTGGTGTTTGGAGCCCAGC
Olr1443	olfactory receptor 1443	ILMN_2039079	287331	1.29254	1.05693	0.167887	0.838918	71.8664	71.8664	59.5979	85.4253	79.1926	100.29	68.2102	80.7214	80.4609	73.139	65.7592	74.4144	47.42	62.432	TTGAACCCATTCATCTATAGCCTGAGGAACAAGGAGGTCATGGGGGTTCT
Ccdc136	coiled-coil domain containing 136	ILMN_1351687	362331	1.29163	1.15673	0.158796	0.51353	237.984	237.984	247.907	343.77	265.758	241.901	279.072	247.679	183.182	241.697	212.73	235.904	165.874	236.473	GGGGAGGATGAGTCTTGTGAGACTGCTGAGGAAGGCAACCCCCTTAAGCT
Polr3g	polymerase (RNA) III (DNA directed) polypeptide G	ILMN_1367885	685465	1.29151	1.17406	0.15214	0.453263	63.5646	63.5646	79.6353	55.2316	63.0587	102.536	60.1128	60.8415	62.9573	65.0032	59.9687	57.9749	49.8875	58.9339	ACTGGAAAGGAGAGGCGAGGGTGAAAGGTCGGATGAAGAAAACGATGGGA
Pcdh1	protocadherin 1	ILMN_1366774	307481	1.29118	1.22527	0.0945795	0.238686	64.7172	64.7172	65.8103	80.1234	65.5868	93.5052	62.705	69.4372	60.8057	54.1925	59.2436	68.1968	50.1647	57.4052	CGGCAGCATAGGTGAAATGGAACACCCTGAGAACGACCTCCGCCCTTTGC
Tyk2	tyrosine kinase 2	ILMN_1349863	100361294	1.29059	1.26678	0.165692	0.260561	67.8681	67.8681	75.9146	101.968	68.9174	76.5949	81.3985	48.6395	65.3817	61.2983	69.4372	62.0406	52.4481	65.1875	CTAGCCAGAGTCCCCCCACGAAATTCATCGAGCTCATCGGCGTAACCCAG
Dcaf12l1	DDB1 and CUL4 associated factor 12-like 1	ILMN_1357748	313296	1.29053	1.24444	0.0705191	0.167053	263.291	263.291	271.28	281.634	331.596	356.746	298.705	222.771	257.393	220.029	265.4	217.221	243.936	231.692	GGAAAGATCCGCGGCCAATCCAGACATGTTTCCTGTGCCCTCTGGAAGGA
Pla2g2d	phospholipase A2, group IID	ILMN_1371765	298579	1.29022	0.938353	0.107012	0.766635	72.6464	72.6464	82.593	67.5335	80.0654	80.4739	84.0002	89.2421	80.6221	76.6996	56.2702	69.8161	45.2398	72.9711	GCCCAGTCAAAACACACCATTGCCCCCAGCCCATTCTAACACAGACCTCC
Serpinb1a	serine (or cysteine) proteinase inhibitor, clade B, member 1a	ILMN_1352285	291091	1.28958	1.27663	0.0121324	0.0285789	6492.72	6492.72	7787.52	7253.29	7961.88	7681.42	6057.73	5808.09	6186.18	5975.42	6250.94	5346.97	6672.23	5601.08	CTGCCACGGCAGGCATCGCTACATTCTGCATGTTGCTGCCCGAAGAAGAA
Tmcc2	transmembrane and coiled-coil domain family 2	ILMN_1368850	305095	1.28932	0.988932	0.158242	0.973091	59.6877	59.6877	51.0746	75.9748	69.5355	65.0371	56.3568	60.6539	65.195	82.3297	49.0829	63.3839	47.8612	42.6492	GTTAGAAGGTGTAGAGAACGCCAACGCGCGCGCTCTGCTGGGCAAGTTCA
RGD1566130	similar to mKIAA1940 protein	ILMN_1353585	312504	1.28879	1.04627	0.0186682	0.73476	68.7854	68.7854	75.8422	77.6486	65.4896	86.4712	72.6393	71.5152	75.1685	71.2696	58.6508	63.1793	54.723	59.6122	TGGAACTGGACCACGTGTCAGAGATTACCCAGGAGGTGGCGGCAGAGGTC
Hs2st1	heparan sulfate 2-O-sulfotransferase 1	ILMN_1363349	292155	1.28853	1.31966	0.0201882	0.0267104	838.696	838.696	966.493	997.981	1007.27	1033.62	754.577	846.331	734.272	706.112	859.203	830.937	753.333	677.335	CACACCCGTGGAGGTTAGTGGGAAGGCGAGTACCATTCCAGAAGAGGTTC
Sstr1	somatostatin receptor 1	ILMN_1376326	25033	1.28839	1.22826	0.0637572	0.177734	77.3498	77.3498	83.9084	94.6048	89.0883	93.3427	76.2944	90.8372	64.2013	65.1875	63.1196	75.5439	78.1722	64.2707	GGGTCCACAGTGACCTGACATCTAACCTGCAATGGTCGAATGCACTGTTG
Cpped1	calcineurin-like phosphoesterase domain containing 1	ILMN_1354853	302890	1.28814	1.14468	0.0129398	0.19748	434.978	434.978	445.172	498.152	541.789	500.05	446.985	449.881	421.593	412.775	373.791	354.13	406.72	405.316	TGGTGCACAAGTAACCAGGGCCGCCACATCCTGCCAAGGAAGTCTTACAG
LOC100364169	rCG64373-like	ILMN_1360158	100364169	1.2879	1.19233	0.100349	0.317351	172.944	172.944	159.585	188.015	227.607	232.072	171.017	146.859	167.571	186.326	145.05	182.933	158.944	136.588	AGAGAAAGCAGGAGGAGCTGAGCAAAACGCTCGCAGCCATGAGGAAGGGG
Dusp22	dual specificity phosphatase 22	ILMN_1369425	361242	1.28765	1.28726	0.0278182	0.0488838	813.588	813.588	1031.63	1112.78	860.03	870.544	754.312	790.061	686.352	765.267	719.319	708.182	795.97	771.049	TCTCATGACGATACCCAAGAAGGAAGCCTGCACCTGGGAAATGTGCAGCG
Cdk12	cyclin-dependent kinase 12	ILMN_1372530	192350	1.28759	1.03131	0.263011	0.93751	57.365	57.365	58.4384	57.7464	61.8234	75.7596	53.7113	67.6016	62.3635	61.7023	47.0746	73.1916	32.1463	51.9182	CGAAGAACCCCTACAATGCCACAGGAGGAGGCAGCAGGTAAACAGACCGG
Zmym1	zinc finger, MYM-type 1	ILMN_1351975	313604	1.28656	1.20463	0.0439389	0.177131	659.074	659.074	856.353	873.194	684.838	660.844	708.359	620.758	605.804	603.288	563.102	638.972	613.613	559.457	ACTTCGTACCACGGGGCAAGAGAAGCTCAGTAGCCTTGCTCTGATAGCTG
Ppapdc1a	phosphatidic acid phosphatase type 2 domain containing 1A	ILMN_1367750	309014	1.28638	1.16896	0.0339435	0.227356	986.129	986.129	1141.51	1100.69	1215.87	1066.41	1024.16	847.81	987.035	1018.04	915.331	783.971	1025.35	808.592	CTCCGAAGTCCCCTCAGCTTCCGTTTTGTGGATGGCGTTCTTGCCACTCT
RGD1561042	similar to RIKEN cDNA 5730509K17 gene	ILMN_1375102	498386	1.28631	1.12382	0.0854196	0.510616	89.9644	89.9644	86.4089	100.873	96.9957	126.645	88.9497	85.7269	102.927	85.5245	81.227	69.0909	93.2248	74.7555	GTTGAGTCTGGCAGGGAATGTGACTCCCAATGACCAGTGTCCCAGGGTGG
Fbxo16	F-box protein 16	ILMN_1649764	305970	1.28627	1.2119	0.01004	0.0585736	289.94	289.94	320.27	350.937	338.326	335.906	298.885	245.771	282.284	285.566	250.36	277.017	256.896	261.903	TCACGGAGCACCATCAGAATCACCCTGGGCTTCCATCACCCTCTCTGAGG
Dnajc28	DnaJ (Hsp40) homolog, subfamily C, member 28	ILMN_1350341	360699	1.28548	1.00423	0.191008	0.989066	58.1688	58.1688	65.3726	82.2901	58.8108	50.8663	68.6842	76.4184	54.3257	55.4921	43.8519	57.2062	41.2642	56.9323	CTGACATTAGCCAGGGAGAGGAAGAGAAAACGCCCAGCATCAAGGCAGGC
Zfp90	zinc finger protein 90	ILMN_1349083	498945	1.28542	1.28564	0.101783	0.149342	95.6634	95.6634	109.423	100.104	107.833	138.534	96.7735	104.182	74.3004	79.9556	80.9078	79.9385	92.5961	100.081	ACCCAGAGGCACCAGGAGAGTTGGAGAAGACATCTTGGGCCAGAGGCATC
Dctn1	dynactin 1	ILMN_1370728	29167	1.28537	1.26956	0.0469226	0.0906258	4677.71	4677.71	5313.31	5585.01	5523.54	5611.82	4400.92	4400.92	4360.05	4192.95	5141.87	3996.53	4739.29	3460.02	AGTGCACGGCCACCTCAGCCACTCCCGGGTTGAACCACATGCTAACTTCT
Hao2	hydroxyacid oxidase 2 (long chain)	ILMN_1374418	84029	1.28527	1.14779	0.0311765	0.279481	72.0897	72.0897	81.4811	76.345	86.1151	84.6679	63.0391	80.806	76.7549	66.8382	70.0139	63.3176	56.7113	66.1119	GAGCTAGGTGCATTTTTCTTGGGAGACCAATCCTTTGGGGCCTTGCCTGC
LOC100359731	timeless interacting protein	ILMN_1369049	100359731	1.28474	0.968342	0.384418	0.950215	62.264	62.264	101.143	56.5697	64.0189	54.9006	60.318	75.3193	77.9642	64.5715	50.9072	49.6876	35.0545	83.249	GGCCGCCGTTTGGGTGAGGAAAAAATGTTGGAGCAAGAAGAAAATGGCTT
Trpm4	transient receptor potential cation channel, subfamily M, member 4	ILMN_1370393	171143	1.28436	1.18847	0.0325389	0.175655	317.028	317.028	328.948	384.394	396.231	354.357	334.129	284.403	327.649	285.811	314.894	251.867	302.701	271.765	AAGCTACACAACTGGTGGCCTTGTCCTCACCGTAGACCCCATGTTCAGGG
Cdkl1	cyclin-dependent kinase-like 1 (CDC2-related kinase)	ILMN_1367106	314198	1.28433	1.20011	0.0353961	0.1617	1464.05	1464.05	1782.32	1923.86	1561.13	1528.1	1488.97	1470.71	1353.49	1330.47	1317.91	1448.17	1386.36	1136.21	GATAATGTCAGAAGACCTGGGCTGCAGTTTGCTCTCTGCCACACGCAGAG
Kcnk4	potassium channel, subfamily K, member 4	ILMN_1366494	116489	1.2836	1.16684	0.229165	0.550417	497.658	497.658	577.797	465.514	647.031	603.97	437.934	461.201	653.406	429.651	492.27	357.349	591.219	372.292	CTCCTACCTTCGTGTTCTCCTACATGGAGAGCTGGAGCAAGCTGGAAGCC
RGD1565014	similar to Low-density lipoprotein receptor-related protein 4 precursor (LDLR dan)	ILMN_1357722	290790	1.28285	1.31814	0.409584	0.425287	389.385	389.385	625.408	641.004	369.201	312.907	427.225	431.171	303.158	274.715	461.928	412.036	327.36	274.446	CCTGGGCGGAGTCATTGCTGTTTCAGCTACCCTGGCAGTTTTGGGGCTGT
Plcl2	phospholipase C-like 2	ILMN_1358813	301173	1.28276	1.1403	0.201599	0.599438	82.0472	82.0472	95.6898	105.782	100.29	74.1208	64.6829	93.576	80.0941	91.7988	89.0653	72.4226	53.5882	80.3981	GTGGACTGAACAAACCAGGCACCGAAAACTCAGAGGCCCAGAAGCCACGC
Cep350	centrosomal protein 350	ILMN_1364561	246304	1.28267	1.02024	0.304936	0.963537	54.5732	54.5732	71.0416	69.0724	50.8251	50.9072	54.9918	76.5333	58.0957	47.9261	61.949	46.0771	31.1167	52.8079	GGTCCAGGAACTCCACGAAGAGGAGGCCCAGTGGGTTAACTATGATGAGG
RGD1565752	similar to RIKEN cDNA 1700025B16	ILMN_1369902	299172	1.28214	1.11205	0.251888	0.713815	92.385	92.385	111.927	124.797	90.5269	92.449	95.0207	95.5901	89.2421	94.3018	88.7318	92.5961	50.6348	103.982	TGTCACCAGGGACTATGAGGGTCTGGTCATGATGCGCTTGCGCCAGGCTG
Dgcr2	DiGeorge syndrome critical region gene 2	ILMN_1357523	360742	1.28205	1.01478	0.112062	0.959558	67.5799	67.5799	87.9864	70.7693	65.5358	72.5934	74.2503	79.0511	74.161	64.1762	58.2988	62.6482	43.9654	68.2878	TGCCTCCTGATCCTGCCGAGAGTGGAAGCACCCCAGCTACAGAAGCACCT
Necab1	N-terminal EF-hand calcium binding protein 1	ILMN_1358305	64169	1.28204	1.10578	0.121598	0.62311	204.134	204.134	224.568	177.461	263.361	263.486	179.37	237.681	202.069	214.702	179.593	152.132	205.407	182.401	CTACGTGGAGAGCGCTTCAGCACAAAGTGGGTGCCTGCGTATCTCTATAC
Pih1d1	PIH1 domain containing 1	ILMN_1369504	292898	1.28199	1.20214	0.0223116	0.116943	563.763	563.763	620.758	723.734	661.57	605.01	558.319	494.532	597.583	521.842	492.852	483.58	491.708	568.085	AGGAGAAAGCAACTGATGGTGTCCATGCCCCTCCTGTCAGCGTCCTCTTG
Pcsk1n	proprotein convertase subtilisin/kexin type 1 inhibitor	ILMN_1370946	246333	1.28156	1.26183	0.020241	0.0478034	12383	12383	14641.8	14408.2	14545	14545	12109.1	10433.3	12309.1	11320.5	12083.8	10877.7	12637.6	9960.15	CGAGCTGTGGACCAGGATTTGGGTCCCGAGGTGCCTCCTGAGAACGTACT
Htr2a	5-hydroxytryptamine (serotonin) receptor 2A	ILMN_1357212	29595	1.28132	1.13405	0.0902953	0.470548	73.6766	73.6766	105.276	71.9727	77.7021	82.3706	84.7007	71.3099	62.9759	77.0845	73.8998	62.5847	62.4983	62.2436	GTGAACACTATACCAGCATTGGCCTACAAGTCTAGTCAGCTCCAGGTGGG
Galnt5	UDP-N-acetyl-alpha-D-galactosamine:polypeptide N-acetylgalactosaminyltransferase 5 (GalNAc-T5)	ILMN_1349069	83627	1.2807	1.26875	0.0135728	0.0313412	417.226	417.226	450.365	482.519	525.109	507.288	379.658	406.048	372.175	389.369	404.953	355.363	415.146	360.177	TGGCCTTTGGAAGTGTCTTGTGTCCCACCCTGCATTGGGGTGCATACTGC
Sqrdl	sulfide quinone reductase-like (yeast)	ILMN_1362763	691966	1.28019	1.09532	0.0200807	0.438753	856.661	856.661	989.708	1009.22	960.851	880.726	809.429	894.805	888.343	912.733	677.097	725.443	744.395	860.658	GGCTATACCTCGTGCCCACTGGTGACTGGTTACAACCGTGTGATTCTTGC
Sun5	Sad1 and UNC84 domain containing 5	ILMN_1365094	296289	1.28007	1.08717	0.0614542	0.614426	75.9009	75.9009	73.827	94.6412	84.3548	87.4899	64.6556	87.8882	77.9976	83.2835	64.5664	76.0343	62.8963	62.1988	GCCAGAAAACATCATCCAGACATTTCAGCTCCAGAACCAGCCACCCAGGG
Dmrtc1a	DMRT-like family C1a	ILMN_1374041	501668	1.27982	1.27834	0.0279281	0.0496473	526.821	526.821	646.651	563.102	664.598	613.613	475.79	472.712	500.895	493.598	579.551	477.348	439.383	455.35	GCTCTGGTTCGCTGCCTTCTGGACATCTGGATTGCATGTCCCTCTTGACC
Rab27a	RAB27A, member RAS oncogene family	ILMN_1374920	50645	1.27969	1.23114	0.107479	0.229702	163.219	163.219	193.272	145.589	222.771	207.561	145.364	157.94	166.553	148.105	160.713	144.257	124.393	168.228	CAGTGAGGAGAAGGAGAAGGGGTTATGCGGCTGTTGAGACACCGAGTGAG
Deaf1	deformed epidermal autoregulatory factor 1 (Drosophila)	ILMN_1349190	83632	1.27946	1.04243	0.00824663	0.70486	233.55	233.55	253.464	278.319	251.597	246.105	263.841	251.944	235.78	236.015	206.72	207.258	202.758	187.635	CAGACTGTGCCCTTGGAAACAAACTCCTGCCAGAGACCAAGGAACGCTGG
Prdm4	PR domain containing 4	ILMN_1367684	170820	1.2793	1.35257	0.099559	0.0781868	157.005	157.005	178.469	165.404	205.832	207.752	120.375	144.511	143.07	151.546	164.633	124.605	177.336	129.549	GCACAAAGGCTTACCTAACCAAGTACCACCTCACCCGCCACCTGAAGGCC
Snx11	sorting nexin 11	ILMN_1376452	303493	1.27908	1.2839	0.0461819	0.0702489	311.404	311.404	398.738	327.483	374.474	372.596	295.884	276.926	299.375	273.343	293.82	291.785	336.296	236.094	GGACCCTGCTGTGCCTTTGGATCCTGGTCAGCTAGACACAGTGTGGGGAA
Zfp710	zinc finger protein 710	ILMN_1365654	293044	1.27825	1.14842	0.259471	0.619958	88.043	88.043	97.8873	127.254	91.9619	87.5099	83.3619	87.4899	92.8715	85.0863	99.7545	96.696	50.4362	77.183	AGTCTCCTGTCCAATTAGAGGCATAGGGAGGCTGGCCAAGGCCGAGACGT
Atp6v0a4	ATPase, H+ transporting, lysosomal V0 subunit A4	ILMN_1366507	296981	1.2782	1.29161	0.161904	0.200425	61.3607	61.3607	65.0095	64.2623	77.5235	85.4085	65.2941	55.9433	44.2798	61.4492	64.0601	66.2404	45.3163	53.8895	CTGGGAAATGGGGGTGGGGGCTGCACTAGACCGTTATCTTCCTGTGATAG
Setd3	SET domain containing 3	ILMN_1367758	299295	1.278	1.21685	0.103582	0.251978	1266.35	1266.35	1485.96	1093.22	1630.79	1749.01	1070.24	1299.52	1211.78	1253.91	1206.99	1044.21	1179.69	1168.21	AAAGTGACAGGCTCTACGCTATGAAGGCTGAGGTCTTGGCTCGGGCTGGC
Usp6nl	USP6 N-terminal like	ILMN_1365548	291309	1.27736	0.980552	0.094618	0.937854	89.1691	89.1691	89.8491	96.9307	112.632	87.0158	87.1144	92.8715	106.524	107.135	71.9092	88.3706	82.428	61.2092	GCCAGGGGATACGGCAGTTCAGGGTCACCAAAGAGCGGAAAGTTCATCCT
Prkag2	protein kinase, AMP-activated, gamma 2 non-catalytic subunit	ILMN_1366033	373545	1.27732	1.07566	0.0182539	0.537589	74.6346	74.6346	91.3175	75.7728	81.0895	84.4688	71.8733	79.4032	74.3225	83.464	64.815	71.2447	62.3091	61.8797	ATTAAAAATGGGGTTCACGGGCTGGAGAGATGGCTCAGCCGTTAAAGGCT
Il5	interleukin 5	ILMN_1364743	24497	1.27719	1.10747	0.150259	0.64082	65.1309	65.1309	91.9881	62.8188	78.7085	62.8188	61.8952	83.8686	58.9339	62.0847	54.2999	50.9897	66.3793	58.4239	TCAGGGGCTAGACATACTGAAGAATCAAACTGTCCGAGGGGGCACTGTGG
Ctnna2	catenin (cadherin associated protein), alpha 2	ILMN_1367200	297357	1.27664	1.36279	0.272962	0.219412	317.103	317.103	318.742	292.408	535.937	423.564	251.678	249.172	352.252	277.682	303.003	285.566	376.692	244.371	GCAGGGCTAGTCAACTTTCTACCCACCTCCCAACCTGTGCTGAGGGAGCT
Narf	nuclear prelamin A recognition factor	ILMN_1356642	360681	1.27651	1.1553	0.0769512	0.360597	153.089	153.089	157.94	168.636	198.725	174.196	167.998	131.164	154.598	151.925	143.259	114.345	129.969	163.099	CATGAGGTCACCCTTGAGAAGAACGGGGAGGTCTTACTGCGCTTTGCTGC
Cgref1	cell growth regulator with EF hand domain 1	ILMN_1349519	245918	1.27624	1.23183	0.063496	0.156425	641.898	641.898	782.655	758.107	752.286	695.28	677.335	583.318	558.966	610.295	728.121	575.549	575.199	485.3	CAGGCTGGGCTACTTCGTGAGGCCCTGTCTTGAGGAGGGGAAAAGAAACG
Uros	uroporphyrinogen III synthase	ILMN_1376774	309070	1.27602	1.16881	0.133185	0.414579	178.559	178.559	206.607	196.544	233.643	182.571	165.504	213.981	181.862	144.107	158.104	176.83	127.127	183.836	GCATGCACATCTGTGTGCCACCTGCATACCTGGTGCCTGGAGAAGCAAGG
Yipf2	Yip1 domain family, member 2	ILMN_1359949	363027	1.27556	0.996473	0.347996	0.993042	108.078	108.078	129.022	117.952	125.363	98.4695	94.087	118.814	129.369	131.75	95.4369	131.164	54.165	104.661	GGCCCACAGGCCAAACTCAATGGGGAGACTACTGCCCTCCGATGAAGATT
Cst6	cystatin E/M	ILMN_1370157	171096	1.27556	1.09435	0.0217671	0.44856	835.007	835.007	917.662	992.311	954.813	872.275	762.986	929.738	951.32	783.556	745.912	737.611	747.807	696.307	CAGCTTCTAAAGCATGACTGCGTGCAGGTGTGACTGGCCCCAGGGTGACA
Tnnt2	troponin T type 2 (cardiac)	ILMN_1361952	24837	1.27497	1.13789	0.178652	0.570274	72.6415	72.6415	75.1268	108.562	76.3599	73.4298	81.0895	80.2509	68.1104	61.5431	52.3449	75.6098	58.9943	74.1208	CGACAACCAGAAAGTCTCCAAAACTCGTGGGAAGGCCAAAGTCACCGGGC
Abr	active BCR-related gene	ILMN_1355402	287537	1.27487	1.23842	0.0132363	0.0429052	4289.29	4289.29	4722.46	5218.26	4877.52	5177.21	4069.91	3954.79	4019.3	4089.33	4221.67	3672.41	4259.27	3567.42	GGAATCCGGGTATGCCTGTACTTGCTTGTGCAACGACTGAGGGCTGCCAG
RGD1564958	similar to glyceraldehyde-3-phosphate dehydrogenase (phosphorylating) (EC 1.2.1.12)	ILMN_1354539	290604	1.27484	1.11957	0.0368646	0.38711	91.7633	91.7633	95.14	103.292	102.77	112.821	96.8403	77.5126	90.5702	106.675	80.1966	84.0311	76.3836	83.8044	TGTGGAGAAGGCTGGGACTCACCTGAAGGGTGGGGGCAAAAGGGTCTTCA
Smarcc1	SWI/SNF related, matrix associated, actin dependent regulator of chromatin, subfamily c, member 1	ILMN_1361331	301020	1.27456	1.27019	0.0193078	0.0379398	149.233	149.233	155.92	185.103	181.615	179.873	147.42	146.559	131.131	127.842	140.263	129.335	147.727	133.312	GTACCCCTCACAGCACCAAACGGCATGTGTAAGTAGCCCAGCGGGAAGAC
Reep1	receptor accessory protein 1	ILMN_1364068	362384	1.27432	1.31539	0.167901	0.17139	326.828	326.828	382.458	294.079	439.695	459.4	290.085	296.045	261.589	337.804	328.282	268.76	372.03	262.473	CATGGCTGTGTGGTTGGTAGGGCAGAGCTGAGGCAGGAGTGCAGTGTTTC
Dyt1	dystonia 1	ILMN_1369915	266606	1.27409	0.973862	0.0674788	0.900101	165.823	165.823	156.443	182.221	215.213	164.319	207.947	194.696	179.813	153.954	134.178	142.973	136.977	145.589	CTGCAGGTGGCCATGATGTAGGGACCACAGATGCAACATGGACCTAAAGC
B3gnt8	UDP-GlcNAc:betaGal beta-1,3-N-acetylglucosaminyltransferase 8	ILMN_1358161	308440	1.27403	1.18173	0.0561828	0.237276	280.122	280.122	304.936	332.469	344.356	304.334	262.845	244.323	291.266	291.266	221.614	232.749	310.324	251.944	GCAGCAGCCCGAGTAGCGCCCTTCCCCTTTGATGATGTCTACACTGGTTT
Rbfox1	RNA binding protein, fox-1 homolog (C. elegans) 1	ILMN_1355529	302920	1.27402	1.25428	0.0110996	0.0296523	7193.12	7193.12	8553.06	7875.06	8913.93	8330.14	7004.73	6140.3	7260	6471.38	6456.27	6567.41	6918.66	6471.38	CCAATGTGGGGAGAGAGGAAGCTTTCCGAGGCCCGAGTGTTGCGACACAT
Mfhas1	malignant fibrous histiocytoma amplified sequence 1	ILMN_1357770	306508	1.27397	1.21698	0.492328	0.649923	647.104	647.104	984.08	1039.34	590.569	520.909	806.771	742.277	513.841	466.164	840.96	753.333	442.251	426.337	CATCTGCCCCAAGAACGGCAGCGAGCGCGTGAATGTGGCTTTGGTTTACC
Sh3bgrl3	SH3 domain binding glutamic acid-rich protein-like 3	ILMN_1375152	298544	1.2739	1.26703	0.0149539	0.0317038	4817.61	4817.61	5233.89	5423.35	5784.72	6211.29	4601.72	4212.99	4406.89	4631.92	4681.31	4076.34	4335.24	4681.31	GGCCACAGACCCTACCCAGTCTTCACCAGGGCTCGGAACTAACTCCTTGT
Haus4	HAUS augmin-like complex, subunit 4	ILMN_1352509	305882	1.27383	1.14726	0.0171214	0.194631	263.76	263.76	297.028	318.574	298.26	284.403	248.68	256.575	279.575	259.734	240.934	235.077	207.347	259.586	GGACCACCTCCACCACAGGGGAATATGGGGACACTTGCTTAAAACACTGC
RGD1308544	LOC361192	ILMN_1358837	361192	1.27367	1.07955	0.124508	0.714618	58.9609	58.9609	57.1306	62.9284	55.5361	92.5477	64.0826	60.7309	62.7973	55.6658	51.173	48.7665	52.5993	53.4925	CCTGTAGCCGCAAGGAGGATAAGCACACACATATCTAAGGTGGTCCTGGC
Galt	galactose-1-phosphate uridylyltransferase	ILMN_1357759	298003	1.27328	1.12785	0.109832	0.514957	440.056	440.056	468.926	482.05	484.316	554.982	423.4	409.725	404.953	534.493	407.963	383.461	309.747	477.042	GAGGTACACTATTGCCTGACGCAGAAAGACAAGGAAACAGCAGCCACCGC
Xab2	XPA binding protein 2	ILMN_1374330	245976	1.27324	1.12923	0.198518	0.615242	89.4016	89.4016	100.721	112.776	98.0865	93.0454	92.0432	91.8104	95.6898	78.8411	98.569	95.3594	53.2866	78.7554	CGGGCAGAGCGGCATGGATGACATGAAGTTGCTGGAACAGAGAGCAGAAC
Spsb2	splA/ryanodine receptor domain and SOCS box containing 2	ILMN_1360179	297592	1.27316	1.26789	0.0358038	0.0647635	465.856	465.856	549.223	562.786	548.833	525.73	410.217	395.683	479.495	443.428	429.817	364.122	438.421	494.694	CCGTGGGGACAGGTGGAGAGGCACTGCTGGCCTAGACAACTTAAAAGCTG
Fam70b	family with sequence similarity 70, member B	ILMN_1651027	290877	1.27316	1.29774	0.0484878	0.0595994	418.202	418.202	443.543	434.761	563.941	549.4	360.989	347.46	412.689	406.946	392.848	356.127	405.635	400.69	GATCCTAGCCTACACCGGCTTGTGCCCTCCGTCTATGAGTGTGCCAACCT
Abo	ABO blood group (transferase A, alpha 1-3-N-acetylgalactosaminyltransferase; transferase B, alpha 1-3-galactosyltransferase)	ILMN_1363593	65270	1.27263	1.04673	0.168848	0.861353	78.6389	78.6389	85.5475	75.3891	100.239	86.705	81.5807	109.219	71.9571	72.8291	73.2949	78.0496	53.5722	69.727	AGAGGACCAGGCCAATGGTATTGAGGCTGTGTGGCATGACGAGAGCCATT
Pla2g15	phospholipase A2, group XV	ILMN_1376715	361401	1.27261	1.13832	0.207251	0.596279	131.43	131.43	160.613	118.269	162.976	157.987	134.834	131.708	135.602	120.964	137.573	96.9957	155.655	89.7778	GTGTAGAGCTGCACTGCCTGTACGGGACCGGTGTTCCCACACCAAACTCT
LOC689899	similar to 60S ribosomal protein L23a	ILMN_1651063	689899	1.27241	0.913531	0.0495529	0.542776	451.251	451.251	583.318	445.498	478.004	407.963	502.948	546.235	504.188	525.31	374.031	366.631	343.335	410.626	CCCACTGACCACCGAGTCGGCTATGAAGAAAATAGAGGACAACAACACGC
RGD1307443	similar to mKIAA0319 protein	ILMN_1355131	361244	1.27211	1.34185	0.0370669	0.0296188	382.724	382.724	494.177	395.372	469.79	476.86	310.614	324.79	348.151	384.394	362.906	347.911	397.943	332.656	GCTCTGGCGTTGACCCTAACAGTGCTAACTGGAGCTGTGACTTGGGTGTG
Foxj2	forkhead box J2	ILMN_1360212	502886	1.27192	1.21271	0.2511	0.440849	55.4811	55.4811	69.3925	63.651	52.161	73.2949	50.5497	45.6824	66.2067	51.0665	64.9238	54.6673	34.6112	52.5226	GGCCCAGCACCAATGTACCCAATCTCCACCCAAGACTCAGCAGGATACAG
Dcps	decapping enzyme, scavenger	ILMN_1362522	266605	1.27139	1.09096	0.0602304	0.584415	126.784	126.784	127.684	157.485	127.477	155.92	118.124	132.718	142.876	125.964	99.8333	116.83	102.377	128.105	CGCACCTGCTGGCTGAAGTGATCGAGAACCTGGAGTGTGACCCCAAGCAT
Pus1	pseudouridylate synthase 1	ILMN_1351578	304567	1.2709	1.11354	0.0786975	0.51414	111.63	111.63	138.956	110.717	140.936	113.792	126.904	98.7137	115.151	111.244	106.139	94.087	110.884	85.4085	CCTGGAGGGCAGTGAAGGGGATGGAGACACTGACTGAACCGTAGATGCTG
Fastk	Fas-activated serine/threonine kinase	ILMN_1376279	296741	1.27089	1.20103	0.0201997	0.0975626	340.268	340.268	407.085	397.451	403.573	360.811	313.063	344.902	292.623	358.359	332.469	294.528	314.114	293.611	GTCTTCGCTGGGGACCTGAGGGTGGGTGAGGGAGTACACACAGTACACAT
Hgd	homogentisate 1, 2-dioxygenase	ILMN_1376689	360719	1.27049	1.04444	0.358148	0.918034	59.7982	59.7982	68.9174	68.7261	63.667	61.8296	42.631	69.0641	64.951	81.9332	60.1128	74.5613	36.7664	43.4248	CACTTCCAGGAGCCCAACAGAGCCTAAGTGAGACCGGAGCCCTCTACAGT
Tmem164	transmembrane protein 164	ILMN_1355557	367763	1.27016	1.08037	0.0825202	0.66175	62.2912	62.2912	56.9646	68.3399	85.8872	68.6663	62.4777	68.3501	67.936	58.0888	59.7081	52.3224	48.9763	57.651	GACCATGACCCACGGGAAGCTGGTCATCCTGTTCTCATACATGGCTGGGC
Zdhhc13	zinc finger, DHHC-type containing 13	ILMN_1352178	365252	1.27004	1.23713	0.011718	0.0379398	819.164	819.164	1062.77	912.486	944.575	897.896	784.805	734.55	828.464	735.21	755.146	736.325	757.471	750.564	TCAGCTCCCCACAGTCAAAGTCTCTGGGAATGAAGTCCTCAGCAAGAGTG
Wdr47	WD repeat domain 47	ILMN_1356955	310785	1.26979	1.21305	0.235057	0.415703	312.746	312.746	354.766	248.499	434.761	444.015	276.127	311.803	272.462	335.047	324.929	226.762	285.452	311.237	GAGGTGCCAGTACTCAACCAACAATGCCTCGGGAGCAAAAACAGTGGGTC
Tmem35	transmembrane protein 35	ILMN_1363265	308134	1.26956	1.22078	0.0540093	0.148625	832.493	832.493	929.146	1121.02	1025.79	806.287	807.452	728.121	739.836	891.728	806.771	748.03	717.098	766.283	CACCTCTTCAGCATTCCAGAGGGTGGAGTTTAGCTGGGGGAGGACATTTG
Slc7a14	solute carrier family 7 (cationic amino acid transporter, y+ system), member 14	ILMN_1350426	499587	1.26785	1.16983	0.244885	0.535071	98.5769	98.5769	92.1172	109.366	121.736	130.231	91.3388	102.188	84.5952	108.009	124.393	73.4298	68.3771	98.971	CAGTTCCTGCCCCACGGCTGGTCAGGGGTGAGTTTGTTCTCAGAGGGTGG
Acly	ATP citrate lyase	ILMN_1366910	24159	1.26773	1.1594	0.0297711	0.210582	3369.06	3369.06	4076.34	4027.96	3493.81	3753.16	3513.92	3347.61	2844.95	3560.49	2955.98	3088.57	2806.8	3252.91	TGTCAAGGGGAGGAGGGTTGGGGCCATTGTACCCTTAGCCATCGTCACAC
LOC685707	similar to neuron navigator 1	ILMN_1353580	685707	1.26771	1.07056	0.373511	0.861068	70.9975	70.9975	68.4662	116.34	61.5885	77.823	83.1207	80.5761	62.0175	69.9752	53.4056	85.2144	43.6621	74.3925	CAGTCAAAGACAGCACCCCAAACTCCCTCGATTCAGACCCCCTGATGGCC
Gnb2	guanine nucleotide binding protein (G protein), beta polypeptide 2	ILMN_1357092	81667	1.26771	1.04486	0.0646939	0.806623	118.667	118.667	125.495	145.05	133.165	119.002	112.209	131.276	115.092	142.758	110.661	115.171	87.5741	100.068	AAAAGTCGGGGATGGAATGGGGGAAGAGGAAGGGCAGGAAAGCCCTCACC
T2	brachyury 2	ILMN_1357836	681288	1.2677	1.20151	0.0891036	0.243761	89.0799	89.0799	105.377	118.306	91.0903	97.175	77.8474	84.2627	92.6379	87.1361	65.4679	82.3429	97.1367	81.5963	GACAGCACAGTGGGCAGGAGCAGGAGGCTGAGCAGAATCAAAAATGAGGC
Rpl21	ribosomal protein L21	ILMN_1362913	79449	1.26767	1.12273	0.185027	0.614456	161.989	161.989	198.093	173.288	221.315	145.1	172.823	175.656	178.819	127.801	125.363	134.881	179.932	140.302	ATGCATTTCAGCTTCCTTTCCGCCGGGACAGCCATCTTCCAGGAACTCGC
Drd2	dopamine receptor D2	ILMN_1360430	24318	1.26743	1.35085	0.0536728	0.0376187	206.554	206.554	275.344	235.514	239.564	239.988	185.762	178.394	201.662	167.538	217.779	167.432	220.494	179.706	GTTGGAGTTGAAGCTGGATGTGGTAACTTGGGGCTCTTTGGGGCTGGGGG
Tmc7	transmembrane channel-like 7	ILMN_1355752	499254	1.26738	1.02349	0.0490651	0.903226	91.7676	91.7676	100.933	110.019	88.5378	102.043	90.7252	100.466	94.103	106.593	81.5666	90.2474	78.8544	66.9901	CTGCCTGGTCATGTTCTACTTCATTGCGCTGGCTGGAGCACACAAGCGGG
RGD1560737	similar to elicitor-like mating protein M81	ILMN_1363967	307026	1.266	1.10544	0.0779005	0.538311	67.047	67.047	72.2781	69.5511	69.4016	90.6692	74.8262	65.5151	61.8853	69.8264	58.6369	67.3198	49.95	62.4538	CCCAGACTGTCCACACTCCAGGGTACAACCCCAAGGCTGTCTACACTCCA
Sdr16c5	short chain dehydrogenase/reductase family 16C, member 5	ILMN_1355135	297805	1.2658	1.0567	0.0331184	0.692613	110.376	110.376	121.081	134.834	109.943	121.866	104.224	128.035	119.686	109.844	86.5019	98.9524	96.2918	103.376	CCCCTATGCCCTGTGTTTTCTGAGACCCATTGCTACGTCAGGCTTACTTC
Hoxd10	homeo box D10	ILMN_1355028	303991	1.2658	1.2161	0.23188	0.395206	703.362	703.362	841.15	695.063	997.981	745.547	786.1	465.249	832.011	653.626	676.77	573.91	711.297	613.333	TTGACTTATGCCTTGTAGCCTTTCCTTGTGGTGCATCTGTGGTTTGGTAG
Pak4	p21 protein (Cdc42/Rac)-activated kinase 4	ILMN_1359465	292756	1.26568	1.26053	0.343181	0.422682	75.9214	75.9214	100.873	119.827	54.8361	93.447	72.0595	76.7826	78.2455	56.6677	84.7234	60.3365	77.183	61.1723	CCTCACCATCTCTGAAAGGCTTCTTGGATCGCCTGCTGGTGCGTGACCCA
LOC499980	hypothetical protein LOC499980	ILMN_1365511	499980	1.26533	1.12431	0.428628	0.764994	53.4838	53.4838	56.0437	61.3459	75.4308	50.4837	60.5566	42.9748	87.6589	35.9162	60.1917	41.9771	37.4424	53.9856	CCGAGCCTGGAGCCAACAGGAGGCACATCAGGAAACCCATCATAAAGCCT
Fam18a	family with sequence similarity 18, member A	ILMN_1366327	360467	1.26522	1.18594	0.152624	0.373704	236.053	236.053	276.423	222.281	293.145	296.109	198.093	228.426	232.749	256.013	231.004	203.952	265.175	166.597	TGGCTCTCGTGATTGCTGGCATTTCCCTCCAAGCTGCGAACCTCTACGGC
Abca7	ATP-binding cassette, subfamily A (ABC1), member 7	ILMN_1368329	299609	1.26434	1.29791	0.114093	0.124579	395.62	395.62	491.708	501.14	456.178	421.819	412.909	322.856	343.212	365.197	458.033	393.178	352.103	292.623	CCAAAGACCAGGGGGAAGAGGAGGAAGGCAGTGGACAGGAGACTGAAACG
Galntl4	UDP-N-acetyl-alpha-D-galactosamine:polypeptide N-acetylgalactosaminyltransferase-like 4	ILMN_1362732	293181	1.26426	1.24856	0.0383768	0.0787114	1638.98	1638.98	1762.25	1733.96	1995.17	2175.37	1566.18	1499.68	1429.86	1624.99	1528.1	1497.49	1685.51	1345.93	GCTGGTGCTGCAGAAGTGCTCGGGACAACACTGGACTATCACCAATGTCC
Arfgef2	ADP-ribosylation factor guanine nucleotide-exchange factor 2 (brefeldin A-inhibited)	ILMN_1366511	296380	1.26418	1.18862	0.0422359	0.174643	407.821	407.821	492.075	491.854	425.043	462.787	426.789	408.71	323.698	422.417	394.598	373.512	347.033	364.432	GCCTGAACACTGGCCTTGTCACAGTCCCCAGCAGAGGCTCAAGGTGTCAT
Kat7	K (lysine) acetyltransferase 7	ILMN_1360490	303470	1.26406	1.15276	0.020241	0.184142	1608.32	1608.32	1894.91	1907.49	1813.61	1686.15	1597.86	1683.31	1449.39	1605.68	1585.16	1446.31	1457.63	1295.52	TCACTGTGGGTTGGAGGGAGCTGATTTTAAGCATGTTCAGTGGCGGCTCC
Pcdhb22	protocadherin beta 22	ILMN_1371724	307486	1.26389	1.1854	0.405375	0.624601	52.3343	52.3343	44.0779	61.2741	52.8034	90.1755	57.0713	67.7044	35.6726	47.2514	45.0753	57.9204	36.5491	52.8153	TGCCAGAGGTGGTGCGCGACCCCAGTGACCAAGATGAGGACGTGCTCACT
Aagab	alpha- and gamma-adaptin binding protein	ILMN_1365755	171435	1.26341	1.10372	0.330063	0.759281	88.3455	88.3455	98.3935	107.183	118.353	76.0343	86.8305	86.044	102.44	83.5565	101.038	102.677	51.4569	69.7734	TAGCCAGTCTTACCACTGGAGGAGGGGATCTGGAGAACTTTGAGAGACTC
Pou3f4	POU class 3 homeobox 4	ILMN_1351748	29589	1.26287	1.03904	0.173729	0.886323	70.1897	70.1897	76.7549	87.542	83.7796	61.9371	64.973	82.4438	74.7843	74.6772	70.5333	65.5785	44.9761	65.8936	CCGCCAGGGGATCAGCAGCCACACGAGGTTTATTCGCACACGGTGAAAAC
Tmem160	transmembrane protein 160	ILMN_1357240	292654	1.2627	1.13051	0.0306009	0.299414	1680.3	1680.3	1783.02	2001.56	1933.22	1857.1	1744.36	1727.8	1712.04	1520.23	1628.22	1569.35	1550.88	1271.83	AGCAGGGCTGTGGGGACTGGCTGGGCCTGATGACTGGGACATTAAAACCT
Rabif	RAB interacting factor	ILMN_1358787	304807	1.2627	1.18768	0.0313583	0.146466	448.383	448.383	523.871	526.876	511.975	491.001	463.186	436.267	364.432	473.522	431.171	371.597	422.856	402.853	TGCCTTCATGTGTGTGGCACCCATACAAACAAGTGAGCACACTCGCGTAC
Chek2	checkpoint kinase 2	ILMN_1370114	114212	1.26268	1.09932	0.100349	0.597722	95.9796	95.9796	101.699	98.0503	107.279	122.838	104.576	116.241	85.747	86.3168	75.5073	88.498	98.4695	78.5618	AGCTCGAAGCGCCTGGCCGTGTGTAAGGCTGTGTTGTGAGCGTTGGACAT
Shc2	SHC (Src homology 2 domain containing) transforming protein 2	ILMN_1357475	314612	1.26267	1.16306	0.122177	0.389828	478.678	478.678	485.044	535.757	530.856	635.285	502.053	446.175	413.285	517.349	478.757	464.492	469.571	330.175	AGCTGTCGCCTGCCTGGACCTTCAACTGTCATTAGACACAGGGTTGAGCG
Nudt19	nudix (nucleoside diphosphate linked moiety X)-type motif 19	ILMN_1353223	308518	1.26259	1.02116	0.613433	0.977499	241.084	241.084	351.261	177.578	376.253	201.982	359.174	173.646	383.595	182.221	249.011	181.439	330.313	124.995	CGTCAAAGAGCGAGCACGGGTACCCAAAGAGCTACACAGCGAAGAAGAGC
C1qtnf2	C1q and tumor necrosis factor related protein 2	ILMN_1363044	497886	1.26238	1.12634	0.0300248	0.311451	981.432	981.432	1033.04	1223.72	1070.87	1095.77	1009.67	976.655	1100.69	849.164	923.029	871.093	870.544	834.487	TAGACAAGCTGGGGTTGAGCGTCCAGGCAGGGACTAAGATTCCGCAAGGG
Kif5a	kinesin family member 5A	ILMN_1357850	314906	1.26223	1.27593	0.0580992	0.0793839	370.069	370.069	368.948	411.564	518.558	449.661	321.998	371.408	318.167	351.089	343.212	367.276	352.719	313.721	AGGACCCAGCCAAGCTTTTCCCTCTCCACCAAGAGACGGCAGCCAGCTAA
Kcna6	potassium voltage gated channel, shaker related subfamily, member 6	ILMN_1352612	64358	1.26214	1.23523	0.19347	0.30695	192.628	192.628	234.908	152.132	269.166	258.747	164.756	205.597	174.243	181.14	174.243	182.571	160.202	192.456	GAGCTGCATTCGGCCTGCTCTAACTGCTAAGGTAACTCGGTGGTTCCCAC
Slc6a9	solute carrier family 6 (neurotransmitter transporter, glycine), member 9	ILMN_1357015	116509	1.26165	1.29827	0.0384372	0.0429267	86.4911	86.4911	100.29	114.78	99.1593	94.6603	88.8906	79.8548	77.284	69.3294	89.4438	79.7583	75.4695	79.2084	CCCGGGGGCTGTACAGTGTTACTTGTTGGACTGCACCACTCAGCCCTGTT
Pdzd4	PDZ domain containing 4	ILMN_1356616	293856	1.26142	1.03126	0.177096	0.913646	148.895	148.895	161.7	154.598	141.603	197.168	160.417	148.268	167.773	154.644	131.676	152.645	92.4722	148.314	GTGCTTGCCAATAGTTGTTTTCTGTTTTGTGGACCTGCTCTGGGGGCTGG
Tecpr1	tectonin beta-propeller repeat containing 1	ILMN_1650265	304285	1.26	1.15824	0.119244	0.39557	57.5704	57.5704	52.7859	62.7232	79.6813	68.9262	55.7161	54.7176	54.0176	61.3555	45.1875	50.0566	63.0391	50.5963	CAAGGGACAGGGCTGGGACTATGGCATTGGTGGAGGCTGGGACCACATCT
Olr1726	olfactory receptor 1726	ILMN_1359324	405204	1.25925	1.08433	0.428948	0.846781	67.5399	67.5399	86.9715	66.5362	60.6877	89.7578	53.7415	73.9816	74.2864	77.1991	90.3768	67.7044	35.0905	58.3847	GGCCACATGCAGTTCCCACCTATCCGTAGTCCTCCTTTTTTATAGCACAA
Ppt2	palmitoyl-protein thioesterase 2	ILMN_1366813	54398	1.25923	1.16118	0.0430719	0.233541	386.779	386.779	502.448	422.934	434.322	402.424	371.735	340.362	421.819	382.789	393.324	336.296	342.41	326.149	GCCTAGGTTCTTTGAGGCCCCAGCCCCTCTTTTAACCACCCTTGAGTGGG
P2rx7	purinergic receptor P2X, ligand-gated ion channel, 7	ILMN_1370429	29665	1.25873	1.0821	0.33919	0.815738	59.1591	59.1591	67.5204	60.7674	59.6122	75.6098	65.545	59.9261	55.3857	62.0003	61.8357	73.6882	31.2815	51.6856	GAAAAAGAGAGGGGAAGAGCGCCTGGGGAGGTGGTTCAGTGGGTAAGAGC
Ppp6r2	protein phosphatase 6, regulatory subunit 2	ILMN_1349733	300146	1.25847	0.98384	0.151714	0.956869	119.79	119.79	128.582	122.461	164.519	105.676	113.995	132.133	128.85	150.553	124.27	96.4239	93.7013	97.2087	GGGCAGCACTTGTGTTTGATTCTACCCTCTTTCTTCCGGTCGGTTCTGTC
Cdkl2	cyclin-dependent kinase-like 2 (CDC2-related kinase)	ILMN_1376710	305242	1.25835	1.04063	0.134489	0.862384	148.459	148.459	152.827	165.993	177.515	154.536	165.214	181.355	138.84	142.651	142.28	127.868	154.03	99.0473	GAGCTTCAAATGGCAGCTGTCTCCATGACAACGGGACAAGCCACAAAGGC
Eif4g1	eukaryotic translation initiation factor 4 gamma, 1	ILMN_1368561	287986	1.25823	1.0552	0.238002	0.854245	69.3568	69.3568	67.0309	66.282	75.8422	100.209	82.2658	82.9052	59.3695	67.2628	60.5058	78.6709	56.7767	49.8494	CGACACAAATGAACACGCCTTCTCAGCCCCGCCAGGGAGGATTCAGGTCT
Mef2b	myocyte enhancer factor 2B	ILMN_1351308	498607	1.25807	0.977785	0.315133	0.956869	86.8261	86.8261	79.0511	83.0809	90.8218	125.584	105.801	98.3122	80.8409	97.4607	85.2412	80.593	48.2314	90.2474	CCTCCGACACCTCCGGTCAGCATCAAATCCGAACGTCTGTCTCCAGTCAC
Chaf1b	chromatin assembly factor 1, subunit B (p60)	ILMN_1351353	288242	1.25799	1.05837	0.263211	0.854138	92.0507	92.0507	118.215	105.445	79.7192	105.827	97.8351	104.08	106.742	77.1105	105.426	84.4475	57.5322	81.9802	CTGGAGAGCCCCAGGATGAGCCTCCCGAACTGAAGAGACCTAAGCTTGAA
Clrn3	clarin 3	ILMN_1650583	309082	1.25794	1.04447	0.0988519	0.826993	68.993	68.993	82.3123	66.5041	82.3429	72.3369	75.5616	57.3305	80.7064	78.3633	64.2013	61.2741	52.5606	62.9759	GCTGGGTTCCCATGATGTCAGTGGAAGCGTGCTGGGTCCTCAACCTTGTG
Setd6	SET domain containing 6	ILMN_1365303	291844	1.2575	1.01648	0.0108671	0.900398	223.848	223.848	246.98	225.255	242.097	258.6	233.643	239.215	239.824	243.4	204.267	178.469	191.681	199.332	CATGCCTGCTGAGGAGTTCAGAGACTACAAAGAGCGGGCTGGATGGGGAG
Pask	PAS domain containing serine/threonine kinase	ILMN_1363607	301617	1.25742	1.05515	0.13563	0.805187	64.2395	64.2395	81.9028	77.1355	67.579	58.1526	81.8211	66.6768	59.0569	62.1691	55.3798	62.4777	47.8155	60.0293	GGAGGCTCCTGGTAACCACTGCTTGCATCTTGAGGATCCCTCGTCACCAG
Gpr27	G protein-coupled receptor 27	ILMN_1357771	65275	1.25732	1.04885	0.132763	0.828936	101.752	101.752	128.139	97.8351	98.102	126.047	108.134	108.17	122.929	89.0883	89.9547	104.841	84.9434	77.432	GCATCAACCCCGTGGTGTGTTTCCTCTTCAACCGGGAGCTGAGGGACTGT
Syn3	synapsin III	ILMN_1352009	29130	1.25711	1.31763	0.121571	0.104501	81.2071	81.2071	85.747	84.1162	100.824	117.202	71.114	79.0645	80.3434	62.5941	64.7401	77.7021	78.0922	86.8756	AGACAGACAAGGCATCACTACATCCACCATACGCTTGCTCCCTGCCGCCG
Nipal2	NIPA-like domain containing 2	ILMN_1366328	362899	1.25693	1.33499	0.0341034	0.0239692	456.936	456.936	524.907	488.9	640.835	528.555	422.678	395.05	398.42	411.365	472.712	400.527	440.141	417.906	GCCTGGCTGCCGGAGCACGACTGTCACACAAAAATGTGCACTCGAGATTT
Mfsd10	major facilitator superfamily domain containing 10	ILMN_1359900	305449	1.25657	0.995278	0.190197	0.986587	75.0687	75.0687	75.7596	84.3715	66.0828	101.303	88.6709	90.7743	88.6868	61.089	72.6594	60.3436	58.8327	66.5362	CTGCAGCATCCAGCACAGACTCTCAAGGAGGAGTAGCTGAGCCGTCCTGC
Cdkl3	cyclin-dependent kinase-like 3	ILMN_1357922	60396	1.25618	0.935158	0.385986	0.861068	68.8307	68.8307	80.4327	61.6642	78.9708	71.0308	86.5484	58.6508	96.9756	73.8998	67.9952	77.8079	35.2415	59.9261	GCAGGGCACAGCTGAGGACACACACCCCACATCACTGGACAGGAAGCCTT
Rtel1	regulator of telomere elongation helicase 1	ILMN_1371361	362288	1.25615	1.20131	0.391396	0.575496	760.523	760.523	1073.92	658.819	869.197	941.578	856.353	482.251	853.914	788.402	890.666	495.115	813.213	648.519	CAGGAAGCAGAGCATTGCACAGGTCATCTGGCCGAAGCCCCAGTGAACAC
Unc79	unc-79 homolog (C. elegans)	ILMN_1369861	314401	1.25594	1.23642	0.136216	0.221099	169.3	169.3	207.347	237.154	186.895	160.747	146.617	166.896	149.791	172.457	149.506	160.713	189.117	130.665	CTAGTTTAGTATACAGACGTGCAAAGGCCGGAGAGGGCCACCAACGAAGC
Nol3	nucleolar protein 3 (apoptosis repressor with CARD domain)	ILMN_1361150	85383	1.2559	0.99986	0.0550156	0.999248	248.799	248.799	309.747	280.315	245.699	243.332	294.397	252.361	287.14	243.472	226.388	208.615	194.499	227.152	GTCTTGAAGGGGGGACCTGAGAGAAAACTGGAGTAGACAGAAGCCACACG
Rgs3	regulator of G-protein signaling 3	ILMN_1370455	54293	1.25575	1.2822	0.0197479	0.0262119	7970.55	7970.55	8656.61	9519.08	9657.27	9571.28	7284.31	7289.36	7369.94	7201.14	8178.07	7231.69	7875.06	6576.63	GGCAGCTGGGCCTTCTAGACTGACATGACCTTGGAGGGGATGCTGCAGAA
Exoc3l1	exocyst complex component 3-like 1	ILMN_1374361	291961	1.25569	1.10029	0.185711	0.672524	76.9219	76.9219	97.245	90.1755	98.1522	62.5941	81.3499	70.4733	70.2514	91.2684	77.9032	72.0738	65.7425	58.7053	GCTGCTCAGCTTAAAGAGCTTTTCCTTGGTTTGGGCCTGGAGGAGAGCGC
Ebf1	early B-cell factor 1	ILMN_1374239	116543	1.25541	1.1621	0.0812651	0.308196	1454.03	1454.03	1772.94	1666.58	1747.06	1432.76	1542.35	1343.15	1401.58	1396.67	1525.23	1274.34	1427.11	1073.44	ACTGAGATTGGAAAGGGGACCTGCCAGAGCGGGGTGTTGGATAGAGTCGG
Trabd	TraB domain containing	ILMN_1354525	300142	1.25507	1.19156	0.0186682	0.0884016	644.051	644.051	737.304	707.94	728.712	773.615	634.352	584.902	639.279	615.399	606.925	540.62	657.874	549.4	GGGTACAGGGGGTACAGGGCTTGTTGGGCTGCGTACTTCTGTCTCACACT
Afg3l1	AFG3(ATPase family gene 3)-like 1 (S. cerevisiae)	ILMN_1350931	361436	1.2544	1.10788	0.206933	0.662695	106.397	106.397	96.8549	133.403	129.81	118.495	98.411	98.0746	105.195	129.933	106.284	115.305	70.7372	92.5961	TTCCTGAGGGGCTGAAAGACTGGAATCAGGGGCGGGAGGAACGAGGCACT
Rab15	RAB15, member RAS oncogene family	ILMN_1651007	299156	1.25429	1.25065	0.133825	0.193683	137.63	137.63	134.946	165.561	158.44	184.751	117.355	140.666	119.208	135.839	142.194	115.367	152.712	105.472	GCACTGGCCGAGCTGGAGGAAGACGAAGGCAAAACTGAAGGCCCAGCAAA
Ftsj1	Ftsj homolog 1 (E. coli)	ILMN_1355185	363450	1.25405	0.956311	0.421432	0.921951	56.0282	56.0282	62.7889	75.2792	55.6194	47.7594	75.8422	52.5052	84.2452	44.7495	60.1615	49.1433	31.4915	54.5271	AATATACTCCACCCACACAGCCCCCCATTGCACCTCCATACCAGGAGGCC
Klc3	kinesin light chain 3	ILMN_1366127	171549	1.25395	1.0639	0.111513	0.745506	73.5773	73.5773	86.5156	92.9649	77.6308	68.9345	70.2373	75.8274	94.6412	66.6512	63.5396	58.0271	68.9623	68.4662	GAGCCATGTCACTCAATATGCTGAACGTCGATGGTCCAAGGGCTGCCAGG
Pigx	phosphatidylinositol glycan anchor biosynthesis, class X	ILMN_1358122	288041	1.25376	1.14013	0.00491081	0.0985225	2487.77	2487.77	2835.26	2751.18	2811.97	2811.97	2398.63	2392.87	2584.64	2460.52	2226.84	2210.58	2300.06	2204.62	GTGCAGGTGCCAGTGGGACTGACTATACACACCTCCTTAGTGTGCTCCGT
Agk	acylglycerol kinase	ILMN_1650198	502749	1.25365	1.28743	0.189101	0.198034	192.468	192.468	185.103	207.054	241.697	280.456	200.619	191.963	140.724	174.492	212.018	174.674	153.254	185.317	TGAGGGCTCCTTCAGCATCGACAGCGAGGAGTATGAAGCCATGCCTGTGG
Neu2	sialidase 2 (cytosolic sialidase)	ILMN_1375230	29204	1.25359	1.24906	0.117556	0.175655	83.0882	83.0882	95.0983	89.8491	114.245	88.7751	74.2612	74.3225	85.4427	75.4947	68.3918	65.4251	96.2457	81.4811	CATGGTGCTCAGTGACCTCATTGCATGTGGCTTCCAAAGGGCTTCCTGTG
Stx7	syntaxin 7	ILMN_1363223	60466	1.25337	1.25681	0.0148627	0.0267659	6834.84	6834.84	8437.91	7401.97	8043.55	7961.88	6503.25	6053.19	6273.46	6491.57	5943.43	6014.77	6688.61	6778.46	GTGTCCCTCAGAACACTCATTAGACATGTATCTTTGGGTCCCGTCTTCGC
Fbll1	fibrillarin-like 1	ILMN_1366501	363563	1.25334	1.19294	0.0146074	0.0691919	916.488	916.488	1025.79	1023.19	989.051	1161.96	859.203	869.932	869.391	916.528	869.932	862.601	841.15	774.436	CGGATCAGTCCCGCATCGTGGCACTTAACGCCCACACCTTTCTGCGCAAC
Fam171b	family with sequence similarity 171, member B	ILMN_1365584	499821	1.25313	1.46711	0.133468	0.0349531	91.1371	91.1371	118.951	122.396	90.433	118.013	79.1288	75.2932	60.9749	92.3216	79.9556	90.7252	93.7649	92.6379	GCATCAGCCCAAGATCCTTTACCTGGAAGACTTAGACCTGAGCAGCAGCG
LOC100364265	ribosomal protein L19-like	ILMN_1364489	100364265	1.25276	1.27488	0.154882	0.177584	118.588	118.588	140.566	128.035	124.27	165.084	101.066	132.909	90.4727	115.009	115.009	111.772	127.016	91.8104	ATCCCTGCGCCAGAGACACCGCCGGAACCTGAAGGAAACAGACCGGATAA
Dgkg	diacylglycerol kinase, gamma	ILMN_1363234	25666	1.25265	1.27572	0.187215	0.211002	436.011	436.011	588.418	607.592	455.653	414.481	445.655	399.705	342.955	417.29	481.133	409.949	426.953	325.646	CCTGCCTACAGCAAGATCGGATGTGGTCAAGGGAAAGAGCTCCAACCCAG
Coro1c	coronin, actin binding protein 1C	ILMN_1353737	501841	1.25241	1.17768	0.131454	0.34297	87.1112	87.1112	91.51	102.575	115.999	88.7894	72.2894	90.6692	104.224	73.5738	82.1858	87.8025	71.4511	76.2129	GGTTTGAGGGGAAAAACGCAGACCCCATCCTCATCTCCTTGAAGCATGGG
Entpd5	ectonucleoside triphosphate diphosphohydrolase 5	ILMN_1373210	314312	1.25206	1.19577	0.0755475	0.206909	402.351	402.351	434.18	532.132	424.161	458.033	395.683	356.416	348.909	446.175	369.448	370.943	413.748	322.126	GGGGTTTGTAGATGAGTCCTGCCCTTGAGCCTAGCGATTTGGGCTTAGCT
Clvs1	clavesin 1	ILMN_1365631	366311	1.25195	1.19432	0.343361	0.538053	67.2736	67.2736	94.2841	60.6395	71.1881	86.044	79.4511	56.6497	53.8064	71.0742	68.2774	77.8474	41.3484	64.8619	TGATCGATGGATTCCCCGGAGTGTTGGAAAATCGTGACCACTACGGCAGG
Cnot3	CCR4-NOT transcription complex, subunit 3	ILMN_1358380	308311	1.25192	1.13355	0.179873	0.546883	79.5242	79.5242	93.7013	82.0325	69.4714	119.44	78.7477	84.8419	77.8474	74.2742	72.8291	74.4759	59.7658	80.0941	CATGGGACACCCTCCCGCCCCAGGAAGCAGAGAAGGGATAGGGAAGTTTT
Tsn	translin	ILMN_1357397	60381	1.25182	1.14842	0.256356	0.582752	754.369	754.369	685.243	1090.97	912.733	770.065	606.666	822.644	783.556	772.482	515.35	745.912	845.413	658.418	CAGCGGCTTGTGGTGAAAAATAGGAGCTTTCCCCTGCGGCTGGCCTTGCT
Stx1a	syntaxin 1A (brain)	ILMN_1350669	116470	1.25175	1.07092	0.191848	0.772795	77.2433	77.2433	82.7293	98.3732	92.2318	70.1017	71.3664	87.8496	82.8581	77.0095	81.2642	77.7216	50.4622	67.246	TGTACCCCCATGCCCCAGGACCCCTTTCTCATCCACAGGCAAGGAGTATG
Zfp865	zinc finger protein 865	ILMN_1368645	308337	1.25168	1.24927	0.101691	0.151873	94.1302	94.1302	116.376	95.7754	97.765	130.761	83.3506	100.104	83.7597	83.7072	78.8544	82.9504	102.279	86.7723	AACTCCTCCAACTTCCGCAAGCACCAGCGTACCCATTTCCATGGGCCAGG
Poll	polymerase (DNA directed), lambda	ILMN_1364120	361767	1.25147	1.08078	0.159261	0.714356	387.968	387.968	423.4	494.313	402.717	402.077	391.859	399.88	445.909	355.476	443.858	374.79	287.424	288.951	TCTTCGGGCCTTCACGGTAGAGAAAGCTATGTGGATTCCCTCACCCGCCC
Erc1	ELKS/RAB6-interacting/CAST family member 1	ILMN_1374688	266806	1.2513	0.975693	0.178434	0.932735	61.9299	61.9299	67.3198	76.5061	62.5257	59.6031	75.6606	68.5865	71.528	57.0597	64.7501	56.0313	39.5649	54.5434	CGCCAACACCATTCTCCAGCAGATAGCTGATCACTGCCCTGACATCCTCG
Kcng2	potassium voltage-gated channel, subfamily G, member 2	ILMN_1353916	307234	1.25115	1.189	0.34403	0.548913	113.187	113.187	101.735	144.63	147.692	128.258	135.94	68.85	112.853	132.031	105.317	85.9615	120.896	103.924	GAGGAAAGGGGCGAGTGCTCCACCAAGTGCCGCAACCTCTTCGTGTTGGA
Rln1	relaxin 1	ILMN_1352239	25616	1.25107	1.04237	0.267627	0.898194	73.448	73.448	75.4194	91.0671	73.6385	81.9802	87.0671	81.3985	71.2272	69.5747	65.2687	81.8211	42.0392	75.3891	AGCACTGTCTGAGGGGCGAGCACCGTTCCCAGAGCTACAACAACACGCAC
Klf7	Kruppel-like factor 7 (ubiquitous)	ILMN_1349559	363243	1.25097	1.22424	0.0621295	0.133685	5855.65	5855.65	7241.57	7241.57	6632.12	5967.62	5917.71	5384.28	5055.56	5735.84	5930.82	5172.12	5992.13	4610.77	CACATATGACAGCAGCCTTCAAGATCCTTGGCACTTGGGTTCTCTCTCAG
Ebf3	early B-cell factor 3	ILMN_1371652	361668	1.25096	1.1561	0.176575	0.465419	392.712	392.712	505.031	319.702	472.562	509.83	401.188	344.732	415.393	379.035	335.799	330.313	421.477	339.776	CTGCCCAGTGTTGAAGCATAGGGAACGAGCAGACACCAAGAGCTTGTCTC
Prkar2a	protein kinase, cAMP dependent regulatory, type II alpha	ILMN_1357333	29699	1.25094	1.22921	0.253998	0.367772	69.1593	69.1593	68.9464	78.782	85.5475	87.379	66.4284	60.353	74.0966	59.8679	77.5126	84.2266	45.9421	55.2812	CCAGTCAGCCACAAGAACACACCCAGAAAACAGACACGACAGAACTGCGC
Atg16l1	ATG16 autophagy related 16-like 1 (S. cerevisiae)	ILMN_1366066	363278	1.25043	1.17833	0.0355385	0.158593	185.62	185.62	230.354	195.217	215.48	205.407	201.065	168.918	179.155	169.677	167.347	190.844	159.494	159.832	GCTGCTCCCGTGATGACCTGCTAAAAATCATTGACCTGCGGACAAACGCC
Kcnk3	potassium channel, subfamily K, member 3	ILMN_1364257	29553	1.25041	1.24304	0.238764	0.318938	57.351	57.351	76.5681	79.8714	47.5673	66.9573	61.0952	50.0092	57.9848	46.0508	55.0103	59.1525	57.3881	42.6677	TCTCCAAAGCCCAAGGTGTCTTTGTCCAGGTCACCCCCCACTCAGTCCCT
Cog7	component of oligomeric golgi complex 7	ILMN_1368076	293456	1.25028	1.18653	0.0524281	0.180909	296.652	296.652	345.43	343.335	316.652	348.909	294.217	269.68	272.76	305.462	328.202	234.69	261.352	266.368	GAGGAGCACCCAGGCAGGGTCAGGACTGGTGTCTCTCAGAATGGATTCAT
Heatr2	HEAT repeat containing 2	ILMN_1349881	304332	1.24971	1.14894	0.0288247	0.208027	967.282	967.282	1088.82	1080.17	1119.27	1077.22	956.372	886.193	1036.88	926.011	1008.72	791.826	872.735	834.005	GTGGGTGCAATGTCCTGGTGTTGTTTCTCAGTGTTAGTGATGCCCGTGGG
Klhl1	kelch-like 1 (Drosophila)	ILMN_1356674	290426	1.24949	1.21752	0.039669	0.102179	70.2815	70.2815	77.686	81.7167	76.3836	88.0353	71.2089	63.9183	70.4928	60.5488	64.5007	72.5285	56.8803	65.8174	GAGAGGAGGTGTTGGCGTGGCCACCTGTGATGGTTTCCTTTATGCAGTGG
Cd47	Cd47 molecule	ILMN_1370921	29364	1.24941	1.24991	0.0269839	0.047514	1401.94	1401.94	1615.74	1638.3	1728.71	1529.49	1327.41	1198.08	1269.68	1420.11	1387.02	1235.17	1407.81	1190.86	GCGTTGCCATCGTTCACACACACCCCCTTTGACATACAGCGCACCCAGGT
RGD1559600	RGD1559600	ILMN_1349816	499256	1.24864	1.19318	0.217474	0.404692	59.3739	59.3739	72.7396	82.6296	55.1188	63.8317	55.5687	56.3173	69.0234	48.3	42.4405	56.9323	54.9215	65.5554	GAAGGACACACCCACCCTGCATTCTCCACACAGAAAGACACAGAGGAGGC
Csnk1g2	casein kinase 1, gamma 2	ILMN_1368988	65278	1.24823	1.04823	0.150594	0.835028	484.176	484.176	488.9	439.005	643.527	569.414	461.639	506.966	555.118	501.407	442.836	415.393	506.518	347.699	AGCGGCTACGTGTTTGACTACGAGTATGACTGGGCCGGCAAGCCCCTGCC
Chrng	cholinergic receptor, nicotinic, gamma	ILMN_1349435	25753	1.24821	1.03691	0.181733	0.890373	70.8533	70.8533	79.7429	67.9257	80.8409	81.1809	72.8786	73.287	64.4033	89.3949	74.0051	61.8952	46.0565	69.4145	ACTTTGACAGTGGGAATGAGGAGTGGTTGCTGGTGGGCCGAGTGCTGGAC
RGD1561416	similar to novel protein (HT036)	ILMN_1363545	500536	1.24809	1.12084	0.0471503	0.365964	1208.86	1208.86	1427.59	1359.3	1437.1	1198.08	1291.85	1187.96	1235.92	1116.15	1089.34	1161.45	1172.68	928.043	CCACTGGCAGGTCATGGATGGGAATCTGACTGGAAACATCAGGGAGTTCC
LOC363337	similar to RIKEN cDNA 1700081O22	ILMN_1374469	363337	1.24762	1.18383	0.362374	0.573515	1324.12	1324.12	2294.53	1400.91	1303.05	1234.44	1795.59	1005.54	1137.61	1281.67	1354.91	1128.99	1077.22	1295.08	GCACTTGAGAGACAACTTGGGGGACCGCCTTTCATTATGTGGGCTAGAGG
Cdr2	cerebellar degeneration-related 2	ILMN_1368793	308958	1.24762	1.21051	0.0207173	0.0659488	656.52	656.52	761.37	677.654	797.171	782.655	598.427	641.004	632.036	618.354	607.592	576.831	568.085	667.305	GATAATGTTGAGTCCGAGGTCCTAGGAAATCTCGATAGACTGGCCTCTGG
Grm7	glutamate receptor, metabotropic 7	ILMN_1376436	81672	1.24692	1.2374	0.0335311	0.0653704	212.009	212.009	228.426	222.771	259.066	273.235	202.363	210.828	180.934	199.032	201.615	182.401	194.36	208.469	CTCCACCCGGGAGAGCAATGTTAGAGGATCCACACATCCTGAACAGCTGC
Znhit2	zinc finger, HIT-type containing 2	ILMN_1349025	309177	1.24684	1.29526	0.0383768	0.0368776	369.409	369.409	373.689	444.619	453.804	467.968	327.141	308.478	350.018	354.902	378.154	325.485	356.276	332.932	GTTGAGGAGATGGCAACCCTTACTGGGGAGCTAGAACGGCTTTGGGGAGG
Cdk14	cyclin-dependent kinase 14	ILMN_1355708	362316	1.24673	1.27091	0.158242	0.177206	2622.56	2622.56	2856.74	3996.53	2733.84	2799.58	2136.05	2682.08	2409.4	2426.46	2620.89	2606.05	2656.98	1993.01	CTGTCCCAAATGTGAGATTGCAACCCGAAGCTGGAGAGAGCATGAGGGCC
Man1a2	mannosidase, alpha, class 1A, member 2	ILMN_1650898	295319	1.24644	1.15594	0.0812761	0.310781	184.472	184.472	225.255	170.034	230.411	213.54	189.775	187.413	170.005	174.561	194.157	154.842	155.009	167.538	CTGGGAAGCCGCATTGGCTATTGAGAAGTCCTGCCGAGTCAGTGGTGGGT
Vac14	Vac14 homolog (S. cerevisiae)	ILMN_1359871	307842	1.24615	1.17981	0.0350477	0.148625	1141.92	1141.92	1151.19	1387.02	1304.22	1365.01	1000.62	1036.48	1131.03	1250.74	1028.39	1024.16	1073.44	1042.64	GCACACAGGCCAGCACAAAGACCTCTACAGAATGATGTTCACCCCTGCCC
Zfp467	zinc finger protein 467	ILMN_1355126	500110	1.24606	1.01967	0.386619	0.965635	65.356	65.356	50.3795	73.0778	79.8798	85.375	58.9251	68.0274	78.0647	74.222	73.323	62.333	35.879	63.511	TGCCTGACGAGAGGGAGCAGTGGGGGGATGGGGTCTGAGTTTAGAGAGAA
Atxn3	ataxin 3	ILMN_1351407	60331	1.2454	1.21014	0.120451	0.235061	90.0801	90.0801	94.0109	94.7054	106.83	119.618	83.9531	68.2102	94.3018	98.2421	87.9864	75.0803	89.7778	79.7429	CACTGAAGTATGCAGCTACCCCAAGTGTGCTGGTCACATGTCGAGCATTG
Apba1	amyloid beta (A4) precursor protein-binding, family A, member 1	ILMN_1351230	83589	1.24536	1.24429	0.106163	0.154742	137.816	137.816	166.178	178.134	158.203	138.131	134.06	115.009	127.197	137.603	106.436	134.496	153.441	122.432	GTCCTGGCAAGTCACAGGGCCTCCAAGGTTCCCCAGGTTTCCAAGGTTAC
Tnip1	TNFAIP3 interacting protein 1	ILMN_1357549	363599	1.24522	1.22453	0.023244	0.0572113	2436.49	2436.49	2622.85	2837.27	2914.85	2851.38	2379.45	2226.84	2241.46	2316.2	2506.71	2316.2	2226.84	1989.71	CAGGTCTGCTAAAGGGCCCCAGACTGAAGATGACCTCAGCCCCCACAGTT
Ddx6	DEAD (Asp-Glu-Ala-Asp) box polypeptide 6	ILMN_1355553	500988	1.24503	1.21031	0.181733	0.313561	181.621	181.621	212.486	204.267	254.339	170.279	153.713	176.83	167.181	192.78	180.417	206.852	150.553	139.239	CTCCAGGCTTCAGATAAACCAGTCGATCATTTTCTGCAACTCTTCTCAGT
Slc27a4	solute carrier family 27 (fatty acid transporter), member 4	ILMN_1360053	311839	1.24487	1.15404	0.111347	0.370242	503.576	503.576	497.125	578.293	552.195	656.67	590.19	509.642	418.45	466.954	503.1	453.287	474.16	401.421	GACTCAGGAAGCTAAGTGGCCAGAGACTGAAGTGGCCAGCCATCCCGTGT
Palm	paralemmin	ILMN_1357556	170673	1.24482	1.23799	0.0325389	0.0602232	613.454	613.454	699.294	672.788	716.314	748.03	533.328	601.054	558.608	599.354	605.202	547.681	632.036	501.14	AGGCAGCAGTAGCCACTTTGGTCCCCAGAAGCACAACCTTGCACACAGGC
Def8	differentially expressed in FDCP 8 homolog (mouse)	ILMN_1353894	307973	1.24481	1.27936	0.198191	0.206735	123.672	123.672	125.321	135.458	137.223	186.761	117.319	138.267	94.5777	105.85	125.136	133.597	108.867	99.5539	CAGGTGCTTGCTGAGACTTGGAGCGTGCATACCTGGCTGTTTAGTGGGCG
Fuca2	fucosidase, alpha-L- 2, plasma	ILMN_1352132	292485	1.2448	1.15015	0.0242728	0.179668	1521.91	1521.91	1765.81	1836.06	1619.52	1648.71	1379.4	1541.28	1404.56	1656.65	1346.73	1335.7	1470.71	1362.84	AAAGCCAAGCGGCATTGTGGTGGAGTTGCCCCGGCTAAGCGTTCATCAGA
Tbc1d1	TBC1 (tre-2/USP6, BUB2, cdc16) domain family, member 1	ILMN_1358652	360937	1.2448	1.16536	0.128557	0.360261	103.695	103.695	101.096	111.737	138.365	121.473	94.6412	106.23	94.2841	108.599	104.549	98.8271	74.2503	103.074	TGCACCACTTACACTGTCCGGGCCTTAATGGAGAGAGGGAAGCTGGAAGC
Cyp2r1	cytochrome P450, family 2, subfamily r, polypeptide 1	ILMN_1354296	361631	1.24468	1.01906	0.244193	0.956869	90.0984	90.0984	113.337	97.6602	91.1787	89.6524	100.511	103.524	101.754	79.2395	85.0503	84.0525	54.1286	97.4233	TGGGCATGACATTACAACCCCAGGCCTACCTCATCTGTGCAGAAAGACGC
LOC689554	similar to spermatogenesis associated glutamate (E)-rich protein 4d	ILMN_1353942	689554	1.24449	1.12193	0.45636	0.764468	114.548	114.548	119.57	135.234	130.012	127.801	114.982	101.319	113.013	128.798	141.02	91.7458	56.4809	153.281	CCCACTTAAGCAGGAGAACAAGGAGGGACATCTTGAGTGTGCACTGAAAC
Ankrd49	ankyrin repeat domain 49	ILMN_1359617	315434	1.24421	1.11056	0.103511	0.523032	105.111	105.111	127.519	98.7813	116.596	127.912	116.241	111.405	95.2107	100.167	113.337	86.2511	93.9725	85.3344	GCTGGGAACAGAGACAGCAGAGACACCCTGGAACTCCTCCTGATGAATCG
Rab6b	RAB6B, member RAS oncogene family	ILMN_1353058	363123	1.24396	1.26972	0.192682	0.211894	671.903	671.903	795.97	588.418	866.751	923.497	614.287	564.689	581.382	715.217	714.648	557.5	711.124	552.589	AGAAAGCATACTTACCCCGTGGTGACAGCAGCCTGGTTGGCAGTGAGGGG
Dync1li1	dynein cytoplasmic 1 light intermediate chain 1	ILMN_1369108	252902	1.2433	1.15162	0.330257	0.616642	163.23	163.23	136.482	261.112	190.514	168.737	137.115	169.421	149.22	187.901	135.713	198.77	136.554	130.154	GCTTGTCTCTGCCCTCTCCTTGGCAGTTGGAATTATGATGGGGCGGGACC
Cnnm3	cyclin M3	ILMN_1650915	301345	1.24321	1.20575	0.352273	0.504224	69.2279	69.2279	81.5357	75.6423	93.1485	68.5865	50.0262	84.9641	61.0549	71.836	54.6896	91.9474	49.1277	66.7702	CCTTGGTGACAAATCCAGAGAGACAGCAGCCTTCCCAGTTCACCTTCCCC
Arrb1	arrestin, beta 1	ILMN_1355033	25387	1.24281	1.12566	0.225345	0.604541	56.7283	56.7283	56.1195	72.5934	47.2231	84.2266	54.7927	55.8763	59.5868	55.32	42.4641	54.235	53.4611	55.1647	GGCCTGTTGGGAGACCTTGCATCCAGTGATGTGGCTGTGGAACTGCCCTT
Usp33	ubiquitin specific peptidase 33	ILMN_1650838	310960	1.24275	0.877505	0.263823	0.598034	103.02	103.02	119.113	137.517	97.781	78.9386	151.032	110.108	118.013	108.654	76.8105	103.795	84.3299	78.8411	CCAAGTACAAACATGCAGGTGACAAAGTATGGAACAGCATTCATGGTGAC
Pkmyt1	protein kinase, membrane associated tyrosine/threonine 1	ILMN_1353343	287101	1.24246	1.03899	0.216955	0.890831	107.446	107.446	142.009	112.918	126.799	92.1348	113.396	104.224	140.63	96.7216	110.717	97.1092	92.85	78.7477	CAGGCCCAGTCAGCCTTGGTGCTTTTAAACCTCTGAACTTCTTGCCCACC
Krt35	keratin 35	ILMN_1376922	287697	1.24195	1.04425	0.384418	0.913646	53.4474	53.4474	74.8521	41.4855	50.4797	73.6265	51.0255	53.5938	71.565	49.5933	43.8424	42.0294	40.3302	65.2773	CCCAGCAGAGCATGAGAGACGCTTTGGACTCCACCCTGGCCGAGACAGAA
Snurf	SNRPN upstream reading frame	ILMN_1367214	113938	1.2419	1.14387	0.0574973	0.29492	13912.6	13912.6	15899.3	13018	17607.7	16417	14230.9	13794.5	13058.9	13632.1	12364.7	11456.8	12742.6	13933.9	GCCAGACGGTTGGTTCTGAGGAGAGATTTTGCAACGCAATGGAGCGAGGA
Slc46a1	solute carrier family 46 (folate transporter), member 1	ILMN_1650282	303333	1.24168	1.02566	0.0680724	0.890733	72.4618	72.4618	73.9488	82.9052	72.2164	85.9615	87.5577	80.3585	67.868	72.02	64.8473	62.9816	56.2285	69.7186	CCATGTTGATGGCCTCCGGCATCTTCAACTCACTCTACCCGGCCACTCTG
Paip2	poly(A) binding protein interacting protein 2	ILMN_1357225	361309	1.24164	0.982011	0.429578	0.969294	83.5785	83.5785	78.6531	105.195	82.2258	93.4282	91.0671	95.4369	82.2072	95.663	59.8574	88.9018	44.3183	113.396	ACCGCGTTCTCCCAGTGTTAAGCTTGAGGAAATACAATTGGAGGCTTGCG
Kirrel3	kin of IRRE like 3 (Drosophila)	ILMN_1356855	315546	1.24153	1.01388	0.107012	0.956349	74.9151	74.9151	79.5128	81.4636	81.2051	81.3861	72.2671	74.1495	81.1641	93.1485	70.1986	58.6961	55.2316	79.1745	TGGAGGCTGAGAAATGACCCCGACCAAAGGAGTATTTGCCTGGGAGCCCG
Six1	SIX homeobox 1	ILMN_1365346	114634	1.24151	1.18327	0.0922974	0.246006	864.987	864.987	965.194	834.487	1133.68	1023.83	913.115	805.25	717.516	903.912	725.443	756.724	855.267	838.122	CCTACCTGTAGGCTGCCTCTGTCTACTCCTAGTTTCTACGTGACAGAGGG
Nrd1	nardilysin 1	ILMN_1360625	25499	1.24125	1.1488	0.0344329	0.212983	681.57	681.57	707.94	826.926	775.758	762.647	703.979	684.838	634.578	649.984	698.008	635.838	595.191	552.348	TCTCCTGGCAGAGTCCACCACCCCCATTACTGACATCAGGGCCTTCACAG
Ephb6	Eph receptor B6	ILMN_1363836	312275	1.24061	1.123	0.0816384	0.420811	267.524	267.524	267.738	344.902	316.368	272.819	240.202	277.017	296.109	254.339	260.604	231.372	259.066	215.396	CAGGCTCGGTGGAAGTGTAAAGCCTGGTCAGCAATCTGTGAGCTGCCGCT
Pms2	PMS2 postmeiotic segregation increased 2 (S. cerevisiae)	ILMN_1360916	288479	1.24047	1.20677	0.0327521	0.0906258	1203.54	1203.54	1470.71	1439.62	1340.94	1265.55	1132.98	1160.53	1183.41	1088.82	1170.47	1169.95	1154.11	960.163	TGGGAGAGCCACCCCAGGAGTTTGAGACTATCCTGAGCTACATTGGTGAG
Mcf2l	MCF.2 cell line derived transforming sequence-like	ILMN_1368963	117020	1.24027	1.23802	0.146201	0.205957	57.7897	57.7897	62.6316	65.2107	84.3715	57.3351	60.2237	56.8075	49.5076	49.6564	47.6252	61.7848	49.18	57.6966	CTGGTAAGCCCAGGGGCTGTCCTCTTAGCCAGGGGGGCTGTCTCCTGTTA
Rgs11	regulator of G-protein signaling 11	ILMN_1360503	54291	1.23995	1.13331	0.136649	0.472624	178.807	178.807	187.314	239.399	201.662	177.919	189.564	192.565	145.633	183.463	162.937	160.95	187.901	138.131	TGGCCCAGCTGATTCCTAGGGCAAGATTTCATTGGCTGATCCTTGCCAGG
LOC100363005	rCG32052-like	ILMN_1368576	100363005	1.2398	1.24907	0.0880686	0.1202	898.915	898.915	1022.64	1219.72	994.501	943.061	832.472	930.769	742.277	835.606	835.606	906.888	912.486	716.033	CGCTAGATCACAGTAGTGCCTAATGAAGGGTTGGGAGCCACAGGAGAGGC
Kcnj14	potassium inwardly-rectifying channel, subfamily J, member 14	ILMN_1361614	276720	1.23974	1.19296	0.0419695	0.131753	88.5251	88.5251	85.8329	102.622	113.048	103.924	77.1548	85.5047	84.8134	91.3175	80.4327	81.4466	79.9556	83.6366	GGAGTATTGGCTGTTTAGGGTCCGACTGAGGGGGTGGTTCTGGCTTCACC
Zyg11b	zyg-11 homolog B (C. elegans)	ILMN_1375196	362559	1.23941	1.07021	0.0331011	0.578251	235.49	235.49	256.143	253.252	257.453	268.368	243.332	227.893	256.499	240.202	240.697	202.419	211.474	184.341	TGTGGTGGGTTCATTTGGAATAGCGTGCTCTCTGGTGTTTGGGGGCGGGG
Slc35d1	solute carrier family 35 (UDP-glucuronic acid/UDP-N-acetylgalactosamine dual transporter), member D1	ILMN_1357848	298280	1.23903	1.45601	0.129772	0.0293913	71.6075	71.6075	91.3571	88.4113	87.0928	82.0847	52.5874	71.3664	58.5922	58.4284	86.1994	63.6448	75.4863	59.1604	TTCACAGGAGATGCACAAAAGGCAATGGAGTTTGAGGGCTGGGCCGACGC
Pafah2	platelet-activating factor acetylhydrolase 2	ILMN_1348861	313611	1.23897	1.06767	0.239193	0.800423	146.543	146.543	161.845	157.209	147.379	178.587	142.056	165.3	137.918	159.129	180.966	130.536	93.726	128.359	TCAGTGGAACAGCTTCATCGAAGGCATCGGACCGTCGCTCATCCAAGGGG
Magi3	membrane associated guanylate kinase, WW and PDZ domain containing 3	ILMN_1349443	245903	1.23843	1.16354	0.0392463	0.183017	4971.86	4971.86	5865.81	6140.3	5318.82	5191.33	5041.87	4734.36	4884.84	4653.47	4691.95	4318.38	5119.01	4076.34	TTCCACTGTGACAACTGTACTGGCCCCTTATGACACATGCTTCCATCCAG
Zdhhc14	zinc finger, DHHC-type containing 14	ILMN_1367609	499014	1.23841	1.21333	0.253431	0.377304	66.8819	66.8819	71.9314	78.3367	79.3288	77.0397	76.4436	51.8924	76.3189	52.4845	55.2713	63.941	81.2989	50.9568	ACTCCCCTACTTCAGAGCGAGCCCAGCCTCACCAGCGAAGAGCTGCATAT
Cog1	component of oligomeric golgi complex 1	ILMN_1356901	303652	1.23804	1.22306	0.0157874	0.0379398	1253.56	1253.56	1394.89	1428.76	1479.11	1456.53	1180.24	1167.39	1211.45	1149.58	1205.52	1198.83	1220.82	1035.88	GAGGAAGACGGCTCACCTGCACCTTCATTGTTCAAGCTCGCCTGGCTCTC
Aqp11	aquaporin 11	ILMN_1373630	286758	1.23768	1.12053	0.0274649	0.279623	1375.05	1375.05	1550.08	1469.11	1508.49	1609.53	1478.53	1208.57	1394.15	1407.81	1255.61	1136.21	1266.35	1304.22	CTCAAACGAAGTCAGTGGACGATCAGGCTGGATGTGACGGTTTGGGCACC
Akap3	A kinase (PRKA) anchor protein 3	ILMN_1351919	312720	1.23726	1.19032	0.299893	0.480831	53.4481	53.4481	64.2623	51.1246	60.6047	68.6759	55.839	48.017	47.5548	53.421	72.7396	47.9159	35.1923	47.5726	GAAGCGTCGGGGAGGTTCTGCAGTCGGTGCTTAGGTATGAGAAGGAGCGA
Lrrc63	leucine rich repeat containing 63	ILMN_1349021	364427	1.23722	1.04648	0.204288	0.856897	58.5648	58.5648	60.4092	56.6811	80.6106	60.1429	79.923	60.0511	48.9886	58.8707	56.7767	46.947	50.6887	52.438	TGGTGCCATGGTCCCAAGTTTGGTGAAGGTTTCGGCATCATCCGATCCTG
Exoc7	exocyst complex component 7	ILMN_1371247	64632	1.23707	1.16211	0.0226514	0.135048	795.707	795.707	860.658	918.228	932.282	882.824	805.988	727.385	813.213	748.03	772.025	747.807	744.191	646.422	GGCCATCCCAGACACGGAGCAGAGGGACAAGATCCGACAGGCTCAGAAAA
Gpr161	G protein-coupled receptor 161	ILMN_1367336	289180	1.23704	1.28367	0.329365	0.312215	59.6489	59.6489	74.6372	57.5516	52.8153	103.376	41.9889	61.977	54.6979	60.6801	56.1688	53.4403	58.3464	57.1847	CTTATTTGGGGAGGAGGCTCTGCCAGGGGTCTTGTTCACAGCACGGACAG
Slc2a13	solute carrier family 2 (facilitated glucose transporter), member 13	ILMN_1374106	171147	1.2366	1.15184	0.386233	0.646113	51.3361	51.3361	70.7547	52.8491	45.52	65.3917	44.6703	44.3075	51.6172	61.8952	55.7066	54.83	29.688	52.4926	CTGTTGTACCCAGCGACTTCAGTTGGGGTCCCTTTCTCCTTAAACCACAC
Olr1341	olfactory receptor 1341	ILMN_1359398	300643	1.23655	1.37112	0.368667	0.229181	57.2431	57.2431	63.2659	54.6979	99.2144	63.2256	61.1471	47.8413	39.1851	53.5802	44.3459	59.1325	49.5371	71.4752	GTGAAGGGGGCCCTAAGAAAAGCCATTACTTGTGCAAACACCCATCATGC
Rufy2	RUN and FYVE domain containing 2	ILMN_1349402	690777	1.23652	1.07718	0.119477	0.677197	133.495	133.495	156.492	124.649	167.538	142.413	135.26	155.566	127.769	128.582	131.216	129.67	98.1869	119.167	AGAGATGCTCCTCTACTGTGCCGTGACATAGGAACTCAATGCTCCTGCAC
Clpb	ClpB caseinolytic peptidase B homolog (E. coli)	ILMN_1376393	65041	1.2365	1.21215	0.0272039	0.0679898	534.853	534.853	591.219	652.311	599.354	607.273	570.03	466.547	498.906	490.035	511.019	522.343	461.639	487.308	TCGCCCCAGGCTGAAAAGCGTCCGCCTACACTGCGACTGGAGATCATTGA
Ccdc93	coiled-coil domain containing 93	ILMN_1373527	304743	1.23628	0.936409	0.50401	0.889331	67.2742	67.2742	67.021	75.4863	83.2712	59.1013	85.9025	62.6399	69.6455	86.4089	52.1671	84.4062	31.1815	77.6308	CCATGGTGTGGATGACACATAGAAACCTACGAAGAAGCGTGGGCAGTGCC
Ubr2	ubiquitin protein ligase E3 component n-recognin 2	ILMN_1368220	363188	1.23618	1.13745	0.432249	0.709739	62.699	62.699	75.8915	41.5351	78.9386	97.8351	53.9477	62.7412	53.9973	79.5743	46.7912	63.8008	63.3343	55.1361	GTCAGGATTTCTCAGGAAGCAGCCTGGCCACGGGAGACCTGCACATCTTC
Cables2	Cdk5 and Abl enzyme substrate 2	ILMN_1358118	311703	1.23612	1.11313	0.154792	0.568145	245.392	245.392	279.674	223.728	287.654	308.324	255.547	220.759	249.172	257.145	257.453	211.029	247.494	176.768	TCCCGGAGAACCAAGTATTACCTCACTACAGACGCCTCACCCAGCAGTTC
LOC500625	hypothetical protein LOC500625	ILMN_1374775	500625	1.23586	1.27212	0.080776	0.0805363	104.64	104.64	105.195	144.835	120.717	119.167	104.301	83.464	94.1506	102.109	94.9548	93.8455	103.128	102.237	CTGGACTGAAACTTTTCTTGCTGTCCCTCTTTTTATGCGGTGGCAGGCAG
Dlgap3	discs, large (Drosophila) homolog-associated protein 3	ILMN_1369126	286923	1.23576	1.20499	0.249437	0.384836	96.3504	96.3504	119.4	120.126	133.597	76.4776	91.0391	95.0062	91.6088	87.7246	101.066	82.8174	102.043	73.5738	CCTGGAGCCTAAGGAGGAGAAGAAGGTCCCTCCGCCGATACCAAAGAAGC
Igf1r	insulin-like growth factor 1 receptor	ILMN_1374575	25718	1.2354	1.30021	0.110089	0.0833822	349.851	349.851	406.72	476.623	448.074	324.444	315.666	310.324	304.113	331.004	335.047	347.217	360.177	288.737	CCTCCTGTATCTCAGTGGATCTTCAGAACTGCCCTTGCTGCCCACGGGAG
Spon1	spondin 1, extracellular matrix protein	ILMN_1650334	64456	1.23537	1.34366	0.140053	0.0745164	929.802	929.802	1289.17	1015.66	1125.09	997.166	961.381	775.758	747.305	808.592	912.733	718.392	1010.43	951.952	AAGGCCAGGGGTTCCCACTGACTTCCAAGCCATCAGCAGCACCCTAAACC
Ddx28	DEAD (Asp-Glu-Ala-Asp) box polypeptide 28	ILMN_1355004	364995	1.23528	1.2362	0.194323	0.256628	64.9837	64.9837	75.0991	74.4494	90.2663	62.1353	60.6877	73.77	61.1799	49.0249	69.5355	58.2802	51.8256	64.1238	CTGCAGGATTACATCCACAGAGCAGGAAGGGTGGGTCGAGTGGGCAGTGA
Rab1	RAB1, member RAS oncogene family	ILMN_1356037	81754	1.23493	1.0058	0.289434	0.986344	82.2553	82.2553	111.01	64.6556	105.155	80.9837	90.6692	85.4638	84.2627	91.4695	75.6423	71.6641	54.7115	88.6084	CTGGTGCTGCGGAGAAGTCCAATGTTAAAATCCAGAGCACTCCAGTCAAG
RGD1310376	similar to hypothetical protein FLJ14642	ILMN_1363293	298404	1.23493	1.062	0.217414	0.804975	61.677	61.677	59.9163	55.2576	93.4783	67.1223	75.5328	56.8317	56.7071	67.0886	51.6062	54.7383	54.4004	58.1242	GGACGCAAGGCAAAAGGGCTTACTTCAGGACGCTGGTTCCTACGACAGGG
Mpp7	membrane protein, palmitoylated 7 (MAGUK p55 subfamily member 7)	ILMN_1368032	307035	1.23491	1.15631	0.436185	0.672415	59.8308	59.8308	87.3037	76.4776	49.6478	62.1606	46.3611	61.8296	64.7054	62.1425	70.7372	68.7261	35.0496	51.9976	GCAGAGATGACCAAGGGACTGCAAAGCCCTTCACGGAAGAAGACTTTCAA
Bola1	bolA homolog 1 (E. coli)	ILMN_1351283	365875	1.23451	1.04385	0.260323	0.883821	69.2741	69.2741	71.3148	98.2783	68.6336	67.1358	74.2335	88.9896	59.6122	69.0724	70.5567	55.8593	71.3099	49.4722	GTACGGACCAGGGCTTCTGCCCTTTCTGCTAATGTACACCATGCAAAGGC
Tspan7	tetraspanin 7	ILMN_1370371	363447	1.23448	1.2375	0.209832	0.270939	1664.02	1664.02	1850.12	1380.23	2157.45	2448.58	1454.03	1611.64	1505.18	1630.79	1635.41	1436.31	1720.12	1437.58	AACTACAACGGCAAAGATGAAAGGAGCCGGGCAGTGGACCATGTGCAGCG
Rgs8	regulator of G-protein signaling 8	ILMN_1371675	54297	1.23398	1.16407	0.125183	0.336691	115.258	115.258	143.567	119.113	142.314	117.528	125.612	115.21	111.927	96.1698	123.328	109.909	88.6084	102.709	GAGCTTCTAGCCCTGGTACCTCCTCTTAGGCACTTTAGTCATGCTAGCCC
Serpina10	serine (or cysteine) peptidase inhibitor, clade A (alpha-1 antiproteinase, antitrypsin), member 10	ILMN_1354651	171154	1.23383	1.2734	0.194323	0.191939	75.2612	75.2612	86.9299	78.8775	93.6618	91.2487	55.9186	69.9752	86.911	65.5358	69.9816	72.1698	57.8589	86.5328	GGTGGATGAAAGGGGAACTGAGGTGGTGTCAGGGACGGTGTCAGAGATCA
Gnptab	N-acetylglucosamine-1-phosphate transferase, alpha and beta subunits	ILMN_1359222	362865	1.23357	1.25349	0.200407	0.227965	55.0688	55.0688	65.845	55.1299	85.4427	53.0174	48.2314	49.4532	54.9588	50.8105	49.7879	53.5833	43.9631	60.5488	ACTGCGGACTGAGAAGTCAGGGCATCTTGAAAGCAGGTGCTGAGGGACCC
Igsf9	immunoglobulin superfamily, member 9	ILMN_1349248	304982	1.23306	1.09629	0.190399	0.659582	70.3205	70.3205	76.4776	72.4226	66.5725	99.122	62.2845	73.5463	79.9385	69.1	61.8522	58.4026	78.6709	55.6334	CCAGGGCCCGGTTACCAGTCTGTCAGCAGTCCATCTCTTACCCTGAACAG
Sept1	septin 1	ILMN_1370913	293507	1.23295	1.02082	0.279899	0.954967	95.2261	95.2261	111.593	126.769	97.4607	81.0465	107.65	97.4961	100.933	97.1367	78.3633	105.398	60.8654	96.1882	CTTTAATCAGGTGCCTCCAATCCGGAAGTTTAAGGCCCAGCCGACTCCGC
Rims1	regulating synaptic membrane exocytosis 1	ILMN_1358657	84556	1.23255	1.39081	0.0631776	0.0182658	439.435	439.435	503.9	454.176	627.584	532.642	357.216	393.949	361.704	401.68	406.72	425.64	454.176	421.593	GTGCTTTCGTTGTTTGTGTGCTGTTTGCTGATTCTTTTTGCCCCGTTGCC
Stmn1	stathmin 1	ILMN_1367207	29332	1.23248	1.13631	0.24889	0.577357	2305.66	2305.66	2650.17	2586.65	2653.99	2433.93	2261.76	1901.24	2329.12	2651.86	1659.54	1744.36	2320.61	2856.74	CACTTGGGCACACTCGGTGTGCTGGGTTAAGGGCTAGAGCTGTATTGGCT
Sema4d	sema domain, immunoglobulin domain (Ig), transmembrane domain (TM) and short cytoplasmic domain, (semaphorin) 4D	ILMN_1353169	306790	1.23247	1.16211	0.060136	0.224416	206.2	206.2	208.469	247.494	220.684	256.335	191.764	182.17	208.615	219.588	168.737	200.411	186.895	200.149	CTGACCTGGAGCAGAGTGTGAAGGAGACGCTGGTAGAACCTGGGAGCTTC
Capn5	calpain 5	ILMN_1350118	171495	1.23245	1.37119	0.115166	0.0449415	151.045	151.045	160.202	206.253	185.809	170.653	118.922	140.566	118.553	149.557	150.228	155.386	158.44	122.785	CAGCTGTGCAGAGAGGGACCTCGACGCCAGAGTACAATGTGAAAGGCATC
RGD1305587	similar to RIKEN cDNA 2010107G23	ILMN_1353746	294499	1.23227	1.17361	0.0478866	0.171504	531.226	531.226	504.188	644.731	638.435	627.584	511.229	518.298	506.812	511.229	471.292	470.905	468.926	542.754	GTATTCTCCCAGAGCACAAGTCCTCCTCCAGGCCCAAACCCAGAGCTTAA
Shc1	SHC (Src homology 2 domain containing) transforming protein 1	ILMN_1356122	85385	1.23203	1.17455	0.0982224	0.260561	498.056	498.056	553.627	456.736	613.798	648.926	480.198	466.164	472.376	500.468	472.376	444.492	511.229	407.24	AATGTGCAGAGTGGTCCCTTGTCTGGGCCTTGCCTGTGCCAACCTGATGC
Polr2m	polymerase (RNA) II (DNA directed) polypeptide M	ILMN_1364941	192147	1.23197	1.10334	0.468303	0.802056	86.2498	86.2498	95.8827	109.986	75.3646	104.841	98.1869	103.376	81.7693	67.7447	88.1426	102.77	43.9679	90.8218	CACTTGGAAGAAGTGCTAGGTGGGGAGGGTCTTCTGAGCTGGTGTGGGGA
LOC100363448	double homeobox, 1-like	ILMN_1358262	100363448	1.23189	1.4136	0.153423	0.0459511	59.1721	59.1721	68.6759	62.1818	71.4854	84.1352	42.2091	55.9693	49.2698	55.2616	64.6241	47.5088	60.5488	59.9935	GCCTGAAGGACAAGGCCAAGAACAGGCTCTCAATCAGGGATGCAACTGGG
B3gnt9	UDP-GlcNAc:betaGal beta-1,3-N-acetylglucosaminyltransferase 9	ILMN_1352341	291958	1.2317	0.937378	0.346247	0.838918	110.155	110.155	119.827	86.5019	141.724	121.401	101.813	153.154	150.553	98.3935	102.357	77.1105	88.1426	111.38	ACGGGCTATCTGCAGCTGACATTTGGCTTATGTGGCGCTTGCTGCATGGG
Kdsr	3-ketodihydrosphingosine reductase	ILMN_1357787	360833	1.23168	1.23152	0.0667795	0.10522	189.261	189.261	191.105	241.173	223.015	217.553	171.689	159.643	188.312	188.349	178.024	187.191	189.295	154.03	TGTTCCCAGGTTGCCACAGTTTCTATGTCCTGGCGCGTTTTACCCTGTCC
Ctnna2	catenin (cadherin associated protein), alpha 2	ILMN_1354038	297357	1.23129	1.20265	0.305735	0.441872	1727.7	1727.7	1840.8	1973.14	2538.89	1630.79	1566.94	1449.39	2141.88	1477.8	1501.81	1426.27	2153.74	1418.26	GAAGACAGGAAACATTCCTTGGAGACACTTGGATCCTTCTGCGGACCCCG
Pick1	protein interacting with PRKCA 1	ILMN_1361828	84591	1.23119	1.11215	0.0678769	0.422373	577.774	577.774	640.835	728.947	594.539	610.084	585.384	542.925	677.87	514.088	546.051	521.132	531.345	487.706	TGCAGGGAATGGGAGCTGGGTGGACATCCGAGGCTGTGACCAGTGTACCA
Fbxw4	F-box and WD repeat domain containing 4	ILMN_1350234	309444	1.23108	1.194	0.023244	0.0748863	1867.37	1867.37	1961.8	2309.97	2185.78	2051.69	1749.85	1765.81	1876.36	1724.64	1869.05	1680.61	1721.09	1636.58	TTGGGGCTCTGGGCTGGCTGCTCCTTAGGCCAGTTGTGGGAGACATGTTA
Abcb9	ATP-binding cassette, subfamily B (MDR/TAP), member 9	ILMN_1351742	63886	1.23107	1.15947	0.106334	0.31405	2570.82	2570.82	2849.48	3051.12	2909.93	2774.82	2323.73	2702.62	2611.09	2368.75	2485.95	2733.84	2444.65	1839.64	TGCCCAGGGTCTGGCTTTGTCCTGGTTTAAGATTTTGGGAGAACTGGGTC
Rbks	ribokinase	ILMN_1374781	362706	1.23056	1.13936	0.0967472	0.364121	357.132	357.132	387.039	403.573	371.597	439.797	388.497	317.953	347.572	352.831	356.577	285.14	288.737	379.205	GCTGCGGTCAGCGTCCAGGCCACAGGAACACAGTCCTCTTATCCATACAA
Fam64a	family with sequence similarity 64, member A	ILMN_1374467	360559	1.23044	1.11844	0.269822	0.643062	58.0733	58.0733	65.1452	61.5813	78.8775	55.0199	46.5573	60.1615	71.698	55.4042	44.0489	61.8797	62.2436	44.7695	GAGGACCCACTTTCTGCTCCCCACCACCAGAACCCCACAGGAAGAGAGAT
Faf2	Fas associated factor family member 2	ILMN_1372549	291000	1.23022	1.09304	0.0362498	0.429848	730.706	730.706	750.564	869.932	756.724	856.353	757.058	731.424	711.605	752.286	731.869	634.773	595.504	667.721	CTACTTCCAGAGGAAGAGGGGAGAGAAGGATGGACTGACTGCCCACAGTT
Hbxip	hepatitis B virus x interacting protein	ILMN_1358078	295357	1.23002	1.12377	0.0236302	0.234516	948.391	948.391	967.773	1046.76	1077.22	1141.51	1002.36	899.545	943.975	917.662	848.422	869.932	805.25	915.654	ACGTCAGTTAGGAGTGTGGTGGCCTTGTCTGGGCTTTTGTCACTCTGCTC
Gnas	GNAS complex locus	ILMN_1375640	24896	1.22984	1.22228	0.49171	0.579077	77.0966	77.0966	65.1522	93.3219	88.0718	113.611	86.2698	55.625	85.5475	66.397	50.6538	64.3227	119.4	68.3585	AATTCGAGACCGAGCCTGAGACCGAGCCTGAGACCGCCCCTACAACTGAG
Neurl2	neuralized homolog 2 (Drosophila)	ILMN_1350548	311633	1.22982	1.11497	0.309956	0.682521	68.4302	68.4302	55.5806	87.4458	79.0936	86.8949	65.5868	85.7102	67.2718	57.1562	52.7771	60.6433	80.6597	56.5643	CGCTGTGGTAGATGTGTTTGCCTCCACCAAGAGTGTGCGCCTGGTCCAAC
Lgals1	lectin, galactoside-binding, soluble, 1	ILMN_1367523	56646	1.22972	1.17837	0.042572	0.146062	23792.7	23792.7	26317.1	26024.7	24966.5	30731.2	22783.9	22034.1	22504.7	24122.9	22783.9	20545	20350.1	24122.9	CCTACACTTCAACCCCCGCTTCAACGCCCACGGAGATGCCAACACCATTG
Pcdha6	protocadherin alpha 6	ILMN_1374939	393088	1.22963	1.20005	0.288325	0.42598	98.2224	98.2224	122.645	117.989	98.0746	110.178	115.171	91.6988	85.1527	83.8366	116.64	102.709	63.6234	89.7372	CCGGGTCTTCCTCCTTGTCCGGTTGTGGGTGAGCATCAGGATTCAAACGA
Clec16a	C-type lectin domain family 16, member A	ILMN_1355246	287044	1.22898	1.15655	0.113998	0.332479	77.3096	77.3096	86.5328	97.2087	86.2265	78.7085	66.185	67.6788	82.2258	86.6295	61.9428	77.686	67.4627	77.0845	ATGCCCCCACAACTCCAGAACAGCCTCAGCCTCACCTAGACCAGTCAGTG
Eif3c	eukaryotic translation initiation factor 3, subunit C	ILMN_1374766	293484	1.22879	1.21355	0.0967472	0.167088	4128.42	4128.42	4965.05	4493.96	4806.46	4614.65	4183.9	3870.49	3811.19	3697.24	4466.02	3975.31	4040.18	3026.29	GTGATGCACCGTACTGAGCCCACTGCCCAACAGAACTTGGCTCTGCAGCT
Ggta1p	glycoprotein, alpha-galactosyltransferase 1,3	ILMN_1371796	246766	1.22872	1.1904	0.289051	0.451045	165.126	165.126	170.206	136.554	211.093	251.597	153.154	151.578	168.278	157.364	168.918	140.936	126.398	179.972	TCGGAGAGGGGGATTTTTACTACCACGCGGCCGTTTTTGGAGGAACGCCC
Tsc2	tuberous sclerosis 2	ILMN_1373092	24855	1.22838	1.19576	0.160957	0.288722	401.513	401.513	486.438	461.357	428.287	451.476	392.667	411.756	382.093	343.576	426.583	361.376	441.057	280.315	TACGGAGGCTACACCCACCTACGAGACAGGCCAGCGGAAACGCCTCATTT
Pck2	phosphoenolpyruvate carboxykinase 2 (mitochondrial)	ILMN_1367312	361042	1.22832	1.20047	0.0205384	0.0582364	578.964	578.964	677.097	649.52	652.073	657.581	534.493	613.931	522.21	529.885	515.166	565.814	549.043	517.623	ATCATCTTCGGAGGCCGCAGACCTAAAGGGGTACCACTGGTGTATGAGGC
RGD1565310	similar to RIKEN cDNA 1110018J12	ILMN_1349900	362697	1.22817	1.26255	0.023244	0.0267104	923.722	923.722	1079.26	1158.66	1024.97	1019.49	874.076	781.72	855.267	880.002	891.728	852.451	923.497	818.083	TCTGTCCCCTGGGGGTGACAAGCCTTACAGCCCTTTAGAGCCTGTGGCTT
Gpr172a	G protein-coupled receptor 172A	ILMN_1357594	362942	1.22804	1.16609	0.0142057	0.0805363	380.88	380.88	425.822	409.949	445.655	436.642	377.345	378.815	371.408	346.05	358.468	366.352	335.047	339.448	TCAGCAGGTGTGGTCCTCGTGGTGCTTTCATGGGTACTGTGTGCAGGCGT
Rffl	ring finger and FYVE-like domain containing 1	ILMN_1367792	282844	1.22781	1.07565	0.0926791	0.638113	104.094	104.094	109.484	121.773	113.184	112.742	114.607	102.478	93.9523	115.171	100.432	92.1172	76.8617	105.276	GGCTCGGGGTTGGTCCTATGCACAAGGGCAGTCTATTGTGAGAAACTGGC
Ube2cbp	ubiquitin-conjugating enzyme E2C binding protein	ILMN_1360263	315863	1.22769	1.19655	0.598503	0.700843	38.1023	38.1023	33.2474	33.9401	82.8308	37.6562	52.7917	35.3244	29.2894	31.4355	33.9762	25.33	54.4996	33.0328	TTGCCAGCTCCTGGGAAGGTGACATCAGTGTCCACCCTTTAACCCTGCCC
Med22	mediator complex subunit 22	ILMN_1368598	499762	1.22759	1.0742	0.143582	0.697953	142.095	142.095	149.924	131.164	168.046	178.394	154.771	135.641	138.628	152.132	152.185	122.238	105.633	132.1	CCCATCTGTGAATGAAGCCATTGACCAGCGTAACCAGCAGCTTCGAGCCC
Apool	apolipoprotein O-like	ILMN_1369989	317191	1.22739	1.19101	0.0646939	0.159556	586.982	586.982	694.515	608.967	651.618	714.648	586.754	565.534	546.552	539.7	525.31	549.043	469.79	640.486	GAAGGCCTGATGAAATCCATGCCAAAACGCCTGACCTGGAACATTCGGTG
Sgsm2	small G protein signaling modulator 2	ILMN_1348849	303304	1.22727	1.04004	0.110783	0.833967	63.1495	63.1495	77.366	71.7542	66.8095	59.3695	73.9117	65.0242	59.3931	65.9291	55.176	54.749	65.9199	48.7406	GCTCATAGACAACAAGTGAGGGCTGCAGGCGGCAAAGTGGAGAGCCTAGG
Lgals3	lectin, galactoside-binding, soluble, 3	ILMN_1370840	83781	1.22692	1.10138	0.0184517	0.29492	13862.9	13862.9	16265.8	14641.8	16022.8	14459.2	13871.6	13338.1	14545	13933.9	12309.1	12448.5	13257.4	11986.4	GACATAACCCTCACCAGCGCTTCCCACGCCATGATCTAAGCCAGAAGGGG
Brms1	breast cancer metastasis-suppressor 1	ILMN_1373791	293668	1.2269	1.14584	0.0820985	0.30695	730.786	730.786	764.051	738.47	899.111	885.388	665.478	812.931	733.733	656.424	593.903	663.668	689.183	729.737	CAGTGCCACCCAGCAAGAGGAAGAAGGCACCACTCGTTTCTGGCCCATAC
Stim1	stromal interaction molecule 1	ILMN_1371376	361618	1.22666	1.16586	0.0267382	0.124579	2845.05	2845.05	3093.8	3145.99	3283.9	3302.79	2846.72	2639.52	2835.26	2682.08	2890.18	2493.14	2725.37	2374.22	TGGTCTTAGGTGGGTGCTAGGCTCTAGACTGCCTCGGTGCCCCCTGGACA
Exosc5	exosome component 5	ILMN_1373241	308441	1.22666	1.20907	0.0302411	0.0679898	709.907	709.907	730.311	899.111	820.468	797.364	669.959	695.548	677.097	637.102	678.682	639.279	701.308	623.556	GGCCTGGGTACAACCCTCTCTTCACCAGGACACCATTAAAAAGGGCTCAC
Atg3	ATG3 autophagy related 3 homolog (S. cerevisiae)	ILMN_1373265	171415	1.22659	1.11	0.0490246	0.376074	528.073	528.073	635.838	640.835	564.196	510.45	541.555	548.186	494.694	526.346	504.407	501.717	464.728	440.793	GTGATGAAGAAAATTATTGAGACCGTTGCAGAAGGCGGGGGAGAGCTTGG
Tcp11l2	t-complex 11 (mouse) like 2	ILMN_1364482	314683	1.22651	1.14693	0.347568	0.615242	77.5763	77.5763	79.1112	83.724	88.3706	97.5287	76.6669	80.7508	65.7592	81.0348	69.4714	82.1858	45.5497	96.9957	CACTTCCTACCAACTAAAGAGAAGCTGGCCCTGGAGACCAGATGGAGGCC
Zfp821	zinc finger protein 821	ILMN_1374756	307834	1.22626	1.17074	0.101839	0.266039	240.263	240.263	247.595	285.247	264.258	289.167	251.791	201.122	229.829	246.827	264.258	217.956	191.455	216.445	CACCCTCTGCATTTGGGAACAGGATGGGGTCAGGAGGGACCTGGCTCAAT
Parvb	parvin, beta	ILMN_1363771	362973	1.22568	1.24401	0.107233	0.129051	329.053	329.053	367.426	315.666	427.047	415.393	264.479	302.002	304.936	352.719	308.478	301.054	327.274	299.947	AAGGGCATGTCTGGGTCTCTTGCTGGCTCTGAACATGCAGCTTGAGCCGG
Abcb7	ATP-binding cassette, subfamily B (MDR/TAP), member 7	ILMN_1361471	302395	1.22567	1.09023	0.191973	0.674605	91.5884	91.5884	114.45	96.6642	98.7137	94.8324	96.696	105.377	83.1382	86.5328	85.9344	92.2318	61.004	94.9125	TGTCCTGAGCCAGGGAAAAGTAGCTGAACGTGGTACCCACTATGGTCTGC
Pnma2	paraneoplastic antigen MA2	ILMN_1353513	305977	1.22558	1.22838	0.0576603	0.0882783	548.831	548.831	598.427	599.185	656.67	664.867	566.771	474.45	477.733	535.236	574.58	483.392	537.323	464.94	CGGAGAGCTGTGGAAAAAAGGGCCATCCCCCGGAACATTGCTGACCAGGT
Olr154	olfactory receptor 154	ILMN_1374073	365333	1.22553	0.993818	0.302899	0.985382	85.9403	85.9403	79.9113	79.8548	95.1696	116.83	87.4207	81.5666	97.7337	104.367	81.0465	71.9571	55.2747	97.5732	TGCTGCGACTGCCCTCAAAGGATGCCCAGTTCCGAGCATTCAGCACGTGT
Cops7b	COP9 constitutive photomorphogenic homolog subunit 7B (Arabidopsis)	ILMN_1358186	363273	1.22541	1.11514	0.106191	0.468133	244.804	244.804	276.014	250.36	266.965	295.215	252.771	208.053	241.823	276.926	257.21	208.146	231.836	194.595	GCATGAATGGTGTGACGGCTGTGAGGCAGTTCTCCTGGGCATTGAGCAGC
Pomc	proopiomelanocortin	ILMN_1371606	24664	1.22535	1.04155	0.209811	0.868331	94.838	94.838	96.6642	107.467	99.8122	108.009	90.4962	106.199	94.5607	104.712	83.3328	89.4569	61.1723	108.934	AGAACGCCATCATCAAGAACGCGCACAAGAAGGGCCAGTGAGGGTGCAGG
Dos	downstream of Stk11	ILMN_1373810	314622	1.22523	1.29081	0.088383	0.0620683	391.69	391.69	491.443	433.206	473.329	430.404	330.313	325.646	396.856	365.977	332.161	357.216	445.909	363.759	ACGTGCCCCCTTACGCCGTGGGGATAGTGTTGATTGTCCTCCTGAAGGCC
Lcp1	lymphocyte cytosolic protein 1	ILMN_1376765	306071	1.22522	1.198	0.0184634	0.053306	3125.19	3125.19	3558	3650.88	3415.93	3586.07	2931.56	2998.93	2892.07	3038.33	2740.34	3003.48	2719.32	3154.9	CATGTAGCCTCAGATGATGTTTGCCCATCTGCCTCCACGAAGTAAGGATA
Gpx2	glutathione peroxidase 2	ILMN_1368854	29326	1.22475	1.25731	0.0173054	0.0199454	932.754	932.754	1026.54	1166.77	1083.84	1036.88	867.697	884.543	861.925	814.193	919.987	877.234	847.342	874.803	AGTCCACTGGGGGCTCTAAGTCTGGGGTAGGTGCTAGGCCTTCTTCACAG
Vopp1	vesicular, overexpressed in cancer, prosurvival protein 1	ILMN_1365875	362374	1.22458	1.18148	0.0839123	0.205799	2937.04	2937.04	3221.83	2728.9	3680.44	3763.01	2777.22	2846.72	2623.63	3012.73	2623.63	2616.78	2893.85	2725.37	CCAGGAGGCAAGGTGTCATTCTCCGTTGGGATATTTATAGGAGGCAGAGG
Tmeff2	transmembrane protein with EGF-like and two follistatin-like domains 2	ILMN_1363692	363228	1.22458	1.23124	0.0112524	0.0212504	2535.82	2535.82	2859.44	2822.54	2962.25	2990.23	2390.97	2497.62	2322.01	2243.4	2381.98	2326.36	2384.18	2406.31	CTAGAGGGAGCATGTTTCCCAGTGGCCGGACAACCGACAGCTTGGACTAC
Lppr2	lipid phosphate phosphatase-related protein type 2	ILMN_1363402	300443	1.22452	1.1714	0.147276	0.325099	83.3982	83.3982	116.109	80.9624	92.4722	90.0246	86.3416	85.4915	76.9164	73.2049	88.3934	80.2509	65.3055	75.1341	TTTCTGACGGGAGCAGCCATCGCCACCTTTTTGGTCACCTGTGTTGTGCA
RGD1559786	similar to RIKEN cDNA 0610037L13	ILMN_1372093	298384	1.2245	1.23746	0.0422359	0.0578522	196.84	196.84	216.445	243.472	223.474	221.862	191.105	191.337	179.747	169.533	207.912	178.101	165.504	189.637	ACTGAGTCTCGTGGAACCGAAGATCCCCACACAGCAGACAGAGCTGTGAG
Fam83h	family with sequence similarity 83, member H	ILMN_1354491	362937	1.22431	1.22438	0.0664073	0.104501	143.305	143.305	159.19	174.43	159.709	163.153	148.137	131.131	140.092	118.306	153.281	126.047	138.365	120.46	CAGTAGTGCGGCAGGAGACAACTTGGCAGATGAGGACACCAGGGACAGTA
RGD1310269	hypothetical LOC314472	ILMN_1354352	314472	1.22429	1.13249	0.104377	0.388519	2038.11	2038.11	2345.88	1975.88	2353.8	2445.12	2061.55	2051.69	1727.8	2219.25	2174.24	1834.28	1790.08	1663.21	GCCGTCTCCTATTTCCAAGCAAGGTGATCCTGACCTGTGTCCAAGTCCAC
Abcd4	ATP-binding cassette, subfamily D (ALD), member 4	ILMN_1372443	299196	1.22405	1.11034	0.303582	0.683791	99.1944	99.1944	113.358	107.059	94.087	127.649	109.024	114.527	86.3416	88.9497	94.3018	124.129	68.2184	81.3076	TGCCCACAGACAAGGAAGCCTGATGAGCCAGGAAGGAGCCACAGGTTCAC
Tgfbr1	transforming growth factor, beta receptor 1	ILMN_2039256	29591	1.22403	0.978626	0.317874	0.954361	75.2515	75.2515	70.424	71.2272	89.5934	90.7743	74.9012	79.9654	81.7493	90.8372	65.5554	79.4765	43.6061	79.9918	GCAATGGGCTTAGTATTCTGGGAAATCGCTCGACGCTGTTCCATTGGCGG
Zyx	zyxin	ILMN_1370287	114636	1.22382	1.12212	0.0421776	0.296958	75.761	75.761	87.3375	83.0017	85.6315	81.0098	65.7266	83.0809	73.9816	78.5107	67.5866	63.5239	73.0778	71.4511	CTCTTGGAGTTGAAATAAAGGGTCTTGATGGGGAAAAAGATCAGGGGAGG
Bhlhe41	basic helix-loop-helix family, member e41	ILMN_1376398	117095	1.22368	1.09309	0.100107	0.559207	2206.07	2206.07	2887.16	2185.78	2618.66	2112.27	2294.53	1996.26	2326.36	2294.53	1854.06	1917.76	2162.11	2025.05	GGGGCGGACTTGGTGAAATGTTTGCACTTTGGTCACAATGCTTCTACTGC
Myo5a	myosin VA	ILMN_1350840	25017	1.22366	1.22828	0.399565	0.460864	1047.69	1047.69	900.967	1782.32	1125.94	1147.25	739.836	1190.86	918.228	1126.51	977.273	1098.52	1069.76	805.59	CGGAAGCCATCTGCTCCATGTGCAACGCTCTGACCACAGCCCAGATTGTC
Hoxc8	homeobox C8	ILMN_1349589	24460	1.22356	1.08854	0.443227	0.814736	70.056	70.056	58.0843	70.6186	76.1821	112.956	70.9942	72.6594	75.4413	64.6011	68.5954	61.681	42.0495	88.5173	CCCCCACTCTTTATTTGTCTGGGGGTTGGGAGGGGGAACCTGAGACACAG
Yif1b	Yip1 interacting factor homolog B (S. cerevisiae)	ILMN_1375843	292768	1.22355	1.17171	0.10743	0.266039	724.883	724.883	845.004	705.929	864.756	865.265	750.564	643.003	774.747	633.307	791.525	611.507	644.731	638.169	ACCTGGAGTTTCTAGGTGTGCACAGCGCAGGGATGCCACGTCCGGGTAGG
Wdyhv1	WDYHV motif containing 1	ILMN_1365503	362914	1.22352	1.11617	0.0636401	0.37808	297.181	297.181	315.791	278.009	368.267	365.524	289.617	294.825	301.693	295.573	286.388	270.673	273.092	249.103	CATGGACCCTGCAGTAGGATGGGGAGCTGTCTACACGCTGTCTGAGTTTG
LOC100360588	hypothetical protein LOC100360588	ILMN_1364691	100360588	1.22352	1.04814	0.0867492	0.766808	75.6949	75.6949	82.5598	79.2662	78.3926	89.1619	76.7952	88.5378	81.4119	68.4662	65.1144	79.4511	63.4961	62.1353	ATCAGTCGAAGTGGGCATCCACCCAGGGGACATCAGCACGCACCACCAAG
RGD1562339	RGD1562339	ILMN_1365803	498107	1.22337	1.20625	0.0306009	0.0679898	79.1057	79.1057	93.3079	85.747	85.1083	96.6165	75.3193	73.6642	76.6408	73.0778	78.0806	65.8855	72.7137	78.5191	CTACGTGCAGAAGCAGCCCCATTCCCAGAAGATGAGCCCTGAGGAGGTCT
Khnyn-ps1	KH and NYN domain containing, pseudogene 1	ILMN_1353890	498517	1.22336	1.0875	0.213486	0.695047	60.9433	60.9433	62.9698	65.7942	56.2374	86.6295	56.8147	76.3599	56.4194	58.9579	58.2516	61.3917	48.0722	52.419	AACATGGTCATCAGCAGCAGGGGAAGGAAGTGGAGAAGGGCAGTGGTGGC
Hs3st5	heparan sulfate (glucosamine) 3-O-sulfotransferase 5	ILMN_1351524	294449	1.22334	1.159	0.0841494	0.263332	251.865	251.865	296.734	253.341	298.705	285.452	219.039	265.945	252.361	241.643	256.246	245.12	233.905	194.797	TCCCATTGAACAGTTTCACATCGTGGACGGGGACCGTCTCATCACCGAGC
Mafg	v-maf musculoaponeurotic fibrosarcoma oncogene homolog G (avian)	ILMN_1364637	64188	1.22265	1.18494	0.0361548	0.109502	5512.02	5512.02	5930.82	6066.65	6728.29	6250.94	5372.53	5293.78	5129.82	5261.09	5654.66	4794.15	5423.35	4605.87	GTGGAAGGTGTGTCAGTGTGTCCTGCGATGGGTCCGGTGTCACTGTTTAC
C6	complement component 6	ILMN_1369281	24237	1.22259	0.969302	0.317962	0.927349	62.6183	62.6183	70.7785	78.1722	53.9234	64.6241	85.3943	65.2107	62.297	62.9613	63.9674	67.2201	39.7698	50.4651	GCCTATTGCCCCCACAATGCCCCAAGGATGAAAACCAACTCCACTGTGTC
Synrg	synergin, gamma	ILMN_1365426	84479	1.22242	1.09322	0.0513191	0.460821	286.09	286.09	302.211	324.79	275.666	364.432	279.758	283.15	282.802	308.181	271.592	244.433	257.453	258.381	GTTACGGCCTGGGATCAAAAACGCCCAGGAGCTGGCTTGTGGAGTGTGTC
Gabbr2	gamma-aminobutyric acid (GABA) B receptor 2	ILMN_1367247	83633	1.2224	1.17325	0.0982224	0.245062	5393.22	5393.22	6186.18	6291.2	6233.23	5640.68	5511.19	4537.47	5872.83	4917.32	5872.83	4727.28	5001.48	4413.52	CACACGGTCCATTTCCTAGAGGCTTCCGCCCAAGGGCATCTTCCAGTGAC
Dab2ip	DAB2 interacting protein	ILMN_1373399	192126	1.22236	1.12388	0.0550156	0.320699	1208.55	1208.55	1380.23	1432.76	1260.81	1306.72	1174.93	1284.28	1211.02	1117.51	1230.9	1105.03	1133.68	946.399	GTGAAAAGGAAAAAGGCAAACGTCGGAGTCAGCCGGAGCCCTTCCCTCCG
Gsto1	glutathione S-transferase omega 1	ILMN_1349038	114846	1.22222	1.16666	0.0214121	0.102023	3949.88	3949.88	4255.63	4965.05	4189.07	4413.52	3606.35	3826.52	3887.73	3930.51	3604.73	3720.76	3604.73	3620.95	AAGTCTCTACCTACAGGACAGCCCCGAGGCCTGTGATTATGGGCTCTGAG
Igsf3	immunoglobulin superfamily, member 3	ILMN_1356390	295325	1.22205	1.28303	0.0823362	0.0592374	161.735	161.735	176.032	170.653	205.921	201.484	132.613	171.856	142.651	141.474	169.631	147.379	146	153.109	CCAGCCAGTCGGTTAGGGAGGCAGCAAAAGGCTTCAGTCCTATCCTTGCC
Arpc2	actin related protein 2/3 complex, subunit 2	ILMN_1367825	301511	1.22184	1.18972	0.0251361	0.0747577	10804.3	10804.3	12189.4	11676.7	13078.5	12054.3	10295.3	10025.8	10676.2	10163.7	10140	9776.78	11042.4	9196.93	GGAGGAAGCACTGTTGACCGAAGGCTGGACCGCTTGCTACTGGATAATCG
Ccdc96	coiled-coil domain containing 96	ILMN_1366078	289716	1.22168	1.20008	0.181143	0.290696	173.192	173.192	194.868	215.396	220.311	162.049	126.849	176.383	168.046	192.156	158.672	172.879	160.318	152.972	CGCCGGGCTCGCCTTGTCCTGCAAAGGGGTGAAGCAAAAAATTAGGGAAG
RGD1561149	similar to mKIAA1522 protein	ILMN_1365733	500552	1.2215	1.3025	0.222784	0.158919	110.796	110.796	109.238	122.877	174.144	119.739	104.795	94.103	101.066	97.5732	125.53	109.33	86.1519	106.333	TCCAAGAGCCTGTTTACATGGTGGCGGCTTCAGTCCTTGGTAGCCAGCCC
RGD1564209	similar to Acyl-CoA dehydrogenase family member 8, mitochondrial precursor (ACAD-8)	ILMN_1373931	367046	1.22141	1.09007	0.162827	0.639433	170.631	170.631	173.823	181.772	184.401	213.101	163.28	172.356	174.383	179.187	161.165	139.029	125.612	198.21	TCCTGATTAAAGAGGTCAAGACTGGGGAGGCAAGGGCAGTGGACAGACCT
RGD1311861	similar to hypothetical protein MGC19444	ILMN_1366132	288042	1.22141	1.14246	0.203884	0.488871	81.4328	81.4328	102.879	75.901	97.7337	89.8491	80.7214	66.6512	88.0353	84.9803	70.6539	66.9095	95.9577	67.9183	AGCCTTTGAGCGTGGGTATGAGTTCCTGGGGGTTGCCTTCCGAGGACTTC
Tpgs2	tubulin polyglutamylase complex subunit 2	ILMN_1349756	361301	1.22111	1.18107	0.0306009	0.10061	3632.56	3632.56	3586.07	4368.89	4153.48	4360.05	3418.47	3409.09	3458.07	3618.14	3434.85	3493.81	3247.17	3274.62	GGGGACTGGAAGGATGGCTCAGCAGTTAGGAGCGTGGACTACTCATGCAG
Phkg2	phosphorylase kinase, gamma 2 (testis)	ILMN_1358410	140671	1.22105	1.22532	0.0148488	0.0267348	933.648	933.648	1099.18	1024.97	1056.43	1092.5	931.675	845.947	863.73	847.342	914.963	876.701	850.419	857.483	CCCCATCATTGCCACTGACCTGGAAGGAGACTCCAGTGCTATCACAGAGG
Ocrl	oculocerebrorenal syndrome of Lowe	ILMN_1350254	317576	1.22065	1.18761	0.0587712	0.145886	314.636	314.636	350.163	410.626	326.727	342.257	296.109	279.072	310.208	315.312	262.731	306.055	286.139	314.773	GCACCAAGTTGCTTCACTGCCTCAGCCTTTTGTCCAGCTTGGCCTGGGAT
Stau2	staufen, RNA binding protein, homolog 2 (Drosophila)	ILMN_1376567	171500	1.22055	1.17804	0.063496	0.172473	485.289	485.289	517.349	529.447	590.822	556.19	508.441	444.822	476.86	433.339	425.455	406.616	523.218	448.074	TCAGCCCCAGCTGCCAGGGAACTCCTAATGAATGGAACATCTCCTGCTGC
Vat1	vesicle amine transport protein 1 homolog (T californica)	ILMN_1366784	287721	1.22054	1.20874	0.076368	0.134617	1161.49	1161.49	1190.42	1423.02	1328.09	1358.62	1138.91	985.297	1070.87	1191.54	1079.26	1021.71	990.008	1261.64	AAAGTGGGGACCTTTGAGGCTAGGTGGGGGTCACCTGCTGCTTCTGAGCT
RGD1566029	similar to mKIAA1644 protein	ILMN_1353626	500913	1.22053	1.11151	0.236023	0.62311	96.2806	96.2806	131.164	80.1575	101.501	120.932	94.6048	99.7038	105.445	85.0092	76.5333	95.7278	80.4109	98.7137	ACGATATTTGCAAGGTTTACCTGACGCGGTGGGGGATCCAGGGACGGTGG
Artn	artemin	ILMN_1366677	362572	1.22049	1.1647	0.40408	0.604541	53.8919	53.8919	75.6862	54.1925	57.6002	57.0658	64.3019	55.0316	48.8197	42.4098	60.0976	64.0702	32.6382	48.3487	GACAGAGCCTGGAAAGATGACCGAACCACTGACCAACAGTCCCAAGGTGT
Zfp84	zinc finger protein 84	ILMN_1362498	308482	1.22041	1.13284	0.296165	0.604905	70.6154	70.6154	70.1221	75.3193	88.3934	82.0325	70.2756	73.1475	55.2316	81.9028	55.5877	84.3063	50.4175	73.0664	GGCTCTTACAGGTGAAGAAGCACCAGAGAGTGCACACAGTGGGGGAGATC
Myo19	myosin XIX	ILMN_1370360	497974	1.2204	0.925793	0.232469	0.729529	82.3674	82.3674	87.6813	85.6315	75.0462	96.126	97.4961	85.2967	90.3768	98.102	74.8033	75.8915	50.0032	86.0178	CCAGGATTAGGGCCACAACATCCCAGCTTACTGTCTTTAGGCTCAGACTC
Pa2g4	proliferation-associated 2G4	ILMN_1372069	288778	1.22027	1.22883	0.266133	0.317417	73.5872	73.5872	84.9434	84.7583	72.6867	96.1698	58.2653	73.4416	67.8055	76.0713	62.1198	76.0595	52.8722	90.8604	CCAGTGGAGAGACATTAGAGGAGAATGGAGCTGGGGACTGAGGTGGGTCC
Ampd3	adenosine monophosphate deaminase 3	ILMN_1369934	25095	1.22007	1.12578	0.0287187	0.226997	704.762	704.762	794.58	812.573	809.133	720.996	725.19	670.612	662.232	728.121	685.243	588.03	655.816	643.27	GACTCTGCCAGCCTTCCAGTGTTCACACAGCGTATGGAAGGAACCATGTC
H1fx	H1 histone family, member X	ILMN_1650630	500252	1.22003	1.15403	0.241342	0.487505	1408.93	1408.93	1667.94	1703.77	1670.83	1309.64	1620.86	1150.52	1627.06	1155.46	1340.94	1277.46	1508.01	1086.5	AGTCTGGCGACATTTTGGAGTTTTCCGTCGTCTATCTGCCCTCCCCCTGG
Ifi27	interferon, alpha-inducible protein 27	ILMN_1374967	170512	1.21995	1.11231	0.0419695	0.327588	10706.9	10706.9	11353.5	12595.8	11630.9	11869.7	11630.9	9878.87	11007.9	10197.3	10956.9	9571.28	9177.9	9260.71	CCAAGGTGGCTGACATGGCAAGAGAGGAGGCAGACATGGGAACAGAGGTG
Wdfy1	WD repeat and FYVE domain containing 1	ILMN_1354634	301549	1.21983	1.26362	0.158796	0.146466	1086.66	1086.66	1113.24	1680.61	1102.04	1204.15	922.296	1049.79	999.102	1006.67	1047.28	1038.49	1097.57	939.368	CACACTGATCCTGGAGCTGGATGGTACGTCTGCTACACGTTACGCACAGC
Mapk10	mitogen activated protein kinase 10	ILMN_1364626	25272	1.21974	1.29508	0.2717	0.208027	558.161	558.161	564.48	598.427	773.254	683.608	512.168	538.83	557.5	412.566	590.19	535.757	646.883	394.396	AAGGCCAGCCCTCACCTTCAGGTGCAGCAGTGAACAGCAGTGAGAGTCTC
Klc4	kinesin light chain 4	ILMN_1369588	316226	1.21947	1.17591	0.0182924	0.0698823	859.536	859.536	1003.24	988.659	946.11	940.571	853.914	809.429	807.072	827.522	827.232	797.364	831.567	727.642	TATGCACCTCAGGGATGCGCCTACTGCTGGCTTTTCCGTCAGTTTGGGGC
Ppp1r14b	protein phosphatase 1, regulatory (inhibitor) subunit 14B	ILMN_1361787	259225	1.21937	1.12291	0.0503255	0.307624	2514.06	2514.06	2876.08	2895.67	2936.99	2483.23	2677.63	2389.36	2580.17	2314.25	2390.97	2241.46	2472.47	2073.49	GCGGCGCAGGCCCTTTGAAAATAAAGCTAGGATACAGCCTTTGGAGCAGC
Abcc12	ATP-binding cassette, subfamily C (CFTR/MRP), member 12	ILMN_1352372	291923	1.21921	1.03203	0.383022	0.935253	83.4568	83.4568	101.203	101.473	86.7372	73.9816	91.5529	96.3193	66.9388	98.411	90.8882	79.4178	48.9507	84.4062	ATGGATGTGTGAGAGGAGAAGCCTGAAGGTAGAGTCAAGCAGCCCTGGCC
Dok6	docking protein 6	ILMN_1354264	498898	1.21912	0.992461	0.241852	0.979669	63.4537	63.4537	70.6117	50.351	69.3387	84.784	76.1461	67.7635	64.5007	64.7311	62.2316	56.6497	45.208	59.3695	CTCCAGTTTGAGCCTGGGTGGCACTGACATTTGTCCTTAAGGTTAGGTGC
Grik4	glutamate receptor, ionotropic, kainate 4	ILMN_1365052	24406	1.21911	1.20357	0.42346	0.532309	52.5879	52.5879	53.9078	65.9698	57.3409	62.5315	53.6548	53.2135	38.7943	54.8624	78.8775	46.5974	33.8676	46.376	GTGGAGCCAGGCGGGGAGGCGGGAGGGCTAATGTTACAACCTCCTTCTCT
S100a6	S100 calcium binding protein A6	ILMN_1350480	85247	1.21892	1.06258	0.15214	0.743991	13201.4	13201.4	14209.3	15473.5	14059.8	13871.6	13338.1	11806.4	14363.9	14870.8	10092.2	10702.6	11910.5	15099.3	CTCTGGCAAGGAGGGTGACAAGCACACCCTGAGCAAGAAGGAGCTGAAGG
Ccdc69	coiled-coil domain containing 69	ILMN_1350947	497906	1.21871	1.15762	0.114906	0.308915	266.807	266.807	278.739	290.24	297.396	333.265	275.788	250.882	263.841	244.584	279.878	196.68	243.242	271.46	AGAGAGCAAAAGCCACTCCATTCTTCTCCCAGGATGGATGAGGTGGGGGG
Atp1b3	ATPase, Na+/K+ transporting, beta 3 polypeptide	ILMN_1369650	25390	1.21866	1.16865	0.0202139	0.0878834	20361.5	20361.5	24122.9	21798.9	23165.8	22608.9	20955.1	18840.5	18546.3	20165.7	18978.6	18478	19654.4	18116.8	GCTCCCAATCCCAAACATGCAGAGTGGGGGTCTCGTCGTCTTCTGTGTGT
Hs6st1	heparan sulfate 6-O-sulfotransferase 1	ILMN_1358565	316325	1.21859	1.13052	0.312893	0.620647	73.5613	73.5613	74.7074	110.137	84.7421	64.3745	65.8648	67.0802	66.1032	94.087	68.6759	63.6761	58.4824	79.5927	GACACGGAAGAGCCAGGCCGAGTACCCACCGAGGACTACATGAGCCATAT
Osbpl10	oxysterol binding protein-like 10	ILMN_1361784	316039	1.21826	1.21152	0.0841524	0.137656	190.277	190.277	212.018	238.694	200	217.632	200.104	178.685	159.341	179.464	208.677	169.345	169.595	166.86	GTACTTCATCCCGGAGGGCGATGGCTGGGTGTACTTCAACCCCCTTTGGA
Tmem200c	transmembrane protein 200C	ILMN_1352397	501201	1.21789	1.08306	0.358745	0.786425	91.9954	91.9954	89.524	101.203	103.292	110.717	100.667	102.323	75.5189	96.8017	106.555	103.292	55.8842	76.5681	GTTCTCAGTCGGATGACCAGTCCAGCAGCAATAAGGGCTACACCCCCCTG
Rbck1	RanBP-type and C3HC4-type zinc finger containing 1	ILMN_1359443	60383	1.21751	1.15171	0.0578694	0.219412	192.178	192.178	208.913	206.48	207.912	238.694	207.652	190.081	190.844	161.525	188.015	178.863	172.594	167.858	CTAGCTTCCCTACCCTTACTAGCCACCAGCCTTAAACACAGCCTTGGCCT
Taf9b	TAF9B RNA polymerase II, TATA box binding protein (TBP)-associated factor	ILMN_1360997	171152	1.21725	1.05046	0.0945795	0.755057	591.863	591.863	797.171	576.053	615.136	602.898	633.909	621.055	623.069	570.195	526.876	507.288	501.873	578.293	CCCCTGAGCCTTGTTCTCACTAGTAGTAGGGGAATAACATCTACCCTGCC
Creb3l3	cAMP responsive element binding protein 3-like 3	ILMN_1376969	314638	1.21725	1.20171	0.168925	0.260561	68.0931	68.0931	61.3239	76.3189	83.4479	91.4065	61.563	61.6642	66.1926	68.1223	59.4439	71.9999	54.8397	69.2782	CGAGGTGGCTCAGGGTCCGTGTGGTGCAAGATGCTTTGGGGGTGCTATGA
Snx15	sorting nexin 15	ILMN_1356358	293691	1.21714	1.09716	0.0298613	0.353372	315.466	315.466	353.2	346.741	358.152	332.047	289.256	325.291	332.771	321.007	288.737	258.067	298.885	297.98	GTGGCATCTGGGCCACTTATCTGTCAGTTCACACATCTAGAGCCAGGGTC
Tmem14a	transmembrane protein 14A	ILMN_1351083	363206	1.21703	1.13533	0.0604883	0.280907	4038.97	4038.97	4101.82	4663.4	4383.14	4884.84	3887.73	3914.54	3853.32	4203.54	3697.24	3482.98	3372.74	4298.28	AACTGCAACCTGTCAGAAGATGGGACTGCTGGAGGGGACCACAGGGAGTG
Gls	glutaminase	ILMN_1365210	24398	1.21671	1.24256	0.0415352	0.0477089	2725.26	2725.26	3177.96	3256.85	2998.93	3083.59	2662.74	2476.76	2445.12	2489.92	2856.74	2571.97	2659.15	2235.34	GATAACAGCAAGGACCCTGTAAGTGTGTGAATGAGCCGCTGACTGCTGCC
Aacs	acetoacetyl-CoA synthetase	ILMN_1353563	65984	1.21669	1.13121	0.0422297	0.247665	1890.54	1890.54	2120.35	2345.88	1977.8	1987.97	1879.07	1831.9	1726.91	2009.18	1668.76	1863.64	1751.09	1638.79	CTCAGAGGAAAATGGCCGCGTGCTCCCTCCTAATAGTTCCGGGCTCTTTC
Agpat4	1-acylglycerol-3-phosphate O-acyltransferase 4 (lysophosphatidic acid acyltransferase, delta)	ILMN_1372733	170919	1.21651	1.05402	0.241721	0.827961	77.5368	77.5368	84.7234	85.5475	84.6388	82.0742	85.6664	80.6221	61.4773	96.0742	80.1575	62.7412	55.9272	81.7333	TCAGTGATGGAGACTGGAGGGCCTTGCTGGGGCAAACAGAAACCACAGCC
Leprotl1	leptin receptor overlapping transcript-like 1	ILMN_1372343	361160	1.21635	1.13323	0.0525554	0.268151	1207.09	1207.09	1534.82	1225.15	1398.1	1238.83	1109.77	1236.86	1196.65	1202.27	1097.57	1033.04	1180.75	1111.35	GCCAGGGCACATCTGATTGAATGGGGAGCATGCGCACTTGTTCTCACCGG
Mkks	McKusick-Kaufman syndrome	ILMN_1356194	311456	1.21634	1.15953	0.0480058	0.177089	650.702	650.702	663.668	798.05	775.09	690.74	633.526	589.367	620.758	676.77	599.907	548.186	626.643	628.625	GGGTGACCTGTACTTTTCCACTGGCGGGATAGGAGTCTTCACTTCTCATG
Dctn6	dynactin 6	ILMN_1358192	290798	1.21629	1.10533	0.14419	0.546883	234.753	234.753	280.315	262.473	256.335	238.932	210.038	263.285	205.921	265.112	198.093	239.824	183.463	236.241	GCATCACGCTGACTTTACACTGGAGACTTGAGTTGGAGGGAGGAGGGTCC
Emb	embigin	ILMN_1359464	114511	1.21628	1.13394	0.0310319	0.201972	572.156	572.156	599.907	635.838	619.426	696.307	577.601	575.199	562.318	532.642	571.46	523.595	486.438	516.508	TTACCCTCTCTGGGAGATCAGGGGGACAGGGCAGACACCAGCAAAATCAG
Msc	musculin	ILMN_1355183	312897	1.21627	1.0825	0.132763	0.635217	557.594	557.594	569.037	681.588	611.731	587.93	537.323	660.844	592.917	482.519	593.231	496.006	478.588	452.64	TAGCTATGTGCACCCCGTGAACCTGACGTGGCCATTCGTGGTCTCTGGAC
Acbd7	acyl-CoA binding domain containing 7	ILMN_1364099	361277	1.21608	1.12513	0.342204	0.652673	90.3831	90.3831	132.449	91.2487	111.099	75.4947	105.351	78.1204	81.0465	94.8324	84.9274	67.7705	78.2189	102.956	GGGCAAGGCCAAATGGGAAGCTTGGAACCTCCAAAAAGGGTTGTCGAAGG
Rap1gds1	RAP1, GTP-GDP dissociation stimulator 1	ILMN_1356569	310909	1.21582	1.06284	0.114995	0.710249	292.271	292.271	293.82	326.284	352.831	303.632	288.824	266.478	285.811	365.884	242.3	264.516	249.103	294.397	GGCTCTCGTCGCGTTGGCACTAATTGCAGCTTTGGAATTGGGTCCTGCGG
Asna1	arsA arsenite transporter, ATP-binding, homolog 1 (bacterial)	ILMN_1365659	288919	1.21578	1.22421	0.114093	0.151151	96.0529	96.0529	97.2087	109.277	124.327	109.527	84.6556	88.6419	85.4253	100.466	94.1965	87.1694	77.0845	104.601	CCCCATAATGCAGGGGGAGCCACTTAGGAGGTGGGAGGGGGTCTGTTCCC
Aqp1	aquaporin 1	ILMN_1358325	25240	1.21556	1.13024	0.121942	0.409144	1505.73	1505.73	1495.53	1561.13	1985.17	1693.89	1354.53	1550.08	1536.97	1490.83	1490.83	1343.59	1537.82	1167.39	CCCTAGCAGGCACTATACTCACTTCACAGGTCAGGACACTGAGGACCCAT
Olr29	olfactory receptor 29	ILMN_1357793	404896	1.21553	1.20567	0.106197	0.171503	228.711	228.711	240.495	300.959	244.433	257.453	183.333	218.024	233.347	231.107	230.12	217.779	188.752	220.572	GAGTAGTGGTAACTGTGTACTGATGGTAGGTGTTTCCTGGGCTACTGGGG
LOC687270	similar to glyceraldehyde-3-phosphate dehydrogenase	ILMN_1372773	687270	1.21552	1.07429	0.178652	0.709115	167.13	167.13	196.221	175.28	207.189	156.274	144.445	156.046	191.764	193.432	132.613	165.457	140.724	165.214	GGGCCTGGGGAGCCCACCCTTCTCTCTTGAATAACATCAATAAAGTTCAC
Synj2	synaptojanin 2	ILMN_1358087	84018	1.21552	1.13562	0.128557	0.395849	563.6	563.6	599.185	757.772	646.883	527.98	537.841	535.757	547.681	590.822	548.62	453.519	577.601	494.313	AAGCTTGCTCTCAGGACACTGGGAAATGTGCTGTTGCATTCGGGATATGG
Slc35f4	solute carrier family 35, member F4	ILMN_1374590	305865	1.21531	1.10177	0.183254	0.604149	70.0716	70.0716	80.1142	91.8408	71.9999	67.1632	66.7362	78.5944	63.1495	72.8984	68.1223	66.1533	50.6654	71.4334	CGCAGCTGTGGATCTCCTGAAGCAAGAGGTGATATTCAATGTGGTCCGCC
Nipsnap3b	nipsnap homolog 3B (C. elegans)	ILMN_1368304	313211	1.21523	1.15127	0.0247303	0.133669	3279.08	3279.08	3729.34	3688.14	3519.66	3736.94	3175.4	3221.83	3016	3337.48	3063.59	2746.43	3022.83	3261.41	AGGAGGTGCTGAGCTACCGCACTGCCCTCTGCATGTCTGAGACTTCATGT
Cercam	cerebral endothelial cell adhesion molecule	ILMN_1376709	296616	1.21513	1.16037	0.219817	0.430694	65.6731	65.6731	66.6134	78.6152	85.2412	65.8855	67.8619	60.9749	61.0224	64.2479	69.0303	61.7163	44.7379	70.7785	AGGACAGGGGGGCCTCAGCCTTGGGGGTTTCAAGTTGGACAGAACCCAGA
Acadsb	acyl-CoA dehydrogenase, short/branched chain	ILMN_1375035	25618	1.2151	1.24232	0.343398	0.354608	65.4915	65.4915	56.3386	70.7913	100.049	79.8371	53.9121	56.5267	83.4244	52.6064	66.3491	60.741	56.8147	63.822	ATCGAGTGGATGGGAGGGGTCGGCTACACCAAAGATTACCCTGTGGAGAA
Pigzl1	phosphatidylinositol glycan, class Z-like 1	ILMN_1357255	303872	1.21496	1.17703	0.117556	0.250789	291.925	291.925	299.658	310.324	349.454	360.07	291.093	271.28	248.68	310.438	291.266	311.417	249.951	236.855	TGGTGGGCCGTGGCTCTGCCGGTTCTTTGTGGTAACTCCTGGGACCAACA
Jag2	jagged 2	ILMN_1352777	29147	1.2148	1.09648	0.259471	0.685715	539.716	539.716	528.242	612.457	568.552	676.072	596.066	539.058	579.262	462.236	570.195	497.868	571.641	351.872	ATTTTTGTAAGGTTTCCGTGTCCGCACGCACTGTGGCAGGAGAGCAGGGC
Rad23a	RAD23 homolog A (S. cerevisiae)	ILMN_1364330	361381	1.21477	1.13537	0.190816	0.482068	870.183	870.183	923.029	926.011	1204.15	855.267	820.754	792.942	1004.42	810.403	900.194	791.063	862.876	657.874	AGGGGTAACATCAGTTCTGAAGGCCAAGGCCACCCCTTCCCCAGGACAGA
LOC501491	similar to GC-rich promoter binding protein 1-like 1	ILMN_1349800	501491	1.21474	1.03772	0.0992873	0.826645	95.5208	95.5208	109.527	98.8558	97.9562	106.886	105.128	97.5732	99.6761	95.6123	103.524	85.8453	71.3803	82.0742	GGCTCTTCCCGAGGTCATGATGGCATGAGCCAATGTGGTGGAGGTAGTAC
Dyrk3	dual-specificity tyrosine-(Y)-phosphorylation regulated kinase 3	ILMN_1349770	304775	1.2143	1.05636	0.272994	0.831854	102.414	102.414	115.367	115.66	81.7493	140.566	120.736	99.8333	91.5876	111.539	101.715	83.1927	81.7167	101.985	TCCTACAAATGCTTTCCAGGGACTGGGCTCCAAGCTGCCTCCAGTCGTTG
Map4k1	mitogen activated protein kinase kinase kinase kinase 1	ILMN_1371205	292763	1.21429	0.987189	0.387608	0.97363	79.1435	79.1435	88.6868	85.3603	57.8485	114.082	87.7572	86.0178	96.6165	72.1273	71.4854	56.6266	63.935	88.7894	CACGGATGACCCTACCGCCCCCAGCAACCTCTACATCCAGGAATGAACCA
Fbxw9	F-box and WD repeat domain containing 9	ILMN_1370150	288921	1.21359	1.21574	0.108221	0.152872	262.693	262.693	318.062	292.729	293.703	292.503	267.645	222.96	224.839	272.891	231.836	298.427	224.735	237.154	CACCTGTGCCTGTGGGTTGACATTTCTAGTTTTAGCGACCAAGGGGGCTG
Zfp382	zinc finger protein 382	ILMN_1376863	246264	1.21346	1.23462	0.274658	0.300475	94.5352	94.5352	81.7167	103.924	131.794	122.33	105.904	74.7278	88.5875	84.0525	102.323	89.1086	90.9086	76.1821	GTAAATCGAACCTCGTCGCCCACCAGAAAACTCACAAGGCAGAGACGGTG
Fam131b	family with sequence similarity 131, member B	ILMN_1358522	500102	1.21306	1.20611	0.076368	0.12792	407.985	407.985	458.496	510.45	438.672	448.238	386.529	331.596	395.799	428.667	421.593	350.937	384.394	373.689	CCAAGAACTGAGACCCAGGCAATTAGGTGGCATGGTGGTGGGAGATGAGC
Tmem192	transmembrane protein 192	ILMN_1364059	361137	1.21302	1.13511	0.0526474	0.255231	1435.89	1435.89	1497.49	1839.64	1566.94	1508.49	1376.05	1349.03	1584.04	1333.88	1316.36	1340.94	1314.45	1296.25	ACCTGAAGCGACACAATGCCCTGCTGAGTAAGCGGTTGTTGGAGCTGGCG
Sptlc3	serine palmitoyltransferase, long chain base subunit 3	ILMN_1365574	296188	1.21296	1.13135	0.181143	0.481192	88.1193	88.1193	94.727	86.0623	105.377	107.03	95.3594	73.4016	96.6642	82.9504	84.6388	81.3231	65.6847	93.9523	CTGCCAGAAGGTCGGGCTAGGTTCAGCCTTTCCTCAGCTCATACTCGGGA
Upf3a	UPF3 regulator of nonsense transcripts homolog A (yeast)	ILMN_1376244	361176	1.21254	1.12154	0.150097	0.479205	137.282	137.282	147.076	166.042	121.401	180.505	140.263	121.332	129.471	153.506	121.268	130.414	123.847	126.398	GCGTCCCTGCGGATGGCAGAGCAAAGCAGCAAGGAGCACAAGGAGTATGA
Ndn	necdin homolog (mouse)	ILMN_1358752	308690	1.21247	1.08087	0.0355385	0.460864	19904.1	19904.1	21798.9	22034.1	21648	21648	20545	19978	18235.8	22034.1	19430.3	17494.4	18427.8	16627.6	GGGACTGATGGTCCGTATCGACAAAGAAGGCCCTGGAGAGTTAGCAGGAC
Klhl29	kelch-like 29 (Drosophila)	ILMN_1371619	298867	1.21218	1.16002	0.0463583	0.164921	787.202	787.202	875.202	946.937	819.56	890.666	709.229	740.886	809.133	785.777	686.352	764.98	794.994	671.266	TGGCGTGCATCTGCCTCCAAGGGAGGTGTTAGTGGTCAACAAGACTCCGC
Syt4	synaptotagmin IV	ILMN_1364696	64440	1.21207	1.17814	0.362737	0.51933	137.823	137.823	139.56	109.172	226.528	168.111	121.374	131.676	145.364	129.629	150.101	114.381	130.345	120.126	GGTGGGGGGCACTGGAAGGAGATCTGTGACTTCCCCAGGAGACAAATTGC
Hdac11	histone deacetylase 11	ILMN_1358077	297453	1.21205	1.15691	0.0545521	0.189235	3197.55	3197.55	3228.29	3367.16	3843.47	3927.09	3122.95	2756.73	3274.62	3248.73	2995.07	2880.45	2951.77	2985.33	ACAGGCTCCAGGTTGTTGCTGTGTGTTCTGAGGTAGACAGACCTGCCTCC
Paip2b	poly(A) binding protein interacting protein 2B	ILMN_1368432	312490	1.21179	1.0195	0.30599	0.956137	75.9158	75.9158	77.9976	81.4811	80.1966	86.3879	80.0268	86.2867	78.2712	75.4081	81.3076	63.7399	45.4747	86.6424	TCTTGTCCCCGTACCTGGGGCCAGCAATGCACAAAAAGGCGGAGCTGAAG
RGD1309821	similar to KIAA1161 protein	ILMN_1349637	366360	1.21173	1.24879	0.200729	0.195909	92.5147	92.5147	88.5875	106.476	99.8726	135.093	79.7959	91.8408	99.5134	71.7542	91.6408	83.9396	83.6627	91.7253	CGGGGATGAAACGGCTCACCGCATTGACTCACAGTTCCTCATCGGGGACA
Rhbdd2	rhomboid domain containing 2	ILMN_1364635	360793	1.21149	1.15473	0.112211	0.299414	191.678	191.678	207.947	184.017	259.205	212.926	176.451	203.406	177.398	186.566	157.485	181.528	188.479	181.954	TCCACCTGGCTCCTACCCCACACAGGGTTGCCACACTCATCTGACTCCAA
Seli	selenoprotein I	ILMN_1373008	362713	1.21128	1.20857	0.654104	0.707806	290.413	290.413	204.634	319.067	439.797	411.756	146.819	336.413	304.614	368.347	162.447	341.462	324.162	305.462	GGCACAACAACCTCCCGCCTTGAGAGTGTTCTCCTTTACACACTCACTGC
Klf13	Kruppel-like factor 13	ILMN_1349150	499171	1.21115	1.18404	0.167901	0.28986	959.659	959.659	1056.78	1270.27	1081.7	944.575	899.545	932.693	939.043	885.738	1004.86	1002.72	904.968	699.049	GGACCGCGCCTCCTCGCCCCTTTGGTAATAGGAAAGCTGAGCGAACTTGA
Prkcb	protein kinase C, beta	ILMN_1351123	25023	1.21113	1.1186	0.0266161	0.226997	4643.03	4643.03	4995.93	5119.01	5266.93	5172.12	4663.4	4322.34	4643.61	4753.96	4276.23	3874.26	4625.39	4225.36	CATGGTGCCTCTGTTGGCATCCGTCATGTGGAGAGCTTGTCTTAGAGGGC
Lyplal1	lysophospholipase-like 1	ILMN_1649832	289357	1.2111	1.19599	0.0358001	0.0775024	762.007	762.007	845.413	906.236	901.916	799.652	715.818	702.564	708.359	758.107	682.475	653.406	753.625	764.238	CATTCCAGGCAGCAGTGTGGTGGCTCTTGATGCCGAGTTCTGCCCGACTT
Mzf1	myeloid zinc finger 1	ILMN_1371128	361508	1.211	1.02027	0.122007	0.922858	150.5	150.5	165.214	162.937	159.019	158.894	153.024	152.022	163.822	164.712	150.01	152.972	132.007	104.402	CGCCGCTTTCACCAGAGCACCAAGCTCATCCAACATCAACGCATCCACAG
Tspyl3	TSPY-like 3	ILMN_1362192	296280	1.21077	0.940229	0.144882	0.724076	95.3315	95.3315	100.104	90.9086	105.782	101.985	121.137	96.9756	94.2493	113.463	69.0641	83.9266	97.3029	80.9998	CGAGGTGATAGTGAAGGAGTATGAGTGCAGATCCTCAGGCCGCGTGGTGG
Ppp1r1c	protein phosphatase 1, regulatory (inhibitor) subunit 1C	ILMN_1359717	499818	1.21071	1.06113	0.0355936	0.59352	5102.55	5102.55	5293.78	5365.5	6176.83	5396.18	5112.02	5151.33	5592.33	5070.46	4446.14	4360.05	4592.84	4948.93	GTGCTTGGGACGAGTGTGAGTGGGGATTAATGGAAGAGGAATGTTTACGG
Slc25a24	solute carrier family 25 (mitochondrial carrier, phosphate carrier), member 24	ILMN_1352657	310791	1.21069	1.15048	0.180969	0.403093	181.098	181.098	207.189	161.654	204.691	244.055	173.823	161.209	172.053	198.093	185.762	181.772	149.651	154.115	AGCCTTTGCTTTTCCACGATGACCGAGGCTGTAGTGCCCCCCAGTGACTC
Plekhn1	pleckstrin homology domain containing, family N member 1	ILMN_1352097	298694	1.2106	1.12923	0.296733	0.599695	100.482	100.482	87.4899	107.706	121.627	134.946	89.6744	113.681	85.6828	108.896	113.92	96.6165	74.3004	88.0522	CCCACAGCCCTCAGACTTCCCTCAGCTTGTCACACCTGCCAGAGAAGGTA
Dock11	dedicator of cytokinesis 11	ILMN_1349412	313438	1.21045	1.19384	0.0313583	0.0698823	5481.18	5481.18	6145.97	6491.57	5967.62	6193.67	5720.73	4722.46	5372.53	5001.48	5177.21	5029.13	5300.13	4977.67	AGCAACTCGAAAGTGCCTGAAACTCGCAGCCGTGCGCTTGCTTTGTACTG
Rbms1	RNA binding motif, single stranded interacting protein 1	ILMN_1376410	362138	1.2104	1.18194	0.0235916	0.0690026	3388.27	3388.27	3680.44	3769.01	4031.32	3799.3	3339.09	3161.34	3369.91	3060.38	3278.04	3180.39	3255.04	2916.82	GTTCCCGTTGAGGAAGCAAGTGGCCAGCAGCAGGTGACTGTGGAGACGTC
Tspan4	tetraspanin 4	ILMN_2039341	293627	1.21014	1.21694	0.136358	0.177461	278.722	278.722	269.355	295.444	364.122	348.961	230.694	248.123	296.844	271.347	255.189	242.804	268.368	283.553	CTTCAACCTGCTCTTCTGGCTGGGTGGCTGTGGTGTCCTGGGTGTTGGCA
Rgs17	regulator of G-protein signaling 17	ILMN_1373753	308118	1.2101	1.12412	0.206441	0.533556	158.308	158.308	157.908	184.751	176.066	184.296	141.837	166.671	134.797	186.039	120.736	178.394	133.787	153.204	GCGAGGAGAACCTACTCTTCTGGCTGGCCTGTGAAGACTTAAAGAAGGAG
LOC100362108	poly (ADP-ribose) polymerase family, member 10	ILMN_1355653	100362108	1.20996	1.11462	0.138942	0.488488	175.89	175.89	170.79	176.267	228.73	207.112	175.454	169.677	154.92	200.333	167.773	158.074	173.924	144.257	AGACCTTATCGGTTCCTTGGCCTGCTCCGCCGCCAGGGGTCAGCAGAACT
Calb1	calbindin 1	ILMN_1371098	83839	1.20956	1.15458	0.174741	0.378934	531.501	531.501	552.348	655.202	537.426	640.486	532.642	402.606	571.46	572.031	482.05	443.543	495.115	549.764	CCACACTGTTGGTTCAAGCTGGCTTGGTGGCAAGGGAAGGTAGCCAGATG
Plp2	proteolipid protein 2 (colonic epithelium-enriched)	ILMN_1349466	302562	1.20954	1.13299	0.0729631	0.297812	3200.88	3200.88	3235.47	3880.69	3372.74	3773.2	3026.29	2962.25	3156.85	3426.5	2753.18	2919.17	2774.82	3347.61	TGGGTGTGCCTAGATTCCCCTTTGCTCTGCAGTACCAGCAGCCAGACATG
Tbc1d14	TBC1 domain family, member 14	ILMN_1376682	360956	1.20952	1.14152	0.28093	0.544607	101.899	101.899	106.436	89.2658	114.046	152.972	93.2606	108.48	91.4852	105.472	79.5571	108.97	103.259	86.5156	GCCAGCAGACGACGTGTTCGCAGCTATCTCTACAGTCCAGATGCAAAGCC
Pigv	phosphatidylinositol glycan anchor biosynthesis, class V	ILMN_1371306	366478	1.20923	1.0647	0.190816	0.750859	116.257	116.257	112.323	155.033	126.48	116.166	100.209	140.979	129.629	108.723	112.041	94.9305	103.598	108.599	GCCTCTCATCCTGGGCGGGGTGAATTTAGGGGAGTAACTTCGCTGCTCAG
Lamp5	lysosomal-associated membrane protein family, member 5	ILMN_1349316	362220	1.20911	0.94735	0.121918	0.742634	2949.86	2949.86	2751.18	2941.61	3465.76	3235.47	3145.99	3057.24	3347.61	3499.24	2325.35	2268.66	2645.54	3042.28	AGCAAGACCCCTGAAAGTGACCCATGCTTCTGGCTGGCACTCTGCATGTC
LOC690565	hypothetical protein LOC690565	ILMN_1361524	690565	1.20898	1.21392	0.366518	0.425722	210.038	210.038	280.456	198.725	249.172	233.734	259.981	160.035	171.492	209.499	229.616	174.144	156.492	242.804	AGGCCCAGAACCCAGACGTTGGGAGAGAAACATCATCCCCTGGCACTGAC
Slc7a7	solute carrier family 7 (amino acid transporter light chain, y+L system), member 7	ILMN_1358568	83509	1.20881	1.12852	0.0484713	0.25805	2149.9	2149.9	2179.15	2553.16	2405.01	2415.56	2032.65	1976.92	2243.4	2210.58	2086.14	1778.02	2071.56	1970.08	GTGGATAATGCAGACTGTGGCGGAAGCAGGCCATTTCTGAGGCTTGGTTC
Stambp	Stam binding protein	ILMN_1366608	171565	1.20881	1.19713	0.0381894	0.0775974	732.869	732.869	836.21	804.379	861.925	814.437	771.412	645.779	652.311	707.476	721.51	635.002	688.909	700.644	AAGGCTTTCACCCCCATGGCAGAGACCCACCGCTGTTCTGTGACTGCAGC
Flot2	flotillin 2	ILMN_1350025	83764	1.20873	1.13577	0.0456699	0.222659	1760.57	1760.57	1986.65	2019.88	1850.12	1974.53	1684.58	1738.89	1652.5	1819.91	1662.36	1595.64	1809.76	1430.56	TATAGGCCTTCTTCCTGCTAGTGAATGGGGCTCTCCCAGGGGGCAAGGCT
Rtn2	reticulon 2	ILMN_1350737	308410	1.20872	1.14181	0.076368	0.271966	2798.42	2798.42	3283.9	3192.31	2892.07	3108.21	2613.32	2667.83	3012.73	2639.52	2643.49	2751.18	2788.57	2176.86	CGCGGAGCCTGCTGGGACTTGTAGTTGAATAGTGAGGACGCTGCTCTGCA
Casp9	caspase 9, apoptosis-related cysteine peptidase	ILMN_1371435	58918	1.20869	1.04617	0.0845087	0.760286	366.931	366.931	356.923	447.664	375.36	413.285	355.642	380.887	422.141	361.87	350.516	312.212	300.869	352.719	GGCCCAGTGTGAATACCTGGATCTGGACTGCGTCTCATCAAAGTTTCCAG
Pcdha13	protocadherin alpha 13	ILMN_1368849	116742	1.20856	1.20723	0.293151	0.365899	86.1706	86.1706	98.4537	111.855	92.5202	89.548	85.3344	92.2959	79.1745	68.885	93.9725	103.185	72.1855	61.1006	GAGAAAGGCAGGTAGAACATTTGAAAGAGCCCCGACAGCCCAACCCTGAC
RGD1560394	RGD1560394	ILMN_1368748	289728	1.20826	1.08785	0.0152585	0.304348	2259.61	2259.61	2395.47	2537.72	2508.1	2461.82	2225.65	2325.35	2386.27	2170.19	2015.25	2077.64	2080.27	2021.98	CCTTCAGGACCTACGGAAAACCGCCTACAGCCTGGACGCACGGACGGAGA
Herc1	hect (homologous to the E6-AP (UBE3A) carboxyl terminus) domain and RCC1 (CHC1)-like domain (RLD) 1	ILMN_1373988	315771	1.20782	1.3199	0.0659719	0.0255669	591.151	591.151	668.525	695.548	616.829	792.942	522.49	508.296	493.749	571.46	596.719	576.053	588.03	528.701	GCACCGGCCTTATGACAGTCTGCCTACCTCACAGACCTGCTTCTTCCAGC
RGD1564664	similar to LOC387763 protein	ILMN_1357605	499839	1.20762	1.12286	0.166866	0.482374	5040.44	5040.44	5949.18	4713.71	5992.13	5765.2	5084.97	4421.23	5635.02	4810.51	5119.01	4072.17	5305.45	4118.66	TTTTAACTCTTTCCCAGTACGAACTCTGCGGTGAGCGTGCGCGGGAGGCG
Apopt1	apoptogenic 1	ILMN_1357524	299341	1.20749	1.12982	0.0249165	0.176777	1295.21	1295.21	1323.12	1478.53	1427.11	1525.23	1200.1	1274.65	1333.88	1280.73	1177.21	1150.52	1216.32	1215.87	CTTCATGGGGAAGGTGGCCCTGGAGAGGATGTGGAGCAAGCTGAAGCAGA
Prkab2	protein kinase, AMP-activated, beta 2 non-catalytic subunit	ILMN_1353868	64562	1.20746	1.16116	0.161553	0.336461	84.1533	84.1533	94.4734	93.8455	98.4695	90.146	81.5666	67.4967	90.9349	86.4712	67.5513	95.0062	71.1625	81.0677	GAGCCTGAGGTGCCAGGGTCTCCTTTTTAGCTCAGTGAAGGCCTAACCCT
Pex6	peroxisomal biogenesis factor 6	ILMN_1376911	117265	1.20713	1.08403	0.137735	0.619598	179.71	179.71	199.739	200.698	222.53	167.347	174.938	184.341	189.295	177.094	189.564	176.574	151.1	139.009	AGGAGATACCCTGAGATCCCTAGTGGGAGGCCCTTGTGCCCAGGAGAAGA
Kdelc2	KDEL (Lys-Asp-Glu-Leu) containing 2	ILMN_1358442	315664	1.20695	1.05126	0.382435	0.876509	72.2262	72.2262	72.3576	56.3386	88.7751	103.292	76.5681	63.6761	77.0583	81.4636	75.0803	63.3665	49.5503	74.7229	AGAGTACTGCAGAAATATGCGGAGCGCCAGGTCAGCAAGCCCATGATCCG
LOC100360417	RUN and SH3 domain containing 1-like	ILMN_1354182	100360417	1.20678	1.23221	0.0443611	0.0496473	3228.66	3228.66	3478.15	3592.01	3736.94	3950.33	2967.08	2916.82	2951.77	3131.66	3294.34	2813.95	3306.32	2837.27	TACTGGATGGAAGCCTGGACACCCCTGGTGGGTAAGCCTGTGCCAATGGT
Amz1	archaelysin family metallopeptidase 1	ILMN_1350358	304317	1.20671	0.856166	0.272235	0.445965	60.2351	60.2351	67.1933	70.5794	53.9263	53.762	76.5593	70.8565	76.4313	61.7163	58.1242	58.859	37.5745	50.443	GCGTGGAGTCATACGTTTCCTGATGGGCCTGAACCAGTGTCTGAGGAAGG
LOC100363708	transmembrane protein 167B-like	ILMN_1353110	100363708	1.20666	1.11712	0.18974	0.533129	387.843	387.843	441.283	374.474	457.666	445.498	438.238	343.695	391.368	367.004	396.428	373.119	274.9	390.851	CTGAAAACTGCGGCTCACGGGGGAATGATACAGGCTTTGTTCAGACTTCC
RT1-T24-1	RT1 class I, locus T24, gene 1	ILMN_1376693	361787	1.20641	1.01905	0.461948	0.966384	61.2538	61.2538	77.5126	68.0274	70.8206	49.6478	73.7218	60.6738	62.1093	61.8853	78.7554	66.8764	37.8292	43.93	GTTATTGCTGTTTTCTTCAAGCTGTGGCCATCATTGCAGCTGTGGCCATC
Mpp4	membrane protein, palmitoylated 4 (MAGUK p55 subfamily member 4)	ILMN_1372722	58808	1.20639	0.920501	0.261976	0.709115	82.2822	82.2822	87.7246	105.043	68.8999	83.0238	83.0017	104.693	85.8174	98.4537	73.77	76.7549	79.8548	55.0381	CTTATAGGGAGCTACTCGTTTGGCTCTCAGGCATTTCCCCGCTGTTTCCC
Tmem135	transmembrane protein 135	ILMN_1649782	293098	1.2062	1.11646	0.262271	0.605472	615.93	615.93	761.579	699.294	815.425	492.852	637.347	536.799	646.651	622.651	578.787	651.315	493.079	543.965	CCCTACAGAGAGACAGACTCTAGTGCCATCATGTAACAGAACCACTTTAG
Arpc5	actin related protein 2/3 complex, subunit 5	ILMN_1373122	360854	1.20584	1.17725	0.0233799	0.0695911	11089.4	11089.4	11731	12400.1	12364.7	13414.4	10821.7	10388.6	10295.3	10853	10466.8	9933.6	10924.9	10046.6	AGTTCTGAAACCAACCACCCGAATGCCTGTGGCCAAGAGGGAAGCAGCCC
Ift46	intraflagellar transport 46 homolog (Chlamydomonas)	ILMN_1363474	300675	1.20575	1.24074	0.0609734	0.0582364	497.91	497.91	546.051	576.449	592.721	563.65	519.601	448.82	399.226	476.623	454.176	509.642	461.357	465.899	GAGTTTCCTCTGAGCCTCCTCTTGGGGCTGTGCTTCAAAGTCAGGTGAAC
Olr818	olfactory receptor 818	ILMN_1350486	405133	1.20569	1.26481	0.193786	0.154143	135.849	135.849	186.326	129.549	164.081	150.943	142.876	98.8271	125.443	131.885	133.651	134.153	126.047	125.179	GGTCTCTTATGCATGTATCCTTGGTGCTATACTGAGGATCCAGTCAGGGG
Pcdha11	protocadherin alpha 11	ILMN_1376055	394223	1.20555	1.21394	0.366518	0.417354	59.6731	59.6731	51.5859	64.951	86.6086	72.6023	53.9973	70.1843	54.228	47.2059	55.2284	72.2671	45.908	54.4365	CAAAGGCCTCTTCACGGGTGTTGGCGGGTACAGCAGCCTCTGAGTCACCT
Trappc1	trafficking protein particle complex 1	ILMN_1354588	287427	1.20552	1.18072	0.0932207	0.184117	5939.59	5939.59	6057.73	6511.83	6706.07	7533.06	5784.72	5177.21	5720.73	5984.57	5164.83	5324.7	5275.69	6503.25	TCGAGCTGGCTGACACATCTACCTCACCCCTCAGAAGAACCCGTGACTGC
Tagln3	transgelin 3	ILMN_1361565	63837	1.20538	1.18755	0.0516411	0.111051	3729.98	3729.98	3887.73	4543.28	4040.18	4375.84	3499.24	3743.39	3230.34	3710.46	3513.92	3556.15	3190.32	3710.46	TGTTGTATAGTGAGTGCCCCCTGGTAGAGAGGACGGATGTTCCGCACCAC
Cnih2	cornichon homolog 2 (Drosophila)	ILMN_1372279	361705	1.20536	1.14617	0.0850551	0.266028	243.9	243.9	285.811	281.21	284.046	238.507	267.485	211.093	251.678	222.017	234.07	221.391	234.07	212.661	TGGAAGGGGTAGGACTTCCGGTCTTGTCCGTTTCAGGGGAATTTGGGCCC
KIFC2	kinesin family member C2	ILMN_1366722	300053	1.2053	1.15267	0.117248	0.2991	455.9	455.9	537.426	479.495	473.699	548.62	525.73	415.806	418.175	415.001	452.028	431.896	447.12	363.519	GGAGCCAGGAAGGCATGGTGACAGCGGGATGGATAGATGGATGGCTTGAG
Trim14	tripartite motif-containing 14	ILMN_1370734	313236	1.20529	1.04909	0.277203	0.851715	77.3345	77.3345	72.4961	83.8366	78.6244	102.343	72.5135	94.3253	80.806	73.0509	62.6813	89.9785	57.4052	71.5766	GTCTTCCTGGACTACGAGGCCGGCATTCTGACCTTCTACGACGTGGCGGG
Nle1	notchless homolog 1 (Drosophila)	ILMN_1373196	303372	1.20525	1.07062	0.139273	0.681704	194.328	194.328	182.639	231.401	215.665	219.797	208.053	218.307	190.956	175.812	194.797	195.851	154.809	160.747	ACTCAGGCTCTGCCCACTCTGCCAGTAACCAAGGAGACCTGCCCAGAACA
Slco1a5	solute carrier organic anion transporter family, member 1a5	ILMN_1363789	80900	1.20525	1.1438	0.157253	0.383407	72.1591	72.1591	89.8746	80.5108	82.0325	70.0795	62.9076	69.7942	83.1567	66.5642	67.1128	78.0396	58.5922	64.2397	GGAGAGGTGTGCTTTCTACCAAGCCTGACAAGGTGGGTTTGATCTCTGGG
Chst15	carbohydrate (N-acetylgalactosamine 4-sulfate 6-O) sulfotransferase 15	ILMN_1353568	286974	1.20517	1.11907	0.168074	0.494309	75.0951	75.0951	71.3099	87.3037	86.044	88.4602	73.9924	75.4863	71.9092	75.2293	80.5429	79.7	57.5707	60.7816	AGATCCTGCGGGACTTCTACGGGCCTTTCAACACAAGGCTGGCACAGGTC
Coro7	coronin 7	ILMN_1351989	192276	1.20516	1.19327	0.106948	0.177122	3551.84	3551.84	4089.33	4335.24	4097.74	3556.15	3496.31	3251.21	3511.39	3192.31	3743.39	3175.4	3654.08	2819.5	GGAGAAAGGGTCTCGTGGAGCTAACAGCCTCATTACAGTGGTGTGGACCC
Dpy19l4	dpy-19-like 4 (C. elegans)	ILMN_1374502	297824	1.20488	1.18086	0.402916	0.534586	104.248	104.248	120.15	94.7754	175.885	94.3668	108.518	104.601	85.3603	100.317	123.611	98.102	85.5245	86.4712	GCTGTGTTCGCAGGAAGCCCACAGTTGATGGGTGTGATCAAGCTATGCAC
Atxn7	ataxin 7	ILMN_2039458	361015	1.20487	1.10283	0.292332	0.671128	86.6138	86.6138	78.4839	97.9562	84.784	126.131	87.6194	85.4427	90.9847	81.5963	87.379	90.8218	60.4467	81.3231	CCAGTGAACTGCCTGTCAGCCCTCACTCACACACTCCTCTAGACAAACTC
Hgs	hepatocyte growth factor-regulated tyrosine kinase substrate	ILMN_2040100	56084	1.20486	1.18376	0.205959	0.32146	104.972	104.972	91.4485	135.35	117.005	134.601	97.1092	111.855	104.63	87.3507	92.6989	95.9993	111.737	93.0262	AGGCTACCAGAATGTGGCTTCTCAGGCCCCACAGAGCCTCCCAGCCATCT
Uhrf2	ubiquitin-like with PHD and ring finger domains 2	ILMN_1357820	309331	1.20479	1.15422	0.0430719	0.158048	1443.18	1443.18	1564.6	1564.6	1636.58	1680.61	1512.34	1291.26	1391.85	1395.74	1415.2	1196.06	1394.89	1353.49	CTCCTAGTGGTCTCCATCTGCAGCTTAGGAGGGCTGTGCTGGCTTTTGAG
Mmel1	membrane metallo-endopeptidase-like 1	ILMN_1650446	313755	1.20454	1.27697	0.434912	0.360553	62.107	62.107	79.0645	82.5177	56.9323	71.1229	50.0516	65.3494	71.3803	42.5539	77.9976	43.533	65.1738	56.7071	AGACAACCAGAATGTGAACGGATTCAGCACCCTCGGGGAGAACATCGCCG
Phf20	PHD finger protein 20	ILMN_1374132	311575	1.20428	1.22613	0.164865	0.179668	240.668	240.668	276.586	284.824	254.548	281.309	237.768	249.866	200.333	209.699	256.499	263.911	213.692	185.401	TCCATTGAGAAGGAGCTGGACGTGCTGGAGAGCTGGCTGGACTACACTGG
Mlst8	MTOR associated protein, LST8 homolog (S. cerevisiae)	ILMN_1372708	64226	1.20419	1.11007	0.0396304	0.297991	2162.13	2162.13	2231.98	2385.09	2464.92	2452.36	2105.7	2009.18	2239.9	2236.34	2141.88	1902.72	2061.55	1821.57	CCCTGGACTCTTGGCCTGTGCAGAACATGGGATTTTGGAGTGTGTGTGAG
Tspan8	tetraspanin 8	ILMN_1363496	171048	1.2041	1.14691	0.0875299	0.265233	13522.9	13522.9	15274.2	13674.5	15099.3	16306.9	14363.9	12908.9	11910.5	13458.5	11572.2	11699.5	12497.4	14459.2	GTCAGAGTTTAAGTGCTGTGGCTTGAGATTTGGAGCTGCTGACTGGGGAA
Hagh	hydroxyacyl glutathione hydrolase	ILMN_1353517	24439	1.20405	1.22858	0.0940795	0.102942	1501.65	1501.65	1530.72	1759.98	1677.7	1896.21	1317.91	1365.01	1417.11	1475.58	1630.79	1486.71	1328.98	1265.55	CGACCCTGTGACCACCATGAGGGCCATCCGCAGGGAGAAAGACCAGTTTA
Map2k1	mitogen activated protein kinase kinase 1	ILMN_1361975	170851	1.20371	1.1233	0.0187073	0.16205	6063.62	6063.62	6672.23	6829.95	6869.92	6456.27	5833.13	6176.83	5750.07	6127.66	5611.82	5275.69	5640.68	5765.2	GAGCCCATCACTGCCATGATAGCTGGGGCTTCAGTCTGTCTACTGTGGTG
L3mbtl2	l(3)mbt-like 2 (Drosophila)	ILMN_1368529	300320	1.20357	1.16032	0.0332626	0.120527	1434.07	1434.07	1600.34	1804.02	1546.66	1478.53	1378.81	1392.68	1350.44	1404.56	1329.93	1340.21	1284.64	1374.07	CAGTGAGGCCCCTGCTTCCTGTCATGTAGTGACTGTAGTGTGCTGCGTGA
N6amt1	N-6 adenine-specific DNA methyltransferase 1 (putative)	ILMN_1368770	288309	1.20352	1.04309	0.0662418	0.752785	333.827	333.827	367.004	370.03	323.059	383.347	307.758	332.656	380.486	364.718	283.05	295.022	316.652	303.158	GCAGGCAAGCAGGCCAAGAAACCCTGTCAGTCCTCAGGTTCAGCAAGTCC
Pnpla6	patatin-like phospholipase domain containing 6	ILMN_1359119	360753	1.20326	1.12368	0.168925	0.471322	287.989	287.989	317.422	389.232	283.05	294.079	328.282	282.366	268.368	259.305	306.204	262.731	247.072	246.827	CTCAGAGGTGGAAGAGGAGAAGTCCACACTCCGGCAACGACGCTTTCTGC
Tes	testis derived transcript	ILMN_1351679	500040	1.20291	1.09422	0.0207173	0.295538	4652.47	4652.47	5184.11	4977.67	5105.65	5129.82	4844.29	4681.31	4391.11	4734.36	4164.79	4036.49	4251.04	4516.72	GCTATAGACACAAAGGCTGTCTTCTTTGCCTGTGCACGCGCATCCTTGGG
Bmp4	bone morphogenetic protein 4	ILMN_1351201	25296	1.20272	1.37004	0.234549	0.0793895	70.6052	70.6052	71.0947	71.7397	99.1023	95.6898	63.5993	57.1243	60.1615	62.8093	73.4151	81.4636	56.1058	68.885	TTATCAGGAGATGGTGGTGGAGGGGTGCGGATGCCGCTGAAATCAGGCAG
Wdr7	WD repeat domain 7	ILMN_1351953	66031	1.20251	1.35295	0.467946	0.278249	74.9851	74.9851	66.5642	69.9003	89.7913	144.801	61.7241	53.8791	71.4854	75.9465	85.8329	72.02	65.6923	71.2447	GGTTGGCCCGGCTCATCTGGACTTCCAACCGGAATGTTATCCTCATGGCC
Capn1	calpain 1, (mu/I) large subunit	ILMN_1373652	29153	1.2025	1.09281	0.129796	0.559891	140.58	140.58	157.987	171.355	160.558	129.335	161.984	127.948	148.105	128.414	129.435	137.782	126.565	119.113	TTATGGAGGACCAGGACCTAGGGGGTGGGTTGGGGAGGTCCCATGTTTCA
LOC100361527	LRRG00135-like	ILMN_1371120	100361527	1.20228	1.29569	0.203726	0.121133	3089.7	3089.7	3537.9	4734.36	3091.6	3177.96	2914.85	2631.51	2771.73	2746.43	2831.2	3122.95	3361.32	2650.17	ATGCGTGCTATCGGACCACCACGGCCTAAAACTGGTCTTCAATAACAATC
Nog	noggin	ILMN_1374890	25495	1.20198	1.19384	0.140503	0.211894	124.266	124.266	143.218	149.557	144.334	124.841	117.478	133.954	101.868	118.522	111.69	139.846	111.128	106.524	TCCTGCTCTGTGCCTGAGGGCATGGTGTGTAAGCCATCCAAGTCTGTGCA
Dpp6	dipeptidylpeptidase 6	ILMN_1359021	29272	1.20196	1.18217	0.094059	0.175987	582.359	582.359	622.651	592.721	629.204	791.229	573.91	545.418	530.087	566.955	577.601	513.085	578.787	513.206	GGACTCGACAACAGAGCGTATGAGATGACCAAGCTGGCACACAGAGTGTC
RGD1307315	LOC362793	ILMN_1367585	362793	1.20175	1.15679	0.0599621	0.180222	569.329	569.329	594.662	715.46	632.036	606.203	611.731	534.493	526.12	529.181	498.692	513.841	547.079	557.5	TGGATGAGCTTCCTTGGTCACCTGCTGAAACGGGTTCTACTCCAGGGGCA
Cdc40	cell division cycle 40 homolog (S. cerevisiae)	ILMN_1370477	361859	1.20165	1.15733	0.401126	0.588474	72.1524	72.1524	109.33	64.1315	90.9086	66.0038	81.1448	60.1561	56.3386	85.2711	78.1204	61.9023	63.217	66.0038	CGCGGACTCTCTCATGCACTTGACCAAATCGCCTTCAGCCAAGCCCTCTC
Hydin	Hydin, axonemal central pair apparatus protein	ILMN_1362455	292017	1.2016	1.09855	0.342109	0.70867	67.3654	67.3654	75.8274	83.6627	69.877	67.2718	59.5649	87.6058	74.7229	52.5127	73.9488	66.6512	59.9791	48.3883	CCCGTCAGGCAGTAAAACCCCTATCACCACTAAGCTGATTGTCACCTGCC
Pcdha2	protocadherin alpha 2	ILMN_1348990	393086	1.20132	1.0676	0.297664	0.790506	115.56	115.56	128.85	151.203	108.031	118.064	141.366	109.157	107.738	115.056	128.798	106.476	110.381	78.8183	CCAAGGTCCAGAATCGGCAGAAGAGAGACAACCACCCTTAGAGGCCGAAC
Akap8l	A kinase (PRKA) anchor protein 8-like	ILMN_1365699	299569	1.20128	1.18141	0.101691	0.18848	92.4394	92.4394	120.073	95.9577	98.1318	102.996	103.55	84.2266	79.4178	86.304	87.1872	88.8242	87.789	82.2533	GCTCGACGTAGAAGACGACGAGGAGGGCGGTGGGGGTCCTTAACCCTTAC
Amigo1	adhesion molecule with Ig like domain 1	ILMN_1368566	295365	1.20117	1.32484	0.286535	0.150414	67.6335	67.6335	65.1144	88.5378	97.5287	69.1404	64.815	54.2598	58.5107	61.3239	64.3857	72.3101	51.6856	77.6059	GGAGATAGCCTCAGCTCTTCTATGCTCAGTACCACACCCAACCATGACCC
RGD1563973	similar to Gene model 50	ILMN_1365643	366466	1.20092	1.07929	0.38516	0.792028	147.015	147.015	146.382	120.55	199.614	187.413	135.995	141.108	140.566	180.357	154.598	123.072	103.795	160.713	AAAGCTGTCCCCAAGACGACGCCAACTCGCCTGTATCTGGACTACCTGCC
Lrrc9	leucine rich repeat containing 9	ILMN_1361695	299129	1.2009	1.0568	0.121571	0.725257	99.504	99.504	102.622	105.872	129.022	96.0894	86.8949	102.599	112.984	107.209	90.9562	89.3692	88.7318	89.7913	ATCTCCAGAACAACAACCTCACGTCATTCAGTGGCCTCATCTACCTGCCC
RGD1307947	similar to RIKEN cDNA C430008C19	ILMN_1356042	314788	1.20057	1.15902	0.0755475	0.200425	827.312	827.312	927.288	833.766	1016.5	926.011	827.522	780.899	841.15	741.95	782.655	696.099	744.699	863.386	GGAGAGTGATGTGAGCGGTGTTTACACTAACAGCGGTGAGCAGCCAGGGC
Slc3a1	solute carrier family 3, member 1	ILMN_1355705	29484	1.20044	1.18537	0.902991	0.931715	1231.74	1231.74	2000.46	1933.22	299.536	3180.39	1958.61	1606.27	192.045	3088.57	1944.72	1416.2	232.901	2765.79	CCTGCGTCTGGTATGCTTGCCATCACACATGCAAGGGCCTCAGGAATGGC
Zfp575	zinc finger protein 575	ILMN_1366713	308430	1.20043	1.08695	0.200371	0.653683	166.632	166.632	201.065	176.302	193.767	160.035	212.115	157.485	165.084	142.804	166.445	133.205	161.348	147.975	TTCACCAACGCAGCCACCACCAGCCGGAGAGCCAAGGAGAGAGGGAGTGA
Lpin2	lipin 2	ILMN_1356179	316737	1.20031	1.16195	0.123641	0.268151	65.5288	65.5288	75.2792	74.2062	67.0117	76.7549	71.8104	64.9347	54.3082	62.2436	70.6905	57.9931	54.5814	61.8603	CAGTTCCTTCTGCTACTGGAGAGACCCAATCCCTGACGTGGACCTGGATG
Grin1	glutamate receptor, ionotropic, N-methyl D-aspartate 1	ILMN_1365529	24408	1.20031	1.09075	0.132775	0.570274	1669.41	1669.41	1802.04	1894.15	1866.53	1746.06	1817.02	1548.25	1818.67	1536.09	1686.15	1496.81	1703.15	1246.75	CTTCTGTCCGCAGCCACAATAGGCTTCCTCAGACGCTGGCTCGTGATGAG
Cblb	Cas-Br-M (murine) ecotropic retroviral transforming sequence b	ILMN_1351226	171136	1.20009	1.14981	0.213583	0.422682	244.999	244.999	225.452	309.512	307.834	257.667	231.906	251.403	265.517	204.566	205.315	264.737	239.988	204.566	GAATGCAGGAGCCATGGTGTCTTTTCATGTGGCGTCTCCAGAAGGCAGCC
Dcaf7	DDB1 and CUL4 associated factor 7	ILMN_1362979	303602	1.2	1.19974	0.158937	0.215709	232.542	232.542	239.491	308.181	273.092	235.842	234.69	218.989	229.754	194.312	258.067	213.981	193.272	214.797	AGAAGCTGCTGTAGAAGTCCAGGCCAGTTACCCCGCTGTCTGTGTTGGAC
Mettl2	methyltransferase like 2	ILMN_1370775	363687	1.19966	1.09246	0.0251361	0.316136	214.966	214.966	248.017	230.755	238.507	224.371	212.73	212.273	212.115	224.482	201.122	187.124	188.973	207.912	GTGGAGTTCAAAGGACAACTTGCAGGGGTCGGTTCTCTCCTACCTGTTGG
RGD1307394	similar to hypothetical protein ET	ILMN_1358748	360667	1.19957	1.27671	0.186441	0.122265	252.666	252.666	307.94	270.673	277.508	311.044	245.849	206.253	210.493	253.711	300.384	217.553	255.692	207.947	CAGCATATTGGGTTTTCTCTACTCGGAAGACAGCGCACCGGCCTTCGCCG
Jmjd8	jumonji domain containing 8	ILMN_1650385	360498	1.19948	1.01013	0.386233	0.977997	174.542	174.542	169.296	136.849	280.315	184.593	206.09	168.737	191.171	173.205	163.705	136.31	176.302	147.211	TCCACTGGCATGGGCCTGGTTTCTCAGAGGTTATCTATGGTCGGAAGCGC
Cct4	chaperonin containing Tcp1, subunit 4 (delta)	ILMN_1350731	29374	1.19922	1.15403	0.0264884	0.106939	8130.47	8130.47	9196.93	9729.24	8572.02	8786.46	8358.57	7681.42	7836.06	7552.24	7451.16	7605.82	7744.02	7424.8	GAGGCTGGCTGACTGGCACGAGTATGGAGAGAAGTATTGTGGCTAGAGTG
Lrrc46	leucine rich repeat containing 46	ILMN_1361074	287653	1.19912	1.05134	0.167901	0.785476	81.9793	81.9793	98.8271	79.9113	80.0941	97.245	94.4066	80.0654	73.2331	90.9562	82.6431	68.3143	79.2254	66.5158	AGGACTTGGAGCAGGAACTGCATCAGCATCAGGAACGCAGGCAGCAGGCT
Akr7a3	aldo-keto reductase family 7, member A3 (aflatoxin aldehyde reductase)	ILMN_1371516	26760	1.19889	1.25038	0.0765829	0.0578522	221.896	221.896	284.403	252.771	239.491	241.588	226.762	191.608	207.347	188.876	221.225	212.486	222.679	192.337	TTCCGCTAAGATACATCTGCCTTGGGGATGGCGCAGCTTACTGCCTGCCC
Zfp398	zinc finger protein 398	ILMN_1650497	500108	1.19864	1.04176	0.225226	0.854778	73.6727	73.6727	67.5692	75.5189	83.6828	92.767	94.3253	68.9962	65.9616	78.3478	65.7221	73.7536	57.9677	68.2954	CTCTCCAGGTTTAGGAGCTAAAGATCCCAGAGATCCCAGGCACACAGTGC
Plcg1	phospholipase C, gamma 1	ILMN_1368112	25738	1.19864	1.21623	0.112598	0.133685	1299.24	1299.24	1433.21	1577.4	1439.62	1447.22	1255.61	1175.98	1273.68	1144.6	1377.41	1190.86	1375	1011.71	AAGGTGCCTCAGCATAGCCAGCATTCAGCACACGCAAACCCACTGCCCAC
Ebp	emopamil binding protein (sterol isomerase)	ILMN_1368887	117278	1.19855	1.11879	0.122471	0.416809	1428.87	1428.87	1402.37	1848.34	1454.85	1634.5	1289.49	1305.15	1448.17	1614.19	1282.91	1370.33	1251.1	1358.01	AGGGCCAGAGTCAGAAAAGGTAGGGAACATGCGGAGCTACTGCCAGGGAC
Chmp1a	charged multivesicular body protein 1A	ILMN_1349286	365024	1.19855	1.20608	0.29917	0.351191	355.58	355.58	373.353	310.614	494.917	455.252	336.296	304.25	331.004	364.613	429.368	317.674	311.237	298.26	GCTGTGACCATGAAGGGGGTGACCAAGAACATGGCTCAGGTGACCAAAGC
LOC499530	hypothetical protein LOC499530	ILMN_1361144	499530	1.19831	1.18823	0.243375	0.335664	90.7759	90.7759	89.4707	125.635	82.7924	116.876	80.8245	93.6129	76.1975	94.6412	89.5144	75.5189	89.2269	87.4566	GCAGATGCGCTGTGGTTGCAGGATGTGCTGTGTTGGAGATGTGGAGAGGC
Asb6	ankyrin repeat and SOCS box-containing 6	ILMN_1376895	296627	1.19829	1.23299	0.106948	0.10283	183.202	183.202	189.055	212.018	230.694	205	153.91	171.066	167.698	185.762	189.354	173.556	187.124	149.506	TGCATGGTGCGTCCTGCTGGTCTGGCTTCAACCTCATTTTTGAGAGGCTC
Serinc2	serine incorporator 2	ILMN_1361153	313057	1.19824	1.00582	0.088021	0.976311	460.708	460.708	519.081	521.59	505.031	422.578	491.708	527.594	478.131	455.15	448.074	417.513	369.201	405.816	TCTTAGGGTCCCGAGAAGAGGGCCTGAAAGGAGAGAGTGGTCCAGAGCTG
Ubap2	ubiquitin-associated protein 2	ILMN_1356127	313169	1.19811	1.28812	0.112512	0.0569786	879.058	879.058	956.745	1004.42	1040.84	1064.75	788.177	755.146	860.658	755.146	990.599	861.588	861.925	702.564	GTCCAGCATAAGCCTGGTGCCTATATGTCTGCGCACAGCAGGGGCTTCTG
Abcf2	ATP-binding cassette, subfamily F (GCN20), member 2	ILMN_1359389	311959	1.19801	1.16822	0.061264	0.150217	1869.92	1869.92	1974.53	2204.62	2100.44	2093.3	1799.47	1733.96	1859.5	1771.2	1993.01	1791.57	1681.37	1547.72	CCAGCCCATCACCCCCGTTCTTTATTGCTTCTGGTTTGGAGCTCTGGGAC
Slc25a39	solute carrier family 25, member 39	ILMN_1352222	360636	1.19787	1.03824	0.0520831	0.761883	926.5	926.5	1066.41	992.671	908.984	1024.16	914.194	1003.94	928.488	995.284	794.139	862.176	904.527	772.87	CAACTGGCTCTTGCCCGGGTGGGAACAGGAGACTGAGCCAAGTGCCTTCC
Sharpin	SHANK-associated RH domain interactor	ILMN_1373042	81859	1.19772	1.19413	0.0480058	0.0824346	1565.04	1565.04	1698.92	1792.88	1770.27	1792.88	1506.01	1406.29	1538.66	1459.01	1564.6	1484.75	1573.52	1285.19	TATGCCCTCTTGTCACAGGCCCAACCACCACCTGAACTTTGGAGGGGACC
Zmynd19	zinc finger, MYND-type containing 19	ILMN_1364662	311791	1.19767	1.07837	0.107479	0.594216	307.005	307.005	316.507	335.29	334.852	351.613	336.88	280.063	297.028	329.7	296.844	311.044	234.908	279.978	CGATGACGGGCTGAAGAGCTGCCACTGCTGCGGGTTCACAGTTTCCAGCT
Exoc6	exocyst complex component 6	ILMN_1349112	50556	1.19766	1.11358	0.0495355	0.296281	1020.74	1020.74	1039.91	1082.98	1241.02	1140.27	973.992	1045.35	988.278	1029.95	985.297	927.288	989.708	856.611	CAGAAGCTGATCGAGACAGTGGTGAAACAGCTCAGAGGCTTGGTGACCGG
Pim2	pim-2 oncogene	ILMN_1354345	317366	1.19747	1.1028	0.0469226	0.336494	506.832	506.832	541.555	532.642	559.457	592.411	511.482	482.519	501.14	522.613	505.238	494.313	425.288	437.758	ATTGTGTACTGGATGTGGAGAGTGGCGCGTGTGCCCTCCTGTCCCTTCTC
Mri1	methylthioribose-1-phosphate isomerase homolog (S. cerevisiae)	ILMN_1651020	288912	1.19708	1.08236	0.191185	0.659582	476.657	476.657	489.526	611.014	486.18	501.407	578.981	458.3	454.914	440.141	498.152	461.784	370.03	417.147	ATGTCACCCCCCACGAACTCATCACAGGCGGCATCATCACTGAGCTGGGT
Brms1l	breast cancer metastasis-suppressor 1-like	ILMN_1374577	299053	1.19691	1.03123	0.103851	0.851513	313.515	313.515	376.396	283.948	343.77	348.151	346.384	323.198	335.29	301.341	311.044	275.897	279.197	260.13	GTGTTACCAAGTGTAATGTGCCATGGGAGCCAGGAAGTGTATTCAGCAGC
Sugp2	SURP and G patch domain containing 2	ILMN_1350311	361126	1.19668	1.21443	0.246206	0.274236	86.3113	86.3113	95.1696	113.651	78.5365	107.546	70.5567	91.7717	86.4302	75.0462	87.2151	94.9548	71.4334	75.3044	TGAAGCCCAAGAAGCCACCACTGCCCAGCAGATATCCCTGTCCTCAGGCA
Chd4	chromodomain helicase DNA binding protein 4	ILMN_1359896	117535	1.19667	1.13217	0.130401	0.368819	4835.46	4835.46	5925.59	5331.62	5379.45	4822.45	4552.93	4610.77	4991.58	4760.43	5063.96	4268.99	4965.05	3723.62	CAGCTACCTCTGTTGGCACCTTTTTAATACCAGGAACCCAGCGGCTCCAG
Blvra	biliverdin reductase A	ILMN_1369386	116599	1.19655	1.13242	0.293876	0.558396	1155.71	1155.71	948.75	1480.79	1418.26	1342.48	890.072	1286.6	1228.76	1155.95	963.043	1110.37	1126.51	1083.29	TCAGAGACTTCTGAAGGGGGCCAGGGTTTGGTCCTATCAACCATTCACCT
Oma1	OMA1 homolog, zinc metallopeptidase (S. cerevisiae)	ILMN_1366162	298282	1.19654	1.07165	0.3409	0.790391	134.386	134.386	121.026	179.237	127.016	164.902	146.968	171.236	123.448	110.884	102.205	123.448	135.403	129.746	CCGGATGCTCTGCCCATTCAGAAGCAGGAGCAGATACCACTGACATACGC
RGD1565767	similar to ribosomal protein L15	ILMN_1358698	311120	1.19654	1.04621	0.24469	0.843003	166.502	166.502	150.508	180.307	196.962	193.99	171.492	154.427	181.14	180.417	137.269	166.726	119.739	184.593	CCACACTGTTGGTGGATCTCGCCGTGCAGCCTGGAGAAAGCACATTACTC
RGD1562449	similar to hypothetical protein MGC2817	ILMN_1359931	366333	1.19648	1.26716	0.15918	0.105635	131.397	131.397	150.644	160.072	138.178	155.817	117.202	117.355	109.909	133.205	153.321	132.505	105.934	117.715	CCCCAGACACGGATTTCACCGGACATTCTCTCTTTGACTCTGACGTGGAC
Fgf2	fibroblast growth factor 2	ILMN_1350498	54250	1.19639	1.03398	0.218481	0.884328	74.8516	74.8516	77.4185	100.432	73.6138	72.8291	77.9154	76.9344	87.3167	69.6781	62.9698	71.3434	57.3026	79.0369	GAACTGGGCAGTATAAACTCGGATCCAAAACGGGGCCTGGACAGAAGGCC
RGD1565059	similar to hypothetical protein E130311K13	ILMN_1362740	499630	1.19631	1.14043	0.0967472	0.284516	171.786	171.786	196.351	166.248	200.104	201.741	178.766	169.345	176.574	145.74	153.441	171.439	148.314	164.902	GGGTCTCAGCGCCACCAAAGAGGGTCATTACGACAGGTTTCGCAGGGCTT
Casc3	cancer susceptibility candidate 3	ILMN_1352423	259170	1.1963	1.05587	0.200927	0.782136	92.0478	92.0478	91.2684	94.8104	97.5981	116.065	93.8673	98.102	89.9263	95.2361	100.873	84.7007	64.6895	86.5892	CCCAGCCAGTCTCCATCAAGCCCCCTCCATCTGAGGTTGTAAGCAGAGGT
Dlc1	deleted in liver cancer 1	ILMN_1360349	58834	1.19605	1.19362	0.415542	0.494818	77.9346	77.9346	63.1495	74.8794	94.1506	133.205	83.8511	74.5894	71.3148	65.4999	80.6106	77.4813	69.0234	67.2201	CCAGGGGAGCCTGTGCTCTCTTATTCACCTCTGTGGATCACGACCGGGCA
Tomm34	translocase of outer mitochondrial membrane 34	ILMN_1366369	311621	1.19604	1.23181	0.171328	0.162036	1053.66	1053.66	1266.93	935.12	1305.73	1335.7	966.493	881.052	1066.41	988.278	1095.77	948.75	1013.44	958.358	TGGTCCTGAAGCAGTACAAGGAGGCAGAGAAGGACTGCACAGAAGCCCTC
Tom1	target of myb1 homolog (chicken)	ILMN_1351051	361370	1.19599	1.15546	0.0655307	0.183017	464.397	464.397	529.181	566.363	454.176	525.956	455.744	435.558	452.156	447.497	399.595	479.495	427.342	427.342	GGAGCCTGAAGAGGGCTTTAGTGGCTTATTAGGAAGGGCAATGGTGGCCC
Ift57	intraflagellar transport 57 homolog (Chlamydomonas)	ILMN_1351336	303968	1.19592	1.10758	0.0282805	0.248276	1077.94	1077.94	1163.64	1237.77	1159.57	1175.98	1108.66	974.301	1073.44	1125.58	981.555	973.253	988.278	1017.02	ATCGGGGTTGTGGAGCACACGCTGCTTCAGTCAAAGCTCAAGGAGAAGTG
Kif26b	kinesin family member 26B	ILMN_1367965	305012	1.1958	1.06318	0.271665	0.788182	194.307	194.307	235.709	265.758	180.861	173.288	192.156	195.936	215.396	189.468	190.24	186.381	142.51	190.017	GAGACTCTTACCTTGCGGCTGTGAGAAAGGGGAGGGTGACGTGGGATTAC
Tppp3	tubulin polymerization-promoting protein family member 3	ILMN_1356424	291966	1.19546	1.09264	0.020577	0.284451	9522.86	9522.86	11007.9	10025.8	10514.2	10119.3	9388.06	9388.06	9657.27	9679.09	8866.55	8766.86	8896.54	8313.73	CTATGACGCCAAGGTGAAGAAGTGACACCTGCCAAAGCCCCCAGGGAGGT
Pcyt1a	phosphate cytidylyltransferase 1, choline, alpha	ILMN_1370274	140544	1.19536	1.12106	0.378894	0.657127	49.3372	49.3372	72.6393	51.276	37.515	62.6482	42.5493	46.2231	52.4145	53.762	42.3535	41.7325	46.7031	51.9401	GAACAGACAAACGGGGCAAGAGGACCTGGGAACGGGGGAACCAAAACAGC
Slc9a6	solute carrier family 9 (sodium/hydrogen exchanger), member 6	ILMN_1650351	302863	1.19534	1.13792	0.0313583	0.151873	3803.42	3803.42	4167.43	4431.21	4318.38	3954.79	3917.95	3580.48	3732.95	3592.01	3391.05	3413.97	3564.6	3743.39	GTGCATGAGTGAACTGCTCGTGGACCTGTGTTTCTGTTGTTCGTGGAACC
LOC100361527	LRRG00135-like	ILMN_1366627	100361527	1.19526	1.12255	0.109566	0.370835	179.622	179.622	196.158	187.191	196.009	214.042	168.995	182.571	173.646	181.082	183.121	170.947	178.819	134.834	CCCCAGAGAGCCCTTGGGCAGCACCCCACGAGCAAACTTGAGCCTCGGGA
RGD1566007	similar to hypothetical protein 4930509O22	ILMN_1371188	367332	1.19526	1.28193	0.200065	0.121875	166.361	166.361	217.496	154.721	198.98	202.069	149.791	142.804	134.496	174.144	158.748	151.763	146.819	187.413	GACCGCCGGGTTTGTCCCCTTCCAAAGAGTTACTGATAAAGATACTGGGG
Inpp4a	inositol polyphosphate-4-phosphatase, type 1	ILMN_1370488	80849	1.1951	1.19112	0.150323	0.214744	1906.76	1906.76	2089.92	2351.2	2120.35	2031.59	1811.84	1838.39	1901.24	1660.51	2077.64	1954.7	1776.21	1438.49	CACCTTTCCCCATTTAGGAAGGAATGTGCAGTCTCTGGGCGGTGGGCATG
Arhgap21	Rho GTPase activating protein 21	ILMN_1364451	307178	1.19496	1.16349	0.036758	0.108295	1757.56	1757.56	2102.97	1954.7	1907.49	1888.36	1800.2	1597.86	1685.51	1666.58	1643.05	1642.07	1752.18	1536.09	ACACAGGTGGATACAGAACTCCCATTCCTTAGTCATTCCAGGCGGATCTG
Rab33a	RAB33A, member RAS oncogene family	ILMN_1360480	317580	1.19494	1.05852	0.0632573	0.638122	1018.65	1018.65	1040.84	1198.83	1112.24	1061.25	1061.25	1142.94	1050.98	920.3	955.291	913.75	951.32	869.932	CATGTGCCTGGCTTGCCGACTGAAGGCCCAGAAATCCCTCTTGTACCGTG
Got1	glutamic-oxaloacetic transaminase 1, soluble (aspartate aminotransferase 1)	ILMN_1356126	24401	1.19492	1.20135	0.0365597	0.0562831	8113.93	8113.93	8731.7	9117.58	9278.07	9502.32	8059.06	7191.57	7382.94	7875.06	7655.07	8313.73	7247.08	7464.62	GAGTCCTGTCCCCAAAATCAAGTTGTCTGAGGAGCCGGCTGTGACTGTGG
Tmem175	transmembrane protein 175	ILMN_1374099	305623	1.19483	1.06043	0.161472	0.72957	277.594	277.594	319.301	272.183	282.499	331.596	302.417	302.498	265.175	265.4	266.368	286.917	205	254.961	GGAACATGCTTTCATGTTTGCCAAGCTCGCACTGTACCCCTGTGCCAGCC
Dlgap4	discs, large (Drosophila) homolog-associated protein 4	ILMN_1365698	286930	1.19477	1.15005	0.344299	0.542592	813.372	813.372	1147.25	801.914	906.236	801.914	862.176	611.946	880.298	822.913	876.042	602.11	868.393	716.314	GACCCTGAGCCAACTTTCCAATTGACACGTACAAGGGCTCACAAGGTGGC
Serp2	stress-associated endoplasmic reticulum protein family member 2	ILMN_1358457	498546	1.19397	1.15559	0.0469226	0.145518	1439.89	1439.89	1448.86	1721.87	1560.38	1696.12	1428.32	1336.59	1425.77	1360.27	1371.03	1246.75	1389.19	1368.21	GCGGGTCTATAGGAAGCGAACAAGCCATGGGTGATAGAAAGGCGGTCCCC
Nol10	nucleolar protein 10	ILMN_1373964	313981	1.1939	1.14331	0.0469226	0.17511	386.752	386.752	419.29	468.926	418.333	411.88	381.052	407.774	366.756	347.911	351.261	382.615	358.621	345.945	GAAGTTAAAGGGAGGCACCACCATGCCAGCCAGAAAGTCTGTCCTCACTG
Armc8	armadillo repeat containing 8	ILMN_1354145	315949	1.19373	1.22916	0.0480537	0.0459511	513.384	513.384	566.771	546.235	634.773	589.367	466.954	493.27	433.56	508.094	514.419	474.71	483.392	483.195	GACTCCTTCTATTTGCACACGTCACCTTGGACTGCAGGGAGCTGTTTTGC
Ada	adenosine deaminase	ILMN_1358817	24165	1.19363	1.12989	0.28093	0.547402	149.934	149.934	160.463	192.113	149.651	163.228	158.857	133.165	140.979	154.92	141.872	157.485	100.85	164.633	CCCTGAAGATGGCAAGGCCGCTTCTCCGAGCCTCATCCTGTGAATGGAGT
Morn4	MORN repeat containing 4	ILMN_1359602	293950	1.19345	1.15817	0.0483602	0.141797	784.108	784.108	861.925	856.97	873.657	901.916	790.061	730.311	723.927	774.436	739.606	644.017	783.556	768.697	GGCAGAGGGCAACCCTATCCGGGCATCTGTGAAATGATCTGGAATCGCAC
LOC100360447	hypothetical protein LOC100360447	ILMN_1373086	100360447	1.19339	1.12689	0.111347	0.352744	267.666	267.666	292.503	344.583	264.109	286.234	265.517	251.284	277.256	255.423	268.593	252.96	214.584	257.667	GGAGCCTTTGGCACCACAGTGGATTGCCGTGGCATTACTGCACCAAGAAG
Slc12a3	solute carrier family 12 (sodium/chloride transporters), member 3	ILMN_1354820	54300	1.1932	1.10916	0.487305	0.751417	53.2266	53.2266	82.5698	67.2306	55.4486	37.8892	58.4824	61.8698	52.8357	40.3076	53.4031	40.9057	51.7161	50.9281	ACATAGGCATGTTTCACGAGGTGATAGGGACCACACCTACGGTTGATGGG
Slc39a5	solute carrier family 39 (metal ion transporter), member 5	ILMN_1361348	362812	1.1931	1.10807	0.180907	0.529876	66.1658	66.1658	78.7554	72.9385	72.8786	66.4284	57.9931	78.8271	64.6343	62.432	60.3143	58.6287	53.2009	72.9523	CACCACAGGAACGGAGGCGGGACACAGGGCCAGTAGGAGCAATAGGATTT
Fam43a	family with sequence similarity 43, member A	ILMN_1355801	288031	1.19284	1.08342	0.2857	0.714456	62.7135	62.7135	90.8372	61.1212	64.277	61.0156	63.068	60.3501	74.9231	55.4195	48.9694	59.5267	56.078	65.7942	CCCAGCTCCGGGACACCACTTCCTCTGTCAGGCTGTGCTTCAGACATGAA
Sdad1	SDA1 domain containing 1	ILMN_1368182	289504	1.19259	0.975785	0.235678	0.921826	107.994	107.994	115.965	144.511	103.226	96.2457	140.221	112.171	100.496	116.183	95.7278	101.038	94.9548	89.6167	GACTAGCAACCGCTATGGCTGGAAGGACAGACCGAAAGGAGTTTGTGAGG
Ube2l6	ubiquitin-conjugating enzyme E2L 6	ILMN_1373472	295704	1.19258	1.0754	0.0485269	0.491741	1493.92	1493.92	1693.89	1549.05	1633.25	1619.52	1571.83	1477.8	1522.59	1467.27	1285.93	1276.93	1352.8	1544.61	TGGGGGGAACTGTGTGGTGGGTACTCCTTCCTGGAGTCATCTGGCTGTAG
Olig2	oligodendrocyte lineage transcription factor 2	ILMN_1366499	304103	1.19241	1.02612	0.356029	0.937456	46.1456	46.1456	70.832	46.5079	40.4872	44.4915	49.5503	45.028	43.1973	55.5361	39.4683	46.5224	35.1062	45.5363	ATGAAGAGACTGGTGAGCGAGATTTACGGGGGTCACCACGCCGGCTTCCA
Ckap4	cytoskeleton-associated protein 4	ILMN_1370644	362859	1.19237	1.15095	0.0744327	0.20215	707.137	707.137	860.03	805.59	807.072	681.972	666.2	635.838	753.063	681.229	657.581	680.351	656.905	641.912	CGTGTGCTGCATGTGTTCTCACTGTACCCTCGCCCCTTTGAGAGGTATTG
Tbc1d7	TBC1 domain family, member 7	ILMN_1367341	361227	1.19235	1.14765	0.195664	0.387707	384.32	384.32	396.428	357.815	492.468	474.45	370.943	397.04	339.646	381.932	413.748	378.065	338.584	309.605	AAAGGTGCTTCGCGGGATGCCTACCCGAGTCCAGTTTACAGAGGGTCTGG
Ifi27	interferon, alpha-inducible protein 27	ILMN_1650955	170512	1.19227	1.09417	0.0335222	0.323636	11023.6	11023.6	11889.6	11385.3	11889.6	13078.5	10493.2	11167.6	10956.9	11438	9933.6	9801.13	10716.1	9984.62	CCCATTGGAGTCAAGACTGCTGTCGCCATGCTTGGGGGAGCCATGACAGT
Or51t1	olfactory receptor, family 51, subfamily T, member 1	ILMN_1363869	502357	1.19222	1.01514	0.273933	0.959569	60.6635	60.6635	78.4679	57.0557	60.47	64.5185	55.687	74.2062	72.7705	54.6979	63.1128	57.7935	50.2612	47.1586	CGCCAAGCCATATTCCGCCTGTTCCGATTCAAGGGCTCAAGGGGCTACAG
Atg13	ATG13 autophagy related 13 homolog (S. cerevisiae)	ILMN_1364978	362164	1.19209	1.21055	0.339684	0.362397	68.917	68.917	80.4739	59.6943	96.8549	79.0645	55.5758	66.0564	73.6502	63.3564	50.5392	66.932	73.7827	72.986	CTATGGCAGAAGACTTGGACTCCTTACCAGAGAAGCTGGCTGTGCATGAG
Cdyl2	chromodomain protein, Y chromosome-like 2	ILMN_1349721	292044	1.19163	1.09666	0.0652835	0.39787	278.132	278.132	344.583	305.95	293.82	276.014	292.408	280.834	256.796	280.315	252.218	272.096	247.679	249.457	GGCCTGGCTTCAATCTTCTCTCCAATGCAACTCGGCGTGACTCTTAGGGC
Ano4	anoctamin 4	ILMN_1353101	299714	1.1914	1.11916	0.110624	0.377304	624.578	624.578	698.637	706.112	665.967	679.783	617.68	613.333	599.354	626.948	668.366	632.356	545.105	481.133	GGCAGCAAGGAGCCGACTGACGGAGGTGGAGTCCCGCTGTCGTGAAATCA
Efna1	ephrin A1	ILMN_1650100	94268	1.19138	1.08433	0.151301	0.602581	85.7873	85.7873	104.402	78.8183	95.5178	96.951	81.8601	87.8672	89.0463	86.0623	80.7064	88.194	81.2051	65.4404	GGCAAAATCACTCACAGCCCCCACGCCCATGTCAACCCACAGGAGAAGAG
Dhodh	dihydroorotate dehydrogenase (quinone)	ILMN_1376991	65156	1.19132	1.09454	0.147158	0.546883	388.727	388.727	494.313	384.851	417.513	409.539	384.244	375.506	425.455	369.201	380.623	403.711	303.498	346.273	GATGCCATTGGAGCAGATCATCGGAGGTGACCATACGTGCCAGAAGTCCC
Sybu	syntabulin (syntaxin-interacting)	ILMN_1366260	500865	1.19099	1.17446	0.0276286	0.0656221	2327.67	2327.67	2524.99	2436.85	2787.26	2677.63	2251	2243.4	2210.58	2162.11	2188.76	2117.68	2193.43	2244.93	GTGCCCCTGCCGTGTTGTCTGAGGTGCCCGTTCTTATACTAATGGTTCAG
Rgs19	regulator of G-protein signaling 19	ILMN_1361984	59293	1.19097	1.27845	0.393673	0.28327	174.767	174.767	182.221	243.242	191.337	192.686	140.566	185.809	148.207	158.027	194.36	210.092	113.995	174.492	GAGGCCTAGGTCATTTGTCACACAGATGTTCTCCCATGGGCAGCCTAGGG
Sec22a	SEC22 vesicle trafficking protein homolog A (S. cerevisiae)	ILMN_1366022	117513	1.19079	1.18301	0.190197	0.27221	151.069	151.069	183.657	136.026	171.689	191.764	137.269	144.107	138.956	152.773	119.237	157.209	144.894	150.612	GGGACAGCGGCCTGCCTTTACCAGATGATTTGCCTTTGCCTTCAGGGGAG
Armcx6	armadillo repeat containing, X-linked 6	ILMN_1348921	363496	1.1907	1.1042	0.259471	0.617515	116.565	116.565	148.455	110.661	153.281	105.599	108.281	107.738	118.177	129.746	116.109	119.4	92.3651	103.312	CCCCGTGGCCCCTAGCTGTGGAGAACTAGCCTCAAATCACAGCGTCTAGA
Olr540	olfactory receptor 540	ILMN_2039851	295792	1.19063	1.22772	0.209613	0.197642	78.1688	78.1688	73.156	96.3335	98.01	89.6744	72.6732	66.2909	86.7723	65.2179	79.3909	81.7493	73.0509	65.0095	GATGTGAAAGAGGCAGCCAAGAGGTCAGTTTGTAGGGAGAGGAGTGGCCC
Mif	macrophage migration inhibitory factor	ILMN_1363139	81683	1.19039	1.11815	0.121291	0.394372	1016.09	1016.09	961.884	1105.53	1124.51	1305.15	1004.86	943.621	1115.45	943.975	1009.67	954.432	913.115	883.311	GTGCCTCCGTGCCAGAGGGGTTTCTCTCCAAACTCTCCCAGCAGCTGACA
Paqr7	progestin and adipoQ receptor family member VII	ILMN_1350500	313615	1.19015	1.22544	0.270821	0.26037	106.084	106.084	106.333	107.91	162.353	112.442	111.69	90.4727	101.17	90.8604	105.827	100.049	112.323	87.789	GCGGCGCAAACTCCATCAGAAGACCAAGTGAAAGCGAGTGGGTGGGAGCT
Cir1	corepressor interacting with RBPJ, 1	ILMN_1359605	362149	1.19012	1.14155	0.136181	0.324113	424.032	424.032	483.392	482.251	399.88	521.842	462.971	403.144	373.209	411.243	414.481	432.358	357.897	378.065	GGTTCTGACCGGAAGTCCAGAAGCCACCAGCACAGTCCAGAGAGGAAAGG
Gpr149	G protein-coupled receptor 149	ILMN_1353576	192251	1.18994	1.0666	0.238315	0.745413	1113.21	1113.21	1423.02	1227.38	1226.86	984.834	1279.26	1109.48	1138.91	1008.72	1035.44	1166.31	1045.35	833.766	AGGAGTCCATGACCAGATTAATTTCTCCAAACACCTTATCGGCACACTGC
Dirc2	disrupted in renal carcinoma 2	ILMN_1376332	303902	1.18979	1.11261	0.0325389	0.22653	2264.42	2264.42	2501.02	2604.21	2426.46	2418.14	2182.94	2123.35	2368.75	2271.43	2038.32	2000.46	2223.96	2102.97	GTGCTGGCACAAGTGTGAAGTCCAGCGCCCACTGTAACTTACCAGGTTAG
Dclk1	doublecortin-like kinase 1	ILMN_1358052	83825	1.18978	1.09012	0.022765	0.296623	1754.1	1754.1	1962.5	1896.21	1863.64	1930.83	1673.28	1754.35	1873.76	1723.88	1581.42	1614.19	1638.3	1597.86	GGTGGTAGTCTGGTGATGGGACTTGCCCTTCCTTACCAACAAGACCAGTC
Tmem19	transmembrane protein 19	ILMN_1360678	299800	1.18976	1.16048	0.0680976	0.163679	1292.74	1292.74	1296.8	1607.14	1435.82	1434.85	1218.23	1182.14	1214.16	1353.99	1288.58	1205.52	1140.77	1209.22	CCTCTGTGGGTAAAGATTCACGAACAATGGAGCTGCTCTTGGCCTCAGTG
Plag1	pleiomorphic adenoma gene 1	ILMN_1363846	297804	1.18972	0.845422	0.327942	0.415703	57.6585	57.6585	61.8448	72.0094	51.6232	48.4476	61.6159	69.4016	63.722	80.0137	50.7915	58.3042	37.8335	49.6209	TGGGCTTCCTCTTGTCAGACAGCCACCAAGAATGTCATCGGTAGCTCCGC
Tle2	transducin-like enhancer of split 2 (E(sp1) homolog, Drosophila)	ILMN_1361447	299636	1.18956	1.14139	0.110429	0.287882	293.719	293.719	328.202	323.899	315.907	333.203	290.411	299.536	312.44	242.583	273.483	279.024	304.614	240.409	GGACAAGAAGGCCACTGTGTATGAGGTGGTGTACTGAACCATGTGCTGCC
Fah	fumarylacetoacetate hydrolase	ILMN_1354201	29383	1.18947	1.09475	0.209832	0.61071	129.9	129.9	153.281	161.165	148.105	110.661	138.037	126.35	132.317	122.147	133.899	119.347	124.649	101.538	CGATGTGGGGCAGGGGCAAACCAGGACCTTTCTTCTGGACGGAGATGAAG
RGD1563533	similar to novel protein	ILMN_1365938	313713	1.18947	1.15455	0.219441	0.385614	96.9194	96.9194	115.584	114.141	82.6995	123.448	94.103	96.9957	98.9524	83.9266	98.8558	97.9562	81.0098	85.7724	CTGGACGGAGCCATTAAACATGCGAATTTCCACTTCCGGACGGAGGGAGG
RGD1359634	similar to RIKEN cDNA 1700088E04	ILMN_1368668	315126	1.1893	1.23666	0.246522	0.211807	125.147	125.147	130.816	168.995	117.164	158.395	133.205	96.737	105.228	129.369	115.799	117.202	121.441	124.421	ATGAGACAGTACCCTAGACGCTGCCCAGGGATGCAGAGCCTCAGTGGGAT
Map2k5	mitogen activated protein kinase kinase 5	ILMN_1376514	29568	1.1893	1.14506	0.138262	0.313856	186.972	186.972	190.576	235.009	202.162	203.742	215.48	163.153	174.804	174.606	177.461	188.223	175.916	156.924	GAGACCTCAGCAGGACACTGACCACCCAGGACCAGGCATCAAGGTCACAA
Shkbp1	Sh3kbp1 binding protein 1	ILMN_1371108	292735	1.18915	1.08089	0.175364	0.635268	433.722	433.722	473.699	540.62	443.858	435.077	463.338	387.964	432.183	466.358	433.56	371.408	455.35	337.298	GGGGAGGCTTCCTGTTGGAGCCAGGAACTCTTTAGTGTGATCTTGGTCGC
Nacad	NAC alpha domain containing	ILMN_1372544	289786	1.18914	1.11963	0.191572	0.483867	85.3482	85.3482	90.4559	117.907	91.8408	79.3429	73.0778	88.6709	87.2799	87.4458	85.8872	76.7091	80.3981	73.3788	TATTGCAACCATCCTGAAAGGGGACCAACGAGAGCCCCATGGCCTGACCC
Nutf2	nuclear transport factor 2	ILMN_1354892	291981	1.18914	0.989906	0.41602	0.978027	69.5185	69.5185	83.0238	78.9386	70.5794	62.7576	74.1794	64.5352	61.2917	103.033	67.9104	71.4938	45.2017	66.1533	CTAAGCTGCTGTGTATTGGGGGAAGTAGGGGTGGGAGAGGTAGATGCCAG
Nadsyn1	NAD synthetase 1	ILMN_1350701	353255	1.18904	1.17699	0.532172	0.62257	303.807	303.807	391.515	244.853	383.745	362.509	338.894	265.661	316.165	244.132	426.953	233.215	331.826	201.92	GACCTGAGACCCTTTCTGTACAACACGAGGTGGCCCTGGCAGTTCCTCTG
Psmg2	proteasome (prosome, macropain) assembly chaperone 2	ILMN_1365613	291539	1.18898	1.11107	0.166229	0.487793	455.109	455.109	569.284	480.826	457.498	496.568	496.075	443.543	456.736	406.048	458.626	444.338	343.115	445.008	GGCTTCAGATAATCAAACCATGTAGTGACGGCCCCGTGGCCTCTGTCTTG
Syngr3	synaptogyrin 3	ILMN_1371799	302975	1.18892	1.20509	0.0839888	0.101437	1174.95	1174.95	1365.01	1271.83	1308.68	1354.91	1059.39	1066.88	1145.16	1127.7	1143.81	1010.43	1303.5	1022.64	CTGAACAAGTCCCTCCCCAGTCTATCCCCTTTTAAGACCCAGACCAGGTG
Bid	BH3 interacting domain death agonist	ILMN_1373775	64625	1.18887	1.18669	0.251888	0.325397	502.029	502.029	508.094	455.35	709.692	612.14	546.823	482.757	455.15	421.819	488.19	475.094	505.45	429.172	ACACTGGAGTGAAGCCAGGTCCCAGAGAACAGCCGCGTCTCCCTATTTCC
Chrnd	cholinergic receptor, nicotinic, delta	ILMN_1366954	54240	1.18885	1.02157	0.153423	0.914347	86.5632	86.5632	99.4825	96.8017	79.7311	94.7545	89.0463	81.2181	98.4255	93.8455	74.9875	68.1104	78.3478	91.0177	GAATTGTCCTTGAGCTTGTGCCTATCTGGGGCTGTGTGGCTGGGCAGAGG
Tcta	T-cell leukemia translocation altered gene	ILMN_1364641	306587	1.18879	1.14727	0.0439389	0.148625	1678.15	1678.15	1682.49	1949.59	1910.86	1913.8	1540.28	1585.16	1632.32	1737.32	1588.89	1582.31	1494.29	1598.76	CACAGCCTCATGCCCACCCACTGACATCACTACAAGAGTCAAGGTCTCAC
Pten	phosphatase and tensin homolog	ILMN_1361561	50557	1.18877	1.05766	0.113704	0.696046	812.886	812.886	1045.35	750.945	853.343	884.543	888.884	774.04	861.588	798.758	745.177	740.351	720.611	746.317	GGAGCCATCAAATCCAGAGGCTAGCAGTTCAACTTCTGTGACTCCAGACG
Rnf39	ring finger protein 39	ILMN_1361742	171387	1.18834	0.948842	0.330241	0.836787	104.257	104.257	123.328	104.795	121.171	88.5378	121.985	103.292	121.374	111.855	109.803	105.904	67.9183	88.0353	ATGGTGCTACCTCCCTTCTCAGGCTGGGGGCAACTCAGACATCCCAAACA
Tbcc	tubulin folding cofactor C	ILMN_1368347	316221	1.18828	1.23294	0.0618578	0.0489806	908.488	908.488	1119.27	978.889	964.565	1072.56	906.494	862.601	763.644	821.473	911.986	852.085	878.494	832.803	CCAGCAGCTCCGCGTACACACTACCAAAGACACCCGCATCTTCTTGCAGG
Lrrc30	leucine rich repeat containing 30	ILMN_1367898	301711	1.1882	1.08566	0.288768	0.699745	79.9589	79.9589	105.85	72.3101	83.8897	89.3949	75.2446	80.7695	78.3478	86.7723	62.5941	65.7144	96.1882	72.7855	ACGACATCCAGACCCTCCCAGATGAACTCTACCTGCTGTGCAGACTGGGG
Cep164	centrosomal protein 164	ILMN_1374918	363055	1.18807	1.37618	0.414508	0.171572	78.8103	78.8103	103.626	78.5107	93.5552	97.6236	87.4003	48.9815	55.9433	86.5019	85.3603	82.6431	76.9164	68.7343	TGCCATGGGACTTGGCTATGCTGGGCCCGTGCCTCTTTCTGATACCTCAG
Socs7	suppressor of cytokine signaling 7	ILMN_1363183	287659	1.18785	1.07889	0.216105	0.678485	163.177	163.177	178.394	163.377	175.28	193.192	155.386	158.857	180.064	163.885	154.721	170.279	112.742	166.896	GAAAGGGTTGTGACTCTCGGCACAGACTTTGGTCCCCTGTATCCCTGGGG
Ccl27	chemokine (C-C motif) ligand 27	ILMN_1366730	362505	1.18784	1.29964	0.277314	0.147194	143.2	143.2	138.669	140.302	177.969	216.682	127.547	121.627	123.681	137.062	120.699	137.022	142.135	160.318	GGCATCCGTGGAACAAGACTAAGGAGAAGCAAGAAGCCTTGCCACTGCCC
Mboat4	membrane bound O-acyltransferase domain containing 4	ILMN_1369092	306515	1.18761	1.17954	0.13914	0.211807	94.2364	94.2364	89.7778	127.519	102.14	105.711	94.9783	91.1059	91.1059	80.9998	84.9434	86.4089	94.2493	89.8251	TGTATCAGATCCTGGCCCCTGCGGCTGCTTTATAGATCCCTCACTTGGGC
Prpsap1	phosphoribosyl pyrophosphate synthetase-associated protein 1	ILMN_1368936	64390	1.18755	1.16426	0.101783	0.200533	1532.76	1532.76	1544.61	1805.51	1796.5	1696.9	1544.61	1292.4	1567.69	1478.53	1563.42	1299.52	1514.52	1389.19	CTAGTGTCTGCTCTGGGGAAGGCAGGTGAGGCGTTGAGCTTGGTCAGGGA
Pde2a	phosphodiesterase 2A, cGMP-stimulated	ILMN_1372916	81743	1.18754	1.12852	0.0508454	0.215709	696.535	696.535	747.577	802.796	703.669	823.541	717.098	649.297	653.058	705.187	638.169	682.475	653.058	614.818	AGTCTCCGTCATTCTGTGGAGTCCGTGAGTGGTTGTGGCATGCTCTGCCA
Rnf185	ring finger protein 185	ILMN_1366460	360967	1.18744	1.00958	0.377197	0.977521	98.6548	98.6548	95.4613	97.2851	118.464	109.651	110.884	91.7458	113.132	100.896	128.938	77.0397	68.6428	88.9896	GGACAAGGTCATCCCACTCTATGGCAGAGGCAGCACTGGACAGCAGGATC
Arhgdia	Rho GDP dissociation inhibitor (GDI) alpha	ILMN_1364052	360678	1.18733	1.1105	0.0310319	0.223426	8340.13	8340.13	9711.36	9314.01	8693.05	8896.54	8261.23	7846.73	8620.52	8231.36	7826.65	7552.24	7961.88	7479.29	TCCCTGGACCCAACCAGGACAAACGTGGGACCAAGTTCACGCAGTTGGGA
Gnpda2	glucosamine-6-phosphate deaminase 2	ILMN_1361833	289608	1.18731	1.06346	0.639397	0.909657	747.007	747.007	629.204	999.102	692.493	976.186	678.491	878.135	549.043	1015.66	461.784	1014.19	484.539	942.325	CAGGAGTCCTACTCATTAATCAAGGAACTCTGAGGAGATGACAGTGCCCT
Fuz	fuzzy homolog (Drosophila)	ILMN_1367392	308577	1.18727	1.07677	0.465666	0.819703	75.5089	75.5089	56.4292	88.2355	76.2838	118.752	70.2039	80.9998	86.2698	68.3949	70.3851	61.7343	87.4759	59.7218	CCACCACCCACTTCCCACCAGAACCGGGGCCAGCAGAGAAACAAGAAGAT
Snx25	sorting nexin 25	ILMN_1353074	306471	1.18726	1.11536	0.0577673	0.282321	2357.75	2357.75	2611.09	2754.85	2440.56	2559.74	2430.16	2302.32	2470.77	2100.44	2254.35	2305.59	2133.66	2039.37	CACTGAGGATTCTGACCATTCCTGTGTCTCCCGTGTATTGAAGACCACTG
Rabac1	Rab acceptor 1 (prenylated)	ILMN_1368049	83583	1.18722	1.14046	0.045554	0.166097	16115.6	16115.6	17404.7	17679.5	17542.4	18717.2	14459.2	14963.3	16265.8	16970.6	15600.9	14578.9	15518.6	14408.2	AGCCTAACTCTGAGCCTTCCACCCTAGACCTCAAACCCGGGGAGAGGCTT
LOC686141	similar to Spetex-2C protein	ILMN_1366530	686141	1.18702	1.36684	0.247183	0.0679898	59.4416	59.4416	85.2967	71.776	58.8531	66.0564	60.9028	49.3042	47.0637	48.2526	49.3683	63.1383	63.9982	60.0976	GGGCTGCATTTGAAAGACCTTGAGATGTGGCATGGAACACGCCTCACGTT
Ppm1j	protein phosphatase 1J	ILMN_1350289	295341	1.18695	1.13462	0.133266	0.337578	437.41	437.41	492.795	463.839	468.145	508.764	410.101	406.72	495.332	397.601	442.056	362.37	458.796	373.209	ATGACATCTCGGTCTTCGTTATCCCCCTGGGAGGGCCAGGCAGCAGTTAC
Zswim3	zinc finger, SWIM-type containing 3	ILMN_1356611	311630	1.18682	1.13146	0.0570978	0.216133	552.266	552.266	598.678	652.503	553.97	636.845	562.786	533.328	532.884	525.73	561.599	512.59	504.188	478.588	TTCAGAGACAGAGGGGAGGAGGGTAGCCCTGGATTGTCGACTGTTGCTGC
Pla2g6	phospholipase A2, group VI (cytosolic, calcium-independent)	ILMN_1366781	360426	1.18662	1.1186	0.0854196	0.321018	1329.43	1329.43	1543.73	1352.1	1434.85	1521.44	1261.64	1208.02	1421.23	1343.59	1342.48	1165.72	1308.68	1122.16	TCCAGGCTAATGAAACCCAGCGCCATTCCGCCATTCGACTTTGCCCCTCG
Ubox5	U-box domain containing 5	ILMN_1362885	296161	1.18656	1.20104	0.282007	0.314644	87.0784	87.0784	92.7215	103.1	88.803	108.619	77.5558	85.2711	71.1701	94.1506	104.712	68.7061	89.9785	71.8599	CTACCTCAGAGCCGACTGCCAAGAAGATGAAAGGTGCCAGCGAACTGGGC
Trank1	tetratricopeptide repeat and ankyrin repeat containing 1	ILMN_1352248	316022	1.18644	1.14716	0.568683	0.708665	70.1574	70.1574	63.1698	80.4327	103.924	69.2038	78.8183	70.1546	64.7949	58.8932	70.8996	84.5112	36.9445	83.3107	CCCGATCATTGAAGAAGGCAAAGTGGTGGTGCAGGACGTTGAGCAGAGCG
Abcc10	ATP-binding cassette, subfamily C (CFTR/MRP), member 10	ILMN_1352721	316231	1.1861	1.08037	0.277835	0.710249	70.1296	70.1296	60.9028	95.0398	70.8865	82.0521	70.1699	73.0247	60.1032	80.24	65.3161	72.7855	62.2243	57.5021	GCTGACCATTGCCCACAGGCTCAACACGATCCTAAACTCTGACCGGGTGC
Mapk3	mitogen activated protein kinase 3	ILMN_1366612	50689	1.18592	1.13494	0.0783309	0.245062	6273.07	6273.07	6587.58	6225.35	7319.46	7666.39	6262.47	6082.85	5803.71	6273.46	5630.99	5428.42	6211.29	6127.66	CTTTGACATGGAGCTGGATGATCTCCCCAAGGAGCGGCTGAAGGAGCTGA
Magi2	membrane associated guanylate kinase, WW and PDZ domain containing 2	ILMN_1369780	113970	1.18585	1.0836	0.135916	0.579191	114.613	114.613	131.794	115.367	131.338	120.717	120.831	118.013	122.18	100.36	120.099	104.508	107.483	90.3632	GCAGGCAGACCTAAACTGATCCTAAAGCCCCCGGTTCCATGGTGGGAGCT
Stat5b	signal transducer and activator of transcription 5B	ILMN_1371836	25126	1.18578	1.16419	0.153423	0.266039	197.272	197.272	197.306	227.795	228.787	226.388	186.7	175.885	196.962	195.936	230.911	177.515	171.292	167.698	ATCCCTCACGCGCAGTCATGACCAGACCTCACCGCCTGCAGCTTCACTGT
Vangl1	vang-like 1 (van gogh, Drosophila)	ILMN_1352846	690366	1.18572	1.07449	0.365368	0.77828	75.6321	75.6321	80.6106	97.1367	85.4784	67.5204	84.8419	62.9119	69.4714	91.4358	62.5645	84.9641	56.1315	76.6248	GGCTCTCGACACAGTGGAGACTTATTAGTGACGAGGCTGTGACGAACGGG
Rhebl1	Ras homolog enriched in brain like 1	ILMN_1356637	359959	1.18565	1.04353	0.0536728	0.709115	992.963	992.963	977.805	1106.26	1105.53	1079.78	1049.37	958.358	1104.08	980.694	875.647	941.979	854.615	926.939	CCGAGGATCTGCCCTCCTGGGTATATTTTGGGTGTTGGTTGGGTAAGGGT
Trmt11	tRNA methyltransferase 11 homolog (S. cerevisiae)	ILMN_1352151	378794	1.18562	1.09279	0.127533	0.518027	127.577	127.577	135.458	126.717	143.347	152.071	133.165	148.814	109.484	120.932	114.415	113.92	123.367	117.762	GCCACGGAAGAACAGTGTAGCCACGAAGGAAAGCTCTGACACTGGCCATC
Gale	UDP-galactose-4-epimerase	ILMN_1356000	114860	1.18561	1.19326	0.219477	0.267159	181.19	181.19	248.123	204.111	184.67	183.026	162.049	183.749	151.827	186.761	159.293	206.09	165.3	159.643	GCGCATGGCTGAGGCTCTCCTTACCACGGACCAGAAAAGAGCAGCTACCT
Mad2l2	MAD2 mitotic arrest deficient-like 2 (yeast)	ILMN_1376282	313702	1.18551	0.971446	0.216001	0.894975	192.139	192.139	185.521	217.779	178.685	227.893	221.391	184.549	217.956	207.451	198.77	168.347	138.428	179.813	GAGCGAGCTCATAAAAACAGCTGAGGGCACCTCTGTCACCAGACGCCCAG
Anks6	ankyrin repeat and sterile alpha motif domain containing 6	ILMN_1369047	362515	1.1854	1.11601	0.389438	0.66175	78.6188	78.6188	112.442	89.2421	64.1596	86.1759	87.2151	87.0671	63.7618	73.8707	87.789	66.8201	76.3599	62.7308	ATGTGAGGAAGCTCAATGCTGTCCCTAATGAAGCTGGTGCCCGAGTCTGC
Taar3	trace amine-associated receptor 3	ILMN_1355341	494319	1.18533	1.06438	0.524045	0.868763	56.8154	56.8154	61.4571	58.8282	54.818	71.6742	59.8392	52.5264	41.4855	84.8795	61.8797	68.0697	39.2175	43.5621	CAAGACTCTCGGTATCGTCATGGGGGTGTTTCTGGCGTGCTGGCTACCTT
Vom1r14	vomeronasal 1 receptor 14	ILMN_1369118	494304	1.18531	0.904694	0.274758	0.614752	66.9313	66.9313	64.8873	71.7181	61.7398	76.6669	80.8409	95.2844	67.1128	63.6058	58.6453	64.0388	48.2242	61.6159	GTCTTCCAAGCCATCACCATCAGTCCCAGAAACTCCTGCCTTAACGGTCT
Ppcdc	phosphopantothenoylcysteine decarboxylase	ILMN_1369486	363069	1.1852	1.21303	0.364677	0.36471	151.636	151.636	134.92	161.91	170.005	231.004	120.182	142.135	141.474	163.955	169.138	145.1	118.814	149.103	CTGGGACCTCAACAAGCCTCTACTCTTCTGCCCCGCCATGAACACTGCCA
Tmub2	transmembrane and ubiquitin-like domain containing 2	ILMN_1363208	303567	1.18504	1.13619	0.056759	0.198034	1320.08	1320.08	1395.17	1581.42	1538.66	1329.93	1219.07	1271.18	1345.93	1298.9	1290.15	1225.68	1245.24	1162.63	GCCCAATTCCGAGGATGAGTTCTAGGTATAGATTGCCCTCCCCTAGGCCC
Anapc5	anaphase-promoting complex subunit 5	ILMN_1372087	288671	1.18488	1.15456	0.064145	0.1617	3530.9	3530.9	3688.14	4013.67	4069.91	3917.95	3482.98	3343.61	3460.02	3296.75	3614.19	2970.44	3556.15	3136.8	AGGCTGTACCACGCCCTCGGCAAGACCCAGGAGAGGAACCACTGTGCCAT
LOC501358	hypothetical gene supported by BC082068	ILMN_1359225	501358	1.18472	1.06139	0.492508	0.866456	581.171	581.171	899.111	618.725	540.496	514.946	800.18	455.35	531.503	629.986	637.953	511.975	426.149	564.689	GTGCAAGAGAGCTGGAATTGGACACAGCCCAGTAAGAGAGCTTCCTGAAG
Prr13	proline rich 13	ILMN_1649875	363004	1.18471	1.09709	0.138583	0.508494	1529.42	1529.42	1696.12	1655.8	1729.48	1597.86	1642.07	1538.66	1436.31	1476.3	1328.98	1189.87	1480.79	1682.49	TGTGCCTTCTCCCCGCTGTTGGGGAAGATGACTGCCGAGGGGTAGCAAAA
Zfhx3	zinc finger homeobox 3	ILMN_1350278	307829	1.18469	1.19666	0.270504	0.308915	1790.59	1790.59	2110.53	2284.2	1792.88	1894.15	1725.18	1728.71	1724.64	1552.22	1903.76	1913.8	1831.9	1245.24	GCCCTCGATGCCAACAGACGACTATTCGGAGGAGTCTGACACGGATCTCA
Tmem177	transmembrane protein 177	ILMN_1356180	304735	1.18407	1.11511	0.252759	0.55524	133.467	133.467	154.598	148.478	139.644	143.394	164.081	117.087	124.721	124.065	113.132	154.968	105.654	126.241	GGCCCCATGAGCTTACGAGCTGCCTTCAACCTGGTGGCAATAGTGGTAGG
Bcap29	B-cell receptor-associated protein 29	ILMN_1368917	298943	1.18396	1.03079	0.0469226	0.794691	2296.62	2296.62	2474.37	2415.56	2519.47	2409.4	2665.79	2348.04	2342.02	2192.26	2010.69	2109.64	2036.94	2137.08	ACTGTCACGACACTGAGTTGAACCTATGTTGCACTGTGGAGTTCTCCACT
Rinl	Ras and Rab interactor-like	ILMN_1354697	292760	1.18389	1.12515	0.191572	0.445965	72.0162	72.0162	91.3953	79.7	71.3334	75.8708	75.2293	74.5484	60.4422	72.5673	73.9816	69.7515	55.6287	69.9085	TGGGGGCTGACGCCTTTTTACCTGCCCTGACCGAGGAGCTGATCTGGAGT
Enkur	enkurin, TRPC channel interacting protein	ILMN_1350223	291354	1.18387	1.01703	0.562869	0.972816	71.2764	71.2764	84.784	71.3242	75.8915	72.038	69.6455	77.1548	76.0713	75.594	79.6571	72.038	33.3942	87.8266	GCAGGGGCTGAAGAAGAACTGGGAAGAGGTGCACAAAGAGTTCCAGTCCC
Ankrd24	ankyrin repeat domain 24	ILMN_1372716	299639	1.18382	0.996262	0.113998	0.984352	215.113	215.113	215.029	247.843	210.828	237.472	220.494	225.157	225.452	241.982	228.333	177.718	180.505	185.472	CCATTTTGTGTGTGCGTGTACAGTGGGTGGGGACAGGCATAACCAGTGGC
Reg3b	regenerating islet-derived 3 beta	ILMN_1357508	24618	1.18363	1.05565	0.372485	0.842706	175.327	175.327	235.077	222.407	170.91	142.314	165.149	194.093	182.307	175.228	141.216	205.123	145.1	154.151	CCAGACAGCAAACAGCTTTAGTTTGTCCTGAAGCACATCCTGTCAAGGGG
Ramp2	receptor (G protein-coupled) activity modifying protein 2	ILMN_1362437	58966	1.18357	1.13693	0.199713	0.409242	1979.65	1979.65	2038.32	2261.76	2385.09	2075.09	1756.35	1783.02	2314.25	1884.26	1726.91	1606.27	2185.78	1917.76	GGAGTACGAGGCAGACAAGTTTGGCCTGGGCTTCCCAAATCCCTTGGCAG
Pde4dip	phosphodiesterase 4D interacting protein	ILMN_1370588	64183	1.1835	1.09931	0.589472	0.818075	76.8034	76.8034	52.2956	86.2511	124.721	87.8496	85.4427	84.9274	62.0003	75.2151	87.0671	86.5156	47.6485	70.1843	GCAACGACATTGACTACTACCTGGGCCAGAGCTTCCGGGAGCAACTAGCT
Qdpr	quinoid dihydropteridine reductase	ILMN_1348866	64192	1.1834	1.10322	0.0599628	0.33098	3190.01	3190.01	3713.81	3060.38	3647.1	3564.6	3080.11	3065.51	3401.16	3106.11	2958.83	2893.85	3003.48	2929.62	GTGGAGACCTTCCATGACTGGATCACTGGGAACAAACGGCCAAACTCAGG
RGD1565164	similar to associated molecule with the SH3 domain of STAM	ILMN_1372956	361582	1.18329	0.974828	0.544392	0.956869	63.2719	63.2719	79.302	57.8426	53.5566	78.9209	61.629	110.137	50.222	62.9816	62.4918	58.6711	43.2758	62.3269	GGAGGAGTTTTTTCATCCAAGAAGAACTGGGCCTCCTTACATTCGGGTGG
Ap3m1	adaptor-related protein complex 3, mu 1 subunit	ILMN_1359257	171126	1.1831	1.10694	0.117182	0.422373	292.016	292.016	320.923	360.811	291.354	308.828	292.503	267.738	305.771	289.795	285.452	264.643	298.26	236.015	ACCATACCTAGAACGCACAGCTTCCTTGCTGTGCAGTCCTCTTGTCTGTC
Ftsj3	FtsJ homolog 3 (E. coli)	ILMN_1376348	303608	1.18306	1.09989	0.183254	0.545192	73.3656	73.3656	80.6597	88.0035	78.3478	74.0051	80.9998	68.5006	61.1212	82.9237	72.107	74.9012	62.4428	62.297	CACAGCGAAAGGAACAGAAGAGAAACCACAGGCGAAAGTGAGCAGAGTGC
Pex14	peroxisomal biogenesis factor 14	ILMN_1359436	64460	1.18306	1.12365	0.259471	0.527035	400.231	400.231	446.985	499.804	450.937	372.292	441.283	368.457	404.595	357.644	411.243	320.632	450.523	322.287	TGGCTTGTGGCTTCTTCTTTGCCTGTTCCAATAGCCAGGGTGCCAGCCCC
Hr	hairless	ILMN_1370396	60563	1.18304	1.1287	0.114506	0.32146	165.815	165.815	194.312	194.36	185.762	158.44	183.251	165.357	151.333	149.356	161.209	144.107	151.763	160.95	TCCCTGGGTGGCATCAACCTGTGGAGATTACAGAACCCCCTGCCTCTGTC
Vmac	vimentin-type intermediate filament associated coiled-coil protein	ILMN_1376302	363327	1.18288	1.0729	0.349592	0.771233	58.0362	58.0362	48.9318	65.5554	64.5422	75.2932	75.0337	58.0271	51.5019	52.4627	54.5558	61.2917	44.6469	53.3332	GACGAGCTGGGTCGCGCCAAGGACCGGGAGATTTTCACCCTCCAAGAGCA
LOC497978	similar to diacylglycerol kinase epsilon	ILMN_1360422	497978	1.18272	1.21455	0.365557	0.356433	142.485	142.485	151.925	127.43	162.399	212.486	143.678	123.411	135.713	127.579	173.693	136.455	131.57	109.484	TTCGAATCGGACAGGCCCATACCGTGCGGCTGACTTTGAAGTGCTCCAGG
Ncs1	neuronal calcium sensor 1	ILMN_1369336	65153	1.1827	1.23042	0.210812	0.176974	199.191	199.191	228.333	209.699	215.858	251.18	145.695	198.571	177.094	221.074	198.725	202.886	182.765	180.064	GGCTTCTCTGGGAACTGCTGGCCTCTGCCTCCTTGATGCTAACTAAGGGG
Zfp511	zinc finger protein 511	ILMN_1367094	293586	1.18256	1.02835	0.118857	0.861596	212.36	212.36	220.964	265.287	219.797	204.887	222.281	217.275	216.196	226.073	184.341	182.53	181.205	221.391	GCAGATTCCAGAAATAACCAGGAACACTGAAGGAGGGAGGTGGAGAGACC
Ccnb1ip1	cyclin B1 interacting protein 1, E3 ubiquitin protein ligase	ILMN_1651099	498492	1.18237	1.10501	0.480461	0.742512	52.3779	52.3779	72.8786	47.3945	55.5687	56.0092	54.8063	41.7641	48.9611	64.3388	59.7658	62.4538	36.1694	40.7429	CCATTGCTCACACAGTCACACTGCTGCACAGATCGTGTTTCAGACCAAGC
Fbxw5	F-box and WD repeat domain containing 5	ILMN_1361629	362081	1.18226	1.03111	0.213393	0.884328	408.16	408.16	478.343	428.074	375.506	470.042	409.539	434.92	407.24	440.793	407.24	316.652	443.189	323.698	CAGCAGGAACAAGTACCTCATCTTCACCACTGGCTGCCTCACGTACTCAC
LOC100363361	zinc finger protein 687-like	ILMN_1650790	100363361	1.18204	1.12369	0.468525	0.688441	64.1176	64.1176	95.9784	54.4941	76.8721	61.3745	65.9616	65.2864	57.1488	62.8889	59.0106	82.2258	43.9272	59.3034	AATTTAGGGGTGGGGGTGGGATTGGTGGGGATGAGTCCTGTCAAGTGGGG
Rftn1	raftlin lipid raft linker 1	ILMN_1366707	501095	1.18188	1.02543	0.234442	0.913646	71.7996	71.7996	77.9032	66.0273	82.9715	80.4609	72.7219	95.6898	63.5631	70.2144	68.131	69.2311	59.1365	63.0965	CCAAGAAGAGGGAGTCCAAGTTCCAGTGGCGGTTCTCCCGGAACGACATC
N4bp1	Nedd4 binding protein 1	ILMN_1351296	291921	1.18158	1.21748	0.470094	0.458124	89.3164	89.3164	100.646	90.2663	81.1254	140.221	88.5378	93.447	75.2932	75.5073	92.3651	91.163	106.415	59.1718	TGACTTGTAAAGAATGTGGTACTCCTGGCTTCCGGAGTCCCAGCACCCAG
Ykt6	YKT6 v-SNARE homolog (S. cerevisiae)	ILMN_1370341	64351	1.18124	1.05946	0.0911412	0.645834	889.984	889.984	980.206	876.042	906.888	1086.5	886.193	882.129	897.896	956.745	795.682	845.004	739.836	873.657	GCGAACCAAAAGCGGTGCTTCTCAAAGCCGCGTACGATGTGTCTTCCTTC
Ttc33	tetratricopeptide repeat domain 33	ILMN_1357874	294774	1.18111	1.064	0.0811324	0.603669	704.582	704.582	779.125	788.402	785.092	693.037	747.807	710.406	680.351	721.51	616.597	608.526	619.639	738.679	ACTTGGTAACCAGATACTGGTGTGTCAGCGACGGACTCGTCTTCCTCTTC
LOC301126	similar to scaffold attachment factor B2	ILMN_1364585	301126	1.18108	1.13384	0.170156	0.374047	539.911	539.911	657.306	573.663	561.02	592.917	554.816	496.006	582.629	473.329	543.583	458.033	582.271	444.619	GTAGGCAGAAACTGCAGCCCCAGCCACCTCCTACTTGTGGCACTGCTAGC
Pdk1	pyruvate dehydrogenase kinase, isozyme 1	ILMN_1363982	116551	1.18105	1.06671	0.133825	0.652924	524.014	524.014	573.91	613.931	534.654	544.608	480.826	592.721	572.321	485.808	475.347	542.555	471.572	433.56	TGGTGTGTGCCCAGCAGAGAGCCGAAAGACATGACGACGTTCCGAAGCTC
Pex26	peroxisomal biogenesis factor 26	ILMN_1651038	297570	1.18053	1.07587	0.444952	0.805071	78.9296	78.9296	74.3454	86.814	81.9959	100.873	91.7458	79.5571	68.7676	79.3809	104.182	80.9229	54.6371	59.6694	GTGAGCCTGCCTGACCTTATCTCTGGGGAATGTGATCTTTCTTGGTGCCG
RGD1306151	similar to hypothetical protein DKFZp761D0211	ILMN_1362757	362455	1.18042	1.18132	0.216745	0.28142	226.887	226.887	213.981	295.884	254.764	255.944	191.372	191.261	229.694	252.146	223.015	204.346	200.547	232.659	AGTTGGAGCTGTGAGACGTAGCGTGGTCCGCTTAGCTGGGGAGTCTCGAA
RGD1311899	similar to RIKEN cDNA 2210016L21 gene	ILMN_1372345	288704	1.18039	1.05371	0.133266	0.722492	720.464	720.464	843.478	697.512	817.692	749.144	730.038	662.772	709.692	851.354	663.668	651.078	600.197	715.818	CAGTTGTCTTCGAGAATGATGGGGAGGGGTCTTCAAGCTACTGAGGCCCC
LOC501302	hypothetical gene supported by BC082068	ILMN_1650051	501302	1.18017	1.07214	0.505491	0.840247	825.226	825.226	1269.18	790.64	852.085	742.277	1195.07	680.686	697.126	847.027	837.161	676.072	644.938	896.295	GCACTTAAGAGACAACCTGGGGGACCGCCTTTCATTATGTGTGCTAGAGG
Pde6d	phosphodiesterase 6D, cGMP-specific, rod, delta	ILMN_1360087	363272	1.18008	1.14689	0.062476	0.167763	1754.19	1754.19	1937.2	2123.35	1944.72	1772.13	1812.81	1656.65	1619.52	1684.58	1553.95	1698.92	1725.85	1604.3	CCTTCCTGGTGCAAACATGGGAACAAACCCCGTACTCGGAGCCACACTGC
Kcnc2	potassium voltage gated channel, Shaw-related subfamily, member 2	ILMN_1375686	246153	1.18008	1.257	0.139231	0.0775024	136.605	136.605	141.749	151.925	163.28	167.538	130.414	128.676	102.622	137.022	134.834	123.562	130.57	139.644	AATGCCAACCACTTCACTGGACCTTCCTTTCTTGTGACTGACTCCAACCC
Ube4b	ubiquitination factor E4B	ILMN_1348826	298652	1.18002	1.21833	0.119776	0.105635	274.758	274.758	288.126	333.616	332.932	288.951	235.78	261.006	267.135	255.307	286.548	265.175	278.147	225.653	TTGTGGGATTTTTAAGGAGGAAACAGACCCAGACTCCTTTCCCGGCCCTC
Thsd7a	thrombospondin, type I, domain containing 7A	ILMN_1362186	500032	1.17996	1.24158	0.176146	0.122265	141.583	141.583	154.484	177.796	161.48	150.745	139.846	109.024	125.964	146.504	131.522	139.239	154.077	122.238	GTGAAAACCAGTCGGGCAGTTCACCCAACGCAACCCTCCAGTAACCCAGC
Nubp1	nucleotide binding protein 1	ILMN_1370607	287042	1.17995	1.11734	0.251792	0.535408	414.121	414.121	380.486	574.302	444.822	437.427	423.968	389.507	434.322	380.341	457.885	390.071	357.099	343.9	AAGTGGGACAGAGCCAAGTGCCACCTCCTAACCACAGCGCCAGCGGGTCA
Chp	calcium binding protein p22	ILMN_1354125	64152	1.17968	1.18922	0.135312	0.169932	1567.92	1567.92	2006.43	1540.28	1680.12	1827.93	1485.96	1546.66	1299.52	1588.89	1595.64	1449.77	1513.93	1399.38	TGCAGACGAGATGGGTAAAGGTGAGCAGTGGGGGCGTGGCTAGGACAGAT
Uck2	uridine-cytidine kinase 2	ILMN_1366779	304944	1.17951	1.22734	0.145509	0.115313	641.162	641.162	650.394	710.406	767.752	780.176	593.903	578.787	622.44	570.03	648.926	703.669	607.143	515.744	GGTGCTCTTTGAAGGGATCCTAGCCTTCTATTCCCAGGAGGTCCGAGACC
Pdpk1	3-phosphoinositide dependent protein kinase-1	ILMN_1359177	81745	1.17949	1.18687	0.195824	0.24199	2823.81	2823.81	2890.18	3361.32	3460.02	2962.25	2882.13	2573.76	2661.55	2541.59	3083.59	2778.74	2817.42	2131.1	CCACCCAGGACGCTTCCAGACCACCTGCCAGCCATCTCAAGGAGAACATA
Nxnl2	nucleoredoxin-like 2	ILMN_1358920	689232	1.17934	1.06931	0.335309	0.772379	81.9175	81.9175	93.9523	92.7894	74.0751	95.0062	86.9715	85.8872	79.9113	78.6152	92.4193	82.2072	53.6501	77.8079	CCGTCATCCCCAAGGTCGTGGTCATCAAGCAGAATGGAGCCGTCATCACC
Rsph1	radial spoke head 1 homolog (Chlamydomonas)	ILMN_1376834	361818	1.17927	1.09027	0.554103	0.815016	85.5699	85.5699	90.6178	88.1426	140.004	67.0309	81.8397	77.4185	94.3852	88.7092	82.3123	53.1244	107.391	82.5342	TCAGGCAGGAGAGCCAGGAGAACAGTTACGACTTAGACCAGGGAAACCCG
RGD1561853	similar to SET domain-containing protein	ILMN_1370493	288346	1.17927	1.17824	0.404161	0.479415	621.398	621.398	681.588	528.242	885.388	725.19	654.266	600.363	592.411	515.482	707.665	527.98	687.251	465.514	CCATGGCAAAGGCAGGGGTGTGATTGCTACCAAGCGATTCTCCCGAGGAG
Unc45a	unc-45 homolog A (C. elegans)	ILMN_1357071	308759	1.17922	1.0937	0.294444	0.659702	245.509	245.509	248.68	328.507	218.526	285.699	255.307	238.741	240.495	243.165	284.995	227.731	191.261	212.486	ACCGGGGCACTGTCGTGGTGCTGAACATGATGGAGTCCTCGAAGGAGATC
Nol12	nucleolar protein 12	ILMN_1368747	362955	1.17915	1.11141	0.22269	0.528015	130.678	130.678	144.894	138.308	123.49	168.995	141.474	134.834	136.271	105.445	132.413	108.809	118.495	126.717	AAGAAGGTCAAGAGGAAACACCCTCGGCGGGCGCAGGACTCCACCAAGAA
Gcdh	glutaryl-CoA dehydrogenase	ILMN_1367859	364975	1.17912	1.04222	0.174891	0.811691	969.255	969.255	1177.21	1122.53	995.284	883.311	1118.75	915.147	971.967	989.443	890.072	812.573	838.122	991.477	GGAACTGGAAGAGACAAAGGGGAGTGACACAGAAGCCACTGAGACGGAGC
Prkx	protein kinase, X-linked	ILMN_1649854	501563	1.17909	1.22307	0.287555	0.254464	182.86	182.86	230.755	156.492	207.112	243.573	165.923	169.138	153.506	188.973	170.856	152.712	198.571	181.913	CCATCACCCTTGGGACCCAGCCTCATTTCAACAACTGGAAACCTGCCCAG
Lztr1	leucine-zipper-like transcription regulator 1	ILMN_1354916	360745	1.17904	1.25298	0.076368	0.0388728	794.355	794.355	862.876	919.649	973.992	866.751	763.297	708.359	719.319	698.845	873.194	738.936	749.585	716.748	GCTGGACATCATAGACTCCCTGGCCTCCCATATCTCTGACAAGCAGTGTG
Cc2d1a	coiled-coil and C2 domain containing 1A	ILMN_1650981	288908	1.17896	1.04707	0.108362	0.736898	206.372	206.372	241.173	218.307	208.768	218.526	209.758	208.677	226.296	201.741	178.863	175.425	221.953	178.525	TGGCCTTTGACCAAGAGCGGCTAGAAAGGAAGATCCTGGCCCTGAGGCAG
Ppp1r16a	protein phosphatase 1, regulatory subunit 16A	ILMN_1367329	362944	1.17882	1.10225	0.190993	0.533624	366.931	366.931	344.902	442.251	420.536	400.69	434.451	346.384	363.519	318.293	381.311	319.605	327.483	333.509	CTCGGAGGAGGCGTCTGTGGAGAAGAGGCCATGCTGTTTGCTCATGTGAA
LOC685888	hypothetical protein LOC685888	ILMN_1650963	685888	1.17877	1.16233	0.0508454	0.111633	1854.26	1854.26	1919.95	2068.81	2099.33	2157.45	1730.99	1755.16	1860.87	1743.37	1634.5	1795.59	1682.49	1886.98	GGCCCAGAGCCTACACGATACGGAGACTGGGAACGGAAAGGACGCTGTAT
Zc4h2	zinc finger, C4H2 domain containing	ILMN_1350751	367838	1.17873	1.07952	0.2511	0.685715	155.454	155.454	174.383	137.115	166.86	201.831	171.439	152.185	149.002	152.522	173.014	139.678	123.906	139.308	GAATGGCAGACAGAACCTCAAGAACCCCCCATACCCGAATCCCTTGCCGC
Gpr152	G protein-coupled receptor 152	ILMN_1369042	688884	1.17857	1.19805	0.64678	0.664731	44.3679	44.3679	42.6164	36.7509	40.0178	97.9382	34.4874	44.5731	35.4049	54.7454	36.8568	43.7134	54.6957	36.1035	TCCCTCTGTCCAGCAACATTGGATCCCACGGCTCAACCTCAAGTAAACCC
RGD1560592	similar to RIKEN cDNA 1110003E01	ILMN_1368158	501952	1.17854	1.08634	0.0989732	0.490065	1316.55	1316.55	1424.37	1296.25	1410.05	1604.3	1165.72	1446.31	1349.68	1317.91	1195.54	1174.93	1230.9	1252.16	GAAAATTCATCAATCTGCTCCGGCAGTCCCAGTCCTATTGCACCAACACA
RGD1566359	similar to RIKEN cDNA B230219D22	ILMN_1650218	498701	1.1785	1.33415	0.414488	0.194631	57.6283	57.6283	66.2272	60.3365	73.139	68.9962	47.285	62.0258	47.9723	45.2358	84.0897	44.8208	52.9272	52.4042	GGCAGGCCTCCAGGTAGCATTAAAGCTCTGTCCCGTCTTGCAGATCTTGG
Camlg	calcium modulating ligand	ILMN_1367013	81715	1.1784	1.11479	0.0516817	0.249036	2365.98	2365.98	2641.49	2405.01	2641.49	2686.65	2402.48	2322.01	2348.04	2228.54	2335.84	2319.15	2065.19	2089.92	CAGGCTGGTACTTGTAGGGGACCAGACGGACAGGTCTCAGCTGGCCTAAA
Adhfe1	alcohol dehydrogenase, iron containing, 1	ILMN_1350285	362474	1.17832	1.22784	0.523669	0.482068	54.8903	54.8903	82.428	54.2799	52.9164	62.7412	45.5559	53.2252	63.4069	42.5097	74.5894	56.8851	36.6526	49.5478	ATCGCCATCGGCCCTTACAACGGAAGCTACGAGAGCAGAAGTTGGTCAGG
Ptrf	polymerase I and transcript release factor	ILMN_1350794	287710	1.17828	1.22715	0.141366	0.11045	247.677	247.677	253.837	249.172	312.907	310.885	229.616	202.419	243.332	239.9	249.866	231.836	243.828	225.999	CCCTTTACCTTCCATGTCAAGAAGATCCGCGAGGGCGAGGTGGAGGTGCT
Ubl4a	ubiquitin-like 4A	ILMN_1372555	293864	1.17826	0.974005	0.361515	0.931482	119.513	119.513	145.532	130.231	123.648	104.601	137.062	132.752	108.009	138.592	117.202	123.367	77.0397	114.179	GGGCCTTAGCATTCCCTTTAGCCCACTCAGCATACACCCTCAAAAGACTC
Pdcd11	programmed cell death 11	ILMN_1366714	309458	1.17826	1.08216	0.123248	0.550417	454.272	454.272	458.033	526.346	465.514	524.656	441.551	448.238	488.562	444.015	453.67	414.25	456.465	356.127	ACCTGGACACTGGGAGCCGTTGCCGGGGACTGTTGGAATCGCTGCTTTTT
Cwc22	CWC22 spliceosome-associated protein homolog (S. cerevisiae)	ILMN_1365533	362153	1.17772	0.976352	0.122177	0.88462	248.664	248.664	298.577	267.849	230.618	249.734	242.979	287.289	287.89	252.218	230.411	224.735	215.178	214.87	CTCTAATGACAACTGGACTCGCCTTACATTCAGTTCAATGTCCTTTTTAC
Hcn3	hyperpolarization-activated cyclic nucleotide-gated potassium channel 3	ILMN_1350589	114245	1.17766	1.07873	0.45476	0.799587	77.5815	77.5815	79.4302	83.6195	71.9777	104.261	90.3632	76.1461	65.7425	81.3711	64.8873	101.898	52.8998	74.088	CCATCCAGGTCATCAGTGCCTGAGCCAGTTACCCCCAGAGGTCCCCAAAT
RGD1560513	similar to macrophage migration inhibitory factor	ILMN_1370230	500271	1.17766	1.10632	0.130401	0.429848	1258.31	1258.31	1343.59	1489.54	1177.92	1513.29	1146.12	1394.89	1194.31	1247.23	1135.13	1117.51	1193.77	1224.75	CATCATGAACACCAATGTTCCCCGCGCCTCAGTGCCAGAGGGATTGCTCT
Tanc1	tetratricopeptide repeat, ankyrin repeat and coiled-coil containing 1	ILMN_1356102	311055	1.17746	1.16809	0.214173	0.306739	245.483	245.483	243.573	256.43	258.839	343.576	229.21	233.643	236.926	235.153	240.248	257.753	194.157	240.352	AAACTAAGGGTGTGCCCCATCTCTACCCGGAAGGCGTCTCTAAGCAGCCG
Psma1	proteasome (prosome, macropain) subunit, alpha type 1	ILMN_1349689	29668	1.1774	0.97609	0.202354	0.909657	432.822	432.822	506.634	459.656	413.956	438.238	472.997	459.52	478.757	447.254	367.004	466.358	312.907	410.472	GCCTTCACAGGCTGCTGATGAACCTGCAGAAAAAGCTGATGAACCAATGG
RT1-CE10	RT1 class I, locus CE10	ILMN_1358690	414792	1.17732	0.979477	0.406077	0.95398	57.0755	57.0755	49.0863	53.8839	56.7295	85.5245	68.7875	64.3626	63.4961	49.5964	47.4716	57.8708	44.5662	54.5558	AGAAGACCCGGAGCAAGTGGGAGAGGGAAGGTGTTGCAGAGAGAAGCAGG
Actr1a	ARP1 actin-related protein 1 homolog A, centractin alpha (yeast)	ILMN_2040250	294010	1.17706	1.09244	0.0819379	0.416513	2802.72	2802.72	2780.37	3341.24	3085.48	3010.1	2633.45	2806.8	3020.32	2713.56	2761.83	2527.29	2677.63	2405.01	GACCAAAGGCCCCTGCCAGATGTAAAGCGAAGCTGGTGTGTGTGGAATCG
Kcnj4	potassium inwardly-rectifying channel, subfamily J, member 4	ILMN_2040746	116649	1.17678	1.1242	0.288837	0.536313	80.0359	80.0359	74.4921	98.4695	79.0761	102.74	78.9025	64.7501	89.8251	81.2989	82.2533	80.1966	63.9095	73.7113	ACCGCCCCCTCCCAGTGCCTTCTGCTATGAGAACGAGTTGGCCCTCATGA
Prkce	protein kinase C, epsilon	ILMN_1373193	29340	1.17667	1.2709	0.323243	0.195163	1287.41	1287.41	1437.1	1686.61	1499.68	1292.4	1142.04	1173.7	1291.85	1039.91	1187.96	1226.26	1677.7	1002.72	TGAACTGCGTCTGCTCTGTGTGCAGTGCTAGGTCTGGAGTAGCCGTCCAC
Ap3b1	adaptor-related protein complex 3, beta 1 subunit	ILMN_1359820	309969	1.1766	1.15468	0.132763	0.243761	842.271	842.271	982.39	938.629	990.599	829.058	822.913	806.771	802.431	799.652	945.395	752.286	709.063	783.556	TCCTCAATCCACGGGGCATCTCCTCTGCCCGCCGACATCTTTTGACCTCA
Acaa1a	acetyl-Coenzyme A acyltransferase 1A	ILMN_1359507	24157	1.17657	1.11558	0.0563186	0.250789	2698.89	2698.89	2837.27	3039.83	2939.2	3007.81	2806.8	2524.99	2827.95	2456.34	2586.65	2636.75	2432.12	2398.63	CAGGAGGTGGAACTGCCCTGTCAAGTACCCCAAGCCATGCTAAAGTGAGC
Trim46	tripartite motif-containing 46	ILMN_1365258	310641	1.17642	1.11488	0.10324	0.342844	785.113	785.113	832.011	891.728	872.735	842.44	799.229	676.544	804.786	811.369	790.4	690.161	787.728	662.772	CTCTTGCATGCTTTACCTATCCAGCACCCATGCCAACGTGCCAAGTCTCC
Coq4	coenzyme Q4 homolog (S. cerevisiae)	ILMN_1355868	366013	1.17633	1.08751	0.063502	0.405075	267.257	267.257	274.575	294.825	291.673	300.066	269.091	275.788	250.179	272.819	273.428	232.504	231.401	251.525	GAGAGCAGTACGTGTGCCTGGAGCAGCCATCTTGGATCAGTCGGGATTGC
LOC499770	similar to LOC495800 protein	ILMN_1363220	499770	1.1762	1.06072	0.197755	0.727178	383.772	383.772	413.956	447.497	432.358	363.759	395.225	382.877	386.339	393.663	396.856	344.732	280.456	396.737	AGGCACAGGTGGCCAAGAGGCCTGGTTAGATTCAAGGTCACCTCTTCCAG
Ccdc91	coiled-coil domain containing 91	ILMN_1650500	312863	1.17605	1.05117	0.124905	0.722851	343.769	343.769	422.934	321.83	393.81	345.685	327.827	358.81	370.59	348.151	297.028	305.95	335.799	317.422	AGCGGTTTCCAGTCCCAGGACAAGCCAGAGCAGTATCCAGAAGACCCATC
RGD1308106	LOC361719	ILMN_1353413	361719	1.17605	1.04794	0.250514	0.817942	150.216	150.216	134.014	160.127	162.447	192.997	174.606	149.307	137.843	155.244	117.44	132.263	156.046	145.1	TCCTCCAGCTCTTCTCCCACACGCAGCTCAGGACCACCGACAGTAAGAAC
Psmg1	proteasome (prosome, macropain) assembly chaperone 1	ILMN_1351775	288236	1.17603	1.05938	0.0465027	0.559637	2896.14	2896.14	2916.82	3354.93	3054.87	3154.9	3018.1	2882.13	2890.18	2978.41	2487.75	2782.7	2704.6	2633.45	TTACACATGACCCCACAGATGTAGCCATGACCTGCCTGTCCAGGGGCAGC
Nup210	nucleoporin 210	ILMN_1370368	58958	1.17598	1.12964	0.409302	0.616642	125.061	125.061	113.463	166.553	116.166	162.728	132.133	117.005	147.775	96.0224	136.167	101.473	108.452	124.649	GTCGGAGCCAGAACCTCACGAGTGGACGTGTATGGGCACCACATCAGTCA
Ppp1r9b	protein phosphatase 1, regulatory subunit 9B	ILMN_1372298	84686	1.17594	1.04021	0.169445	0.815179	163.338	163.338	180.064	187.012	151.246	182.83	164.433	141.02	195.936	175.05	150.612	148.268	143.394	152.071	CCCCACGTTAACCCCAAATTGGGGCTTGGACCAAGGGAGGTGAGAACCCT
Orai1	ORAI calcium release-activated calcium modulator 1	ILMN_1359460	304496	1.17588	1.13397	0.0672255	0.204778	898.694	898.694	1003.6	1045.35	984.08	927.288	926.939	896.68	851.068	818.474	847.027	890.666	869.932	762.986	GAGGGGACCATTCTCTAACACCGGGCACCCACTATGCCTAAGTCCTCACC
Rab39a	RAB39A, member RAS oncogene family	ILMN_1361756	315668	1.17585	0.925247	0.60972	0.856186	77.1548	77.1548	118.306	45.1175	91.3175	81.3499	74.3225	95.0689	77.4813	98.8271	85.9025	59.9687	53.7058	74.9735	CAACGTCAGGTTTCAAGGGAGGAAGCTGAGAAACTGTCAAAGGACTGTGG
Mrps17	mitochondrial ribosomal protein S17	ILMN_1363698	288621	1.17573	1.09174	0.0365597	0.306267	756.972	756.972	824.888	849.516	804.379	812.573	701.039	749.144	780.176	786.888	720.33	695.772	674.14	709.422	GAAGAGCTCAAGTCCTCCTGAACCTGGGGAAGAGGGAGCCAGAGGATGGA
RGD1311612	similar to hypothetical protein FLJ12118	ILMN_1349416	361184	1.17571	1.09679	0.290445	0.637061	208.112	208.112	198.725	269.68	191.894	256.013	196.084	205.527	180.546	250.05	180.759	213.933	178.224	199.93	GTGACGCACTCCGCCAGGACCTCATGACCCACGGCATCAATGTTAAGGAC
Slc5a11	solute carrier family 5 (sodium/glucose cotransporter), member 11	ILMN_1364677	252854	1.17556	0.990935	0.298828	0.97363	56.6846	56.6846	69.8374	65.9397	62.2316	44.1572	65.4999	59.4271	57.4052	58.7341	53.7058	52.0547	42.9389	55.1988	GGAGTCAGTTCAAGAAGCTACGACCAAAGCCCACAGTGACGGCGTGTCCC
Caly	calcyon neuron-specific vesicular protein	ILMN_1358176	192349	1.17547	1.07195	0.134488	0.615242	1249.97	1249.97	1386.36	1368.21	1337.89	1309.16	1292.98	1196.06	1390.69	1169.95	1153.66	980.206	1328.56	1158.29	CGGCAGAGGGCAACGAGCCGTCAGGGAAGCCTTTGGACATGAGAGAGAAA
Cacna1a	calcium channel, voltage-dependent, P/Q type, alpha 1A subunit	ILMN_1366456	25398	1.17539	0.986679	0.480977	0.973091	57.5159	57.5159	84.0142	59.5267	66.2404	40.2508	72.5285	57.9204	67.9257	49.3042	55.2454	50.6437	46.6746	53.4975	TCACTAGAGCGGGTACCACCTGAGGAGAACCAAAGGTACCACCAACGCCG
Dedd	death effector domain-containing	ILMN_1364350	83631	1.17533	1.28619	0.56204	0.404444	279.904	279.904	368.457	303.837	397.351	239.399	315.437	197.053	327.483	191.171	309.014	237.996	348.151	217.956	CTCTGGAGCCGACATACTGTTCTGGGGTTTGTTCTCTACCCTTTCCAACC
Cbr1	carbonyl reductase 1	ILMN_1367105	29224	1.17526	1.12002	0.0674788	0.254464	2797.66	2797.66	3358.44	2935.43	2793.31	3209.25	2639.52	2892.07	2798.04	2629.26	2631.51	2709.5	2578.62	2519.47	AACCCCAAGGCAGAGTGGTGAATGTATCAAGCAGCGTGAGTCTCAGGGCC
Them4	thioesterase superfamily member 4	ILMN_1373031	361992	1.17522	1.09123	0.0599628	0.372254	141.626	141.626	153.91	158.074	146	157.811	133.749	134.387	147.931	148.677	127.801	139.56	121.401	135.713	AGAAGTACTGCCCGGGGGCGTCTCAGCAGTAATCTGTATGTCCACGTGAC
LOC500046	similar to hypothetical protein FLJ21986	ILMN_1365473	500046	1.17515	1.1494	0.179529	0.31405	140.354	140.354	164.319	142.591	163.955	150.828	128.414	124.129	130.345	159.781	119.862	152.91	121.736	136.167	CCACATGTAGGGAAGAATAACACCGAAGTTCTCTACCGGGAGAAGCGGGG
Rab1b	RAB1B, member RAS oncogene family	ILMN_1350110	100126191	1.17501	1.16906	0.110254	0.172473	384.641	384.641	394.598	438.421	432.614	446.597	387.964	386.529	349.348	341.569	361.611	354.466	417.513	327.649	AGCCCCTTTGTCCCTGAGGAAAGCGGAGGCGGAAGGCCCACCTTGCCAAA
Syce1	synaptonemal complex central element protein 1	ILMN_1367354	502372	1.17483	1.12583	0.311871	0.545412	75.0299	75.0299	68.5954	79.7429	80.6221	104.334	76.2512	76.7091	74.8794	65.3917	71.2988	87.3375	61.3917	63.1793	AGCCCTTAGAAGCCCACAAGGAGACAGTCCAAGAGCGCCCATCAAGCAGG
Zfp524	zinc finger protein 524	ILMN_1349702	365179	1.1748	1.1317	0.0602304	0.195729	738.03	738.03	775.758	831.286	818.083	822.143	712.995	719.992	726.445	709.063	755.385	732.942	635.002	647.666	TAGCACCCTCCTGTGGACTGACAAGCTCTGGGAGGCATGGGCTGTGGAAA
Mapt	microtubule-associated protein tau	ILMN_1354816	29477	1.17469	1.11905	0.0461819	0.207634	9541.82	9541.82	10269.9	10197.3	10924.9	10433.3	9117.58	8757.42	9571.28	9960.15	9466.86	8596.65	8786.46	8766.86	GGGTTACTTTTGGGCAGTATTGCAGTCTCACCCTCCCGATGGGCTGTAGC
RGD1559841	similar to expressed sequence AW413431	ILMN_1357995	307816	1.17461	1.08125	0.190197	0.619731	247.19	247.19	276.712	256.067	248.246	291.937	302.102	209.939	241.268	245.53	241.022	220.964	241.268	209.939	AAGACCCAGATGGTGCACACAGGGCCAGCAGTTTATCCAACCTGGGGGAG
Ank2	ankyrin 2, neuronal	ILMN_1370876	362036	1.17446	1.19249	0.190197	0.208803	1403.12	1403.12	1496.81	1356.89	1758.73	1700.32	1265.55	1245.9	1231.6	1546.66	1492.7	1315.86	1326.52	1225.15	GCTGTATCCGCTATTTTGAGCATCCGTGCTAACCTGGGAACTGGCACCTC
Chmp6	charged multivesicular body protein 6	ILMN_1375080	287873	1.17442	1.18609	0.115166	0.144272	772.408	772.408	840.96	965.194	774.04	881.363	693.037	665.967	800.753	757.058	760.133	773.254	723.563	684.43	TGGACACACTAAGCCACCAACGCCCAGGAGGCACAGAACTGGGAGGACCT
Slc10a7	solute carrier family 10 (sodium/bile acid cotransporter family), member 7	ILMN_1650893	291942	1.17441	1.1457	0.163152	0.305061	139.634	139.634	158.321	146.234	145.144	168.046	124.721	165.504	127.912	124.129	134.946	139.009	122.691	128.98	GTCTTGGATGGTGTCGAGGCAGAAGGGAGTGAAGCTGACGAGGCCAACAG
Pithd1	PITH (C-terminal proteasome-interacting domain of thioredoxin-like) domain containing 1	ILMN_1356820	298557	1.17436	1.12746	0.0460507	0.177131	4942.83	4942.83	5137.69	5842.12	5362.36	5391.96	4991.58	4854.7	4734.36	4681.31	4877.52	4610.77	4653.47	4360.05	TGGAGTCCTTTCTGTGTGGGTGACCTGTGTGGGGTAAGATTGAGACCTGG
Ehd3	EH-domain containing 3	ILMN_1372825	192249	1.17436	1.25637	0.378272	0.263004	936.986	936.986	1063.92	843.919	1169.95	1232.48	938.294	676.77	819.56	998.444	968.208	730.719	1048.89	917.295	CGGTGGATGGCAAGATTACGGGCGCCAATGCCAAAAAGGAGATGGTGCGC
Scrn1	secernin 1	ILMN_1362923	502776	1.17409	1.09354	0.0953021	0.427048	1121.3	1121.3	1231.6	1155.46	1243.35	1246.75	1121.02	1162.63	1095.77	1080.17	1013.03	1175.41	1079.26	903.37	GACCAGGAGCAAGGCCGCACACTGAGGAAGACCATGCTGGAGTTGGAGAA
Cdk16	cyclin-dependent kinase 16	ILMN_1376856	81741	1.17404	1.15812	0.118116	0.208027	1222.24	1222.24	1425.77	1175.98	1463.06	1370.33	1252.16	1155.46	1170.97	1102.96	1249.44	1206.99	1127.7	1040.38	TGACTCAGGCAGGCCAGCTTTCCGTGTGGTGGATACCGAGTTCTAAGCCA
Dhx57	DEAH (Asp-Glu-Ala-Asp/His) box polypeptide 57	ILMN_1373580	366532	1.17362	1.09082	0.111293	0.471067	505.444	505.444	582.629	555.674	515.166	543.965	505.45	527.843	469.571	511.482	530.087	474.16	470.752	404.169	TGGCGGAGGCCAAGTGAGTGTGCAGCTTCAAAGAGGGGCATTCGTCGTCT
Evl	Enah/Vasp-like	ILMN_1376450	79115	1.17359	1.17935	0.0464544	0.0679898	3705.44	3705.44	3976.74	4397.95	3877.58	4287.79	3601.02	3507.84	3386.42	3513.92	3564.6	3633.61	3560.49	3323.91	TGTCAGGATGCAGCACAGCTCCAGCAGCCACAGTGTCCCAGTTTGTCCAC
LOC690340	similar to spermatogenesis associated glutamate (E)-rich protein 4d	ILMN_1367139	690340	1.17352	1.10934	0.135979	0.411215	1836.72	1836.72	1953.57	1713.14	2121.06	2278.95	1805.51	1839.64	1775	1811.84	1749.85	1519.44	1749.01	1834.28	GCTTGCTGATGGAATGTGGAGATGGAGGCCTTGCTGATAACCGACTGGCC
Pkia	protein kinase (cAMP-dependent, catalytic) inhibitor alpha	ILMN_1374053	114906	1.17348	1.19468	0.477337	0.496837	320.785	320.785	371.735	218.264	470.264	435.444	299.947	306.473	287.04	309.109	334.54	292.994	292.503	305.601	GGGCTGCCTTTTTAATTTCCCATAGTGTTGTGGTGTGCACGGGGCAGAAC
Tmem176b	transmembrane protein 176B	ILMN_1355909	171411	1.17339	1.13677	0.0445995	0.146466	21154.5	21154.5	23592.7	22608.9	23797.3	23165.8	19978	20955.1	19430.3	21648	19978	18840.5	21209.5	19430.3	ATTCGGCACCGGCCTCCCCGACCAAAGAGAAGATCCCTGTTACCCCATGA
Blvrb	biliverdin reductase B (flavin reductase (NADPH))	ILMN_1374895	292737	1.17339	1.05019	0.0553867	0.640422	679.139	679.139	725.19	770.065	662.772	759.344	721.745	664.867	687.816	700.039	599.354	646.022	598.945	639.279	GCTGGGAGGGTCCCATCCTGAGAAATGGCACACATGGAGGGATCAATACA
Cacnb4	calcium channel, voltage-dependent, beta 4 subunit	ILMN_1371615	58942	1.17315	1.08116	0.177915	0.604541	121.724	121.724	130.04	132.718	148.207	117.839	133.815	113.92	118.42	122.199	125.037	123.24	95.7278	107.877	AGCTAACATCTGACACTGGCTTGTGAAGCTTTTTTGTCATCCAGCGAGGC
Vdr	vitamin D (1,25- dihydroxyvitamin D3) receptor	ILMN_1356241	24873	1.17301	1.02992	0.343181	0.913646	67.064	67.064	71.135	71.4752	70.6117	72.4961	73.8402	67.399	65.8567	70.5794	55.5115	68.7875	44.6549	80.6221	GATGACCAAATACACTACCACACGAACCAAGGAGCACTCACCCAGCCCTG
Prosc	proline synthetase co-transcribed homolog (bacterial)	ILMN_2040458	306544	1.17298	1.11541	0.194673	0.461007	228.017	228.017	240.352	208.267	267.849	288.499	220.029	219.282	207.561	249.54	211.961	225.739	225.889	189.055	TCTAAGTCAAGGACCAAACCCAGACTTCCAGAGGTTGCTGTCCCTGCGGC
Paox	polyamine oxidase (exo-N4-amino)	ILMN_1353037	293589	1.17274	0.949292	0.176734	0.742281	422.229	422.229	513.841	476.86	403.144	371.235	458.626	465.095	453.287	467.042	379.849	334.129	404.595	377.552	TGCTGGGGAAGCCACACATCGGACATTTTATTCTACCACACACGGAGCCC
Vps41	vacuolar protein sorting 41 homolog (S. cerevisiae)	ILMN_1366810	306991	1.17266	1.13385	0.118762	0.283167	4566.07	4566.07	5070.46	4984.1	4959.71	5070.46	4744.8	4700.66	4293.54	4015.37	4663.4	4210.27	4641.27	3688.14	CTGTAACATCTGTAGTGCTAAGAACCGTGGGCCTGGAAGTGCCATCCTGG
Epb41l4a	erythrocyte membrane protein band 4.1 like 4A	ILMN_1366365	307514	1.17265	1.1557	0.129209	0.224416	780.419	780.419	781.997	882.129	912.486	883.827	687.442	748.561	847.027	715.46	695.548	681.229	824.888	752.74	GACCATCCAACTGTGTTTCTCACCTCTCCACCACAGCCAAGACCAGAGGC
Epha6	Eph receptor A6	ILMN_1369910	29202	1.17264	1.08291	0.413668	0.75602	66.9432	66.9432	68.6336	68.2447	74.5987	79.0369	53.4379	66.7243	82.4132	68.3399	87.3037	60.0909	51.5086	54.0484	CACCAGCTGATGCTCCACTGCTGGCAGAAGGAGAGAAACCACAGGCCAAA
Fbxo36	F-box protein 36	ILMN_1363613	363268	1.17248	0.973747	0.613337	0.959569	90.9921	90.9921	117.478	96.824	94.7054	75.9342	98.0746	114.345	96.737	83.8686	96.3335	112.059	43.5502	92.0693	CAGCTCCAGAGGCAGATCCGCAAGAAGAAGCAAAGACAGGGAAGCGAGAC
Ywhah	tyrosine 3-monooxygenase/tryptophan 5-monooxygenase activation protein, eta polypeptide	ILMN_1373292	25576	1.17237	1.12833	0.0664073	0.212117	20051.9	20051.9	22783.9	21209.5	22608.9	21487.4	20449.9	18658.9	19535.5	19430.3	20545	18427.8	19341.2	16970.6	ACCCTCTCACCCCTTCTTTCAGCTAATGGAAACTGACACACGACAACTTG
Trim35	tripartite motif-containing 35	ILMN_1650563	498538	1.17235	1.09167	0.176511	0.547429	263.864	263.864	266.05	243.092	346.157	300.869	266.917	259.87	269.355	253.837	267.372	244.675	238.62	228.426	GCATCTGCCACCTGCGTGTCTCCATCAAAGAAGAGCTGGACATCTGAGCT
Hcfc2	host cell factor C2	ILMN_1367190	314704	1.17234	1.03536	0.09263	0.791441	229.223	229.223	236.654	274.715	240.801	228.333	233.215	222.281	257.753	232.806	198.047	216.265	221.391	199.571	GGACCCGCCACGCAAGTCCGATGGCTTCAAGGTAACAGTAAAAAAGCCCC
Bex2	brain expressed X-linked 2	ILMN_1358025	363498	1.17234	1.11844	0.117509	0.339106	3653.84	3653.84	4065.94	3801.79	3979.03	4158.71	4044.66	3071.19	3493.81	3766.53	3647.1	3471.27	3232.57	3308.97	TGCCTTTTGAAGCTGGAGAATACTACGTGCCTAGAGGAAGTCGCAGGCGG
Kcng3	potassium voltage-gated channel, subfamily G, member 3	ILMN_1368385	171011	1.17234	1.20199	0.194096	0.188551	64.0965	64.0965	82.4438	76.1461	71.5152	59.3931	55.1259	62.204	61.4133	60.6599	59.2711	54.7262	69.4956	62.6235	GTCCAACAAGGACTTTGCCAGCATCCCCGCTGCCTGCTGGTGGGTGATTA
Pias3	protein inhibitor of activated STAT, 3	ILMN_1361280	83614	1.1723	1.1258	0.134489	0.333612	377.634	377.634	369.201	425.822	405.135	462.236	353.619	351.872	429.172	343.212	338.584	353.2	349.348	373.119	GCACCTTTTATGGGACATGGGGGCTCTGTTCTCCTTCCCAATACTCAGCG
Ift74	intraflagellar transport 74 homolog (Chlamydomonas)	ILMN_1352412	313365	1.1723	1.08382	0.25437	0.657516	422.513	422.513	501.14	433.109	428.074	472.007	501.717	463.186	344.196	397.351	427.225	377.103	338.894	425.288	GACACATGCTCAGCTTACAAACTTGGAGAGGAAGTGGCAGCATCTGGAGC
Map2	microtubule-associated protein 2	ILMN_1366653	25595	1.17219	1.01243	0.282025	0.963537	93.7064	93.7064	100.994	111.709	86.3168	99.4825	93.2248	105.128	88.4113	106.415	90.5539	105.317	76.7328	70.1221	ACAGCCAAAAGCTGAACTTCCGAGAGCATGCAAAGGCCCGCGTCGACCAC
Cirbp	cold inducible RNA binding protein	ILMN_1369235	81825	1.17216	1.05061	0.19033	0.766001	498.848	498.848	481.83	631.088	512.959	524.059	526.12	474.909	516.278	520.115	436.428	468.145	396.231	534.877	AGGTCCTGCCCATCGGGCACATGTCTCAAGCCCGCAGGGAGCACAGCAGT
Mta3	metastasis associated 1 family, member 3	ILMN_1352534	100362346	1.17211	1.17342	0.222784	0.286972	315.526	315.526	365.884	361.466	316.912	361.704	302.211	329.298	294.825	272.535	352.252	305.601	314.299	237.4	AAGTACGGAGGTCTGAAAATGCCCACGCAGACGGACGAGGAGAAGGCTCC
Flot1	flotillin 1	ILMN_1348870	64665	1.17208	1.1246	0.180424	0.396861	5005.65	5005.65	5271.19	5552.8	5505.28	5630.99	5090	5261.09	4713.71	4493.96	5493.85	4734.36	4862.11	3801.79	CAGGCGTCAGCATCTCCCAGGTGAATCACAACAAGCCTTTAAGGACGGCG
Kras	v-Ki-ras2 Kirsten rat sarcoma viral oncogene homolog	ILMN_1373027	24525	1.17189	0.958859	0.324058	0.860345	155.448	155.448	158.748	165.149	147.801	176.032	210.436	141.419	180.707	150.049	149.162	118.752	123.562	165.246	CTAGAACAGTAGACACGAAACAGGCTCAGGAGTTAGCAAGGAGTTATGGG
Smtn	smoothelin	ILMN_1358023	289734	1.17178	1.19598	0.340318	0.34303	383.664	383.664	470.752	464.363	414.76	374.79	364.27	348.961	405.316	322.359	370.03	368.347	472.997	279.575	GGATGCTGGTGGACTGTGTACCCTTGGTGGAGGTGGAGGACATGATGATC
LOC685988	hypothetical protein LOC685988	ILMN_1371381	685988	1.17173	1.02157	0.585448	0.965609	235.173	235.173	381.052	218.024	221.953	210.828	379.116	179.932	209.865	249.335	220.572	196.221	190.24	250.476	GCATTATCAGGTCTCAGAAAGTGCAAGAGAGTTGGAATTGGACACACCCC
Shoc2	soc-2 (suppressor of clear) homolog (C. elegans)	ILMN_1650845	309548	1.17151	1.13579	0.505491	0.663166	305.555	305.555	360.177	201.065	387.554	454.534	300.959	291.266	272.299	321.156	315.437	261.006	288.499	285.14	AACCGCATAACCGCTGTGGAGAAGGACGTCAGAAACCTGCCGAGGCTCAG
Ino80b	INO80 complex subunit B	ILMN_1366878	500225	1.17135	1.10456	0.16262	0.463576	249.197	249.197	237.09	328.036	271.968	257.031	236.926	237.996	260.751	248.409	238.071	212.552	228.531	249.734	TGCAGCCTACAGTGCTACCGCATCAACCTGCAACTACGGCTGGGAGGACC
Mettl22	methyltransferase like 22	ILMN_1351167	287054	1.17127	1.09182	0.0473051	0.324113	1091.15	1091.15	1166.77	1189.33	1170.47	1211.45	1095.18	1044.59	1159.97	1043.45	1076.72	953.7	1029	989.443	AGCAGCTGGAGCTCTGGAAGATTGTGGTCGAGCCAGCAGCATGAGTCACC
Ghrh	growth hormone releasing hormone	ILMN_1352284	29446	1.17121	1.14827	0.244885	0.383653	73.7328	73.7328	85.5705	94.8853	77.8079	69.4497	75.1107	74.8033	59.6831	75.2608	71.7542	79.6236	65.6034	62.2094	CCATTTGGACAGAGTGTGGGCAGAGGACAAGCAGATGGCCCTGGAGAGCA
Dap3	death associated protein 3	ILMN_1376881	295238	1.17112	1.07286	0.105899	0.563772	1758.1	1758.1	1960.18	2089.92	1722.83	1835.27	1678.26	1894.15	1819.91	1689.97	1694.8	1686.15	1655.8	1455.25	CCGACGGCACTGACGGACATGTGACAATGGGCTGTCCGGTTGTCCTACAA
Zdhhc24	zinc finger, DHHC-type containing 24	ILMN_1374351	293665	1.17082	1.43013	0.492653	0.151251	57.0464	57.0464	65.5197	67.3393	65.4603	72.9092	47.1764	51.7658	45.1175	45.686	50.2823	45.1358	97.2674	50.7622	GAGTGGGCTCGGGGTCAACACTCCTACGACCTGGGCATGAGCCACAACCT
Lhfpl1	lipoma HMGIC fusion partner-like 1	ILMN_1357108	300286	1.17071	1.18597	0.191973	0.215709	77.8868	77.8868	80.4609	98.7949	86.2698	83.1207	74.6372	70.313	68.2102	80.4924	67.0526	68.2774	73.77	89.8491	AGGAACCTGTAGACTTGGCTGGGCCTATTACTGTGCTGGTGGCGGAGCTG
Snx10	sorting nexin 10	ILMN_1364920	297096	1.17066	1.14759	0.306745	0.451045	3026.68	3026.68	3914.54	2384.18	3660.87	3641	2955.98	2944.67	2825.06	2916.82	3024.34	2677.63	3042.28	2688.53	ACGGCACAGGAGACTGCTTCTCTGACTCGTGGCTCTTGCTTTGTGGGGAC
Rab40b	Rab40b, member RAS oncogene family	ILMN_1367814	303754	1.17051	0.98533	0.194323	0.945858	294.556	294.556	349.21	339.646	273.483	280.697	347.4	316.165	314.114	279.978	282.915	283.246	257.753	234.83	TGCTGCCACTGCACAGATTGTGTACAACAGGTCTGTCCTATTTGGGTAGG
Pdcd6ip	programmed cell death 6 interacting protein	ILMN_1372538	501083	1.17033	1.26629	0.428275	0.28349	181.32	181.32	203.848	178.101	230.12	218.598	212.486	145.144	143.303	160.713	216.942	136.482	209.865	156.669	TACCAGTCCCACCGAGACACCATCGCCCTTCTGTGTAAGCCAGAGCCGGA
Ric8a	resistance to inhibitors of cholinesterase 8 homolog A (C. elegans)	ILMN_1369684	293614	1.17029	1.11022	0.0928	0.325397	3641.29	3641.29	3891.02	3680.44	4192.95	4150.88	3553.13	3746.37	3442.16	3580.48	3677.41	3505.38	3454.9	2983.57	TAAATGAGCGTGCATGTGTGAGGGCGGTAGCTGAGCAGGGTGCACACGGT
RGD1562272	similar to TAF11 RNA polymerase II, TATA box binding protein (TBP)-associated factor	ILMN_1366503	303433	1.17009	1.05991	0.517142	0.865703	125.003	125.003	118.696	134.269	158.805	128.545	105.747	159.709	138.428	110.266	95.3594	138.733	156.732	83.7072	GCGGCAGAGGAAAGGGAGACCAAGAGTCAGGATGTCTCAGGTTTGACAGC
Ranbp10	RAN binding protein 10	ILMN_1359594	361396	1.16995	1.15387	0.0898275	0.170406	194.506	194.506	217.709	230.411	207.347	205.315	203.287	192.113	175.812	175.454	196.447	179.237	169.08	191.455	CTGGACAGCAGAGCCCGACTTCACCACCAACCACTGGCACTTGGACCTGT
Mvd	mevalonate (diphospho) decarboxylase	ILMN_1368863	81726	1.16991	1.10939	0.0678769	0.285165	1931.47	1931.47	1971.33	2337.7	1986.65	2152.1	1886.98	1899.39	1872.18	1938.54	1809.76	1905.64	1799.47	1694.8	CTCAGGCCACAGTTTCTTTGAGAAGCCTCCTGGTGAGGGTAGGGGCTGTG
Slc8a2	solute carrier family 8 (sodium/calcium exchanger), member 2	ILMN_1650279	140447	1.16944	0.938339	0.551453	0.861226	59.0311	59.0311	44.9397	58.3076	51.5973	101.654	55.6287	74.4595	67.1431	63.7454	42.5455	55.2932	52.3224	59.7012	CTCAGAGGCACCCCCTTCAGCCCATCTTTGTGAGTTACACCTGAGCCCTC
Ogfod1	2-oxoglutarate and iron-dependent oxygenase domain containing 1	ILMN_1362369	307657	1.16939	1.13473	0.133825	0.292223	122.725	122.725	142.194	122.199	135.133	140.87	116.674	120.348	114.082	124.546	137.417	109.803	108.809	107.738	GACGGAGTTTGCCTTGGACCTGTTTCTGTACTGCGGCTGTGAAGGCTGGG
Pdss2	prenyl (decaprenyl) diphosphate synthase, subunit 2	ILMN_1374701	365592	1.16934	0.879089	0.167155	0.32146	97.312	97.312	100.55	92.1348	104.486	96.1087	114.114	120.043	98.569	115.367	95.3332	85.9344	70.8865	85.6828	GGAACTCTTCCAGTCAGAACTACGACATGGTCAGTGGGATATACTCATGG
Gpr155	G protein-coupled receptor 155	ILMN_1362495	311730	1.16914	1.1511	0.535474	0.642402	100.902	100.902	119.739	71.698	138.481	129.549	92.4914	104.795	87.7098	103.185	116.147	116.021	83.8686	72.9385	TCTGCCGGGACCTTCTGTGGCTGTGACCTGGTGAACTGGCTCATCGAAGT
Rbm15b	RNA binding motif protein 15B	ILMN_1358010	315988	1.16908	1.1392	0.33366	0.501613	122.319	122.319	120.375	151.032	124.065	145.43	121.268	125.22	125.037	102.575	106.886	127.063	90.1994	143.347	CTAACGGCTATGCTGTGCTCCTAGCCATCCAGTCAACCCCCAGCGGGCCT
Mx1	myxovirus (influenza virus) resistance 1	ILMN_1373648	24575	1.16904	1.1159	0.638143	0.793783	341.759	341.759	457.391	406.72	294.528	354.902	475.094	330.554	246.98	323.323	486.18	291.205	199.739	368.165	GCAAACCAACGCTCAGTTGCTCGTCTCCCAGTGTTTTGTGGGGCCGTATT
RGD1306148	similar to KIAA0368	ILMN_1369724	313196	1.16892	1.16014	0.289093	0.385683	2649.83	2649.83	3383.85	3430.92	2569.61	2480.71	2759.79	2487.75	2384.18	2495.77	2941.61	2433.93	2586.65	2140.38	AGCTACTATGGAGACAGACAACAGGCCAGAGCTGCAGGAGAAAGCCTCAG
Srpk1	SRSF protein kinase 1	ILMN_1351516	361811	1.16891	1.1951	0.234318	0.232099	352.664	352.664	321.156	358.981	490.179	427.45	334.694	343.335	307.447	335.173	351.613	338.894	339.646	319.702	GCCTTGGGGTCTTCTGGAGGTTCTGGTGGAGAAGTATGAGTGGCCTCAGG
Nub1	negative regulator of ubiquitin-like proteins 1	ILMN_1372726	296731	1.16881	1.10514	0.0824313	0.326461	1192.17	1192.17	1276.93	1240.14	1407.81	1274.65	1214.16	1179.06	1128.99	1178.69	1150.52	981.158	1174.93	1148	CCTTGAGTCTCCAAGTGCTGTCGAGCACAGCAGCAAGGTACCAGCCGTCA
Dnajc27	DnaJ (Hsp40) homolog, subfamily C, member 27	ILMN_1355125	298859	1.16871	1.11802	0.347176	0.589717	89.839	89.839	81.3076	92.3651	103.55	119.66	92.4193	82.6564	74.4384	104.737	99.2144	84.6556	71.6548	82.8762	GACTAGTAAGGACAGCTGGGAGATGCTGGGAGTCAGACCTGGGGCCTCAA
Ccdc101	coiled-coil domain containing 101	ILMN_1355554	293488	1.16858	0.996257	0.259471	0.986587	369.91	369.91	359.319	462.368	374.79	368.267	361.994	404.595	397.451	399.88	290.24	327.827	304.829	423.968	CTTGAATCTGCCCCAGCCAACCTCATGGGAGAAGGCAACAAAGGAGTTCC
Dapp1	dual adaptor of phosphotyrosine and 3-phosphoinositides	ILMN_1354719	362046	1.1685	0.970909	0.686883	0.962314	64.0802	64.0802	73.8009	72.7396	73.6882	50.4362	74.3925	89.0463	60.2733	56.2326	59.4925	76.6847	27.8083	84.3548	GCTCCAAGCAGCAAGGAAACAGCAGTGCATCAGGAAGTTCGGGCTGTGCT
Prkci	protein kinase C, iota	ILMN_1369025	84006	1.16832	1.08708	0.305735	0.672524	82.425	82.425	80.8245	79.54	105.317	93.7649	76.0659	84.6244	83.1705	84.9106	89.524	85.1083	58.9579	75.8524	CGCGCTCCCTGTCTGTGAAAGCAGCAAGTGTGCTGAAGAGTTTCCTCAAC
Nrxn3	neurexin 3	ILMN_1370048	116508	1.16819	1.1461	0.673329	0.758442	749.529	749.529	488.19	1044.21	955.291	956.372	447.254	813.213	867.354	855.634	475.79	860.03	850.105	718.916	ACGATGGTGTATCTCTCTGTAATGGTGAGCCATGGTGCAAGGTCATAGCC
MAST1	microtubule associated serine/threonine kinase 1	ILMN_1361933	353118	1.16819	1.15109	0.30691	0.431113	4192.71	4192.71	4695.74	4959.71	4287.79	4592.84	4210.27	3968.25	4210.27	3713.81	4902.02	3979.03	4313.93	2926.86	TTCCCTAATGGTCCCAGGTACGAAGCCCGAAGCAGGGTCGAACTCCCGGT
Ak2	adenylate kinase 2	ILMN_1363976	24184	1.16812	1.14742	0.0587063	0.135048	354.65	354.65	397.143	413.956	372.726	381.529	328.036	343.9	349.817	341.765	308.324	343.77	331.004	357.897	CCTGGCAGCCTTCTCCAAAGCCACATGTAAAGACTTGGTCATGTTTGTCT
Runx1t1	runt-related transcription factor 1; translocated to, 1 (cyclin D-related)	ILMN_1375107	362489	1.16811	1.0386	0.494468	0.914474	65.2727	65.2727	74.1208	91.1223	51.6637	67.3116	74.8794	65.0371	58.225	71.1881	41.7325	71.2272	64.3626	65.9397	GCAGCTTCCAAGTCAGCCAGCTGCCCTAAATAACCCTTCAACGTTTCTTC
Gprasp2	G protein-coupled receptor associated sorting protein 2	ILMN_1352604	317405	1.1681	1.05647	0.0755475	0.617556	1803.57	1803.57	1867.37	2021.98	1976.92	1876.36	2049.69	1736.14	1806.44	1749.01	1719.4	1566.94	1721.87	1621.67	GCCCGAGGAGGGACAGTAAAGTTAGTGTGATTAACCACCTGCCACTCATC
Nsun6	NOP2/Sun domain family, member 6	ILMN_1349333	307148	1.16796	1.18309	0.120182	0.142029	289.422	289.422	319.605	373.353	319.515	283.246	258.067	264.643	279.758	288.499	277.682	264.258	270.673	292.184	AGGGAAGGAGGAGTCGCCTGGGGTCTGGAGCACACTTTCAGCACTAACTC
Nr1i3	nuclear receptor subfamily 1, group I, member 3	ILMN_1364343	65035	1.1679	1.19986	0.295953	0.282321	71.3699	71.3699	71.776	79.4765	89.1227	80.0268	76.0185	59.5039	73.355	59.1604	78.4964	63.456	56.2567	78.0396	CATCCAGGGACTGTCTGCTATGATGCCGCTGCTTGGGGAGATTTGCAGCT
Vrk3	vaccinia related kinase 3	ILMN_1367627	361565	1.16784	1.03506	0.144763	0.821394	1382.83	1382.83	1445.51	1582.31	1463.81	1406.29	1487.97	1393.32	1475.58	1340.94	1440.32	1338.96	1225.68	1070.87	GTAGTGTGACTCGGGGCCTTGTTTGAAGTCATAGCTCCTCAAAGAATCCC
Pxk	PX domain containing serine/threonine kinase	ILMN_1355525	306203	1.16783	1.14349	0.233571	0.377667	130.215	130.215	154.842	137.223	133.272	149.307	102.91	129.746	134.92	137.269	108.17	135.641	112.821	137.316	ACTGTCTCAGTCCTCAGCAATTAAATCCAGTGGGGGTAGAGGGAGGGCCA
Ddx49	DEAD (Asp-Glu-Ala-Asp) box polypeptide 49	ILMN_1366841	290660	1.16774	1.06678	0.263158	0.726763	264.407	264.407	275.217	292.623	337.9	240.74	266.26	287.654	285.452	231.372	202.886	257.453	260.751	258.677	GGAGATCAACAAGCGGAAACAGATGATCCTGGAGGGGAAGGACCCGGACC
Tnks	tankyrase, TRF1-interacting ankyrin-related ADP-ribose polymerase	ILMN_1352221	290794	1.16773	1.12422	0.23188	0.449881	90.599	90.599	91.1223	87.5577	98.3935	123.367	85.5475	83.8044	89.7778	94.1965	96.1882	81.1083	88.7751	75.2041	CCTAGTGATTGCCCCTGGTAAAGGCCAGAGTGATTCAAACCTGCAACTGG
Gtf2h3	general transcription factor IIH, polypeptide 3	ILMN_1364426	288651	1.1677	1.10497	0.0982224	0.354608	282.467	282.467	294.217	331.004	308.625	297.519	289.795	289.617	272.891	261.903	295.215	268.855	239.399	253.126	AGGCACAGCCTTCCATCTCAGCACTCAGGGAGCCCAGACAAGTGCATCAC
Olr1597	olfactory receptor 1597	ILMN_1367608	405222	1.16741	1.19884	0.246295	0.232099	139.345	139.345	165.149	131.063	171.771	158.748	127.063	143.83	130.444	119.862	136.455	109.576	154.248	137.782	GTCTAAGGAATCGGGCTGTGCAAACAGCTCTGCGAAATGCTTTCCGGGGG
Grap	GRB2-related adaptor protein	ILMN_1365380	363616	1.16739	1.07794	0.415864	0.765236	69.0679	69.0679	68.1781	79.4178	81.8719	69.7417	66.1926	63.4201	78.8037	69.219	78.5944	56.9755	46.2091	80.4474	CTGGGCTTCTTCCCACGGAGCTATGTGCAACCGGTACACTTGTGACCCCA
Jak3	Janus kinase 3	ILMN_1355371	25326	1.16739	1.09488	0.209784	0.558937	689.165	689.165	779.665	738.936	781.997	694.515	678.2	690.74	667.721	696.099	707.476	590.822	768.697	524.341	GGGGGCTGTGAAACCTCAGCATGGTCTCCTGAAAGATTGGGTTCTGGGAG
Bmi1	Bmi1 polycomb ring finger oncogene	ILMN_1369651	307151	1.16731	1.13174	0.591539	0.724223	102.23	102.23	114.897	91.9474	121.067	123.788	93.4282	102.879	85.025	118.094	171.771	75.6423	74.4759	88.12	CTCATGGACATTGCCTACATTTACACCTGGAGACGGAATGGCCCACTGCC
Dis3l2	DIS3 mitotic control homolog (S. cerevisiae)-like 2	ILMN_1357618	367307	1.1673	1.04256	0.239898	0.826645	163.883	163.883	170.856	163.458	182.464	183.922	183.397	165.246	167.998	155.817	186.177	147.42	120.699	152.381	CCCTGGGTCTGGAGAAGGAGTCTGATGAGGAGCCTGAGGACTGAATGCTA
Anapc4	anaphase promoting complex subunit 4	ILMN_1351435	305420	1.16728	1.20333	0.0870313	0.0731857	2726.08	2726.08	3018.1	3415.93	2735.87	3080.11	2595.34	2470.77	2400.33	2691.9	2578.62	2554.94	2648.26	2682.08	AGAGGTGTTGTCAGAGTCGGAGACAGAGGCTCACCAAGATGCTGCTGCCC
LOC100360100	TAF3 RNA polymerase II, TATA box binding protein (TBP)-associated factor	ILMN_1350630	100360100	1.16684	1.16789	0.533438	0.59859	61.3006	61.3006	59.9382	82.3971	64.7401	66.7243	53.1901	65.9199	75.4947	43.3219	58.9978	73.9281	40.2969	65.4805	TGCGGAGCGTCGTGACCGAGACAGTCAGCACTTACGTGATCCGTGATGAG
Nek9	NIMA (never in mitosis gene a)- related kinase 9	ILMN_1371075	299204	1.16683	1.1657	0.435878	0.513809	84.8988	84.8988	94.8324	76.2129	103.982	104.182	78.0806	99.7854	79.4032	68.5384	110.829	78.5473	73.6041	65.9199	CCCGGCTGAATCCTGCAGTGCCGTGTGTTGGGAAAGCATTGACCTCTCCT
Zmynd15	zinc finger, MYND-type containing 15	ILMN_1367806	287457	1.16656	1.20631	0.516086	0.488488	60.8156	60.8156	71.1881	86.0178	80.7865	43.6061	59.8829	68.0529	50.2823	49.7148	50.5789	54.1009	66.8284	63.6958	CTTCCATTTGGTCTACAAGCCACCCCAAGGCGGCACAGTTCGCTCAGCTC
Olr227	olfactory receptor 227	ILMN_1352297	293370	1.16649	1.10694	0.450533	0.694378	61.4877	61.4877	77.1661	65.237	72.7396	54.8872	54.2838	54.1126	63.9523	71.2589	54.1043	41.6486	72.9092	66.0719	CTCTGATTGCCCAAGACACAAGTATCTCCTTCCTAGGCTGTGCCACTCAG
Ube2z	ubiquitin-conjugating enzyme E2Z	ILMN_1367682	303478	1.16646	1.21101	0.425557	0.379533	323.04	323.04	339.646	270.966	443.189	423.179	249.734	286.139	372.03	301.873	301.418	285.699	294.916	367.109	AAGCGGGGCCACTTTGACTACCAGTCCCTCTTGATGCGCCTCGGACTGAT
Cul9	cullin 9	ILMN_1350993	316228	1.16635	1.06303	0.286067	0.753016	745.266	745.266	725.737	1025.35	657.874	839.359	767.752	731.869	751.957	761.579	733.293	686.531	746.509	590.822	CTACGATGAGGAGTCTGAGAACCTGGACCGAGAGACCTTCTTCTTTGGCG
Ppp6r2	protein phosphatase 6, regulatory subunit 2	ILMN_1365240	300146	1.16606	1.06173	0.240039	0.732449	195.871	195.871	203.083	265.517	187.413	193.626	194.499	185.199	212.995	200.698	178.101	208.221	167.347	170.541	TGCAACCCTGGGGACAATGACAAAGGACAGGAAGACAGATGCCCTGCCAG
Gpi	glucose-6-phosphate isomerase	ILMN_1365670	292804	1.16602	1.11828	0.143992	0.359399	16406.1	16406.1	18978.6	17783.1	17958.9	17027.3	16094	15959.3	15182.1	16923.6	16417	13458.5	17783.1	14209.3	CTGTTGAAGCAGGCGGAAGGGCTCTGATGCTGACGCCATGTTGTTCTGAC
Lrrc56	leucine rich repeat containing 56	ILMN_1359142	365389	1.16601	1.16452	0.222524	0.29492	160.411	160.411	162.399	187.775	186.566	174.991	155.009	169.595	149.964	137.316	167.571	122.373	169.345	155.098	CCATCCTGGGAAGGTTTGCAGGTTCCCTTATGTGGGGCAGTTCCTTTCTC
RGD1561957	similar to ribosomal protein L21	ILMN_1363686	308826	1.16583	1.09031	0.398854	0.712896	73.1636	73.1636	65.7518	83.1705	104.712	68.8999	66.3012	79.2395	86.996	61.0842	70.2293	76.1642	60.8358	65.634	AGCAGGTGAAGGAGAACGATCAGAAGCCAAAGGAAGCCAAAGAGGAGGGC
Bok	BCL2-related ovarian killer	ILMN_1353990	29884	1.16579	1.14985	0.115913	0.208027	1908.7	1908.7	1929.82	2164.78	2063.88	2275.2	1904.73	1757.58	1950.87	1718.27	1930.83	1599.44	1892.66	1817.02	GAAGGTGGCTAACGCAGAAGCTGCCAGGGGTGTTTACTGTCCCTAAAGGC
Lrsam1	leucine rich repeat and sterile alpha motif containing 1	ILMN_1372566	311866	1.16565	1.08576	0.402774	0.728825	222.683	222.683	206.253	200.149	256.896	317.422	199.49	236.241	219.039	234.649	215.396	255.692	193.478	171.116	CGGATGGGTCCTGGAGATCTGGCTAAGGTGGGTGTCTCAGAAGCAGGCCT
Adck3	aarF domain containing kinase 3	ILMN_1359299	360887	1.16553	0.999402	0.142528	0.996975	314.525	314.525	304.485	377.213	337.298	309.605	357.897	338.723	288.499	343.77	289.425	293.82	283.948	269.166	GGCCATGCAGAGTGAATTGTGTGTTTCTGGGTGAGCTTATGTCCCTGCCC
Thumpd1	THUMP domain containing 1	ILMN_1369217	309041	1.16548	1.13354	0.0495137	0.148635	1653.14	1653.14	1853.25	1825.87	1701.02	1880.99	1646.2	1558.15	1615.74	1582.31	1482.46	1550.08	1536.97	1661.4	GCATGCTGGTCCTGCTCTGCAGACAAAGGAGTTAAGCCTGGTCCTGTAGG
Terf1	telomeric repeat binding factor (NIMA-interacting) 1	ILMN_1367102	297758	1.16533	1.14845	0.488044	0.603925	76.0392	76.0392	83.4869	119.44	65.2941	75.7285	70.1986	76.9503	78.3633	66.9573	56.9589	63.2097	83.0238	89.4438	TACTACTAGAGGGGTATGCAAAACGACCCATGAGTTCTAACAAGCCTGGC
Add1	adducin 1 (alpha)	ILMN_1361504	24170	1.16512	1.19975	0.142278	0.127111	300.062	300.062	307.578	347.699	328.202	360.989	270.441	251.678	295.444	304.113	307.14	256.796	309.014	282.103	CTAGAGGAATACCGCCGAGAGGTGGAGCGGAAGCAGAAGGGCTCTGAAGA
Zfp444	zinc finger protein 444	ILMN_1372324	292569	1.16495	1.15742	0.516503	0.603669	69.1964	69.1964	80.24	64.0897	78.0275	85.1083	82.1328	57.621	55.757	72.1175	72.2306	80.6221	42.7631	74.4595	TTCGCCTGCTGGGAGTGTGGCAAGGGCTTCGGGAGACGTGAGCATGTGCT
Slc30a2	solute carrier family 30 (zinc transporter), member 2	ILMN_1350151	25362	1.16471	1.05729	0.14574	0.686352	209.751	209.751	232.072	202.475	241.823	224.839	205.22	222.407	214.337	208.992	166.248	202.971	188.876	217.832	GCTCACACCACAGCTGGAGAGACACTGAGGCGCAGAAAGGGATTTTGGGG
Rab14	RAB14, member RAS oncogene family	ILMN_1348958	94197	1.1647	1.10939	0.127608	0.372665	571.989	571.989	549.764	683.608	599.185	668.96	549.764	522.892	602.595	574.119	537.426	500.694	576.831	527.417	ACGGCTAACCAGTGAACCCCAACCCCAGAGAGAAGGCTGTGGCTGCTAGT
Sass6	spindle assembly 6 homolog (C. elegans)	ILMN_1367500	310807	1.1646	1.13253	0.381292	0.557573	99.8308	99.8308	104.334	105.676	99.9328	130.392	129.629	82.5698	100.646	81.0677	101.682	87.4003	104.261	84.2886	AACACCAGCCATCCAGTCTCTGGACCAAAGGTGCAGTTCAGCTTGCAGCT
Uggt1	UDP-glucose glycoprotein glucosyltransferase 1	ILMN_1364029	171129	1.16457	1.11504	0.603872	0.764557	72.5054	72.5054	89.1227	89.8746	59.0847	82.7293	86.996	66.8201	66.7362	65.2864	93.3219	73.6041	39.5157	78.4218	GGGACTCTCTTCTCGCCAGAGGGAACTGAAAGAAGCCCAGTCTTCGGTGC
Sfxn1	sideroflexin 1	ILMN_1376571	364678	1.16456	1.09972	0.259471	0.579513	2919.86	2919.86	3404.83	2519.47	3654.08	3224.98	2819.5	2968.81	2688.53	3071.19	2737.07	2691.9	3131.66	2381.98	TGGGTGTAGCTGAGGTTGCTTTGGAAGTCTGTGGCTATTCCACGTCATAG
RGD1562469	similar to ribosomal protein L21	ILMN_1372092	366689	1.16455	0.916703	0.463294	0.745506	83.5667	83.5667	94.103	92.8109	90.6178	67.2306	93.3623	78.4396	104.301	98.6444	68.1042	57.237	71.0141	104.508	CAGTTGAAGCGCCAGTCTGCATCACCCAGAGAAGCCCAATTTGTGAGGAC
Limd2	LIM domain containing 2	ILMN_1368023	360646	1.16452	1.26624	0.16844	0.0656277	104.823	104.823	116.409	128.676	109.687	123.328	108.687	93.2248	88.9151	87.4899	97.4961	92.7215	115.693	105.351	GCCTTGGGGGACTGGGGGTCCCTTGCATCACAAAGCTAAAACTCTTGCTA
Tigd4	tigger transposable element derived 4	ILMN_1371563	295162	1.16441	1.06002	0.304962	0.773438	58.3882	58.3882	69.4372	61.3394	59.7758	60.4422	60.3501	63.2	60.0557	53.2089	42.929	69.4279	56.62	49.6037	AGAGGGATACGCTGCTCTGGATGAGGACCTGGAGACTTGTGAAGACGCCC
Fuk	fucokinase	ILMN_1363641	307848	1.16438	1.07753	0.0760235	0.460864	298.522	298.522	317.222	356.276	305.601	311.147	311.237	295.124	290.24	299.019	282.284	295.76	269.355	259.981	CGGTAGGGGCAGGAAGAGTGGAGCTGTTTTCAGGTCTGTGGCAGTGAACC
Gap43	growth associated protein 43	ILMN_1356366	29423	1.16435	1.13641	0.0929437	0.20954	17267	17267	18427.8	19107.6	19654.4	18658.9	18235.8	17783.1	16159.2	14775.2	16764.9	15859.6	15669.7	16862.9	CTTGCACTGTACCCCGGTTTTTTGATCTGGTGCGTGTGGCCCTGTGGGAG
Pdzd11	PDZ domain containing 11	ILMN_1349933	302422	1.16434	1.09713	0.47365	0.733154	68.0617	68.0617	69.5511	71.8942	69.0071	86.1994	63.6958	49.4835	81.5807	79.8371	71.3242	69.8374	46.2162	70.3	CACCCTCCTGGTTTATGGATGGGGAGGATGGGGAGACAGCTTACCAGCTG
RGD1308923	LOC362678	ILMN_1360281	362678	1.16433	1.14332	0.138397	0.254464	263.96	263.96	283.15	299.273	277.148	302.701	283.729	237.768	245.044	251.678	229.476	265.758	226.63	279.878	TCTCTGGGACACCTGAGGGCTGGCTCCTTCTGGTTTTGTTCCTGGGCACA
Rab26	RAB26, member RAS oncogene family	ILMN_1374745	171111	1.16407	0.968254	0.209784	0.8603	180.26	180.26	174.804	202.758	189.637	184.262	214.458	224.893	186.326	156.798	154.536	156.924	166.773	166.773	TGCACACGGCCTGGGAAGGACCCCACACACGACCAAAGGCTACAAGAATC
Fabp1	fatty acid binding protein 1, liver	ILMN_1374405	24360	1.1639	1.12862	0.357043	0.545844	56.7094	56.7094	72.5135	48.8759	72.4226	57.9677	47.7756	63.0088	51.7198	58.9003	61.2797	53.5722	46.4451	53.1757	CTGGAGACCATGACTGGGGAAAAGGTCAAGGCAGTGGTTAAGATGGAGGG
Krt27	keratin 27	ILMN_1374245	450229	1.16386	1.0336	0.176575	0.84154	159.614	159.614	152.522	194.157	173.693	161.442	152.216	154.92	171.116	180.307	134.387	157.701	156.924	136.086	CGTCGAAGAATTAGATCCCCGTGGCAAGGTTCTGTCCTCCCGAGTCCACA
Anks3	ankyrin repeat and sterile alpha motif domain containing 3	ILMN_1371755	302937	1.16382	1.13742	0.108801	0.228184	235.907	235.907	241.365	274.286	265.175	256.43	239.491	228.604	224.735	218.598	253.956	201.328	223.102	215.111	CTTTGGCTCAGACCAGGCAGGGCCGTATGGAGAGGCTAAGTCCTGCACAT
Nrg3	neuregulin 3	ILMN_1365816	498596	1.16376	1.10596	0.284228	0.57123	206.721	206.721	239.215	187.901	264.174	215.311	218.264	204.887	193.192	197.8	211.474	189.117	221.074	157.65	CTCTGTGCTAACCAAGTGACTGGAGATGTAGGGATCTGTGCATTCTATGC
Snx19	sorting nexin 19	ILMN_1371364	315478	1.16376	1.16083	0.2413	0.316136	209.308	209.308	196.084	224.839	249.259	260.83	178.024	194.254	198.725	229.694	222.189	185.199	210.828	180.128	CGCTGGGCACAATACCTCCGCCTTCTTCGGGAATCTATCTGGCCTGGTGG
Prkg1	protein kinase, cGMP-dependent, type 1	ILMN_1366129	54286	1.16356	1.33619	0.173647	0.0318748	175.219	175.219	198.21	190.686	219.373	204.759	158.074	146.332	159.525	144.334	167.888	178.198	206.954	149.596	CCCGGGAAAGTGTTCGGGGAGCTGGCTATTCTTTACAACTGTACCCGGAC
Ccr10	chemokine (C-C motif) receptor 10	ILMN_1351193	363682	1.16348	1.0903	0.461223	0.743943	68.01	68.01	92.4722	77.4558	84.9803	48.2668	60.8124	65.0804	76.9919	68.2269	69.4956	57.2222	67.1358	60.0511	AGCCTCAATCCGGTGCTGTATGCTTTTTTGGGCCTGCGCTTCCGCCAGGA
Ebpl	emopamil binding protein-like	ILMN_1354774	361054	1.16345	1.13205	0.237877	0.411453	286.82	286.82	284.746	389.844	264.82	332.37	257.922	281.144	286.548	286.315	257.922	288.315	284.157	252.361	GTTGGGGTGTGGTTCAGTAGTGTTGTACTTGCCTAGCACTCACGAGGTCC
Tshz3	teashirt zinc finger homeobox 3	ILMN_1367323	308523	1.1634	1.19934	0.132503	0.115253	278.027	278.027	294.825	299.536	330.832	318.876	275.666	254.961	247.595	258.747	288.229	254.548	297.319	233.129	GTTCTTGGCACATGTTCTTATAGTCACAGCAGAGGATCGTTCTGGGCTGG
Mrpl23	mitochondrial ribosomal protein L23	ILMN_1363841	64360	1.16337	1.09564	0.118743	0.425287	722.659	722.659	781.208	761.579	784.805	807.251	722.36	687.251	767.943	686.082	681.229	648.69	598.427	778.099	GCGCACACGGGTACAGCATGGCTCCAACAGGAGGAGGGACCATAAGAATG
Rdh14	retinol dehydrogenase 14 (all-trans/9-cis/11-cis)	ILMN_1370470	500629	1.16335	1.12761	0.0894403	0.229702	1949.16	1949.16	1923.86	2428.96	2097.83	2114.41	1870.31	1941.67	1892.66	1865.3	1748.23	1846.91	1882.09	1862.22	AGCCTTGCAGCAATCCTGAGAGATGCATGTGGGCATTTGAAGGACACTGC
RGD1565010	similar to HSPC263	ILMN_1351723	314660	1.1633	1.17039	0.110429	0.145518	256.494	256.494	289.051	264.407	308.055	277.415	262.792	241.901	243.828	224.568	272.183	233.077	230.354	244.055	GACCTGCTGGCCTCCTTCAATGACCAGAGCACATCACACTACCTTGTGGT
Pigb	phosphatidylinositol glycan anchor biosynthesis, class B	ILMN_1352750	315807	1.16319	1.00779	0.234549	0.97314	77.662	77.662	86.7939	86.7463	84.5672	70.6186	82.6431	85.4253	72.0738	85.6664	71.7906	63.5471	63.3429	84.9955	CCAGAGCGTCGAACTGGCAGTCACATACATGTCTACGAGCGGAGGTTAAC
Myadm	myeloid-associated differentiation marker	ILMN_1358691	369016	1.16316	1.15687	0.426066	0.518998	2667.59	2667.59	2784.57	3267.31	2557.87	3232.57	2344.17	2706.6	2117.68	3125.81	2048.55	2990.23	2176.86	3082.01	CCAGGTGCTGAGATTACAGATGTGCCACAGTACCCCAGTTGTGCAGCCCC
Zbtb7b	zinc finger and BTB domain containing 7B	ILMN_1650833	295248	1.16305	1.22745	0.266487	0.184848	147.576	147.576	142.651	164.633	188.015	172.668	148.268	148.751	136.817	111.31	131.844	158.626	129.698	153.616	GGCCCTTCCCCCAGAGCTTTCATTCCAGTTCCAAGCTGAGGTTTTTGGGG
Pold4	polymerase (DNA-directed), delta 4	ILMN_1358257	361698	1.16305	0.96032	0.28093	0.845091	384.159	384.159	381.529	459.4	389.038	370.128	399.405	372.949	454.01	438.804	330.175	385.137	274.575	395.05	GCCAGATGTAGTCAGGGCCCACCTAGGGCATCTTGCTGAGAACACAACTG
Dctn3	dynactin 3	ILMN_1350986	362504	1.16303	0.971191	0.410583	0.921826	257.839	257.839	267.485	327.827	252.673	234.649	276.586	243.725	269.458	321.724	230.482	232.901	176.032	300.717	TGTCCCCACCAGGGGAGGTAGGCAGGCCCTCCACCAACCTGACTTTATAA
Myh9	myosin, heavy chain 9, non-muscle	ILMN_1369965	25745	1.16297	1.15655	0.220741	0.30695	162.453	162.453	175.228	173.415	188.422	180.607	142.723	170.717	143.218	165.626	172.823	152.432	171.617	125.037	CTGATGCCAAGGCGACCGAGTAGGGACTTCTGCTACCCAAGACGGATGGA
Slc25a1	solute carrier family 25 (mitochondrial carrier, citrate transporter), member 1	ILMN_1372631	29743	1.16297	1.16413	0.0917263	0.133685	3072.97	3072.97	3078.33	3618.14	3308.97	3623.84	3010.1	2893.85	2968.81	2811.97	3202.93	2806.8	2819.5	2880.45	GGAACAGGGTGGCACCAGCCACTCTCAGGACCACCTTGCCAAGGAGAATA
Aff3	AF4/FMR2 family, member 3	ILMN_1361719	363220	1.16292	1.18323	0.405232	0.416791	90.3016	90.3016	94.9125	143.606	84.3063	88.562	85.5047	88.7318	89.8491	76.1642	79.4765	84.6771	80.2883	102.98	GGCGGCCAATCACGTCAGCATCACCAACAGCATCCTCCACAGCTACGACT
Lrrc28	leucine rich repeat containing 28	ILMN_1359786	361588	1.16287	1.17731	0.360301	0.386014	210.765	210.765	221.681	257.293	259.119	202.971	224.482	174.938	217.553	182.765	205.527	156.099	245.771	208.053	CCCAGCAGAGGTGAAGGCAATAGGCACAGAGAAGGATCACGTCCTACCGC
Smarca4	SWI/SNF related, matrix associated, actin dependent regulator of chromatin, subfamily a, member 4	ILMN_1352184	171379	1.16283	1.18918	0.310092	0.306739	192.528	192.528	181.731	270.748	189.225	227.344	193.626	160.747	187.124	181.731	202.475	182.83	197.096	158.672	AGGATGACAGTGAAGGCGAGGAAAGCGAGGAGGAAGAAGAGGGCGAGGAG
Atp8a1	ATPase, aminophospholipid transporter (APLT), class I, type 8A, member 1	ILMN_1364800	289615	1.16268	0.994855	0.166229	0.978147	69.601	69.601	76.4313	75.6231	77.1443	63.9037	70.4928	79.3288	77.2331	67.35	61.5357	69.9446	55.8929	64.815	GCTCGAAGCAAAATCTCAAGACCCAGGCGCAGTCGTACTTGGCAAAAGCC
Mmp16	matrix metallopeptidase 16	ILMN_1361318	65205	1.16266	1.07741	0.301272	0.695267	132.366	132.366	118.922	180.827	144.053	133.815	124.649	122.267	137.115	147.211	118.782	143.018	111.953	119.279	GCCGTCCATTGGTCTGTCAGCAATACTCAGCGCAAAGCAGAGCGAGAAGC
Rab11a	RAB11a, member RAS oncogene family	ILMN_1349811	81830	1.16258	1.06308	0.086069	0.577071	3071.17	3071.17	3327.47	3291.87	3530.64	3051.12	3306.32	3024.34	3054.87	3024.34	2799.58	2592.54	2948.65	3018.1	GCAGTGCTCATGATGTGTGGGGAGCACAGAAGGCATTGCTATAGTCAGTC
LOC690217	similar to B0511.12	ILMN_1373567	690217	1.16234	1.21901	0.169178	0.114693	122.029	122.029	141.872	135.663	130.097	140.936	95.8827	125.584	118.782	111.737	130.068	116.451	121.551	105.011	CTCTAGTGTCCCCTTTGGTGATGGTGGCCTTCCTTGCACTGGACAGCTCC
Rbmx2	RNA binding motif protein, X-linked 2	ILMN_1650040	367930	1.16229	1.128	0.579447	0.717146	60.5425	60.5425	57.3186	76.5681	56.3079	78.0119	63.8535	79.769	52.1528	44.8271	61.004	39.841	55.5932	78.1812	GCCGTGGTAGAGCAGAGGAACCTGAGTGGGAGGCAAAGAAAGAGAAACAC
B4galt6	UDP-Gal:betaGlcNAc beta 1,4-galactosyltransferase, polypeptide 6	ILMN_1376522	65196	1.16207	1.06824	0.166292	0.635268	1349.9	1349.9	1458.39	1736.14	1385.61	1262.73	1413.32	1371.84	1308.09	1341.38	1360.27	1192.2	1243.35	1204.78	GCAGAGTTGTTGAGAAGCAAACTGTCGCCGTGTTTTTTGGAAGGTGGAAG
Aktip	AKT interacting protein	ILMN_1376475	291906	1.16203	1.12861	0.178652	0.34943	3157.92	3157.92	3650.88	2813.95	3606.35	3853.32	3088.57	3148.28	2859.44	3164.69	2827.95	2856.74	3103.44	3122.95	CATGTTGCTGGCCTGTCATGGGTAAAGCCTGGCTCAGTGCAACCTTTCAG
Gpr19	G protein-coupled receptor 19	ILMN_1354069	312787	1.16202	1.05161	0.461559	0.864006	93.7469	93.7469	92.8715	122.561	89.3307	99.2393	104.486	82.6086	94.9783	100.646	83.2061	88.9151	62.5941	119.507	CAGGGAGAAGAAGCTCGCCTGGCCCATCAACTCAAACCCACCAAACACTT
Sdccag8	serologically defined colon cancer antigen 8	ILMN_1365278	305002	1.16198	1.13273	0.197202	0.359301	207.616	207.616	214.87	245.12	211.8	240.248	196.221	212.411	202.23	193.136	188.618	221.775	162.102	216.803	CTGTGCTACAGACAGGGAGTGCTTCAGCGTCAACTGGCTAGGGCTAGTCG
Mgat4b	mannosyl (alpha-1,3-)-glycoprotein beta-1,4-N-acetylglucosaminyltransferase, isozyme B	ILMN_1365502	303100	1.16186	1.15114	0.250231	0.352778	2915.77	2915.77	3248.73	3391.05	3215.44	3006.79	2916.82	2599.74	2929.62	2730.37	3125.81	3042.28	2902.37	2117.68	TGAGCCAGGCCATTAGAAGAGCTTTTTCTTGGGTGCCCGCTGTGTGCGGC
Bcorl1	BCL6 co-repressor-like 1	ILMN_1364138	302810	1.16182	1.14037	0.348487	0.491617	72.9809	72.9809	83.533	87.7481	73.2209	76.9164	82.0325	64.6773	67.1632	68.5006	88.9151	62.705	55.0242	73.8528	GGGTCCCTCGGACTGGCTTCTATGCTTATGACCAAGACCAAACATGGGCC
Mapre1	microtubule-associated protein, RP/EB family, member 1	ILMN_1364680	114764	1.16166	1.07774	0.326363	0.708159	1432.02	1432.02	1652.5	1169.59	1708.65	1718.27	1299.52	1527.45	1334.75	1587.47	1309.64	1185.53	1315.86	1525.23	GGCAGTGAATGTGTACTCGACGTCAGTCACCAGTGATAACCTCAGTCGAC
Prdm13	PR domain containing 13	ILMN_1350935	689695	1.16161	1.18399	0.147407	0.151873	253.329	253.329	288.951	266.26	286.315	285.96	244.132	216.196	253.956	239.143	215.111	227.607	279.024	253.252	TGATGTGGATGTCTGCTTCACTGACGACCAGAGCGACCCTGAGGCTGGGG
Arhgap1	Rho GTPase activating protein 1	ILMN_1374973	311193	1.16159	1.07039	0.229784	0.677791	276.637	276.637	319.793	237.09	299.079	345.305	268.593	304.614	270.748	269.27	244.675	243.573	278.221	259.387	CACTAACCTGGCTGTGGTCTTCGGCCCTAACCTGCTGTGGGCTAAGGATG
Olr771	olfactory receptor 771	ILMN_2039921	404799	1.16146	0.952953	0.681565	0.931482	57.9175	57.9175	53.6548	59.1013	61.563	65.9904	55.6609	71.8599	62.5645	62.4245	63.7454	72.7537	23.5846	64.7235	ATCAGAGTTCTAAGACTGGGGCATCTAAAGCCCTGTCCACATGCACTGCC
Sgpp2	sphingosine-1-phosphate phosphatase 2	ILMN_1374559	301543	1.16131	1.13862	0.427418	0.571297	81.7378	81.7378	96.3948	68.9623	107.763	90.433	79.5927	62.6536	80.3061	96.2457	79.0511	74.6985	91.7253	65.7592	CTTGTGCTACAATTACCCTGTGTCCGACTACTACAGCCCGACCAGAGCGG
Aurka	aurora kinase A	ILMN_1363543	261730	1.1613	1.17572	0.23975	0.266039	99.9711	99.9711	105.904	94.4917	136.351	110.884	102.3	92.7894	95.3193	87.5099	104.63	88.4113	101.735	88.3934	CAGCCCCCGGAGATGATTGAAGGTCGGATGCATGACGAGAAGGTGGACCT
Fbxl4	F-box and leucine-rich repeat protein 4	ILMN_1356157	313101	1.16123	1.05756	0.127608	0.66091	156.408	156.408	153.773	180.505	180.759	156.866	153.663	161.654	170.206	148.814	132.056	155.335	149.791	140.87	GTCCACACCCACTCACCACTAAAATCATGCTTTGGTGGCTCTTGTGGGCG
LOC361635	similar to RIKEN cDNA 9030624J02	ILMN_1367362	361635	1.16106	1.13738	0.144763	0.272457	1708.78	1708.78	1834.28	2000.46	1844.9	1824.68	1633.25	1477.18	1904.73	1606.27	1575.41	1470.71	1744.86	1681.37	GCCCAGTGCCACGTCCTGGAATGCCTGCTTGGCTGTCATCAACTCTTCCT
Pfkl	phosphofructokinase, liver	ILMN_1369062	25741	1.16105	1.16874	0.099809	0.130351	495.517	495.517	559.457	601.143	510.45	527.594	513.417	432.462	456.465	478.953	489.849	472.562	478.343	450.123	CTAGCCACAGATCCCAGCACTAAGGGGAACTCACATGGAACTCGGAGCCT
RGD1304982	similar to RIKEN cDNA 2810025M15	ILMN_1361374	289138	1.16105	1.11718	0.193225	0.414833	471.555	471.555	484.316	574.873	524.059	479.383	478.131	494.177	428.287	443.711	435.247	513.417	378.955	454.534	GGTACTGTGAGTTCCTTGAGAAGTAGGTACTGTGTCTGGATCACCTGCTG
Adck4	aarF domain containing kinase 4	ILMN_1376621	308453	1.16088	1.0606	0.243797	0.731504	408.72	408.72	426.337	461.53	439.18	426.149	404.297	370.943	422.578	459.236	424.82	408.71	394.396	296.109	GGGTTCCAGCCTGTGTATTGGAGGATGGGGGTGGGTGCTGATCCTTCCCT
Inha	inhibin alpha	ILMN_1363377	24504	1.16084	1.13019	0.277203	0.455913	183.789	183.789	199.431	191.764	173.288	247.276	184.176	178.224	157.65	194.093	181.082	157.987	199.855	157.836	GTCCCTACGCGTCCGAACCACCTCAGATGGAGGCTACTCTTTCAAGTATG
Cutc	cutC copper transporter homolog (E.coli)	ILMN_1357611	361760	1.16068	1.08549	0.132661	0.496299	834.004	834.004	895.82	903.37	864.443	941.095	785.409	812.573	841.634	882.824	731.01	737.304	730.719	921.046	GGATCGACAATCTCTATGACAGCACCAACCTTCCACATGGCCGTGGGTGT
LOC100364575	rCG43589-like	ILMN_1362034	100364575	1.16058	1.08302	0.566416	0.816701	80.6829	80.6829	94.087	80.2883	94.3852	80.6221	79.4178	82.593	99.1023	64.277	86.4919	78.0922	45.985	102.009	TTTACCAAATCCTGGACCTTTATATCTATGATGAGTGGGACCACAGGTAG
Gramd2	GRAM domain containing 2	ILMN_1374792	300761	1.16057	1.11266	0.425119	0.646454	72.9544	72.9544	80.7508	69.6781	66.6433	106.23	84.3434	69.3517	57.1048	77.8079	78.2269	60.4924	66.2909	69.9925	TTCCGAATCGCCCGGCTGGAGCAGCAGTTATGTTCCCTGAACTGGGGCAG
Bop1	block of proliferation 1	ILMN_1364860	300050	1.16056	1.21338	0.0856087	0.0539961	389.901	389.901	386.339	442.716	442.251	482.251	359.671	351.754	356.416	373.209	368.8	380.036	384.851	372.785	TCAGGAGGCCTGGAGAGGGTGCGTGTCCCTCACACAGAATCGATAGAGAG
Ncdn	neurochondrin	ILMN_1357385	89791	1.16042	1.10028	0.163152	0.45408	7567.83	7567.83	8420.45	8027.33	8287.53	8110.51	7681.42	7274.82	7590.25	7308.69	8193.89	7218.15	7274.82	5823.44	CCAGCAGGAACTACCTTTCTGAACCCGTGGAGACCCGCATACACCTGACC
LOC500148	similar to 40S ribosomal protein S7 (S8)	ILMN_2039648	500148	1.1604	1.16693	0.302766	0.352778	88.4216	88.4216	80.7214	106.139	97.4961	109.628	85.7724	80.2607	89.2883	80.3434	71.6548	81.1641	105.967	81.9507	AATAAGCAAAAGCGCCACAGAAGCCGCAACCCAACGCCATCCTTGAGGGC
Tmod1	tropomodulin 1	ILMN_1373707	25566	1.16033	1.17146	0.483343	0.525255	4948.33	4948.33	5305.45	4506.55	6202.05	6088.03	4948.93	3577.66	5542.59	4884.84	5238.52	3474.25	5902.63	4635.95	CTGCAGGGACAGCCAGCTCCACTCAGCTTCTCCTTGAAACACAACTGCAG
RGD1564450	RGD1564450	ILMN_1372525	294291	1.16033	1.06774	0.0935067	0.546883	1811.6	1811.6	1860.87	1798.1	2034.19	2105.7	1702.22	1830.89	1958.61	1806.44	1601.48	1670	1670	1770.27	ATGAGTAACACGACAGTGCCCAATGCCCCCCAGGCCAACAGCGACTCCAT
Chchd8	coiled-coil-helix-coiled-coil-helix domain containing 8	ILMN_1355168	499214	1.16027	1.09527	0.1367	0.444617	417.702	417.702	525.109	455.252	409.116	428.445	391.988	407.24	433.74	420.536	410.472	374.474	366.152	410.805	GGACCTGGGAGGAAGAAACCCTAAGTAACAGACGTGTGCTGCAGGAGGTG
LOC689226	similar to ubiquitin-conjugating enzyme E2R 2	ILMN_1350568	689226	1.15983	1.03357	0.460371	0.917368	94.2962	94.2962	107.507	100.646	102.536	90.7507	91.3175	97.5981	79.769	124.097	73.1475	86.5328	72.4226	121.374	TGGCCACCCAGCAAAAACTTACTCATGGGGTGGGAAGCAAACAGCCCCTG
Pou4f3	POU class 4 homeobox 3	ILMN_1362681	364855	1.15971	1.06744	0.663108	0.891164	92.1086	92.1086	108.99	52.278	123.611	135.839	96.5316	74.1794	80.2883	128.179	92.5202	83.6507	74.161	92.1523	ATGGGCATGAGTCACCCGCATGCCGTAGCACCTCACAGTGCCATGCCTGC
Ccdc59	coiled-coil domain containing 59	ILMN_1371849	314799	1.15964	1.09668	0.172853	0.482211	294.315	294.315	310.324	333.944	312.44	319.301	297.875	309.014	269.932	287.654	293.469	258.381	235.709	319.859	CTGACTGTTGCCCCCTTTTGTATGTGTATCGGGAGCCTCCTAACGGTGAA
Pcnxl2	pecanex-like 2 (Drosophila)	ILMN_1349691	307949	1.15963	1.10299	0.196582	0.482374	91.0275	91.0275	96.2457	89.6744	91.4358	120.794	95.8093	92.1348	83.4991	87.379	88.2155	81.0348	92.2677	79.923	CACGCTTGACGCCTTCTCCATAAGCAACTACAGGAGGCTCGGCACCCACT
Hn1	hematological and neurological expressed 1	ILMN_1353743	287828	1.15945	1.08422	0.112753	0.470548	3528.36	3528.36	3556.15	4179.99	3628.26	3898.8	3251.21	3858.39	3572.78	3395.09	3186.41	3541.01	3192.31	3230.34	ACAAGCAAGCTGCCTGGAATTGCAAGGTGAAGCCACAAGGGAGGCCGTCC
LOC100365464	small nuclear ribonucleoprotein polypeptide E-like	ILMN_1374690	100365464	1.15932	1.10009	0.391219	0.662695	135.411	135.411	140.63	142.973	181.488	127.43	129.201	109.803	135.94	164.633	142.51	121.985	104.767	141.341	AGCAATGGTCAAGCATGGGAGAGGTTGAGAAGGGGGTTCAGGGGCCAGCT
Klhl8	kelch-like 8 (Drosophila)	ILMN_1363186	289457	1.15911	1.03007	0.207288	0.867239	419.26	419.26	443.711	496.075	445.172	399.405	455.15	426.337	397.789	450.365	400.527	343.695	347.46	453.287	GTGATGACCGTGGCTTGGCATGAGTGCAGCGTCCAGTGAAAAGACTGAGA
Timm8a1	translocase of inner mitochondrial membrane 8 homolog a1 (yeast)	ILMN_1363891	84383	1.15911	0.897271	0.4112	0.625074	360.342	360.342	417.906	399.595	288.737	368.457	378.242	386.071	415.925	451.275	308.552	379.406	236.399	355.642	CGGTCTCAAGGTAGAACAGGAAGCGTGAGAATCCAAAGGGCTTTAGTCAT
RGD1562997	similar to Transcription initiation factor TFIID 105 kDa subunit (TAFII-105)	ILMN_1358957	291773	1.15869	1.05404	0.428628	0.842985	110.081	110.081	104.795	104.006	127.649	137.782	114.642	116.021	100.104	116.64	123.827	116.674	72.2418	101.898	AGACAACCCTTCTGCTTCCGGGACTTGCAGCCTAACAGCCACCAGACCAC
Sos1	Son of sevenless homolog 1 (Drosophila)	ILMN_1350972	313845	1.15865	1.08267	0.360934	0.702617	56.316	56.316	47.6617	58.2332	78.4569	62.4918	50.0422	54.6627	58.0843	62.333	49.7218	53.0754	60.1731	47.549	ATCCTCCCGAGAGCCCTCCCTTGTTACCACCACGAGAACCTGTGAGGACA
Isg20l2	interferon stimulated exonuclease gene 20-like 2	ILMN_1356599	361977	1.15863	1.07577	0.363885	0.730252	191.479	191.479	182.765	252.146	233.734	167.405	199.219	186.381	200.877	180.505	166.726	149.743	192.913	207.752	CCCAGGGAGACACATGCAGTAAACCAACCCACAGTTCTGCCAGCTTCTCA
Sqstm1	sequestosome 1	ILMN_1375496	113894	1.15824	1.13905	0.19347	0.318756	2700.41	2700.41	2487.75	3353.88	2978.41	3096.25	2421.41	2480.71	2615	2909.93	2422.9	2452.36	2633.45	2732.36	CTGGCTTTAAGTGTCATAAGTAGCCAGCTTGTTCAGGTGGACCCTTGGCC
Rbm10	RNA binding motif protein 10	ILMN_1349535	64510	1.1582	1.11233	0.0532769	0.20791	1007.35	1007.35	1121.53	1033.04	1135.13	1097.57	992.311	1002.72	957.488	989.708	926.474	904.527	999.719	957.488	GGTCTGAGGAAGGCTCTTCTATCTACCAGCCTGCTGCCCAACCAGAGAGG
LOC500181	rCG53372-like	ILMN_1363555	500181	1.15818	1.07427	0.573574	0.838918	64.8853	64.8853	51.7264	76.0029	60.5488	99.6458	69.4279	79.6571	65.2687	49.3387	60.1677	66.9573	71.1418	45.9953	ACACAGACATGGCTATTCCCACTCAGCTCTTGGGGTTGTTGTTACTGTGG
Znhit6	zinc finger, HIT-type containing 6	ILMN_1366921	292160	1.15813	1.12958	0.177915	0.331564	645.968	645.968	656.091	643.527	716.748	823.211	611.014	686.531	588.901	619.426	607.143	565.136	594.662	678.682	GTTGGCACGTAAAGCTCCAGTTCCCTCAGAGCCAGGCGGAGTATGTAGAG
Ssbp2	single-stranded DNA binding protein 2	ILMN_1349542	361877	1.15808	1.07155	0.0858688	0.501613	1131.36	1131.36	1142.04	1235.17	1194.31	1296.8	1199.84	1163.64	1069.76	1109.48	1061.25	978.889	1037.91	1126.51	CACGTGATTCAAGCAACTGTACGGAGCTGCCCATTAGCTGCCCCAACTGA
Znhit3	zinc finger, HIT-type containing 3	ILMN_1357839	497975	1.15799	1.13311	0.267547	0.424454	437.277	437.277	389.369	552.195	517.783	471.765	417.29	412.222	460.845	401.902	369.895	384.511	433.109	474.16	CAGCTAAAGAGCGCTGATGCTTTTCCAGAGGACCCCAGCACCCACTTGAC
Jakmip1	janus kinase and microtubule interacting protein 1	ILMN_1368977	305434	1.15796	1.14273	0.0963843	0.17859	3292.67	3292.67	3252.91	3736.94	3763.01	3732.95	3327.47	3032.48	3219.96	3082.01	3322	2926.86	3242.19	3012.73	TCGGGGTAACTTCACTGCCTTAACATGTCCTGGGGAGGATGCTCGCGACG
Mthfd2l	methylenetetrahydrofolate dehydrogenase (NADP+ dependent) 2-like	ILMN_1369568	305248	1.15792	1.20469	0.273933	0.219412	118.509	118.509	127.505	125.739	146.859	130.57	102.279	105.872	114.322	117.907	137.843	119.77	89.9997	115.092	GCATTCTGCAAGGCAGTCCTCTGGGAGGTTTAAGAACTGGAAGCTATTCC
Morn2	MORN repeat containing 2	ILMN_1361650	500606	1.1579	1.09844	0.258666	0.565801	182.062	182.062	174.876	237.877	182.221	199.739	172.231	185.635	194.797	166.987	143.902	187.729	170.653	182.704	GTTAATGCTCAGATGTGGCCATGCAACTCCCCTCGGGCAGAGCGACCGAA
Tmod4	tropomodulin 4	ILMN_1355437	295261	1.15782	0.947861	0.204288	0.729931	120.409	120.409	132.613	126.278	129.299	109.892	136.849	126.301	133.131	128.105	123.562	98.0865	92.7442	117.798	CACAGGGCTCATGGCTGTGCTGAAGGCAGTTCGAGAAAACGCTACTCTCA
Lsm16	LSM16 homolog (EDC3, S. cerevisiae)	ILMN_1362949	315708	1.15777	1.31554	0.58513	0.334486	56.5473	56.5473	63.6761	52.5561	69.5249	77.0095	46.1885	39.9801	45.8633	70.636	39.6194	79.3429	57.212	55.4486	CCCTCAGAGCATCCCTAAGAGGACAGATATGAAGAGCCAGGACGTTGCCA
Tiam1	T-cell lymphoma invasion and metastasis 1	ILMN_1349837	304109	1.15777	1.16349	0.110089	0.146693	337.408	337.408	347.46	421.374	334.288	393.949	318.644	328.282	311.541	322.856	321.642	322.95	314.773	328.202	ACCGAGGCAGAGGCGTCGATAGTCACGTTTTCTGGTCTCCCTGCAACATG
Pcgf6	polycomb group ring finger 6	ILMN_1363052	309457	1.15771	1.10987	0.207173	0.455913	226.055	226.055	267.236	259.981	253.574	207.054	239.324	217.632	221.614	208.267	235.009	230.12	195.67	191.894	GGACAGGTGTCACAAAAGTCCCTCGGTGCGGCTGTTGATAATGCCATTGC
Med19	mediator complex subunit 19	ILMN_1368391	311165	1.15762	1.15532	0.0940795	0.145128	561.092	561.092	582.98	644.017	626.344	621.055	498.906	578.293	535.511	530.587	496.006	564.196	513.608	565.814	TCTGGTTTCCGCCTCCATACTGGCCCGTTGCCAGAGCAGTGTCGTCTGAT
Plod2	procollagen lysine, 2-oxoglutarate 5-dioxygenase 2	ILMN_1650259	300901	1.15759	1.15044	0.118402	0.188368	1056.67	1056.67	1105.53	1255.61	1137.61	1156.73	899.111	1001.93	1049.79	1102.63	976.186	966.493	1090.15	989.051	CCTTTGGCCGTAGTTGGTAGTTGGTCTCTTTGTTTTTCCTGGAGGAGGGG
Smurf1	SMAD specific E3 ubiquitin protein ligase 1	ILMN_1368873	690516	1.15756	1.13953	0.378436	0.511896	85.3835	85.3835	72.8984	84.3434	114.218	109.484	85.0691	75.9899	93.2925	75.6098	82.6296	90.9349	79.6571	71.5464	TGGCAGACAGCAACATCGTCAGGTGGTTCTGGCAGGCGGTGGAGACCTTC
Atp2b3	ATPase, Ca++ transporting, plasma membrane 3	ILMN_1352628	29599	1.15753	1.14147	0.401615	0.525665	4303.78	4303.78	4766.53	4925.55	5063.96	4183.9	4234.96	3862.7	4400.92	4069.91	5090	4313.93	4425.48	2851.38	GTTCCACCATGTGTTCACTATTTGGGCTGTGCAATGCGGTAGGGGCTAGC
RGD1309085	similar to F23N19.9	ILMN_1367125	297821	1.15752	1.11357	0.111347	0.30695	1042.96	1042.96	1094.67	1126.51	1077.91	1248.72	985.297	1016.18	964.052	1118.29	946.11	1020.8	915.331	1045.89	AGCCAGGCACACTTGCACCTAAAGCATGCGAGGTCCTTCCACAGTCGCGT
Mtch1	mitochondrial carrier 1	ILMN_1350984	294313	1.15748	1.19821	0.178652	0.146062	2637.01	2637.01	2742.92	3337.48	2897.58	2819.5	2726.97	2101.78	2597.82	2436.85	2694.27	2402.48	2501.02	2573.76	CGGGGGCTGGCGTTGCTGCGTTCTGCCCTTGTTCTCAACACTACTTTCCT
Urm1	ubiquitin related modifier 1	ILMN_1360557	311840	1.15744	0.984871	0.118364	0.922135	952.529	952.529	1058.36	1086.5	895.82	951.624	949.078	975.911	1082.33	1039.34	839.359	904.262	821.473	876.042	GGGGCGGGCCTCAGCATGTGTAACTCCAGGCTTCCTGAAACAAGCAGGAT
Dpp3l	dipeptidylpeptidase 3-like	ILMN_1358425	367022	1.15736	1.27328	0.491904	0.298369	86.1893	86.1893	139.308	93.3427	93.0681	76.4675	79.4765	60.8207	75.6423	96.2918	77.3041	80.8245	96.9756	85.1243	AGGAGATTCGTACCCAGCTGGCCGCAGCAGATGCTCGATTCTGGAGGGAC
Sdccag3	serologically defined colon cancer antigen 3	ILMN_1651158	306322	1.15731	1.04891	0.326521	0.820765	618.815	618.815	673.867	641.615	653.406	672.149	701.605	614.287	710.658	512.168	673.015	598.678	580.808	452.32	ACTGAAGTTAAGGATGAGGCAGACTCTTGAGAACACGACCTGCCGCCGGG
Rexo1	REX1, RNA exonuclease 1 homolog (S. cerevisiae)	ILMN_1365554	314630	1.1572	1.164	0.271982	0.319988	343.1	343.1	346.525	460.355	342.107	377.726	361.143	282.499	364.718	301.787	333.616	352.492	326.918	299.019	CCACCGCTCCCGACAGTGGGTTATGCCTTCCGCTCCTTTGTATATAACGC
Kctd13	potassium channel tetramerisation domain containing 13	ILMN_1351737	293497	1.15683	1.05924	0.0962705	0.60191	1453.75	1453.75	1628.22	1544.61	1549.05	1503.28	1524.39	1309.64	1480.07	1574.46	1353.99	1295.08	1437.58	1297.25	CGTGTAGAAGGAGACAGTACCATCAACCATACTCCAAGCTGCTTTCCGCC
Trnt1	tRNA nucleotidyl transferase, CCA-adding, 1	ILMN_1348824	312616	1.15665	1.05742	0.249661	0.742281	230.326	230.326	241.901	247.276	236.139	260.604	266.662	218.168	250.96	201.662	226.296	181.082	245.044	204.816	CCCTGTGAGTGGACACGACATCAGGAAAGTGGGCATTTCTTCAGGGAAGG
LOC100361527	LRRG00135-like	ILMN_1369708	100361527	1.15663	1.17676	0.316159	0.325099	306.925	306.925	388.873	364.613	324.79	290.666	270.851	268.76	293.82	326.369	339.646	333.509	254.961	258.971	GGCGAGAGGCAAAGCGCAGGAACCCAAGCAACAGAAACCAAGACTACATG
Hist1h2ai	histone cluster 1, H2ai	ILMN_1372198	502129	1.15648	0.980991	0.47949	0.957277	78.6908	78.6908	85.1243	69.6073	84.7234	90.3768	73.3412	76.7952	99.9604	87.0158	82.7924	72.3904	48.6342	87.0158	GGTGCTGCTGCCCAAGAAGACCGAGAGCCACCACAAGGCTAAGGGGAAGT
Dnajc17	DnaJ (Hsp40) homolog, subfamily C, member 17	ILMN_1348793	311329	1.15642	0.987623	0.368098	0.965635	68.4658	68.4658	59.9518	84.3299	74.2742	69.8583	63.9982	72.3683	76.1335	78.1958	47.2948	70.0305	69.2782	63.9252	GCCACTGAGGAAGAGGAGGAGAGCAGGAACACCACCACACTAGAGCAGGA
Amfr	autocrine motility factor receptor	ILMN_1353982	361367	1.15636	1.11228	0.367854	0.596279	621.149	621.149	701.605	588.901	655.441	768.877	636.528	668.96	597.081	535.078	724.183	530.856	651.315	465.095	CGCCTAGAGGAGACCTTGGACTTCAGCGAGGTAGAGCTAGAGCCCGTAGA
Galnt13	UDP-N-acetyl-alpha-D-galactosamine:polypeptide N-acetylgalactosaminyltransferase 13 (GalNAc-T13)	ILMN_1366096	311039	1.15635	1.14266	0.0841524	0.158699	559.869	559.869	641.615	622.185	610.825	584.22	574.873	504.407	566.955	508.296	531.503	553.97	501.407	539.7	GCAGTGGCAGCAGATCTCAACAATGGCTGCTGAGGAACATGACCTTGGGG
Bpnt1	3'(2'), 5'-bisphosphate nucleotidase 1	ILMN_1374947	64473	1.15634	1.14629	0.0812664	0.145831	1657.04	1657.04	1857.53	1768.99	1882.09	1775	1682.49	1438.49	1550.88	1693.89	1627.06	1552.22	1532.63	1586.25	GGCAGGGATTAAGGGCTTGCCCCACCATACCTGGCAGAAATGTTACTGTT
RGD1311648	similar to hypothetical protein FLJ21820	ILMN_1358877	313949	1.15623	1.06685	0.107479	0.56635	498.435	498.435	503.1	565.316	522.343	549.617	547.079	464.363	492.795	503.473	437.934	485.501	436.041	492.795	GCCAGGATTCTTGCTCTGAGTGCCCCGCTTATAGAACAGGCTTGATCAGT
Fndc7	fibronectin type III domain containing 7	ILMN_1353354	310787	1.15615	1.07777	0.406077	0.741852	93.2196	93.2196	101.303	102.357	102.205	95.5455	81.5238	77.686	107.391	110.336	65.4603	91.3953	91.7988	103.185	GCTGCTAGGGCCACGTCAGTAACAAACGCCTTCCACACAGGTTTCTGGGG
LOC501369	similar to spermatogenesis associated glutamate (E)-rich protein 4d	ILMN_1350586	501369	1.15588	1.06871	0.621015	0.867239	281.642	281.642	456.736	229.113	291.266	273.621	391.515	215.311	284.403	266.662	262.967	215.48	233.442	353.2	GCATCATCTGGTCTCAGAAAGTGCAAGAGAGCTGGAATTGGACACATCCC
Megf6	multiple EGF-like-domains 6	ILMN_1376260	65049	1.15561	0.927513	0.283098	0.668081	61.5098	61.5098	67.6788	56.3974	68.4892	60.0646	74.5352	62.4538	76.8105	59.3377	57.9171	45.2604	59.9311	56.0437	GTTCTGTGAGAAGGGGTGTGAGTCAGGCTCTTTTGGAGATGGCTGCCTGC
LOC100363310	hypothetical protein LOC100363310	ILMN_1369157	100363310	1.15557	1.00847	0.132775	0.962314	1292.45	1292.45	1376.85	1494.86	1271.83	1307.23	1356.89	1378.81	1452.63	1217.35	1072.56	1168.72	1235.17	1239.45	TGGAACGGGAAAGGAAGACGAACACGGATGCTGGGTGTCAGGCAGTCCTG
Tcp1	t-complex 1	ILMN_1359719	24818	1.15555	1.05962	0.110624	0.615519	4954.14	4954.14	5808.09	5313.31	5346.97	4782.05	5261.09	4744.8	4673.25	5365.5	4529.66	4466.02	4681.31	4673.25	GGGTGTAATGTCTTAGCCTTGGGTGTCTCACATTAAAGTACAACGAGCTG
Tcam1	testicular cell adhesion molecule 1 homolog (mouse)	ILMN_1362984	59305	1.15554	1.07068	0.193786	0.633159	282.894	282.894	322.485	269.932	304.936	320.463	282.915	291.551	318.876	246.105	251.525	256.43	296.045	249.866	ACGGTAGGAAACGGACGCACAGGCAGAAAGAGCAGAACAAAGGCGGGGAG
Hnrnpr	heterogeneous nuclear ribonucleoprotein R	ILMN_1366710	319110	1.15553	1.00164	0.428628	0.995447	62.8758	62.8758	71.0651	58.6188	85.4085	53.3829	73.6882	65.5358	59.9311	65.195	48.5302	72.5517	53.6859	56.3568	CACCAAGAGGCTCAAGGGGTGGCAGAGGGGGTCCTGCACAACAGCAGAGA
Esyt1	extended synaptotagmin-like protein 1	ILMN_1351729	29579	1.15551	1.17663	0.24964	0.256656	1999.14	1999.14	2241.46	2146.69	2212.47	2259.85	1913.8	1949.59	1825.87	1842.42	2107.82	2010.69	2172.5	1465.6	ACCCCTATGTGTCAGTGTTGCTGCTCCCAGACAAGAACCGAGGCACCAAG
Mcc	mutated in colorectal cancers	ILMN_1358765	307449	1.15534	1.07258	0.374965	0.742639	81.5855	81.5855	108.97	95.0983	76.7328	74.161	82.6871	96.0742	80.0268	70.0865	64.5352	76.9164	80.1365	83.2061	GACACCAGCAGTCGGCAGAGTTTGTTAATGACCTGAAACGGGCCAACAGC
Efcab1	EF hand calcium binding domain 1	ILMN_1352325	301957	1.15525	1.19241	0.326991	0.292223	68.9213	68.9213	67.9442	77.9032	77.5023	84.3063	61.6868	74.5352	70.3277	52.9062	76.9344	68.8046	55.1939	66.4573	TGGGCCATGCCTACCTGATCCAAAGAGGCAGATGGAATTTGAAGCCCAAG
Akap12	A kinase (PRKA) anchor protein 12	ILMN_1370981	83425	1.15508	1.08276	0.234944	0.607497	1987.43	1987.43	2261.76	1742.46	2355.03	2265.11	2100.44	2032.65	1749.85	2047.33	2034.19	1853.25	1842.42	1700.32	AACCAAAGAATCCCCAGACACCAACGGACCAAAGCTAACCGAGGAGGGCG
Mtmr7	myotubularin related protein 7	ILMN_1359365	306490	1.15507	1.22542	0.111347	0.0549543	1929.86	1929.86	2153.74	2263.27	2000.46	2260.66	1851.41	1787.54	1656.65	1783.02	1953.57	2056.31	1739.62	1772.13	ACAAGGCTTCCCTGGCACAGCAGCATGTCTCTGCTTCTAAAGCCCTCCTC
Tp53	tumor protein p53	ILMN_1650367	24842	1.15506	1.10197	0.457566	0.69192	63.9038	63.9038	79.4511	69.166	70.2855	59.5591	78.1409	52.7917	64.0702	59.0232	59.4054	67.2306	44.1541	73.287	ATGTTTGTGCCTGTCCTGGGAGAGACCATGGGTTAAGAGGGGAGCTGCGG
Tigd5	tigger transposable element derived 5	ILMN_1360083	300034	1.15501	1.07724	0.456223	0.769026	61.9954	61.9954	85.8174	72.6732	64.9586	48.7961	71.9314	57.7313	59.8021	59.1119	71.776	56.7718	51.402	53.0312	TTGTGCAGCTACGGTCCCTCATCACCATGGCACGGAGGCTTGGGGGCATT
LOC314600	similar to zinc finger protein 422, related sequence 1	ILMN_1360469	314600	1.15492	1.09167	0.301315	0.620229	159.063	159.063	195.851	126.849	185.635	189.055	151.1	152.558	161.165	165.246	148.314	142.135	154.644	150.328	AGTTTCATATGTAGACATTGTGGTGAACCTTTCCTGTATTCCACGGCCCG
Nhp2	NHP2 ribonucleoprotein homolog (yeast)	ILMN_1357709	287273	1.15483	1.05133	0.167901	0.71953	2375.26	2375.26	2450.58	2936.99	2511.33	2280.93	2229.8	2511.33	2532.67	2379.45	2023.54	2356.08	2110.53	2303.67	GGAGGGAGAGCCAGCATCTTTGCCATCTCCCGTTGAGCTCTGGTGAAGAC
Slc4a3	solute carrier family 4 (anion exchanger), member 3	ILMN_1374867	24781	1.15479	1.0199	0.0945509	0.881787	198.95	198.95	204.267	236.399	203.952	197.856	202.162	195.217	213.101	214.139	176.944	189.564	180.128	181.355	AGGACAGGGAGCTGCAGGCGCTGGACTCTGAAGACGCAGAGCCAAACTTT
Tmem132e	transmembrane protein 132E	ILMN_1369955	287564	1.15467	1.19517	0.262524	0.2215	1244.44	1244.44	1400.91	1524.39	1265.55	1363.4	1179.06	1105.03	1185.53	1169.13	1423.61	1170.97	1303.84	953.7	GGCAGAAGGAAGCTATTGCTCAAGCGCCTTGCCCATTTCCCCAGCCACAC
Grip1	glutamate receptor interacting protein 1	ILMN_1362595	84016	1.15451	1.19222	0.308216	0.272252	183.601	183.601	209.499	193.858	263.713	162.447	180.505	171.017	155.712	179.155	180.827	170.422	178.134	178.394	GCAACAGTGCACGTTGGAGACCATAATAGGTGGTGGTAAATGTTTCGCCC
Apeh	N-acylaminoacyl-peptide hydrolase	ILMN_1362585	24206	1.1543	1.06526	0.106899	0.570413	1397.74	1397.74	1420.11	1520.23	1483.42	1570.04	1441.65	1359.3	1372.81	1451.44	1421.23	1379.4	1214.16	1189.87	GGCTGCACACACACTTGGGCAGCTGAAGCCCTATGTTCTTCTTGAGCTGG
Prkag2	protein kinase, AMP-activated, gamma 2 non-catalytic subunit	ILMN_1366667	373545	1.15428	1.14951	0.133825	0.20072	3290.99	3290.99	3905.4	3450.76	3791.04	3347.61	3474.25	3279.99	2922.11	2941.61	3347.61	3057.24	3134.25	3003.48	ACGTTCATGGAAACAGGCCGAGGTCGCAGGGATGAAGTACCAGAAGACGT
Arhgef9	Cdc42 guanine nucleotide exchange factor (GEF) 9	ILMN_1349180	66013	1.15425	1.15374	0.0609734	0.0975852	1147.69	1147.69	1270.27	1290.15	1222.57	1268.71	1106.26	1118.75	1059.77	1093.79	1189.87	1077.22	1042.14	1072.11	GTAGGTTTTGTTCCTGACAGACTCCCGTCCCAGGACAACTGAGGCACGTG
Mtmr14	myotubularin related protein 14	ILMN_1356538	312634	1.15423	1.18041	0.241721	0.234082	367.112	367.112	342.257	436.988	446.353	410.954	360.715	361.994	338.326	319.859	358.621	364.613	396.116	298.427	AACTCTCAGAACTGTGTTGGAGGGTACAGGGGGTTCCCAGGGCCTCGTGA
LOC100361527	LRRG00135-like	ILMN_1373381	100361527	1.1542	1.10778	0.473226	0.684166	485.243	485.243	652.503	645.779	403.034	453.047	471.572	481.133	478.343	470.752	474.45	538.235	487.63	348.151	AGTACCACTAGAGATAATCTGATGGCGAGAGGCAAGCGCAGGAACCCAAG
Zmat3	zinc finger, matrin type 3	ILMN_1374731	64394	1.15419	1.11265	0.198565	0.421312	768.904	768.904	949.923	834.885	833.766	737.866	830.514	726.08	718.392	734.862	726.859	689.183	830.514	660.844	CACTGGAAGGGACGCAGCTAAGAAACGCCAGTCCAAACCCGAAAGTGGGG
Ppfia3	protein tyrosine phosphatase, receptor type, f polypeptide (PTPRF), interacting protein (liprin), alpha 3	ILMN_1368302	140591	1.15407	1.18499	0.132896	0.120749	360.331	360.331	407.414	431.034	417.29	349.21	363.519	317.422	352.719	318.876	333.509	345.305	346.157	361.87	AAACTGCAGCCTGAAGTCGCGGGGCCCAAGTCTTCCTTTTCCGTCCGCTA
Nrxn1	neurexin 1	ILMN_1369278	60391	1.154	1.35637	0.436943	0.134288	231.6	231.6	259.387	302.102	260.83	255.823	208.835	234.908	173.787	181.205	300.542	261.793	215.247	174.09	GACGAGGAAAGCCCCCCACAAAGGAGCCTATCAGCCAGACCACGGATGAT
Cbwd1	COBW domain containing 1	ILMN_1363173	171057	1.15397	0.960799	0.650767	0.935464	52.8095	52.8095	74.3652	46.5498	47.0107	54.8446	57.3675	61.0224	47.4543	63.0459	54.5514	55.4775	26.2363	63.3886	CTGTGGCAGAGACAAAAGAACAAACGACAGCACCAGGCCAAGATGGAGCC
Polr3d	polymerase (RNA) III (DNA directed) polypeptide D	ILMN_1355680	306012	1.15381	1.1477	0.202393	0.288389	773.413	773.413	832.803	712.246	892.584	982.75	724.812	695.28	737.304	807.072	794.994	723.563	734.862	694.515	AGAGGGTCAAGTGGGCAAGCTACTCATCCGCAAATCAGGGAAGGTGCAGC
Ntpcr	nucleoside-triphosphatase, cancer-related	ILMN_1348799	361443	1.15375	1.09376	0.153314	0.455147	397.299	397.299	426.583	457.391	400.69	434.592	396.856	410.472	361.994	402.606	412.222	393.509	322.659	366.352	GGGAAACCGCTGGCCCTGGTGGAGGAGATCAGGAAGAGACGTGATGTGAA
Vars	valyl-tRNA synthetase	ILMN_1363732	25009	1.15369	1.16729	0.131454	0.151873	1674.14	1674.14	1817.02	1865.3	1778.02	1938.54	1537.82	1577.4	1553.28	1670	1825.87	1592.35	1615.74	1403.73	AGATGCTGTGACACCCCCAGTTCCAACCCCCAGTGTTCCACCAAACAGGG
Ankrd16	ankyrin repeat domain 16	ILMN_1360245	307102	1.15362	1.05142	0.298084	0.794691	131.571	131.571	138.481	155.335	147.727	121.985	142.314	115.305	135.198	142.973	142.591	100.38	128.582	118.922	GCCTTGGCCCAGCAACTCACGAGGGGCGTGGCTATCCTTCAGGACTTTGA
Zfp583	zinc finger protein 583	ILMN_1360210	499068	1.15355	1.06527	0.450942	0.806623	396.855	396.855	537.841	351.613	446.175	386.928	456.465	387.425	428.667	334.426	450.523	330.832	407.414	303.632	AGCCTTCAGCAACAGTTCATCGCTCGCACAGCATCAGAGAAGCCACACCG
Exosc6	exosome component 6	ILMN_1368866	307850	1.15334	1.15544	0.409014	0.474581	103.75	103.75	146.819	85.99	111.803	120.375	104.148	98.569	100.721	92.1969	96.3745	85.0863	119.113	98.3122	TTATTGGGCAGTGGGGAAGGCGGCCAGACTGAGAGTTGGACCGATGCGGT
Ccdc85a	coiled-coil domain containing 85A	ILMN_1367167	289855	1.15329	1.23283	0.404161	0.270077	225.615	225.615	270.441	184.296	279.024	297.875	216.727	206.48	179.53	223.217	226.134	195.115	254.124	208.835	GTGACAGGTTGTGTGGAGGAAACTTGGAGATGCTGCAGGCTCGTGTCCTG
RGD1310861	similar to RIKEN cDNA 1500011H22	ILMN_1370319	288667	1.15326	1.08396	0.190197	0.552146	1870.98	1870.98	2145.05	2326.36	1804.02	1833.04	1968.59	1919.95	1821.57	1736.14	1828.65	1874.63	1667.15	1632.32	GGGGACAGTGAAGAGTTGGAACCATGTATGGGATAGTGCTAGTAGCTGCT
Khk	ketohexokinase	ILMN_1376906	25659	1.15323	1.14007	0.351776	0.46761	671.526	671.526	826.172	838.122	690.161	612.899	740.886	651.078	625.225	574.873	737.611	706.58	559.995	567.379	GTGGCTTGCAGGGGTTTGATGGCATTGTGTGAGAGATGAGCGGTGGGAGG
Rfxank	regulatory factor X-associated ankyrin-containing protein	ILMN_1650953	306353	1.15323	1.02966	0.378998	0.91123	96.3407	96.3407	85.6539	117.292	110.736	97.368	88.8762	94.8559	111.66	102.377	86.5892	95.9784	69.5015	106.028	GTGGACATCAACATCTATGACTGGAATGGGGGGACACCACTGCTCTACGC
Zfp94	zinc finger protein 94	ILMN_1358117	499095	1.15305	1.04776	0.471711	0.870626	75.0244	75.0244	83.8044	96.1462	69.8894	72.3904	91.0065	76.6847	60.8358	79.6714	91.7253	67.936	54.941	67.3612	CCTCCTGATTCACCAGCGAGTCCATGCTGAGGACGAGGGACGCAGAGATT
Cysltr2	cysteinyl leukotriene receptor 2	ILMN_1366032	170926	1.15305	1.08045	0.283464	0.651338	95.5942	95.5942	120.099	107.429	87.1872	99.5134	109.33	89.7913	93.7649	89.2421	93.9087	75.4947	92.9431	96.1087	GGGTGGGCTTCTTGCTTCCATTTTTCATACTCACCATCTGCTACCTGTTG
Strn	striatin, calmodulin binding protein	ILMN_1376523	29149	1.15304	1.08775	0.42532	0.714528	123.055	123.055	104.463	128.545	146.504	157.65	109.172	127.519	136.532	116.554	126.428	102.417	95.3903	142.056	GTCAGCTCTGCGGCTGTGTGTGCTCTACTAACCCCACTGTGTAGAAGGAG
Slc19a1	solute carrier family 19 (folate transporter), member 1	ILMN_1376773	29723	1.15304	1.12579	0.199744	0.361304	152.273	152.273	169.816	171.017	163.458	160.374	143.83	175.228	149.557	125.739	147.875	157.61	136.128	135.755	CTCTGGGATGCTCAGGACAAATCACGTCTGCCCCCAGGGCTAGTGAGGTA
Ppp2r1a	protein phosphatase 2, regulatory subunit A, alpha	ILMN_1371662	117281	1.15288	0.953509	0.51874	0.883248	52.91	52.91	63.2256	49.9277	65.7358	42.8475	60.1032	45.8962	49.9143	78.1204	43.4436	50.9654	55.171	41.2013	GGCTGGGGCAGTACAAGTTGGGGCAGGACAGCAGCCTGAAAAGAAGGTCT
Meis3	Meis homeobox 3	ILMN_1364323	361514	1.15283	1.12108	0.111304	0.261567	316.6	316.6	353.904	340.837	307.248	381.643	313.171	318.062	297.177	302.498	294.916	319.859	294.528	288.229	AAGAGACTGGGGTTGGGCAAGGATGGGCAAGGAAGGAGGGTCAGCTGGAT
Arfgap1	ADP-ribosylation factor GTPase activating protein 1	ILMN_1370142	246310	1.15272	1.15592	0.0905918	0.128129	378.901	378.901	426.953	407.414	422.578	411.137	332.932	365.977	363.447	382.243	331.984	358.621	370.372	388.166	CTCTGAGCAGCCTTCCTGGATTCTGGGTTCTTGGGACCCAGGCACTGTCT
RGD1560585	similar to RIKEN cDNA 1700001F22	ILMN_1356641	317597	1.15272	1.09084	0.380868	0.675784	90.525	90.525	105.599	82.8893	106.507	97.765	93.3427	75.5189	103.16	88.5173	91.5529	66.6895	83.5907	101.143	AACAACATCCAAACTGGACTGTGGCGCAGGTGGCCAAGGCTGCAGGGAGG
Nup93	nucleoporin 93	ILMN_1376338	291874	1.1526	1.10136	0.123248	0.367772	473.557	473.557	467.968	534.877	524.907	526.12	461.928	498.692	417.147	488.9	428.831	445.655	428.445	478.343	CTCAAGGGAACAAGCCCATCTTCAGCAACCAGGCCCCAGCGAGTCATCGA
Utrn	utrophin	ILMN_1367387	25600	1.15242	1.39735	0.312114	0.043194	131.188	131.188	163.28	133.749	175.656	145.74	124.004	114.607	91.3752	112.918	149.596	130.345	114.607	141.837	GTCCCCAGCAGGCCACAGGCAATTTGAAGCATTTATCCAGCCAACCAACG
Plekhb2	pleckstrin homology domain containing, family B (evectins) member 2	ILMN_1363155	301337	1.15242	1.15473	0.148641	0.198732	8882.87	8882.87	9502.32	10119.3	9100.12	10414.6	9100.12	8245.06	7875.06	8674.51	9196.93	8656.61	8757.42	7410.76	CTCAGATCATCCCTTGCCAAGAGGGCTCGTCTTAGGTCGCTAGTGCCCAC
LOC363337	similar to RIKEN cDNA 1700081O22	ILMN_1352819	363337	1.15235	1.1263	0.559681	0.688324	787.825	787.825	1236.86	738.194	793.545	752.74	1035.88	594.903	718.916	764.98	841.15	638.724	662.772	868.591	TGGTCCCACTGAAGCAGGAGAGCAAGGAGGTACATCTTCATTGTGCACTG
Slc35a5	solute carrier family 35, member A5	ILMN_1374478	498081	1.15235	1.22741	0.313739	0.197168	113.578	113.578	150.943	113.209	129.67	119.237	105.155	97.8048	88.16	128.389	104.486	106.948	110.241	121.627	TCCAGTGGGGATGGAGAAGAGCTGGAACGACTTACCAAACCCAAGAGCGA
Rpl29	ribosomal protein L29	ILMN_1362194	29283	1.15229	0.946801	0.409951	0.820153	231.021	231.021	267.135	256.707	222.215	209.939	263.067	211.474	246.558	290.24	188.103	208.768	170.717	270.673	TCCTGCCAGTGTGAAGACAGATGGACTGCTGCGACACAACCACCTACACA
Ttc9	tetratricopeptide repeat domain 9	ILMN_1369250	500689	1.1522	1.11002	0.121882	0.32094	2236.65	2236.65	2588.52	2495.77	2335.84	2302.32	2360.08	2118.36	2093.3	2186.68	2197.01	2170.19	2214.1	1867.37	GGTCGCCCACCATAGTGCAATACAGGACAGAGTCCCAGCCTTCACGAAGA
Sfxn3	sideroflexin 3	ILMN_1353340	65042	1.15218	1.0993	0.107699	0.351521	588.578	588.578	651.315	657.306	615.399	624.236	641.271	535.511	603.288	543.583	581.699	566.652	533.328	530.856	GCCTAAGACAGTGAGTTCTGGGATTAAAGGCATATACCACCATTGCCAGC
Rpl18a	ribosomal protein L18A	ILMN_1370927	290641	1.15215	1.05888	0.197755	0.694487	924.692	924.692	1067.97	950.926	1004.86	933.93	821.072	953.07	978.585	990.008	810.061	806.771	814.437	1016.18	GGCCTTTTGTGAGTGGCAGTGAACGAGCACGCACTGCTATGAAGGCGTCG
Spin2a	spindlin family, member 2A	ILMN_1358430	317395	1.15202	1.02435	0.459803	0.939987	58.5233	58.5233	70.0865	57.5322	61.6061	58.8881	50.6618	80.6797	56.0551	57.9875	62.4777	52.5825	40.9229	61.7766	CTCCTCCAGCAGACAGGGAGCCAGAAGGAGTTGTAGATGGCCTGATAGGT
Alox12b	arachidonate 12-lipoxygenase, 12R type	ILMN_1357449	287425	1.15196	1.13658	0.471321	0.591892	70.0616	70.0616	75.2041	67.5692	76.9164	88.3001	48.1826	71.4752	76.9503	78.0396	57.1794	65.3494	62.0003	84.5952	CCTCATTCCTCACACTCGCTACAACGTCCAGATCAACAGCATTGGGCGGG
Klhl2	kelch-like 2, Mayven (Drosophila)	ILMN_1361121	290692	1.15191	1.07933	0.250391	0.627747	92.5951	92.5951	106.83	95.2107	101.754	94.9548	101.715	88.2744	95.9292	84.0741	107.763	81.0677	82.3706	77.5681	CACGCCATGTTTACAGGGGAGATGAGCGAGAGCCGAGCAAAGAGAGTTCG
Olr1690	olfactory receptor 1690	ILMN_1353361	294162	1.15188	1.18755	0.107765	0.0878834	185.03	185.03	207.912	201.741	192.997	219.869	167.888	166.357	195.217	164.135	177.873	172.705	177.796	185.103	TGGGAGTGTCTACTTTCATGACTGTATTAGCCTTCGCTTGCTTCGTGGGG
Camkv	CaM kinase-like vesicle-associated	ILMN_1361085	79011	1.15185	1.08666	0.413136	0.708429	95.917	95.917	114.78	85.1527	100.496	116.241	109.157	89.7236	83.6627	99.9328	111.501	86.1151	70.8928	95.2844	GCACAGTGGGCCTCCTTGGGCTGGGGAGAAAGTGGGGTTGCACAAGTTTT
Dnajc2	DnaJ (Hsp40) homolog, subfamily C, member 2	ILMN_1369836	116456	1.15181	1.15241	0.125728	0.176974	1688.05	1688.05	1680.61	1829.56	1919.95	2006.43	1615.74	1632.32	1508.01	1688.58	1768.99	1584.53	1608.45	1492.7	AGCCAGGAAGTGACGCGGGCAGGCGGTCTCGGTCTGTGTGCACTTTTATA
Smarcd1	SWI/SNF related, matrix associated, actin dependent regulator of chromatin, subfamily d, member 1	ILMN_1370147	363002	1.15181	1.3078	0.412459	0.158699	108.626	108.626	122.513	108.063	119.208	152.338	97.6815	72.4961	112.776	102.91	125.739	95.9292	103.495	109.423	CTCCAAGGTGCAGCAGAGGCGGCAAGAATTAGAGCAAGCCCTGGGAATCC
C1d	C1D nuclear receptor co-repressor	ILMN_1370432	289810	1.15174	1.00131	0.408637	0.996398	85.424	85.424	101.234	86.3168	104.549	70.4928	92.6379	77.8474	103.495	85.8329	62.8043	86.7939	78.7554	85.2526	GCTGTAAGCAGCCCCACCCACTCGCTGCACAACATTTATGAGTCACGGTC
Wbscr16	Williams-Beuren syndrome chromosome region 16 homolog (human)	ILMN_1358159	360796	1.15173	1.12915	0.146887	0.277903	132.439	132.439	156.732	145.214	128.139	149.743	134.128	132.317	133.846	113.098	126.101	131.708	119.66	124.885	TGTCACCCCAGAGGTTCCCCAGAACACAGTCCAGGAGCCCAGAATGCCTT
Utp20	UTP20, small subunit (SSU) processome component, homolog (yeast)	ILMN_1356752	314713	1.15168	1.07259	0.261063	0.670891	179.719	179.719	170.541	227.404	208.146	171.292	167.538	176.768	204.816	172.231	165.246	172.757	181.731	151.498	AGTTCCTGCGGCCCGGCTACAAGGCCAAGAGACAAAAGTCCCACAGCCTC
Pgbd5	piggyBac transposable element derived 5	ILMN_1372800	292098	1.1515	1.11826	0.329683	0.524855	123.838	123.838	121.945	126.301	133.237	160.558	107.209	136.167	107.101	134.76	133.543	115.396	121.691	99.9328	TGTTCCATTCTCTGGGGCTGTGACGAGCAGGGTGAGGAGGGGAGACCGAT
Ccdc130	coiled-coil domain containing 130	ILMN_1650392	304656	1.15148	1.13834	0.25696	0.372254	173.188	173.188	194.157	161.48	231.516	177.796	165.246	170.279	162.251	168.347	178.469	177.158	144.22	160.988	GCATGGCTCTCTCAACCGATACCACAACAGCCACCCACTTCGAGAACGGG
R3hdm2	R3H domain containing 2	ILMN_1374319	362894	1.15135	1.16782	0.335187	0.352778	129.318	129.318	129.886	147.557	132.547	163.377	130.623	104.712	131.063	124.476	99.273	128.139	126.161	147.169	GGCGGATTGGGCCAGAGCTTACCACATTATGGCTGAAGAGAGAAGCAGAC
Cdhr2	cadherin-related family member 2	ILMN_1370627	291002	1.1512	0.865391	0.599811	0.645834	60.7569	60.7569	55.1042	79.1926	42.734	72.7041	61.7343	80.593	74.6985	65.0454	50.4517	64.4507	36.8218	64.4737	GCTCTCAGGAAGGTCAGCAGGCACAAGTGGACAGCAGCAGAGGGAGCTGT
Mphosph9	M-phase phosphoprotein 9	ILMN_1361432	288654	1.15118	1.08379	0.417874	0.720979	68.1732	68.1732	69.166	74.2864	68.6842	82.2072	66.0208	52.9223	73.8616	81.4811	67.3393	61.8148	51.1102	77.6486	CGAGGCAGCACTAAGCCGAATGCCATCTCCTGGAGGAAGAATCACTTTAC
Zfp428	zinc finger protein 428	ILMN_1372727	361519	1.15113	1.11344	0.0988519	0.266157	2613.06	2613.06	2656.98	2919.17	2931.56	2854.78	2367.37	2530.05	2538.89	2777.22	2413.37	2545.91	2591.15	2322.01	GGGGTCCCACCCGTCTGTGTCGTCTTAGCAGTAGATGTGTGAAGGGCTGA
Prkd1	protein kinase D1	ILMN_1373671	85421	1.15111	1.16203	0.162407	0.18938	160.684	160.684	192.528	162.646	176.302	177.969	145.007	151.203	154.387	159.19	151.289	170.541	133.349	162.646	AAAGCGATGACTCGAGGTGGGAACAGTATGCAGGCGAGCAGGGACTGCAG
Scnm1	sodium channel modifier 1	ILMN_1361983	310662	1.15108	1.10327	0.276581	0.538311	155.426	155.426	171.976	192.337	155.136	156.398	170.856	152.522	132.056	157.408	151.032	150.01	122.645	164.519	ACAAATAAACTGCTGTGGGTCCTGGGAGTGTGCTGACCGCCGAGGCCACT
Epb42	erythrocyte membrane protein band 4.2	ILMN_2039600	362202	1.15096	1.08448	0.448432	0.733708	75.369	75.369	68.8582	80.2768	72.5817	108.088	76.9164	67.9857	84.3434	71.0838	71.8733	81.3711	54.4665	77.5783	ACCTGACCGGCCACAGAAGTGTCCTTGTGGTGGCCCCTGAAGTTTCTGTT
Usp5	ubiquitin specific peptidase 5 (isopeptidase T)	ILMN_1349407	297593	1.1509	1.11921	0.138942	0.302777	4592.81	4592.81	4939.38	5164.83	4939.38	4948.93	4177.34	4371.41	4506.55	4829.43	4772.8	4221.67	4628.54	3811.19	TCCCTTGTGGTGAGGCAAAGGAGGCTATGAGGGAAATAGGACTCTCCCCC
RGD1566265	similar to RIKEN cDNA 2610002M06	ILMN_1359801	363487	1.15083	1.00421	0.203681	0.982976	314.61	314.61	324.444	316.368	339.776	340.678	285.14	360.312	328.406	346.273	264.82	262.37	291.937	333.944	GAACTACCACAGGGTCAGACAGGGTCTGTTGGTGCAAGTGTTGCTTCTAC
Gpr85	G protein-coupled receptor 85	ILMN_1371834	64020	1.1508	1.0016	0.248515	0.993263	342.194	342.194	322.359	397.601	394.598	327.649	371.832	339.264	373.119	349.817	324.79	327.649	258.267	343.77	TGTAAGTCAGCTGTCAGGGGAGCCCACAGCCTTAGTGTGACATCTGGCAC
Lrrc3b	leucine rich repeat containing 3B	ILMN_1365178	305705	1.15076	1.0555	0.190197	0.703302	211.06	211.06	210.25	246.827	227.967	217.377	195.115	242.097	206.72	212.189	191.894	173.205	214.458	205.731	GGCGGATGAACCTGATGACATTAGCACTGTGGTATAGCAACCACGCTGGC
Aldh3b1	aldehyde dehydrogenase 3 family, member B1	ILMN_1366155	309147	1.15075	1.30601	0.505854	0.240424	66.3504	66.3504	94.3253	60.9542	67.2789	86.2511	54.6118	77.823	62.8555	42.929	67.6197	63.6371	64.4887	68.5625	GAATGAGAAAGGCTGAGGGTGGGAATGTGGGAAGGGATGCAGTGACCTGC
Srpk2	SRSF protein kinase 2	ILMN_1353945	296753	1.15062	1.14524	0.166006	0.23927	464.437	464.437	463.959	503.1	539.7	533.573	450.365	498.307	441.794	394.1	486.438	426.789	427.854	431.737	CAGTTTGCAGCGCAGTGGACAGAACACGCCTCACAGCTTACAGGTAGCCG
Gtf3c1	general transcription factor IIIC, polypeptide 1, alpha	ILMN_1374742	171063	1.15054	1.24523	0.3409	0.182063	982.789	982.789	1130.03	1328.56	963.043	1042.14	911.566	881.789	914.963	852.085	1140.27	978.585	1016.5	758.107	CAGAGTCTGCTCCTCTTAAGGTAGGGCATCCCAACTTGGCCTGAACTGAG
Lhpp	phospholysine phosphohistidine inorganic pyrophosphate phosphatase	ILMN_1357051	361663	1.15053	1.10549	0.0411812	0.183594	1385.16	1385.16	1455.25	1545.75	1506.01	1497.49	1350.87	1357.32	1358.01	1364.14	1304.73	1296.25	1291.26	1325.7	GCCCACCTCTACAGTCAAGGGTGCAGGCACAGAAAGCACCTTAGAGTCCG
Kcnma1	potassium large conductance calcium-activated channel, subfamily M, alpha member 1	ILMN_1376878	83731	1.15046	1.21708	0.247978	0.155235	68.7119	68.7119	73.4956	85.2412	80.8837	68.9098	65.5785	58.0336	62.3471	67.0684	74.3454	63.651	56.4345	74.6372	CTTCTGAGTCACCCAAGCAAGTTATGTGGACTGTGGGAGGATCTGGAATG
Ash2l	ash2 (absent, small, or homeotic)-like (Drosophila)	ILMN_1361125	290829	1.15042	1.16957	0.211318	0.220637	173.581	173.581	168.278	203.952	190.175	206.607	144.409	173.146	169.471	170.077	162.049	191.261	152.338	163.059	CTCTGAGTGCCGTAAATCAGCCGCCGACTCTGAAGAGCCCATAAGCTCCA
Zfp57	zinc finger protein 57	ILMN_1350131	361783	1.15037	1.1843	0.201034	0.177259	220.123	220.123	245.399	247.425	249.103	234.441	243.092	200.247	184.916	200.247	184.497	227.404	225.999	213.54	GAAGGCCCGTCTGGGAGTGATGAGGTGATGGAGGTTGACACCGACTCTGA
LOC690217	similar to B0511.12	ILMN_1364146	690217	1.15033	1.19204	0.261356	0.215709	134.152	134.152	126.717	174.09	159.936	139.846	107.507	137.193	123.906	133.714	135.316	121.813	133.089	128.449	CCACCAGCTTCTAACAGCCCACCATGCCCCAAGTCCCTGGAAGACTCAGA
Pcyt1b	phosphate cytidylyltransferase 1, choline, beta	ILMN_1357159	286936	1.15032	0.945078	0.528257	0.8557	97.5004	97.5004	113.209	76.3599	106.249	109.986	102.709	98.1522	114.948	109.277	129.514	85.747	75.1825	69.1	GAGGTGGCTAAGTGCTTCCAAAATGGGCACGTCAAAGACCAGTTCCAGCC
Zc3h6	zinc finger CCCH type containing 6	ILMN_1362671	311415	1.15031	1.11647	0.47949	0.652438	98.4477	98.4477	132.173	119.054	103.4	80.593	107.467	107.101	101.898	71.9571	101.585	99.397	91.6408	80.9392	GATCCTTTCTGTCAGCACAAAACTGATTAGTGTGTAACGCCAACTGCTAC
Rpp21	ribonuclease P 21 subunit (human)	ILMN_1351618	406230	1.15022	1.048	0.177523	0.735872	886.793	886.793	965.592	971.967	993.279	851.068	849.164	878.494	1062.17	830.055	820.754	813.894	779.665	870.293	GACATGCCAGCGAAGCCAGCGGTTCCTCAATGACCCCAAGCATCTCCTCT
Fbxl20	F-box and leucine-rich repeat protein 20	ILMN_1355110	64039	1.1502	1.06001	0.390796	0.794852	311.415	311.415	404.595	326.369	325.796	284.746	325.979	305.771	337.634	288.315	318.293	278.147	350.661	225.452	TATGCAGAGGGTGTCATAAGTTGCAGTCTCTCTGTGCCTCTGGGTGCTCC
Gmfb	glia maturation factor, beta	ILMN_1349533	81661	1.15018	1.10375	0.639397	0.793354	520.675	520.675	654.644	313.967	648.926	757.471	503.31	470.474	463.658	620.015	594.662	411.756	511.019	461.357	AGAGCGGAGCTTGGTAACAGAAAGCACCTCCTAACGTCTCGTGAGCACTG
Cage1	cancer antigen 1	ILMN_1376667	306872	1.15016	0.993827	0.272202	0.97804	132.213	132.213	161.395	144.894	123.756	126.188	140.092	134.639	130.097	152.558	123.648	126.769	100.29	132.752	GGGGGACCTTCTGGAGAGCAAAGAAGACCACTACAGCAGGCTCATCGAGG
RGD1564036	similar to RIKEN cDNA 3010026O09	ILMN_1350909	497895	1.15016	1.10496	0.52654	0.71822	117.876	117.876	105.676	174.735	91.2684	157.701	122.373	128.938	102.109	110.661	110.491	119.66	99.0271	115.999	GGCCGCCTCTAACCATTCACACTACCACTCCACAGCCAGACAAGCCTGAC
Cd82	Cd82 molecule	ILMN_1375064	83628	1.14995	1.11109	0.110573	0.293868	2260.05	2260.05	2631.51	2377.68	2442.05	2367.37	2140.38	2146.69	2184.35	2364.81	2097.83	1949.59	2337.7	2163.49	CCCAGGTAGCCCCCAGTGAGCTTTTCCTTGGTGAGGGACCTGACAGCTTA
RGD1565566	similar to 60S ribosomal protein L18a	ILMN_1358315	499057	1.14989	1.09772	0.290891	0.574549	110.763	110.763	107.03	120.182	128.449	124.27	97.346	96.0894	117.128	129.068	89.7913	110.056	115.519	102.879	AAACCACAACTTATGTGTCAGGCACGCTTCGGGAGTACAAGATGGTGGGG
RT1-CE2	RT1 class I, locus CE2	ILMN_1350126	414779	1.14985	0.943613	0.45684	0.822297	71.6252	71.6252	73.9584	76.5815	55.343	93.6129	70.6026	74.354	86.7463	81.2753	73.7827	62.836	50.8282	71.2328	GTGGTGGCTATTGTGAGGAGGAGAAACACAGGTGGGAAAGGAGACTACGC
Sp8	Sp8 transcription factor	ILMN_1371968	299499	1.14983	1.12373	0.59204	0.713045	73.3519	73.3519	85.0691	67.5427	65.1144	108.896	65.3161	84.3434	65.5151	70.7913	81.8397	76.49	44.972	82.7924	AGGACAGCACCTCATGGACGGTTTCAAGCCCGTATTGCCCGGCTCGTACC
RGD1562758	similar to glyceraldehyde-3-phosphate dehydrogenase	ILMN_1354489	498881	1.14981	1.15757	0.462388	0.512791	120.252	120.252	155.765	149.056	113.651	116.021	123.725	119.507	87.9864	131.063	124.721	122.785	89.9547	127.149	CCATGGATAAGGCTGGGGCCAAAAGGGTCATCATCTCCACCCCTTCAGCC
Dclre1b	DNA cross-link repair 1B	ILMN_1355443	310745	1.14974	0.971788	0.471693	0.928576	172.294	172.294	175.885	180.707	191.681	167.698	179.032	145.74	245.53	178.819	161.302	143.83	201.252	125.22	CCAGAAACCAGGGAGGAAATTGGCTTAGGGTCCCCATTGTGGTCAGGGGG
Acap3	ArfGAP with coiled-coil, ankyrin repeat and PH domains 3	ILMN_1349431	313772	1.14973	1.12259	0.177915	0.332313	74.7876	74.7876	73.6502	85.3081	86.6809	80.7214	72.1954	63.8873	72.5934	82.6733	71.1418	65.5074	73.0903	73.8616	CCTCCTGCAAAATGGAGCTGATGTGAACCAAAGAGACAGCCTTGGCCGGG
Gapdh	glyceraldehyde-3-phosphate dehydrogenase	ILMN_1649859	24383	1.14971	1.08882	0.160024	0.478764	11454.2	11454.2	12862.3	12862.3	12400.1	11320.5	11456.8	10639.8	11194.1	12109.1	11655.8	9490.57	11699.5	10269.9	GGAGGGGCCTGGGGAGCCCTCCCTTCTCTCGAATACCATCAATAAAGTTC
Clip3	CAP-GLY domain containing linker protein 3	ILMN_1352851	308493	1.14964	1.26258	0.327942	0.146693	977.578	977.578	1108.66	894.805	1175.98	1286.6	869.55	844.21	881.789	912.486	952.438	867.697	1187.96	875.202	CCACGGGCAAGCATGACGGCTCTGTGTTCGGTGTCCGGTACTTTACCTGT
Dph2	DPH2 homolog (S. cerevisiae)	ILMN_1650825	298452	1.14958	0.995639	0.565579	0.990295	79.9128	79.9128	87.1144	84.7007	77.0942	85.8329	88.803	92.9267	86.1519	69.8894	64.3486	104.006	47.7708	87.4458	CCGCTTGGGCCAGACACCAGTGAAAGAAGCTGTCCAAGGGAGACGAGGTA
Cln3	ceroid-lipofuscinosis, neuronal 3	ILMN_1352370	293485	1.14952	1.06381	0.232274	0.687056	443.552	443.552	482.251	488.562	469.571	457.498	484.688	375.78	491.001	441.931	422.678	352.252	428.831	454.01	AGTGGGAAGATCTACAGTCCTGCCCTACCTCAGCAGGGAGCCCCCATTGT
Scamp3	secretory carrier membrane protein 3	ILMN_1354138	65169	1.14948	1.06165	0.120451	0.599695	2301.74	2301.74	2316.2	2353.8	2589.82	2592.54	2166.96	2329.12	2430.16	2349.25	2384.18	2031.59	2118.36	2043.44	GCCATGACTCTAAGCCTGACTGGAGGTGTGGAGAGCCCACTGTGACTCAG
Astn1	astrotactin 1	ILMN_1365263	304900	1.14942	1.18989	0.18149	0.146062	1430.46	1430.46	1694.8	1341.38	1767.05	1582.31	1404.56	1297.25	1317.5	1320.91	1364.14	1286.6	1503.28	1380.23	CGTTGCTGGAGGACTTTTGCCCTCAGAGAGATGCATATCACACCCTGCCA
Obfc1	oligonucleotide/oligosaccharide-binding fold containing 1	ILMN_1376839	294025	1.1494	1.06731	0.216998	0.657516	769.703	769.703	788.177	806.287	790.4	917.662	838.884	703.669	702.985	855.968	801.722	643.003	739.207	693.037	TTGATGCACGTCCTGAACTGCGTGCTCCTCAACCTCCGCTGGGACCTGAA
RGD1304694	similar to CG9646-PA	ILMN_1366171	362974	1.14936	1.10137	0.250004	0.515801	153.413	153.413	166.726	154.248	165.214	178.525	150.901	142.723	129.698	184.549	160.318	143.956	138.592	135.893	CACTCAGCCAATGACAGCGAGGAGTTCTTCCGAGAGGATGACGGAGGAGC
Pgp	phosphoglycolate phosphatase	ILMN_1358266	287115	1.14934	1.23964	0.299808	0.157779	148.286	148.286	181.355	177.969	154.484	155.466	142.758	150.508	110.336	138.462	161.845	141.059	156.798	124.097	CTGTTTCAGATGCCCAGCACTGCAGACCCCCATGCACAGTAACAGCAGCC
Gtf2h1	general transcription factor IIH, polypeptide 1	ILMN_1357684	361580	1.14933	1.12568	0.110795	0.230574	1061.86	1061.86	1165.72	1017.02	1273.68	1186.94	1058.36	997.166	1016.18	1040.84	1035.88	992.311	1018.04	981.555	CTGTGCTCAGCCATTGGGAAACAGTTGTCAGAAGACGCCACTGGGCCTGT
Cndp2	CNDP dipeptidase 2 (metallopeptidase M20 family)	ILMN_1376891	291394	1.14922	1.22547	0.18064	0.089068	1467.98	1467.98	1429.86	1610.47	1807.65	1761.14	1401.58	1296.25	1247.23	1434.48	1446.68	1476.3	1302.52	1510.79	TCCAAAAGCTCCAGGTCTGTGGGAGGCGTTGACCATCGTGGACTGAGGCT
Rnf113a1	ring finger protein 113A1	ILMN_1360461	313450	1.14907	1.15256	0.182451	0.231499	208.394	208.394	202.419	245.232	243.165	227.245	217.956	177.026	186.635	215.858	194.254	191.963	204.111	206.72	AGCAGAGGGTGCTGCCTCTGATTTCCTAGAAGACCCAGAGGAGAGTCCAG
Ap1m1	adaptor-related protein complex 1, mu 1 subunit	ILMN_1365225	306332	1.14907	1.17774	0.172846	0.158593	4439.77	4439.77	4569.4	5635.02	4658.42	4848.91	4124.34	3831.44	4153.48	4605.87	4643.61	4177.34	4276.23	4021.92	CAGCACAGGCCAGTCTCACTGTACAAGACCTCGTCGTCCTCCACCCATGT
Ubqln4	ubiquilin 4	ILMN_1369123	310633	1.14894	1.05896	0.637985	0.890733	90.6458	90.6458	91.163	109.303	81.3861	108.134	95.3193	97.6236	91.2185	82.1524	108.99	110.438	46.2316	90.433	AGGGTGACTGCCGAGGCCTGTGCCCAACCCATAGCTCTGTCCAAGGATTT
Tdo2	tryptophan 2,3-dioxygenase	ILMN_1369462	64206	1.14878	1.01655	0.338742	0.950019	229.999	229.999	214.139	232.153	245.964	281.436	257.453	226.073	207.189	267.236	197.168	179.932	250.77	222.105	CCTCTCATCGTACCTGGTTCCCCGACACTGGATACCAAAGATGAATCCGA
Fam92a1	family with sequence similarity 92, member A1	ILMN_1356377	297903	1.14874	0.966934	0.18523	0.823005	995.763	995.763	1185.53	1041.87	975.503	938.629	1023.19	1050.5	1178.69	1021.2	904.262	905.635	815.425	972.599	CAGAGACCACTGTCAACTAAGTGCACATCTGGAACTGGACAGGTAGCCAC
Tmem200a	transmembrane protein 200A	ILMN_1352407	498987	1.1486	1.07913	0.362737	0.697593	221.378	221.378	245.849	216.727	257.578	233.008	216.561	253.033	209.699	205.22	218.598	263.841	192.337	165.626	AGACCGTGTTCCGTGGAGGTATATGCTACTTTAGCCAGTGTGCTCCTCCC
Nckap5	NCK-associated protein 5	ILMN_1374060	363974	1.1485	1.03449	0.260867	0.854337	105.62	105.62	97.1092	115.396	114.45	122.101	105.011	95.2107	126.301	108.281	87.8882	91.9363	102.829	108.326	GAATATGCTGAGGATGCAGTGCCAAGTGAGCCCCTTTCAGGATGGAGGGG
Chmp2a	charged multivesicular body protein 2A	ILMN_1363676	365191	1.1484	1.15649	0.168925	0.204304	4133.32	4133.32	4413.52	4625.39	4584.4	4552.93	3944.65	3707.82	4069.91	4001.58	3826.52	3601.02	3739.86	4753.96	GGCTGATGCTGATGCAGACCTGGAAGAGAGGCTCAAGAACCTTCGCAGGG
Tmem11	transmembrane protein 11	ILMN_1371322	303196	1.14834	1.10601	0.209584	0.445445	602.434	602.434	610.537	693.69	657.306	650.78	519.34	645.501	578.787	623.977	586.754	589.878	484.016	621.9	CCACAGGGCCCACAGGACTCAGATTCCCTACAGCAACACTGGGTTTTCTC
Dgcr2	DiGeorge syndrome critical region gene 2	ILMN_1376426	360742	1.14824	1.20011	0.37239	0.29492	90.4058	90.4058	122.199	90.8882	96.6165	95.4613	77.9832	79.3429	83.9084	95.1171	109.576	74.3652	91.8104	78.768	TGACGGCTGGCCAACGTGTGAGGATAAGAGTGATGAAGCCGACTGTCCGG
Wdfy1	WD repeat and FYVE domain containing 1	ILMN_1530375	301549	1.14822	1.04564	0.489873	0.878678	382.813	382.813	364.613	587.047	326.284	392.395	381.427	408.164	373.905	393.81	357.099	356.416	431.737	286.917	TTTGAGTTCCAGGTTCGAGTTTGTGATTCCTGTTATGACTCCATCAAAGA
Cyb5r1	cytochrome b5 reductase 1	ILMN_1650923	304805	1.1482	1.13887	0.264664	0.367772	1511.62	1511.62	1479.11	1441.65	1724.64	2030.17	1476.3	1570.04	1307.23	1464.72	1409.15	1417.11	1387.75	1550.08	AGACTGGACCTACAGCAAGGGCTTTGTTACCGCCGACATGATCCAGGAGC
Obscn	obscurin, cytoskeletal calmodulin and titin-interacting RhoGEF	ILMN_1353687	338458	1.14819	1.33281	0.260399	0.0477089	62.8298	62.8298	69.9572	76.1642	69.727	73.9698	62.0175	55.1042	51.7975	49.1996	65.7425	75.9146	55.5607	57.0214	CAGGCATACCAGGAACGAGACATCTTGGCTACCCTCAGCCACCCACTGGT
[truncated: 8,606 more rows]
