# Supplementary material for: Subgroup-Elimination Transcriptomics Identifies Signaling Proteins that Define Subclasses of TRPV1-Positive Neurons and a Novel Paracrine Circuit
Source: PLoS One. 2014 Dec 31;9(12):e115731. doi: 10.1371/journal.pone.0115731 (PMC4281118; doi:10.1371/journal.pone.0115731)
Supplement: S2 Table — Genes identified with differential expression using microarrays after treatment with capsaicin (402 genes) or RTX (1015 genes), respectively (Benjamini and Hochberg adjusted p-value <0.05). (XLSX) [file pone.0115731.s004.xlsx]

## Sheet: Table_S2 RTX
Symbol	Name	ProbeID	EntrezID	FC.RTX	FC.Cap	padj.RTX	padj.Cap	AveExpr.RTX	AveExpr.Cap	Cont1	Cont2	Cont3	Cont4	Cap1	Cap2	Cap3	Cap4	RTX1	RTX2	RTX3	RTX4	Probesequence
Tfpi2	tissue factor pathway inhibitor 2	ILMN_1359732	286926	0.591909	0.728218	0.0242728	0.204966	675.349	675.349	563.941	410.101	449.661	651.315	694.515	632.036	693.991	790.64	710.406	836.572	719.319	1290.78	CTGGATGCTTGCAACCGTGCCTGTGTTAAAGCCTTGAAGAAGCCCAAGAG
Lox	Lox lysyl oxidase	ILMN_1376823	24914	0.601436	0.854717	0.0254415	0.558937	422.791	422.791	308.055	424.524	271.347	370.791	341.036	365.793	587.93	336.149	469.206	612.457	589.878	593.231	GTCCCATATGACTGCTTGCTGCGTACTAGGGGACATGCCATTTGGTGTTA
Itga5	integrin, alpha 5 (fibronectin receptor, alpha polypeptide)	ILMN_1371909	315346	0.602803	0.717458	0.00377601	0.0554748	148.295	148.295	114.562	112.209	109.909	111.953	149.465	163.503	183.026	133.468	181.488	150.901	236.761	184.751	GGCAAGTCGGGAATTACCCAGGACACAGTGGCAAACAGACCTGGAACCTC
Nckap1l	NCK associated protein 1 like	ILMN_1372165	315348	0.602883	0.692608	0.0469226	0.192269	89.412	89.412	64.3137	87.8496	86.7939	40.6765	96.3193	91.9363	96.5612	101.374	90.7931	99.3263	140.178	119.44	ATGCGCTTGGTGGTGGAGGAGTCACCCTTCTTGACCCTGGACATGCTGGA
Pdgfrl	platelet-derived growth factor receptor-like	ILMN_1376295	290771	0.603481	0.811742	0.0182494	0.361803	107.842	107.842	74.0303	127.063	77.0397	72.0738	87.1872	107.94	128.676	99.338	130.816	138.886	142.942	151.631	GGGACGCCCATCTGCACACACAGCTTCGAGGTGCTTTACAGGAGGCCCAG
Scrg1	stimulator of chondrogenesis 1	ILMN_1370102	64458	0.60864	0.673935	0.0154221	0.0679898	198.049	198.049	162.301	142.009	157.076	129.514	182.639	191.84	277.148	234.07	215.178	197.856	250.96	319.793	TCCGGAGGGCAGAGCCGACCTGAAGCTGATCGATGAAAATGTGCAGCATC
Myl9	myosin, light chain 9, regulatory	ILMN_1365811	296313	0.61349	0.743954	0.0186682	0.176463	163.408	163.408	108.134	107.793	149.557	143.726	127.842	166.07	216.682	177.796	195.372	193.911	186.326	250.568	GATTCACGGATGAGGAGGTGGACGAGATGTACCGTGAGGCGCCCATTGAT
Col1a1	collagen, type I, alpha 1	ILMN_1361396	29393	0.61645	0.785561	0.0337918	0.339418	430.061	430.061	386.178	404.783	288.126	288.824	366.85	430.106	516.687	419	380.036	616.597	529.181	726.445	CCTGACGGTGCTATTTAACAAGGGAGGAGAGAGTGCCAACTCCAGCCTGC
Eln	elastin	ILMN_1358233	25043	0.616691	0.974773	0.0472083	0.954361	124.02	124.02	94.6048	108.088	112.853	104.006	92.3884	98.3501	163.334	89.5734	131.164	158.672	244.714	162.937	GTCCGACGACTTCTCACACTGGGAATAGCTCCCTTGTTCTTGTGGAATCC
Pkp1	plakophilin 1	ILMN_1372531	304822	0.620948	0.746949	0.0312306	0.222678	210.626	210.626	108.723	219.797	177.648	166.445	199.739	212.018	235.709	227.404	236.926	293.145	310.614	220.311	GGTAACTTCTTCCATGACCTCAAGCTGGCCAGGTAGGCTGGGCCCAACAT
Hpse	heparanase	ILMN_1370611	64537	0.621072	0.829487	0.00236839	0.20215	183.102	183.102	137.062	148.937	148.478	153.154	205.527	147.931	163.458	197.306	235.31	252.361	204.887	256.43	GAGGCTCTCCCAGCAAGCCTTTCCTCAAGTCTCAAGTCTTACTGGCTAGG
Ptgs2	Prostaglandin-endoperoxide synthase 2	ILMN_1349422	29527	0.621665	0.773533	0.0496056	0.347923	1096.91	1096.91	847.027	911.114	918.521	769.421	1189.87	794.994	1717.46	937.693	1273.68	1342.48	1807.65	1181.44	TGAACCTGGGAATTCAGGTTAAGTATGTGACTGCTGCCGTGCCTCAGAGA
Ntng1	netrin G1	ILMN_1348810	295382	0.629287	0.743005	0.00402877	0.0609148	1093.28	1093.28	902.295	823.211	853.914	817.401	1151.99	1196.65	1125.58	1096.35	1629.85	1464.72	1353.49	1023.19	CGTCGTGCAGAGATTTCTCTGTAAGGGCAACGAGCGTGCTGGCATCAAAG
Bai1	brain-specific angiogenesis inhibitor 1	ILMN_1359499	362931	0.630517	0.818424	0.0393144	0.434894	57.7427	57.7427	55.6716	48.3115	44.0208	38.8638	57.3465	40.632	56.3513	78.108	75.0991	75.5616	88.9151	57.7018	TGGCTCCGATTTTTAGATACCCCCTACCCCTTGGGAAGCAGCCAGACCCC
Mylip	myosin regulatory light chain interacting protein	ILMN_1374414	306825	0.634089	0.797805	0.0112303	0.217602	104.774	104.774	85.2144	75.4562	100.167	75.4194	84.6107	114.832	95.7754	128.85	133.468	113.048	135.503	146.968	GCAGACCAGAGTGCTGCAGGAGAAGCTGCGCAAACTGAAGGAAGCCATGC
Pxn	paxillin	ILMN_1376247	360820	0.634324	0.896821	0.0120098	0.599836	89.9568	89.9568	66.0564	77.3531	90.599	66.6768	68.7676	106.555	87.5901	74.3454	122.461	104.334	126.325	118.124	GTAGACAGTGCCAGCATAAACTCACCCACAGGCCACTGAAGGCACCCTGG
Kif19	kinesin family member 19	ILMN_1364900	303659	0.636201	0.708316	0.00465773	0.0366059	116.083	116.083	83.5139	90.2474	80.1365	103.868	145.144	117.715	134.06	108.809	155.244	142.314	146.274	118.495	AAAAAGGGAGGAGTCACTGGAGGCCAAGAGGAGGAAGCGGAGGTCTCGGT
Phlda1	pleckstrin homology-like domain, family A, member 1	ILMN_1371618	29380	0.636215	0.717818	0.0207033	0.114693	430.873	430.873	286.486	412.909	321.156	319.067	505.031	535.078	410.319	411.756	434.592	619.106	435.247	631.767	AACTCTGCCTGAAGAGGGCGGCACCCGGGCCACTCAAGGTTTTGAGGACT
Aoc3	amine oxidase, copper containing 3 (vascular adhesion protein 1)	ILMN_1370519	29473	0.637274	0.785848	0.00286719	0.0959154	289.305	289.305	236.473	198.21	269.68	220.405	269.932	280.315	346.273	278.806	339.022	339.956	377.103	388.651	GGCATGCAAATGAGCCTGAGTCTGTTCCAAGATGGGTCTGGATTGGTCGG
Ppap2b	phosphatidic acid phosphatase type 2B	ILMN_1361266	192270	0.639008	0.715469	0.00157448	0.0180785	3577.31	3577.31	2854.78	2452.36	2805.18	2936.99	3964.69	3991.81	3604.73	3858.39	3729.34	4614.65	4058.42	4952.99	GTGTCCTTCCAAGCAAGGTCCCACTCTAGCCAGTAGACAAGGTCCCTTCT
Tmprss5	transmembrane protease, serine 5	ILMN_1371325	266681	0.639359	0.633722	0.00783011	0.0163698	950.736	950.736	906.494	537.021	754.08	667.305	1149.58	1088.82	1090.97	1112.24	1171.84	999.719	1124.51	1112.78	CCTCCGTGAAGCAGAGGTCTACAAGGTAAGAAGGATGGAGTTGGGTTAGG
Sfrp4	secreted frizzled-related protein 4	ILMN_1352716	89803	0.63988	0.835137	0.0427941	0.486553	47.9815	47.9815	50.1375	44.2092	37.6799	27.5201	47.5203	39.4956	49.1225	51.2504	55.0739	77.284	66.4781	48.4538	GGTTAATCCATCAAGAGAGCTGGGCCATCCCACTCCAGGGCATCGTAAGG
Omd	osteomodulin	ILMN_1375112	83717	0.640105	0.793353	0.0461819	0.358833	80.4909	80.4909	62.4983	71.6742	67.868	55.939	77.6791	93.9725	78.1204	75.2792	68.691	85.1939	129.67	133.493	GATGAGGAAGAGGAAGAGGAAGACGACAGTCAGGACCACACTCTTGAGGG
Col3a1	collagen, type III, alpha 1	ILMN_1354941	84032	0.643239	0.716539	0.0493508	0.180142	575.218	575.218	536.499	474.71	404.953	377.929	521.842	610.295	705.476	658.1	453.519	774.747	716.033	904.968	CCAGCCGGGCCTCCCAGAACATTACATACCACTGCAAAAACAGCATTGCC
Clec7a	C-type lectin domain family 7, member A	ILMN_1349895	502902	0.643708	0.727603	0.0070714	0.0578522	65.0093	65.0093	58.6188	42.9319	51.9321	49.7082	69.4016	72.1633	74.2335	62.3471	70.8747	67.5071	81.3985	97.1553	GTGAAGGGCCGTGGTTCTGGGAGGATGGATCAGCATTTACCCCCAACTCG
Bace2	beta-site APP-cleaving enzyme 2	ILMN_1376470	288227	0.64663	0.792005	0.00313512	0.101535	212.394	212.394	195.67	163.63	162.251	160.512	203.164	268.593	194.595	199.571	257.031	258.6	277.965	258.139	ACGTGGTCTTTGACAGAGCTCAGAGGAGGGTGGGCTTTGCAGTGAGTCCC
Ogn	osteoglycin	ILMN_1352014	291015	0.64871	0.738891	0.0461819	0.207141	1193.96	1193.96	820.468	899.545	979.482	1054.52	1053.14	1188.65	1597.86	1278.61	1031.04	1401.58	1467.27	2030.17	GTTCGCAGGCCTCATTTTCTCTGACTGAATGCTCACCAAGAGCACTGAAC
Col15a1	collagen, type XV, alpha 1	ILMN_1372740	298069	0.651733	0.787661	0.00783011	0.144917	874.021	874.021	698.277	728.433	592.917	795.344	931.4	962.566	813.637	854.3	907.746	1011.71	1080.17	1340.21	GCTTGGCGATACCACGCACGGTTCCATACAGCCAGAGAAAGAGAGCTGCT
Aspn	asporin	ILMN_1369408	306805	0.651833	0.893842	0.0201882	0.607609	175.876	175.876	147.169	156.099	135.602	149.465	156.832	156.398	206.578	143.956	170.653	289.256	227.607	229.56	CAACCTGCAACGTTTCGCTGCGTTGTTGGCAGAATGAGTGTTCAGCTTGG
Fbln2	fibulin 2	ILMN_1350146	282583	0.65249	0.698132	0.00278427	0.0170944	4554.78	4554.78	3482.98	3148.28	3799.3	3620.95	4383.14	5129.82	5266.93	5362.36	4854.7	5070.46	6386.73	5293.78	TGCTCCCGCCTTTGCTGGGGACACCATCTCACTGACCATCACCAAGGGTA
Anpep	alanyl (membrane) aminopeptidase	ILMN_1365396	81641	0.652703	0.749817	0.0186682	0.133685	69.5767	69.5767	57.7464	57.6905	48.7703	55.6287	89.5934	55.9548	80.9998	70.4149	71.765	102.74	79.1112	85.375	ATGACTATCTCAGCAGCCTGTGCAGGGTCTCTGTCTTCAGAGCGCCAGAC
Fn1	fibronectin 1	ILMN_1348956	25661	0.652857	0.822967	0.00889188	0.240404	971.466	971.466	844.21	870.783	707.665	747.807	891.728	912.486	1087.58	958.358	938.294	1271.83	1443.25	1243.35	GGCTGTGTCCAAACACCCCACAGGACTCACTGTCCCAACAATCCTAATTG
S100a16	S100 calcium binding protein A16	ILMN_1649818	361991	0.653673	0.682618	0.000320444	0.00152733	1404.1	1404.1	1018.04	1014.93	1097.96	1168.21	1533.43	1521.44	1659.54	1576.48	1512.34	1744.86	1620.13	1697.88	GGCCCCCAAGACTTTTCCCACTTGTCGAGTCTGTGTGCTCTTGCAGTGTC
S100b	S100 calcium binding protein B	ILMN_1373043	25742	0.653813	0.742173	0.00196652	0.0267659	4921.2	4921.2	3530.64	3677.41	4344.69	3964.69	4561.4	5481.24	5362.36	5498.07	5271.19	6202.05	5850.01	6399.54	GGACACGGACAGAGGAGGGCACTGGAGAGAGTGTCAGGTCTTTTTCTAGC
Pla2g7	phospholipase A2, group VII (platelet-activating factor acetylhydrolase, plasma)	ILMN_1366506	301265	0.654837	0.89057	0.0221611	0.600882	446.667	446.667	350.937	468.145	341.363	345.815	412.689	511.229	366.631	398.593	575.549	738.47	492.468	503.9	TGATCAGTGGGACTGTCTGGTGGAGGGAGAGAACGAGAACCTCATCCCGG
Pvalb	Parvalbumin	ILMN_1367420	25269	0.658065	0.827384	0.0439377	0.425722	408.8	408.8	319.067	442.056	290.539	303.003	424.73	438.421	369.731	384.851	542.555	683.98	370.943	480.997	GTGAGAGAGAGCGAAGGACCACGCCCTGATATTTCCTGCCTGCTTGGTAC
Cp	ceruloplasmin (ferroxidase)	ILMN_1364744	24268	0.658179	0.686449	0.0108671	0.0349531	114.487	114.487	103.1	86.8423	85.9025	77.4408	114.832	112.059	155.974	133.651	131.794	114.082	138.23	152.712	TACATAGTCCACTTACACCTGCACTGAAAGGACTCTGCAAAGTGGCAACA
Galnt7	UDP-N-acetyl-alpha-D-galactosamine:polypeptide N-acetylgalactosaminyltransferase 7 (GalNAc-T7)	ILMN_1370216	29750	0.661471	0.71492	0.00658405	0.0362919	72.9331	72.9331	61.2145	50.9072	68.2954	48.9815	80.5429	81.8397	77.7216	77.8923	99.7854	73.9924	86.6086	85.1527	ACAGTGTGTGACGGGAACGGAAGAAGCCAACAGTCCACCTGCGGACAAGT
Rnd3	Rho family GTPase 3	ILMN_1376851	295588	0.662373	0.741291	0.00778356	0.0591454	1133.84	1133.84	857.887	823.541	835.606	1084.46	1137.61	1317.91	1045.89	1352.1	1293.67	1262.73	1285.93	1583.32	AGCGTGATTAAAGAGGAGGCAGGTGGGTGCCGATTTCACCAGGAGAGACC
RGD1305645	similar to RIKEN cDNA 1500015O10	ILMN_1349662	363225	0.663593	0.75113	0.020694	0.131907	874.715	874.715	577.601	881.052	705.929	644.017	861.094	1039.05	1003.6	809.429	1015.66	1297.25	914.963	989.708	CTACTACCAGCGTCACTATGATGAAGATGCGGCCATTGGTCCCCGCAGCC
Tnfaip8	tumor necrosis factor, alpha-induced protein 8	ILMN_1357231	307428	0.664961	0.792737	0.00114631	0.0454224	173.371	173.371	137.022	130.816	146.673	146.332	184.549	171.439	178.863	172.141	203.668	210.679	188.154	243.725	TGCACGACATCATTCAGCGCCACCTTACCGCCAAGTCTCACGGACGGGTT
Thbd	thrombomodulin	ILMN_1363727	83580	0.665566	0.729894	0.0208982	0.0975626	311.588	311.588	259.87	236.347	215.792	271.592	304.04	301.693	334.426	413.451	301.873	344.038	371.235	475.79	GCCCTGGCCTATACACAAGAATTGGGACCTCCCTTGGGATCTGGCTAGAA
Col12a1	collagen, type XII, alpha 1	ILMN_1355310	25683	0.665596	0.852332	0.0127889	0.350464	100.466	100.466	84.2084	102.599	71.776	77.1548	86.7723	109.423	108.687	87.8496	141.749	132.056	115.871	112.395	TCGTACCTGTGGAGCCTGAGAGGACGGCAGAATACGAGGATGACTACGGG
Mrgprb4	MAS-related GPR, member B4	ILMN_1361593	404658	0.666236	0.684759	0.00560436	0.0180179	1486.73	1486.73	1177.92	1062.77	1329.93	1030.61	1909.75	1593.66	1583.32	1619.52	1526.22	1580.81	1898.59	1901.24	CATGGTTCTTTTTGTGTCCAGCCTAGCCCTCTTGGCCAAAATCATCTGTG
Ca2	carbonic anhydrase 2	ILMN_1364348	54231	0.66625	0.804796	0.0058988	0.137572	693.558	693.558	536.799	551.359	603.077	564.689	735.886	717.098	666.579	683.037	935.12	1012.07	677.87	797.364	TCTCATGTGGTGGTAGCATGGTGGCAGGCTGGTGGTTGACTTAGGGCATC
Gpr37l1	G protein-coupled receptor 37-like 1	ILMN_1359976	252939	0.666976	0.743309	0.00258658	0.0287658	2028.89	2028.89	1718.27	1653.8	1600.34	1462	2110.53	2438.59	2317.71	1825.87	2297.82	2438.59	2604.21	2302.32	TAGCTCCCTATCCTGGACCAGGCACTTCTAGGGGGGCTCACCTAACCAAG
Adamts9	a disintegrin-like and metalloprotease (reprolysin type) with thrombospondin type 1 motif, 9	ILMN_1358241	312566	0.667094	0.734614	0.00289164	0.0267659	199.309	199.309	150.228	159.525	167.225	152.132	218.925	193.565	252.039	196.009	213.835	235.31	266.778	229.343	AGCCTCTGTTCCGTTTCATGTGATCTCTGGGAAGAACTATGCTGCCTTGG
Fbln5	fibulin 5	ILMN_1361708	29158	0.66791	0.679562	0.00214884	0.00620857	3494.66	3494.66	2810.34	2444.65	3060.38	2474.37	3680.44	3813.43	4128.31	4210.27	3575.72	4203.54	4128.31	4212.99	CTTGCATGTGCTGAGAAGGCTATGGGAACACGTCACAGCAGGATCAAAGG
Acsl6	acyl-CoA synthetase long-chain family member 6	ILMN_1357311	117243	0.668157	0.828831	0.0272516	0.34943	527.163	527.163	414.481	511.718	374.227	442.489	555.118	619.426	462.971	467.499	589.878	850.595	536.499	654.644	GCTGTACTCAATCTCCATGTGAAGCTCAAGGAGGCCCTTCTCAGCCCAGC
Gpr126	G protein-coupled receptor 126	ILMN_1375120	308376	0.66972	0.781576	0.00213379	0.0482907	404.262	404.262	298.885	313.855	359.831	333.791	372.03	437.427	437.427	424.161	454.01	448.238	545.604	504.407	GTCCCTGTCAAAACTGACCCATGCTGGTGGAGAGCAGACATCAATCATCC
Emp1	epithelial membrane protein 1	ILMN_1350180	25314	0.672466	0.728696	0.0132868	0.0602232	8559.88	8559.88	6176.83	5720.73	6803.31	8627.58	8043.55	9984.62	8896.54	10295.3	9260.71	10446.1	9617.15	10901.8	GGGTGTCCAGTCAGATGGTAGCTGAATTGTTGGGGCTGCAAGGGTATTCC
Selp	selectin P	ILMN_1367054	25651	0.672772	0.815951	0.0223848	0.278201	999.832	999.832	963.043	718.916	772.025	840.353	1081.7	872.275	1215.87	883.311	1434.48	988.278	1297.25	1192.2	GGTCACAGTTATACTCCTCCAAATGACAGCTGGACCCTCCCAGTGAGCCC
Gem	GTP binding protein (gene overexpressed in skeletal muscle)	ILMN_1371574	297902	0.6731	0.746426	0.020241	0.109774	943.49	943.49	842.876	602.898	717.516	868.027	933.93	1039.91	910.444	1153.08	1017.02	950.926	1206.99	1320.91	GCGGAACTGGCCTCCTTGCAGTTTTTACTGCTCTATCGAACTGTGGAGAG
Lhfp	lipoma HMGIC fusion partner	ILMN_1374873	499615	0.675099	0.780528	0.00180282	0.0386541	2024.29	2024.29	1553.95	1459.75	1921.3	1639.77	1986.65	2109.64	2228.54	2061.55	2356.08	2487.75	2339.39	2509.16	CCACGCCACTGCACAGGGGGTCAGCTGTGTACTGTTGCTCCTGTTTCTTT
Dennd2a	DENN/MADD domain containing 2A	ILMN_1361727	312257	0.676193	0.7789	0.00228471	0.0455563	186.458	186.458	136.128	136.086	163.099	170.155	182.83	205.921	197.629	187.729	229.113	235.153	223.619	204.111	GCGCAGGCAAGATGCCAAAGGTCTGTTTGAAGTCCGAGCCCAGGAGTACC
Col18a1	collagen, type XVIII, alpha 1	ILMN_1364899	85251	0.676915	0.755611	0.0313583	0.155727	338.103	338.103	215.311	327.36	276.834	273.942	273.786	404.481	396.428	373.512	346.384	451.476	427.225	381.052	TGGGCGCAGGCTGATGGAGAGCTACTGTGAGACGTGGAGGACTGAAGCTA
Slc4a2	solute carrier family 4 (anion exchanger), member 2	ILMN_1354511	24780	0.677822	0.787717	0.00891881	0.117699	1233.84	1233.84	949.487	1247.83	957.488	884.908	1352.8	1306.72	1272.43	1159.16	1520.79	1709.73	1378.81	1326.52	GTGTGAAGGTGTGGACGAGTACAACGAGATGCCCATGCCTGTGTAGCTGC
Dock1	dedicator of cyto-kinesis 1	ILMN_1368742	309081	0.678358	0.752872	0.00171601	0.0212681	1264.42	1264.42	1016.5	1125.58	937.693	972.599	1348.39	1391.85	1274.34	1358.01	1638.79	1512.34	1517.75	1309.99	CCCATACACCACCAGAGGTGGTTTCCCTTGGGTGGCTTCTCTGTGTGTAC
Cav2	caveolin 2	ILMN_1374468	363425	0.680387	0.734875	0.0203048	0.0843154	413.996	413.996	345.815	250.476	384.511	350.018	454.914	466.954	408.316	460.845	411.365	455.945	505.701	573.526	CCAACTTCCCCAGCAAATGTTTTATGACTGGGCTTCATCTGGCTGTGACC
Atp1b2	ATPase, Na+/K+ transporting, beta 2 polypeptide	ILMN_1366084	24214	0.680452	0.798839	0.00394687	0.084845	4021.42	4021.42	3101.27	3024.34	3537.9	3496.31	3729.34	4139.86	4183.9	4410.52	4212.99	4516.72	5318.82	5346.97	AGAGCCGCCTGTACCAAGTTTTCTTCCACCATAGCTGCGTTTTCCTCTGG
Itgb5	integrin, beta 5	ILMN_1373691	257645	0.680485	0.833631	0.00429565	0.164921	372.705	372.705	295.124	331.596	310.11	298.577	346.273	401.535	395.683	341.036	416.407	512.765	499.804	395.983	AGCTAGGCACGCACCAAGATGCCTCCAATGAGCTGTAAGGGATCCGCTCC
Klhl25	kelch-like 25 (Drosophila)	ILMN_1364518	293023	0.680836	0.7962	0.0352719	0.255702	62.4573	62.4573	56.9459	48.5558	60.6738	40.0912	50.8935	64.1762	61.1109	83.8511	71.0838	75.0337	73.7536	79.5743	GACACATGGAACTGCATCACCAGCGTGCCCTACTCTCTCATTCCCACGGC
Anxa4	annexin A4	ILMN_1349705	79124	0.681011	0.768765	0.00208901	0.0318748	4009.53	4009.53	3200.94	3248.73	3354.93	3125.81	3801.79	4561.4	4104.4	4386.59	4104.4	4806.46	4906.11	5238.52	GAGTGGACTCGGCCAAGGTTGTCCTGGTAATGAGATGCTCTGGGTGTGGC
Tmem123	transmembrane protein 123	ILMN_1375096	363013	0.681555	0.7072	0.0127889	0.0379398	581.582	581.582	406.262	438.093	478.953	507.187	580.33	711.605	608.526	687.816	559.995	703.325	624.236	814.968	CTGCTTCCTGTGCAAAATACAGGTCAGGGCCTTGAGGCAATGAGGACCTC
Sorbs2	sorbin and SH3 domain containing 2	ILMN_1357635	114901	0.682592	0.774773	0.00649326	0.0702929	647.453	647.453	571.641	432.462	591.892	513.608	714.648	686.352	691.254	615.136	686.082	746.73	843.171	801.394	GATCGCCCTTCACCACATCTCCACAGATCACAAGCTAAGGTGAATCTGGA
Spp1	secreted phosphoprotein 1	ILMN_1352642	25353	0.682681	0.759527	0.00190887	0.0236899	14729.2	14729.2	12364.7	10676.2	11655.8	12742.6	16159.2	17027.3	13967.4	15330.1	17783.1	18323.6	16094	17212.5	CAGCCTGGAACATCAGAGCCACGAGTTTCACAGCCATGAGGACAAGCTAG
Cd302	CD302 molecule	ILMN_1349873	295629	0.682828	0.669639	0.0335311	0.0480596	1016.93	1016.93	905.635	969.068	750.945	571.641	1191.54	1264.37	1099.95	1130.62	1026.54	1345.93	1045.89	1199.25	CTGGACTGAGAGTTTGGGAACATCAGACGAGCACACTGAACACCTTGACA
Lamb2	laminin, beta 2	ILMN_1365992	25473	0.682942	0.763558	0.00134944	0.0212681	1103.82	1103.82	829.058	915.654	916.528	895.58	1177.21	1051.9	1296.25	1142.04	1199.84	1303.84	1398.6	1309.16	AAACTGTGAGGGCGTTGGCTGAACGGAAGGCTGAAGGTGTTCTGGCCGCA
Chst1	carbohydrate (keratan sulfate Gal-6) sulfotransferase 1	ILMN_1376641	295934	0.683666	0.873254	0.00563484	0.319988	335.196	335.196	306.355	322.287	244.584	262.792	347.033	352.103	321.007	278.221	414.135	427.608	414.76	395.5	GCACACCCTTGCCTGGTGGTGAGCAGGGTTTTACTGTGAGGTGAATTGGG
Scn1a	sodium channel, voltage-gated, type I, alpha	ILMN_1358434	81574	0.683882	0.794752	0.00412995	0.0775024	1392.9	1392.9	1133.68	1316.78	1005.11	1112.78	1565.6	1451.95	1406.29	1309.16	1770.27	1770.27	1476.3	1649.87	CCATGACGGGGTAGTGGTAGATCTCTGCTTTTTTAATCACGGGCTTTAAG
Pdk4	pyruvate dehydrogenase kinase, isozyme 4	ILMN_1364094	89813	0.684449	0.777276	0.0198202	0.145518	1959.2	1959.2	1671.81	1195.07	1666.58	1907.49	1918.72	2162.11	1817.02	2308.45	2472.47	2271.43	2152.1	2394.49	CGGGATCAAAGTGGGTCTACGGCAGTGCTGCTTCGTGAATGTGTGTGGAC
Sparc	secreted protein, acidic, cysteine-rich (osteonectin)	ILMN_1356384	24791	0.685236	0.75973	0.0107538	0.0737962	10146.3	10146.3	8479.08	9366.9	7770.78	7191.57	10877.7	11776.4	11385.3	9134.81	10355.4	13257.4	13078.5	11212	CAACTGCTATAGGGCTTTCAGGCTCTTGCTGGGAGCTCTAGGCACTGGGC
Tyrp1	tyrosinase-related protein 1	ILMN_1356105	298182	0.685989	0.805279	0.0140379	0.172473	8899.16	8899.16	7590.25	5676.14	8313.73	7936.76	8534.02	10414.6	8287.53	9177.9	9627.29	10956.9	11438	10639.8	GCACCAAGAATGAAGCCAACCAGCCTCTCCTCACCGATCACTACCAACGC
Vsnl1	visinin-like 1	ILMN_1650420	24877	0.687173	0.74444	0.0010641	0.0108564	1927.65	1927.65	1571.83	1532.63	1641.24	1428.76	2005.13	2204.62	2075.09	2005.13	2476.76	2063.88	2198.48	2254.35	CAAAGAAGCTGCAAAAAGCGACCCTTCCATTGTATTACTCCTGCAGTGCG
Fzd1	frizzled family receptor 1	ILMN_1350645	58868	0.687323	0.747943	0.00679323	0.0440399	438.378	438.378	325.485	342.41	368.457	370.372	400.69	491.28	501.717	492.075	423.04	532.884	543.309	556.415	CTTACTTCTCAGCAGCACATTCTGAGGGAGGAGCAGTCACACCCCCACAG
Plat	plasminogen activator, tissue	ILMN_1358127	25692	0.689332	0.744019	0.00206685	0.0170064	8544.72	8544.72	7086.57	6262.47	6976.01	7068.89	9366.9	10092.2	8449.64	8941.01	9878.87	10716.1	10326	8866.55	GACCAAAGTCCACCCTTCCTGGACCACTATTTTGTACACTGAACCACAAG
Pawr	PRKC, apoptosis, WT1, regulator	ILMN_1369640	64513	0.689632	0.844079	0.0175026	0.305071	263.58	263.58	224.371	231.3	195.372	231.372	235.009	237.154	313.967	264.109	267.992	304.733	326.284	389.232	CTCAGCCGATTCCTGAGTTGGAGACACCCTGGGATGCTTTTTGTCAATAG
Edn1	endothelin 1	ILMN_1363231	24323	0.69034	0.77593	0.0157874	0.115313	224.196	224.196	184.401	159.19	218.168	171.617	226.89	236.139	242.804	233.077	212.995	273.092	317.791	261.793	GCATCATCCAGAGAGCCAGGAGATTCCATAGCAGGGCGGAGTTTCTGTAG
Slc13a3	solute carrier family 13 (sodium-dependent dicarboxylate transporter), member 3	ILMN_1350578	64846	0.690473	0.78494	0.00049617	0.0170064	571.101	571.101	441.057	455.945	454.691	514.088	613.798	577.797	599.907	582.01	653.926	693.991	655.441	695.28	GCTGACACCAGAGGTGGAACCATCACTTCCTCCAGAGGGTGGACATCCGA
Cdc42ep1	CDC42 effector protein (Rho GTPase binding) 1	ILMN_1366428	315121	0.691102	0.812295	0.00465773	0.105635	104.922	104.922	95.79	90.7931	82.1858	78.5191	102.829	96.6642	123.191	105.276	123.411	135.35	130.012	113.288	CACGGTGCAGGCCAATGCCTTTGAGTTTGCTGACGCTGATGAGGATGACG
Esrrg	estrogen-related receptor gamma	ILMN_1356469	360896	0.691375	0.876373	0.0186682	0.445445	63.0627	63.0627	44.1605	52.4269	58.0271	60.3589	61.2145	64.7145	59.6511	58.1741	81.3231	91.9619	61.3745	77.3205	AGATTATACCTACCGTGACACCGAGTGGTCCCGTCCACGAGCACTGCACA
Pon2	paraoxonase 2	ILMN_1358318	296851	0.692002	0.727664	0.0032086	0.0170064	1991.42	1991.42	1622.73	1394.89	1786.37	1558.15	1965.97	2244.93	2245.66	2267.36	2067.39	2303.67	2436.85	2367.37	CACCTCCGTGCCACCAACCTCTAGGAGTCCACTGAAACAGGGAGTGTTAT
Rrad	Ras-related associated with diabetes	ILMN_1366091	83521	0.692024	0.677528	0.0135721	0.0212681	115.886	115.886	82.6086	87.1694	95.5901	95.4369	108.654	136.434	152.432	137.963	111.244	125.065	149.557	137.661	ATAGTGCTGACCAGGGAGGCAACTCCAAACGCCATCGAGCCTGGGCCTAT
Ppic	peptidylprolyl isomerase C	ILMN_1358331	291463	0.692935	0.716021	0.00918214	0.0295823	368.647	368.647	262.318	315.985	291.205	300.542	379.406	428.445	438.093	387.554	342.827	480.997	410.805	464.492	CCCAGTATTTGGGAGGTGCAGGCAGGAGGATCAGAAGTTCAAGGCCAGCC
Ly6c	Ly6-C antigen	ILMN_1360177	56778	0.693144	0.681553	0.0221158	0.0352124	64.8592	64.8592	54.2509	65.4488	45.6606	40.1608	76.3189	77.0397	65.1875	78.7303	67.785	74.7074	75.8708	73.4151	GTGTGTGTTTCTCAGGTGTTAGAAGCTGTAGAGGGCTCTGTAAGACGGAC
Plekhb1	pleckstrin homology domain containing, family B (evectins) member 1	ILMN_1367748	64471	0.693278	0.805396	0.00162508	0.0465968	5509.1	5509.1	4417.73	4425.48	5007.06	4326.49	5481.24	5984.57	5676.14	5406.01	5808.09	6778.46	6857.86	6790.4	CCTAAGGTTTCCTAGCTGTGGAACAGGTGAGCTCTTTGGGACCTCTGGCC
Vgll3	vestigial like 3 (Drosophila)	ILMN_1373954	498038	0.693445	0.774993	0.0163672	0.112095	347.473	347.473	277.682	235.389	284.467	342.557	339.264	364.718	322.485	442.489	391.988	392.073	409.949	437.201	ACTGCTACCTCAGCATGGGCCGGAGCCTTTCATGGGACAGTGGACATCGT
Arhgdib	Rho, GDP dissociation inhibitor (GDI) beta	ILMN_1372349	362456	0.694329	0.686317	0.0485269	0.0698823	554.202	554.202	464.363	439.695	354.357	485.3	579.826	606.481	678.682	663.1	474.16	589.367	633.526	853.343	GCCAGGAAACGGGCAAGCTGTTGCTCATGGCTCCGTGGCCTTCTGTTCAG
Htr3b	5-hydroxytryptamine (serotonin) receptor 3b	ILMN_1356352	58963	0.695107	0.770966	0.020241	0.120749	2678.63	2678.63	2254.35	1723.88	2370.94	2432.12	2690.29	2765.79	2748.72	3101.27	3311.59	2844.95	3753.16	2714.67	CTCTCTCCGAACTCGGGATCAGGTTTACCAGAAGGAGGTGGAGTGGCTCG
Ssfa2	sperm specific antigen 2	ILMN_1362420	311146	0.695254	0.829207	0.0279281	0.299414	877.754	877.754	695.063	578.787	828.728	854.3	781.208	991.477	751.548	1034.92	1067.42	996.183	1039.34	1102.96	CTCTCTGATGCCAACGGCTGAGGAAATGCACCGGAATGTGGAGCAGGACG
Nnmt	nicotinamide N-methyltransferase	ILMN_1351105	300691	0.69551	0.748714	0.0346138	0.12552	638.066	638.066	431.896	645.501	508.296	490.035	647.666	758.378	736.325	611.014	747.305	935.482	668.735	634.773	GAAGGACTCTTCTCCCTTGTGGGGCGAAAGCCGGTGGGATCTGAATGACG
Gulp1	GULP, engulfment adaptor PTB domain containing 1	ILMN_1352711	314543	0.695725	0.729485	0.0334382	0.0932063	193.048	193.048	171.236	140.478	179.187	130.444	222.679	203.848	226.073	193.478	197.399	186.7	224.839	289.617	GCCGGAGACTTATGGAAGTGTTACAGGTACCTTTTCAGTAGAAGCAGAAC
Uap1	UDP-N-acteylglucosamine pyrophosphorylase 1	ILMN_1368402	498272	0.696486	0.848804	0.00618148	0.209891	253.453	253.453	231.401	189.055	204.566	228.787	248.123	233.215	233.905	291.426	276.014	307.248	304.25	337.224	GGGCCACTAGGAAGCCATGGTTTTGATAGATCAACTGTGCACCTGCAGGA
Hs3st2	heparan sulfate (glucosamine) 3-O-sulfotransferase 2	ILMN_1371347	293451	0.696775	0.814828	0.015878	0.188551	1274.31	1274.31	1067.42	1248.72	941.095	988.278	1302.1	1177.21	1408.53	1302.52	1884.26	1444.04	1333.28	1449.77	GTGACTTCAAAGCCTGTGGTGTCCACTGTGCTCGGAGGACGATGTCTTTG
Cd93	CD93 molecule	ILMN_1348939	84398	0.697124	0.736617	0.00417899	0.0219066	1455.94	1455.94	1274.34	1120.45	1187.96	1089.34	1575.41	1483.42	1694.8	1584.53	1696.9	1423.02	1889.83	1714.4	GTGATGGAAGCCAGCTATAAGTATGTTAGACACGAGCTTTCCAGGACCCC
Fam57b	family with sequence similarity 57, member B	ILMN_1370747	293493	0.697275	0.788696	0.020241	0.151434	313.315	313.315	221.614	317.565	246.827	249.951	287.99	358.089	345.546	314.894	355.476	432.806	315.239	378.721	AGAATAAGGAGGAGCTATATACCCTTGGGAGCTGAGGTCAGATTGGCAGG
Col8a2	collagen, type VIII, alpha 2	ILMN_1367715	313592	0.698011	0.760606	0.0333554	0.140118	146.211	146.211	105.747	102.3	125.392	144.835	148.677	174.606	158.266	142.876	139.121	181.913	209.499	156.099	CTGCCCTCTGCTTCCAATTTCCTGTTCTAAGCAGTGTAGGGCCCAGGAGG
Vcam1	vascular cell adhesion molecule 1	ILMN_1364472	25361	0.698308	0.768525	0.00793448	0.0591454	750.141	750.141	660.844	587.93	512.374	693.69	866.954	747.807	760.942	802.431	948.75	778.289	921.046	853.914	GTCATTGCGAGGTCGTTTAGAGTAGTAGCACTCCAGATGTAGGTCAGAAC
Bhlhe22	basic helix-loop-helix family, member e22	ILMN_1369295	365748	0.698336	0.730216	0.0318494	0.0876923	78.2322	78.2322	77.4408	62.0847	59.5487	53.3011	87.3662	85.0092	89.6167	80.6415	81.4285	82.0742	80.4474	119.347	CAGGTTGGATGGTGATTTCAGAGCTATGGTGGATCTATCGGTGGGTTTCG
Hs3st1	heparan sulfate (glucosamine) 3-O-sulfotransferase 1	ILMN_1366157	84406	0.699195	0.734617	0.0212183	0.0679898	336.683	336.683	310.208	238.741	238.932	298.705	377.929	411.243	337.804	345.685	420.008	323.059	360.579	452.028	CACATCGTGGATGGCGACCGTTTCATCAGAGACCCTTTCCCTGAGATCCA
Zfpm2	zinc finger protein, multitype 2	ILMN_1355322	314930	0.699865	0.800564	0.0117961	0.128433	158.82	158.82	146.234	148.207	131.635	103.01	156.957	177.398	157.701	162.937	170.541	186.268	195.04	197.705	AGTTCGCCTTAAGGTTTCGATTCTCGGCTAATCAGGCCCCAGTTGCACTT
Pros1	protein S (alpha)	ILMN_1369010	81750	0.700002	0.794357	0.0251361	0.177584	488.128	488.128	449.231	414.25	372.949	374.031	457.391	493.598	538.83	535.937	431.525	597.291	603.077	695.548	AGCGGCTGCATGGAAGTGAACATCAACGGGGTACAGTTGGATCTGGATGA
RGD1307396	similar to RIKEN cDNA 6330406I15	ILMN_1367232	360757	0.70061	0.695429	0.0055318	0.0115395	104.776	104.776	95.5178	83.8044	80.6415	71.5766	126.188	114.948	119.279	114.179	132.815	109.366	111.593	118.306	CTCAGGGGCAAGCACCCATGAACTTTGCTTAGTACCCTGGCACTCTGGAG
Ifitm3	interferon induced transmembrane protein 3	ILMN_1352762	361673	0.701389	0.750091	0.0130129	0.0569786	3149.46	3149.46	2472.47	2648.26	2379.45	2682.08	3386.42	3152.06	3784.94	3267.31	3442.16	3054.87	3614.19	4543.28	CCAGACTTGATAGAGGATTCTGGTTTCTGATCCTGACGTGCTCCACCATC
Maf	v-maf musculoaponeurotic fibrosarcoma oncogene homolog (avian)	ILMN_1375563	54267	0.702557	0.78554	0.0148627	0.111633	437.805	437.805	352.831	384.511	365.884	335.047	398.738	427.225	485.966	527.594	418.333	584.22	522.892	534.179	CACCGCCTACCCCACACATACCCTGGACTTGCACAAGGGTCAAAGATCTG
Pgf	placental growth factor	ILMN_1374315	94203	0.703335	0.748861	0.00212431	0.0153672	364.715	364.715	287.04	299.375	275.788	317.565	351.089	408.536	425.64	391.988	396.231	405.135	432.462	443.018	GGACAGAGCTCGCCTGTGGGCTTTGCCTGTCAGCCTAGAAGTTCACGCTT
Scube1	signal peptide, CUB domain, EGF-like 1	ILMN_1349659	315174	0.703601	0.794377	0.0262142	0.17589	65.4721	65.4721	55.7636	57.8913	55.063	47.5927	61.2092	70.7022	64.7878	75.7728	96.9756	61.7567	81.649	70.5929	GTGTGTGGTGGTGCCATCTGGGGAGTTGATAAGCCTGTGCCAGTGCCTGT
Hmox1	heme oxygenase (decycling) 1	ILMN_1650285	24451	0.703724	0.78841	0.0112852	0.0975852	4440.95	4440.95	3633.61	3404.83	3256.85	4400.92	4722.46	4695.74	4124.34	5018.11	5191.33	4822.45	4854.7	5949.18	CGATGGGTCCTCACACTCAGTTTCCTGTTGGCGACCGTGGCAGTGGGAAT
Bhlhe40	basic helix-loop-helix family, member e40	ILMN_1374180	79431	0.70424	0.780604	0.0021627	0.0296188	2082.95	2082.95	1858.45	1654.79	1583.32	1740.96	1970.08	2316.2	2200.73	2273.52	2367.37	2296.05	2400.33	2641.49	GCTAAGGTGGTGAGGTAGCCAACACTGGCATGTCTCGGTAGTGGTTTGGG
Cd48	Cd48 molecule	ILMN_1361192	245962	0.704309	0.757651	0.0207173	0.0889901	4974.09	4974.09	3700.5	3794.32	4263.91	4425.48	4621.02	5592.33	5271.19	5902.63	4744.8	6233.23	5255.42	6927.44	GCTTGGCTAGTGGTCACGTTATCCATCATTCCCAGCATCCTGCTAGCCTG
Slitrk3	SLIT and NTRK-like family, member 3	ILMN_1356155	310519	0.704501	0.909537	0.0272411	0.621434	205.854	205.854	155.286	217.632	159.781	183.706	198.849	217.956	192.113	174.09	268.114	281.144	264.258	202.162	CAGTCTGCTACTAGAACGTGAGAGGCCACAGCCTGCTCCATGCACAGTGG
Sparcl1	SPARC-like 1 (hevin)	ILMN_1373875	25434	0.705571	0.826759	0.00448241	0.114693	3909.9	3909.9	3082.01	3369.91	3190.32	3437.72	3739.86	4093.74	4431.21	3593.72	4147.73	4581.64	4621.02	5233.89	CAGCCCTGCTTGCTTTAACCACTTCCGCGTAGGAGCCGCCATGACACTCT
Ndrg1	N-myc downstream regulated 1	ILMN_2040297	299923	0.705699	0.780201	0.00274328	0.033958	1751.13	1751.13	1352.1	1414.21	1459.75	1520.23	1753.42	1941.03	1783.98	1886.16	1817.02	2013.68	2005.13	2332.08	GGTTTTTGGATTCTGTACATTCCGTGGGAACTTGCTTCCCTTTCCTGCCC
Pltp	phospholipid transfer protein	ILMN_1361441	296371	0.705769	0.7002	0.00979646	0.0193479	672.335	672.335	509.642	565.534	539.058	513.841	678.682	845.004	741.95	780.547	628.32	725.737	812.573	868.393	CCAACCATGCAGGCTTCGTCACTGTTGGGGCTGACCTCCACTTTGCCAAA
Sst	somatostatin	ILMN_1363280	24797	0.706455	0.688878	0.00880574	0.0143395	3514.9	3514.9	2801.27	2721.29	3200.94	2394.49	3743.39	4450.1	4259.27	3656.66	3618.14	3858.39	4344.69	3867.55	GTCTGAGCCCAACCAGACAGAGAACGATGCCCTGGAGCCTGAGGATTTGC
Nrarp	Notch-regulated ankyrin repeat protein	ILMN_1354509	499745	0.706652	0.781477	0.00826466	0.0679898	711.29	711.29	619.639	562.523	669.275	497.125	798.758	714.325	801.394	680.03	779.665	773.706	870.783	885.388	TCCCCTTCGTAGAAGTGCTGCTGACCCTGCGTACAAAAATGGGGAGCACT
Clstn1	calsyntenin 1	ILMN_1361741	313717	0.706881	0.809183	0.0218969	0.190541	733.558	733.558	692.04	527.594	632.665	595.191	671.266	920.3	762.986	680.351	865.538	829.058	1006.19	762.647	AGGACACCAGCACCTGGGACCTCCAGAGAAGCCGCAGTGAGCGGACTTGT
Rab13	RAB13, member RAS oncogene family	ILMN_1363499	81756	0.707223	0.811036	0.010313	0.130266	238.395	238.395	202.758	180.934	193.478	216.864	226.296	246.98	273.483	232.749	300.622	262.967	239.9	324.444	TTGCTCAAGACAGGAGGCCGGAGATCGGGAAACAGCAGCAAGCCCTCAAG
Sipa1l2	signal-induced proliferation-associated 1 like 2	ILMN_1367530	361442	0.709235	0.810961	0.0132363	0.145128	291.903	291.903	209.352	272.096	240.934	253.033	283.553	333.944	293.073	289.328	321.998	402.606	298.427	354.766	CTGGATGCTAACAGAAGCTGAATGGTTCCCTGACGATGCTCTGGCCTCAG
Slc30a7	solute carrier family 30 (zinc transporter), member 7	ILMN_1369680	310801	0.709877	0.750106	0.0120764	0.0477089	114.859	114.859	90.6692	111.539	96.0224	77.3531	119.827	137.843	124.097	115.757	126.35	142.804	123.725	132.505	CCTTGAAGCTTGTAGTAGCCCCTGATGCAGACGCCAGGTGGATCTTGAGC
LOC367289	similar to CG4699-PA, isoform A	ILMN_1367936	367289	0.710264	0.826773	0.0287094	0.263207	80.6444	80.6444	75.0025	60.501	64.8288	70.7022	80.6597	78.1958	80.6797	87.4759	106.507	85.7269	118.576	75.4863	AATACTTACTCCACGCTGGAGGATGGTTGTTCTTCAGCCCCTTGATGAAC
Gpm6b	glycoprotein m6b	ILMN_1373825	192179	0.711078	0.718656	0.0273376	0.0545182	3655.09	3655.09	3377.59	2194.89	3296.75	2983.57	3732.95	4391.11	3870.49	4308.9	3843.47	3954.79	4106.48	4569.4	GCTCTGTAGCGTGAACCTCACTGACACTTCAGACTAAAGCGGAGCCTAGG
Limd1	LIM domains containing 1	ILMN_1364831	316101	0.71109	0.747067	0.0117576	0.0442108	137.014	137.014	119.686	112.096	92.9431	121.596	141.951	147.379	154.151	150.943	168.49	164.712	164.756	129.698	TGGAGGTGAGCAGGAGAATGCCTGCACCCAGATAACCCTCACACAGCCTG
Dab2	disabled homolog 2 (Drosophila)	ILMN_1355383	79128	0.711636	0.735096	0.0444631	0.103203	375.224	375.224	370.943	255.823	278.486	316.165	405.635	381.643	470.264	393.056	336.513	434.592	425.455	523.595	GGGCCCCACATTGTTTTCATTCCAGACACTTTGCAGCTGTTTGACCCTGA
Tgif1	TGFB-induced factor homeobox 1	ILMN_1651152	316742	0.711872	0.772032	0.0164144	0.0829408	155.521	155.521	138.365	126.601	120.099	125.179	167.858	178.024	160.035	155.009	148.677	164.902	187.836	222.679	ATCCTCAGAGTGGTCTTTTCAACACTCCTCCCCCGACTCCGCCAGACCTC
Tm4sf1	transmembrane 4 L six family member 1	ILMN_1361672	295061	0.711971	0.769662	0.0206023	0.0972272	2267.46	2267.46	1668.76	1623.66	2080.27	2102.97	2418.14	2202.09	2493.14	2544.36	2278.95	2345.88	2831.2	3047.75	AGTAATAAACGGAGTGCTTGGGGGCACGTGTGGCTATTGCTGCTCTCGCC
Tlr2	toll-like receptor 2	ILMN_1353896	310553	0.712885	0.729492	0.0274649	0.0620683	324.45	324.45	286.139	256.013	217.129	291.354	391.709	344.583	309.512	391.709	390.993	344.196	311.803	427.608	CGCGGCCATCCTTGTTTTGCTGGAACCCATTGAGAAGAAAGCCATTCCCC
Ccr1	chemokine (C-C motif) receptor 1	ILMN_1356721	57301	0.714141	0.817789	0.0359195	0.254464	56.7183	56.7183	51.7936	46.4809	57.1488	36.72	63.511	53.4056	50.9113	65.4102	64.5772	73.9698	60.8273	66.8484	TGGGGATTCCCAGTCTTGTAGGGTCAAAGGGAACTTTGAGGTCGCTTAGG
Rarres2	retinoic acid receptor responder (tazarotene induced) 2	ILMN_1370339	297073	0.714278	0.728193	0.00318728	0.0109881	3863.37	3863.37	2968.81	3287.79	3323.91	2872.19	4136.45	4501.86	4511.64	3944.65	4079.31	4511.64	4114.79	4727.28	GGTAAAGTTCTAGGCCGGATGGTCCACTGCCCAATACTGAAGCAAGGGCC
Mdfic	MyoD family inhibitor domain containing	ILMN_1375168	362325	0.71441	0.7237	0.00868822	0.0228917	199.302	199.302	152.279	154.536	158.672	175.342	205.597	243.332	227.893	209.352	190.081	227.245	224.242	259.488	GCTGCTGTGGAGACGAGATGGGTGATGACTGTAGCTGCCCCTGTGACATG
Fxyd1	FXYD domain-containing ion transport regulator 1	ILMN_1372940	58971	0.715255	0.696588	0.0218344	0.0302157	1374.32	1374.32	1377.41	1094.67	935.991	998.444	1579.66	1542.35	1740.96	1410.91	1378.03	1536.97	1493.33	1702.22	CCGGTGCAAATTCAACCAACAGCAGAGAACTGGGGAACCCGACGAAGAGG
Ephx1	epoxide hydrolase 1, microsomal	ILMN_1351186	25315	0.715338	0.763011	0.00445857	0.0278633	441.44	441.44	374.031	359.319	401.902	313.594	453.804	502.197	497.647	440.644	480.997	508.441	540.164	489.691	GGTCAAGTACCCCAAACTCATCTCCTATTCCTACATGGAACGTGGGGGCC
Ptgfrn	prostaglandin F2 receptor negative regulator	ILMN_1353023	29602	0.715625	0.808514	0.0333554	0.21496	938.007	938.007	968.208	742.277	826.556	628.32	978.585	837.161	1074.44	992.311	1008.14	986.294	1196.65	1196.06	GGGAGCAGGAACAATAAGCAATACTACACCACTCGCTACTGTCGGGGGTC
Sept4	septin 4	ILMN_1376819	287606	0.715766	0.763903	0.00287168	0.0212681	3731.58	3731.58	3170.28	2965.12	2833.26	3255.04	3650.88	4425.48	4004.72	3934.59	4210.27	4383.14	3954.79	4525.66	CACAGTGCATCCAGAGCATGACCCGGCTAGTAGTGAAGGAACGGAATCGC
Mamdc2	MAM domain containing 2	ILMN_1349920	309410	0.716009	0.82392	0.000696623	0.0331142	1283.42	1283.42	1035.88	1076.72	1089.69	1104.51	1281.67	1281.67	1316.78	1346.73	1450.34	1455.25	1484.75	1629.85	CACCAGAGGTAAGAGAAAGGTGTTTTCGTAGAGCCCCAGGGTAGGTCTGT
Cald1	caldesmon 1	ILMN_1357776	25687	0.716205	0.769246	0.00598303	0.0379398	1736.66	1736.66	1469.74	1175.41	1518.41	1566.18	1779.13	1882.09	1845.52	1898.59	1879.07	1962.5	1982.19	2136.05	GGACAAAGCCCAAACCCTGTTTATTTGTGGCCGTGAAGTTCACCTCCTCC
Hbegf	heparin-binding EGF-like growth factor	ILMN_1357783	25433	0.716371	0.767866	0.00655255	0.0388728	1529.47	1529.47	1269.68	1217.85	1192.2	1337.89	1653.2	1809.76	1410.91	1680.61	1759.98	1867.37	1536.09	1855.03	GATGCCCCTGTAGCAGAGTATCCCAGGGTGGGTTGTGTATGGTCGGAGTG
Mgst1	microsomal glutathione S-transferase 1	ILMN_1370971	171341	0.716851	0.768737	0.00287168	0.0231383	6613.87	6613.87	5685.87	5406.01	5452.75	5157.94	7130.7	6965.01	7247.08	6877.63	6491.57	7753.36	7836.06	8300.67	CACAGGCTCTACCCTTTTGTACCTGGGTTAGACATTTAACATGACCGGCC
Dnajb4	DnaJ (Hsp40) homolog, subfamily B, member 4	ILMN_1371000	295549	0.717612	0.76683	0.0289693	0.109671	2706.02	2706.02	2413.37	1652.5	2351.2	2578.62	2919.17	2967.08	2631.51	3067.98	3224.98	2955.98	2862.5	3341.24	GACATCGTGAAGCCTGGGATGAGGAGGAGAATTATTGGCTATGGGCTGCC
Tspan18	tetraspanin 18	ILMN_1357913	311210	0.717808	0.820187	0.0200807	0.188551	142.452	142.452	116.83	124.995	133.089	104.549	126.645	173.693	143.83	141.917	173.979	172.594	141.419	180.237	GTCACTCCAGCCAGGACTCCACCCCAATGTAAACTGACCAGGAACTGCCC
Hmgcs2	3-hydroxy-3-methylglutaryl-CoA synthase 2 (mitochondrial)	ILMN_1363947	24450	0.717868	0.752295	0.00393031	0.0201963	1312.25	1312.25	1064.36	1089.34	1078.77	1042.64	1311.31	1510.79	1561.86	1315.86	1323.87	1615.74	1498.94	1531.58	TGGGTGACCCTCCCTGAAGCAGTGAGCACCACAGGTTCTGCTGTGGACCA
Klf4	Kruppel-like factor 4 (gut)	ILMN_1356110	114505	0.718402	0.77368	0.037944	0.145014	7520.53	7520.53	5879.86	5700.07	5930.82	7354.24	7961.88	7795.66	7561.57	8693.05	6750.28	8627.58	8534.02	11042.4	ACGATGGTGCTTGGTGAGTCGTGGTTCTAAAGGTACCAAACGGGGGAGCC
Casp4	caspase 4, apoptosis-related cysteine peptidase	ILMN_1368144	114555	0.718474	0.706852	0.0302403	0.0445222	531.617	531.617	505.238	392.24	395.5	412.909	606.481	630.766	498.516	679.783	537.021	606.481	526.566	708.182	GAGGTGGAAACTCTGGAGAAGTGTGGATCAGAGAGTCTTCAGGAGCCCAC
Ednrb	endothelin receptor type B	ILMN_1360909	50672	0.718934	0.7623	0.00512898	0.028196	3992.9	3992.9	3330.03	3623.84	3318.52	2846.72	4054.05	4676.11	4421.23	4027.96	4569.4	4848.91	4525.66	4255.63	CGGAAAACCGTGCTTGCGGAAAGGTGTGCACGCATGGGAGAGGGATTGTT
Aplnr	apelin receptor	ILMN_1356199	83518	0.71914	0.735743	0.00228471	0.00868298	196.905	196.905	152.185	180.357	157.364	148.937	208.768	224.568	212.926	219.921	205.407	226.982	226.199	228.066	CTTTCACACAGCGTCTTCATCTGCCAGGCCATCCTCAAAGCAGCCAGTAC
Agmo	alkylglycerol monooxygenase	ILMN_1355259	362732	0.719291	0.781337	0.0034293	0.0320207	344.639	344.639	270.3	273.786	317.674	278.319	335.173	353.619	390.221	379.588	378.447	387.87	383.17	434.592	CTGGGGAGTAAGAAGCATAACGCACCTCGCCTCTGGCTCTTGGAAAAAGC
Crabp2	cellular retinoic acid binding protein 2	ILMN_1367834	29563	0.719646	0.785556	0.0372157	0.163679	605.955	605.955	392.395	589.367	527.417	516.687	585.181	660.361	606.666	705.929	591.892	713.555	672.788	826.926	TGCCAGAGAGGGGCAGACTACCAAAGCTCAGAACCCTTCCATTTGCCTGG
Gpd1	glycerol-3-phosphate dehydrogenase 1 (soluble)	ILMN_1353571	60666	0.719716	0.730303	0.0200263	0.0442108	174.993	174.993	136.554	175.425	118.306	140.357	213.54	207.561	178.224	177.026	208.267	190.081	200.984	186.326	ATGAAGGTCAGAGCCATTGGGAAAGGTGAAGTGGGGGAGCCCTGTCATCG
Sh3tc2	SH3 domain and tetratricopeptide repeats 2	ILMN_1372395	307393	0.720119	0.874314	0.0461819	0.489192	142.281	142.281	103.312	123.788	128.897	134.153	133.272	155.92	130.04	140.052	197.053	196.009	168.803	126.131	GAGATGGCTGAAGACTGCTACCTGAAGACTCTATCCCTGTGCCCGCCATG
Matn2	matrilin 2	ILMN_1373697	299996	0.720353	0.778669	0.00391088	0.0320766	1448.4	1448.4	1203.05	1116.8	1280.02	1183.81	1448.17	1645.28	1554.84	1494.86	1503.28	1728.71	1855.03	1568.43	GCTCTAGAAGACTCTGATGGAAGACAGGACTCACCAGCAGGGGATCTGCC
Zfp317	zinc finger protein 317	ILMN_1351340	500950	0.720417	0.822859	0.0281573	0.225945	109.17	109.17	97.1367	83.3815	108.42	80.551	99.5742	124.995	104.123	119.054	128.08	130.57	146.504	107.183	GCCTTCAGTGACCATTCATCCCTTAGGAGTCATGTGAAAACCCACCGGGG
Fabp7	fatty acid binding protein 7, brain	ILMN_1361259	80841	0.720935	0.73077	0.0193251	0.0424223	14966.3	14966.3	13933.9	10355.4	11931.6	12400.1	17679.5	15226	16587.6	16764.9	17159.1	15000	15226	20165.7	GGCAAAATGGTTGTGACTCTCACCTTTGGGGATGTCGTTGCTGTTCGCTG
Snx18	sorting nexin 18	ILMN_1368002	310097	0.720992	0.869853	0.0464978	0.467046	736.301	736.301	686.352	483.392	608.756	781.208	664.276	742.975	665.275	839.359	864.443	911.566	769.421	963.043	GCAGTGGGTGAAAATGCACTCCGTCTTAGTTTGGGGAAGTGTCTCCTGTC
Dusp4	dual specificity phosphatase 4	ILMN_1356582	60587	0.721366	0.711416	0.0172959	0.0267659	83.2466	83.2466	67.4897	78.4105	62.6165	59.5487	81.3365	99.1847	102.043	93.576	97.4607	88.0718	103.1	82.3429	TTCATGGGCCAGTTGCTGCAGTTCGAGTCTCAGGTGCTCACCACGTCCTG
Fam129a	family with sequence similarity 129, member A	ILMN_1366304	63912	0.721509	0.76378	0.00376877	0.0228917	215.641	215.641	158.626	175.916	199.571	175.425	210.679	242.403	228.066	246.477	241.173	246.311	253.574	239.324	AGTCATGAACCAGGCACCCCTGTCCTGCAAAGTACAGAGCCAGTCACCGC
Pbxip1	pre-B-cell leukemia homeobox interacting protein 1	ILMN_1364525	310644	0.721591	0.768233	0.0201882	0.0805496	880.206	880.206	723.188	619.426	816.542	747.305	769.17	1065.69	1031.63	928.043	1013.95	942.671	1082.98	973.992	CTGGAGGACAGCCTGGAGGAGGTGGCACTGAAACAAACGGGTGACGATGA
Egflam	EGF-like, fibronectin type III and laminin G domains	ILMN_1356722	365691	0.721783	0.729723	0.0222705	0.0466671	582.128	582.128	420.916	521.842	478.757	464.492	584.435	635.002	643.527	721.304	555.474	763.297	580.33	731.424	CCCTGAGTGGCCTTCTCTGCTAAAGCCCTGTGGACCAAACCCAATGGACT
Pla2g16	phospholipase A2, group XVI	ILMN_1376347	24913	0.721827	0.76374	0.00338965	0.0212681	1599.74	1599.74	1183.81	1337.19	1393.89	1341.75	1665.33	1759.98	1882.09	1577.4	1700.32	1802.04	1941.67	1833.04	TCACTGGAGTGGGCTTGGCGGCCTTGGGCCTCATTGGAGTCATGCTCTCA
Casp6	caspase 6	ILMN_1357106	83584	0.722116	0.754048	0.0133789	0.0459511	123.998	123.998	97.0206	106.524	111.593	91.1417	128.08	115.548	138.462	158.672	138.84	150.745	142.009	130.068	CGCTGGTGAACAGGAAGGTCTCTCAGCGCCGTGTGGATTTCTGCAAAGAC
Vps37b	vacuolar protein sorting 37 homolog B (S. cerevisiae)	ILMN_1369686	288659	0.72285	0.795853	0.0295882	0.157966	362.362	362.362	273.786	299.079	281.552	357.815	368.8	417.513	400.289	333.616	361.376	409.826	516.508	394.989	GGGCCACCGGCAGGACCATCAGCCTTTGTCCCCAAGTCATCCTATATTCC
Lgi3	leucine-rich repeat LGI family, member 3	ILMN_1367471	306013	0.722943	0.777941	0.00783011	0.0482907	520.359	520.359	433.74	448.346	426.789	410.101	539.978	573.526	528.555	567.728	600.197	713.844	510.863	569.284	GGCAAGAATCCTGGGAGAGCCTGTATGGGTGCCAGGAACGTGTTGGTAGC
Lix1l	Lix1 homolog (mouse)-like	ILMN_1360155	499677	0.724311	0.799385	0.0355385	0.181536	794.061	794.061	653.058	692.04	625.225	679	786.541	795.344	863.386	869.932	709.422	935.991	873.194	1202.27	GGATCAGAGTAGGGTGTCCAGTTAGATTGGTGTCAGTGCTTGGAGAAGGG
Gpx8	glutathione peroxidase 8	ILMN_1357304	294744	0.724374	0.755253	0.0162538	0.0514947	2727.68	2727.68	2118.36	2342.02	2329.12	2143.52	2697.69	2827.95	3517.04	2837.27	2608.23	3145.99	3108.21	3527.33	AGGTCACCATGTGGGCCAACGAACACTGTGAGGGTGGCAATTTTGGAGTG
Ttyh1	tweety homolog 1 (Drosophila)	ILMN_1359698	292597	0.724503	0.771811	0.00235518	0.0188402	5852.58	5852.58	4584.4	4917.32	4977.67	4816.74	5943.43	6927.44	5792.39	6386.73	6848.18	6888.87	6193.67	6713.64	AAGTGGGGTGTTGGCTGGTGCTAGTCTGGAGGCTCAGGGAAAAAGTTCTC
Fam181b	family with sequence similarity 181, member B	ILMN_1351175	499205	0.724925	0.756056	0.0214121	0.0661107	301.781	301.781	290.539	205.597	233.996	266.157	352.354	299.273	340.362	317.222	367.975	343.212	363.022	293.82	AGGCAACATGACCTTGAACGAGCCTGTGCGCCTCTTGTACCCCACAGCCT
Smad5	SMAD family member 5	ILMN_1350028	59328	0.725406	0.771047	0.022674	0.0884016	63.2199	63.2199	56.2138	53.6256	48.275	50.5856	63.7454	70.5128	58.6508	79.004	60.1429	68.9623	79.5743	80.551	GTTTTGTCAAGGGCTGGGGAGCAGAGTACCACCGACAGGATGTAACCAGT
Angptl4	angiopoietin-like 4	ILMN_1360466	362850	0.725605	0.760729	0.0132363	0.0478034	2951.55	2951.55	2754.85	2483.23	2129.83	2358.56	3039.83	3367.16	2869.29	3493.81	3577.66	3530.64	2916.82	3364.68	CATAACTGGAGTGACTGGAGGACCCCTTTTCCGTGTTGGGGTCTGCAAGC
Adm	adrenomedullin	ILMN_1356203	25026	0.725725	0.812081	0.0128741	0.119645	457.149	457.149	397.451	421.477	318.742	404.169	500.895	440.793	489.849	458.796	514.734	512.168	487.964	604.767	AGGGGTCTGAGCCACTGCCTTGCCCGCTCATAAACTGGTTTTCTCACGGG
Igfbp3	insulin-like growth factor binding protein 3	ILMN_1373523	24484	0.725736	0.778788	0.0106707	0.0574206	845.294	845.294	736.695	711.605	580.808	783.556	893.015	828.728	891.091	983.464	953.7	1006.19	888.492	1008.72	GAGATGCTAGGTGATGTAACCACAGACACGCCCGAGGAAAGGAGCCTGTG
Aebp1	AE binding protein 1	ILMN_1361533	305494	0.725902	0.790342	0.0436458	0.177849	204.174	204.174	176.302	193.432	157.908	153.84	168.183	245.849	236.399	217.221	238.284	244.853	193.626	264.109	AATTCTACCCACTACCGCTGCGGGCTGGGAGGAGTCAGAGACTGAGACCT
Ndp	Norrie disease (pseudoglioma) (human)	ILMN_1354356	363443	0.726127	0.764639	0.00880574	0.0388905	865.937	865.937	646.022	703.325	724.812	779.125	894.075	929.146	918.521	983.701	887.192	962.566	922.296	1171.84	GCAGGCTTTCACACATATACACTCAGATGGATCCTGTCTTGGCTCTGGAG
Ptplad2	protein tyrosine phosphatase-like A domain containing 2	ILMN_1373650	362540	0.72687	0.988725	0.0242587	0.963228	60.5553	60.5553	59.5748	49.4679	63.9523	45.9279	50.9136	58.9141	60.4618	49.9439	68.4103	72.4656	83.4479	74.959	GGCGCCATGTTCCGAAGCTACTGGGCTTTGAGAAAAGAATTCCCAACAGG
Fam46c	family with sequence similarity 46, member C	ILMN_1649807	310721	0.726921	0.779026	0.0476289	0.161961	210.825	210.825	175.342	127.149	223.275	185.938	228.679	219.921	226.815	220.311	265.661	231.401	238.382	226.199	TCCCCGACATCCTGGAGCAGCAGAGGAAGCTGGAGACCTACCTTCAGAAC
Adamts4	ADAM metallopeptidase with thrombospondin type 1 motif, 4	ILMN_1359599	66015	0.727296	0.95737	0.027235	0.824489	71.8329	71.8329	57.2669	72.7705	60.3365	65.3494	60.635	72.9523	76.6996	57.651	98.0865	93.8165	83.6366	76.3048	GATGCCCTCCTCAACAGATGTGGTACTTCCTGGGGCAGTCAGCTTGCGCT
Btg2	BTG family, member 2	ILMN_1368809	29619	0.727731	0.854979	0.0149298	0.249681	5454.12	5454.12	4472.83	4621.02	4177.34	5443.96	5601.08	5611.82	4902.02	5709.03	5803.71	6898.5	5842.12	7165.06	GTCCACACACAGGTCCCCGCCTTTTTAGAAGCAGCCTCCTGGTCTCATGC
Chst2	carbohydrate sulfotransferase 2	ILMN_1361317	367145	0.727751	0.811285	0.0223848	0.1617	418.99	418.99	363.633	407.085	346.741	297.396	442.716	436.428	422.259	431.896	525.956	494.532	535.937	390.39	CTGCCAGGTGCCCAGGAATGGAACAAGTCTACGGGCAAAACCAAACAGGG
Acsbg1	acyl-CoA synthetase bubblegum family member 1	ILMN_1370682	171410	0.727842	0.825338	0.0021627	0.0537149	4886.41	4886.41	3983.03	3838.75	4413.52	4282.17	4753.96	5399.14	4892.02	4959.71	5850.01	5486.23	5910.17	5428.42	CCCAGAGAAGGACTGCTCACTTTGGCCTCGGGTCCAGGCAGATTTACAAG
Gbp2	guanylate binding protein 2, interferon-inducible	ILMN_1362381	171164	0.728024	0.752274	0.0187767	0.0524645	2008.29	2008.29	1968.59	1566.18	1441.07	1640.53	2406.31	2266.29	1858.45	2245.66	2155.36	2275.2	2145.05	2466.65	GACCACTGGGCAGCATCAGAAGAAGTTCGCCCAGCCACATATGTTCCTCC
Egln3	EGL nine homolog 3 (C. elegans)	ILMN_1354948	54702	0.728309	0.781423	0.0202969	0.092634	145.806	145.806	130.312	134.06	122.101	99.9328	149.268	162.596	164.027	143.606	142.533	188.349	161.442	174.804	GGTAGTGCAGCCAGTGTTGTGGAATTTCCTAGAACTGTGGGAGGTTCTCC
Fam19a5	family with sequence similarity 19 (chemokine (C-C motif)-like), member A5	ILMN_1356916	500915	0.729266	0.830794	0.00649326	0.111512	497.853	497.853	414.76	450.668	394.989	426.583	506.265	595.833	474.45	461.928	584.22	608.756	573.386	546.051	CACTGCAGCGTGCCCTAGGAGGATGGCTTTGCCCAGAAGGACACCACCGT
Phgdh	phosphoglycerate dehydrogenase	ILMN_1357966	58835	0.729452	0.723965	0.00831663	0.0170064	2951.47	2951.47	2300.06	2493.14	2327.99	2426.46	2922.11	3248.73	3641	3411.44	2998.93	3154.9	3166.11	3819.24	GGGTACAGCTGCTGTCCTACCAGACCTCCAAGGTGTCTGACGGAGACACT
Efhd1	EF-hand domain family, member D1	ILMN_1371509	501181	0.729701	0.710708	0.0200807	0.0267659	574.101	574.101	468.145	406.616	502.353	473.329	625.866	679.783	711.297	586.231	602.325	625.866	767.174	552.013	GGATAGCTGTCATCCGACCCCATGCAAATCAGGGTGGACCTGTGAAATTC
Cnksr3	Cnksr family member 3	ILMN_1376363	308113	0.730057	0.786875	0.0234817	0.111633	392.739	392.739	337.634	355.256	277.017	341.931	356.276	505.701	385.406	426.789	434.322	419	463.959	473.699	ATGTTTTCAGATTTACACGTGACCCAGTGTGGCCGTTGGCAGCCTGGGCG
Tf	transferrin	ILMN_1376249	24825	0.730667	0.717668	0.0391015	0.0539961	1087.12	1087.12	878.494	818.474	963.586	852.451	1167.39	1179.69	1365.01	1184.37	972.599	1159.97	1159.16	1584.53	CCTGAGCGGCTGGGGCTAACTGTGTCCGTCTTCACTGCTGTGTGTTACCA
Btd	biotinidase	ILMN_1376481	306262	0.73119	0.792542	0.0228772	0.118054	564.767	564.767	394.227	473.699	481.579	546.552	513.085	643.27	588.03	641.912	578.981	667.034	623.329	714.325	CCGGCCTGGTGACGGCAGCTCTCTATGGGCGGTTGTATGAGAGGAATTAG
Mfsd2a	major facilitator superfamily domain containing 2A	ILMN_1360239	298504	0.732144	0.725343	0.0120764	0.0212681	892.531	892.531	667.721	729.737	718.193	779.849	942.671	1032.13	1041.87	972.599	823.541	968.208	1128.27	1055.75	GTCAAGACAGGGACCAAGGACTGGAGGGTGAGCAGCCCAGGACATCTGTG
Nod1	nucleotide-binding oligomerization domain containing 1	ILMN_1365499	500133	0.732483	0.810778	0.0305118	0.177584	265.907	265.907	180.759	232.659	217.377	272.993	253.252	266.965	281.144	303.837	286.486	342.107	281.144	314.631	GAGGCCGCAGAGTGCTTCGCCGAGATGCTGAGGGTGAACCAGACACTGAA
Cebpb	CCAAT/enhancer binding protein (C/EBP), beta	ILMN_1371344	24253	0.732882	0.807717	0.00206685	0.0313689	6428.82	6428.82	5075.35	5443.96	5238.52	5865.81	6672.23	6300.14	7052.69	6728.29	7439.22	7732.03	7165.06	7140.7	ACCGGGTTTCGGGACTTGATGCAATCCGGATCAAACGTGGCTGAGCGCGT
Hey2	hairy/enhancer-of-split related with YRPW motif 2	ILMN_1354467	155430	0.73304	0.808441	0.0108439	0.0906258	767.97	767.97	589.878	600.197	730.719	669.275	714.325	852.933	842.44	789.713	850.105	801.394	911.566	965.592	ACTGGTGTCCTCCGTTTCGGAATCAGCTTCAAACCTCTGCACCCGGACGG
Col5a3	collagen, type V, alpha 3	ILMN_1368703	60379	0.733173	0.754343	0.0218969	0.0578522	427.365	427.365	351.613	423.179	325.979	312.212	440.373	537.426	494.532	399.595	486.628	492.852	462.787	472.179	AAGAGGTAAACAAGATCAACGTGGGACGCCCTCCCCTGAGACGCGCCTTC
Rnd1	Rho family GTPase 1	ILMN_1364005	362993	0.73331	0.824794	0.0106594	0.122265	1256.77	1256.77	1172.68	925.285	992.311	1185.14	1303.05	1172.68	1296.8	1391.47	1481.56	1398.6	1380.23	1542.96	GGAGAGGTGACATCACACATTCACACGCTTCTCACTGAAGTCCCCCGGGC
LOC301444	pseudogene for diazepam binding inhibitor 1	ILMN_1354116	301444	0.733319	0.78329	0.0335311	0.128129	850.964	850.964	718.916	782.655	705.476	630.766	777.046	900.194	1052.59	903.37	796.531	960.851	984.08	1149.58	CTGTGGGTGACATAAATACAGATAGGCCTGGGCTGTTGGACCTCAAGGGC
Qprt	quinolinate phosphoribosyltransferase	ILMN_1363648	293504	0.733579	0.759769	0.002522	0.0120256	1381.3	1381.3	1148	1061.91	1180.24	1160.53	1536.97	1465.6	1472.46	1510.79	1456.09	1514.52	1501.81	1740.96	TTCCAGTGCCTCATGCTCGCCGGTCCTAAAGCTGAAGAAGATGCCACCAG
Nrp1	neuropilin 1	ILMN_1367985	246331	0.733856	0.826061	0.00745584	0.103203	1059.57	1059.57	883.827	914.396	848.834	942.671	1013.03	1034.92	1024.97	1292.4	1136.74	1242.12	1221.86	1292.4	CCAAGATGCTGGCACTAGGCGTTGTTCAGTGGGCTCTTTCGATGGACATG
Cndp1	carnosine dipeptidase 1 (metallopeptidase M20 family)	ILMN_1363987	307212	0.734523	0.778537	0.0214121	0.084181	204.81	204.81	168.417	209.499	157.701	150.101	202.81	237.25	225.051	209.939	226.762	256.013	206.607	239.215	GTGCACCCGCCATTCTACCAGCAACATTCACCCCAATGGAATTTCACGCC
Ets1	v-ets erythroblastosis virus E26 oncogene homolog 1 (avian)	ILMN_1358164	24356	0.734594	0.754587	0.0399159	0.0910149	156.99	156.99	131.635	123.104	115.728	147.486	173.349	186.448	166.773	158.266	137.963	203.336	166.553	203.287	GAGCTCTGACCGTTGCGCCATGGAAACCAGTGGAAGCACTCTAGATCAGA
Timp1	TIMP metallopeptidase inhibitor 1	ILMN_1359200	116510	0.73505	0.791707	0.00431754	0.0356891	11541.9	11541.9	9331.05	9410.71	9729.24	10092.2	12162.2	11438	12673	12448.5	12244.1	13078.5	12244.1	15063.9	GCCTGCCACGGAATCCAGATTTGTGCACCTGGCAATACCTTGGGGTCTCG
Ppp1r3c	protein phosphatase 1, regulatory subunit 3C	ILMN_1376411	309513	0.736157	0.786962	0.00180282	0.0163698	1524.22	1524.22	1199.84	1292.98	1296.25	1296.25	1585.16	1653.8	1515.23	1710.98	1733.04	1739.62	1635.41	1800.2	GGTGCCCTGGGATGAATGCCGTTTACAGTGTGCATGTCCTTTGAGGTGTG
Rasl10b	RAS-like, family 10, member B	ILMN_1357062	303382	0.736234	0.990524	0.0348025	0.969294	82.9215	82.9215	69.2929	85.9025	80.7064	64.6011	85.2412	67.5204	77.3884	72.3804	101.203	93.6346	122.513	90.9847	TTGGTGCGCAAGACCTGGAAGTGCGGCTACGTGGAGTGCTCGGCCAAGTA
Mxra8	matrix-remodelling associated 8	ILMN_1370549	313770	0.736305	0.796133	0.0204258	0.107873	1656.41	1656.41	1304.22	1333.28	1495.53	1420.11	1570.04	1932.31	1779.13	1703.15	1513.93	2021.98	2073.49	1979.6	CCTTTCTGTCCAATGCTCTCCAAGAGCCACACCAACAGTTACTGGGGACC
Etv4	ets variant 4	ILMN_1365088	360635	0.736369	0.91989	0.0434522	0.661918	119.749	119.749	115.255	112.682	110.056	85.5869	113.358	110.857	119.167	114.082	145.144	141.02	177.094	114.78	GGCCTTCCCAGATAATCATCGTCCAGCTCTGAAGGCTGAGTTTGACCGGC
Necap2	NECAP endocytosis associated 2	ILMN_1361729	298598	0.736927	0.739464	0.00206685	0.00495147	672.591	672.591	541.26	561.83	539.243	555.474	709.692	757.471	807.723	701.605	719.992	734.272	733.974	795.97	CTGGGCTCACAGGTTCATGGTGTAGCTGGCCCACTTGTCTTTCCCGGATG
Lphn3	latrophilin 3	ILMN_1370509	170641	0.737518	0.833418	0.0310319	0.233561	229.132	229.132	172.356	191.04	219.869	198.98	193.911	259.387	222.407	266.917	258.6	294.217	273.483	233.996	GCGCTCATTGTGGCCCTGTTGAGTTAGGTTGTGATTAACAGCTCTGATGC
Nfkbia	nuclear factor of kappa light polypeptide gene enhancer in B-cells inhibitor, alpha	ILMN_1356628	25493	0.737529	0.78111	0.00692885	0.0376667	7315.45	7315.45	6790.4	5357.84	5728.07	6587.58	8159.26	7439.22	7936.76	7655.07	8766.86	7976.18	7921.87	8375.99	GTTGAACCGCCATAGACTGTAGCTGACCCCAGTGTGCCCTCTCACGTAAG
Cxcl1	chemokine (C-X-C motif) ligand 1 (melanoma growth stimulating activity, alpha)	ILMN_1355237	81503	0.738049	0.841836	0.0490085	0.319343	8651.29	8651.29	9038.31	7014.95	5592.33	8375.99	9314.01	8393.83	8627.58	8766.86	9519.08	9519.08	9729.24	11353.5	GTGCTAGAAGGTGTTGAGCGGGAAGAAGGGCGGAGAGATGAGAGTCTGGG
Socs3	suppressor of cytokine signaling 3	ILMN_1364483	89829	0.738183	0.781881	0.0177895	0.0698823	360.791	360.791	317.06	268.76	321.544	297.177	379.849	423.781	381.83	354.466	478.004	416.906	392.579	350.516	CTCCGAGGCACATGGCACAAGCACAAAAATCCAGCCCCAATGGTCGGTAG
Abhd3	abhydrolase domain containing 3	ILMN_1364145	291793	0.738214	0.754683	0.00891881	0.0267659	2480.32	2480.32	2043.44	1719.4	2223.96	2220.38	2627.49	2735.87	2677.63	2778.74	2557.87	2683.88	2876.08	2958.83	CTGAAGGTAAAGCTGATCCAACAGCAGATGGGTGAAGAGGTCGGCATGAC
Eltd1	EGF, latrophilin and seven transmembrane domain containing 1	ILMN_1369759	64124	0.738317	0.806099	0.0228786	0.134022	515.758	515.758	416.253	430.289	450.123	439.383	495.576	534.179	550.963	575.199	552.195	477.733	708.359	637.953	TCCTCTTCACAAGCTGTGGCCGTGGTGGATAGTGAGGAGCAGGAGGTCCT
Fat1	FAT tumor suppressor homolog 1 (Drosophila)	ILMN_1368460	83720	0.738672	0.790497	0.0276286	0.116179	1110.86	1110.86	839.359	1065.69	852.451	974.654	1072.94	1185.53	1270.27	1177.92	1029.43	1252.16	1366.57	1417.11	AGCGTCGTCGCCTAGCACCGATTTTCTGATGTAACCAGGGTTTCATACCG
Gja1	gap junction protein, alpha 1	ILMN_1355543	24392	0.738829	0.755804	0.00614242	0.0205652	4449.68	4449.68	3672.41	3586.07	3656.66	3743.39	4944.06	4748.89	4776.95	4925.55	4287.79	5184.11	4786.71	5685.87	GTGTTTGACATTCCACGTTAAACTGCTGTCGTGTTCGGCTTCGTAGCATG
RGD1565350	similar to Shb protein	ILMN_1356332	362513	0.738834	0.815183	0.0291707	0.174046	307.612	307.612	240.697	259.488	262.473	277.806	250.683	380.486	328.948	328.701	383.17	340.837	362.37	322.95	CTTAGGATGCTGTCGCCACTTACAGGGTTGGAGAAGGCCTGGATGAAGGG
Epas1	endothelial PAS domain protein 1	ILMN_1362282	29452	0.738856	0.761778	0.0376436	0.0910149	272.751	272.751	215.111	187.069	260.443	245.399	265.112	290.085	301.054	329.867	343.695	270.748	336.641	275.489	TGCTGGGGCCATCGTTCGAGCCTTACCTGCTGCCGGAACTGACCAGATAT
Lcat	lecithin cholesterol acyltransferase	ILMN_1367035	24530	0.739897	0.774835	0.00567601	0.0267659	1103.01	1103.01	861.588	1009.67	939.903	862.176	1144.6	1265.55	1210.43	1115.45	1160.53	1341.75	1283.89	1176.57	TCCCTACAAAGACCCGGTGGCTGCACTCTATGAAGATGGGGACGACACTG
Nfe2l2	nuclear factor, erythroid derived 2, like 2	ILMN_1372879	83619	0.739943	0.779035	0.00673625	0.0341695	2130.68	2130.68	1891.76	1600.89	1751.09	1864.43	2228.54	2326.36	2137.08	2422.9	2266.29	2394.49	2253.03	2697.69	GCAGCAGACCAGAGATGGCAACGTGTTCCTTGTTCCCAAGAGCAAGAAGC
Rnase4	ribonuclease, RNase A family 4	ILMN_1362410	56759	0.740085	0.786271	0.0295882	0.111908	818.679	818.679	704.536	786.888	646.422	608.967	764.98	911.986	988.659	827.849	781.468	957.841	939.043	1034.92	AGGTGGTTTGACACCCCACACAGATAGACATGTCGGCAGAACACCAATGC
Abca8a	ATP-binding cassette, subfamily A (ABC1), member 8a	ILMN_1367219	303638	0.740672	0.773124	0.00783011	0.0337519	965.788	965.788	746.317	766.283	881.052	821.072	1056.43	1110.93	997.981	988.659	1080.95	1024.97	1236.26	1003.6	AGGTGAAGACCCCCACACAGGTGGAGCCCCTCAACATGGAGATCATGAGG
Mal	mal, T-cell differentiation protein	ILMN_1366275	25263	0.740782	0.792095	0.0356271	0.138008	2202.63	2202.63	1898.59	1663.21	2309.97	1585.16	2325.35	2661.55	2143.52	2214.1	2245.66	2711.99	2483.23	2538.89	CCCAGCCATACTGGTACCCAAATCTGCCATTTGCCCCACTTAACACAGTC
Cryab	crystallin, alpha B	ILMN_1365447	25420	0.740969	0.776912	0.0196083	0.0677406	6869.14	6869.14	5443.96	5300.13	5700.07	6482.74	6955.96	7148.46	7533.06	7812.89	7479.29	7479.29	6750.28	9366.9	CACGGCAAGCACGAAGAGCGCCAGGACGAACATGGCTTCATCTCCAGGGA
Klf6	Kruppel-like factor 6	ILMN_1362080	58954	0.74114	0.821201	0.0127889	0.114693	10691.7	10691.7	9314.01	7961.88	8827.83	10295.3	10446.1	10676.2	10853	12244.1	11527.5	13108.1	11320.5	13058.9	AGGCGGCCATGGAAGGAGGGATACCTGTACCAGCCAAAGCATGCCATTGC
Spag5	sperm associated antigen 5	ILMN_1355685	252918	0.741482	0.863105	0.0250693	0.309172	118.011	118.011	95.7754	128.73	92.9649	93.3219	106.593	132.673	115.128	118.383	134.76	132.031	145.364	136.817	TGTTTCTCTCGCAGGAGGTGAACAAACTGAGGGCTATGTTCCTGGAGGTG
Ace2	angiotensin I converting enzyme (peptidyl-dipeptidase A) 2	ILMN_1376884	302668	0.741534	0.794302	0.0168898	0.0811177	154.368	154.368	123.24	123.756	126.769	145.007	155.189	159.9	157.209	180.546	174.674	149.356	174.735	203.406	GGTGTCGTGATGGGAACGGTAGTGGTTGGCATTGTTATCCTGATCGTCAC
Ltbp4	latent transforming growth factor beta binding protein 4	ILMN_1353346	292734	0.741811	0.76493	0.0137398	0.0408192	2022.52	2022.52	1588.89	1793.99	1748.23	1577.4	1924.98	2355.03	2452.36	2065.19	2235.34	2121.06	2537.72	2157.45	GGAGCTTCCAGAGTGCACCTAGCCTTCCTCTAGTCTGCATGTGTGTGAGG
Ctsc	cathepsin C	ILMN_1359951	25423	0.742655	0.812411	0.0201882	0.128338	401.013	401.013	334.852	292.184	400.005	336.88	375.045	422.856	470.474	405.635	419.113	456.465	460.028	492.468	CAAGAACAGCTGGGGCTCTCAATGGGGTGAGAGTGGCTACTTCCGGATCC
Fgfr1	Fibroblast growth factor receptor 1	ILMN_2038865	79114	0.743109	0.867049	0.00417899	0.155592	796.979	796.979	615.399	698.277	694.515	752.286	755.385	861.588	768.877	793.87	898.75	926.939	941.578	938.629	GGACCAGTACTCGCCAAGCTTTCCGGACACACGGAGCTCTACCTGCTCTT
Ephb1	Eph receptor B1	ILMN_1367637	24338	0.743168	0.739462	0.00465773	0.00992768	733.802	733.802	581.382	641.912	552.013	633.526	830.055	823.886	829.058	769.891	858.398	838.884	813.894	730.038	TCTGGAGAATGTTCTTGCACATCCCCGGAACCAGCGATTTGAGAGGCGGC
H3f3b	H3 histone, family 3B	ILMN_1349008	117056	0.743237	0.791531	0.0136806	0.0652929	8681.58	8681.58	7552.24	6706.07	7284.31	7590.25	8896.54	9801.13	8641.99	9466.86	8674.51	9366.9	9627.29	11731	GTTCACTAACCCCTGACCCTCTGGCTGGTAACACAAAACACTAACGGGGA
Zfp36	zinc finger protein 36	ILMN_1357208	79426	0.743277	0.822748	0.00206685	0.0370919	17297.4	17297.4	15063.9	14059.8	14363.9	15274.2	18323.6	18478	16764.9	17865.3	18658.9	20798	19535.5	20082.1	CCCCGAAGTTCAGTGTCCGGTGGTTGTAGCCTCTCCTGAGAATCCTGGTG
Kcnc1	potassium voltage gated channel, Shaw-related subfamily, member 1	ILMN_2040259	25327	0.743286	0.925124	0.00214884	0.397696	154.719	154.719	131.131	144.708	136.128	134.639	156.492	140.87	146.196	147.322	172.594	181.355	193.911	187.729	AAATTCACACTGCCACCCTCTTCCACCTCCGTTTGGCATGCTTGCGACCC
Isoc2b	isochorismatase domain containing 2b	ILMN_1650489	361501	0.743319	0.756895	0.0278182	0.0604667	66.2983	66.2983	58.1105	45.7163	62.3555	54.1699	76.7456	72.4226	67.6597	72.7041	71.3664	66.1996	88.3706	70.4046	AGGCCCTGACTTGAAGGAAGCACCCACCCTCCTTGTCACCCAGACGTTGA
Maoa	monoamine oxidase A	ILMN_1354330	29253	0.74341	0.79887	0.0313583	0.135708	669.881	669.881	652.073	450.123	620.758	551.714	714.805	799.229	668.082	646.651	724.49	768.877	725.443	814.437	GGGTTGAAGAACCCGAGTCCAAGGATGTTCCAGCCATTGAAATTACCCAC
Litaf	lipopolysaccharide-induced TNF factor	ILMN_1357137	65161	0.743539	0.75676	0.0319631	0.0679898	1449.38	1449.38	1178.69	1107.52	1115.45	1407.81	1336.59	1724.64	1469.74	1844.9	1589.67	1713.14	1460.2	1686.61	ACGAGCCCATGCTTCAATGCCGAGAGATTGGCTGCTGGAACCCCCTGAAG
Otud1	OTU domain containing 1	ILMN_1356516	498803	0.74387	0.735698	0.0464797	0.0662096	865.477	865.477	760.447	667.305	670.23	738.47	938.629	1050.98	912.486	952.438	833.148	924.982	832.472	1278.61	AAGACAGTACCAGGCCTTACTTGAATAGAAGTCTGCTATCCGCGGATGGC
Fads2	fatty acid desaturase 2	ILMN_1370220	83512	0.744092	0.859334	0.0193824	0.25805	352.558	352.558	266.573	318.876	335.506	298.427	340.837	378.154	351.261	344.732	381.83	413.285	362.147	485.808	TGGCTGGATGCCTACCTCCACAAATGAAGCAGCAGACCTCGTGGCACCCT
Pth1r	parathyroid hormone 1 receptor	ILMN_1351948	56813	0.744236	0.787879	0.0277952	0.103886	269.394	269.394	243.165	248.196	206.72	207.189	323.698	257.031	283.246	284.653	346.741	325.979	287.99	258.839	CCCTACCAGTCACTATGGCGGTTCCCAAGGACGATGGATTCCTTAACGGC
Oas1f	2 ' -5 ' oligoadenylate synthetase 1F	ILMN_1650646	494199	0.744402	0.83008	0.0323951	0.21395	90.8689	90.8689	89.1404	67.1358	71.8104	83.4991	98.6766	88.9018	90.4213	95.2844	94.4456	99.7293	128.035	96.9024	GAGTTTCCACAGGAATGTGTCCTTCTATGAGCACCAAAGCACCTGCCCAG
Snai1	snail homolog 1 (Drosophila)	ILMN_1374499	116490	0.744549	0.745047	0.0207173	0.0388728	261.902	261.902	248.584	230.694	173.787	215.178	278.221	278.486	321.234	279.625	278.221	302.002	291.673	284.746	GAATAATGGCCGTCACTTGTTAGGGGCCAAGTGGGGTGCTTCAGCCTGGC
Cotl1	coactosin-like 1 (Dictyostelium)	ILMN_1358946	361422	0.74459	0.761847	0.0376436	0.0836222	1434.92	1434.92	1099.95	1400.15	1120.45	1153.66	1484.75	1860.87	1590.9	1344.43	1555.69	1850.12	1583.32	1421.23	GTCTGAGTCCGGCTGTGGTGAGAGTTTCAGGGTCAACCTCAGGGCCTCAA
Gas7	growth arrest specific 7	ILMN_1356585	85246	0.74478	0.777613	0.0201095	0.0659488	2133.89	2133.89	1828.65	1613.61	1941.67	1747.06	2143.52	1974.53	2534.73	2551.73	2326.36	2192.26	2390.97	2667.83	CCCTGGGGAAAGAGATACCCAGAAGCACCCCCTTACAACCTGAGCACATG
Dag1	dystroglycan 1 (dystrophin-associated glycoprotein 1)	ILMN_1373596	114489	0.745011	0.779203	0.00216268	0.0137412	14282.7	14282.7	11776.4	11699.5	12715.4	11503.1	14870.8	16627.6	14775.2	14963.3	15407.4	16417	16265.8	15899.3	TGGCCCAGAGTGGCTTGTTGTCATAGCAACTGGAGGCAGTGGGGCAGTGA
Col5a2	collagen, type V, alpha 2	ILMN_1360855	85250	0.745418	0.746301	0.0186682	0.0361213	1738	1738	1365.75	1580.81	1354.91	1427.11	1792.88	2159.19	1986.65	1749.85	1664.43	2089.92	1838.39	2114.41	CAGAACACAGAATGTGGCCCGCTTGCCCATCATAGATATCGGTCCTGTGG
Crygs	crystallin, gamma S	ILMN_1376000	689897	0.746424	0.815758	0.0491319	0.215709	165.56	165.56	125.584	185.401	128.509	129.59	174.991	177.515	160.127	176.032	179.37	220.883	186.039	169.471	TTCCGCCGCATTGTGGAGTGATGGTCTGAGTGGGAGCGTAGAGTTCTCCC
Lcn2	lipocalin 2	ILMN_1363606	170496	0.746697	0.775155	0.0439377	0.114693	846.665	846.665	630.766	669.959	744.191	788.177	878.754	850.595	951.624	965.194	797.171	824.416	1061.91	1142.51	TGAACAGACGGTGAGCGTGGCTGACTGGGATGTGCAGTGGCCTGATGGTT
Rnf213	ring finger protein 213	ILMN_1359778	303735	0.74671	0.858762	0.031254	0.306612	72.6215	72.6215	66.3105	59.2645	56.9459	68.7261	73.0903	65.0939	80.1142	74.1924	100.104	69.6455	83.2712	85.2144	AGCTCCATGAGATGATTGTGCTCAAACTCAGGGGTGCCCAGGCTGAGAGC
Plvap	plasmalemma vesicle associated protein	ILMN_1351878	56765	0.747214	0.786694	0.0469226	0.14224	1089.99	1089.99	923.497	862.176	971.309	898.75	1116.8	1112.78	1393.89	1047.59	1222.57	1084.46	1558.96	1078.77	GGCTGCCTCCCGCCTCAGTCTGCTTGTAGCCCTTAAAGACATCACTGGCA
Pdpn	podoplanin	ILMN_1367443	54320	0.747542	0.747991	0.0070714	0.0164482	7279.62	7279.62	6300.14	6233.23	5949.18	5537.19	7410.76	8786.46	7697.58	8245.06	7890.8	8553.06	7289.36	8420.45	CCGGTCTTCGTGACATACCACATCTTCCCATGAGGACTCGGTGTTGCTGG
Cntf	ciliary neurotrophic factor	ILMN_1349254	25707	0.747566	0.855498	0.0298613	0.286522	600.844	600.844	472.007	507.288	553.073	542.274	608.137	578.981	586.231	649.52	556.72	716.748	689.362	835.902	GGGGCCAAAGATAAGCAGATGTAGCCATTCGCTCATACCTCTGTCTCCCT
Mrap	melanocortin 2 receptor accessory protein	ILMN_1359437	288271	0.748213	0.720454	0.0182494	0.0211708	967.932	967.932	786.888	910.444	764.614	702.985	1028.39	1193.77	1186.14	981.555	993.729	1149.58	1014.93	1059.77	AGCAGTCACGCTCAAGCCAACTGGTGAACTCAAACCAACCTGGACGGCTG
Stag1	stromal antigen 1	ILMN_1354004	315958	0.748263	0.816938	0.0495355	0.215709	164.985	164.985	144.96	122.432	156.924	138.018	152.773	198.98	155.189	182.933	210.75	199.49	150.901	193.272	CTGGAGTAAGGCATGCTGTTCGGGGTCTAATGGAGGAAGATGCTGAGCCC
Ptbp1	polypyrimidine tract binding protein 1	ILMN_1356425	29497	0.748339	0.797943	0.0172345	0.0800741	819.924	819.924	648.69	668.366	651.315	804.786	829.058	897.896	805.988	934.32	829.566	979.482	873.657	1020.8	GTTTTGTTCTCTGCCCGCCTCTGACTATGCCCAGTTGAGGGGCTGACCTC
Emcn	endomucin	ILMN_1353553	295490	0.748585	0.739176	0.01004	0.0179782	2237.12	2237.12	1784.84	1828.65	1812.81	1923.05	2326.36	2501.02	2505.05	2615	2157.45	2370.94	2462.9	2876.08	CTAGACTTCCGGGTTTTATAGCCGCGATCTGTGGAGACTTGCCTGTTTTC
Olfml3	olfactomedin-like 3	ILMN_1367643	310743	0.748779	0.749035	0.0264884	0.047057	439.956	439.956	323.059	369.201	343.44	423.04	434.592	547.454	485.044	477.042	422.934	540.788	491.854	490.035	CCGTGAGCGCCAGCTGTATGCCTGGGACGATGGCTACCAGATTGTCTACA
Klf2	Kruppel-like factor 2 (lung)	ILMN_1376868	306330	0.749714	0.845602	0.0118974	0.154044	2717.06	2717.06	2356.08	1971.33	2384.18	2680.34	2623.63	2733.84	2864.93	2825.06	2985.33	3026.29	3216.97	3232.57	CGCCACGCACACTTGCAGCTACACCAACTGCGGCAAGACCTACACCAAGA
Rassf3	Ras association (RalGDS/AF-6) domain family member 3	ILMN_1352296	362886	0.749796	0.754372	0.0209305	0.0429052	412.321	412.321	314.894	338.894	320.923	394.777	405.135	452.64	461.53	493.27	420.753	423.179	527.417	455.515	GTCAGCTCGTGGCTCCTGAAGACTGATGTTCTCTCCCAAACACTGGTCAC
Sat2	spermidine/spermine N1-acetyltransferase family member 2	ILMN_1351412	360547	0.750149	0.836445	0.019739	0.17139	792.001	792.001	671.836	656.091	687.442	697.512	736.695	726.445	936.97	861.094	836.858	818.474	974.301	1000.18	CGATTTGAAGGAGAGGCAATGAGGGAGTTGGCCGGATGCTGACTTATCCC
Itpr1	inositol 1,4,5-trisphosphate receptor, type 1	ILMN_1362286	25262	0.750361	0.92704	0.0311765	0.643062	170.004	170.004	128.359	159.086	164.756	153.024	162.447	137.316	168.111	185.881	186.268	196.868	194.797	227.344	CCATATAAGGCAAAGTAGGAGCTGTCCCCTTAGGATGCATAGCTGCCCCC
Cdc42ep2	CDC42 effector protein (Rho GTPase binding) 2	ILMN_1373301	309175	0.750641	0.852029	0.00783011	0.142577	980.03	980.03	771.412	827.849	827.522	961.884	1003.6	984.834	989.443	986.294	1027.37	1170.47	1089.69	1221.86	GGACAATGGCCCTAACCTAGGAGTCAGGGTCTCAGGTCACACCTATGGGT
Tie1	tyrosine kinase with immunoglobulin-like and EGF-like domains 1	ILMN_1357525	89806	0.750838	0.910141	0.0200316	0.499922	249.725	249.725	205.123	227.096	235.009	213.835	233.826	254.339	256.246	223.866	284.046	281.843	355.777	258.6	GAACCTGGCTCTGCTGGCCGGAGCAAACTGCTTCCACCTGTGACTCTGAA
Cdc14a	CDC14 cell division cycle 14 homolog A (S. cerevisiae)	ILMN_1360390	310806	0.751032	0.774269	0.0190139	0.0539961	327.15	327.15	256.707	275.217	311.541	252.598	324.162	403.293	358.152	330.4	382.458	386.339	365.793	323.323	AACATTCTGTTCTTGGTACGCGGTGGTCTTTGCCCTGTGAGCATGCATGG
Zfp191	zinc finger protein 191	ILMN_1362688	360204	0.751178	0.777347	0.0302411	0.0816613	649.932	649.932	573.526	454.405	597.291	559.457	660.361	813.637	641.004	692.493	689.183	828.211	680.351	704.319	GAATCCACAGCGGGGAGAAGCCTTACGGATGTGTCGAATGTGGGAAAGCC
Kctd1	potassium channel tetramerisation domain containing 1	ILMN_1350048	291772	0.75143	0.822944	0.00793448	0.0775974	620.04	620.04	539.428	525.73	490.035	560.316	667.034	597.081	703.325	606.092	725.19	668.525	768.877	655.202	CGACTCGACGCATGTCATCAGGTTTCCACTAAACGGCTACTGCCACCTCA
P2rx6	purinergic receptor P2X, ligand-gated ion channel, 6	ILMN_1369288	25041	0.751566	0.861448	0.0211487	0.262083	503.816	503.816	366.756	516.508	454.01	419.594	516.508	505.45	489.086	513.206	613.798	628.625	551.515	531.503	GGCAGTTTGGCTGTGGATGTGCAGTCACGGAGGGAATACCAAGGCTAGGG
Nid2	nidogen 2	ILMN_1361855	302248	0.751645	0.833699	0.0438907	0.246059	3502.66	3502.66	2931.56	3665.07	2822.54	2661.55	3398.71	4375.84	3395.09	3308.97	3905.4	4391.11	4083.52	3611.01	CCCTGTCCAGCAGACCATGGGGTTGACCCAGCCTATTTATACTGCCCGGT
Angpt2	angiopoietin 2	ILMN_1650006	89805	0.751704	0.737564	0.0187073	0.0267659	370.761	370.761	285.14	278.147	356.923	304.04	413.285	410.954	397.143	431.171	347.46	423.4	412.222	444.492	CTGCAAGTGTTCCCAGATGCTCACAGGAGGCTGGTGGTTCGACGCATGTG
RGD1564680	similar to matrilin 2 precursor	ILMN_1356066	312115	0.751777	0.757411	0.00692885	0.0179961	1759.64	1759.64	1389.19	1428.32	1596.54	1428.32	1723.88	2134.62	1985.17	1882.09	1856.23	1965.23	1926.9	2015.25	CCAAGATGCGAGGAGGCCCTGAAGCCTGGAAACTGTGGCGACTATGTGGT
Tcirg1	T-cell, immune regulator 1, ATPase, H+ transporting, lysosomal V0 subunit A3	ILMN_1351254	293650	0.751973	0.775906	0.00336414	0.0154185	590.128	590.128	528.555	531.345	461.53	456.178	619.106	638.724	655.202	629.669	655.441	658.418	652.311	656.905	GCATGGGCCGAGAGATTGGTGTGGCATCTGTGGTGCTGGTCCCTGTGTTT
Epb4.1l4b	erythrocyte protein band 4.1-like 4b	ILMN_1370057	366376	0.752149	0.914115	0.0346623	0.585229	151.532	151.532	152.712	133.597	130.312	120.348	159.129	144.894	149.162	133.237	213.403	188.618	155.033	160.202	GGCAGTGGGCAAAGGAGGTTCAGAGAAATCCTGCCCGAGACGAAGAAGGA
Usp1	ubiquitin specific peptidase 1	ILMN_1650395	313387	0.753133	0.749834	0.0365626	0.0578522	208.373	208.373	185.938	158.894	187.069	159.222	227.245	236.926	231.692	223.152	235.904	214.042	284.746	190.24	CGGGACCCAGGAATCTGACAGGAGCAAGGAGTCCAGTGACCAAACAGGCA
Serinc5	serine incorporator 5	ILMN_1356278	170907	0.753481	0.804596	0.043796	0.161417	104.39	104.39	90.3986	73.4838	97.8634	93.726	104.261	117.44	120.46	98.569	118.576	122.147	97.7337	133.543	AGTGCATGGCCCGTCCTTCAGAAGTTAGGTCTCACCGAAGGAAGAGCTGG
Adamts7	ADAM metallopeptidase with thrombospondin type 1 motif, 7	ILMN_1354679	315879	0.753482	0.805717	0.0270124	0.120527	146.007	146.007	137.316	141.216	102.622	117.397	144.835	154.968	154.644	159.709	179.813	173.646	152.071	152.645	TCACGTTGTGAGCGGGATCGCCTGCCCTTCAATTTCTGTGAGACGCTGCG
Gsn	gelsolin	ILMN_1350086	296654	0.753932	0.791964	0.0168912	0.0635915	2112.98	2112.98	1839.64	1649.87	1825.87	1808.47	2128.35	2293.43	2271.43	2297.82	2061.55	2335.84	2260.66	2849.48	CTCCTTCCTTTGTGGGCTGGTTCCTCGGCTGGGATGATGACTACTGGTCG
Jmjd1c	jumonji domain containing 1C	ILMN_1354357	171120	0.753977	0.838974	0.0191482	0.167947	792.974	792.974	625.225	679	649.984	778.099	769.421	893.29	749.585	841.15	916.528	987.48	789.104	930.259	AGAGCCTGCACTCTGGTTCAGTTCCTTGGAGATGCCATTGTCCTGCCAGC
Atp2a3	ATPase, Ca++ transporting, ubiquitous	ILMN_1368372	25391	0.754016	0.81016	0.0341893	0.149876	728.524	728.524	607.843	581.699	653.626	631.767	866.37	655.816	839.359	710.658	804.786	747.305	985.297	762.27	GCATCATGGGAAACGGAGAAAGCGCCTGTCAGTGTGACTTAGCTCTTCCC
Ccnd1	cyclin D1	ILMN_1350372	58919	0.754144	0.7541	0.00548046	0.0122706	1809.12	1809.12	1477.18	1656.65	1461.21	1411.48	1894.15	2005.13	2140.38	1919.95	1982.19	2075.09	1854.06	2046.1	CACACAGTCTGCCCTGTGACATGAATGGCTTTGAGGGGCTCTGGCTGGTG
S100a13	S100 calcium binding protein A13	ILMN_1367541	295213	0.754162	0.820639	0.027235	0.151873	2283.22	2283.22	1721.87	2145.05	1843.96	2104.55	2044.45	2492.25	2719.32	2280.93	2344.17	2735.87	2709.5	2549.86	CCTTTGCAGGGCGGGAAGGACGGAAAGGTAGCCTGAGCACCAACGAATTT
Cspg4	chondroitin sulfate proteoglycan 4	ILMN_1352096	81651	0.754403	0.854544	0.0370669	0.293882	440.784	440.784	367.664	460.845	343.115	361.611	414.135	427.45	466.164	477.733	502.789	505.894	590.421	432.183	GTGTTTGACTGTGCACTGGGCTCTGATTCCGTGGCAGCTTTGCTCCCTGG
St5	suppression of tumorigenicity 5	ILMN_2039507	308944	0.754529	0.833587	0.017168	0.142967	245.002	245.002	180.307	230.354	213.54	218.925	233.077	255.823	264.955	254.548	255.944	266.478	315.791	278.147	GTCAGAGGTGTTTATCCGGTTCTTTGTGGAGACCGTGGGGCACTACTCCC
Hebp2	heme binding protein 2	ILMN_1371300	308632	0.754896	0.862491	0.0312306	0.301687	3926.77	3926.77	3029.06	4147.73	3239.37	3296.75	4225.36	4268.99	3583.54	3751	4653.47	4917.32	4010.69	4501.86	AGATCACTGGCAGGGGCAGACCTTCTGCTGAGTGCAGACATTGATAGCGC
Cadps2	Ca++-dependent secretion activator 2	ILMN_1371581	312166	0.754912	0.840955	0.00279075	0.0578522	2041.62	2041.62	1658.43	1740.96	1889.83	1737.32	2062.33	2043.44	2114.41	2127.1	2456.34	2282.97	2379.45	2187.45	GCGCCAACCCTACTGTACTTCCGTCAAAGTGGTGTGCCTCCCAGTTACCA
Oaf	OAF homolog (Drosophila)	ILMN_1350828	315594	0.756124	0.762309	0.0157524	0.034352	1995.36	1995.36	1894.15	1629.15	1638.3	1504.12	2038.32	2268.66	2413.37	2017.72	2013.68	2351.2	2244.93	2188.76	GCTCTTGTGTCCAGTTACAGTGCCTTCTTTCTACCCTGGGGGCAACGGGG
Cldn5	claudin 5	ILMN_1352195	65131	0.7565	0.7345	0.0449597	0.0515157	2531.67	2531.67	2013.68	1768.1	2238.04	2355.03	2810.34	2622.85	3145.99	2780.37	2787.26	2381.98	3322	2597.82	GTTCCTACTGAGTCCTGGGGAGTGCTGGATGCTGCCTTAATGTCCGGTGG
Nuak2	NUAK family, SNF1-like kinase, 2	ILMN_1352038	289419	0.756763	0.81929	0.0347346	0.167763	645.268	645.268	646.226	566.652	479.495	522.001	601.054	720.996	643.27	729.737	650.394	698.277	743.295	827.849	TGCTGCTTTCGGTAATGTGAATGCTGTGTTCTGGGGAAAGCCACTGTGTC
Etv1	ets variant 1	ILMN_1373392	362733	0.756842	0.749067	0.0148938	0.0244905	391.298	391.298	305.018	307.14	330.313	355.476	397.789	417.29	428.445	491.28	447.664	468.469	395.225	404.481	CCTGCTGAAGACGGACATGGAACGTCACATCAACGAAGAGGACACGGTGC
Elovl2	elongation of very long chain fatty acids (FEN1/Elo2, SUR4/Elo3, yeast)-like 2	ILMN_1353247	498728	0.756853	0.774697	0.0391535	0.0888139	4162.89	4162.89	3821.96	2887.16	3870.49	3450.76	4330.28	4516.72	4727.28	4425.48	5018.11	4862.11	4896.16	3759.85	GGTCGTCGCCTTCCTGTGGCAGATCAACAATGGCAGCTCAAAGTACCAGC
Rhoj	ras homolog gene family, member J	ILMN_1364613	299145	0.756953	0.789228	0.00607272	0.0278633	641.606	641.606	572.321	528.555	535.511	526.346	648.926	706.58	734.55	652.503	649.52	748.561	698.008	765.267	TAGAGCAAAGCTATCTTCCCACTGCAGGAGAGTGAGCCTGACCCACCCTG
Gstm1	glutathione S-transferase mu 1	ILMN_1365716	24423	0.757318	0.826577	0.0135846	0.105163	1708.26	1708.26	1317.5	1379.4	1563.42	1604.88	1844.9	1660.51	1905.64	1673.28	1761.14	1915.2	1986.65	2068.81	TTGCTACACTGGCACTCACAGGGAGGACCTGTCCACATTGGATCCTGCAG
Gypc	glycophorin C (Gerbich blood group)	ILMN_1650650	364837	0.757589	0.810906	0.0381894	0.154638	181.443	181.443	163.742	156.957	150.328	146.504	177.336	198.484	233.129	159.525	204.032	218.41	178.685	215.792	ATGGCCGCCACCAGCCGAAGGAGCTTCAATTCCTCAGAATGTCGTGGGGA
Marc2	mitochondrial amidoxime reducing component 2	ILMN_1372217	171451	0.757901	0.747568	0.0131712	0.0212681	1963.51	1963.51	1501.81	1620.86	1765.34	1621.67	2041.68	2117.68	2458.22	2099.33	1917.76	2133.66	2225.65	2319.15	GGTGACCCTGTGTATCGGATGGTGGATTAGTGGATCCCGTGGACTGACTC
Rela	v-rel reticuloendotheliosis viral oncogene homolog A (avian)	ILMN_1351933	309165	0.757961	0.78653	0.0350477	0.0979042	395.32	395.32	311.803	339.776	297.98	388.166	366.631	424.73	480.595	427.854	442.251	426.337	395.683	497.647	GCCCCCATGAGGTCTGCCTGACACCAGCATTTGAGGGGCCACTTTTCTGT
Myof	myoferlin	ILMN_1356239	309499	0.758138	0.875523	0.0369465	0.371531	125.987	125.987	110.736	111.891	113.337	103.88	125.895	129.256	121.268	125.81	155.466	130.04	181.488	120.348	AGTCCATGAAAGGCTGGTGGCCATGCTACGCAGACAAAGATGGCTCCCGC
Lrig3	leucine-rich repeats and immunoglobulin-like domains 3	ILMN_1365189	299830	0.758762	0.900349	0.0103952	0.347619	188.203	188.203	170.422	151.289	166.671	175.656	166.773	206.41	174.938	190.754	212.926	228.679	207.054	225.889	GAGCTTCGCACAACCACCAGACTGTCAGCCAAGGCCCTGTCACGGGAAAT
Icam1	intercellular adhesion molecule 1	ILMN_1354506	25464	0.758997	0.875423	0.0325389	0.352519	2388.88	2388.88	2136.05	1976.92	1845.52	2422.9	2358.56	2362.43	2214.1	2606.05	3080.11	2384.18	2589.82	2991.71	CATGCCTCCACCCGGCTCCACCTCAAAGAGAATGCCTGGGAGAAAATGTT
Slc1a3	solute carrier family 1 (glial high affinity glutamate transporter), member 3	ILMN_1363342	29483	0.759803	0.722843	0.00910757	0.00871533	1194.58	1194.58	1072.56	929.146	950.926	966.493	1309.64	1379.4	1420.63	1307.23	1323.12	1210.43	1186.14	1446.68	CTTACGAAAACTGGTCCTCTAGGGTGATCCTTTAGCCAGCCCATCACAGG
Mafk	v-maf musculoaponeurotic fibrosarcoma oncogene homolog K (avian)	ILMN_1349829	246760	0.759814	0.755292	0.0303841	0.0482907	2159.53	2159.53	1631.3	1862.22	1713.14	1993.01	2137.08	2603.35	2116.54	2706.6	2099.33	2398.63	2497.62	2474.37	AACTATTTCAAAAGGTGTCAGGGACACATGCCGATCATGCCGAGGCCTGG
St6gal1	ST6 beta-galactosamide alpha-2,6-sialyltranferase 1	ILMN_1365332	25197	0.76047	0.826933	0.0125781	0.0947207	2822.45	2822.45	2162.11	2810.34	2345.88	2398.63	2782.7	3042.28	2778.74	3108.21	3057.24	3311.59	3230.34	3125.81	TGGGCCACGGAGGTATGAGGGCATCACTGTTAGTTTGGTGAGGTGGTTAG
Laptm4b	lysosomal protein transmembrane 4 beta	ILMN_1358890	315047	0.760863	0.819771	0.0148627	0.0906258	1459.22	1459.22	1250.74	1176.57	1408.53	1165.72	1436.31	1443.25	1620.86	1592.35	1447.22	1681.37	1736.14	1706.62	CCCTGTGTGAAAGGGGGACCAGCTTGCTTGGCTCAGAAAAACTCAGACTC
Ier2	immediate early response 2	ILMN_1352529	494344	0.761174	0.843632	0.00287168	0.0569934	2747.37	2747.37	2253.03	2305.59	2523	2408.36	2787.26	2831.2	2742.92	2878.81	3190.32	3274.62	2962.25	3038.33	GCTGCTGTGGGCGAGCCGGCCTTCGGCTGAGATCCAGAACTGAACAAATC
Entpd2	ectonucleoside triphosphate diphosphohydrolase 2	ILMN_1356443	64467	0.761385	0.765266	0.00610994	0.0154185	3934.22	3934.22	3192.31	3154.9	3604.73	3211.39	4192.95	4132.28	4739.29	4139.86	4472.83	4242.97	4446.14	4111.53	CAGGGTGAGGTCCATTCGGAGTGGGACTTTTGTTCTGATCTTCAGGGCCC
Prom1	prominin 1	ILMN_1364705	60357	0.762031	0.793208	0.020241	0.067057	1032.8	1032.8	893.015	895.172	770.587	943.975	1052.34	1234.44	970.445	1165.21	1144.6	1124.51	1072.94	1248.72	GTGTGTACAGCAGGCACAACCTTCCTTGTGGATTTCCGTCTGCTCACTGC
Plekha4	pleckstrin homology domain containing, family A (phosphoinositide binding specific) member 4	ILMN_1370711	308584	0.762155	0.816608	0.00303099	0.0296776	3468.08	3468.08	3010.1	3054.87	3010.1	2777.22	3583.54	3769.01	3674.68	3482.98	3717.64	4126.15	3923.93	3784.94	CTCACAAGGCTAACTCGGCTACCACAGGGTTCTCATGCCAAGGGAGTGGG
Ezr	ezrin	ILMN_1361603	54319	0.7625	0.778703	0.0396304	0.0878834	801.41	801.41	693.69	598.678	673.595	735.886	796.531	865.538	905.635	896.68	785.092	866.37	806.771	1109.77	AGGCCAGATTTTTATGACAGTTGCCGAATCACTTCCCGTTCGGAGCAGGG
Cdh15	cadherin 15	ILMN_1352513	361432	0.762688	0.823232	0.0112852	0.080107	597.634	597.634	525.956	561.291	459.236	505.894	642.684	665.275	601.054	581.075	670.23	719.319	684.43	614.287	ACGTCCTGTGTGGACACGCCCACTCGGCCCAAACAAGGAGGCTCTCTCCT
Sgk1	serum/glucocorticoid regulated kinase 1	ILMN_1349269	29517	0.762822	0.823865	0.0215485	0.126444	3814.01	3814.01	3016	3413.97	3247.17	3406.99	3391.05	4158.71	4251.04	4124.34	3805.9	4101.82	4663.4	4621.02	GGGTTTTTATGGACCAATGCCCCAGTTGTCAGTCAGAGCCGTTGGTGTTC
Serpine2	serine (or cysteine) peptidase inhibitor, clade E, member 2	ILMN_1370763	29366	0.763044	0.828354	0.0293281	0.1617	326.602	326.602	263.486	324.274	279.575	258.381	312.306	350.516	325.172	368.267	314.299	393.663	363.215	405.135	GAAGGCCAGAAGGTGGTGAGGTGGTGAGGGGTGGAGCTAGAAAAGCCGTA
Hmgb2	high mobility group box 2	ILMN_1351907	29395	0.763119	0.806859	0.0432933	0.147194	381.962	381.962	365.977	279.024	312.306	349.614	349.817	433.56	428.831	404.481	375.967	416.407	423.968	495.332	GGAGAAGCCAGTTCTCGCCGGAGCTTGGGGAAGGAAGTCTCTCTGTGGAG
Mmd2	monocyte to macrophage differentiation-associated 2	ILMN_1356032	304301	0.763204	0.790545	0.0181092	0.0564438	4503.29	4503.29	3917.95	3604.73	3941.57	3766.53	4391.11	5018.11	5406.01	4506.55	5313.31	5233.89	5151.33	4313.93	GGGGCAGGGTCTTCGCCTATTAGAATGAGTGGAATGCCTCCATCCCTCAA
Slc9a3r1	solute carrier family 9 (sodium/hydrogen exchanger), member 3 regulator 1	ILMN_1364745	59114	0.763685	0.854262	0.00432336	0.0896237	1113.16	1113.16	944.575	884.146	1037.43	1002.72	1093.22	1183.41	1109.77	1136.21	1280.02	1214.63	1261.64	1302.1	TGTCCCTTCACCAGTCCGCCAAGGACACCACTGGGACCCTCACTAAGCAA
Gpr37	G protein-coupled receptor 37	ILMN_1349606	117549	0.763745	0.866324	0.0380477	0.319142	325.549	325.549	303.003	293.943	251.944	288.595	359.447	351.504	299.079	304.25	344.038	326.226	381.932	444.015	CCTCTGTGGGGACTCACTGCTGAAGGAACGGCTTGGTTAGCTCAGATTCC
Cntn1	contactin 1	ILMN_1356528	117258	0.764003	0.89128	0.0132363	0.308265	1074.19	1074.19	937.368	830.514	964.052	1062.77	1007.27	1097.96	1028.39	1111.35	1345.21	1242.6	1197.46	1169.59	GACCTGACGGCCAACATGACGGTAAGCTGTTCTCCACGCACAAGCACTCC
Sit1	signaling threshold regulating transmembrane adaptor 1	ILMN_1359954	500449	0.764082	0.814649	0.0384372	0.151873	59.381	59.381	48.6807	51.1885	53.2089	49.8376	58.1436	67.7353	62.8477	60.6153	72.9711	52.2202	76.3703	66.619	GACCCGAAAACCCTGGACAGAGAATAGCCTTCATGCTGTGGCCTCTGGCG
Tst	thiosulfate sulfurtransferase	ILMN_2040131	25274	0.764534	0.824647	0.0253463	0.137572	555.073	555.073	413.285	449.661	514.734	536.499	509.247	594.539	634.352	577.797	593.531	605.804	623.556	669.959	GAAGAGCCCAGAGGAGCTGCGTGCCATATTCCAGGACAAGAAGGTGGACC
Tie1	tyrosine kinase with immunoglobulin-like and EGF-like domains 1	ILMN_2040854	89806	0.764717	0.820491	0.0293281	0.139947	207.835	207.835	163.63	183.251	189.295	176.574	200.489	204.759	238.853	225.537	199.032	221.516	270.966	245.318	AACTGTGATGATGAAGTGTACGAGCTGATGCGGCAGTGCTGGCGGGACCG
Fmo1	flavin containing monooxygenase 1	ILMN_1366651	25256	0.764986	0.766727	0.0160725	0.0317038	652.97	652.97	534.493	510.613	576.831	566.955	668.96	701.039	755.146	729.284	661.57	651.795	726.445	832.011	ATGTTGGAAGGATCCAGGCCCCCTTTCAGGAAGAATCTGCCCCCAGAGAG
Dmd	dystrophin	ILMN_1376680	24907	0.764989	0.846103	0.0177895	0.158048	819.304	819.304	696.307	623.977	742.277	782.257	746.92	919.649	862.876	830.514	973.677	912.733	867.697	955.291	GGAAGCCTTTTCCACATGGCAGATGATTTGGGCAGAGCGATGGAGTCCTT
Slc39a8	solute carrier family 39 (zinc transporter), member 8	ILMN_1376355	295455	0.765035	0.713585	0.0331184	0.0236085	421.115	421.115	394.1	314.894	345.945	326.836	542.754	480.595	433.339	478.757	481.83	383.033	453.804	489.086	GGGCTGTGTCAGAGACTGATGGTGGAGGAAGCGTGTGTTCATTAGGGGTG
Nck2	NCK adaptor protein 2	ILMN_1359798	316369	0.765048	0.802324	0.0145598	0.0578522	563.173	563.173	510.45	509.002	454.534	444.338	597.291	646.226	555.674	590.421	559.731	678.491	606.092	665.478	GTACCCCAGGTGTGCCATCCACATAGTGCTTTTGCCCTTTGGCTTGTTTG
Ier3	immediate early response 3	ILMN_1371962	294235	0.765185	0.789284	0.0151774	0.0465968	1680.47	1680.47	1375.39	1499.68	1387.02	1423.02	1593.66	1833.04	1796.5	1998.91	1762.25	1845.52	1737.32	2101.78	TGGTCGGGGGGCATAGGTTTAGGGGTAACACTCCATTTTCCAGCACTTCG
Csdc2	cold shock domain containing C2, RNA binding	ILMN_1364207	266600	0.765235	0.838013	0.00840706	0.089068	653.028	653.028	515.744	642.45	557.5	544.424	665.275	675.225	702.242	646.422	739.207	724.812	780.176	701.605	CCCAACTTGGCCTAGCACCCTTTGCACAGAGCCCAGCAACTTAGAGCTGC
Lama2	laminin, alpha 2	ILMN_1373748	309368	0.76553	0.80176	0.010313	0.0459511	2922.33	2922.33	2595.34	2545.91	2294.53	2509.16	3032.48	3039.83	3118.1	3202.93	2897.58	3623.84	3096.25	3406.99	CATCCGATCTCTGAAGCTCACCAAAGGGACAGGCAAGCCGCTGGAGGTTA
Tspan6	tetraspanin 6	ILMN_1650200	302313	0.765886	0.853919	0.0152585	0.167763	930.126	930.126	815.716	773.706	868.96	774.747	970.12	978.188	937.368	898.358	908.626	1033.62	1105.53	1189.33	CCATTCCAGCTAGTCATCACATGGTGCCCATCATTGGCATTCCTGGGTGG
Bmp2k	BMP-2 inducible kinase	ILMN_1366429	498333	0.766382	0.848016	0.0490651	0.275526	82.6876	82.6876	71.2785	79.4032	62.4918	74.4061	91.2922	80.6597	81.3365	84.9641	74.8366	93.0262	101.303	108.17	CCCCTTCGGTGCTGCTCCATTCCCTTCTAAACAGTAGACACTTCAGGTGG
Fkbp9	FK506 binding protein 9	ILMN_1353562	297123	0.766418	0.813515	0.0264884	0.113234	3179.85	3179.85	2348.04	2869.29	3042.28	2656.98	2897.58	3499.24	3700.5	3313.87	3302.79	3593.72	3665.07	3628.26	TCTGCCACCCATTTGTGTCTTGGAGGGTAATTTGGGGTCTCCTGCTGTAG
Oxr1	oxidation resistance 1	ILMN_1350714	117520	0.76694	0.852521	0.0182924	0.176463	1746.94	1746.94	1406.29	1353.99	1749.85	1586.25	1704.63	1746.06	1800.2	1867.37	2175.37	1909.75	1956.88	1879.07	GGCCTGGGTTCCAGTAGTTTAACAGCCAGGTGGGATCTGTCAGCCCAGTG
Rdx	radixin	ILMN_1363289	315655	0.767055	0.781521	0.0191112	0.0465968	1444.18	1444.18	1218.23	1153.08	1189.87	1315.47	1578.79	1666.58	1424.37	1572.67	1360.84	1637.39	1595.64	1786.37	CCACATGTGAGAGGGAGAGACGGTCAGCCTTACCACTCAGACTTTGAAGT
Slc25a25	solute carrier family 25 (mitochondrial carrier, phosphate carrier), member 25	ILMN_1367573	246771	0.767115	0.879298	0.0148627	0.255702	3059.83	3059.83	2364.81	2725.37	2665.79	3018.1	3131.66	3143.05	2753.18	3200.94	3487.2	3564.6	3294.34	3656.66	ACGGCAGTGAGGTGCTTCATTCACCAGGAATTTGGTGTGAGGGTGAGGAC
Kank1	KN motif and ankyrin repeat domains 1	ILMN_1651182	309429	0.767141	0.824863	0.020241	0.115313	2871.55	2871.55	2370.94	2991.71	2266.29	2297.82	2903.72	3164.69	2948.65	2944.67	3108.21	3440.14	3054.87	3265.07	TGCGTCTAGGGAGGCAGAGTGTAGTTCTCCGTGTATTGCTACCGTGCCGC
Sox10	SRY (sex determining region Y)-box 10	ILMN_1366090	29361	0.767259	0.750888	0.032705	0.0427907	1524.19	1524.19	1157.68	1391.47	1360.27	1180.75	1654.79	1673.28	1979.6	1484.75	1715.83	1683.31	1757.58	1470.71	TGCAGCCCAGTCCACACGTAACACATCGCTGCCCCTTTATCTCCACAGTC
Eci2	enoyl-Coenzyme A delta isomerase 2	ILMN_1370689	291075	0.767547	0.797148	0.0058988	0.0267104	825.857	825.857	686.742	746.92	689.961	682.734	865.265	853.343	850.105	953.328	868.96	913.449	884.146	992.009	GCTGTGAAGTCCACGACAATGGCAAGACTCCTCACAAGAAGGACAGACTG
Atf3	activating transcription factor 3	ILMN_1363083	25389	0.767789	0.813591	0.0488059	0.166097	4431.86	4431.86	3720.76	3398.71	3513.92	4635.95	4498.63	4601.72	4171.91	5443.96	4944.06	4984.1	4455.68	5399.14	CACAGCCCGTGGAGACTGGTATTTGAAGCCAGGAGTGGGGCAAGGAAGGT
Fabp3	fatty acid binding protein 3, muscle and heart	ILMN_1355537	79131	0.768077	0.815662	0.0207033	0.0972272	926.945	926.945	717.098	812.217	789.104	861.094	941.979	921.046	977.273	1054.52	953.07	1053.14	946.11	1197.46	CATGTGCAGAAGTGGGACGGGCAGGAGACTACGCTTACACGGGAACTAAG
Ctnnal1	catenin (cadherin associated protein), alpha-like 1	ILMN_1349629	298019	0.768258	0.799407	0.0210277	0.0700464	816.482	816.482	747.807	653.058	720.33	659.498	902.993	987.035	850.595	749.332	833.766	961.381	886.734	936.97	GGGTCTCTGCGACAAACAAAGATGCCATGGATGGTCAAACCTGAGCAGCC
Selenbp1	selenium binding protein 1	ILMN_1366203	140927	0.76867	0.806653	0.0445733	0.139849	235.22	235.22	216.196	186.761	226.89	176.68	240.697	253.252	265.287	236.399	221.074	254.764	266.917	308.406	GCTTCGTTACCCAGGGGGTGATTGCAGTTCTGACATCTGGATCTGAAGGC
Col1a2	collagen, type I, alpha 2	ILMN_1354712	84352	0.768765	0.770288	0.0241335	0.0457629	20428.5	20428.5	17607.7	20082.1	16221	15099.3	21798.9	24122.9	23416.2	19978	21487.4	23592.7	22034.1	22198.1	CCTCTGGACATCGGTGGTACTAACCAAGAATTCCGTGTGGAGGTTGGCCC
Fam69c	family with sequence similarity 69, member C	ILMN_1350515	498891	0.769447	0.791973	0.0367882	0.0929007	365.894	365.894	326.284	259.305	322.95	338.894	369.895	360.414	394.396	447.664	364.516	402.717	402.606	446.985	CGACTGTTTCTCCAAGTGTGATCTGCGAGTGAACAAGTGTGGAGCCCGGC
Ppp1r15a	protein phosphatase 1, regulatory subunit 15A	ILMN_1369158	171071	0.76964	0.816105	0.00623514	0.040692	3244.81	3244.81	2778.74	2746.43	2633.45	2967.08	3343.61	3404.83	3548.62	3327.47	3313.87	3511.39	3877.58	3766.53	AAGCCGCTTTGCTCGACGCATTGCCAGGCAGAGGAGCAGCTGGGTCCTTA
Tyro3	TYRO3 protein tyrosine kinase	ILMN_1358278	25232	0.77025	0.873912	0.0177817	0.24258	602.431	602.431	462.236	570.72	544.814	540.62	555.674	654.644	613.333	597.081	729.284	716.033	678.682	622.88	GTCTGTCTGAGCATGCTACCAAGCCCCCAAACATCCCAGAACTAACAGGC
Adamts5	ADAM metallopeptidase with thrombospondin type 1 motif, 5	ILMN_1366387	304135	0.770546	0.813589	0.0274649	0.109492	878.229	878.229	750.393	667.94	798.419	797.589	829.566	999.102	913.115	962.566	963.586	1050.98	1061.25	842.44	TAGCCACAGCAGCAACAAAGTGGGACTACACTCCCCGCAGCTACAGTGGG
Eci1	enoyl-Coenzyme A delta isomerase 1	ILMN_1361402	29740	0.7706	0.805117	0.0187073	0.0679898	1886.43	1886.43	1670	1678.26	1599.44	1494.86	2039.37	2044.45	2157.45	1772.94	1898.59	2185.78	2332.08	1963.58	CTTGGAAAAGCTCAAGCAAAAGAAGGGCTGACCTAAGGGTGCCACACGGG
Ppp1r14a	protein phosphatase 1, regulatory (inhibitor) subunit 14A	ILMN_1374409	114004	0.77138	0.775082	0.0398891	0.0701515	501.862	501.862	392.667	468.677	449.392	386.339	493.27	547.858	619.639	528.701	465.757	553.627	611.507	572.321	GCAGGGAGGCAGACATGCCAGATGAGGTCAACATCGACGAGCTGCTGGAA
Tnfsf13	tumor necrosis factor (ligand) superfamily, member 13	ILMN_1348834	287437	0.772189	0.766593	0.0362218	0.0562831	321.048	321.048	258.381	281.144	274.805	264.516	372.175	331.984	400.005	309.37	314.773	377.213	314.438	397.789	GCGGTCAACTTGGTCTAAATAGTGAGTTCCAGGCCATCCAGGGGTTACAG
Vwa1	von Willebrand factor A domain containing 1	ILMN_1651168	298683	0.772267	0.819162	0.0207173	0.0975626	453.767	453.767	407.774	383.461	381.529	385.934	426.583	549.4	486.628	448.346	490.767	537.323	541.26	453.519	AGTACGCACACTGCAAGAGGAGGCAGGGCCAGAACGCATCGTCATCTCGC
Tns3	tensin 3	ILMN_1350621	360980	0.772434	0.81701	0.00592713	0.0380426	7451.78	7451.78	5957.26	6713.64	6790.4	6145.97	7644.05	8287.53	7988.88	7401.97	8043.55	8572.02	8231.36	8261.23	GAGGAGGAGTGTTGCTCAGGCTTTTGCTTCAAGGCCATCAGTTGGGCAGA
Hps4	Hermansky-Pudlak syndrome 4 homolog (human)	ILMN_1359975	304555	0.772625	0.796914	0.0214121	0.0635897	112.002	112.002	98.411	90.8093	98.5901	93.5552	120.896	126.645	106.367	125.495	124.743	124.476	106.524	139.846	TGAGGAGGTGTACCACAGCAGCCTGGCATCACTGAATGGGCTGGAAGTCC
Nudt7	nudix (nucleoside diphosphate linked moiety X)-type motif 7	ILMN_1349833	361413	0.772959	0.856279	0.0366994	0.253136	1021.91	1021.91	856.97	933.93	855.267	918.974	1087.58	1092.5	941.578	1045.89	1040.84	1317.91	986.294	1302.52	CGAAGTACCTCATCAAGGGAATGACCTCAAAATTGGCTGTGCTGGCTGCC
Sostdc1	sclerostin domain containing 1	ILMN_1352748	266803	0.772991	0.733861	0.0140983	0.0120117	7315.82	7315.82	6037.65	6596.16	5925.59	5700.07	8211.85	9410.71	7338.4	8178.07	7753.36	8093.32	7753.36	7744.02	ATCCCCCTCGTGTTGACCTCTCTTGGAGTGGAATGCCAGCAATGCAAGGC
RGD1309537	similar to Myosin regulatory light chain 2-A, smooth muscle isoform (Myosin RLC-A)	ILMN_1353763	501203	0.773031	0.807728	0.00402877	0.0234816	4244.2	4244.2	3707.82	3713.81	3450.76	3644.31	4588.81	4413.52	4522.2	4441.95	4413.52	4705.77	4610.77	5063.96	CTCAGCCACTTTGGGCCACGTGTACCTTTATCATCAGACTGGAAACGGGA
Cmtm6	CKLF-like MARVEL transmembrane domain containing 6	ILMN_1376882	316035	0.773046	0.819829	0.0182494	0.0856814	99.2695	99.2695	94.4066	89.3949	79.4511	78.8411	93.3219	117.128	103.074	103.868	106.986	111.501	108.063	114.832	GTTTCTACTGGACTTCGTCGTCATGCTGTGTGAGAAGCTGCGGGAGAGCC
Atp1b1	ATPase, Na+/K+ transporting, beta 1 polypeptide	ILMN_1370316	25650	0.773345	0.896386	0.0157874	0.329161	11432.8	11432.8	9519.08	10466.8	10025.8	10493.2	12142	11832.3	10388.6	10877.7	14363.9	13727.7	12778	11630.9	GTGCTCCGAAGCTGTGTCTGATCTGGATCTGCCCGTCACTTTGGCTAGTG
Rhob	ras homolog gene family, member B	ILMN_1351285	64373	0.773375	0.86138	0.02197	0.212983	8953.02	8953.02	8043.55	6672.23	7875.06	8844.74	9260.71	9038.31	8211.85	9878.87	9818.94	10269.9	9855.73	10514.2	AGCCACCTGCAGAGGATCCAGGGTGTGCTGTGGGGTCACTTTTGCCATAA
Chp2	calcineurin B homologous protein 2	ILMN_1369323	308965	0.774016	0.844795	0.0272516	0.177259	320.351	320.351	265.175	284.746	264.516	299.273	315.312	319.859	319.992	363.633	347.572	356.923	315.526	425.455	CCTCTTAGCCCTCTAACCCAGAGGACGGGATGTCATACTCCAGAAATGCC
Ctsh	cathepsin H	ILMN_1367864	25425	0.774416	0.838403	0.0431587	0.206266	735.107	735.107	604.767	592.158	683.608	670.612	758.378	662.232	750.005	882.129	703.979	807.452	887.789	904.527	GGTATAAGCCACGGCTGCACAGGCCAACTGCTTGGCAGACAAAGGGAGGA
Ninj1	ninjurin 1	ILMN_1354493	25338	0.774821	0.754961	0.0188503	0.0239692	1813	1813	1604.88	1508.49	1462	1493.33	1882.09	2063.88	2178.1	1923.05	1686.61	1981.21	2009.18	2184.35	AGAAGGACCAGGATATGCCCCTCCCTTTGCTGATACACCAGTGACCCTAC
Atp1a2	ATPase, Na+/K+ transporting, alpha 2 polypeptide	ILMN_1373103	24212	0.774969	0.794065	0.0103049	0.0324147	7882.25	7882.25	7369.94	6329.18	6511.83	6651.82	8479.08	8375.99	8300.67	8620.52	7716.37	8731.7	8941.01	9298.66	CAAGGGCCTCCCAAAGGCTACTGTCTCATCGTGGTGGATGGAGTTTTGCC
Lgi4	leucine-rich repeat LGI family, member 4	ILMN_1368575	361549	0.774975	0.834126	0.0148488	0.0975626	4861.87	4861.87	4511.64	4106.48	4058.42	4153.48	5331.62	5346.97	5078.86	4455.68	5516.22	5784.72	5530.48	4906.11	ACGTCACAGTTGCTGGGCAGTTTCTTGGCCTGGTACTCTGCTGCCTGTGC
Mcl1	myeloid cell leukemia sequence 1	ILMN_1357312	60430	0.775004	0.804105	0.0484878	0.130104	3829.46	3829.46	3278.04	2704.6	3192.31	4044.66	4021.92	4251.04	3838.75	4171.91	4136.45	4065.94	4013.67	4700.66	GCTAGAAGCTGCAGTGCTGTACAAGAGGGTGAAGGAGGATGTGCTCTGAG
Pcp4	Purkinje cell protein 4	ILMN_1357041	25510	0.775195	0.886062	0.0327412	0.361304	17780.8	17780.8	13530.7	16533.8	16693.2	16221	17958.9	17159.1	18323.6	17404.7	20082.1	21798.9	17027.3	22504.7	ACCCTAGAGCAAAGTCATCCACACCCAGTACACTCTCCGCTGCTAACCTG
LOC100365674	ataxia telangiectasia and rad3 related-like	ILMN_1368474	100365674	0.775196	0.911096	0.00649326	0.320963	475.484	475.484	410.217	436.041	419.29	428.667	481.133	478.131	427.608	474.31	561.02	587.352	519.976	519.601	GCGGTCATGTCAATGGTTGGCTATATCCTGGGGCTTGGAGACCGTCATGG
Sat1	spermidine/spermine N1-acetyl transferase 1	ILMN_1368419	302642	0.775877	0.816745	0.0155834	0.0679898	12481.7	12481.7	11503.1	10092.2	9571.28	11889.6	13933.9	13231.3	12189.4	13210.9	13496.1	13338.1	14230.9	14230.9	GGCAGCAGAGGAGTGAGGTGTGCCGGTATAGACAATGACCACCTCCATTG
Pank1	pantothenate kinase 1	ILMN_1356675	294088	0.775922	0.850564	0.039669	0.232074	200.844	200.844	191.171	143.394	180.182	189.295	203.952	216.803	185.569	217.709	238.198	234.141	200.78	230.354	CCGGGCCTAGGGCAAAAGTCCTGGGTTGAGATGTTAGAAATCATGGTCTG
Prkch	protein kinase C, eta	ILMN_1361322	81749	0.776932	0.789624	0.0319872	0.0690026	304.796	304.796	262.473	284.467	248.68	242.3	309.512	331.004	355.146	318.062	335.173	333.203	389.369	283.948	CACGTGTGTGGCAGGTCCATCGGCCGCCTACTTGAGTTATGTTTCAGAGA
Nasp	nuclear autoantigenic sperm protein (histone-binding)	ILMN_1359661	298441	0.777195	0.803767	0.0147698	0.0482907	485.501	485.501	378.154	446.175	401.535	437.934	495.115	498.152	513.206	561.599	523.595	501.873	526.346	587.93	CATGGAGGCAGAGGCTGAGAATCAGGCTGAGAGCCAGACAACAGCAGAAG
Fkbp10	FK506 binding protein 10	ILMN_1349017	360627	0.777281	0.76732	0.0439377	0.0596832	1013.18	1013.18	888.884	932.693	946.937	673.867	1090.55	1118.29	1165.21	1073.92	1027.83	1147.25	1043.45	1177.92	CCTGCACTTGGTGCTAACCTGATGGGAGAAAGATGGGCAGAGTCTTGGAC
Esam	endothelial cell adhesion molecule	ILMN_1351676	300519	0.777357	0.827471	0.0484713	0.179668	429.272	429.272	348.472	344.038	420.753	373.791	407.085	425.822	524.059	442.716	488.9	403.573	510.054	513.085	ATGAAGCCAGATGAATGCTGCTGAGATTGGCTACCCTCCAAGGGCTCTGG
Gdf15	growth differentiation factor 15	ILMN_1351674	29455	0.777593	0.802589	0.0394594	0.105194	650.678	650.678	567.202	560.828	609.85	492.795	753.625	723.188	719.747	587.352	694.275	808.06	719.992	647.359	TGGAGACTGTGCAGGCAACTCTCGAGGACCTAGGTTGGAGCGACTGGGTA
Pcsk6	proprotein convertase subtilisin/kexin type 6	ILMN_1350031	25507	0.777656	0.896819	0.0439389	0.451342	235.437	235.437	179.873	242.583	195.578	222.679	264.258	219.373	235.077	215.568	259.734	248.123	290.539	277.508	CTCTGTTCTCGGGTGGACACTGCTCTGGCCCAGTATAGTACAAGCCTACG
Khdrbs3	KH domain containing, RNA binding, signal transduction associated 3	ILMN_1372851	64015	0.777879	0.80544	0.0182539	0.0578522	1464.53	1464.53	1226.86	1094.21	1365.01	1345.93	1611.64	1543.73	1664.43	1415.2	1580.81	1613.61	1678.26	1573.52	AGGCTCCTTCGGCGAGGACAGCGAAGGGCGTCTACAGAGAGCAGCCATAT
Ppp1r36	protein phosphatase 1, regulatory subunit 36	ILMN_1353992	299153	0.777883	0.794279	0.0378655	0.0861162	601.574	601.574	561.291	551.714	500.694	444.492	607.592	750.945	622.651	609.512	597.081	671.558	651.078	720.996	ATCGCTGAGAAAAAGTACGTGGCAGGCATCAAACTCCAACCCCGAGTGGA
Mboat2	membrane bound O-acyltransferase domain containing 2	ILMN_1373404	313997	0.778038	0.775323	0.0298613	0.0488838	1242.73	1242.73	997.981	1063.52	1189.33	963.043	1183.41	1382.79	1480.79	1388.36	1270.27	1384.16	1487.97	1268.05	TCTGGGAGCTTAATTACCTGGTGTCAGTCAGGGGGCCCTTCCAGGAGGAC
Spire1	spire homolog 1 (Drosophila)	ILMN_1362057	307348	0.778077	0.796393	0.00793448	0.0267659	1849.19	1849.19	1642.07	1561.86	1665.33	1446.31	2089.92	2030.17	1973.14	1834.28	2003.69	1956.88	2134.62	2013.68	GGTGACTGACAGGTAGTGTTGTGTGCCTGAAATTCCTCAGCTCCTGTGAC
Gamt	guanidinoacetate N-methyltransferase	ILMN_1365830	25257	0.778933	0.81177	0.0322863	0.104246	1167.73	1167.73	967.113	1040.84	1096.35	914.396	1200.89	1289.17	1292.4	1161.45	1312.14	1459.01	1320.36	1084.46	GGGGTATCCTCACTTACTGCAACCTCACGTCCTGGGGGGAACTCATGAAG
Car13	carbonic anhydrase 13	ILMN_1354657	499566	0.779096	0.648993	0.0391153	0.00527162	74.138	74.138	67.1632	55.3264	59.5039	55.0381	97.368	92.767	78.3926	96.8785	76.97	82.9052	78.1812	66.2067	CAGACCAGCAGTTTACACAATACCACTGCAGCAGAACAGCCCTGAGCTGG
Qprt	quinolinate phosphoribosyltransferase	ILMN_1530394	293504	0.77921	0.778341	0.0186682	0.0346751	2364.43	2364.43	1943.82	2005.13	1998.91	2059.42	2332.08	2683.88	2682.08	2604.21	2256.58	2549.86	2588.52	2922.11	GTTTTGCTTGCCTCCGTTTTCTCATCTGTGAAGTGGGTCTAATAAATATT
Cx3cl1	chemokine (C-X3-C motif) ligand 1	ILMN_1371113	89808	0.779562	0.831291	0.0422297	0.171504	1755.2	1755.2	1515.23	1397.21	1449.39	1734.53	1697.88	1622.73	2043.44	1979.6	2049.69	1719.4	2086.14	1960.18	TGGTTCCCGCGCCTCGTGGGCCAAAACAATCTGAGGAGGACTTTGGAAGG
Crbn	cereblon	ILMN_1370207	297498	0.779563	0.89872	0.0249165	0.382879	3006.44	3006.44	2528.32	2409.4	2844.95	2933.34	3074.03	3088.57	2618.66	3134.25	3654.08	3589.09	3287.79	3192.31	GCCGGCCTTCTACAGTGCACAGCTGGTTTCCCGGGTATGCATGGACCATT
Cfb	complement factor B	ILMN_1351404	294257	0.780194	0.812763	0.0435588	0.128809	150.83	150.83	128.08	135.94	128.628	125.895	159.643	135.755	184.497	161.592	180.357	159.293	144.181	183.706	AGGTGCTGCCCTGGCTAAAGGAGAAGCTCAAAGACGAGGACTTGGGTTTC
Tp53	tumor protein p53	ILMN_1366265	24842	0.78128	0.904339	0.037422	0.462477	90.5413	90.5413	81.227	87.4207	72.8217	81.7827	90.1203	86.996	94.4066	85.4253	94.5607	89.22	116.616	115.367	CCACCCCACCGCCTGTAAGATTCTATCTTGGGCCCTCATACGATCTGTAT
Ifi47	interferon gamma inducible protein 47	ILMN_1366852	246208	0.781343	0.866072	0.0283942	0.237779	434.475	434.475	426.149	358.468	369.056	375.506	461.784	442.836	454.176	405.135	529.181	414.135	510.613	507.593	CTACTACACGCGCACACAGTTCCTTAACGTGGTGGTCGAAGATGCTAAAC
Gpx1	glutathione peroxidase 1	ILMN_1372510	24404	0.781768	0.782631	0.0316633	0.0562831	1905.98	1905.98	1744.86	1634.5	1664.43	1444.04	1941.03	2147.93	2063.88	2123.35	1819.91	2035.39	2031.59	2438.59	GTTCCAGTGCGCAGATACACCAGGCGCTTTCGCACCATCGACATCGAACC
Ctgf	connective tissue growth factor	ILMN_1364113	64032	0.781807	0.850723	0.00676267	0.0782783	4465.56	4465.56	4015.37	4069.91	3726.37	3791.04	4700.66	4231.44	4944.06	4482	5048.95	4972.19	5021.49	4902.02	CCACGAGGAAGTGTTTGCTGCTTCTTTGACTATGACTGGTTTGGGAGGCA
Scp2	sterol carrier protein 2	ILMN_1365331	25541	0.781834	0.769233	0.0176364	0.0252369	2589.21	2589.21	2379.45	1965.23	2284.2	2136.05	3003.48	2878.81	2702.62	2788.57	2569.61	2744.98	2813.95	3076.48	CGTTCGTGTTGGACACTCGGTGTGACAGTTTCCCCTTAGAGGGACTGGAG
Sec14l1	SEC14-like 1 (S. cerevisiae)	ILMN_1373455	360668	0.782253	0.842514	0.0266437	0.151839	2616.54	2616.54	2289.16	2515.96	2263.27	2062.33	2713.56	2777.22	2872.19	2464.92	3136.8	2765.79	3175.4	2606.05	ACTGGCTGCCTTGTGAGGGAGGCTGGCTGTGAGGTGACTGTGTGGCTCAC
Idh2	isocitrate dehydrogenase 2 (NADP+), mitochondrial	ILMN_1353248	361596	0.782396	0.754014	0.031254	0.0322007	765.23	765.23	602.898	659.189	693.69	615.399	746.107	1002.36	875.202	801.914	825.885	798.05	877.234	783.077	TGGTACGAGCATCGGCTCATTGACGACATGGTGGCTCAGGTGCTCAAGTC
Gpsm2	G-protein signaling modulator 2	ILMN_1374586	362021	0.782581	0.837374	0.0222227	0.124579	977.392	977.392	841.987	916.901	838.122	802.796	1060.67	1161.96	972.599	881.363	1123.96	1064.75	1057.16	1094.67	GGGACTGAAAGGTGCTTCTTCAACCTACCCGACCTTGAGACTCTGCTTGG
Plin3	perilipin 3	ILMN_1362335	316130	0.782597	0.74653	0.0237091	0.0217022	378.304	378.304	324.79	346.384	309.109	287.654	389.644	432.614	407.963	468.342	365.884	439.18	419.757	395.372	CCAGCCCTGTGGTGTAGAAGCAGGAGGGTCAGTTCAAAGCCTGACTGCCA
Abhd1	abhydrolase domain containing 1	ILMN_1365002	313917	0.783043	0.797735	0.0151426	0.0389521	1031.83	1031.83	848.834	957.841	916.901	811.94	1077.91	1074.44	1224.75	1053.7	1115.45	1069.76	1204.78	1119.89	GGGCCTCGGAGCACTCACTCCTGAAGATGGAAAGAGCTGACCAGAGGACT
Fbxo2	F-box protein 2	ILMN_1367396	85273	0.783337	0.808298	0.0140906	0.0465968	9375.85	9375.85	8110.51	8844.74	7590.25	7716.37	9679.09	11062	9519.08	9657.27	10433.3	10676.2	10446.1	9589.87	GTTGCTTTTACTGTGGGATCGGCTTCCATTTGCATCCCATGGGCAGTCGC
RGD1308059	similar to DNA segment, Chr 4, Brigham & Womens Genetics 0951 expressed	ILMN_1370869	362535	0.783533	0.882068	0.0209305	0.268151	1030.49	1030.49	975.911	863.73	943.975	865.974	1073.44	1071.58	1078.77	917.295	1303.05	1163.64	1078.18	1118.29	AGGACTCTCAAGCTCTGCACAAGCATCCCAAGCTGGATTCTGAGTACTAC
Sec23b	Sec23 homolog B (S. cerevisiae)	ILMN_1369410	362226	0.783733	0.799164	0.00831663	0.0267104	554.618	554.618	465.095	472.179	462.787	498.906	570.195	608.756	600.817	596.066	600.571	556.19	601.432	668.96	CTCAGACACACAATAACCTGTATGCTTGGGGACAGGAAACTGGAGCGCCC
Cmtm5	CKLF-like MARVEL transmembrane domain containing 5	ILMN_1358050	290214	0.783781	0.826628	0.017418	0.0796585	795.78	795.78	668.366	692.783	708.579	685.243	928.043	876.701	795.682	743.782	936.465	886.193	810.061	886.193	ACTGAGTTGATGCCCAGGACCACAGAGGGGGACCAGCAGTGATTCCAGGA
Nat8l	N-acetyltransferase 8-like	ILMN_1358664	289727	0.783833	0.94071	0.0449542	0.694367	1204.36	1204.36	930.259	1196.92	1123.96	1119.89	1119.27	1159.57	1136.74	1213.06	1434.85	1600.89	1367.31	1182.14	ATACACACTCTCCTGTGTGGGGCTTGGGGTGAGGAGTGGCAGGCTAGGTA
Cdig2	Cdig2 protein	ILMN_1369148	266732	0.783879	0.828353	0.0465823	0.164669	213.536	213.536	180.182	179.032	190.282	190.457	241.022	239.564	192.528	223.359	270.851	254.697	222.215	201.982	CCAACAGGAACTCTCGATGCTCTCTGCTGAGCCTCTCACAACGAAGACTC
Ajuba	ajuba LIM protein	ILMN_1364747	85265	0.783881	0.806919	0.0333554	0.089068	288.725	288.725	261.196	242.804	249.335	238.62	318.167	286.388	321.83	303.498	260.13	325.796	360.07	327.483	GGACCCTTGCTGGCTGAAAGTTAGGTTCCTTGGATGACCAGGTTGCCAAG
Mb21d2	Mab-21 domain containing 2	ILMN_1372464	498100	0.784088	0.818556	0.016659	0.0636979	420.154	420.154	379.116	385.501	337.804	349.454	442.836	405.635	468.677	456.465	414.76	480.826	485.808	471.134	GACGCCAATGACCCCATGCCTGCTAATGGAAGCGTCAAGCAAGCCACGGT
Art3	ADP-ribosyltransferase 3	ILMN_1376636	305235	0.784179	0.822514	0.0381894	0.131766	4427.47	4427.47	3440.14	3743.39	4072.17	4083.52	4263.91	4739.29	5021.49	4610.77	4179.99	5164.83	4748.89	5523.54	GGCCATCGGCTCCTTCCGTCAGACACAGCATCCACCATTTTACTCATCGC
Sirpa	signal-regulatory protein alpha	ILMN_1360759	25528	0.784311	0.83857	0.0326158	0.155235	1833.69	1833.69	1720.12	1507.29	1509.31	1652.5	1963.58	1609.53	2048.55	2019.88	2163.49	1829.56	2028.53	2128.35	CCCCAAGCCTATGTATGGAACCCTGGTACGAAAGCGCCCTGTGAGGAGTG
Lgr4	leucine-rich repeat-containing G protein-coupled receptor 4	ILMN_1361081	286994	0.784431	0.81809	0.0282805	0.0969564	1049.21	1049.21	921.942	760.695	971.967	984.08	1080.54	1119.27	1080.95	1145.54	1278.09	1072.94	1143.81	1129.49	CCTGCGACTGTTTTTCCCCATCAACCAAATCACAGTGCTGGCATGGGAGC
Tek	TEK tyrosine kinase, endothelial	ILMN_1370024	89804	0.784626	0.820963	0.0459653	0.144564	117.115	117.115	96.5836	91.6988	115.693	102.14	112.242	134.92	141.255	107.706	127.842	134.547	128.897	124.546	CCCCAGGGCTACAGATTGGAGAAGCCCCTGAACTGTGATGATGAGGTGTA
Pcnx	pecanex homolog (Drosophila)	ILMN_1366238	314288	0.784633	0.868181	0.0477169	0.302396	208.799	208.799	184.296	210.493	177.243	165.689	196.351	210.589	209.119	231.906	264.643	251.525	224.371	201.252	CAGGCAACACCTCGAGTCCTGCCACCATTTCACATGCCAGAAAGGGGGAA
Slc15a2	solute carrier family 15 (H+/peptide transporter), member 2	ILMN_2039970	60577	0.784674	0.76211	0.0380477	0.0429052	162.206	162.206	117.576	136.977	144.409	149.964	165.357	165.923	209.499	179.873	166.86	173.288	172.757	184.176	CTGCATGAGAAACTTATTAAAAATCTGTGGCGAGGTGGGACAGGTGCAGG
Gadd45b	growth arrest and DNA-damage-inducible, beta	ILMN_1353590	299626	0.784858	0.806572	0.00586701	0.0229191	1613.09	1613.09	1309.16	1418.26	1401.58	1414.21	1749.01	1705.55	1768.1	1648.71	1823.91	1855.03	1713.14	1673.28	AAGACAGGAAGGAGGGGACCTCAGGCTGGAGGAGACAGAGACTTTAGAGC
Sphk1	sphingosine kinase 1	ILMN_1373357	170897	0.785018	0.792096	0.0156337	0.0351889	2340.18	2340.18	1846.91	2114.41	1880.99	2166.96	2374.22	2565.77	2460.52	2697.69	2493.14	2648.26	2377.68	2669.89	CTACCCTCTAGTTAGAATGAGACTGGGGTCAGAGTCCCACTGGCTGGGCC
Taf1d	TATA box binding protein (Tbp)-associated factor, RNA polymerase I, D	ILMN_1650950	363017	0.78506	0.843401	0.00652216	0.0591454	348.692	348.692	305.95	289.53	297.875	323.323	362.728	339.956	360.579	379.205	384.511	378.154	377.929	408.71	CTAAAAAGAGCAAAGCCAAGGATGCCACACAGAGAGGGAACAGGAGGTCC
Myc	myelocytomatosis oncogene	ILMN_1371389	24577	0.78514	0.804803	0.0422359	0.101764	6400.35	6400.35	5516.22	5750.07	4984.1	5755.67	6361.16	7354.24	6082.85	7621.81	7507.72	7521.41	6044.72	7014.95	CACAACCTTGGCTGGGGCTTTGGGACTTCAGCCATAATGTTAACTGCCTC
Slc17a7	solute carrier family 17 (sodium-dependent inorganic phosphate cotransporter), member 7	ILMN_1364967	116638	0.785196	0.852951	0.0394594	0.216316	122.006	122.006	101.813	115.056	104.463	106.102	137.462	130.097	117.644	116.596	130.154	163.228	133.312	120.605	GGTGGGCAGTTTCCAGGACCTCCACTCGATACACCTCTAGCCTAAACGGC
Glrx	glutaredoxin (thioltransferase)	ILMN_1356369	64045	0.785311	0.83402	0.0179546	0.092634	2919.89	2919.89	2559.74	2623.63	2418.14	2545.91	3205.96	3080.11	3026.29	2859.44	3296.75	3513.92	2784.57	3369.91	GAGCAGATGGTGCGTTCAGCTCTGTTCGTAAAGGTGATTAATTGCCCAGA
Podxl	podocalyxin-like	ILMN_1369415	192181	0.785758	0.828282	0.0253463	0.107391	842.332	842.332	716.314	696.766	764.238	744.395	804.786	885.388	951.952	889.366	914.396	812.931	1061.5	943.975	CAACCAGCTTGCCCAGGAGATTGGGGGAGTGTATGTGGTAGTGGACAGGG
Phf12	PHD finger protein 12	ILMN_1354421	303274	0.785957	0.794072	0.0381894	0.0747577	93.3068	93.3068	82.6564	82.428	74.8366	79.2866	112.357	106.367	95.8827	88.7318	111.803	108.42	87.8266	99.5134	CTCAACATTTCATGGGAAAGCGGCAGATCGAGCTGAGGACCAGCATGGGC
Fzd8	frizzled family receptor 8	ILMN_1359521	364754	0.786065	0.802553	0.0151426	0.041141	5062.02	5062.02	4036.49	4338.77	4255.63	4766.53	4939.38	5255.42	5992.13	5505.28	5457.46	5624.45	5635.02	5379.45	CTAGAGGAGGGACAACTGCTACCTTGTGGGACTGCACGGTTTGGGTATTC
Fads1	fatty acid desaturase 1	ILMN_1355235	84575	0.786218	0.804093	0.0127889	0.0376667	4442.03	4442.03	4189.07	3633.61	3975.31	3491.12	4668.94	5036.06	4598.73	4673.25	5055.56	4965.05	4605.87	4782.05	GCCTAGCCACGGGGGACATGGAGCAACCAGACTCAGAATGTGACAGTGAT
Hspe1	heat shock protein 1 (chaperonin 10)	ILMN_1361113	25462	0.786732	0.805025	0.0181545	0.0482907	3134.21	3134.21	2606.05	2659.15	2565.77	2951.77	3313.87	3215.44	3440.14	3409.09	3251.21	3354.93	3202.93	3921.42	GTCTTTTCACGTGTCCTGAGCCGGCCCACGGGAGTCTCCTTGCAGCAGGA
Arhgap24	Rho GTPase activating protein 24	ILMN_1376736	305156	0.786884	0.825575	0.0484713	0.154742	813.216	813.216	594.165	713.555	744.395	779.665	826.556	759.814	943.621	893.804	917.295	828.464	987.035	855.634	GGGAACAATGTGGGATCAGGTGGCTGGTCTGTGTAGAGCTTCATCTGGTG
Calu	calumenin	ILMN_1350627	64366	0.78691	0.827209	0.0319631	0.121133	759.216	759.216	738.679	558.608	654.266	694.275	847.027	710.658	838.663	792.942	827.522	849.516	857.483	810.908	ACGATTTGGGCACCTTACGTGAAAGCATTGAACCTCCTGATACAGAGGGG
Pea15a	phosphoprotein enriched in astrocytes 15A	ILMN_1650146	364052	0.78752	0.877423	0.0310259	0.280087	355.1	355.1	304.04	322.856	334.426	295.884	329.511	390.496	328.282	387.964	402.717	448.074	387.87	360.811	ATTGTCTAGGCCAGAGCGGGAGTGGGAGGGGAATGCCACAGTAAAGGGAG
Upp1	uridine phosphorylase 1	ILMN_1370862	289801	0.787936	0.873611	0.0490246	0.319383	448.168	448.168	391.709	375.506	372.03	448.074	440.943	471.134	504.787	401.421	507.288	437.201	572.031	501.407	ACCATGTGCAGTGCCTGTGGCCTGAAAGCGGCTGTGGTGTGTGTCACTCT
Nfkb2	nuclear factor of kappa light polypeptide gene enhancer in B-cells 2, p49/p100	ILMN_1374155	309452	0.788035	0.818796	0.0399283	0.120527	371.149	371.149	317.791	352.981	269.355	350.163	390.68	392.848	414.25	370.236	425.043	440.644	403.293	363.215	ACAAGCTGGCTGGTGGAGACTTGGTGGGTCTATTGGAAGCCTTGTCCGAC
Plxnb3	plexin B3	ILMN_1373262	363517	0.788046	0.818194	0.0183455	0.0635915	869.219	869.219	775.975	749.144	712.995	767.174	936.465	946.11	876.701	913.449	1003.24	989.051	1018.65	815.716	TGCCCGGGAGATCCCTCGCTACAAGCAGATGGTGGAGAAGTACTATGCGG
Wwp1	WW domain containing E3 ubiquitin protein ligase 1	ILMN_1375155	297930	0.788081	0.852565	0.00793448	0.0816613	602.353	602.353	557.745	515.35	503.9	534.877	667.721	591.219	613.931	605.01	706.304	640.143	659.189	673.867	CGAATGCGACTCCTGCAGTTCGTCACTGGAACCTGTCGCTTGCCTCTAGG
Pygl	phosphorylase, glycogen, liver	ILMN_1349760	64035	0.788283	0.780774	0.0127889	0.0212681	1454.62	1454.62	1298.11	1249.44	1146.57	1260.4	1601.48	1629.85	1598.76	1511.42	1689.97	1622.73	1413.32	1566.18	CCGAACAATCAGGGAGTATGCCAAGGACATCTGGAACATGGAGCCTTCCG
Fxyd7	FXYD domain-containing ion transport regulator 7	ILMN_1356198	63848	0.788501	0.892249	0.0266437	0.328816	3302.52	3302.52	2589.82	3076.48	2861.2	3265.07	2970.44	3647.1	3381.37	3205.96	3668.82	3674.68	3880.69	3680.44	AACATGCAAATCCTGTAAGTCGGAACTGCCCTCCTCAGCCCCTGGAGGTG
Gyg1	glycogenin 1	ILMN_1356171	81675	0.788906	0.82496	0.0179546	0.0700464	5216.8	5216.8	4114.79	4884.84	4466.02	4653.47	5505.28	5552.8	5275.69	5592.33	5887.41	5255.42	5486.23	6353.16	CCAGCTAGTGTTAGTTCACCAGTTTTCTATGCACCATGAAGGCGGCATGC
Dexi	dexamethasone-induced transcript	ILMN_1354598	497857	0.789016	0.904029	0.0223848	0.376074	746.125	746.125	707.476	687.816	674.891	601.432	781.997	758.107	736.695	677.097	813.894	941.578	773.254	860.03	ACACGGAGAGCTGAGGTGGCAAACGGACTCATGCTTAGGCTTTTCCCGTC
LOC680714	hypothetical protein LOC680714	ILMN_1350875	680714	0.789109	0.827652	0.0469226	0.151873	625.655	625.655	509.247	465.899	652.311	561.02	625.712	674.14	669.275	655.441	769.17	663.408	656.424	668.525	CTTGCACAGCAGATAACCGGGATGCGGTTCTGCGAAGCCAGTGCCAAGGA
Sigirr	single immunoglobulin and toll-interleukin 1 receptor (TIR) domain	ILMN_1352630	309106	0.789112	0.747167	0.00790443	0.00537368	247.351	247.351	212.411	196.351	218.41	203.164	266.573	283.246	288.824	272.299	270.176	246.105	277.017	259.119	TGCGCGAACAGACTTCTACTGCCTTGTGTCTGAGGATGACGTGTAGCCCT
Sept9	septin 9	ILMN_1376484	83788	0.789454	0.807639	0.0177895	0.0480125	1107.9	1107.9	946.11	1058.89	949.078	869.55	1226.86	1126.51	1199.84	1171.84	1281.67	1238.83	1226.26	1093.22	AATCAGGACTTTGAAGGAAATCTCCAGCACGTCGGACCCAGGGCACCCCG
Arpp21	cAMP-regulated phosphoprotein 21	ILMN_1374619	363153	0.789717	0.900661	0.037422	0.416513	264.646	264.646	244.714	272.624	215.924	216.196	272.535	272.39	258.747	246.399	319.301	326.586	283.15	271.188	TAACTCATGGCCTTCAAAGGAAGAGGAGACTTCGACAGCTGGCTGAGGAC
Fos	FBJ osteosarcoma oncogene	ILMN_1368356	314322	0.790667	0.846278	0.016659	0.105635	20186.6	20186.6	18323.6	15518.6	18546.3	18427.8	19798.8	22608.9	20449.9	20698.2	22504.7	22198.1	21487.4	23165.8	GATGACTTCTTGTTTCCGGCATCATCTAGGCCCAGTGGCTCGGAGACTGC
Junb	jun B proto-oncogene	ILMN_1350784	24517	0.79083	0.839934	0.0058988	0.0462272	16760.4	16760.4	14925.4	15274.2	14013	14316.2	17159.1	18235.8	17114	17159.1	18478	18658.9	19260.5	17607.7	TGGTACTCAGCCTGTGGGGATACTAGGGAGGAACCTCCGCCCCCTGCCCT
Ppif	peptidylprolyl isomerase F	ILMN_1367133	282819	0.791279	0.906	0.0107247	0.296958	505.324	505.324	471.134	419.113	433.206	489.086	481.356	487.706	508.094	520.563	555.674	564.689	563.941	603.077	CCTTAGCAAGTGTCTCGGTGATTGCCATTGTGTGTGCCTTGGACATCGGC
Kcnk1	potassium channel, subfamily K, member 1	ILMN_1356313	59324	0.7921	0.817636	0.0391535	0.108009	1908.54	1908.54	1618.21	1821.57	1561.86	1614.85	2099.33	2132.4	2000.46	1857.53	2296.05	2323.73	1935.7	1828.65	CTTGCGACGGCGTAGGACCAGACAAGTGAGGAAGAGGGTTGGTGAGAAGG
Tmem39a	transmembrane protein 39a	ILMN_1371027	288092	0.792438	0.807222	0.0411812	0.0906258	282.145	282.145	242.165	258.02	216.727	257.922	303.632	271.592	303.94	328.202	274.965	306.473	297.773	352.981	GCAGGGCATACTCCTACCCCTCAACAGCTACGGACTCAAGGCAGACCAAG
Enpp2	ectonucleotide pyrophosphatase/phosphodiesterase 2	ILMN_1376810	84050	0.792639	0.794773	0.0182494	0.0359798	1454.04	1454.04	1225.15	1236.86	1245.24	1279.26	1733.04	1469.74	1502.54	1580.81	1614.19	1411.48	1571.83	1707.61	AGCGAGATTTAACTTTCTGGGCCTGGGCAGTGTAGTCTTAGCAACTGGTG
Zfhx4	zinc finger homeobox 4	ILMN_1366926	310250	0.792679	0.890135	0.0491319	0.386014	143.122	143.122	114.082	140.263	138.84	118.639	147.692	144.708	130.312	150.745	157.291	159.086	143.529	185.881	GCCCCTCCTTTCTCTGTGTCTAGTGCAGCAACAGTTTGGTCTGCATCTGT
Adam17	ADAM metallopeptidase domain 17	ILMN_1360815	57027	0.793259	0.828811	0.00891881	0.0457629	1305.78	1305.78	1144.6	1133.68	1142.04	1121.53	1276.93	1356.19	1498.94	1356.89	1441.07	1515.23	1381.47	1391.47	CTCAGCAAGCAGACACTCGCGTTACCTCAGGCTTTGGGGCTTCAGGACCC
Jam3	junctional adhesion molecule 3	ILMN_1374902	315509	0.793792	0.771666	0.00692885	0.00871533	1903.52	1903.52	1721.09	1592.35	1600.89	1556.73	1975.88	2122.34	2179.15	2107.82	2006.43	2082.87	1973.14	2086.14	CAGAAAGGTGAAACTGCTTGCTGGGAAGAGGGTTCTTGCCTAAGGAACTC
Fn3k	fructosamine 3 kinase	ILMN_1357008	498034	0.793951	0.793458	0.0324443	0.0557622	242.154	242.154	193.432	237.472	185.472	217.956	270.673	254.059	251.525	270.851	267.485	281.436	238.071	260.751	CACTGCCTACCATCAGAAGATCCCAAAGGCTCCAGGGTTCGACAAACGCC
Lpar1	lysophosphatidic acid receptor 1	ILMN_1650631	116744	0.794032	0.796298	0.0172143	0.034352	4173.64	4173.64	3589.09	3505.38	3905.4	3351.39	4318.38	4871.92	4475.92	4349.15	4298.28	4939.38	4466.02	4368.89	CTGCAAGCTTTGGAGATGAAGTGCTGTAGCGTTGTCCCTGCACAGTGAGG
Cdo1	cysteine dioxygenase, type I	ILMN_1364108	81718	0.79481	0.826736	0.0214975	0.0793685	1510.73	1510.73	1229.59	1395.17	1224.04	1417.11	1586.25	1638.3	1531.58	1600.34	1521.44	1762.25	1558.15	1784.84	GGGATGCAGATAGCAGTTTGGTGTTTGGTAGTGAACAGCAGTGGGGCCAG
Acpl2	acid phosphatase-like 2	ILMN_1352928	315939	0.795886	0.844587	0.0218969	0.115739	1391.02	1391.02	1137.61	1317.5	1253.23	1173.7	1360.27	1519.44	1471.72	1424.37	1441.65	1631.3	1660.51	1406.99	GACTGCGTGGTTCCTCGGTCAATGGTGCTAGCTCGTTCTGAAGACAGGGC
Lrrc49	leucine rich repeat containing 49	ILMN_1359304	300763	0.795896	0.904936	0.0461819	0.452397	2910.84	2910.84	2461.82	2706.6	2677.63	2597.82	2941.61	3118.1	2653.99	2839.18	3656.66	3677.41	3060.38	2806.8	TCTTTCCCACGCATGCTGACCACACAACCTTGGGGACCCGAGCAGCAACT
Gpx7	glutathione peroxidase 7	ILMN_1373821	298376	0.796644	0.856879	0.023244	0.151801	393.736	393.736	341.189	353.332	354.902	337.634	355.256	433.109	424.524	410.217	390.39	461.357	447.664	444.822	ACCAGACAGCAACAGGGAGATTGAGAACTTTGCCCGCCGCACCTACAGTG
Hsd11b1	hydroxysteroid 11-beta dehydrogenase 1	ILMN_1369135	25116	0.797051	0.874011	0.0475043	0.293167	468.157	468.157	379.406	443.858	430.568	409.116	433.339	467.042	499.417	502.948	449.231	502.197	543.583	599.354	GGCCTGGTGAAGGGTCTTGGAACAGTCCTGCCTGATATTTCTGTGAGCCC
Zfand1	zinc finger, AN1-type domain 1	ILMN_1371721	361917	0.797709	0.825746	0.0488059	0.134222	207.55	207.55	197.548	160.417	189.055	177.515	240.74	234.649	212.552	190.514	205.921	229.997	226.134	245.232	CATGTTCTTCTGCCTACGGTGGAGCATCGGGAAGGTTGTGGACGTTGCAG
RGD1559896	similar to RIKEN cDNA 2310022B05	ILMN_1355122	498967	0.797731	0.849276	0.0344348	0.16205	1442.76	1442.76	1206.29	1284.28	1235.17	1347.36	1340.21	1655.8	1451.44	1538.66	1570.74	1653.8	1744.36	1404.98	AGGCAGCTCCAGGGCTCCGTGTCTTGCTCTTGGTGGCTGTGTCCAACAGA
Mapkapk2	mitogen-activated protein kinase-activated protein kinase 2	ILMN_1376451	289014	0.797959	0.850246	0.0393144	0.177259	403.223	403.223	346.384	359.174	340.493	372.03	454.534	377.929	367.756	477.348	445.655	437.427	421.819	472.712	AGGATTGAGGAGGAGCAGGTGGGGAAGAGTCTTTGTGCCATGGTCCCCCA
Scamp2	secretory carrier membrane protein 2	ILMN_1364132	65168	0.79938	0.837252	0.0112303	0.0563047	832.391	832.391	714.805	702.242	749.809	746.73	824.888	850.419	935.991	871.093	884.543	892.162	980.694	889.366	CCTCAGTGGAGTCTAGGTTCCTATCCACTCATCTTGGGGTGCTCCACAGG
Sod3	superoxide dismutase 3, extracellular	ILMN_1361581	25352	0.799825	0.828838	0.0266437	0.0873767	3433.47	3433.47	2962.25	2788.57	3122.95	3113.99	3447.87	3519.66	3964.69	3537.9	3853.32	3341.24	3693.08	4128.31	GGTGCCTGCACCCCAAGGAGAGCAGCTCCTCCGAGAGTATTTGACAACCT
Cidea	cell death-inducing DFFA-like effector a	ILMN_1361879	291541	0.799926	0.933117	0.0285163	0.570292	125.956	125.956	107.429	123.328	111.468	115.396	115.396	126.565	116.784	131.794	161.7	143.606	134.725	133.045	TGACACAGAAGAGCAGCCATCCCCCAAGGCTAGCGCCAAAGGCTGGTTCA
Cnp	2',3'-cyclic nucleotide 3' phosphodiesterase	ILMN_1364419	25275	0.800005	0.831791	0.0475857	0.142577	2610.8	2610.8	2101.78	2450.58	2559.74	2047.33	2650.17	2983.57	2851.38	2501.02	2588.52	2983.57	3020.32	2825.06	CCTGAGCCAGCAAGAGTAAGCCCCATCTGCTCTGGGGAAGTCTGAACACG
Wipi1	WD repeat domain, phosphoinositide interacting 1	ILMN_1369372	303630	0.80013	0.803459	0.018315	0.0373092	1144.83	1144.83	943.975	1034.92	1001.93	973.677	1162.63	1278.09	1267.62	1214.16	1223.72	1287.42	1335.7	1105.03	AGCCTTGGCTGCCAGTGGGCAAGGAGAATGCTGGAGTCACACAATGCTAT
Suv420h1	suppressor of variegation 4-20 homolog 1 (Drosophila)	ILMN_1365857	361688	0.800168	0.80408	0.0327412	0.0599578	254.155	254.155	208.835	208.146	213.835	249.335	262.112	303.739	270.176	257.753	266.26	264.109	265.4	302.913	GAACAGCGTGGCGACAGCGAGCAGCGTTTGTCTGATGAACTCCAGCTATC
Pdgfrb	platelet derived growth factor receptor, beta polypeptide	ILMN_1360414	24629	0.800219	0.829031	0.0186682	0.0652929	468.104	468.104	394.777	435.444	432.462	373.689	471.765	503.31	506.966	488.562	476.86	528.366	492.27	546.235	CCTGCCTGGAGCAGCAGAGGCTGGGGAATACTGCTCACAACGGTACCAAA
Trim47	tripartite motif-containing 47	ILMN_1349001	690374	0.800446	0.799658	0.0363612	0.0596832	152.066	152.066	144.107	111.66	141.341	129.698	172.356	157.408	173.556	153.204	169.595	158.321	159.293	167.998	GAGTCGCCTGGACAGCCATTTTTCAGGGCTCTTCAACTACAGGCTCAAGC
Lrrc4c	leucine rich repeat containing 4C	ILMN_1350970	311236	0.800703	0.820994	0.0422359	0.10522	2201.64	2201.64	1902.72	2048.55	1896.21	1817.02	2082.87	2523	2562.8	2194.89	2508.1	2608.23	2348.04	2127.1	ATGATGAGATCACTGGGGACACGCCCATGGAAAGCCACCTGCCCATGCCT
Gpcpd1	glycerophosphocholine phosphodiesterase GDE1 homolog (S. cerevisiae)	ILMN_1373493	362219	0.800999	0.873458	0.0288298	0.216316	1454.29	1454.29	1347.36	1179.69	1250.21	1398.1	1473.72	1550.88	1352.8	1543.73	1656.65	1513.29	1768.1	1522.59	GTATAAACCTCAGACTGCTGCCATTTCCCACCTGACCCAAACCAGCCTGC
Topors	topoisomerase I binding, arginine/serine-rich, E3 ubiquitin protein ligase	ILMN_1371948	362501	0.801406	0.879611	0.0186682	0.195703	606.207	606.207	547.858	502.789	539.428	570.195	639.501	606.925	567.379	642.684	675.225	622.185	672.149	727.385	CCCACCGAGCCATCAAGACCATTGCCATCTCCACGGACCTCATTATCCTC
Hopx	HOP homeobox	ILMN_1363702	171160	0.802362	0.852115	0.0116033	0.0776491	8317.45	8317.45	7561.57	7552.24	7295.87	6918.66	8231.36	8534.02	9100.12	8553.06	9657.27	9117.58	9235.26	8553.06	ACACCCTCGTTTAGCAGCGACAGATTCCAAGGGGCAGAAAAGCAGGTAGC
Phyh	phytanoyl-CoA 2-hydroxylase	ILMN_1350834	114209	0.802754	0.869376	0.0216475	0.171716	1250.09	1250.09	1129.49	1084.46	1161.96	1062.17	1400.15	1273.68	1257.89	1179.69	1373.4	1282.91	1358.01	1521.44	GCCACTATGGCAGCTCCGACTGCAAATATATCAGCGTGAAGGGCACCAGT
Arc	activity-regulated cytoskeleton-associated protein	ILMN_2039673	54323	0.803272	0.83239	0.0333554	0.105635	507.003	507.003	422.417	412.222	462.236	479.983	493.749	512.959	566.771	560.607	543.965	498.516	608.526	562.318	GGCCATGTTGAGGTTCCTCCATCTGCCTGGTCCATTGGTGTTCTGAGACC
Pim3	pim-3 oncogene	ILMN_1360660	64534	0.803824	0.871629	0.020241	0.169932	983.732	983.732	870.544	905.635	803.972	919.42	1047.91	1007.27	982.39	973.677	1053.14	1217.85	1032.59	1054.01	CCTGCAGTAGGTCCCTAACCCCATGTTTGTGGGAGGAGGAATTTGTACAG
Abhd4	abhydrolase domain containing 4	ILMN_1365062	364380	0.804812	0.835656	0.0112303	0.0480125	22445.4	22445.4	18116.8	20165.7	20955.1	19535.5	22940.3	22783.9	23988	24461.1	24559	23988	24966.5	24236.5	AGTGTTAACTCCTGGTGCTTTGTACTACTGGTCCAGCTGCCTCGGGCTCC
Micall2	MICAL-like 2	ILMN_1364727	288515	0.80548	0.837668	0.0197403	0.0747577	476.466	476.466	433.993	437.201	405.478	396.428	487.471	484.858	510.054	513.841	541.26	473.329	566.103	499.588	GGAAGAGACTGGTGCTGTGACTCCAGAAGGGATGCTTGAGGGTACCAGGG
Cyba	cytochrome b-245, alpha polypeptide	ILMN_1366276	79129	0.805653	0.739909	0.0495773	0.0235127	1097.56	1097.56	1022.02	952.438	836.21	894.398	1304.22	1251.57	1255.61	1185.14	1043.45	1161.96	1063.92	1339.61	CCTTCAGTGGCTCCTGCTTGAGTTTCCAAGGTGTTGCTCCCAGAGGGTGG
Clk1	CDC-like kinase 1	ILMN_1356069	301434	0.805703	0.817788	0.0288403	0.0652929	3115.14	3115.14	2813.95	2582.46	2751.18	2700.61	3751	3205.96	3065.51	3274.62	3228.29	3353.88	3180.39	3720.76	TTCTCGGCGCTGTAAGCCTCTGAAGGAGTTTATGCTGTCTCAGGATGCCG
Gadd45g	growth arrest and DNA-damage-inducible, gamma	ILMN_1367453	291005	0.807204	0.825381	0.0490085	0.114693	7237.13	7237.13	6430.92	6728.29	6300.14	5855.82	7795.66	7961.88	8437.91	6567.41	8330.14	7994.39	8078.68	6988.83	GAAGAACCGACCAGCGAGGCAGGTGTGACTCAGCAAGCAGCCTTCAGTGA
RGD1564839	similar to ribosomal protein L31	ILMN_1365054	289401	0.807452	0.839112	0.0488059	0.146693	986.062	986.062	897.896	780.899	951.952	842.876	1015.66	972.599	1084.89	1058.89	930.969	1195.54	1060.28	1121.53	CCTGCGTTTGTATGGCTCCCGCAAAGAAGGGTGGCAAGAAGAAGGGCCGT
St3gal4	ST3 beta-galactoside alpha-2,3-sialyltransferase 4	ILMN_1361562	363040	0.807729	0.865418	0.0445995	0.216367	564.591	564.591	471.292	550.539	531.345	457.234	554.435	649.52	565.136	552.195	567.202	667.305	606.666	644.938	CAGAAAGACGGAGGCATCAAGAGTGGGAGGGTGTCCTCCAGAGAGGGGTT
Insig1	insulin induced gene 1	ILMN_1362353	64194	0.808527	0.818916	0.0428472	0.087883	7399.31	7399.31	6663.04	5396.18	6848.18	7025.49	7890.8	7936.76	7410.76	8287.53	8313.73	8127.53	7572.88	7910.74	GATTGCCTTGTAAAAGGTTGAGTGTGCACGTCACTGCGTTCGGTGCGCAG
Hspa2	heat shock protein 2	ILMN_1366663	60460	0.80891	0.846187	0.0465823	0.156696	849.111	849.111	686.531	783.971	803.125	725.443	865.538	878.754	934.32	860.658	798.419	1042.64	906.888	970.12	TCTGGAGGACCCACCATTGAGGAAGTGGACTAGGCTTGCGCTGGAGTCCG
Tgfa	transforming growth factor alpha	ILMN_1349238	24827	0.809063	0.884887	0.0356271	0.270474	778.094	778.094	687.251	720.611	750.005	632.036	741.95	786.1	789.713	831.286	852.933	933.117	903.912	761.579	GTGCGCACGTACACACACCAAACTGGAAAGCGACCCCTCTCCATAGTGTG
Csf1	colony stimulating factor 1 (macrophage)	ILMN_1363245	78965	0.809506	0.783657	0.0312306	0.0318748	625.537	625.537	522.613	527.843	532.132	568.552	716.033	625.866	671.033	735.886	695.063	656.67	593.231	717.794	TGGGTGCCTGGTTGCATAAGAGCAGGAGGAGCCCCAAACCCACCTTTGGA
Ttc21b	tetratricopeptide repeat domain 21B	ILMN_1351195	295654	0.809709	0.816622	0.0235343	0.0496473	380.036	380.036	348.151	311.417	324.668	341.363	431.525	386.802	405.478	399.226	431.034	366.85	433.339	407.963	GACATGGCGGAAGAGCTGCTGAAACGGTGTCTGTGCCATAACCGGTCCTG
Ddx41	DEAD (Asp-Glu-Ala-Asp) box polypeptide 41	ILMN_1360025	314336	0.8103	0.817201	0.00945365	0.0239692	595.782	595.782	500.468	533.328	504.548	539.978	640.835	622.88	646.883	631.476	612.691	637.102	673.867	641.271	AATCGGCCGCACTGGGCGCTCAGGAAACACAGGCATTGCCACCACCTTTA
Mcm4	minichromosome maintenance complex component 4	ILMN_2039387	29728	0.810442	0.864351	0.0207173	0.134593	163.828	163.828	148.478	150.553	147.42	135.995	160.713	187.775	155.033	171.617	178.685	180.032	180.307	179.1	ATCGATGTGGAAGAGGCAAAACGCCTTCACCGGGAGGCTCTGAAGCAGTC
Scd1	stearoyl-Coenzyme A desaturase 1	ILMN_1374191	246074	0.810836	0.844726	0.00880574	0.0462272	13150.2	13150.2	11931.6	12021	11572.2	10877.7	13674.5	13530.7	13871.6	13815.6	14139.2	14641.8	14545	13871.6	GCTCTTCCCAGAGATCTACAACTATGACCCAGCCAAAGTGCAAGCCTACC
Ifi44	interferon-induced protein 44	ILMN_1366970	310969	0.811377	0.771775	0.0295882	0.0227865	220.925	220.925	203.668	178.685	205	171.066	250.476	242.7	247.907	238.694	231.629	240.202	214.797	246.399	GATTCAGAGTGGCAGCTGGACCCAGTGAAGAACATGCTGATCCTCTCAGC
Pttg1ip	pituitary tumor-transforming 1 interacting protein	ILMN_1367251	365548	0.814058	0.834587	0.0268908	0.0748753	7484.72	7484.72	6688.61	6503.25	7191.57	5992.13	7507.72	7949.42	8261.23	7836.06	7770.78	8159.26	8745.41	7697.58	AGCAGGGAGAGCAGCCACAGAACCAAGCCCATCACACCCAGTGCCTTAGT
Ripk2	receptor-interacting serine-threonine kinase 2	ILMN_1352868	362491	0.814617	0.809814	0.0471708	0.0690026	266.841	266.841	236.992	216.682	233.347	242.979	305.771	284.3	261.352	297.98	311.417	280.697	248.409	304.485	GAGCCAGATGACTGAAGCCTGCCTGAACCAATCCCTGGACGCCCTTCTGT
Zfp503	zinc finger protein 503	ILMN_1367725	305687	0.814767	0.829548	0.0421776	0.0952797	1389.2	1389.2	1252.16	1323.87	1225.68	1087.29	1412.14	1434.85	1587.47	1450.34	1420.63	1640.53	1553.95	1384.16	GCTCCAAGCGGACCCGTGGTTCAAAAGTGCATTATTTAGTTTGAGCTCCG
Tpcn1	two pore segment channel 1	ILMN_1371451	246215	0.814843	0.847753	0.0288298	0.106281	221.347	221.347	186.381	213.192	179.311	205.731	231.479	226.199	231.629	233.996	226.89	248.841	258.971	227.404	CCTGAGAAAACCTGTCCCCACAGAAGTCACCTTGAGCACACACCAAGCTG
Scarb1	scavenger receptor class B, member 1	ILMN_1359178	25073	0.815531	0.81512	0.0341889	0.0578522	276.374	276.374	246.311	241.022	229.888	248.017	286.234	319.067	299.658	280.171	273.343	323.698	316.912	272.891	CCTCAGGGTCCTTATTTTTCAGGCGTGGGGTCAAAGAGAGAGGTGTGGGC
RT1-DMa	RT1 class II, locus DMa	ILMN_2039346	294274	0.815807	0.859758	0.0380477	0.161678	300.189	300.189	259.488	246.214	272.624	290.539	310.11	300.959	331.164	299.658	313.721	319.301	307.94	370.372	CGACCTTTACTCCTGCACTGTGACGCACGAGATTGACCGCTACACGGCAA
Pygb	phosphorylase, glycogen; brain	ILMN_1362179	25739	0.816094	0.936736	0.0196711	0.5098	9511.09	9511.09	8766.86	8211.85	9000.35	8827.83	9455.26	9000.35	9388.06	9298.66	11134.5	10295.3	11456.8	9818.94	CACCACCTTGCATTGCTGTATCTGGTTCGGGATGGGCAGGAAAACGCCTC
Ptpro	protein tyrosine phosphatase, receptor type, O	ILMN_1349137	50677	0.816619	0.82206	0.0326453	0.0628584	1301.47	1301.47	1106.94	1214.16	1129.49	1110.93	1309.16	1422.05	1398.6	1418.26	1216.84	1430.56	1499.68	1452.63	CACTGGACACCGTCCCTTAAGAATACCGTTGAGCGTCTCCGTGGATTCCG
E2f5	E2F transcription factor 5	ILMN_1351213	116651	0.817176	0.845813	0.0159198	0.0596832	777.064	777.064	739.836	643.27	680.686	687.816	850.105	826.556	792.601	781.72	858.744	824.888	832.011	847.81	GTCCACCAGCATGCCCCTCCAGTGATTACACTCAGTTTCATTCAGTGCTG
Cdh13	cadherin 13	ILMN_1366675	192248	0.818269	0.817126	0.0391535	0.0637804	742.464	742.464	671.033	671.033	647.359	609.512	835.606	775.975	812.217	756.724	866.37	818.083	812.217	688.425	CACAGTCCTACAGTCCTTGTGGTGACACAGATCATGGTGGAGACCCTCTC
Ckb	creatine kinase, brain	ILMN_1370888	24264	0.818355	0.869949	0.0293855	0.16205	7163.93	7163.93	6567.41	6399.54	6102.28	6528.55	7148.46	7605.82	7424.8	7241.57	8127.53	8059.06	8358.57	6818.83	AAGTGAAGCCGTGGCCCTAGCCACCACCAGGCTGCCGCTTCCTAACTTAT
Dhh	desert hedgehog	ILMN_1370554	84380	0.818709	0.832932	0.0267382	0.0652929	2867.38	2867.38	2452.36	2793.31	2438.59	2428.96	3099.57	3232.57	2939.2	2862.5	3261.41	3047.75	3085.48	2944.67	GCTATTGTGACCTAACCCTGTAGACTGGATCAGCCCAGCAGTCATCCTGC
Dars	aspartyl-tRNA synthetase	ILMN_1365101	116483	0.819384	0.861344	0.0177895	0.092634	2833.22	2833.22	2551.73	2335.84	2645.54	2567.71	2939.2	3007.81	2754.85	3020.32	3099.57	2973.54	3071.19	3173.26	CATAATGTACGTCAGACCTCAATGTTCCCTCGTGACCCGAAGCGACTCAC
Dnajb1	DnaJ (Hsp40) homolog, subfamily B, member 1	ILMN_1369706	361384	0.820031	0.814685	0.0268908	0.0427527	24096.4	24096.4	22504.7	20545	19535.5	21798.9	27231	25238.2	24236.5	26834.2	26834.2	25560	24122.9	26317.1	CCTGGGGAGGGAATGGATCTGTTCTTTGGAGCTAGCCTGGTGCTCTGACC
Tjp1	tight junction protein 1	ILMN_1365283	292994	0.820343	0.774839	0.025637	0.0169737	1720.42	1720.42	1541.28	1528.1	1359.3	1495.53	1780.4	2061.55	1886.16	1918.72	1724.64	1817.02	1780.4	1894.91	CCTGTACCTCTTGAGCCTTGAACTTTGACCTCTGCAGCAATAAAGCAGCA
Tmem56	transmembrane protein 56	ILMN_1349355	365924	0.82308	0.796973	0.0202444	0.0211708	319.64	319.64	272.535	287.89	285.247	265.841	332.656	342.557	369.319	350.419	355.993	341.363	338.184	315.437	TTTCCGCCTGCTTGCTGAGCTTTCCAGCCCCTTTGTAAACCAGAGATCCC
Pelo	pelota homolog (Drosophila)	ILMN_2039303	294754	0.823287	0.896633	0.0428134	0.30695	1749.46	1749.46	1467.27	1516.56	1573.52	1784.84	1757.58	1856.23	1638.79	1808.47	1888.36	1907.49	1819.91	2075.09	GGTATGTCAGGCTGGTGGACAGTGTGAAAGAGAATGCGGGCACCGTAAGG
Cdc37l1	cell division cycle 37 homolog (S. cerevisiae)-like 1	ILMN_1650114	293886	0.823871	0.957576	0.0362498	0.714356	540.508	540.508	466.723	511.482	503.1	518.054	522.343	536.499	483.58	546.051	587.93	673.015	610.295	559.231	ACCATGTGTTGCAGGAAGTCGAACTGGACGGACTCTTCCCCCACCCCTCA
Rapgef2	Rap guanine nucleotide exchange factor (GEF) 2	ILMN_1361539	310533	0.824703	0.900175	0.0376834	0.306612	655.547	655.547	632.665	532.42	622.651	591.892	646.226	666.579	684.43	641.271	665.275	761.877	759.08	697.512	ACCCGTGAGTGGCTTTGTGGACGCTGCCTGTGGAGGAGGCGAAAGTGTAC
Scd	stearoyl-CoA desaturase (delta-9-desaturase)	ILMN_1359586	83792	0.82488	0.832593	0.0247564	0.0537149	38304.4	38304.4	34830.5	32188.4	36146.6	32188.4	39886	42107.9	40522	39886	39886	39246.6	40522	44417	CGTGAATCATGGGACAGACTCAAACCGTAGCACTGGGCATGTCGCCTAAC
Abca1	ATP-binding cassette, subfamily A (ABC1), member 1	ILMN_1650701	313210	0.82573	0.874056	0.0433854	0.197969	533.801	533.801	519.601	444.147	453.67	502.053	510.247	562.318	523.218	599.907	548.186	599.58	586.516	586.516	GAGCTAGGTCTCCCTTTGCACCGGGTCAAGTGTTCCAGAAGAAAGCGTCC
Ttc23	tetratricopeptide repeat domain 23	ILMN_1368874	308708	0.826062	0.807214	0.020241	0.0239692	731.056	731.056	620.015	624.236	646.226	665.275	768.697	785.777	841.987	770.587	763.644	827.522	764.98	739.207	AGAGCCACATCTGGGGCAGTGAGACCCTGCACAAAGCCTTCCTTATAGGA
Slc25a13	solute carrier family 25, member 13 (citrin)	ILMN_1361584	362322	0.827787	0.859407	0.0444784	0.146345	807.756	807.756	728.433	770.587	713.319	675.225	807.723	819.56	870.544	860.03	798.05	914.396	818.474	964.052	AATTTGGGGTGCCATGAATTATGGTCAGAGGCCTGTGTGTCTGTGAAGGG
Btbd3	BTB (POZ) domain containing 3	ILMN_1370335	311462	0.827809	0.856697	0.0422297	0.133685	713.659	713.659	656.905	593.231	638.972	658.819	731.869	721.51	742.689	776.575	744.191	726.859	733.293	880.726	GGGAGATCATGTGCTTTTCCAAGTGCCCACCAACCTCCTACTTCCGTACC
Lzts2	leucine zipper, putative tumor suppressor 2	ILMN_1367435	365468	0.8282	0.841609	0.0313583	0.0745164	421.997	421.997	358.81	375.208	390.071	373.209	473.699	437.201	462.368	407.963	423.179	461.928	479.807	444.147	GGAAAGGGGGCTAACCTGTCCCCACATTCTACCTGCCTGAAGCCAGAGAG
Smpdl3a	sphingomyelin phosphodiesterase, acid-like 3A	ILMN_1359823	294422	0.830089	0.855418	0.0264884	0.0875791	1487.48	1487.48	1340.21	1268.71	1322.24	1379.4	1596.54	1592.35	1539.31	1480.07	1609.53	1646.89	1462	1685.51	GCAGTCACATCATTGGTGCTCCTGTGATCAGCTTGTGGAATACTGAGGGC
Tsen15	tRNA splicing endonuclease 15 homolog (S. cerevisiae)	ILMN_1352015	289083	0.830398	0.882137	0.0465823	0.223115	3258.43	3258.43	3139.69	2958.83	2708.13	2958.83	3426.5	3471.27	3391.05	3047.75	3831.44	3654.08	3279.99	3409.09	GTTTACACCAAGGAGACGTTCAGAGTGGCGGAGGCTGGCTGTGTCTCTGC
F2r	coagulation factor II (thrombin) receptor	ILMN_1372371	25439	0.830768	0.904454	0.0484878	0.342844	3101.84	3101.84	2831.2	3074.03	2907.51	2499	3076.48	3063.59	3291.87	3045.74	3230.34	3460.02	3244.42	3660.87	CTGTTACCACTGCACTTGTGAACTTTCGTGTCATTGTTTTGTGTTCACCC
Htra1	HtrA serine peptidase 1	ILMN_1349449	65164	0.830841	0.910887	0.022007	0.285551	11139.2	11139.2	9679.09	9801.13	10774.4	10388.6	10956.9	10739.7	11353.5	11545	12862.3	12142	11869.7	12021	CCGAGTCAGCACTCAGAGGAAATTGATGCCCTGAGACCACAGGTGGGTGA
Srpr	signal recognition particle receptor ('docking protein')	ILMN_1361781	315548	0.831016	0.883848	0.0428425	0.218546	3737.41	3737.41	3710.46	2987.4	3322	3511.39	3941.57	3773.2	3883.15	3668.82	3874.26	4010.69	4150.88	4203.54	GCCCCAAAGCATCAGTTAGGCCTTGTTACAAATGCGAGGTAAGTGCCCAC
RGD1308299	similar to chromosome 6 open reading frame 130	ILMN_2039440	367214	0.832255	0.933007	0.0353961	0.497235	250.008	250.008	210.679	239.988	241.104	228.73	228.787	257.578	251.867	247.907	266.157	284.403	265.517	289.167	GAGTTTAGAGGCCATGAAGATTGGATGCGGTCTGGATCGTCTGCAGTGGG
Nkiras1	NFKB inhibitor interacting Ras-like 1	ILMN_1361699	305751	0.832948	0.928248	0.0485269	0.498134	2181.77	2181.77	1825.87	2184.35	2039.37	1976.92	2210.58	2219.25	2164.78	2039.37	2599.74	2492.25	2303.67	2238.04	AGTCCTGCTCAGCTGGGATTAGAAGTGTGTACCACCATGCTGTCTTGGCC
Swap70	SWAP switching B-cell complex 70	ILMN_1365404	293410	0.83308	0.864502	0.0149298	0.0661107	1627.26	1627.26	1444.7	1427.59	1497.49	1465.6	1624.99	1707.61	1721.87	1696.12	1790.08	1706.62	1775	1733.04	GACTCCCATTTGGCCGATGCTCTGATGCTCGTGGGCCTCTCCTAAGACTC
Dnaja1	DnaJ (Hsp40) homolog, subfamily A, member 1	ILMN_1365695	65028	0.833285	0.888613	0.0311934	0.19882	26212.7	26212.7	24236.5	22940.3	22783.9	24966.5	26539	26024.7	25560	28732.3	28921.2	28035.6	26834.2	30148.4	GAGCATCACCCCAGAGGTGGCGTTCAGTGTCAGACCTCTTAATGGGCCAG
Pfn2	profilin 2	ILMN_1370459	81531	0.833292	0.887561	0.039669	0.219412	5618.3	5618.3	5255.42	4598.73	5151.33	5352.82	6037.65	5505.28	5585.01	5784.72	6163.79	5755.67	5943.43	6555.09	GTCAATAGCACGTGATGAGTGCAGCTGTGGAGAGAAAGGCACTTCCTCCC
C1r	complement component 1, r subcomponent	ILMN_1364055	312705	0.834145	0.864804	0.0313583	0.115313	1076.45	1076.45	912.486	1014.41	982.39	955.291	1120.45	1154.11	1133.68	1059.39	1080.17	1247.23	1164.39	1143.81	CCTGGGGCATTGGGTGTGGTGAGGGATACGGCTTTTACACCAAGTTACTG
Eif4g3	eukaryotic translation initiation factor 4 gamma, 3	ILMN_1362874	298573	0.835143	0.954521	0.0332828	0.658402	1876.68	1876.68	1787.54	1838.39	1570.74	1776.21	1858.45	1892.66	1811.84	1733.04	2069.92	2175.37	2047.33	2044.45	TGCAAAGCAGCCATTGTCGCCGACTGTTCTACCTTCAGAGTGGACACTGC
Ss18	synovial sarcoma translocation, Chromosome 18	ILMN_1364660	361295	0.835468	0.818706	0.0339435	0.0389521	1299.95	1299.95	1146.12	1190.42	1159.16	1088.19	1378.03	1389.19	1512.34	1323.12	1304.22	1419.08	1317.91	1448.17	GGTCAGTAGAAATAGGCATCGAGTGTGACCAGGCGAGGTGTGGAAAGCCT
Txndc12	thioredoxin domain containing 12 (endoplasmic reticulum)	ILMN_1366409	298370	0.836805	0.849119	0.0358028	0.0816613	2182.64	2182.64	1843.96	2062.33	1938.54	1951.93	2244.93	2253.03	2293.43	2386.27	2127.1	2460.52	2296.05	2442.05	ATCCCTGTTTGCACGGATGTGCGTCAAGAATGGCTGTGTGCTGAGGCTCA
Aldh18a1	aldehyde dehydrogenase 18 family, member A1	ILMN_1649739	361755	0.837251	0.932409	0.0422359	0.497235	364.817	364.817	316.368	348.151	337.069	342.955	347.46	402.077	347.46	347.033	418.175	378.815	399.405	409.539	TCCGGCCTCCTTGTGTGTGTCTGTCTCTGTTACTGGGGCTGAATCTGGGG
Cyb5r2	cytochrome b5 reductase 2	ILMN_1373498	365345	0.837903	0.810385	0.0433854	0.0383521	561.783	561.783	500.694	497.541	496.286	480.826	623.069	625.408	576.449	613.613	606.481	549.617	551.168	656.424	GCTTCTAGGCTTGGAGGCTGGGAAGGAAGCCACTTTCTCCATGGCTTAGT
Cst3	cystatin C	ILMN_1355561	25307	0.839284	0.842963	0.0435588	0.0787114	28520	28520	27531.6	23797.3	26024.7	24461.1	28921.2	28921.2	32755.8	30148.4	29321.1	29708.1	31401.5	30731.2	TCTACAGCGTGCCCTGGAAAGGCACACACACCCTGACAAAATCCAGCTGC
Slc6a8	solute carrier family 6 (neurotransmitter transporter, creatine), member 8	ILMN_1376744	50690	0.843483	0.887049	0.0394594	0.186997	970.849	970.849	834.005	935.991	889.366	869.197	925.285	1054.52	985.636	1013.44	1090.55	1000.18	1039.05	1051.9	CAGGGAGGTGGGGCTGGGTAAGGGTGCAAGCCTTTGGGGACATTCTTACT
Lepre1	leucine proline-enriched proteoglycan (leprecan) 1	ILMN_1361231	114200	0.84926	0.908535	0.049878	0.305201	598.115	598.115	555.118	595.191	528.242	518.929	591.219	615.6	584.435	624.933	604.767	683.037	649.52	648.926	ACAGCCTTCTTCATGGTGCTGCTGTTCTCGGAGGAGTGGGCATGGCAGGA
Siah2	seven in absentia 2	ILMN_1350607	140593	0.852879	0.915586	0.0399283	0.306612	525.602	525.602	491.854	495.769	468.677	480.198	550.963	515.166	508.764	540.788	529.447	586.231	583.318	572.879	ACGGGGACACAACTCCTGGGGCTTGCCTGCTCTTGGGTTCTCAGAGTTCT
Lhpp	phospholysine phosphohistidine inorganic pyrophosphate phosphatase	ILMN_1357051	361663	1.15053	1.10549	0.0411812	0.183594	1385.16	1385.16	1455.25	1545.75	1506.01	1497.49	1350.87	1357.32	1358.01	1364.14	1304.73	1296.25	1291.26	1325.7	GCCCACCTCTACAGTCAAGGGTGCAGGCACAGAAAGCACCTTAGAGTCCG
Thumpd1	THUMP domain containing 1	ILMN_1369217	309041	1.16548	1.13354	0.0495137	0.148635	1653.14	1653.14	1853.25	1825.87	1701.02	1880.99	1646.2	1558.15	1615.74	1582.31	1482.46	1550.08	1536.97	1661.4	GCATGCTGGTCCTGCTCTGCAGACAAAGGAGTTAAGCCTGGTCCTGTAGG
Mettl22	methyltransferase like 22	ILMN_1351167	287054	1.17127	1.09182	0.0473051	0.324113	1091.15	1091.15	1166.77	1189.33	1170.47	1211.45	1095.18	1044.59	1159.97	1043.45	1076.72	953.7	1029	989.443	AGCAGCTGGAGCTCTGGAAGATTGTGGTCGAGCCAGCAGCATGAGTCACC
Tmem176b	transmembrane protein 176B	ILMN_1355909	171411	1.17339	1.13677	0.0445995	0.146466	21154.5	21154.5	23592.7	22608.9	23797.3	23165.8	19978	20955.1	19430.3	21648	19978	18840.5	21209.5	19430.3	ATTCGGCACCGGCCTCCCCGACCAAAGAGAAGATCCCTGTTACCCCATGA
Evl	Enah/Vasp-like	ILMN_1376450	79115	1.17359	1.17935	0.0464544	0.0679898	3705.44	3705.44	3976.74	4397.95	3877.58	4287.79	3601.02	3507.84	3386.42	3513.92	3564.6	3633.61	3560.49	3323.91	TGTCAGGATGCAGCACAGCTCCAGCAGCCACAGTGTCCCAGTTTGTCCAC
Pithd1	PITH (C-terminal proteasome-interacting domain of thioredoxin-like) domain containing 1	ILMN_1356820	298557	1.17436	1.12746	0.0460507	0.177131	4942.83	4942.83	5137.69	5842.12	5362.36	5391.96	4991.58	4854.7	4734.36	4681.31	4877.52	4610.77	4653.47	4360.05	TGGAGTCCTTTCTGTGTGGGTGACCTGTGTGGGGTAAGATTGAGACCTGG
Mapt	microtubule-associated protein tau	ILMN_1354816	29477	1.17469	1.11905	0.0461819	0.207634	9541.82	9541.82	10269.9	10197.3	10924.9	10433.3	9117.58	8757.42	9571.28	9960.15	9466.86	8596.65	8786.46	8766.86	GGGTTACTTTTGGGCAGTATTGCAGTCTCACCCTCCCGATGGGCTGTAGC
Mrps17	mitochondrial ribosomal protein S17	ILMN_1363698	288621	1.17573	1.09174	0.0365597	0.306267	756.972	756.972	824.888	849.516	804.379	812.573	701.039	749.144	780.176	786.888	720.33	695.772	674.14	709.422	GAAGAGCTCAAGTCCTCCTGAACCTGGGGAAGAGGGAGCCAGAGGATGGA
Psmg1	proteasome (prosome, macropain) assembly chaperone 1	ILMN_1351775	288236	1.17603	1.05938	0.0465027	0.559637	2896.14	2896.14	2916.82	3354.93	3054.87	3154.9	3018.1	2882.13	2890.18	2978.41	2487.75	2782.7	2704.6	2633.45	TTACACATGACCCCACAGATGTAGCCATGACCTGCCTGTCCAGGGGCAGC
Bcap29	B-cell receptor-associated protein 29	ILMN_1368917	298943	1.18396	1.03079	0.0469226	0.794691	2296.62	2296.62	2474.37	2415.56	2519.47	2409.4	2665.79	2348.04	2342.02	2192.26	2010.69	2109.64	2036.94	2137.08	ACTGTCACGACACTGAGTTGAACCTATGTTGCACTGTGGAGTTCTCCACT
Rabac1	Rab acceptor 1 (prenylated)	ILMN_1368049	83583	1.18722	1.14046	0.045554	0.166097	16115.6	16115.6	17404.7	17679.5	17542.4	18717.2	14459.2	14963.3	16265.8	16970.6	15600.9	14578.9	15518.6	14408.2	AGCCTAACTCTGAGCCTTCCACCCTAGACCTCAAACCCGGGGAGAGGCTT
Arhgdia	Rho GDP dissociation inhibitor (GDI) alpha	ILMN_1364052	360678	1.18733	1.1105	0.0310319	0.223426	8340.13	8340.13	9711.36	9314.01	8693.05	8896.54	8261.23	7846.73	8620.52	8231.36	7826.65	7552.24	7961.88	7479.29	TCCCTGGACCCAACCAGGACAAACGTGGGACCAAGTTCACGCAGTTGGGA
Tcta	T-cell leukemia translocation altered gene	ILMN_1364641	306587	1.18879	1.14727	0.0439389	0.148625	1678.15	1678.15	1682.49	1949.59	1910.86	1913.8	1540.28	1585.16	1632.32	1737.32	1588.89	1582.31	1494.29	1598.76	CACAGCCTCATGCCCACCCACTGACATCACTACAAGAGTCAAGGTCTCAC
Dclk1	doublecortin-like kinase 1	ILMN_1358052	83825	1.18978	1.09012	0.022765	0.296623	1754.1	1754.1	1962.5	1896.21	1863.64	1930.83	1673.28	1754.35	1873.76	1723.88	1581.42	1614.19	1638.3	1597.86	GGTGGTAGTCTGGTGATGGGACTTGCCCTTCCTTACCAACAAGACCAGTC
Dirc2	disrupted in renal carcinoma 2	ILMN_1376332	303902	1.18979	1.11261	0.0325389	0.22653	2264.42	2264.42	2501.02	2604.21	2426.46	2418.14	2182.94	2123.35	2368.75	2271.43	2038.32	2000.46	2223.96	2102.97	GTGCTGGCACAAGTGTGAAGTCCAGCGCCCACTGTAACTTACCAGGTTAG
Sybu	syntabulin (syntaxin-interacting)	ILMN_1366260	500865	1.19099	1.17446	0.0276286	0.0656221	2327.67	2327.67	2524.99	2436.85	2787.26	2677.63	2251	2243.4	2210.58	2162.11	2188.76	2117.68	2193.43	2244.93	GTGCCCCTGCCGTGTTGTCTGAGGTGCCCGTTCTTATACTAATGGTTCAG
Ifi27	interferon, alpha-inducible protein 27	ILMN_1650955	170512	1.19227	1.09417	0.0335222	0.323636	11023.6	11023.6	11889.6	11385.3	11889.6	13078.5	10493.2	11167.6	10956.9	11438	9933.6	9801.13	10716.1	9984.62	CCCATTGGAGTCAAGACTGCTGTCGCCATGCTTGGGGGAGCCATGACAGT
Ube2l6	ubiquitin-conjugating enzyme E2L 6	ILMN_1373472	295704	1.19258	1.0754	0.0485269	0.491741	1493.92	1493.92	1693.89	1549.05	1633.25	1619.52	1571.83	1477.8	1522.59	1467.27	1285.93	1276.93	1352.8	1544.61	TGGGGGGAACTGTGTGGTGGGTACTCCTTCCTGGAGTCATCTGGCTGTAG
Morn4	MORN repeat containing 4	ILMN_1359602	293950	1.19345	1.15817	0.0483602	0.141797	784.108	784.108	861.925	856.97	873.657	901.916	790.061	730.311	723.927	774.436	739.606	644.017	783.556	768.697	GGCAGAGGGCAACCCTATCCGGGCATCTGTGAAATGATCTGGAATCGCAC
Armc8	armadillo repeat containing 8	ILMN_1354145	315949	1.19373	1.22916	0.0480537	0.0459511	513.384	513.384	566.771	546.235	634.773	589.367	466.954	493.27	433.56	508.094	514.419	474.71	483.392	483.195	GACTCCTTCTATTTGCACACGTCACCTTGGACTGCAGGGAGCTGTTTTGC
Nol10	nucleolar protein 10	ILMN_1373964	313981	1.1939	1.14331	0.0469226	0.17511	386.752	386.752	419.29	468.926	418.333	411.88	381.052	407.774	366.756	347.911	351.261	382.615	358.621	345.945	GAAGTTAAAGGGAGGCACCACCATGCCAGCCAGAAAGTCTGTCCTCACTG
Serp2	stress-associated endoplasmic reticulum protein family member 2	ILMN_1358457	498546	1.19397	1.15559	0.0469226	0.145518	1439.89	1439.89	1448.86	1721.87	1560.38	1696.12	1428.32	1336.59	1425.77	1360.27	1371.03	1246.75	1389.19	1368.21	GCGGGTCTATAGGAAGCGAACAAGCCATGGGTGATAGAAAGGCGGTCCCC
Got1	glutamic-oxaloacetic transaminase 1, soluble (aspartate aminotransferase 1)	ILMN_1356126	24401	1.19492	1.20135	0.0365597	0.0562831	8113.93	8113.93	8731.7	9117.58	9278.07	9502.32	8059.06	7191.57	7382.94	7875.06	7655.07	8313.73	7247.08	7464.62	GAGTCCTGTCCCCAAAATCAAGTTGTCTGAGGAGCCGGCTGTGACTGTGG
Arhgap21	Rho GTPase activating protein 21	ILMN_1364451	307178	1.19496	1.16349	0.036758	0.108295	1757.56	1757.56	2102.97	1954.7	1907.49	1888.36	1800.2	1597.86	1685.51	1666.58	1643.05	1642.07	1752.18	1536.09	ACACAGGTGGATACAGAACTCCCATTCCTTAGTCATTCCAGGCGGATCTG
Slc9a6	solute carrier family 9 (sodium/hydrogen exchanger), member 6	ILMN_1650351	302863	1.19534	1.13792	0.0313583	0.151873	3803.42	3803.42	4167.43	4431.21	4318.38	3954.79	3917.95	3580.48	3732.95	3592.01	3391.05	3413.97	3564.6	3743.39	GTGCATGAGTGAACTGCTCGTGGACCTGTGTTTCTGTTGTTCGTGGAACC
Tppp3	tubulin polymerization-promoting protein family member 3	ILMN_1356424	291966	1.19546	1.09264	0.020577	0.284451	9522.86	9522.86	11007.9	10025.8	10514.2	10119.3	9388.06	9388.06	9657.27	9679.09	8866.55	8766.86	8896.54	8313.73	CTATGACGCCAAGGTGAAGAAGTGACACCTGCCAAAGCCCCCAGGGAGGT
Ift57	intraflagellar transport 57 homolog (Chlamydomonas)	ILMN_1351336	303968	1.19592	1.10758	0.0282805	0.248276	1077.94	1077.94	1163.64	1237.77	1159.57	1175.98	1108.66	974.301	1073.44	1125.58	981.555	973.253	988.278	1017.02	ATCGGGGTTGTGGAGCACACGCTGCTTCAGTCAAAGCTCAAGGAGAAGTG
Pim2	pim-2 oncogene	ILMN_1354345	317366	1.19747	1.1028	0.0469226	0.336494	506.832	506.832	541.555	532.642	559.457	592.411	511.482	482.519	501.14	522.613	505.238	494.313	425.288	437.758	ATTGTGTACTGGATGTGGAGAGTGGCGCGTGTGCCCTCCTGTCCCTTCTC
Exoc6	exocyst complex component 6	ILMN_1349112	50556	1.19766	1.11358	0.0495355	0.296281	1020.74	1020.74	1039.91	1082.98	1241.02	1140.27	973.992	1045.35	988.278	1029.95	985.297	927.288	989.708	856.611	CAGAAGCTGATCGAGACAGTGGTGAAACAGCTCAGAGGCTTGGTGACCGG
Sharpin	SHANK-associated RH domain interactor	ILMN_1373042	81859	1.19772	1.19413	0.0480058	0.0824346	1565.04	1565.04	1698.92	1792.88	1770.27	1792.88	1506.01	1406.29	1538.66	1459.01	1564.6	1484.75	1573.52	1285.19	TATGCCCTCTTGTCACAGGCCCAACCACCACCTGAACTTTGGAGGGGACC
Cct4	chaperonin containing Tcp1, subunit 4 (delta)	ILMN_1350731	29374	1.19922	1.15403	0.0264884	0.106939	8130.47	8130.47	9196.93	9729.24	8572.02	8786.46	8358.57	7681.42	7836.06	7552.24	7451.16	7605.82	7744.02	7424.8	GAGGCTGGCTGACTGGCACGAGTATGGAGAGAAGTATTGTGGCTAGAGTG
Mettl2	methyltransferase like 2	ILMN_1370775	363687	1.19966	1.09246	0.0251361	0.316136	214.966	214.966	248.017	230.755	238.507	224.371	212.73	212.273	212.115	224.482	201.122	187.124	188.973	207.912	GTGGAGTTCAAAGGACAACTTGCAGGGGTCGGTTCTCTCCTACCTGTTGG
Tes	testis derived transcript	ILMN_1351679	500040	1.20291	1.09422	0.0207173	0.295538	4652.47	4652.47	5184.11	4977.67	5105.65	5129.82	4844.29	4681.31	4391.11	4734.36	4164.79	4036.49	4251.04	4516.72	GCTATAGACACAAAGGCTGTCTTCTTTGCCTGTGCACGCGCATCCTTGGG
L3mbtl2	l(3)mbt-like 2 (Drosophila)	ILMN_1368529	300320	1.20357	1.16032	0.0332626	0.120527	1434.07	1434.07	1600.34	1804.02	1546.66	1478.53	1378.81	1392.68	1350.44	1404.56	1329.93	1340.21	1284.64	1374.07	CAGTGAGGCCCCTGCTTCCTGTCATGTAGTGACTGTAGTGTGCTGCGTGA
Map2k1	mitogen activated protein kinase kinase 1	ILMN_1361975	170851	1.20371	1.1233	0.0187073	0.16205	6063.62	6063.62	6672.23	6829.95	6869.92	6456.27	5833.13	6176.83	5750.07	6127.66	5611.82	5275.69	5640.68	5765.2	GAGCCCATCACTGCCATGATAGCTGGGGCTTCAGTCTGTCTACTGTGGTG
Mlst8	MTOR associated protein, LST8 homolog (S. cerevisiae)	ILMN_1372708	64226	1.20419	1.11007	0.0396304	0.297991	2162.13	2162.13	2231.98	2385.09	2464.92	2452.36	2105.7	2009.18	2239.9	2236.34	2141.88	1902.72	2061.55	1821.57	CCCTGGACTCTTGGCCTGTGCAGAACATGGGATTTTGGAGTGTGTGTGAG
Uhrf2	ubiquitin-like with PHD and ring finger domains 2	ILMN_1357820	309331	1.20479	1.15422	0.0430719	0.158048	1443.18	1443.18	1564.6	1564.6	1636.58	1680.61	1512.34	1291.26	1391.85	1395.74	1415.2	1196.06	1394.89	1353.49	CTCCTAGTGGTCTCCATCTGCAGCTTAGGAGGGCTGTGCTGGCTTTTGAG
Arpc5	actin related protein 2/3 complex, subunit 5	ILMN_1373122	360854	1.20584	1.17725	0.0233799	0.0695911	11089.4	11089.4	11731	12400.1	12364.7	13414.4	10821.7	10388.6	10295.3	10853	10466.8	9933.6	10924.9	10046.6	AGTTCTGAAACCAACCACCCGAATGCCTGTGGCCAAGAGGGAAGCAGCCC
LOC100360417	RUN and SH3 domain containing 1-like	ILMN_1354182	100360417	1.20678	1.23221	0.0443611	0.0496473	3228.66	3228.66	3478.15	3592.01	3736.94	3950.33	2967.08	2916.82	2951.77	3131.66	3294.34	2813.95	3306.32	2837.27	TACTGGATGGAAGCCTGGACACCCCTGGTGGGTAAGCCTGTGCCAATGGT
Apopt1	apoptogenic 1	ILMN_1357524	299341	1.20749	1.12982	0.0249165	0.176777	1295.21	1295.21	1323.12	1478.53	1427.11	1525.23	1200.1	1274.65	1333.88	1280.73	1177.21	1150.52	1216.32	1215.87	CTTCATGGGGAAGGTGGCCCTGGAGAGGATGTGGAGCAAGCTGAAGCAGA
RGD1560394	RGD1560394	ILMN_1368748	289728	1.20826	1.08785	0.0152585	0.304348	2259.61	2259.61	2395.47	2537.72	2508.1	2461.82	2225.65	2325.35	2386.27	2170.19	2015.25	2077.64	2080.27	2021.98	CCTTCAGGACCTACGGAAAACCGCCTACAGCCTGGACGCACGGACGGAGA
Flot2	flotillin 2	ILMN_1350025	83764	1.20873	1.13577	0.0456699	0.222659	1760.57	1760.57	1986.65	2019.88	1850.12	1974.53	1684.58	1738.89	1652.5	1819.91	1662.36	1595.64	1809.76	1430.56	TATAGGCCTTCTTCCTGCTAGTGAATGGGGCTCTCCCAGGGGGCAAGGCT
Stambp	Stam binding protein	ILMN_1366608	171565	1.20881	1.19713	0.0381894	0.0775974	732.869	732.869	836.21	804.379	861.925	814.437	771.412	645.779	652.311	707.476	721.51	635.002	688.909	700.644	AAGGCTTTCACCCCCATGGCAGAGACCCACCGCTGTTCTGTGACTGCAGC
Slc7a7	solute carrier family 7 (amino acid transporter light chain, y+L system), member 7	ILMN_1358568	83509	1.20881	1.12852	0.0484713	0.25805	2149.9	2149.9	2179.15	2553.16	2405.01	2415.56	2032.65	1976.92	2243.4	2210.58	2086.14	1778.02	2071.56	1970.08	GTGGATAATGCAGACTGTGGCGGAAGCAGGCCATTTCTGAGGCTTGGTTC
Rbms1	RNA binding motif, single stranded interacting protein 1	ILMN_1376410	362138	1.2104	1.18194	0.0235916	0.0690026	3388.27	3388.27	3680.44	3769.01	4031.32	3799.3	3339.09	3161.34	3369.91	3060.38	3278.04	3180.39	3255.04	2916.82	GTTCCCGTTGAGGAAGCAAGTGGCCAGCAGCAGGTGACTGTGGAGACGTC
Dock11	dedicator of cytokinesis 11	ILMN_1349412	313438	1.21045	1.19384	0.0313583	0.0698823	5481.18	5481.18	6145.97	6491.57	5967.62	6193.67	5720.73	4722.46	5372.53	5001.48	5177.21	5029.13	5300.13	4977.67	AGCAACTCGAAAGTGCCTGAAACTCGCAGCCGTGCGCTTGCTTTGTACTG
Ppp1r1c	protein phosphatase 1, regulatory (inhibitor) subunit 1C	ILMN_1359717	499818	1.21071	1.06113	0.0355936	0.59352	5102.55	5102.55	5293.78	5365.5	6176.83	5396.18	5112.02	5151.33	5592.33	5070.46	4446.14	4360.05	4592.84	4948.93	GTGCTTGGGACGAGTGTGAGTGGGGATTAATGGAAGAGGAATGTTTACGG
Lyplal1	lysophospholipase-like 1	ILMN_1649832	289357	1.2111	1.19599	0.0358001	0.0775024	762.007	762.007	845.413	906.236	901.916	799.652	715.818	702.564	708.359	758.107	682.475	653.406	753.625	764.238	CATTCCAGGCAGCAGTGTGGTGGCTCTTGATGCCGAGTTCTGCCCGACTT
Prkcb	protein kinase C, beta	ILMN_1351123	25023	1.21113	1.1186	0.0266161	0.226997	4643.03	4643.03	4995.93	5119.01	5266.93	5172.12	4663.4	4322.34	4643.61	4753.96	4276.23	3874.26	4625.39	4225.36	CATGGTGCCTCTGTTGGCATCCGTCATGTGGAGAGCTTGTCTTAGAGGGC
Klhl29	kelch-like 29 (Drosophila)	ILMN_1371619	298867	1.21218	1.16002	0.0463583	0.164921	787.202	787.202	875.202	946.937	819.56	890.666	709.229	740.886	809.133	785.777	686.352	764.98	794.994	671.266	TGGCGTGCATCTGCCTCCAAGGGAGGTGTTAGTGGTCAACAAGACTCCGC
Ndn	necdin homolog (mouse)	ILMN_1358752	308690	1.21247	1.08087	0.0355385	0.460864	19904.1	19904.1	21798.9	22034.1	21648	21648	20545	19978	18235.8	22034.1	19430.3	17494.4	18427.8	16627.6	GGGACTGATGGTCCGTATCGACAAAGAAGGCCCTGGAGAGTTAGCAGGAC
Nipsnap3b	nipsnap homolog 3B (C. elegans)	ILMN_1368304	313211	1.21523	1.15127	0.0247303	0.133669	3279.08	3279.08	3729.34	3688.14	3519.66	3736.94	3175.4	3221.83	3016	3337.48	3063.59	2746.43	3022.83	3261.41	AGGAGGTGCTGAGCTACCGCACTGCCCTCTGCATGTCTGAGACTTCATGT
Emb	embigin	ILMN_1359464	114511	1.21628	1.13394	0.0310319	0.201972	572.156	572.156	599.907	635.838	619.426	696.307	577.601	575.199	562.318	532.642	571.46	523.595	486.438	516.508	TTACCCTCTCTGGGAGATCAGGGGGACAGGGCAGACACCAGCAAAATCAG
Mkks	McKusick-Kaufman syndrome	ILMN_1356194	311456	1.21634	1.15953	0.0480058	0.177089	650.702	650.702	663.668	798.05	775.09	690.74	633.526	589.367	620.758	676.77	599.907	548.186	626.643	628.625	GGGTGACCTGTACTTTTCCACTGGCGGGATAGGAGTCTTCACTTCTCATG
Aacs	acetoacetyl-CoA synthetase	ILMN_1353563	65984	1.21669	1.13121	0.0422297	0.247665	1890.54	1890.54	2120.35	2345.88	1977.8	1987.97	1879.07	1831.9	1726.91	2009.18	1668.76	1863.64	1751.09	1638.79	CTCAGAGGAAAATGGCCGCGTGCTCCCTCCTAATAGTTCCGGGCTCTTTC
Gls	glutaminase	ILMN_1365210	24398	1.21671	1.24256	0.0415352	0.0477089	2725.26	2725.26	3177.96	3256.85	2998.93	3083.59	2662.74	2476.76	2445.12	2489.92	2856.74	2571.97	2659.15	2235.34	GATAACAGCAAGGACCCTGTAAGTGTGTGAATGAGCCGCTGACTGCTGCC
Snx15	sorting nexin 15	ILMN_1356358	293691	1.21714	1.09716	0.0298613	0.353372	315.466	315.466	353.2	346.741	358.152	332.047	289.256	325.291	332.771	321.007	288.737	258.067	298.885	297.98	GTGGCATCTGGGCCACTTATCTGTCAGTTCACACATCTAGAGCCAGGGTC
Atp1b3	ATPase, Na+/K+ transporting, beta 3 polypeptide	ILMN_1369650	25390	1.21866	1.16865	0.0202139	0.0878834	20361.5	20361.5	24122.9	21798.9	23165.8	22608.9	20955.1	18840.5	18546.3	20165.7	18978.6	18478	19654.4	18116.8	GCTCCCAATCCCAAACATGCAGAGTGGGGGTCTCGTCGTCTTCTGTGTGT
Klc4	kinesin light chain 4	ILMN_1369588	316226	1.21947	1.17591	0.0182924	0.0698823	859.536	859.536	1003.24	988.659	946.11	940.571	853.914	809.429	807.072	827.522	827.232	797.364	831.567	727.642	TATGCACCTCAGGGATGCGCCTACTGCTGGCTTTTCCGTCAGTTTGGGGC
Ifi27	interferon, alpha-inducible protein 27	ILMN_1374967	170512	1.21995	1.11231	0.0419695	0.327588	10706.9	10706.9	11353.5	12595.8	11630.9	11869.7	11630.9	9878.87	11007.9	10197.3	10956.9	9571.28	9177.9	9260.71	CCAAGGTGGCTGACATGGCAAGAGAGGAGGCAGACATGGGAACAGAGGTG
Ampd3	adenosine monophosphate deaminase 3	ILMN_1369934	25095	1.22007	1.12578	0.0287187	0.226997	704.762	704.762	794.58	812.573	809.133	720.996	725.19	670.612	662.232	728.121	685.243	588.03	655.816	643.27	GACTCTGCCAGCCTTCCAGTGTTCACACAGCGTATGGAAGGAACCATGTC
Phkg2	phosphorylase kinase, gamma 2 (testis)	ILMN_1358410	140671	1.22105	1.22532	0.0148488	0.0267348	933.648	933.648	1099.18	1024.97	1056.43	1092.5	931.675	845.947	863.73	847.342	914.963	876.701	850.419	857.483	CCCCATCATTGCCACTGACCTGGAAGGAGACTCCAGTGCTATCACAGAGG
Tpgs2	tubulin polyglutamylase complex subunit 2	ILMN_1349756	361301	1.22111	1.18107	0.0306009	0.10061	3632.56	3632.56	3586.07	4368.89	4153.48	4360.05	3418.47	3409.09	3458.07	3618.14	3434.85	3493.81	3247.17	3274.62	GGGGACTGGAAGGATGGCTCAGCAGTTAGGAGCGTGGACTACTCATGCAG
Arpc2	actin related protein 2/3 complex, subunit 2	ILMN_1367825	301511	1.22184	1.18972	0.0251361	0.0747577	10804.3	10804.3	12189.4	11676.7	13078.5	12054.3	10295.3	10025.8	10676.2	10163.7	10140	9776.78	11042.4	9196.93	GGAGGAAGCACTGTTGACCGAAGGCTGGACCGCTTGCTACTGGATAATCG
Gsto1	glutathione S-transferase omega 1	ILMN_1349038	114846	1.22222	1.16666	0.0214121	0.102023	3949.88	3949.88	4255.63	4965.05	4189.07	4413.52	3606.35	3826.52	3887.73	3930.51	3604.73	3720.76	3604.73	3620.95	AAGTCTCTACCTACAGGACAGCCCCGAGGCCTGTGATTATGGGCTCTGAG
Mafg	v-maf musculoaponeurotic fibrosarcoma oncogene homolog G (avian)	ILMN_1364637	64188	1.22265	1.18494	0.0361548	0.109502	5512.02	5512.02	5930.82	6066.65	6728.29	6250.94	5372.53	5293.78	5129.82	5261.09	5654.66	4794.15	5423.35	4605.87	GTGGAAGGTGTGTCAGTGTGTCCTGCGATGGGTCCGGTGTCACTGTTTAC
RGD1562339	RGD1562339	ILMN_1365803	498107	1.22337	1.20625	0.0306009	0.0679898	79.1057	79.1057	93.3079	85.747	85.1083	96.6165	75.3193	73.6642	76.6408	73.0778	78.0806	65.8855	72.7137	78.5191	CTACGTGCAGAAGCAGCCCCATTCCCAGAAGATGAGCCCTGAGGAGGTCT
Zyx	zyxin	ILMN_1370287	114636	1.22382	1.12212	0.0421776	0.296958	75.761	75.761	87.3375	83.0017	85.6315	81.0098	65.7266	83.0809	73.9816	78.5107	67.5866	63.5239	73.0778	71.4511	CTCTTGGAGTTGAAATAAAGGGTCTTGATGGGGAAAAAGATCAGGGGAGG
RGD1559786	similar to RIKEN cDNA 0610037L13	ILMN_1372093	298384	1.2245	1.23746	0.0422359	0.0578522	196.84	196.84	216.445	243.472	223.474	221.862	191.105	191.337	179.747	169.533	207.912	178.101	165.504	189.637	ACTGAGTCTCGTGGAACCGAAGATCCCCACACAGCAGACAGAGCTGTGAG
Tmeff2	transmembrane protein with EGF-like and two follistatin-like domains 2	ILMN_1363692	363228	1.22458	1.23124	0.0112524	0.0212504	2535.82	2535.82	2859.44	2822.54	2962.25	2990.23	2390.97	2497.62	2322.01	2243.4	2381.98	2326.36	2384.18	2406.31	CTAGAGGGAGCATGTTTCCCAGTGGCCGGACAACCGACAGCTTGGACTAC
Gpx2	glutathione peroxidase 2	ILMN_1368854	29326	1.22475	1.25731	0.0173054	0.0199454	932.754	932.754	1026.54	1166.77	1083.84	1036.88	867.697	884.543	861.925	814.193	919.987	877.234	847.342	874.803	AGTCCACTGGGGGCTCTAAGTCTGGGGTAGGTGCTAGGCCTTCTTCACAG
Lcp1	lymphocyte cytosolic protein 1	ILMN_1376765	306071	1.22522	1.198	0.0184634	0.053306	3125.19	3125.19	3558	3650.88	3415.93	3586.07	2931.56	2998.93	2892.07	3038.33	2740.34	3003.48	2719.32	3154.9	CATGTAGCCTCAGATGATGTTTGCCCATCTGCCTCCACGAAGTAAGGATA
Atg3	ATG3 autophagy related 3 homolog (S. cerevisiae)	ILMN_1373265	171415	1.22659	1.11	0.0490246	0.376074	528.073	528.073	635.838	640.835	564.196	510.45	541.555	548.186	494.694	526.346	504.407	501.717	464.728	440.793	GTGATGAAGAAAATTATTGAGACCGTTGCAGAAGGCGGGGGAGAGCTTGG
Exosc5	exosome component 5	ILMN_1373241	308441	1.22666	1.20907	0.0302411	0.0679898	709.907	709.907	730.311	899.111	820.468	797.364	669.959	695.548	677.097	637.102	678.682	639.279	701.308	623.556	GGCCTGGGTACAACCCTCTCTTCACCAGGACACCATTAAAAAGGGCTCAC
Stim1	stromal interaction molecule 1	ILMN_1371376	361618	1.22666	1.16586	0.0267382	0.124579	2845.05	2845.05	3093.8	3145.99	3283.9	3302.79	2846.72	2639.52	2835.26	2682.08	2890.18	2493.14	2725.37	2374.22	TGGTCTTAGGTGGGTGCTAGGCTCTAGACTGCCTCGGTGCCCCCTGGACA
Lgals3	lectin, galactoside-binding, soluble, 3	ILMN_1370840	83781	1.22692	1.10138	0.0184517	0.29492	13862.9	13862.9	16265.8	14641.8	16022.8	14459.2	13871.6	13338.1	14545	13933.9	12309.1	12448.5	13257.4	11986.4	GACATAACCCTCACCAGCGCTTCCCACGCCATGATCTAAGCCAGAAGGGG
Gpr172a	G protein-coupled receptor 172A	ILMN_1357594	362942	1.22804	1.16609	0.0142057	0.0805363	380.88	380.88	425.822	409.949	445.655	436.642	377.345	378.815	371.408	346.05	358.468	366.352	335.047	339.448	TCAGCAGGTGTGGTCCTCGTGGTGCTTTCATGGGTACTGTGTGCAGGCGT
RGD1565310	similar to RIKEN cDNA 1110018J12	ILMN_1349900	362697	1.22817	1.26255	0.023244	0.0267104	923.722	923.722	1079.26	1158.66	1024.97	1019.49	874.076	781.72	855.267	880.002	891.728	852.451	923.497	818.083	TCTGTCCCCTGGGGGTGACAAGCCTTACAGCCCTTTAGAGCCTGTGGCTT
Pck2	phosphoenolpyruvate carboxykinase 2 (mitochondrial)	ILMN_1367312	361042	1.22832	1.20047	0.0205384	0.0582364	578.964	578.964	677.097	649.52	652.073	657.581	534.493	613.931	522.21	529.885	515.166	565.814	549.043	517.623	ATCATCTTCGGAGGCCGCAGACCTAAAGGGGTACCACTGGTGTATGAGGC
Lgals1	lectin, galactoside-binding, soluble, 1	ILMN_1367523	56646	1.22972	1.17837	0.042572	0.146062	23792.7	23792.7	26317.1	26024.7	24966.5	30731.2	22783.9	22034.1	22504.7	24122.9	22783.9	20545	20350.1	24122.9	CCTACACTTCAACCCCCGCTTCAACGCCCACGGAGATGCCAACACCATTG
Hbxip	hepatitis B virus x interacting protein	ILMN_1358078	295357	1.23002	1.12377	0.0236302	0.234516	948.391	948.391	967.773	1046.76	1077.22	1141.51	1002.36	899.545	943.975	917.662	848.422	869.932	805.25	915.654	ACGTCAGTTAGGAGTGTGGTGGCCTTGTCTGGGCTTTTGTCACTCTGCTC
Faf2	Fas associated factor family member 2	ILMN_1372549	291000	1.23022	1.09304	0.0362498	0.429848	730.706	730.706	750.564	869.932	756.724	856.353	757.058	731.424	711.605	752.286	731.869	634.773	595.504	667.721	CTACTTCCAGAGGAAGAGGGGAGAGAAGGATGGACTGACTGCCCACAGTT
Fbxw4	F-box and WD repeat domain containing 4	ILMN_1350234	309444	1.23108	1.194	0.023244	0.0748863	1867.37	1867.37	1961.8	2309.97	2185.78	2051.69	1749.85	1765.81	1876.36	1724.64	1869.05	1680.61	1721.09	1636.58	TTGGGGCTCTGGGCTGGCTGCTCCTTAGGCCAGTTGTGGGAGACATGTTA
RGD1305587	similar to RIKEN cDNA 2010107G23	ILMN_1353746	294499	1.23227	1.17361	0.0478866	0.171504	531.226	531.226	504.188	644.731	638.435	627.584	511.229	518.298	506.812	511.229	471.292	470.905	468.926	542.754	GTATTCTCCCAGAGCACAAGTCCTCCTCCAGGCCCAAACCCAGAGCTTAA
Clpb	ClpB caseinolytic peptidase B homolog (E. coli)	ILMN_1376393	65041	1.2365	1.21215	0.0272039	0.0679898	534.853	534.853	591.219	652.311	599.354	607.273	570.03	466.547	498.906	490.035	511.019	522.343	461.639	487.308	TCGCCCCAGGCTGAAAAGCGTCCGCCTACACTGCGACTGGAGATCATTGA
Exoc7	exocyst complex component 7	ILMN_1371247	64632	1.23707	1.16211	0.0226514	0.135048	795.707	795.707	860.658	918.228	932.282	882.824	805.988	727.385	813.213	748.03	772.025	747.807	744.191	646.422	GGCCATCCCAGACACGGAGCAGAGGGACAAGATCCGACAGGCTCAGAAAA
Aqp11	aquaporin 11	ILMN_1373630	286758	1.23768	1.12053	0.0274649	0.279623	1375.05	1375.05	1550.08	1469.11	1508.49	1609.53	1478.53	1208.57	1394.15	1407.81	1255.61	1136.21	1266.35	1304.22	CTCAAACGAAGTCAGTGGACGATCAGGCTGGATGTGACGGTTTGGGCACC
Cog1	component of oligomeric golgi complex 1	ILMN_1356901	303652	1.23804	1.22306	0.0157874	0.0379398	1253.56	1253.56	1394.89	1428.76	1479.11	1456.53	1180.24	1167.39	1211.45	1149.58	1205.52	1198.83	1220.82	1035.88	GAGGAAGACGGCTCACCTGCACCTTCATTGTTCAAGCTCGCCTGGCTCTC
Magi3	membrane associated guanylate kinase, WW and PDZ domain containing 3	ILMN_1349443	245903	1.23843	1.16354	0.0392463	0.183017	4971.86	4971.86	5865.81	6140.3	5318.82	5191.33	5041.87	4734.36	4884.84	4653.47	4691.95	4318.38	5119.01	4076.34	TTCCACTGTGACAACTGTACTGGCCCCTTATGACACATGCTTCCATCCAG
Zyg11b	zyg-11 homolog B (C. elegans)	ILMN_1375196	362559	1.23941	1.07021	0.0331011	0.578251	235.49	235.49	256.143	253.252	257.453	268.368	243.332	227.893	256.499	240.202	240.697	202.419	211.474	184.341	TGTGGTGGGTTCATTTGGAATAGCGTGCTCTCTGGTGTTTGGGGGCGGGG
Kcnj14	potassium inwardly-rectifying channel, subfamily J, member 14	ILMN_1361614	276720	1.23974	1.19296	0.0419695	0.131753	88.5251	88.5251	85.8329	102.622	113.048	103.924	77.1548	85.5047	84.8134	91.3175	80.4327	81.4466	79.9556	83.6366	GGAGTATTGGCTGTTTAGGGTCCGACTGAGGGGGTGGTTCTGGCTTCACC
Pms2	PMS2 postmeiotic segregation increased 2 (S. cerevisiae)	ILMN_1360916	288479	1.24047	1.20677	0.0327521	0.0906258	1203.54	1203.54	1470.71	1439.62	1340.94	1265.55	1132.98	1160.53	1183.41	1088.82	1170.47	1169.95	1154.11	960.163	TGGGAGAGCCACCCCAGGAGTTTGAGACTATCCTGAGCTACATTGGTGAG
Nrd1	nardilysin 1	ILMN_1360625	25499	1.24125	1.1488	0.0344329	0.212983	681.57	681.57	707.94	826.926	775.758	762.647	703.979	684.838	634.578	649.984	698.008	635.838	595.191	552.348	TCTCCTGGCAGAGTCCACCACCCCCATTACTGACATCAGGGCCTTCACAG
Fuca2	fucosidase, alpha-L- 2, plasma	ILMN_1352132	292485	1.2448	1.15015	0.0242728	0.179668	1521.91	1521.91	1765.81	1836.06	1619.52	1648.71	1379.4	1541.28	1404.56	1656.65	1346.73	1335.7	1470.71	1362.84	AAAGCCAAGCGGCATTGTGGTGGAGTTGCCCCGGCTAAGCGTTCATCAGA
Palm	paralemmin	ILMN_1357556	170673	1.24482	1.23799	0.0325389	0.0602232	613.454	613.454	699.294	672.788	716.314	748.03	533.328	601.054	558.608	599.354	605.202	547.681	632.036	501.14	AGGCAGCAGTAGCCACTTTGGTCCCCAGAAGCACAACCTTGCACACAGGC
Tnip1	TNFAIP3 interacting protein 1	ILMN_1357549	363599	1.24522	1.22453	0.023244	0.0572113	2436.49	2436.49	2622.85	2837.27	2914.85	2851.38	2379.45	2226.84	2241.46	2316.2	2506.71	2316.2	2226.84	1989.71	CAGGTCTGCTAAAGGGCCCCAGACTGAAGATGACCTCAGCCCCCACAGTT
Vac14	Vac14 homolog (S. cerevisiae)	ILMN_1359871	307842	1.24615	1.17981	0.0350477	0.148625	1141.92	1141.92	1151.19	1387.02	1304.22	1365.01	1000.62	1036.48	1131.03	1250.74	1028.39	1024.16	1073.44	1042.64	GCACACAGGCCAGCACAAAGACCTCTACAGAATGATGTTCACCCCTGCCC
Znhit2	zinc finger, HIT-type containing 2	ILMN_1349025	309177	1.24684	1.29526	0.0383768	0.0368776	369.409	369.409	373.689	444.619	453.804	467.968	327.141	308.478	350.018	354.902	378.154	325.485	356.276	332.932	GTTGAGGAGATGGCAACCCTTACTGGGGAGCTAGAACGGCTTTGGGGAGG
Grm7	glutamate receptor, metabotropic 7	ILMN_1376436	81672	1.24692	1.2374	0.0335311	0.0653704	212.009	212.009	228.426	222.771	259.066	273.235	202.363	210.828	180.934	199.032	201.615	182.401	194.36	208.469	CTCCACCCGGGAGAGCAATGTTAGAGGATCCACACATCCTGAACAGCTGC
Cdr2	cerebellar degeneration-related 2	ILMN_1368793	308958	1.24762	1.21051	0.0207173	0.0659488	656.52	656.52	761.37	677.654	797.171	782.655	598.427	641.004	632.036	618.354	607.592	576.831	568.085	667.305	GATAATGTTGAGTCCGAGGTCCTAGGAAATCTCGATAGACTGGCCTCTGG
RGD1561416	similar to novel protein (HT036)	ILMN_1363545	500536	1.24809	1.12084	0.0471503	0.365964	1208.86	1208.86	1427.59	1359.3	1437.1	1198.08	1291.85	1187.96	1235.92	1116.15	1089.34	1161.45	1172.68	928.043	CCACTGGCAGGTCATGGATGGGAATCTGACTGGAAACATCAGGGAGTTCC
Cd47	Cd47 molecule	ILMN_1370921	29364	1.24941	1.24991	0.0269839	0.047514	1401.94	1401.94	1615.74	1638.3	1728.71	1529.49	1327.41	1198.08	1269.68	1420.11	1387.02	1235.17	1407.81	1190.86	GCGTTGCCATCGTTCACACACACCCCCTTTGACATACAGCGCACCCAGGT
Klhl1	kelch-like 1 (Drosophila)	ILMN_1356674	290426	1.24949	1.21752	0.039669	0.102179	70.2815	70.2815	77.686	81.7167	76.3836	88.0353	71.2089	63.9183	70.4928	60.5488	64.5007	72.5285	56.8803	65.8174	GAGAGGAGGTGTTGGCGTGGCCACCTGTGATGGTTTCCTTTATGCAGTGG
Heatr2	HEAT repeat containing 2	ILMN_1349881	304332	1.24971	1.14894	0.0288247	0.208027	967.282	967.282	1088.82	1080.17	1119.27	1077.22	956.372	886.193	1036.88	926.011	1008.72	791.826	872.735	834.005	GTGGGTGCAATGTCCTGGTGTTGTTTCTCAGTGTTAGTGATGCCCGTGGG
Atg16l1	ATG16 autophagy related 16-like 1 (S. cerevisiae)	ILMN_1366066	363278	1.25043	1.17833	0.0355385	0.158593	185.62	185.62	230.354	195.217	215.48	205.407	201.065	168.918	179.155	169.677	167.347	190.844	159.494	159.832	GCTGCTCCCGTGATGACCTGCTAAAAATCATTGACCTGCGGACAAACGCC
Fbll1	fibrillarin-like 1	ILMN_1366501	363563	1.25334	1.19294	0.0146074	0.0691919	916.488	916.488	1025.79	1023.19	989.051	1161.96	859.203	869.932	869.391	916.528	869.932	862.601	841.15	774.436	CGGATCAGTCCCGCATCGTGGCACTTAACGCCCACACCTTTCTGCGCAAC
Stx7	syntaxin 7	ILMN_1363223	60466	1.25337	1.25681	0.0148627	0.0267659	6834.84	6834.84	8437.91	7401.97	8043.55	7961.88	6503.25	6053.19	6273.46	6491.57	5943.43	6014.77	6688.61	6778.46	GTGTCCCTCAGAACACTCATTAGACATGTATCTTTGGGTCCCGTCTTCGC
Pigx	phosphatidylinositol glycan anchor biosynthesis, class X	ILMN_1358122	288041	1.25376	1.14013	0.00491081	0.0985225	2487.77	2487.77	2835.26	2751.18	2811.97	2811.97	2398.63	2392.87	2584.64	2460.52	2226.84	2210.58	2300.06	2204.62	GTGCAGGTGCCAGTGGGACTGACTATACACACCTCCTTAGTGTGCTCCGT
Trabd	TraB domain containing	ILMN_1354525	300142	1.25507	1.19156	0.0186682	0.0884016	644.051	644.051	737.304	707.94	728.712	773.615	634.352	584.902	639.279	615.399	606.925	540.62	657.874	549.4	GGGTACAGGGGGTACAGGGCTTGTTGGGCTGCGTACTTCTGTCTCACACT
Rgs3	regulator of G-protein signaling 3	ILMN_1370455	54293	1.25575	1.2822	0.0197479	0.0262119	7970.55	7970.55	8656.61	9519.08	9657.27	9571.28	7284.31	7289.36	7369.94	7201.14	8178.07	7231.69	7875.06	6576.63	GGCAGCTGGGCCTTCTAGACTGACATGACCTTGGAGGGGATGCTGCAGAA
Nipal2	NIPA-like domain containing 2	ILMN_1366328	362899	1.25693	1.33499	0.0341034	0.0239692	456.936	456.936	524.907	488.9	640.835	528.555	422.678	395.05	398.42	411.365	472.712	400.527	440.141	417.906	GCCTGGCTGCCGGAGCACGACTGTCACACAAAAATGTGCACTCGAGATTT
Setd6	SET domain containing 6	ILMN_1365303	291844	1.2575	1.01648	0.0108671	0.900398	223.848	223.848	246.98	225.255	242.097	258.6	233.643	239.215	239.824	243.4	204.267	178.469	191.681	199.332	CATGCCTGCTGAGGAGTTCAGAGACTACAAAGAGCGGGCTGGATGGGGAG
Ppt2	palmitoyl-protein thioesterase 2	ILMN_1366813	54398	1.25923	1.16118	0.0430719	0.233541	386.779	386.779	502.448	422.934	434.322	402.424	371.735	340.362	421.819	382.789	393.324	336.296	342.41	326.149	GCCTAGGTTCTTTGAGGCCCCAGCCCCTCTTTTAACCACCCTTGAGTGGG
Slc6a9	solute carrier family 6 (neurotransmitter transporter, glycine), member 9	ILMN_1357015	116509	1.26165	1.29827	0.0384372	0.0429267	86.4911	86.4911	100.29	114.78	99.1593	94.6603	88.8906	79.8548	77.284	69.3294	89.4438	79.7583	75.4695	79.2084	CCCGGGGGCTGTACAGTGTTACTTGTTGGACTGCACCACTCAGCCCTGTT
C1qtnf2	C1q and tumor necrosis factor related protein 2	ILMN_1363044	497886	1.26238	1.12634	0.0300248	0.311451	981.432	981.432	1033.04	1223.72	1070.87	1095.77	1009.67	976.655	1100.69	849.164	923.029	871.093	870.544	834.487	TAGACAAGCTGGGGTTGAGCGTCCAGGCAGGGACTAAGATTCCGCAAGGG
Rabif	RAB interacting factor	ILMN_1358787	304807	1.2627	1.18768	0.0313583	0.146466	448.383	448.383	523.871	526.876	511.975	491.001	463.186	436.267	364.432	473.522	431.171	371.597	422.856	402.853	TGCCTTCATGTGTGTGGCACCCATACAAACAAGTGAGCACACTCGCGTAC
Tmem160	transmembrane protein 160	ILMN_1357240	292654	1.2627	1.13051	0.0306009	0.299414	1680.3	1680.3	1783.02	2001.56	1933.22	1857.1	1744.36	1727.8	1712.04	1520.23	1628.22	1569.35	1550.88	1271.83	AGCAGGGCTGTGGGGACTGGCTGGGCCTGATGACTGGGACATTAAAACCT
Kat7	K (lysine) acetyltransferase 7	ILMN_1360490	303470	1.26406	1.15276	0.020241	0.184142	1608.32	1608.32	1894.91	1907.49	1813.61	1686.15	1597.86	1683.31	1449.39	1605.68	1585.16	1446.31	1457.63	1295.52	TCACTGTGGGTTGGAGGGAGCTGATTTTAAGCATGTTCAGTGGCGGCTCC
Arfgef2	ADP-ribosylation factor guanine nucleotide-exchange factor 2 (brefeldin A-inhibited)	ILMN_1366511	296380	1.26418	1.18862	0.0422359	0.174643	407.821	407.821	492.075	491.854	425.043	462.787	426.789	408.71	323.698	422.417	394.598	373.512	347.033	364.432	GCCTGAACACTGGCCTTGTCACAGTCCCCAGCAGAGGCTCAAGGTGTCAT
Galntl4	UDP-N-acetyl-alpha-D-galactosamine:polypeptide N-acetylgalactosaminyltransferase-like 4	ILMN_1362732	293181	1.26426	1.24856	0.0383768	0.0787114	1638.98	1638.98	1762.25	1733.96	1995.17	2175.37	1566.18	1499.68	1429.86	1624.99	1528.1	1497.49	1685.51	1345.93	GCTGGTGCTGCAGAAGTGCTCGGGACAACACTGGACTATCACCAATGTCC
Sdr16c5	short chain dehydrogenase/reductase family 16C, member 5	ILMN_1355135	297805	1.2658	1.0567	0.0331184	0.692613	110.376	110.376	121.081	134.834	109.943	121.866	104.224	128.035	119.686	109.844	86.5019	98.9524	96.2918	103.376	CCCCTATGCCCTGTGTTTTCTGAGACCCATTGCTACGTCAGGCTTACTTC
Tmc7	transmembrane channel-like 7	ILMN_1355752	499254	1.26738	1.02349	0.0490651	0.903226	91.7676	91.7676	100.933	110.019	88.5378	102.043	90.7252	100.466	94.103	106.593	81.5666	90.2474	78.8544	66.9901	CTGCCTGGTCATGTTCTACTTCATTGCGCTGGCTGGAGCACACAAGCGGG
Acly	ATP citrate lyase	ILMN_1366910	24159	1.26773	1.1594	0.0297711	0.210582	3369.06	3369.06	4076.34	4027.96	3493.81	3753.16	3513.92	3347.61	2844.95	3560.49	2955.98	3088.57	2806.8	3252.91	TGTCAAGGGGAGGAGGGTTGGGGCCATTGTACCCTTAGCCATCGTCACAC
Zdhhc13	zinc finger, DHHC-type containing 13	ILMN_1352178	365252	1.27004	1.23713	0.011718	0.0379398	819.164	819.164	1062.77	912.486	944.575	897.896	784.805	734.55	828.464	735.21	755.146	736.325	757.471	750.564	TCAGCTCCCCACAGTCAAAGTCTCTGGGAATGAAGTCCTCAGCAAGAGTG
Fastk	Fas-activated serine/threonine kinase	ILMN_1376279	296741	1.27089	1.20103	0.0201997	0.0975626	340.268	340.268	407.085	397.451	403.573	360.811	313.063	344.902	292.623	358.359	332.469	294.528	314.114	293.611	GTCTTCGCTGGGGACCTGAGGGTGGGTGAGGGAGTACACACAGTACACAT
RGD1307443	similar to mKIAA0319 protein	ILMN_1355131	361244	1.27211	1.34185	0.0370669	0.0296188	382.724	382.724	494.177	395.372	469.79	476.86	310.614	324.79	348.151	384.394	362.906	347.911	397.943	332.656	GCTCTGGCGTTGACCCTAACAGTGCTAACTGGAGCTGTGACTTGGGTGTG
LOC689899	similar to 60S ribosomal protein L23a	ILMN_1651063	689899	1.27241	0.913531	0.0495529	0.542776	451.251	451.251	583.318	445.498	478.004	407.963	502.948	546.235	504.188	525.31	374.031	366.631	343.335	410.626	CCCACTGACCACCGAGTCGGCTATGAAGAAAATAGAGGACAACAACACGC
Fam70b	family with sequence similarity 70, member B	ILMN_1651027	290877	1.27316	1.29774	0.0484878	0.0595994	418.202	418.202	443.543	434.761	563.941	549.4	360.989	347.46	412.689	406.946	392.848	356.127	405.635	400.69	GATCCTAGCCTACACCGGCTTGTGCCCTCCGTCTATGAGTGTGCCAACCT
Spsb2	splA/ryanodine receptor domain and SOCS box containing 2	ILMN_1360179	297592	1.27316	1.26789	0.0358038	0.0647635	465.856	465.856	549.223	562.786	548.833	525.73	410.217	395.683	479.495	443.428	429.817	364.122	438.421	494.694	CCGTGGGGACAGGTGGAGAGGCACTGCTGGCCTAGACAACTTAAAAGCTG
Haus4	HAUS augmin-like complex, subunit 4	ILMN_1352509	305882	1.27383	1.14726	0.0171214	0.194631	263.76	263.76	297.028	318.574	298.26	284.403	248.68	256.575	279.575	259.734	240.934	235.077	207.347	259.586	GGACCACCTCCACCACAGGGGAATATGGGGACACTTGCTTAAAACACTGC
Sh3bgrl3	SH3 domain binding glutamic acid-rich protein-like 3	ILMN_1375152	298544	1.2739	1.26703	0.0149539	0.0317038	4817.61	4817.61	5233.89	5423.35	5784.72	6211.29	4601.72	4212.99	4406.89	4631.92	4681.31	4076.34	4335.24	4681.31	GGCCACAGACCCTACCCAGTCTTCACCAGGGCTCGGAACTAACTCCTTGT
Rbfox1	RNA binding protein, fox-1 homolog (C. elegans) 1	ILMN_1355529	302920	1.27402	1.25428	0.0110996	0.0296523	7193.12	7193.12	8553.06	7875.06	8913.93	8330.14	7004.73	6140.3	7260	6471.38	6456.27	6567.41	6918.66	6471.38	CCAATGTGGGGAGAGAGGAAGCTTTCCGAGGCCCGAGTGTTGCGACACAT
Smarcc1	SWI/SNF related, matrix associated, actin dependent regulator of chromatin, subfamily c, member 1	ILMN_1361331	301020	1.27456	1.27019	0.0193078	0.0379398	149.233	149.233	155.92	185.103	181.615	179.873	147.42	146.559	131.131	127.842	140.263	129.335	147.727	133.312	GTACCCCTCACAGCACCAAACGGCATGTGTAAGTAGCCCAGCGGGAAGAC
RGD1564958	similar to glyceraldehyde-3-phosphate dehydrogenase (phosphorylating) (EC 1.2.1.12)	ILMN_1354539	290604	1.27484	1.11957	0.0368646	0.38711	91.7633	91.7633	95.14	103.292	102.77	112.821	96.8403	77.5126	90.5702	106.675	80.1966	84.0311	76.3836	83.8044	TGTGGAGAAGGCTGGGACTCACCTGAAGGGTGGGGGCAAAAGGGTCTTCA
Abr	active BCR-related gene	ILMN_1355402	287537	1.27487	1.23842	0.0132363	0.0429052	4289.29	4289.29	4722.46	5218.26	4877.52	5177.21	4069.91	3954.79	4019.3	4089.33	4221.67	3672.41	4259.27	3567.42	GGAATCCGGGTATGCCTGTACTTGCTTGTGCAACGACTGAGGGCTGCCAG
Cst6	cystatin E/M	ILMN_1370157	171096	1.27556	1.09435	0.0217671	0.44856	835.007	835.007	917.662	992.311	954.813	872.275	762.986	929.738	951.32	783.556	745.912	737.611	747.807	696.307	CAGCTTCTAAAGCATGACTGCGTGCAGGTGTGACTGGCCCCAGGGTGACA
Prkag2	protein kinase, AMP-activated, gamma 2 non-catalytic subunit	ILMN_1366033	373545	1.27732	1.07566	0.0182539	0.537589	74.6346	74.6346	91.3175	75.7728	81.0895	84.4688	71.8733	79.4032	74.3225	83.464	64.815	71.2447	62.3091	61.8797	ATTAAAAATGGGGTTCACGGGCTGGAGAGATGGCTCAGCCGTTAAAGGCT
Snx11	sorting nexin 11	ILMN_1376452	303493	1.27908	1.2839	0.0461819	0.0702489	311.404	311.404	398.738	327.483	374.474	372.596	295.884	276.926	299.375	273.343	293.82	291.785	336.296	236.094	GGACCCTGCTGTGCCTTTGGATCCTGGTCAGCTAGACACAGTGTGGGGAA
Deaf1	deformed epidermal autoregulatory factor 1 (Drosophila)	ILMN_1349190	83632	1.27946	1.04243	0.00824663	0.70486	233.55	233.55	253.464	278.319	251.597	246.105	263.841	251.944	235.78	236.015	206.72	207.258	202.758	187.635	CAGACTGTGCCCTTGGAAACAAACTCCTGCCAGAGACCAAGGAACGCTGG
Dmrtc1a	DMRT-like family C1a	ILMN_1374041	501668	1.27982	1.27834	0.0279281	0.0496473	526.821	526.821	646.651	563.102	664.598	613.613	475.79	472.712	500.895	493.598	579.551	477.348	439.383	455.35	GCTCTGGTTCGCTGCCTTCTGGACATCTGGATTGCATGTCCCTCTTGACC
Sqrdl	sulfide quinone reductase-like (yeast)	ILMN_1362763	691966	1.28019	1.09532	0.0200807	0.438753	856.661	856.661	989.708	1009.22	960.851	880.726	809.429	894.805	888.343	912.733	677.097	725.443	744.395	860.658	GGCTATACCTCGTGCCCACTGGTGACTGGTTACAACCGTGTGATTCTTGC
Galnt5	UDP-N-acetyl-alpha-D-galactosamine:polypeptide N-acetylgalactosaminyltransferase 5 (GalNAc-T5)	ILMN_1349069	83627	1.2807	1.26875	0.0135728	0.0313412	417.226	417.226	450.365	482.519	525.109	507.288	379.658	406.048	372.175	389.369	404.953	355.363	415.146	360.177	TGGCCTTTGGAAGTGTCTTGTGTCCCACCCTGCATTGGGGTGCATACTGC
Pcsk1n	proprotein convertase subtilisin/kexin type 1 inhibitor	ILMN_1370946	246333	1.28156	1.26183	0.020241	0.0478034	12383	12383	14641.8	14408.2	14545	14545	12109.1	10433.3	12309.1	11320.5	12083.8	10877.7	12637.6	9960.15	CGAGCTGTGGACCAGGATTTGGGTCCCGAGGTGCCTCCTGAGAACGTACT
Pih1d1	PIH1 domain containing 1	ILMN_1369504	292898	1.28199	1.20214	0.0223116	0.116943	563.763	563.763	620.758	723.734	661.57	605.01	558.319	494.532	597.583	521.842	492.852	483.58	491.708	568.085	AGGAGAAAGCAACTGATGGTGTCCATGCCCCTCCTGTCAGCGTCCTCTTG
Cdkl1	cyclin-dependent kinase-like 1 (CDC2-related kinase)	ILMN_1367106	314198	1.28433	1.20011	0.0353961	0.1617	1464.05	1464.05	1782.32	1923.86	1561.13	1528.1	1488.97	1470.71	1353.49	1330.47	1317.91	1448.17	1386.36	1136.21	GATAATGTCAGAAGACCTGGGCTGCAGTTTGCTCTCTGCCACACGCAGAG
Trpm4	transient receptor potential cation channel, subfamily M, member 4	ILMN_1370393	171143	1.28436	1.18847	0.0325389	0.175655	317.028	317.028	328.948	384.394	396.231	354.357	334.129	284.403	327.649	285.811	314.894	251.867	302.701	271.765	AAGCTACACAACTGGTGGCCTTGTCCTCACCGTAGACCCCATGTTCAGGG
Hao2	hydroxyacid oxidase 2 (long chain)	ILMN_1374418	84029	1.28527	1.14779	0.0311765	0.279481	72.0897	72.0897	81.4811	76.345	86.1151	84.6679	63.0391	80.806	76.7549	66.8382	70.0139	63.3176	56.7113	66.1119	GAGCTAGGTGCATTTTTCTTGGGAGACCAATCCTTTGGGGCCTTGCCTGC
Dctn1	dynactin 1	ILMN_1370728	29167	1.28537	1.26956	0.0469226	0.0906258	4677.71	4677.71	5313.31	5585.01	5523.54	5611.82	4400.92	4400.92	4360.05	4192.95	5141.87	3996.53	4739.29	3460.02	AGTGCACGGCCACCTCAGCCACTCCCGGGTTGAACCACATGCTAACTTCT
Fbxo16	F-box protein 16	ILMN_1649764	305970	1.28627	1.2119	0.01004	0.0585736	289.94	289.94	320.27	350.937	338.326	335.906	298.885	245.771	282.284	285.566	250.36	277.017	256.896	261.903	TCACGGAGCACCATCAGAATCACCCTGGGCTTCCATCACCCTCTCTGAGG
Ppapdc1a	phosphatidic acid phosphatase type 2 domain containing 1A	ILMN_1367750	309014	1.28638	1.16896	0.0339435	0.227356	986.129	986.129	1141.51	1100.69	1215.87	1066.41	1024.16	847.81	987.035	1018.04	915.331	783.971	1025.35	808.592	CTCCGAAGTCCCCTCAGCTTCCGTTTTGTGGATGGCGTTCTTGCCACTCT
Zmym1	zinc finger, MYM-type 1	ILMN_1351975	313604	1.28656	1.20463	0.0439389	0.177131	659.074	659.074	856.353	873.194	684.838	660.844	708.359	620.758	605.804	603.288	563.102	638.972	613.613	559.457	ACTTCGTACCACGGGGCAAGAGAAGCTCAGTAGCCTTGCTCTGATAGCTG
Dusp22	dual specificity phosphatase 22	ILMN_1369425	361242	1.28765	1.28726	0.0278182	0.0488838	813.588	813.588	1031.63	1112.78	860.03	870.544	754.312	790.061	686.352	765.267	719.319	708.182	795.97	771.049	TCTCATGACGATACCCAAGAAGGAAGCCTGCACCTGGGAAATGTGCAGCG
Cpped1	calcineurin-like phosphoesterase domain containing 1	ILMN_1354853	302890	1.28814	1.14468	0.0129398	0.19748	434.978	434.978	445.172	498.152	541.789	500.05	446.985	449.881	421.593	412.775	373.791	354.13	406.72	405.316	TGGTGCACAAGTAACCAGGGCCGCCACATCCTGCCAAGGAAGTCTTACAG
Hs2st1	heparan sulfate 2-O-sulfotransferase 1	ILMN_1363349	292155	1.28853	1.31966	0.0201882	0.0267104	838.696	838.696	966.493	997.981	1007.27	1033.62	754.577	846.331	734.272	706.112	859.203	830.937	753.333	677.335	CACACCCGTGGAGGTTAGTGGGAAGGCGAGTACCATTCCAGAAGAGGTTC
RGD1566130	similar to mKIAA1940 protein	ILMN_1353585	312504	1.28879	1.04627	0.0186682	0.73476	68.7854	68.7854	75.8422	77.6486	65.4896	86.4712	72.6393	71.5152	75.1685	71.2696	58.6508	63.1793	54.723	59.6122	TGGAACTGGACCACGTGTCAGAGATTACCCAGGAGGTGGCGGCAGAGGTC
Serpinb1a	serine (or cysteine) proteinase inhibitor, clade B, member 1a	ILMN_1352285	291091	1.28958	1.27663	0.0121324	0.0285789	6492.72	6492.72	7787.52	7253.29	7961.88	7681.42	6057.73	5808.09	6186.18	5975.42	6250.94	5346.97	6672.23	5601.08	CTGCCACGGCAGGCATCGCTACATTCTGCATGTTGCTGCCCGAAGAAGAA
Ndst1	N-deacetylase/N-sulfotransferase (heparan glucosaminyl) 1	ILMN_1360817	29633	1.29384	1.16979	0.0465166	0.276926	110.934	110.934	134.153	134.797	136.31	106.767	101.434	100.256	113.527	121.736	113.013	101.434	93.3623	87.7481	CACCTGGATGTGACCTGTGGTGTTTCCTGTGGTAAAGGCTGAGGCGAGTC
Fas	Fas (TNF receptor superfamily, member 6)	ILMN_1373348	246097	1.29395	1.06951	0.0288298	0.64082	73.7714	73.7714	86.1345	84.8419	78.2455	79.8798	63.3935	79.4302	85.4784	81.1083	64.1596	57.5171	64.4132	68.5463	CCTAAGGAGTCCTCTGGTATTTGACCAGGTCCTGTGCAGTGCCACATTGT
Kcnc2	potassium voltage gated channel, Shaw-related subfamily, member 2	ILMN_1375744	246153	1.29702	1.307	0.0207173	0.0354845	818.613	818.613	866.954	1118.75	899.94	1039.91	755.995	795.682	697.512	741.369	757.058	802.796	698.637	755.385	CCCCTGTATCGTGTACCTTTTGTGACCATCTCAAGGTGCATGCCTAATCG
Dpyd	dihydropyrimidine dehydrogenase	ILMN_1358086	81656	1.29793	1.13089	0.024182	0.327588	649.608	649.608	657.581	810.061	770.319	723.927	746.73	665.478	622.88	586.754	573.142	517.349	596.719	591.572	CCACACTGTCACTGGGCACAGACCACTCAGTCTGCTTCTCATAGTCACCT
Atp2c1	ATPase, Ca++ transporting, type 2C, member 1	ILMN_1357443	170699	1.29819	1.21849	0.00547465	0.0401427	1725.9	1725.9	1857.1	2172.5	2031.59	1995.17	1627.06	1692.77	1575.41	1709.73	1508.01	1489.54	1593.66	1608.45	CGCTGCTGCGCTGTCGTTGATAGGAGAACTCTGTTGTCTGAGTCTGTACT
Dcbld1	discoidin, CUB and LCCL domain containing 1	ILMN_1366034	309773	1.29936	1.16406	0.0107247	0.148625	164.743	164.743	171.856	175.711	207.947	203.668	164.182	166.445	158.559	160.747	151.333	151.546	135.755	144.107	TTCTGAGGCTGGGCGATTTGAACATTGAGTCCAAGACCTGCGCTTCCGAC
Dda1	DET1 and DDB1 associated 1	ILMN_1360290	688813	1.29974	1.25081	0.0177895	0.0585305	2882.46	2882.46	3877.58	3083.59	3511.39	3143.05	2735.87	2737.07	2633.45	2733.84	2796.2	2728.9	2606.05	2325.35	GAAAGGCTTGCCCGTCTACAACAAGAGCAACTTCAGCAGATTCCACGCGG
Mcoln1	mucolipin 1	ILMN_1368008	288371	1.29983	1.30209	0.020241	0.0376667	343.294	343.294	353.504	441.551	445.498	402.853	313.855	289.328	326.918	328.282	331.253	329.511	281.946	318.876	CAGATCGAATCGGACACTGGGGAAGGGAGGGCATGGAGGGTGGCTGTTAA
Robo2	roundabout homolog 2 (Drosophila)	ILMN_1353494	84409	1.29985	1.15185	0.0140972	0.200533	200.869	200.869	223.818	237.996	218.989	239.048	195.264	210.75	188.479	204.239	188.312	192.337	177.398	152.022	TGGCAGACCCAAGCACAGCTTCTTTCAGAACAGGCAACATCTCCTTAGGG
Coa5	cytochrome C oxidase assembly factor 5	ILMN_1353292	503252	1.30043	1.26855	0.0143188	0.0406798	352.237	352.237	408.316	392.667	413.451	452.64	349.454	311.327	324.668	328.036	315.985	357.099	330.724	281.144	CTGTGTGCTCCAGGAAGGAAAGTCCCCACGGCAGTGCTTGAAGGAAGGCA
Prrxl1	paired related homeobox protein-like 1	ILMN_1359952	252880	1.30055	1.29464	0.0103952	0.0234816	2837.32	2837.32	3395.09	3247.17	3345.59	3519.66	2532.67	2653.99	2426.46	2833.26	2386.27	2532.67	2919.17	2571.97	TGCCGCAGTTTAGCGTGGCTGTGTTCTTTCACGCGATGGTGACTTCGGAG
Emp3	epithelial membrane protein 3	ILMN_1366346	81505	1.30271	1.22643	0.00783011	0.0482907	4372.59	4372.59	4668.94	5197.1	5244.24	5365.5	4089.33	4021.92	4298.28	4268.99	3900.72	3592.01	4322.34	3914.54	CCCTGGTCAGTGGCATCATCTACATCCACCTGCGGAAACGAGAATGAGCG
Smyd2	SET and MYND domain containing 2	ILMN_1351337	289372	1.30464	1.31789	0.037944	0.0564235	2052.63	2052.63	2109.64	2592.54	2448.58	2730.37	2065.19	1712.04	1856.23	1846.91	2228.54	1827.93	1853.25	1671.81	TTCCGTCAGAAACCTCACAGTCACCCCAGCCTTCTGCAAGCCTCGCCATG
Fancb	Fanconi anemia, complementation group B	ILMN_1370146	501552	1.30536	1.17476	0.027235	0.215317	154.86	154.86	195.04	189.295	151.578	181.731	169.903	146.699	156.669	136.749	128.545	151.631	133.651	134.459	GGGCCACGACTTTTTCAGGGAGAAGGGCCAAAATCCGTCACTACAAGCGC
Rnf7	ring finger protein 7	ILMN_1351367	300948	1.30571	1.12229	0.00475133	0.21098	2427.27	2427.27	2922.11	2853	2651.86	2613.32	2356.08	2676.48	2421.41	2385.09	2081.79	2043.44	2147.93	2175.37	CTCCTACCCTTTGCTCCTAATACCCTTTGTTGTTGGGAGTGAGGCAACCC
Gusb	glucuronidase, beta	ILMN_1350544	24434	1.30579	1.18253	0.00883744	0.108671	530.623	530.623	667.94	594.539	606.925	587.047	513.841	551.359	525.31	486.18	445.172	508.764	433.993	495.115	GCAGTGCCTTAGGCTCAGTAATGTGTCCTGCTGAGAAGTGTCCCAGGTCA
Srrd	SRR1 domain containing	ILMN_1349418	288717	1.30586	1.11635	0.0131712	0.325239	229.634	229.634	255.051	244.055	241.982	305.149	244.853	234.441	223.474	230.694	202.069	213.101	190.405	192.78	AGTCAGACTGAGGTTTCCGTTCTCACCTCCCTGGGTGTGACAGTCCTCAG
Bdh1	3-hydroxybutyrate dehydrogenase, type 1	ILMN_1357757	117099	1.30591	1.11702	0.0313583	0.430063	283.57	283.57	263.285	367.004	338.184	327.36	265.4	321.234	266.778	302.102	241.455	251.944	244.584	247.205	GTGGTGAATGGTTTGGGCCTTCACAAATACAGGGCACTGGTGGGTGGCCC
Ehbp1l1	EH domain binding protein 1-like 1	ILMN_1372169	309169	1.30595	1.02309	0.0388772	0.91132	121.257	121.257	117.644	136.398	140.357	141.255	123.284	115.605	140.302	145.214	86.0901	114.897	105.445	104.864	AACAGGAGCAGGGACAGATAGATGGGAGGGCCGCTGAGGTGGAGAAGCAA
Hap1	huntingtin-associated protein 1	ILMN_1376870	29430	1.30597	1.34337	0.0195295	0.0239692	142.047	142.047	182.53	175.812	171.066	156.924	128.798	134.178	117.292	130.496	135.059	134.35	111.359	146.559	CCTCTCACGTAAAGGGACTTCCCCAGTCCTGGTTGGCTTTTGGAACCTGG
Elmod1	ELMO/CED-12 domain containing 1	ILMN_1369966	315670	1.30796	1.18388	0.0183599	0.158593	152.683	152.683	188.312	154.151	169.345	198.047	147.169	145.497	138.018	167.698	129.698	140.357	136.31	134.06	GGGATTGAGTGCTGACTGCTTTGTTTCTATCTTGGGGGTGGGGAGGCAAT
Pcgf1	polycomb group ring finger 1	ILMN_1376981	312480	1.30841	1.16874	0.0367504	0.271966	1361.53	1361.53	1756.35	1483.42	1503.28	1545.75	1652.5	1154.63	1306.72	1301.41	1215.32	1135.13	1313.88	1139.68	TGTTCTGTTAGAGCTGAGGTCCGCCATCTCCGAAGGGTTCTGTGTCACCG
Gtf2ird1	GTF2I repeat domain containing 1	ILMN_1376536	246770	1.30926	1.1608	0.00612178	0.128129	641.966	641.966	700.319	757.058	709.991	788.402	587.708	610.825	687.251	662.533	565.136	583.318	568.842	538.6	CGTGCAGCTTCCAGGCCCCCTTGATTATTAGACCTCAGAGCCGAATCAGG
Osbpl6	oxysterol binding protein-like 6	ILMN_1370649	311129	1.30939	1.39485	0.0218296	0.0176258	218.049	218.049	254.124	281.552	298.577	236.241	192.565	169.08	204.111	200.619	207.826	216.942	182.401	208.768	CCACATGTTCCGTCTGCTGTCCGAATACGTCATCCCGAATCCTTAGGAGC
Yif1b	Yip1 interacting factor homolog B (S. cerevisiae)	ILMN_1376289	292768	1.30962	1.21234	0.0331516	0.163679	3281.56	3281.56	3517.04	4466.02	3759.85	3637.01	3367.16	2859.44	3088.57	3343.61	3129.07	2998.93	3170.28	2454.41	TCCCTCCCAGCCAAGGTGCTCTTGTAGCCAGCTGCACACCCGCAACAATA
Fam189b	family with sequence similarity 189, member B	ILMN_1355799	310640	1.30978	1.25128	0.0127889	0.0509398	19755.2	19755.2	24559	23988	22198.1	22504.7	19260.5	18323.6	19978	17027.3	19341.2	17299.2	18978.6	15748.1	AGCTTCTGTCCTGTGCTGCATGGGTGTTCAAGTTGTGGGAGCAAATGCCC
Zfyve28	zinc finger, FYVE domain containing 28	ILMN_1650553	305454	1.3104	1.34402	0.0313267	0.0388728	173.414	173.414	192.113	219.282	212.661	214.702	176.17	141.648	150.384	157.076	184.593	162.399	163.503	133.089	CGCATTGCTACATGTTCCACGTCACGCCCTTCTACAGTGACAAGACGGGC
Cacnb3	calcium channel, voltage-dependent, beta 3 subunit	ILMN_1354834	25297	1.31049	1.31678	0.021211	0.0376667	8525.86	8525.86	9235.26	10597.6	10821.7	10326	8110.51	7156.39	8159.26	7681.42	8245.06	7681.42	8827.83	6632.12	GGGGCTCCCTGGCTCGTAGCTGCCACTTGTTAAGTTAGGGTTAGATGAGA
Scn3b	sodium channel, voltage-gated, type III, beta	ILMN_1350770	245956	1.31052	1.28175	0.0237989	0.0585736	5370.19	5370.19	6706.07	6339.43	6898.5	5662.54	5313.31	4255.63	5493.85	4952.99	5261.09	4431.21	4914.27	4914.27	TGTGACCAGGACCTTGGAGTGCCTGCTTATCATTCTGACCATCCAATCCC
Cst12	cystatin 12	ILMN_1357423	266776	1.31087	1.27114	0.0417024	0.104501	1307.25	1307.25	1378.81	1696.12	1670	1477.18	1221.21	1145.54	1300.44	1214.63	1014.41	1094.67	1211.78	1451.95	GCACCTGTGTGCAGACTTAAGTGGGGCAAGGGTCTTTCTGTGCCTGTAGC
Fam117b	family with sequence similarity 117, member B	ILMN_1362586	363236	1.31207	1.11145	0.0399283	0.497443	91.7998	91.7998	98.9524	102.44	89.2269	129.849	88.9151	86.7723	94.6603	105.377	84.1352	82.6086	74.1794	76.8617	CCAGTGATGTGAAACAGCAAGGCTCCTGGAAGGACTCGTGGTCCCCTGAG
Mapk3	mitogen activated protein kinase 3	ILMN_1360951	50689	1.31419	1.11054	0.034952	0.487863	390.621	390.621	498.906	439.18	363.759	483.58	403.711	380.036	403.711	409.116	306.704	336.641	393.949	317.674	CCTGGACCAGCTCAACCACATTCTAGCTCTTGACCTGCTGGACCAGATGT
Vps53	vacuolar protein sorting 53 homolog (S. cerevisiae)	ILMN_1364143	287535	1.31515	1.25329	0.00767071	0.0379398	1664.62	1664.62	1869.05	2225.65	1815.43	1979.6	1552.22	1584.04	1573.52	1566.18	1586.25	1380.23	1471.72	1550.88	CTAGCACACTGTCCCTGATGGCCCCAACACCAGAGCAGGAATCATCACGC
Tex10	testis expressed 10	ILMN_1354548	298065	1.31523	1.17055	0.0155696	0.180334	269.442	269.442	308.324	315.526	348.054	276.712	250.77	278.806	253.033	282.103	254.428	253.126	217.496	223.539	TGCCTGTTGTAGGCCAGCTGCTTCGCCTGCTGCTTCAGCATGTGCCTCTT
LOC100361323	astrotactin 2-like	ILMN_1366046	100361323	1.3162	1.10436	0.0352719	0.519695	436.272	436.272	490.035	559.457	506.966	429.172	490.035	408.883	482.876	414.481	374.609	323.426	385.137	425.938	TGAGTTTGCAGGCCCACTGCTTCTTTCTGCTACTTGTGGGTCACTACAGG
Mterfd3	MTERF domain containing 3	ILMN_1370145	366856	1.3166	1.28036	0.0273376	0.0698823	203.541	203.541	244.323	236.819	253.711	234.568	227.096	185.472	165.026	184.341	179.1	163.28	207.912	188.479	CAGGCACTGCTGAAGGAAGGCATCTCCGTAGCTCAAATAAGAGCGTCACC
Gnal	guanine nucleotide binding protein, alpha stimulating, olfactory type	ILMN_1369381	24611	1.3167	1.415	0.0262923	0.0189855	1255	1255	1434.48	1363.4	1817.02	1600.34	1032.59	1115.45	1118.29	1101.38	1169.59	1051.52	1347.77	1141.51	GCCAAGTTCTTTATCCGGGATCTGTTCTTGAGGATCAGCACAGCCACGGG
Pik3ip1	phosphoinositide-3-kinase interacting protein 1	ILMN_1358762	305472	1.31683	1.14486	0.00598303	0.172122	1501.56	1501.56	1835.27	1687.8	1620.13	1751.09	1581.42	1517.75	1473.15	1446.68	1463.81	1264.92	1271.83	1241.02	AGGGTTTTCCAGAGAGGGAAAAGCAGCTTCTGAGTGTCCTGCCGAGAGCG
Sarm1	sterile alpha and TIR motif containing 1	ILMN_1356359	287545	1.31755	1.3599	0.0327933	0.038022	287.441	287.441	347.699	367.756	354.766	327.483	259.387	254.241	249.011	264.516	328.701	264.023	264.174	215.029	GCTGCCCAGGCTACTTGCCCTCGGTCTACATTATCAGAGAGCCAAAAGGC
Ap3s1	adaptor-related protein complex 3, sigma 1 subunit	ILMN_1368173	302290	1.31805	1.17024	0.00336414	0.0848951	3418.07	3418.07	4287.79	3641	4054.05	3843.47	3454.9	3462.92	3353.88	3232.57	2926.86	3029.06	2976	3054.87	GGCCACTCCCAGGTAAAACCCAGAGGGAAAGTCATCTAAGTTTACCATGC
RGD1306924	similar to Gamma-tubulin complex component 4 (GCP-4)	ILMN_1371136	362203	1.31845	1.30211	0.0422359	0.0816613	52.74	52.74	71.9421	65.0242	60.9352	55.7937	49.2086	47.4113	51.3278	46.1997	42.5164	41.3319	57.5516	52.0428	GGCCCAGTCCTTTATTTTGCTGAAGCCTGTAAGTAGGTGTGATTGTTTGC
Cxxc4	CXXC finger protein 4	ILMN_1350191	83824	1.31895	1.17807	0.0495355	0.300121	278.699	278.699	259.305	376.396	371.069	299.801	259.586	262.25	308.552	268.368	253.464	253.711	253.837	219.797	GAGGAAAAGGTGTGGGGTCTGCGTGCCCTGCAAGAGGCTCATCAACTGTG
RGD1306565	similar to apoptosis signal-regulating kinase 1	ILMN_1369813	365057	1.31956	1.30827	0.00389199	0.0111601	357.226	357.226	435.247	402.717	438.093	439.18	336.149	315.437	356.276	304.733	333.944	313.063	329.193	323.198	GTCGGTTTCTGGCTGAGGATTACACGCTGGTGGATGTCCTTTACTACGTC
Usp12	ubiquitin specific peptidase 12	ILMN_1363156	360763	1.32006	1.18379	0.00563484	0.0898861	782.786	782.786	934.32	860.658	976.655	866.954	769.891	755.385	781.72	762.647	631.476	660.844	717.794	748.561	TCTCCAAGAACTCTGAGTCTGGGTACATCCTTTTCTATCAGTCTCGGGAC
Gtpbp2	GTP binding protein 2	ILMN_1361101	363195	1.32042	1.27243	0.0326158	0.0917071	355.881	355.881	416.79	369.731	452.32	459.656	386.802	299.801	330.832	318.574	327.649	318.449	362.728	278.486	TGCTATTTGTGGTGCTGGCTCAGGCGTGGGGTTGCCAGGCTAAGACTTGG
Spint2	serine peptidase inhibitor, Kunitz type, 2	ILMN_1373649	292770	1.32137	1.17676	0.00592713	0.106551	558.683	558.683	644.334	673.867	641.912	629.669	533.17	537.635	571.863	558.319	439.383	467.733	532.42	526.12	TCAGAGAGCCTGGGGGACACCATGACAGAGCAACGCTTGTGCCTGAGATC
Tpm3	tropomyosin 3, gamma	ILMN_1363774	117557	1.32273	1.17095	0.00412132	0.0975626	1394.91	1394.91	1565.6	1772.13	1480.79	1651.43	1434.67	1332.57	1371.84	1376.05	1220.82	1166.77	1271.18	1224.04	CTGCAGCCCTCTCACCTGTATACTGACTGTAGGGTTTGCTCACCTGCATG
Gnao1	guanine nucleotide binding protein (G protein), alpha activating activity polypeptide O	ILMN_1650785	50664	1.32388	1.2221	0.0210131	0.124579	15978.5	15978.5	18235.8	18546.3	19978	18323.6	16764.9	14363.9	16221	14209.3	16221	12987.1	15473.5	12364.7	TCTGTACCAAGCCCCTGTCTAACCTACGACCCCAGAGTGACTGACGGCTG
Hmbox1	homeobox containing 1	ILMN_1361585	305968	1.3245	1.14513	0.0295882	0.33988	167.231	167.231	188.573	236.534	165.246	184.916	183.121	179.593	151.763	158.805	142.651	148.751	138.669	150.508	GCTAGGTGCAGAAAAAGCAGGGGACATTGCCACCTACATGTCGAGCGCGT
Atic	5-aminoimidazole-4-carboxamide ribonucleotide formyltransferase/IMP cyclohydrolase	ILMN_1364236	81643	1.32523	1.17371	0.0335311	0.27116	120.947	120.947	113.433	136.817	152.466	162.976	120.215	110.491	121.081	126.35	101.234	119.167	97.8634	105.904	AGACTTGGACTGTGTGTTGGGGGCGGGGGAGGTGACAGGACTGAATCTGT
Ccdc90a	coiled-coil domain containing 90A	ILMN_1360071	291034	1.3255	1.22934	0.00563484	0.0465968	176.047	176.047	194.797	211.029	209.119	214.258	180.759	163.377	153.321	178.101	147.076	167.059	153.713	157.987	CATGCCCAGCAGGATAGAGCCCTGACGCAGACCGACAGGAAGATAGAGAC
Agmat	agmatine ureohydrolase (agmatinase)	ILMN_1354758	298607	1.32578	1.14738	0.0283942	0.32823	58.9626	58.9626	70.7167	66.6819	59.2964	75.6231	55.7365	60.2289	68.1687	53.3151	51.1885	52.5515	44.8041	56.7875	CCGCCGTATGATCTCTCTGGAAACACAGCCCTCCTCGCGGCTAACCTACT
RGD1566387	similar to hypothetical protein	ILMN_1360669	298326	1.32909	1.12022	0.0475043	0.506454	70.939	70.939	69.5595	80.6221	86.996	88.2482	58.4897	81.243	69.9003	82.3123	62.5315	61.5885	53.7668	66.6318	GCAGAACAAGAGCACCAAGCAGTATGGAGTTATAGCGGTCTACAGTGGCC
P4htm	prolyl 4-hydroxylase, transmembrane	ILMN_1366012	301008	1.32956	1.17533	0.00332012	0.0850193	1129	1129	1309.64	1276.93	1337.19	1317.5	1035.44	1199.84	1157.68	1073.44	1055.75	983.701	940.571	965.194	TCGAAGGCACTGTGACAAGGGGAACCTTCGGGTCAAGCCCCAGCAAGGAA
Matk	megakaryocyte-associated tyrosine kinase	ILMN_1372033	60450	1.33016	1.29261	0.0330193	0.0816613	197.593	197.593	253.711	256.335	234.908	205.527	212.778	168.417	168.995	185.717	189.637	203.581	162.301	160.072	GCCAGGACCCCTGACCCCTGAACTGGAAAGCAAGAGGACACAGATGTAGG
Trpa1	transient receptor potential cation channel, subfamily A, member 1	ILMN_1353498	312896	1.33065	1.07649	0.0348025	0.662695	616.507	616.507	595.833	633.732	837.865	737.304	689.961	616.275	606.481	673.595	496.075	464.94	572.879	563.102	AGAGGTCCACCATCGTGTATCCGAATAGACCCAGGCACGGCAGGATGCTG
RGD1564325	similar to ribosomal protein S24	ILMN_1368772	306259	1.33076	1.27931	0.0491379	0.129051	61.5638	61.5638	69.0724	63.9183	86.8756	76.1335	62.0339	48.6212	58.808	61.4618	61.1406	51.6935	47.5649	61.9371	CCCACAAACAGCGAAAGGAATGCAAGAACAGAATGAAGACGGTCAGGAGG
Carhsp1	calcium regulated heat stable protein 1	ILMN_1363966	260416	1.33087	1.08159	0.00692885	0.485054	1044.03	1044.03	1185.14	1196.65	1225.15	1111.35	1107.52	1061.91	1025.79	1169.59	776.271	931.675	898.75	946.937	CAGCCTGTAGACTTATTCTGGAACTGCAGAGTGTTGGGGAAGACCCCCTC
Prss12	protease, serine, 12 neurotrypsin (motopsin)	ILMN_1363261	85266	1.33277	1.21105	0.0102946	0.0966666	790.227	790.227	891.728	974.301	986.294	861.588	671.836	790.64	796.83	810.908	679.783	666.2	775.588	666.2	AAGCCCGATGAAACTTGGGTTGTGTATGGGGTGACTTCCTGGGGGTACGG
Camkk2	calcium/calmodulin-dependent protein kinase kinase 2, beta	ILMN_1370123	83506	1.33423	1.16345	0.0121324	0.199902	72.7777	72.7777	83.5565	87.6813	87.6058	78.5618	69.4145	67.9673	72.3904	80.5761	66.2067	61.2983	55.3749	70.8027	GAGGAAGTGCTCTTGTGAAAGGTGGTCCCTGCGTGGAAAGTTGCGGGGCT
Lta4h	leukotriene A4 hydrolase	ILMN_1361937	299732	1.3348	1.22743	0.0070714	0.0607778	2439.18	2439.18	2700.61	2976	2933.34	2900.06	2409.4	2267.36	2466.65	2235.34	1901.24	2101.78	2243.4	2402.48	TCAAGGACCTCGCTGCCTTCGACAAATCCCACGATCAAGCTGTCCGCACC
Mblac1	metallo-beta-lactamase domain containing 1	ILMN_1356068	304346	1.33497	1.27723	0.0223116	0.0747577	540.151	540.151	584.902	803.972	633.909	581.699	454.691	521.59	518.929	529.447	500.236	471.572	462.236	500.694	TCAGGTTGTCAGACTTGGCGGCAGGGAACTTTACCCGCTGAGCCTTCCTG
Htr4	5-hydroxytryptamine (serotonin) receptor 4	ILMN_1366668	25324	1.33539	1.44343	0.0433854	0.0296188	94.8191	94.8191	124.476	117.478	122.304	108.42	79.2084	106.767	75.9342	69.5595	79.2866	87.4458	94.6249	92.9431	CATCCTCTGCTGTGATGATGAGCGCTACAAAAGACCCCCCATTCTGGGCC
Slc4a11	solute carrier family 4, sodium borate transporter, member 11	ILMN_1365689	311423	1.33546	1.16835	0.0279302	0.278139	83.6255	83.6255	90.7743	95.2664	112.442	91.0177	89.548	89.1086	71.2089	83.5907	67.0802	77.5235	65.2107	82.0521	CTACATCCGGAGAGTGCCCCAAAGGAAGATTCACTACTTCACGGGCCTGC
Dhx32	DEAH (Asp-Glu-Ala-His) box polypeptide 32	ILMN_1363671	361667	1.33582	1.26215	0.0200807	0.0811177	334.161	334.161	412.405	422.417	404.169	355.363	316.912	352.981	325.796	270.533	326.586	297.98	309.37	261.006	CCTCTCCAACACAGAGTGCAATACAGACACCAAGGGGAGGCTGGTGGTGG
Nell1	NEL-like 1 (chicken)	ILMN_1364282	81733	1.33672	1.23795	0.002522	0.0275278	4069.63	4069.63	4673.25	4914.27	4668.94	5007.06	3656.66	4004.72	3726.37	4189.07	3637.01	3430.92	3656.66	3685.35	GTCTCCATCTGAGGAAGGCGTTTGGATTGCCTTTGCCACTTTGCTCATCC
Pcmtd2	protein-L-isoaspartate (D-aspartate) O-methyltransferase domain containing 2	ILMN_1374830	311726	1.33782	1.48338	0.0295882	0.0154185	94.381	94.381	131.75	111.622	111.359	120.831	91.1223	85.9229	80.9624	64.4737	93.6129	84.9	95.9784	80.9837	AGCATCAAGAGGGCTATGCGCCAGGAAGCCACCAGAGGAGGTGGTCTGAA
Cpt2	carnitine palmitoyltransferase 2	ILMN_1354686	25413	1.34005	1.22788	0.00258658	0.0348443	1282.57	1282.57	1582.31	1527.45	1501.81	1448.17	1223.02	1258.65	1219.72	1231.6	1169.13	1231.6	1070.87	1057.16	TGCAGGCTGAGCTGGAAGAGCCCAACTGAAGGTAGTGAGAGGTCGCAGCT
Bdnf	brain-derived neurotrophic factor	ILMN_1360447	24225	1.34145	1.25534	0.00570106	0.0383633	309.143	309.143	377.929	359.447	406.946	331.004	277.965	299.375	302.211	292.994	272.096	275.788	295.662	254.697	CCCTCCGCAACTGTGTGGTCAGTGGCTGGCTCTCATACCCACTAAGATAC
Nptxr	neuronal pentraxin receptor	ILMN_1350450	81005	1.34272	1.23956	0.0177895	0.102878	206.012	206.012	264.023	257.453	240.081	217.709	226.982	177.336	210.936	177.243	174.383	182.307	197.241	174.313	TACACATGACCGGGGACCACAGACTAAGGTGTGAGGATCTGGGAGGTGGG
RGD1559864	similar to mKIAA1045 protein	ILMN_1354057	500446	1.34301	1.37688	0.00610994	0.00871533	766.083	766.083	926.939	844.647	977.273	1021.71	708.182	632.356	657.306	738.936	740.351	665.275	704.536	692.493	CCCTCTGTGCTAGGAGATGGAGCTAGCCTGAGAGGACCTTGTGGACACTC
Pop5	processing of precursor 5, ribonuclease P/MRP subunit (S. cerevisiae)	ILMN_1368760	117241	1.34343	1.20251	0.00563484	0.0816613	676.038	676.038	756.724	802.431	817.045	798.05	598.945	666.2	739.606	641.615	576.053	646.651	559.731	582.98	GCTGTCTGCTGGACAGAGAGTCGGTTGAAGAGCTTTCGGACAGTGCTGGG
Vezt	vezatin, adherens junctions transmembrane protein	ILMN_1359210	299738	1.34552	1.27077	0.00712191	0.0388728	6513.36	6513.36	7284.31	8110.51	7165.06	8693.05	6314.4	5813.23	6314.4	6088.03	6057.73	5943.43	6029.14	5172.12	GAATGAGCCCTTTCTACTGTGTCCTTGCGGTGTGTAACTGCAGCGGTCAT
Rabif	RAB interacting factor	ILMN_1372348	304807	1.34878	1.19355	0.00783011	0.121109	408.601	408.601	436.642	529.181	492.557	462.086	370.03	415.473	448.346	375.967	364.122	362.147	363.633	331.399	CAGACGACCTGAGTTCAGGACCTTGCACCCTCATGGGAGGTTTACTCCAG
Pcgf3	polycomb group ring finger 3	ILMN_1363744	305624	1.3491	1.23611	0.0206356	0.126267	353.859	353.859	417.29	375.863	458.496	431.171	354.766	364.432	326.836	314.299	375.208	297.319	269.091	311.803	GAAAACACTTCGCAGTTTGCTCGTCTCTGCTCCAGGTCCACAGGCCAGAG
Ptcd1	pentatricopeptide repeat domain 1	ILMN_1349417	304278	1.35012	1.10622	0.0401018	0.570875	89.2673	89.2673	85.4784	106.555	106.593	111.66	80.0873	80.8545	103.292	108.231	85.4253	73.1667	69.9639	74.6089	CAGGTGACCCCGAACACCCACATCTACAGCACCCTTATCAACGCAGCCCT
Lrrc3	leucine rich repeat containing 3	ILMN_1369464	246773	1.35044	1.28504	0.044816	0.131766	88.6008	88.6008	115.605	102.709	106.631	101.501	88.4602	87.5901	64.4689	94.3451	90.8372	78.5944	82.0111	65.9954	CCTGTGGGAACTGAAGCTGGACCCTGACTCCGTGGATGAAATTGCCTGCC
Lipe	lipase, hormone sensitive	ILMN_1352555	25330	1.35122	1.11165	0.0184634	0.453915	404.084	404.084	442.056	522.613	446.985	444.147	415.473	392.579	402.717	457.234	359.671	365.884	372.785	280.456	CGGCACTAAAAGACCTCTTGCACCCTTCTGCGCGGGCTTCCGTGATGAGT
Dpp10	dipeptidylpeptidase 10	ILMN_1376925	363972	1.35134	1.21291	0.0352719	0.215709	1398.09	1398.09	2091.85	1319.07	1771.2	1510.79	1438.49	1315.86	1392.68	1294.15	1289.49	1186.94	1187.51	1218.23	CTTCAGTGATTGCCTAAAGGAAGAAGTATCCGTGCTGCCACAGGAACCAG
RGD1563701	similar to BC068281 protein	ILMN_1368154	500623	1.35192	1.27274	0.0170641	0.0707571	176.476	176.476	226.89	229.829	193.272	198.431	182.704	140.263	167.538	177.515	164.712	148.455	168.49	145.311	CCTGAAGTCTTGGGAAACCTTGCTACCCAGAATGTAGATGCGGCTGTCTG
Crabp1	cellular retinoic acid binding protein 1	ILMN_1349215	25061	1.35228	1.01885	0.00783011	0.910217	370.483	370.483	407.963	440.943	387.87	413.956	434.92	361.376	410.472	415.473	346.05	308.625	284.3	284.467	CTTCTTGAGGGGGATGGCCCCAAAACTTACTGGACCCGAGAGCTGGCCAA
Gcnt2	glucosaminyl (N-acetyl) transferase 2, I-branching enzyme	ILMN_1651187	306860	1.35365	1.18304	0.000964501	0.0454224	4499.64	4499.64	5406.01	5271.19	5428.42	4965.05	4506.55	4406.89	4425.48	4461.15	3838.75	3784.94	3905.4	4031.32	GAGCTGGCAGGGAAAGTACCCGTATCTACTGTGTCCAGTTTGGTTTTGCG
Ret	ret proto-oncogene	ILMN_1372073	24716	1.35472	1.40451	0.0127889	0.0154937	2763.94	2763.94	3437.72	2967.08	3496.31	3858.39	2474.37	2545.91	2152.1	2608.23	2690.29	2302.32	2549.86	2586.65	GCTGCTATGGTACGTGTTTTGGTCTCCTCCGTTCTGACACAACTCCCGTG
Rgs10	regulator of G-protein signaling 10	ILMN_1356835	54290	1.3613	1.21585	0.00692885	0.0902418	6627.16	6627.16	8011.07	7295.87	7900.84	8178.07	6307.06	5930.82	6736.52	6857.86	5635.02	5338.97	5457.46	6697.75	CTTCACCCCCATGGAGCAGAGGGATGGACTCTCAGACTGTGTGCAGGATG
Fkbp5	FK506 binding protein 5	ILMN_1376629	361810	1.36185	1.2479	0.0016636	0.0225821	1156.22	1156.22	1328.56	1389.19	1390.69	1412.14	1211.78	1077.91	1084.46	1055.15	1014.19	1045.89	1027.83	966.493	AGATGTCTTCACACCCTGAGCCTGGAGAGAGTGGTGGGTAAGCAGATGAC
Rit2	Ras-like without CAAX 2	ILMN_1650847	291713	1.36391	1.22237	0.00194561	0.0376667	2701.61	2701.61	3111.33	3198.5	3437.72	3078.33	2567.71	2801.27	2418.14	2711.99	2333.49	2340.86	2335.84	2385.09	ACTGGGATGATAAAAGGCTTAGGGGATCTGCTTTCGCCTGATAACCCTGG
RGD1562084	similar to expressed sequence AI118078	ILMN_1368029	501002	1.36542	1.14276	0.0477169	0.468433	68.7293	68.7293	68.3291	90.7024	79.6353	81.8211	71.4938	59.1325	66.1996	84.6107	70.3656	57.0367	58.4591	49.5183	AGCTTCAGCAGGGTAGAGTGTGGGGGCCAGCTCAGCCTCTTTTGTTGCCT
Dolpp1	dolichyl pyrophosphate phosphatase 1	ILMN_1355902	296624	1.36729	1.36602	0.0334824	0.0578522	250.575	250.575	271.846	254.428	378.616	346.273	206.895	241.529	209.153	249.172	230.354	213.835	227.404	231.629	CAGCTCCTGACTGGGTGGAAAGTGCTCTTGGCATGGGCCTCAGCGTGTGG
Rnf20	ring finger protein 20	ILMN_1359730	313216	1.36851	1.13899	0.0431811	0.472554	944.551	944.551	1357.32	1113.24	1079.26	882.129	991.477	855.968	1009.22	997.981	680.351	769.17	926.474	845.947	CCAGAGAGGGTTGGTGAATTATGAATTACTGTCATCATCCTCTCAGAGGG
Mina	myc induced nuclear antigen	ILMN_1355934	266670	1.37054	1.29825	0.0106707	0.0465968	349.105	349.105	419	474.31	447.828	359.831	293.611	351.613	323.426	337.634	287.289	333.791	303.94	311.417	GGGTGGAGCTGTGGTTGGTTACAGAGAAGAGGCAGGAGAAAGAAGCTGGT
Scn3a	sodium channel, voltage-gated, type III, alpha	ILMN_1368506	497770	1.37086	1.10517	0.0421912	0.600408	122.197	122.197	134.639	175.516	124.129	132.263	135.713	142.194	124.302	108.42	120.043	107.763	93.576	90.7507	GCTGACACTGCTGAGGAGAACTCCATTGTGCAAGTGACCCGTCATCACGC
Kcnd3	potassium voltage-gated channel, Shal-related subfamily, member 3	ILMN_1350901	65195	1.37228	1.34245	0.0209853	0.0509398	1256.91	1256.91	1538.66	1456.53	1790.08	1404.98	1057.16	1047.91	1096.79	1428.32	1082.33	1055.15	1153.08	1206.99	CAGCTAGTAAGGCAACAACCAGGATACCACGTTCTTCTGGAGACCAAGAG
A3galt2	alpha 1,3-galactosyltransferase 2	ILMN_1368384	171553	1.37307	1.25924	0.00692885	0.0562831	3882.25	3882.25	4446.14	4848.91	4676.11	4676.11	3693.08	3460.02	3930.51	3732.95	3930.51	3215.44	3548.62	2957.23	TTGGCAAGGCCATTCAAGGGAAGCCTCTTGTGGGACCCTTCAGCTCGGTC
LOC500077	similar to RIKEN cDNA 3110062M04	ILMN_1651163	500077	1.37425	1.26497	0.0480058	0.186516	104.707	104.707	119.44	114.982	119.054	153.663	90.9847	97.1367	113.048	98.2098	112.579	86.814	73.0664	98.6444	AGCTGCCCACAGTTCCCTGCCATATCCGAGAGCAGGAGGCTCTATCAGAC
Serpina11	serine (or cysteine) peptidase inhibitor, clade A (alpha-1 antiproteinase, antitrypsin), member 11	ILMN_1361612	362774	1.37435	1.29634	0.0262142	0.0945461	2070.29	2070.29	2260.66	2603.35	2485.95	2711.99	1558.15	2015.25	2263.27	1976.92	1582.31	1807.65	2016.08	1928.62	TATGGGGCAGCTCAACAAAACTGTCTCCAGGGTATCGCACAAGGCCGTCG
S100a11	S100 calcium binding protein A11 (calizzarin)	ILMN_1373883	445415	1.375	1.21963	0.0138522	0.14008	13245.4	13245.4	14671.6	15669.7	15000	17783.1	12908.9	11931.6	13108.1	13727.7	10716.1	10901.8	10514.2	13967.4	TGCCTACAGAGACTGAGAGATGCATCGAGTCCCTGATTGCTGTTTTCCAG
Pcbd1	pterin-4 alpha-carbinolamine dehydratase/dimerization cofactor of hepatocyte nuclear factor 1 alpha	ILMN_1358139	29700	1.375	1.17946	0.00277701	0.104501	402.104	402.104	482.519	475.094	467.042	465.249	366.518	422.678	422.934	392.848	310.885	342.41	349.817	374.227	CTGACTCTTGCGGTGACCACCATCTCCGTCAGGGAGGGGTATGAGTCCCT
Tmem87b	transmembrane protein 87B	ILMN_1356444	362212	1.3751	1.19821	0.00206685	0.0623243	835.852	835.852	991.112	953.7	991.112	1013.95	826.926	864.151	816.265	790.061	806.287	684.274	709.991	678.2	GAGATCTGTGTATGCAGGTGAAGAACTCAGGTGTGGGAGGGTCTGCCGCC
Abcg3l2	ATP-binding cassette, subfamily G (WHITE), member 3-like 2	ILMN_1650080	360910	1.37529	1.25851	0.0496056	0.202075	179.797	179.797	266.478	246.558	204.634	161.525	180.966	157.016	165.504	184.087	141.108	172.231	156.398	159.709	GAAGGGAGTGTAAGGAAAATGAGAGAGGTGGACGGAGGGGGAAATGGCTG
Lxn	latexin	ILMN_1362583	59073	1.37641	1.15266	0.00322317	0.171442	3282.54	3282.54	3811.19	3858.39	3894.85	3751	3291.87	3265.07	3154.9	3589.09	2722.96	2480.71	2841.88	3118.1	GCACAACAGCCGCCTCCCAAAGGAAGCACCAGCAGAGTAAACAAGACCCC
Zpbp2	zona pellucida binding protein 2	ILMN_1351625	363676	1.37641	1.07925	0.0186682	0.636588	136.092	136.092	161.91	155.765	158.074	145.843	141.108	146.757	141.603	146.145	119.113	116.376	87.5577	133.468	ACCTCAGTGCCTCGGTGTACAAGGGGGAGTTCAAGTGTTAGTCGACGCTC
Rims2	regulating synaptic membrane exocytosis 2	ILMN_1376271	116839	1.37679	1.25072	0.0195295	0.124282	317.641	317.641	360.07	348.054	428.667	391.112	277.256	308.406	294.916	340.493	279.46	233.347	327.956	273.428	GCGGTCGACTGGGCTGCTCTGGGAGGCAATGTCATTCACTAATGCCAAGA
Scara3	scavenger receptor class A, member 3	ILMN_1365032	364405	1.37744	1.15682	0.00214884	0.134222	412.237	412.237	464.492	453.047	489.691	521.59	439.957	417.665	411.564	396.856	328.406	367.975	336.88	366.756	CCTCTTCCTCTTGGTTGACCTGACACAGATGCACACTGACCTCACCCTAC
Prkar2b	protein kinase, cAMP dependent regulatory, type II beta	ILMN_1353803	24679	1.37876	1.18588	0.00674132	0.149876	3577.02	3577.02	4506.55	4210.27	4391.11	3784.94	3766.53	3341.24	3623.84	3496.31	3060.38	2700.61	3491.12	3024.34	CGGAAACCAATGCCTGTGGAATAAAGAGCCCCAACCAAGGCTACAGAGGC
Celsr3	cadherin, EGF LAG seven-pass G-type receptor 3 (flamingo homolog, Drosophila)	ILMN_1363813	83466	1.37924	1.30531	0.0461182	0.136461	314.602	314.602	385.934	428.287	344.196	377.103	331.731	281.048	276.423	286.765	342.107	293.703	285.865	206.41	AAGTCTTCTAACAGCTTGCCCCAAAGGTGGCTCAGGACTGGGGTTCTGTG
RGD1310110	similar to 3632451O06Rik protein	ILMN_1371044	361032	1.37976	1.38476	0.00235518	0.00520563	1062.74	1062.74	1350.44	1241.38	1413.32	1276.43	950.926	930.259	891.728	1042.64	902.993	938.294	973.677	1011.48	CATGTCTGGAATGCTGGTGCCTGTTGGGGTAGGGATAGCCGGAGCCTTGT
Nedd4l	neural precursor cell expressed, developmentally down-regulated 4-like	ILMN_1363579	291553	1.38054	1.30421	0.00778356	0.0380426	1205.62	1205.62	1492	1587.8	1351.4	1445.51	1189.33	1201.77	1026.54	1090.15	1241.38	1012.47	1040.38	974.301	GGTCCGCGTGCACTTTTGCATTTGCCTAGCAGACTTTTGCAGAGCCCGTG
Acvr2b	activin A receptor, type IIB	ILMN_1374926	25366	1.38188	1.25353	0.00712274	0.0656277	526.88	526.88	636.13	650.78	655.202	591.059	528.366	469.435	529.181	494.694	521.132	448.496	482.757	389.644	TGTGGACCTGCTCCCTAAAGAGTCCAGCATCTAAGCCCAGGACACTAGCG
LOC360919	similar to alpha-fetoprotein	ILMN_1359627	360919	1.38272	1.36299	0.0446879	0.0858249	168.063	168.063	197.399	249.54	203.581	185.199	166.671	174.144	140.178	132.263	187.635	150.101	140.478	128.414	GAACACTCACGGCCTCCAGACAATTTAATGTGCAGCCACACCTCCCTGGG
Tpm1	tropomyosin 1, alpha	ILMN_1354163	24851	1.38369	1.36331	0.00278427	0.00871533	1625.37	1625.37	1874.63	2192.26	1961.8	2017.72	1449.39	1503.28	1391.47	1553.28	1338.96	1469.74	1416.2	1592.35	CCTAGGGCCAGGCACAGACCGTGCTTTCTATTGTACAGAGGTGATCCTCC
Sigmar1	sigma non-opioid intracellular receptor 1	ILMN_1365626	29336	1.38384	1.21935	0.00377601	0.0698823	727.79	727.79	821.072	948.75	764.051	946.937	706.112	724.49	679	733.974	613.333	658.1	600.817	633.732	GAAAGCTGGCTGATGCCTGGGGCCAGTTCCCAAAGAGAGGACCTGGGGAA
Mpp2	membrane protein, palmitoylated 2 (MAGUK p55 subfamily member 2)	ILMN_1364862	85275	1.3846	1.25395	0.0306009	0.166297	49.5768	49.5768	69.727	48.5411	56.8461	65.5197	39.7488	46.5412	51.4688	53.5505	42.4681	39.2823	44.296	46.4155	GTCCCTTACGTGGTGTTCATCGAGGCTCCTGACTTTGAGACTCTGCGGGC
Prkcd	protein kinase C, delta	ILMN_1360400	170538	1.38512	1.23185	0.00389199	0.0598926	1552.2	1552.2	1780.4	1873.76	1698.92	2088.21	1659.54	1509.31	1405.74	1459.75	1388.36	1274.65	1388.36	1308.68	GCCCTGGTTTGCATCCTCACTGCCCATGAAGAAGAGTGGGTGACTGGTGA
Zfp667	zinc finger protein 667	ILMN_1376265	308326	1.38659	1.10774	0.0386686	0.598034	113.065	113.065	141.552	131.794	125.443	123.756	142.942	124.797	112.797	95.5901	91.6659	77.823	96.7216	113.551	CACAGGCAGGCCATCTGCAAACCAAGGAAAAACCCTCACCAGAACCTGAC
Tagln2	transgelin 2	ILMN_1650399	304983	1.38667	1.32065	0.0195295	0.0652929	7913.51	7913.51	9765.23	8534.02	11385.3	9260.71	7025.49	8745.41	7439.22	6319.62	6697.75	6672.23	7708.65	6898.5	CCAGACTGTGGATCTCTGGGAAGGAAAGAACATGGCTTGTGTGCAGCGGA
Dnajc11	DnaJ (Hsp40) homolog, subfamily C, member 11	ILMN_1361685	362666	1.38876	1.37768	0.0043732	0.0119421	490.688	490.688	576.449	553.97	637.347	676.544	460.575	483.025	419.113	409.949	439.797	412.909	460.935	442.251	ACAGCAGCTCTCTGGAGGCGTTTGGAACACTCTGCCCTCACACATGGGAC
Rgs11	regulator of G-protein signaling 11	ILMN_1368545	54291	1.38896	1.32798	0.0132124	0.0460528	64.0027	64.0027	79.9654	79.8371	65.9904	90.0975	60.3313	65.6923	52.6431	58.4977	61.1602	59.0847	53.8255	52.4338	AGGAAGCCCTGCACCTGGGCACACTCCTGACACAGCACGGCTACATCTAC
Epha5	EphA5	ILMN_1352043	79208	1.3899	1.21	0.00287168	0.0736632	347.786	347.786	398.593	393.949	427.342	436.041	351.504	370.03	321.642	326.284	295.573	318.574	311.417	267.372	CAGTTCAATGGACGCTGTGGCTCAGGTGACCTTGGAGGATTTGAGACGCC
Actl6b	actin-like 6B	ILMN_1365887	288563	1.39253	1.23035	0.00417899	0.0679898	933.406	933.406	1052.34	1161.96	1063.52	1196.65	933.117	888.884	869.197	941.979	912.486	719.992	829.566	759.344	ATCCACAGCGTTGTAGGGAACAGCCAGAGGGGCGGTCTACCAGCCAGAAA
Pqlc3	PQ loop repeat containing 3	ILMN_1361660	298906	1.39312	1.23238	0.00296909	0.0562831	3439.19	3439.19	4371.41	3826.52	4044.66	4251.04	3358.44	3331.53	3244.42	3434.85	2611.09	2916.82	3302.79	3035.57	GTGCACAGGTGTATACTAAGCAGTTCTCCAACACAGTGTGCCTTAGGGAG
Pik3cd	phosphoinositide-3-kinase, catalytic, delta polypeptide	ILMN_1369889	366508	1.39476	1.35303	0.00945365	0.03002	104.972	104.972	121.985	132.007	140.808	124.885	93.0829	96.0224	96.7735	97.6815	101.625	100.466	74.4595	98.4255	CCAGTATCTCAAGGACTCTCTGGCACTAGGGAAGACGGAGGAAGAAGCAC
Cacnb1	calcium channel, voltage-dependent, beta 1 subunit	ILMN_1367146	50688	1.39554	1.3903	0.00634205	0.0154185	259.049	259.049	280.929	357.644	327.956	330.724	252.039	238.853	210.092	230.618	253.126	236.473	213.933	224.371	CTCCCCAGCATCACAGCTGGTCCAGAGAGAGCCGATTGTGCCAACGAGGA
Pcsk2	proprotein convertase subtilisin/kexin type 2	ILMN_1370576	25121	1.39836	1.39362	0.0077308	0.0181659	384.161	384.161	421.477	460.935	502.789	542.754	335.906	339.368	337.9	364.882	307.447	320.813	375.967	373.905	CACCCAGAGTGCCCCATACATCGATCAGGTGGTGAGGGATTACCAATCGA
Celf5	CUGBP, Elav-like family member 5	ILMN_1368676	314647	1.3989	1.22579	0.0376436	0.252977	250.725	250.725	364.057	302.498	267.485	275.344	297.629	217.779	228.271	242.804	210.092	224.651	252.146	177.969	GTGGCCCCAGACCCTACGTGATTTGTACAACGGGCTTAGTTTCTGCTACG
Lrrc55	leucine rich repeat containing 55	ILMN_1367860	311171	1.40159	1.36726	0.0298613	0.0679898	65.5879	65.5879	93.1747	78.2991	79.1112	76.3189	73.9584	49.0575	58.8108	59.0696	57.0597	50.6538	68.9174	57.3026	TCACTCACTGAAGAGAGCTTCAAGGCCTGCCACCTGACTCTGACCCTGGA
Ctdspl	CTD (carboxy-terminal domain, RNA polymerase II, polypeptide A) small phosphatase-like	ILMN_1364469	301056	1.40223	1.37438	0.00475568	0.0154272	139.691	139.691	170.155	173.014	160.613	193.136	136.717	119.167	130.154	120.699	130.717	134.797	108.896	123.104	ACACGGAGCTGTTGGACCTCATCCCGTTCTTCGAGGGCCTAAGCAGGGAA
Coro2a	coronin, actin binding protein 2A	ILMN_1376577	313235	1.40249	1.42069	0.00279075	0.00524382	288.566	288.566	347.4	383.745	343.9	379.205	249.259	250.179	276.834	247.205	234.441	290.666	258.747	254.846	TGTGGAGAGGTCCAGAACCAAACCGCAGGTCCCCGAGAACAACCACTATT
Prkca	protein kinase C, alpha	ILMN_1372407	24680	1.40451	1.32177	0.00212431	0.0153672	301.533	301.533	384.022	362.37	369.319	367.004	298.26	270.176	278.806	275.054	261.006	232.806	291.354	273.786	CTGCTGGGGCCTCTATTACCCGCTACCCCACACACTGGCACTCTATCAGA
Ppef2	protein phosphatase, EF hand calcium-binding domain 2	ILMN_1374979	305246	1.4049	1.30664	0.0331184	0.126557	63.1804	63.1804	64.7501	80.2607	85.6664	80.4474	55.2979	75.6511	53.6404	54.7547	47.575	59.8332	61.9944	52.0964	ACAGTCCACAGACACGGGGGAGAGTGGTCGTAGCAGTCCAGGCCCATGTT
Arhgef2	rho/rac guanine nucleotide exchange factor (GEF) 2	ILMN_1376651	310635	1.40583	1.27999	0.000471619	0.00942443	1333.28	1333.28	1613.61	1576.48	1640.53	1657.3	1264.92	1240.14	1293.67	1269.68	1099.95	1136.74	1241.38	1140.77	AAAGACCTGACACGCATGAGGTGCTGTCTCAGTGCCCGTTCTGAGGACTG
Homer2	homer homolog 2 (Drosophila)	ILMN_1365351	29547	1.40677	1.34503	0.002522	0.0138374	277.44	277.44	347.112	364.718	326.455	335.506	276.52	270.851	247.742	228.333	224.14	244.323	253.341	255.189	TGGGTTGGAGCGCATTCATAGTTACCCTCAGCTGCATGTGGCCTTTGGAC
Unc13c	unc-13 homolog C (C. elegans)	ILMN_1351183	286931	1.40874	1.23422	0.0411812	0.255968	129.794	129.794	192.262	187.413	136.434	120.699	133.899	126.799	122.432	123.018	124.522	107.391	97.9832	114.982	GGGAGCTACGGGGCATGGTACCCTCTCCTGAAAAATCTCTCTATGGATGA
Csmd1	CUB and Sushi multiple domains 1	ILMN_1371507	364634	1.40882	1.17384	0.00347104	0.154742	155.583	155.583	163.414	169.421	197.053	210.038	154.387	155.712	152.381	164.756	137.193	127.127	129.514	128.775	TATCACTGGGGAGCGCAACCGGATCCAGCTATCCTTCCACACCTTTGCCC
Pkib	protein kinase (cAMP-dependent, catalytic) inhibitor beta	ILMN_1354207	24678	1.41131	1.23575	0.0136309	0.145014	183.828	183.828	200.619	220.494	258.971	209.266	182.048	205.731	152.645	179.813	149.791	174.492	142.723	161.984	GACCAAGGCCAACCGAAGAAGCCCCTAGACGAAGACAAATAAAGGCTTAG
Kcnh6	potassium voltage-gated channel, subfamily H (eag-related), member 6	ILMN_1373511	116745	1.4114	1.23898	0.00196652	0.0433505	537.317	537.317	661.57	686.904	585.181	660.361	558.056	545.604	487.12	502.448	490.476	441.794	457.036	446.843	CCAGCTCAGAACCACCTTCTGCCTCAAAAGCCCAGACCCAAGGCCAGGTT
Tmem106a	transmembrane protein 106A	ILMN_1650719	287722	1.4117	1.36288	0.0129398	0.0388728	628.002	628.002	676.072	777.448	813.213	870.783	614.818	579.551	587.047	515.744	657.874	490.476	569.414	510.054	CTTGACATTGTCTTGGGACTGAGCATGTTGGTTACCCAGCTCCACCCGGG
Tmem74	transmembrane protein 74	ILMN_1650802	500864	1.41197	1.46266	0.00474904	0.00589765	404.758	404.758	539.058	561.02	502.948	464.09	399.226	342.827	332.047	339.368	384.394	396.737	342.557	339.956	CCCAACACTGTGGCAGCCCGGGAGATGGAACGCCTAGAAAAAGAGAGTGC
Crmp1	collapsin response mediator protein 1	ILMN_1374446	25415	1.412	1.26937	0.00206444	0.0295947	3360.59	3360.59	4242.97	4104.4	3950.33	4036.49	3330.03	3101.27	3200.94	3235.47	3065.51	2523	3156.85	2861.2	GCCTGAGTCTCTGTCCCTCTGAGGAGGTCAGCAAGGCAGTCAGATTTTTA
Fam189a2	family with sequence similarity 189, member A2	ILMN_1372648	309415	1.41303	1.19772	0.0088274	0.177584	429.952	429.952	494.532	604.58	464.492	496.286	446.175	379.116	453.67	436.428	341.363	413.605	365.197	335.29	GGCAGGAGACATGATGGTTAACACCAAGCGACTCCAGTCCTCCAGCCTCC
Rasal3	RAS protein activator like 3	ILMN_1362413	314596	1.41315	1.20654	0.0135728	0.194169	946.061	946.061	1280.02	1121.53	1183.81	960.163	888.492	895.82	1093.22	884.908	864.151	742.975	880.002	724.183	AGGGGACAGAGTGGGAGGTGTCAATCACTCTGGTAACTGTGAGGTTGCCC
Scn10a	sodium channel, voltage-gated, type X, alpha subunit	ILMN_1362724	29571	1.41482	1.34498	0.00537645	0.0246956	20537.2	20537.2	26024.7	28322.3	24122.9	23592.7	19341.2	18116.8	18478	19798.8	19654.4	16306.9	20082.1	16265.8	CTGCTGGTGTCGGGCAGTCTTAGAGAAGTCACGTAGGGGTTGGTACTGAG
Coro1a	coronin, actin binding protein 1A	ILMN_1364468	155151	1.41555	1.18386	0.00420574	0.152012	2661.71	2661.71	3481.67	3022.83	3248.73	2922.11	2676.48	2615	2884.45	2519.47	2265.11	1944.72	2474.37	2282.97	GTCACGGCTGGAGGAGGATGTGAGGAATCTCAACGCCATAGTGCAAAAGC
Cib2	calcium and integrin binding family member 2	ILMN_2040592	300719	1.41866	1.3509	0.00055236	0.00371227	2119.74	2119.74	2599.74	2474.37	2697.69	2769.55	2017.72	1846.91	1946.27	1989.71	1827.93	1799.47	1941.03	1858.45	CCTTGCAGGAGAGGTAAGGCTGAATTATCTGTGTGCTGGGCAGGCACTCC
Fxyd2	FXYD domain-containing ion transport regulator 2	ILMN_1375247	29639	1.4195	1.23363	0.00101215	0.0349513	13232.8	13232.8	17299.2	15371.1	15600.9	15600.9	12823.9	12823.9	13210.9	12862.3	10597.6	11292.9	12335.9	10797.1	CACAGGAAGATCGTGGAGAAGCCCTGGTGGCTGGGGAAATGACAGAGCTG
Calcb	calcitonin-related polypeptide, beta	ILMN_1369359	171519	1.42019	1.21215	0.00095971	0.0465968	5826.69	5826.69	6965.01	6528.55	7496.83	6976.01	5694.01	6044.72	6053.19	5287.16	4906.11	5018.11	4836.39	4909.54	CGCAGGGACCTTCGGGTCTGAGGAACTAACGCTCCAGGAAGAAGGTTACA
Nudt16	nudix (nucleoside diphosphate linked moiety X)-type motif 16	ILMN_1370474	363129	1.42108	1.31171	0.00582417	0.0388728	342.445	342.445	443.428	386.339	411.365	447.664	298.08	348.054	327.274	313.855	285.247	308.721	341.765	257.031	TCTAAGTAGAGTCGGCCCAGCATGGACCCCTGGAACCCAAGTTGAAGGCC
Ppp1r1a	protein phosphatase 1, regulatory (inhibitor) subunit 1A	ILMN_1356921	58977	1.42241	1.20831	0.00916492	0.170109	181.743	181.743	215.792	241.268	214.87	200.78	181.082	196.121	185.635	159.832	176.17	127.986	152.972	159.086	AGCTAAGAAGAGCATAGCCTGGGCAGTGAAGGACTGTGTGCCGTAGCGCC
Samd12	sterile alpha motif domain containing 12	ILMN_1649756	362910	1.42418	1.24087	0.0150325	0.15369	118.468	118.468	117.355	169.715	157.94	133.787	108.896	120.65	118.522	113.995	101.968	114.415	97.8048	89.6524	GAGTGTGACCTGTTCCCCAGAGAAATACTGACTCATGGCCCTGCCAGAAG
Scg3	secretogranin III	ILMN_1367903	116635	1.42479	1.38781	0.000321425	0.0012654	13478.2	13478.2	16862.9	16970.6	17212.5	16627.6	12269.3	12142	11630.9	12742.6	11699.5	12220.9	12309.1	11292.9	GCAGCCTGTGAAAACGGCAGGCAACCTGAGCCTTCCAACTGTTCCAGCAA
Casc5	cancer susceptibility candidate 5	ILMN_1351961	311327	1.42497	1.37618	0.0329327	0.0811177	54.6999	54.6999	68.6663	81.6051	55.2713	70.9512	54.3257	46.1017	53.1012	46.0673	41.0194	55.9645	41.9814	55.3014	CTCAGCCAGTCTGTAGTCAAGATCCGGGCATTGGCTCTGTTGCAGCCAAA
Cmtm2a	CKLF-like MARVEL transmembrane domain containing 2A	ILMN_1352465	307616	1.42737	1.49345	0.0380477	0.0418196	64.8925	64.8925	89.4896	75.1341	82.9504	87.2268	58.6871	45.908	69.2522	52.4145	67.5427	58.8932	45.3035	65.0371	GTCCATGATGTACTTGGGGAAGGCTCTCAGGGATTCAGGATACCCACAGA
Sytl3	synaptotagmin-like 3	ILMN_1349869	499017	1.42885	1.27373	0.00547465	0.0593535	364.269	364.269	384.851	458.496	480.595	461.357	373.353	343.212	343.9	337.298	365.793	302.211	296.923	285.96	CCCAGTCCAAGCTTCAGTGGCAGAAAGTCCTGTCCAGCCCCAACTTATGG
LOC501396	hypothetical protein LOC501396	ILMN_1350559	501396	1.42889	1.17095	0.0443113	0.441353	357.099	357.099	481.133	407.774	391.368	420.661	350.018	324.274	318.449	475.347	262.318	275.054	276.423	388.497	ACCACCAGTAACTGCTTTTCTACTATGTCTCCAAGGCAAGCCACAGGCTA
Pdcd5	programmed cell death 5	ILMN_1374195	292814	1.42971	1.29983	0.000816068	0.0129523	11351.1	11351.1	14775.2	14963.3	13210.9	12987.1	10570.7	10956.9	10625.6	10797.1	9211.76	9711.36	9984.62	10163.7	ACGTGCTTAGACAGACCCACGGAGCAGGTCTAGGACAGTTACCACCTGTA
Thy1	Thy-1 cell surface antigen	ILMN_1367716	24832	1.43252	1.52153	0.0307487	0.0296188	7071.01	7071.01	9490.57	6908.03	10295.3	10466.8	5617.28	5777.74	5930.82	6848.18	5992.13	5523.54	7369.94	6877.63	CCGAGCACACTTACCGCTCCCGCGTCAACCTTTTCAGTGACCGCTTTATC
Sh3gl3	SH3-domain GRB2-like 3	ILMN_1365281	81921	1.43268	1.26604	0.00610994	0.0733474	477.216	477.216	541.789	542.274	642.684	607.592	528.701	440.644	492.557	389.143	412.689	404.481	389.232	419.113	GCATCCCAAGTCCCTAGGCGAGACTACATGCCAAAGCCTGTGAACACGAG
Cbr3	carbonyl reductase 3	ILMN_1362942	304078	1.43516	1.26306	0.0184517	0.148625	175.394	175.394	184.341	229.888	208.469	236.761	164.319	165.457	197.8	152.827	157.836	119.739	167.698	155.566	ATTTTGCTGAATGCCTGCTGCCCGGGATGGGTGAAGACCGACATGGCGAG
Serpinb1b	serine (or cysteine) peptidase inhibitor, clade B, member 1b	ILMN_1365379	306891	1.43706	1.27549	0.00594124	0.0662096	758.824	758.824	987.48	799.652	1047.59	899.111	782.655	683.98	668.366	785.409	662.533	585.384	647.666	694.275	GCTGCTGCCACAGCAGGTCTTGTTGAATACTGCCTGGTGTCAATAGAAGC
Kntc1	kinetochore associated 1	ILMN_1373537	304477	1.4374	1.2498	0.00815676	0.111633	205.996	205.996	262.004	293.611	219.191	233.215	195.851	177.873	219.698	210.589	164.433	171.856	166.311	196.009	GTGCCAGCAGACACAGCTCCCTCTGAGATCCTGAAGACATTCCTTGGATC
Mras	muscle RAS oncogene homolog	ILMN_1367216	25482	1.43874	1.28003	0.00587537	0.0626674	157.935	157.935	193.192	220.883	193.565	170.034	165.818	144.147	137.876	158.748	146.757	141.749	120.502	130.761	AATCCCAAAGCCCCTCAGACCCACCACACTAAGTCCAGAGCCACAGAGGG
Gpx3	glutathione peroxidase 3	ILMN_1365802	64317	1.43952	1.23894	0.0183455	0.186156	369.684	369.684	389.143	462.599	459.879	487.964	348.292	315.985	359.174	433.74	289.167	268.593	324.041	373.791	CCAATGGTCCTGCTCAAACCTGAACATCATTCTTGGGGCCAGCATCTCCC
Stx2	syntaxin 2	ILMN_1358230	25130	1.43964	1.22343	0.0151774	0.195729	374	374	440.141	369.585	514.088	497.647	354.902	360.881	365.197	397.143	332.37	296.923	366.518	267.849	GGCTTGACGGTTGGCAAATGATTGCGTAGATGGCGCTGGGTGCTTGCCTC
Arhgap22	Rho GTPase activating protein 22	ILMN_1353116	306279	1.44111	1.32766	0.0058988	0.0388728	239.944	239.944	270.748	308.324	275.217	342.689	221.448	231.516	196.447	251.597	187.901	210.589	213.309	216.265	CAGAGCCCCAGAGTGAAAGGAGCGGAAGCGCATGTCCACCTATGTCCACT
Negr1	neuronal growth regulator 1	ILMN_1366196	59318	1.44172	1.265	0.00375581	0.0578522	385.584	385.584	404.953	519.34	462.368	506.518	381.311	335.173	385.046	390.851	337.224	321.998	347.4	302.211	CAACTTTTCAAGAGCATTCAGTCGTGGTCTGCTAGGCTTCCGGCTGTAGT
Jup	junction plakoglobin	ILMN_1359114	81679	1.44265	1.34233	0.00108443	0.00945507	1755.58	1755.58	2377.68	2223.96	2082.87	2081.79	1677.7	1596.54	1657.3	1590.9	1623.66	1609.53	1424.37	1422.05	GTAGCGGGAGAGAGTGGAGACTTTTTAAGTGCCCCTGCTAGGACCTGCCC
LOC100359829	RGD1565316 protein-like	ILMN_1364481	100359829	1.44506	1.18766	0.00725793	0.210645	320.132	320.132	370.372	396.737	392.073	374.609	353.2	337.298	289.256	314.773	276.303	256.707	315.907	220.883	TCCACGCTACACCAGTCCATTATCAGCTCCCCAGAGATGCTTCGGAGGGC
Cyb561d1	cytochrome b-561 domain containing 1	ILMN_1358595	362017	1.44677	1.20627	0.0496434	0.381098	97.8413	97.8413	93.8165	120.605	167.773	101.434	91.4852	94.3018	92.8885	113.484	77.3205	93.7649	73.6882	82.2658	GGCTACAGTAACGGTGCTCTTGGGCATGTACTCAGTGTGGTTCCAGGCTC
Comt	catechol-O-methyltransferase	ILMN_1350513	24267	1.4478	1.32638	0.00127802	0.0148091	589.966	589.966	699.667	746.73	786.541	703.669	500.468	529.181	571.641	617.124	519.34	510.054	501.14	495.769	CACCAGTTAGGCCCAGCAGGAAGTCAGCAAACTGTAAATGTCCAGACGCC
Runx1	runt-related transcription factor 1	ILMN_1371943	50662	1.45044	1.24255	0.00311576	0.0744766	1129.79	1129.79	1397.21	1477.18	1364.14	1269.18	1071.58	1079.26	1127.09	1150.04	1137.61	919.42	895.58	861.925	CGCCAGGAGAGCCCTTGGAGGCCAACAGGAGGGAAACTGTGAATGCTTCT
Isl2	ISL LIM homeobox 2	ILMN_1354825	57233	1.45289	1.3385	0.00867951	0.0502423	3273.74	3273.74	4313.93	3421.28	4493.96	4203.54	3322	2805.18	3205.96	2907.51	3143.05	2764	3006.79	2395.47	GAGACTCACCCATGCTCAGGCCATTCCAGCTCTGAAAAATCTCCGGCCCT
Fmnl1	formin-like 1	ILMN_1360809	287746	1.45383	1.46149	0.0488059	0.0755394	152.068	152.068	206.895	192.686	208.835	175.454	151.925	134.309	123.49	127.063	141.806	133.002	183.333	94.5607	CACCCAAGTCTCCTCCCAAGGCCAGGCGACAACAGATGGACCTCATCTCT
Slit1	slit homolog 1 (Drosophila)	ILMN_1376706	65047	1.4542	1.25722	0.0173946	0.164669	1083.46	1083.46	1316.36	1538.66	1246.41	1220.28	1110.37	1010.9	1001.6	1096.79	1122.16	834.885	1002.72	733.293	CCGGGTTGCCAAGCCCTCTCCCAAAGTGCCTTGCACAGATAGGCGCTTAA
Plcl1	phospholipase C-like 1	ILMN_1351127	84587	1.45674	1.62028	0.00444904	0.00188543	129.805	129.805	168.803	180.032	175.812	166.987	92.8885	108.009	110.736	116.516	100.933	119.507	135.713	121.026	GGGCCGGGAGTATGGAATTCATTTTCTATTACCAGTGGTGGGCAGATCCA
Olr789	olfactory receptor 789	ILMN_1364777	296042	1.45721	1.29072	0.0414928	0.208859	58.8922	58.8922	67.297	66.7362	85.1243	73.0509	61.7997	47.2342	58.8394	58.5868	62.6235	59.5203	41.6201	39.9244	TTTTCATCCATGTCATTGGCGGTGTGGAGGTGGTGCTGCTCATAGGCATG
Ece2	endothelin-converting enzyme 2	ILMN_1364503	408243	1.45912	1.28875	0.002522	0.0389584	217.666	217.666	256.246	264.82	274.446	279.758	192.854	215.568	196.084	231.692	193.272	206.253	176.451	163.414	AATGGAGAGAGGCTCAACGGACTCCAGACCCTGGGGGAAAACATCGCCGA
Mpped2	metallophosphoesterase domain containing 2	ILMN_1373221	362185	1.45926	1.4471	0.00590735	0.0154185	306.299	306.299	367.975	347.911	452.801	411.365	290.756	268.672	256.067	271.846	279.072	306.811	263.361	233.215	AGGCCAGTCTCTGCTGGACAAGTGGAACCTCATCCCTGAAGGCACCGACA
Wnt4	wingless-type MMTV integration site family, member 4	ILMN_1356435	84426	1.45952	1.33078	0.0186682	0.0947504	81.8794	81.8794	119.528	107.583	108.809	77.8474	85.8672	69.2684	70.0429	83.3619	76.4675	67.7353	71.9907	64.3745	ACCACCTGCGTGGCCCAGGGAAGGCCAATAACTTAAACAGTCTCCCGCCA
Irf6	interferon regulatory factor 6	ILMN_1356810	364081	1.45953	1.31114	0.00243518	0.0300559	2017.15	2017.15	2291.44	2900.06	2326.36	2544.36	1842.42	1963.58	1912.32	1923.86	1653.8	1843.96	1556.73	1825.87	AGGGCTCCGCATCTATGTCCTGCTTGACCGACTGCAAACTTGGAAAGTGG
Cd44	Cd44 molecule	ILMN_1352966	25406	1.46137	1.40463	0.0156337	0.0459511	1210.01	1210.01	1713.14	1153.66	1734.53	1631.3	1117.51	1078.77	997.166	1195.07	1041.87	959.845	1151.99	1064.36	GCATGAGGAGGCATGATGTACAACCCCCAGACCACTCTTTCCATCACCAC
Fbxl2	F-box and leucine-rich repeat protein 2	ILMN_1367805	363156	1.46176	1.338	0.0070714	0.0465968	806.082	806.082	933.447	893.29	1193.77	1037.43	728.433	699.049	758.704	834.005	780.547	627.13	638.435	723.734	CATCAAGCGTATGCGGGCTCAGCTTCCTCGTGTCAAAGTCCATGCCTACT
Creb3l1	cAMP responsive element binding protein 3-like 1	ILMN_1357483	362165	1.462	1.35881	0.00183468	0.0143395	248.588	248.588	326.727	292.503	295.321	337.9	225.999	211.961	262.25	222.679	203.581	227.152	211.093	213.835	ATTTTATGAAGTTAGTGCGGGCTTTGCTACCCCTTGGCCTGGGACAGAGG
Tnr	tenascin R (restrictin, janusin)	ILMN_1353848	25567	1.4627	1.4696	0.0302411	0.0496473	90.1621	90.1621	106.07	137.193	111.31	113.184	77.8372	71.3434	90.2865	78.3926	107.429	80.8545	71.0308	64.9141	TGTGGCTGAACAGCCCACCTCATCAAGGGAGCCGAAATCTCGTGCCGAAT
Adcy7	adenylate cyclase 7	ILMN_1373467	84420	1.46599	1.32683	0.0391153	0.165842	63.9532	63.9532	64.7878	73.8009	79.7583	106.507	56.62	53.8383	59.2575	72.5517	67.0041	47.669	53.2566	51.6986	CAATGTTGCCAGCCGCATGGAGAGCACCGGAGAGCTTGGGAAGATCCAGG
Anxa5	annexin A5	ILMN_1370963	25673	1.46813	1.33313	0.00214884	0.0234317	6799.76	6799.76	7988.88	8178.07	8193.89	9776.78	6561.01	6145.97	5879.86	6988.83	6014.77	5271.19	6057.73	5865.81	CTATAAGAAGGCCCTGCTGCTCCTCTGTGGAGGCGAGGATGACTGAGGAG
RGD1312005	similar to DD1	ILMN_1352103	291580	1.46826	1.45019	0.0169948	0.0366059	1198.05	1198.05	1575.41	1339.61	1452.63	1840.8	996.183	1127.09	934.647	1215.87	985.636	919.649	1050.98	1274.65	GCCACTGCCCTTTAGACGTGAGCGTTGCCTGTATTATGTTGGCCTCTCTG
Xylt2	xylosyltransferase II	ILMN_2039286	64134	1.47173	1.35063	0.000402424	0.00524382	918.243	918.243	1112.24	1200.89	1121.53	1186.14	861.925	833.766	908.984	817.401	773.254	786.888	847.027	734.862	ATCAGGCCCTGCTGAGATCCATGAAGTTTCCCCACTGGAGGAGGGAGCCC
Apoh	apolipoprotein H (beta-2-glycoprotein I)	ILMN_1351672	287774	1.47415	1.2962	0.00692885	0.0745229	202.491	202.491	235.009	319.793	237.472	223.359	197.399	193.432	201.484	183.555	172.879	181.205	177.969	151.408	GGAGGCTCAGTGCATAGACGGCACCATCGAGATCCCCAAATGCTTCAAGG
Rasl10a	RAS-like, family 10, member A	ILMN_1350810	364190	1.47531	1.37514	0.0110996	0.0488838	86.4873	86.4873	103.55	113.288	100.38	122.03	99.538	83.5733	69.1404	69.8675	66.5158	79.8161	77.1443	74.0621	TGCAGCCCGGACAGTTTCGATTATGTGAAAGCCCTGAGGCAACGCATAGC
Pkig	protein kinase inhibitor, gamma	ILMN_1360205	266709	1.48077	1.26581	0.002522	0.0590437	6284.87	6284.87	8231.36	7410.76	7976.18	7410.76	5865.81	5872.83	6441.71	6329.18	4516.72	4952.99	5511.19	6082.85	GCAGCTCTAAGTTCCCTCACAGAGCCTCACAGATCCAGTTTTGGGAAAGG
Klf5	Kruppel-like factor 5	ILMN_1361302	84410	1.48088	1.30644	0.000645723	0.0162264	1457.65	1457.65	1831.9	1714.4	1869.05	1854.06	1375.39	1347.36	1319.83	1527.45	1200.89	1304.73	1280.73	1127.7	CTCGACGCCTCGCAGTCCGCTCGCCATCCTTTAAACCGCAGACCTAACTT
Atox1	ATX1 antioxidant protein 1 homolog (yeast)	ILMN_1353644	84355	1.48099	1.42042	0.00126697	0.00537368	2836.78	2836.78	3418.47	3791.04	3270.26	4118.66	2447.19	2506.71	2697.69	2591.15	2385.09	2358.56	2464.92	2616.78	GAGGCAGACTGTTGATCTGGTCTCCCCCGCTGATCTGGAACACCAACTGC
Spint1	serine peptidase inhibitor, Kunitz type 1	ILMN_1366349	311331	1.48105	1.29917	0.00778356	0.0811177	141.287	141.287	157.159	188.223	192.156	167.773	148.478	138.462	114.872	141.749	119.208	118.064	138.628	101.585	CCCAGTGCAGGCTCTGTGGAGGTAGCTATTGCTGTATTGCTGGCCGTCTG
Ntrk1	neurotrophic tyrosine kinase, receptor, type 1	ILMN_1370831	59109	1.48188	1.29332	0.00815676	0.0906258	3807.15	3807.15	4239.27	5391.96	4663.4	4691.95	3361.32	3987.72	3960.66	3367.16	3580.48	3339.09	3351.39	2588.52	GGCTCCCTCAGCGCCCAGCAGCTATCACACTCAAGTCTTACCCTCAGCAT
Nbeal2-ps1	neurobeachin-like 2, pseudogene 1	ILMN_1359476	316014	1.48253	1.21648	0.0136209	0.233619	95.2135	95.2135	107.483	115.151	113.681	128.225	102.599	105.445	95.9784	79.3429	86.2867	92.9955	72.3683	64.3137	GTGTCTGTGACCAAGGAACGCAGTCATGTGCTGGTGGGTCTGGAAGATGG
Zcchc9	zinc finger, CCHC domain containing 9	ILMN_1372466	309986	1.48425	1.32303	0.00118838	0.0194055	1009.47	1009.47	1242.6	1205.52	1238.83	1376.05	1004.42	869.197	948.75	1006.19	814.437	810.908	830.937	958.794	TGTGCACCAGGTCCAGAGTACTGAGATTCAGGCAGTGTGATTGAGAGCTT
Hormad2	HORMA domain containing 2	ILMN_1351015	498400	1.48503	1.49252	0.0449249	0.0698823	84.0204	84.0204	123.018	143.678	90.3331	90.1994	80.1838	67.7447	60.318	88.5769	86.2511	73.5463	66.0125	70.7167	GCAGTTCAGGGGCCTGGTTCCCTTGTAAGACCTATGTTGAGTGTTTTCCC
Glt25d1	glycosyltransferase 25 domain containing 1	ILMN_1354976	290637	1.48523	1.32148	0.00793448	0.0679898	247.807	247.807	299.019	314.438	323.426	304.733	269.27	272.299	202.81	204.346	235.267	212.115	209.939	181.772	GACAGAGCCAAGTCCCAGAAGATGCGGGAACAGCAAGCACTGAGCCGTGA
Ydjc	YdjC homolog (bacterial)	ILMN_1374635	287938	1.48713	1.22863	0.00216268	0.090471	559.879	559.879	644.731	779.336	657.581	664.276	539.428	488.19	595.191	614.527	443.428	442.251	490.476	466.547	GCCTGACTAACCCTGTTCCCAGGTCCTTTAGGCTGAGTAGAAGGCCGACC
Ptgir	prostaglandin I2 (prostacyclin) receptor (IP)	ILMN_1362555	292661	1.49227	1.42375	0.0380477	0.0985453	69.1088	69.1088	65.9848	96.951	95.2361	102.26	62.3399	73.156	60.2136	55.216	51.7936	61.6217	51.1862	76.9055	TCACGATCAGAGGATTCACGCAGGCCATCGCCCCAGACAGCAGAGAGATG
Tubb2b	tubulin, beta 2B class IIb	ILMN_1650251	291081	1.49515	1.42787	0.00120298	0.00537368	5147.92	5147.92	6102.28	6955.96	6620.51	6869.92	5055.56	4472.83	4588.81	4475.92	4848.91	4128.31	4760.43	4054.05	AGTTCCCCAGGCCAAGCAGGTTAGGGAAAGCTGAGGTGAAAGGAGGGGGT
Ppp1r2	protein phosphatase 1, regulatory (inhibitor) subunit 2	ILMN_1650527	192361	1.49589	1.28326	0.00807945	0.108009	220.248	220.248	307.834	242.097	266.778	282.366	190.844	197.168	199.49	275.788	195.578	178.685	178.766	179.464	CGGACTCGGGAACAAGAAAGCAGTGGAGAGGAAGACAATGACCTCTCCCC
Pik3c2g	phosphoinositide-3-kinase, class 2, gamma polypeptide	ILMN_1349959	116720	1.49616	1.3495	0.0106707	0.0677406	125.911	125.911	167.629	182.464	149.506	140.263	116.554	113.132	126.769	115.693	88.12	95.2361	125.289	121.736	GATCTCACAGTTTGTCACCTGTGTAACAGGCAAACCCAGAGGACGCCTCC
Shf	Src homology 2 domain containing F	ILMN_1362108	362205	1.49668	1.19901	0.00158558	0.116693	239.455	239.455	314.773	301.054	280.547	269.68	267.992	233.505	239.564	231.401	213.933	192.565	201.484	172.141	AAGGGGAGGGAATCATGGGCCTTGGAATAAAGGGGCTGTGTGGAGCTGGG
Ccdc109b	coiled-coil domain containing 109B	ILMN_1359977	295462	1.49965	1.37699	0.000188152	0.00249356	531.121	531.121	698.008	662.533	627.13	721.51	472.376	494.694	491.443	506.812	441.551	467.499	453.519	441.931	AGCTAAAGGAGGACCTGGCTGAGGCTACAGAATCCCTGGAGAACGTGCGC
Rab3b	RAB3B, member RAS oncogene family	ILMN_1350723	81755	1.50077	1.06355	0.00991075	0.744652	71.0993	71.0993	75.9899	84.4257	84.2266	88.2155	88.2155	94.6603	74.9012	59.5649	56.2056	55.5607	54.9635	54.7454	TGACTCAATGGACACAGACCCCTCCGTGCTGGGCGCCTCCAAGACCACAC
Hoxa9	homeobox A9	ILMN_1372418	500126	1.50181	1.46031	0.000816068	0.00294994	1032.72	1032.72	1204.78	1437.58	1319.83	1417.77	997.166	843.478	913.75	927.288	950.308	898.358	871.853	855.968	CTGCAGTTCCAGAAGACGCGGTGCCCTCCGTTTCCACGGCTGCTGACAAG
Dync1i2	dynein cytoplasmic 1 intermediate chain 2	ILMN_1367536	116659	1.50248	1.44051	0.00206685	0.00871533	7569.55	7569.55	10570.7	8745.41	10716.1	9278.07	6965.01	6988.83	6127.66	7156.39	6768	7156.39	6250.94	5957.26	CCTGGAGGGTGGCCGTAGCCTTATCGAGTCTGGCAAAGAGGATGAAGTAG
Tusc5	tumor suppressor candidate 5	ILMN_1349203	360576	1.50482	1.47186	0.0223116	0.0502423	860.416	860.416	1164.39	875.647	1234.44	1257.2	731.424	925.285	715.46	696.307	899.94	669.716	806.287	635.002	CAGCCCACGGCAGACGGAAGGGAAAATCTGGAATGAAGTTGGCCGTGAAC
Kcnmb2	potassium large conductance calcium-activated channel, subfamily M, beta member 2	ILMN_1355562	294961	1.50609	1.47275	0.0264884	0.057668	151.946	151.946	209.119	172.668	222.281	192.113	150.508	134.601	128.509	125.895	116.241	116.966	189.775	116.147	GCTGTTCCATTCTCTCTTCTGGCCAACGTGTATGATGGCTGGGGGTGTGG
Fxyd2	FXYD domain-containing ion transport regulator 2	ILMN_1650783	29639	1.50879	1.35042	0.0015676	0.0199454	7982.23	7982.23	11545	10702.6	8975.7	9455.26	7041.9	7875.06	7025.49	8093.32	6672.23	6679.84	6620.51	6857.86	GCAGTGCCAAGGGGACGGAGAATCCCTTCGAGTATGACTATGAAACCGTC
Fam19a3	family with sequence similarity 19 (chemokine (C-C motif)-like), member A3	ILMN_1360100	691123	1.50881	1.30478	0.0351551	0.211851	93.5704	93.5704	120.998	108.654	144.257	99.7293	94.4456	94.4066	69.9085	104.693	95.5901	82.4132	60.5668	76.49	GCAGCCGAGGACACAAGGTCAAAACCACCAAGGTCACACGGTAACTCTCG
Pde10a	phosphodiesterase 10A	ILMN_1361915	63885	1.50954	1.39086	0.00572695	0.034352	571.213	571.213	741.642	744.191	754.577	687.251	529.007	456.465	543.965	582.271	487.12	446.353	602.11	421.041	GAATTAAAACACACCCCCATCCCCTCACTGTAGCCTTTGGCAACTTCGCC
Inpp5d	inositol polyphosphate-5-phosphatase D	ILMN_1350985	54259	1.51128	1.3722	0.000320444	0.00503478	360.096	360.096	477.845	475.79	443.428	441.057	352.252	336.296	317.674	333.265	287.04	310.11	332.771	287.767	TGTACTGAGGAAGAATATCCACCATCGTCCCCAGTGACTGAGCTCTCTGG
Mstn	myostatin	ILMN_1354637	29152	1.5162	1.18276	0.0465823	0.497649	92.8481	92.8481	146.145	80.0941	106.07	130.414	94.0301	105.967	85.9025	96.6642	74.959	84.6388	84.1352	57.3981	CCCGGAGAGACTTTGGGCTTGACTGTGATGAACACTCCACGGAATCGCGG
Cadm1	cell adhesion molecule 1	ILMN_1376587	363058	1.51709	1.40037	0.00429565	0.0267659	5480.17	5480.17	8261.23	6022.46	7382.94	6706.07	5255.42	4641.27	5012.96	5238.52	5172.12	4354.21	5018.11	4114.79	GCCAAAGGAGCCGATGACGCAGCAGACGCAGACACAGCTATAATCAATGC
Rspo2	R-spondin 2	ILMN_1368734	500863	1.51841	1.39495	0.0226577	0.0932063	195.135	195.135	276.303	177.398	290.327	277.148	184.087	202.81	151.38	184.296	168.183	151.498	184.593	157.752	GTTGGTCATTGGAGCGAATGGGGAACGTGTAGCAGAAACAACCGCACGTG
Efna5	ephrin A5	ILMN_1358317	116683	1.52856	1.62723	0.0106707	0.0117796	109.924	109.924	156.145	128.258	137.022	179.311	99.9989	92.7215	95.2664	79.4511	112.956	108.231	85.3603	86.3693	GGATACCCAGCCGCCTTTTGGCAATCCTACTGTTCCTCCTGGCGATGCTT
Mycn	v-myc myelocytomatosis viral related oncogene, neuroblastoma derived (avian)	ILMN_1650532	298894	1.52865	1.45834	0.000696623	0.00358131	342.79	342.79	486.628	422.678	431.737	452.801	314.535	330.832	289.167	295.444	262.473	315.526	309.109	287.654	CCCGCCTTTTGTATACGTCCTGGGTAATGAGAGGTGGCTCTCGGGCCAGT
Wipf3	WAS/WASL interacting protein family, member 3	ILMN_1360553	259242	1.5301	1.45133	0.00101908	0.00524382	958.347	958.347	1417.11	1290.78	1101.38	1213.06	870.293	823.211	853.343	900.967	895.58	783.077	827.849	767.943	CCTGTAGATGGCCTTTGGGCCTTCACATGCATGTGCACACATGTGCCCTT
Mmd	monocyte to macrophage differentiation-associated	ILMN_1375780	303439	1.53485	1.38451	0.000402424	0.00592028	3471.23	3471.23	4537.47	4727.28	4610.77	4010.69	3186.41	3311.59	3136.8	3261.41	3010.1	2609.77	3099.57	2935.43	GGGAATTTGTTCAGTGGTCAAGGGAACCCAAGGACAACACCAGCCAGGCC
RGD1562626	similar to adaptor molecule SRCASM	ILMN_1360052	287622	1.53942	1.34484	0.00055236	0.0143395	394.859	394.859	480.997	557.288	500.236	478.343	369.319	366.85	377.552	383.347	372.03	312.44	301.196	326.226	TCAAGTGCCTGAGGAGGCCACTGCATCAGGCGGCCTTTAGGTGTAGTTAG
Nfe2l3	nuclear factor, erythroid derived 2, like 3	ILMN_1363552	312331	1.5427	1.1094	0.0210277	0.648749	89.3054	89.3054	94.5777	127.948	108.77	98.9318	107.03	120.932	78.5365	84.5672	62.1425	81.0895	75.8274	60.1677	TGACCAAGGTAGACCAGTCAACCCAAGCCACTATGCACTTCAGTACAGCC
RGD1562431	similar to chromosome 20 open reading frame 81	ILMN_1369402	316465	1.54362	1.2454	0.00432336	0.140118	56.3927	56.3927	69.9925	78.6709	64.815	67.7353	48.3613	52.9572	65.3726	60.0216	44.191	48.5032	39.1523	50.7375	CTCGAGGCGCAGGCATGGATACTCCAGGGAAGTCAACTCAGTGGATCGTG
Vstm5	V-set and transmembrane domain containing 5	ILMN_1365100	500947	1.54367	1.3655	0.00512898	0.0477089	207.803	207.803	297.519	326.226	229.113	226.63	215.665	183.026	186.448	196.962	168.995	174.938	167.773	178.937	AGCAAAGGTTAAAATGCCCTGGGACGGGGCTAGAGAGAAGGCTCAACACC
RGD1560723	RGD1560723	ILMN_1375124	500448	1.54476	1.50109	0.0358038	0.0775974	68.6271	68.6271	97.2851	61.9601	106.675	105.872	66.8764	50.4362	56.854	69.9197	60.0376	65.8745	61.5729	49.0946	CTGTCTCAGAATTTAAACGGGGTCACCATCGCGTAGAGAAGCAGGCCCTG
Fgf13	fibroblast growth factor 13	ILMN_1355999	84488	1.54498	1.19807	0.00625061	0.254464	3104.83	3104.83	4546.29	3843.47	4101.82	2946.68	3063.59	3377.59	2914.85	3398.71	2725.37	2376.27	2340.86	2445.12	CTCTGTGTTCCAAAAGTGAACATAGCATGTACAGGCAGTTTTCTGCCCTG
Camk4	calcium/calmodulin-dependent protein kinase IV	ILMN_1349983	25050	1.54625	1.45036	0.00807945	0.0352887	154.885	154.885	233.129	198.849	203.848	178.766	169.421	113.792	147.486	134.269	136.398	135.198	112.286	142.723	GAAGAGTGTGGAGGAAGAAATGGACCCGAAAGCTGAGGAGGAAGCCGCTG
Fam117a	family with sequence similarity 117, member A	ILMN_1374843	497983	1.54722	1.36394	0.00187897	0.0244905	143.508	143.508	183.251	190.514	194.943	168.689	130.203	146	119.528	146	109.892	139.267	113.527	115.305	AAGAGTGGGAAGAAGGATCTGGCACTCCTCCAGGGGGCATGTAGCAGCCA
Gnaq	guanine nucleotide binding protein (G protein), q polypeptide	ILMN_1355584	81666	1.55303	1.52181	0.0200263	0.0446566	373.619	373.619	521.842	360.989	554.982	586.754	318.742	346.157	318.062	325.913	395.05	291.426	342.107	267.738	CTACTTCCCAGAATATGATGGACCCCAGAGAGATGCCCAGGCAGCACGAG
Bfsp1	beaded filament structural protein 1	ILMN_1349456	25394	1.55632	1.36181	0.00692885	0.0639587	147.619	147.619	165.561	235.153	208.267	159.438	136.398	133.787	135.35	152.185	114.562	141.341	112.395	121.081	AAGGCTTGAAGGAAGAGAGTGTCTGGGGCCAGTAGGGGAAGTGCTTTGAG
Nnat	neuronatin	ILMN_1376130	94270	1.56308	1.65038	0.0242728	0.0283472	109.791	109.791	133.815	135.893	152.827	184.979	89.9547	105.827	94.3668	77.1355	83.1207	84.4257	134.992	90.9086	GGGTAGGATTCGCTTTTCGAAATCCTCCAGGGACACAGCCCATTGCGAGA
Slc7a4	solute carrier family 7 (cationic amino acid transporter, y+ system), member 4	ILMN_1364763	303787	1.56352	1.38693	0.000359072	0.00725731	375.554	375.554	472.376	483.58	507.288	481.83	341.462	364.516	358.621	338.055	361.143	292.288	287.767	307.578	CTTCTGGCTGCTGGTCGGACTCGTCGTGTATTTTGGCTACGGCATCTGGC
Slc37a1	solute carrier family 37 (glycerol-3-phosphate transporter), member 1	ILMN_1376690	294321	1.56602	1.29693	0.0103049	0.146212	414.083	414.083	679	492.468	482.519	468.677	468.145	391.368	402.424	362.509	352.831	274.067	372.949	348.639	CAGTACCGACCGTGTCAAGATGGGAATGTCTGCGAAGCAATAAGCCCCCC
Wbp2	WW domain binding protein 2	ILMN_1352211	192645	1.56663	1.25591	0.0465823	0.371763	94.7049	94.7049	107.546	104.661	125.81	140.052	100.75	85.2412	84.6556	109.651	88.16	81.8397	48.1318	94.8104	CTGCCAGCGCCTATTACAACCCGGGCAACCCACACAATGTCTACATGCCC
Vgf	VGF nerve growth factor inducible	ILMN_1364414	29461	1.56932	1.36873	0.0037133	0.0440443	135.731	135.731	147.931	206.578	168.636	182.53	114.141	122.498	126.601	151.408	105.801	105.654	114.141	121.551	ACCAGACCTGTCAGACTTCTTTGGGGTCTGATCCTGGGGCCAGCCCAGGC
Celf4	CUGBP, Elav-like family member 4	ILMN_1366044	307540	1.56986	1.35336	0.0014038	0.0267348	1720.2	1720.2	1901.24	2411.92	2226.84	2342.02	1790.08	1534.82	1667.94	1555.69	1569.35	1312.14	1465.6	1304.73	ACTAGGAGGAGATGCTGCTGCCAACCGATCCTGGGGCTTTTCCAGCCCGT
Dusp26	dual specificity phosphatase 26 (putative)	ILMN_1649980	306527	1.57328	1.41124	0.00420006	0.0348443	1083.41	1083.41	1503.28	1179.06	1457.63	1544.61	1064.36	970.445	1022.02	953.07	1118.29	801.722	897.896	809.133	CATCCGCTACCTGGGTGTTGAAGCCCACGACTCGCCAGCCTTTGACATGA
Npy1r	neuropeptide Y receptor Y1	ILMN_1650448	29358	1.57617	1.08898	0.0169948	0.714143	401.934	401.934	443.018	353.619	554.58	617.341	446.353	396.939	410.101	524.907	321.156	301.341	295.444	303.94	TACCTGTGCTCCCAGGGAATGGATTGAGGCAGGTTTGGAAAGTCCAGGAC
Higd1a	HIG1 hypoxia inducible domain family, member 1A	ILMN_1650956	140937	1.57851	1.2593	0.0411812	0.357892	116.801	116.801	130.154	168.417	156.732	135.403	97.2674	117.292	123.611	131.164	82.8308	116.109	63.5471	122.599	TCTGGGCCAAGCGTAAGCCTTAGAAGAGCTGGTGGCATGGGAAGTGCTTG
Cacna2d1	calcium channel, voltage-dependent, alpha2/delta subunit 1	ILMN_1366030	25399	1.59072	1.3654	0.0027669	0.0422052	3167.92	3167.92	3794.32	4806.46	3778.1	4111.53	3166.11	2841.88	2873.93	3152.06	2967.08	2344.17	2864.93	2220.38	GGGAGTTCGCTGTTGCACTGTTGGAGATTACGTGGAAAAGGCTCCCCCAC
Kcnip4	Kv channel interacting protein 4	ILMN_1371457	259243	1.59308	1.5175	0.0264884	0.0687609	1051.06	1051.06	1574.46	944.867	1646.2	1616.9	946.399	916.528	808.8	1064.36	988.659	723.188	959.845	895.82	CGGTGCCTTGACCGGAGGCAAATGTGGACGACTACACACGAGTTGAAGCC
Rgs7	regulator of G-protein signaling 7	ILMN_1367303	54296	1.59668	1.40589	4.75287e-05	0.00128951	3653.47	3653.47	4944.06	4844.29	4577.05	4776.95	3345.59	3173.26	3558	3548.62	3071.19	3035.57	2990.23	2890.18	GGAAGGTGTCATTTCACCCGTGTATCCACAGTCTTAAGCAAGCGCCCATC
Rxfp1	relaxin/insulin-like family peptide receptor 1	ILMN_1348992	295144	1.6	1.64406	0.00783011	0.0138374	48.9564	48.9564	85.5869	64.2013	55.32	68.6206	42.1522	44.1605	33.5565	45.7075	41.7392	43.7581	37.5207	46.4451	ACACTCCATCATTCATCTGGGTGGAAATGTGGCCCTTGCAGGAGATGTCC
LOC100361985	carboxypeptidase N, polypeptide 1	ILMN_1372924	100361985	1.6053	1.41535	0.00160198	0.0199454	117.439	117.439	137.876	162.049	157.61	161.348	102.575	103.585	108.654	122.645	86.2265	108.326	85.7102	106.868	CTGCAACAGGGTTCTGGAGACCTTTCTGGGAGTCTGGTTCGGGTCACTGC
Sh2d4a	SH2 domain containing 4A	ILMN_1376840	306376	1.60955	1.47606	0.000295114	0.00299598	196.057	196.057	232.392	285.566	262.612	268.76	172.594	188.876	162.646	186.1	171.492	165.923	151.682	161.7	GTGTCACTGATTGGGTGGGCTTTGAGACCCTCCTTCTAGCTGCCTGAGAG
Dgkz	diacylglycerol kinase zeta	ILMN_1373637	81821	1.61607	1.49666	0.00194561	0.0119421	1451.6	1451.6	2220.38	1855.03	1950.87	1793.99	1394.89	1351.4	1261.64	1208.02	1226.86	1183.81	1434.48	1014.41	TTCATGGGGAACAGGAAACAAGCTGGGCTGACTGGGTCCCTCCCTTCAGG
Adcy5	adenylate cyclase 5	ILMN_1366363	64532	1.61708	1.4044	0.00114631	0.0193479	200.869	200.869	238.382	322.659	258.6	244.323	178.685	194.157	190.405	189.117	182.17	161.209	149.465	161.91	CAGGACTGTTGATAAGGGGGAGGCAAGAGGACACCAGGCAAGGAGCAGTG
Myt1	myelin transcription factor 1	ILMN_1366434	362291	1.61794	1.37214	6.72118e-05	0.00425378	857.313	857.313	1070.24	1203.05	1084.46	1120.45	864.756	821.072	741.642	838.122	686.531	675.225	693.037	710.658	GGAGGTTCTTATGGATGATTCATGTTGCTGTGAGGGAGTGCTGGCCATGG
Ahi1	Abelson helper integration site 1	ILMN_1376418	308923	1.6252	1.44464	0.00212779	0.0212681	212.475	212.475	285.566	224.568	324.041	306.055	188.837	211.182	189.724	192.997	191.608	163.705	182.639	159.129	CGAAGACTGGTGGTACGGCAGCTTAGGAAAGGGGCAGGAAGGGTTCTTTC
Cds2	CDP-diacylglycerol synthase (phosphatidate cytidylyltransferase) 2	ILMN_1357772	114101	1.62834	1.52857	0.00783011	0.0317038	109.173	109.173	123.562	146.943	155.244	170.005	89.1619	124.546	84.0897	93.997	96.126	95.8093	74.5759	99.2393	TAGTCTACCCAGGGCCAGGAGAGCCAGAATAGGACTAGAGTGAGGGGCAG
Dgkh	Diacylglycerol kinase, eta	ILMN_1354451	361076	1.62868	1.46684	0.00126697	0.0122706	357.964	357.964	459.656	564.965	477.733	422.678	293.073	363.633	305.95	347.4	303.498	313.721	289.328	270.533	GGGAAGCGAAGTCCTCACCACTCAATACAGAGTTCTTGGAAGCTGCTGGC
Asl	argininosuccinate lyase	ILMN_1372241	59085	1.63221	1.29283	0.00402877	0.121133	222.983	222.983	319.425	273.235	295.662	259.305	227.607	206.09	237.154	215.311	231.906	166.896	164.081	148.455	GGGACTTCCAAGCACCTACAACAAGGACTTACAGGAAGACAAGGAGGCTG
Tmeff1	transmembrane protein with EGF-like and two follistatin-like domains 1	ILMN_1348848	63845	1.6374	1.34081	0.0200263	0.190402	391.005	391.005	593.231	325.172	607.592	569.037	400.005	348.472	358.359	413.117	335.99	289.702	288.824	330.037	TGGGAAAGAAGGATGACGGGCTGCAGTATCGGCCAGATGTGAAAGATGCT
Scn11a	sodium channel, voltage-gated, type XI, alpha	ILMN_1364700	29701	1.63831	1.41099	0.000449594	0.0116877	5897.51	5897.51	8245.06	7644.05	7994.39	7338.4	6102.28	5119.01	5481.24	5448.17	5362.36	4501.86	5070.46	4192.95	GAAGGGACTGCAAAGGACACCGACCATAACGGAAGGCCTGGAGGACAGTC
Dpysl3	dihydropyrimidinase-like 3	ILMN_1374650	25418	1.64132	1.52177	0.0284989	0.089068	276.572	276.572	393.663	559.995	274.193	328.036	195.578	269.932	264.643	264.643	223.359	205.978	253.711	234.07	CCCACCAGTGAGGAACCTCCATCAGTCGGGATTTAGTCTGTCAGGCACCC
Pde9a	phosphodiesterase 9A	ILMN_1358464	191569	1.6445	1.45641	0.000222629	0.00409227	232.2	232.2	300.066	327.274	315.791	300.384	222.771	208.57	238.284	187.012	188.692	199.789	192.854	175.194	CAGGATCTTCCACACAAGGATGGTCGTGCCCAGATGACCCCCAGATGACC
LOC363410	ras-related protein Rab-27B-like	ILMN_1370567	363410	1.64634	1.45604	0.000165451	0.00322645	155.325	155.325	216.682	211.8	204.431	199.032	126.769	144.22	156.145	145.532	122.18	122.513	121.288	140.004	GACCCTCAGAGGAACCAGTGATGGAGAGCTCACCCAAATCCTATGTCCCA
RGD1562284	similar to Glutaminyl-peptide cyclotransferase precursor (QC)	ILMN_1650699	313837	1.64676	1.41205	0.0207173	0.135663	259.247	259.247	344.356	300.384	361.466	372.175	272.891	195.67	258.839	253.252	174.492	155.009	270.042	259.066	CCTGATAGCTTCTCCTTTCCCTGAAGTCTGGCACACCATGGATGACAATG
Scgn	secretagogin, EF-hand calcium binding protein	ILMN_1374799	306942	1.64938	1.39925	0.00120385	0.0239692	98.7635	98.7635	140.302	127.912	132.133	122.373	83.8044	92.0242	103.4	94.9305	65.3917	87.3662	77.1991	88.9018	GAACAAGGATGGAAAGATCCAGAAGTCTGAGCTGGCGCTGTGTCTTGGGC
Chn1	chimerin (chimaerin) 1	ILMN_1376930	84030	1.64945	1.62692	7.89023e-05	0.000246548	3722.78	3722.78	4914.27	5654.66	5090	5063.96	3125.81	3364.68	3311.59	2935.43	3331.53	3022.83	3200.94	3001.83	CTTCCTCCTCTCAGACATAGTGCTTTGTCTTCAGCAGAAGCGAGACGTGT
Rab36	RAB36, member RAS oncogene family	ILMN_1651051	690407	1.6546	1.47165	0.00420006	0.0334625	153.765	153.765	214.191	252.039	201.252	168.561	125.698	151.682	126.131	162.353	121.067	144.482	116.147	120.267	TGTGTCTCCAGAGCCCAGCCATTTCTCTTTAGCCGGTCAGCAGCCACTGG
Bglap	bone gamma-carboxyglutamate (gla) protein	ILMN_1365188	25295	1.66042	1.28577	0.00516043	0.156696	62.9758	62.9758	66.1404	93.6129	92.767	75.2792	61.8698	55.2713	72.4656	63.8424	40.319	54.4004	53.3373	48.6244	GCTTCCAGGACGCCTACAAGCGCATCTATGGCACCACCGTTTAGGGCATG
Lzts1	leucine zipper, putative tumor suppressor 1	ILMN_1373484	266711	1.66215	1.54483	0.000250586	0.0017231	678.847	678.847	859.552	992.009	923.029	948.75	581.699	568.349	630.277	629.204	566.955	502.353	642.45	534.654	AGTGCCCCTCAGTGGAGACTGCTTTCCCTCTTGAACACTGGAGCCCTCAG
Padi3	peptidyl arginine deiminase, type III	ILMN_1364686	29520	1.66853	1.29341	0.00277701	0.114693	82.5468	82.5468	98.01	120.375	94.2493	116.451	90.7743	90.7507	84.9803	66.0918	64.7311	69.4583	55.427	67.0405	ACTGGGAGAAGGGAGGGATGTGGCTGTCTCAGTATGGGTCTTCTGTGAGT
Wdr96	WD repeat domain 96	ILMN_1372928	365476	1.66976	1.30285	0.00287168	0.108819	129.396	129.396	166.445	189.775	180.934	138.267	153.84	117.478	128.105	118.464	87.2799	106.102	96.1087	114.218	CCAGCAGGAGCAGAAGGTAGACCAATGCTGACCTAACGTCCCTTGGATAG
Tnni3k	TNNI3 interacting kinase	ILMN_1369592	295531	1.67429	1.46612	0.00474904	0.0401667	67.0787	67.0787	92.5477	101.066	85.2526	84.0741	70.9847	57.5944	60.1561	58.9978	69.2451	49.3128	58.5868	42.6449	GCCTGGGGCTGGGGTTCAAATCTGTGTAGATAGCTGGGTTGACCCTTATG
Nptx2	neuronal pentraxin II	ILMN_1368246	288475	1.67548	1.43549	0.0062567	0.0585736	872.81	872.81	1032.59	941.979	1446.68	1328.98	794.994	737.304	911.986	823.886	642.684	605.202	817.045	746.73	GCCTGGGTCCCTTGTGTGTGTAGCACATCCCTGCTTTTGACTGAACACAG
Tph2	tryptophan hydroxylase 2	ILMN_1357302	317675	1.6764	1.47073	0.000549293	0.00871533	483.122	483.122	623.329	731.424	686.742	579.551	493.991	432.183	403.573	450.123	365.524	410.217	358.468	427.45	GATTGCACTGACCTTGTTGAAACCAATTTGTGGTACGCTTCCTGAAGTGC
Paqr5	progestin and adipoQ receptor family member V	ILMN_1350402	315741	1.68495	1.35015	5.84257e-05	0.00871533	784.777	784.777	971.309	1066.41	1034.2	1059.39	813.637	688.425	750.945	811.94	622.88	603.077	646.422	579.826	CTGACATCAGCCTCTGGCCGTGTGCATCAGCATAGGTGGGTGTGTCTAGG
Nid67	putative small membrane protein NID67	ILMN_1355313	286910	1.69078	1.40899	0.00206685	0.0376667	1058.19	1058.19	1273.07	1487.97	1434.48	1468.16	955.291	1124.51	866.954	1086.89	772.87	923.749	699.667	977.273	TCTGTGGCACTGGAGATGGAACTTTGACCTCCTTCATGCTGGGAAAGGCA
Npy5r	neuropeptide Y receptor Y5	ILMN_1374777	25340	1.69636	1.55825	0.00783011	0.0362919	94.7522	94.7522	129.256	108.934	143.164	146.145	99.3734	91.5529	68.85	79.769	91.8408	89.6167	67.7559	63.7955	GAGAGCCCTTATCCACTGCCTACACATGTCATGATTCTCTCTGTGCACCA
Sgsm1	small G protein signaling modulator 1	ILMN_1364504	288743	1.70085	1.38653	0.0149359	0.150217	55.5905	55.5905	64.8529	59.9311	79.9556	96.464	48.0073	58.8282	52.7541	54.442	40.0873	51.5746	32.6999	52.9838	ATGACGTCTTCTCCGTGTGGGAGACTATCTGGGCGGCTAAGCACGTGTCC
Dsp	desmoplakin	ILMN_1349971	306871	1.70984	1.4408	0.00214884	0.034352	132.29	132.29	168.689	163.228	199.789	185.24	112.742	118.42	122.396	144.708	132.363	98.0746	89.7578	102.323	TGAATCGCTCCATGGTGGAAGACATCACTGGGCTGCGCCTTCTGGAAGCC
RGD1311744	similar to RIKEN cDNA 5830475I06	ILMN_1360078	300608	1.71086	1.5141	0.00108443	0.0119594	279.672	279.672	422.678	325.913	411.88	383.595	235.153	263.592	244.95	272.76	243.573	214.797	189.964	255.604	TGGAAGACATGACGGCTGCACGCCCTAGTGAGGTATTAGAACCTTCGGCT
Rasgef1a	RasGEF domain family, member 1A	ILMN_1365048	312664	1.71197	1.59319	0.000222259	0.00134589	224.248	224.248	342.107	277.256	328.406	309.37	220.216	187.191	181.488	199.93	185.881	174.09	199.49	173.787	CTCGGACGCCTCTCCAGCCAGTGTCTCTGATGTTGGGGTTAGTGCCTTAG
Mal2	mal, T-cell differentiation protein 2	ILMN_1366377	362911	1.71408	1.35212	0.0214121	0.226997	121.87	121.87	132.909	174.991	136.717	212.778	107.94	146.382	101.453	126.278	93.1929	105.011	117.355	68.2447	GCGAAGATGGCGACCGTAACACTCCTTGGAAACCGACAGTTGTGTGCTAG
Camk2a	calcium/calmodulin-dependent protein kinase II alpha	ILMN_1359245	25400	1.73002	1.34164	0.00126697	0.0578522	92.48	92.48	106.808	143.529	116.409	125.964	89.6342	95.5455	87.6058	92.4722	77.183	80.9837	69.9085	57.4279	AAGATGTGCGACCCTGGAATGACAGCCTTTGAACCGGAGGCCCTGGGGAA
Rab27b	RAB27B, member RAS oncogene family	ILMN_1373113	84590	1.74817	1.55791	0.00105765	0.00993213	125.061	125.061	192.156	151.333	203.406	157.291	106.555	125.443	101.842	116.021	88.4602	96.5316	106.139	109.909	AGCGGTTCCGGAGTCTCACCACCGCCTTCTTCAGAGATGCCATGGGCTTC
Clic3	chloride intracellular channel 3	ILMN_1361129	296566	1.75351	1.46556	0.000724997	0.0176258	201.039	201.039	258.217	314.631	261.196	270.966	154.721	210.205	176.768	216.803	166.423	151.974	159.9	150.384	ACCACTGGACCATGAACTGGCACAGGAGCCACACCTTTCTGAATCCCGCC
Trpc4	transient receptor potential cation channel, subfamily C, member 4	ILMN_1376416	84494	1.75827	1.55045	0.00265435	0.0232539	61.4877	61.4877	74.8262	99.7038	80.5761	90.5539	70.7167	50.2694	46.7031	56.7383	49.0795	55.315	48.731	43.0515	AGCCCCACGGACACAGTTGCCCATGAAGATTATGTGACCACGAGATTGTG
Gna14	guanine nucleotide binding protein, alpha 14	ILMN_1650309	309242	1.76356	1.52682	0.0140983	0.0809288	569.359	569.359	990.599	511.975	938.294	827.232	632.036	487.63	429.817	546.823	442.716	468.677	455.252	430.83	CACAGGACCAAAGCAAGATGTCAAAGCTGCCAGGGACTTTATCCTCAAGC
Abca6	ATP-binding cassette, subfamily A (ABC1), member 6	ILMN_1366255	303639	1.77059	1.70393	0.00161709	0.00524382	72.196	72.196	121.627	91.3571	116.554	91.4485	61.6453	63.2456	51.7625	69.619	55.2096	53.1901	62.8477	65.2941	TAGGACCCGAGGGCGCTGGTAAAAGTTCCTCTCTCAGGATGATAGCTGGC
Dapk1	death associated protein kinase 1	ILMN_1371791	306722	1.79394	1.57017	3.94418e-05	0.000705775	1189.54	1189.54	1653.8	1744.86	1687.8	1635.41	1048.89	983.464	1094.21	1160.96	871.093	1019	872.275	993.279	CGGTGCATAGCACTTGGGTTCTACGCTGAGATCCTGGTTTGATCACTTCC
Nqo1	NAD(P)H dehydrogenase, quinone 1	ILMN_2039396	24314	1.79753	1.64822	0.000254593	0.00183453	1799.18	1799.18	2273.52	2549.86	2634.82	2919.17	1437.1	1575.41	1576.48	1692.77	1348.39	1422.05	1319.07	1688.58	TGCAGTGACTGACAAGCCTCGGGGGATTGCTCTCCAGCTCTTCTCTGCCT
Ramp3	receptor (G protein-coupled) activity modifying protein 3	ILMN_1367854	56820	1.8008	1.68693	0.0176852	0.0502423	198.811	198.811	236.926	310.771	296.233	315.131	134.014	160.417	176.267	223.984	135.093	133.131	150.687	241.173	GATAGAGAGTGAACCTCCTTCCTGAGGGGTATTCCTGGGGGTGAGGCACG
Scml4	sex comb on midleg-like 4 (Drosophila)	ILMN_1362365	309859	1.80517	1.6372	1.70479e-05	0.000155727	363.48	363.48	513.608	497.647	550.06	526.566	312.212	303.837	320.813	338.584	263.067	287.99	308.625	298.17	TCTACCTGGACCGTGGAGGACGTGGTCCGGTTTGTGAAAGATGCAGACCC
Adamts8	ADAM metallopeptidase with thrombospondin type 1 motif, 8	ILMN_1350348	30806	1.80624	1.54066	0.000261508	0.00537368	78.2091	78.2091	94.9548	121.945	103.495	122.199	71.9571	80.6106	66.6433	67.2385	55.7727	60.2136	61.5483	66.5642	CTCTGAAACCTGAGGATGCCAAGCCCTGTGGAAGCCAGCCATGTCTCCTC
Slc5a7	solute carrier family 5 (choline transporter), member 7	ILMN_1352660	85426	1.8067	1.21401	0.0262142	0.533133	48.7693	48.7693	77.284	67.8786	54.0735	56.8317	49.0169	75.3454	47.4716	42.3319	23.0102	41.5795	36.5356	43.2848	GCTTGTAGCTGGAACGATATGTTAACAAGCTGTCAAATGCTCAGTGCCAA
Cpne5	copine V	ILMN_1372080	309650	1.80893	1.80018	0.00361494	0.00871533	70.5872	70.5872	80.5108	134.387	99.3263	111.501	59.5425	50.2823	60.5349	62.9573	58.2332	49.9665	69.6455	55.2231	GAGCAGATAGAGTCCCCTTCCCGATCCTCAAAGGCTCAGTGGTATGCTAG
Cdh11	cadherin 11	ILMN_1370705	84407	1.80981	1.83996	5.44186e-05	0.000103687	546.742	546.742	919.987	765.808	830.055	759.814	452.943	411.365	483.767	430.106	464.427	465.899	462.971	413.451	AGACTTGATGGCCCGCCTTGAGCATTGTGGCGTTGAAGGGGTTCATAGTC
B3galnt1	beta-1,3-N-acetylgalactosaminyltransferase 1	ILMN_1356775	310508	1.81384	1.69292	5.9726e-05	0.000423466	652.581	652.581	906.236	867.354	995.743	1034.2	548.186	539.978	535.078	622.185	477.845	546.552	506.812	564.965	CACTCACGGAGCCTACCTAGACTGGAGCGCCAAGGCCTGAACTTACAGTA
Cldn16	claudin 16	ILMN_1354805	155268	1.81986	1.37699	0.0252096	0.268151	44.2036	44.2036	57.6141	89.0463	44.8758	56.4458	34.6165	40.7769	55.0381	46.5268	44.7131	31.7727	33.2727	25.0648	GGCCAAATCCTACAAGGCCCCTAGGACAGAGACAGCCAAAATGTACGCTG
Gfra2	GDNF family receptor alpha 2	ILMN_2039843	25136	1.82005	1.51067	2.3686e-05	0.00109195	918.432	918.432	1331.17	1315.86	1218.68	1283.89	842.44	798.758	864.151	904.968	675.463	644.731	747.577	767.174	GTTGTCTATGATGGGAAGAAAGGTACCAGGACCCCTGAGCCCTGGTCCAG
Celf6	CUGBP, Elav-like family member 6	ILMN_1371065	300758	1.82109	1.55909	7.71768e-05	0.00183572	1040.93	1040.93	1451.95	1550.08	1425.02	1471.72	1016.5	928.488	915.331	924.715	894.398	733.974	910.016	718.392	CTGGCTGAGGATCGACTGATCTAAGGGAACCAGCAGAGAGCCTCGGGGGT
Vwc2	von Willebrand factor C domain containing 2	ILMN_1351436	501231	1.83602	1.41893	0.00470541	0.0985225	101.545	101.545	110.056	190.175	155.566	117.059	107.63	95.0207	108.867	84.4475	69.219	73.8402	75.5751	86.8305	TATGAGGAGGGCACGTGGAGAATTGAACGGCAAGCCATGTGCACGAGACA
Syt9	synaptotagmin IX	ILMN_1372501	60564	1.85667	1.69373	0.000411003	0.00299647	225.038	225.038	315.131	274.9	363.519	375.208	201.662	199.93	176.882	201.328	193.192	154.427	197.306	168.918	CATGGACTATGACCGTGTAGGTCACAATGAGGTCATCGGCGTGTGCCAAG
Krt75	keratin 75	ILMN_1361270	300247	1.85884	1.44448	0.0383435	0.266039	88.0974	88.0974	111.468	147.42	132.909	102.927	70.3721	77.4018	117.798	80.4739	86.5698	64.5772	37.8794	88.9151	CAGTGGGCAGTGGCTCCAGCATCAAGTTTGTCTCCAGCACGTCATCCAGC
Dpysl4	dihydropyrimidinase-like 4	ILMN_1368477	25417	1.85932	1.81955	4.72768e-05	0.00014312	501.781	501.781	815.425	641.271	790.061	779.336	418.45	443.711	383.347	412.689	409.328	380.766	416.111	415.393	GGCTGACGATCACATTGCCAGACGCACAGCTCAGAAGATCATGGCACCCC
Atp13a4	ATPase type 13A4	ILMN_1355012	288026	1.86021	1.58455	3.27593e-05	0.00082505	304.147	304.147	421.229	489.691	452.028	387.87	274.286	276.303	287.424	263.361	239.824	247.907	215.396	235.842	GAAGCAAGGGTTGCCATGAGCCAAAAGATGGGCAGGTATCAGGAGGAGAG
Kcnt1	potassium channel, subfamily T, member 1	ILMN_1362650	60444	1.87136	1.55798	5.44186e-05	0.00183572	126.269	126.269	185.24	178.224	179.873	178.297	129.698	109.172	120.126	105.654	111.213	93.447	87.5099	94.9305	CCCTTTCCTATGTACTCATCAACCCCCCGCCAGACACAAGACTGGAGCCC
Ina	internexin neuronal intermediate filament protein, alpha	ILMN_1368303	24503	1.87365	1.73507	0.000222629	0.0012654	683.476	683.476	1036.48	1134.42	926.011	965.194	591.059	559.995	537.635	651.618	554.254	447.12	572.321	601.231	TATGCACACTTCTCCCCCACCTCAAGAAGGCAGGCTGGAAAGTCAGCTCT
Rnf182	ring finger protein 182	ILMN_1372309	498726	1.88347	1.69185	0.000139196	0.0012654	1210.59	1210.59	1933.22	1751.09	1960.18	1517.75	1207.39	965.194	1077.91	978.585	1025.35	923.497	934.647	904.262	GTGGCTACGTTCAACCGACGTTCGTGTGACCTGCTTTCCTTTGTATTCCC
Igfbpl1	insulin-like growth factor binding protein-like 1	ILMN_1371125	366366	1.89088	1.41594	0.00218881	0.0774773	97.1999	97.1999	116.784	152.558	140.63	132.449	89.1227	98.8558	89.9453	104.182	64.7235	93.3219	54.3573	79.0645	CCTCGGTTCCGGGTGACCTCCTGTGATGAACATGGCTTCCAGAGACACTG
Kcnj5	potassium inwardly-rectifying channel, subfamily J, member 5	ILMN_1359385	29713	1.89092	1.66108	0.0373875	0.132976	102.022	102.022	148.268	152.522	152.338	144.656	86.1151	80.9624	124.677	75.3044	114.322	97.4832	41.9968	83.2835	GGAACAGCATCCTAACCTCAGGCCTTGTTCCCCTTAGACAGGGTGCCCAG
Galk1	galactokinase 1	ILMN_1362837	287835	1.89605	1.6284	1.59287e-05	0.000329492	1344.52	1344.52	1808.47	2236.34	1857.1	1956.12	1122.16	1273.07	1220.82	1198.08	1046.19	1029.43	1029.43	1025.35	GTGCTGAGCTTGTGAGGTGTCCCTGCGAGTGACGTACGCACAGGCGTAAG
Nt5e	5' nucleotidase, ecto	ILMN_1356523	58813	1.91876	1.6022	0.000142637	0.00381035	313.8	313.8	545.418	487.63	423.968	384.394	291.426	264.407	278.319	306.704	237.768	220.759	248.123	245.53	TGGGTTAGTCCAGGGAATGCAAAAGGCAGTCAGGGACAGTGGAGAAAGGG
Ddah1	dimethylarginine dimethylaminohydrolase 1	ILMN_1357122	64157	1.91961	1.58619	0.0024	0.0317038	917.46	917.46	1049.37	1543.73	1263.68	1527.45	751.548	992.311	711.124	931.4	636.845	853.343	621.342	681.972	AGACTGGGCCTCATCTCGTCCCCCTCAGTGGCCGGAAGTGAGAAAATCAA
Xdh	xanthine dehydrogenase	ILMN_1361251	497811	1.93491	1.65514	2.63446e-05	0.000525811	319.846	319.846	436.267	472.376	468.926	511.229	243.828	316.507	300.959	283.432	245.318	242.979	243.472	242.865	GTCTGTGAGGATCTGAAGAGAAGGTCTCCAGCAGTGGTTTGTACCGCAGC
Cd53	Cd53 molecule	ILMN_1353693	24251	1.97515	1.49407	0.0200263	0.194631	127.821	127.821	215.924	178.525	160.374	182.765	134.215	119.347	111.891	126.515	65.6701	128.798	62.3974	140.666	CCAGTTCCCTTTTGAACACAGTCCTTGGGAATAGGAATCATACAGAGATC
Hs6st2	heparan sulfate 6-O-sulfotransferase 2	ILMN_1356744	302489	1.98542	1.73964	0.0117576	0.0542379	44.6881	44.6881	87.0671	60.3501	68.3143	58.0061	38.5783	63.7532	34.1276	27.0848	33.9153	35.7877	32.3045	34.1754	ATCCGTACCGCTCGGAGGATGAGAGTTCCGCCAGGTTTGTACCCCGCTAC
Plcxd3	phosphatidylinositol-specific phospholipase C, X domain containing 3	ILMN_1370754	310358	2.00787	1.50156	0.00095971	0.0376667	1037.32	1037.32	1510.79	1696.9	1445.51	1360.84	926.011	850.105	993.279	1268.71	634.352	770.065	683.608	929.146	CAGCAGCTCTGTGCGAAGCAGCTAGGACTACCATGCAAACAGACTTTTGG
Amigo2	Adhesion molecule with Ig like domain 2	ILMN_1349317	300186	2.11001	2.06587	0.000163853	0.000448107	808.899	808.899	1035.44	1660.51	1285.93	1378.81	614.527	607.592	652.734	686.742	592.721	591.572	667.034	657.581	AGTCACTCCCTACACCCTCACCGCAGCAGACTCAGGTTTGTCCACCTGCG
Rn28s	28S ribosomal RNA	ILMN_1359571	100861535	2.12792	1.57005	0.00316947	0.0687609	156.663	156.663	190.141	246.902	250.268	256.067	163.334	106.16	156.398	182.571	99.9106	86.9299	145.899	115.799	TGACATTCAGAGCACTGGGCAGAAATCACATCGCGTCAACACCCGCCGCG
Kcng1	potassium voltage-gated channel, subfamily G, member 1	ILMN_1362431	296395	2.13467	1.48995	4.7007e-05	0.0116877	379.979	379.979	511.019	627.946	517.349	587.352	373.119	386.928	315.791	433.993	256.707	258.747	246.214	287.14	CGGGGTGGGGGACACCAACAAGCCGGTCATCTCTGCTGTTTCAAAGGTGA
Kcnip2	Kv channel-interacting protein 2	ILMN_1375827	56817	2.13511	1.95087	3.05509e-06	2.60902e-05	904.744	904.744	1449.77	1383.23	1433.21	1562.42	806.287	680.351	708.579	797.589	716.314	634.578	699.294	679.783	TAGGGACGGTAGGCTCCAGGTCCAACCTCTCCAGGTCAGCACCCTGCCAT
Nnat	neuronatin	ILMN_2040120	94270	2.15535	2.10533	0.000165451	0.000448107	334.891	334.891	527.177	508.094	548.186	643.527	237.599	267.055	286.234	264.82	224.482	232.569	334.288	250.882	CGCACAGATCCTACCATGGAGAGCTAACACCCCACCAACCAGCAGAATGG
Fam70a	family with sequence similarity 70, member A	ILMN_1355434	313453	2.18988	1.87285	0.0033392	0.0239525	346.543	346.543	544.814	339.264	714.325	717.098	316.743	307.758	291.354	270.966	264.407	221.448	272.299	258.217	CAAGAAAGGAAGCTCACTAAGCAGGGCTGGGGAGCCAGTCGGCAAGAGTG
Dgki	diacylglycerol kinase, iota	ILMN_1374489	688705	2.19376	1.72853	2.44803e-06	0.00014312	191.135	191.135	277.965	301.873	299.019	314.535	158.626	175.454	187.729	169.201	145.214	143.128	124.605	131.57	GCCCATTGAGAAGGGGGCAGGCTACCGGAGATTTGTGGAGTACACGTTCC
P2rx3	purinergic receptor P2X, ligand-gated ion channel, 3	ILMN_1355378	81739	2.21561	1.95432	8.2873e-05	0.00082505	2091.47	2091.47	3726.37	2730.37	3887.73	3413.97	1934.51	1721.09	1640.53	1694.8	1681.37	1317.5	1478.53	1710.98	GGTTGACTTTCCTGTGCATTCCTGGCTGGCCTCAATTTACAGATCTCCTC
Hs6st2	heparan sulfate 6-O-sulfotransferase 2	ILMN_1354346	302489	2.26873	1.8763	0.000432599	0.00589765	79.1414	79.1414	136.434	110.953	121.137	147.59	73.6138	75.3044	50.1683	78.5191	57.9875	66.6134	48.3772	54.6673	TTTGACCCAAAGGGAGAACCACGGAAGTCAGAAGCAGGGCTCAGGCCAGG
Tcf15	transcription factor 15	ILMN_1364142	296272	2.27464	1.73431	0.000121769	0.00527162	132.259	132.259	179.593	229.343	196.922	235.153	110.683	135.995	110.661	126.565	111.622	88.5769	95.4829	75.4695	CCAGAAGCCCAAACCACTCCTGCTTCGTGTAGGGACCAGAGGACAATGGC
Rgs4	regulator of G-protein signaling 4	ILMN_1357095	29480	2.2768	1.81658	5.0765e-07	2.47746e-05	19128.8	19128.8	29708.1	31401.5	31401.5	30344.2	16862.9	16306.9	15859.6	18717.2	13674.5	13018	13967.4	13304.1	GAGTGTGTCTTCAGTTGTATTTGCCATCGCTCTTTGGTCTGGCGAGCCTG
Alk	anaplastic lymphoma kinase	ILMN_1353353	266802	2.27728	1.92137	0.000320444	0.00409227	272.31	272.31	413.748	555.118	436.988	392.073	229.888	245.699	200	255.604	202.758	220.216	221.516	147.931	CCCCTGTTCAGGCTGCGCCACTTCCCCTGCGGCAACGTCAACTATGGTTA
Galr2	galanin receptor 2	ILMN_1368530	29234	2.30151	1.67073	6.70575e-06	0.000897575	529.804	529.804	799.229	775.09	891.728	859.203	494.313	438.093	534.654	526.12	405.635	349.348	372.726	320.27	ACCCCATCGTTTACGCTCTGGTCTCCAAGCATTTCCGTAAAGGTTTCCGC
Inadl	InaD-like (Drosophila)	ILMN_1363174	140581	2.3193	2.05616	5.51e-05	0.000448107	93.9438	93.9438	156.217	141.173	165.874	170.91	73.0071	74.0966	76.3599	84.6771	67.1431	84.5672	54.0645	70.3851	AGCTAAGAGGCACGGAACAGCTCCACCGCCAATGAAACTGCCCCCACCTT
Grik1	glutamate receptor, ionotropic, kainate 1	ILMN_1354440	29559	2.49357	1.87091	5.31208e-07	4.02742e-05	1690.51	1690.51	3118.1	2835.26	2849.48	2527.29	1610.47	1417.77	1448.86	1570.74	1083.29	1154.63	1155.95	1138.91	CAGAGGACTATGTCTTTATCCATAACCCCAGTCGTGGACAGAGGGGGAAG
Prdm8	PR domain containing 8	ILMN_1372449	305198	2.56481	2.20238	6.06e-07	8.63e-06	152.97	152.97	286.765	267.236	255.604	281.21	113.098	120.55	137.661	124.743	116.803	97.2851	104.006	107.706	GCCAAGTGCAACGCCTCCTTCCGCATGACCTCCGACCTAGTGTACCACAT
Oprk1	Opioid receptor, kappa 1	ILMN_1365308	29335	2.57168	1.68109	0.00070453	0.0401427	207.687	207.687	368.654	370.128	385.268	249.259	240.934	177.578	179.873	213.192	166.357	94.5294	130.665	145.797	GAAGGATTTGCTTGCTATGTCTGAGACCTTGAGATCAACCCTACCTGGCC
Acpp	acid phosphatase, prostate	ILMN_1354676	56780	2.61385	2.05865	2.86614e-06	9.87572e-05	1275.26	1275.26	2381.98	2101.78	2125.02	2344.17	1145.16	1031.04	993.729	1183.41	906.888	818.816	734.55	979.482	GGGCAAAGGACCTGATTCACCTGACAACAACGCTCACCTGTTCCCCTGCC
Chrna6	cholinergic receptor, nicotinic, alpha 6	ILMN_1360525	81721	2.62032	2.18851	1.20254e-05	0.00014312	515.59	515.59	940.571	769.891	1090.55	918.521	403.794	452.028	417.29	415.146	352.354	340.117	418.175	307.022	GCCACTGCTTGGGAACACAGGAGCGTCTTAATCGGGATTTTCCTTTTGCC
Trpc3	transient receptor potential cation channel, subfamily C, member 3	ILMN_1359758	60395	2.78059	2.28534	2.07911e-05	0.000259911	370.953	370.953	875.647	695.28	648.519	564.48	309.747	264.737	279.303	356.746	246.311	231.004	259.981	252.039	GGTGCTTGGTAAATGTTGAACCCAGCTGGCCTGGACAGCCAGTAGCATCC
Tac1	tachykinin 1	ILMN_1371400	24806	2.83496	1.56728	1.84816e-06	0.00451497	8883.18	8883.18	12673	15803.3	15371.1	14775.2	9878.87	10046.6	8375.99	9068.15	5505.28	5197.1	4400.92	5592.33	GCGATGCAAGTCTCCAAAGACAGAAAGGCTGCTGTGAGGCAGTGCAGGCG
Cldn10	claudin 10	ILMN_1358030	290485	2.92339	2.18452	0.000665474	0.0117681	66.9185	66.9185	148.207	96.7735	121.081	136.817	71.2328	42.4098	50.3967	68.5282	41.0668	34.51	37.9934	60.4159	GGACCCACGTCAGTCATGTCTTCCCGGACCAAGTATCAAGGCGGAGAAGG
Gal	galanin prepropeptide	ILMN_1370600	29141	2.99351	1.60701	2.07911e-05	0.0189855	225.914	225.914	355.476	413.605	362.267	397.143	227.967	258.067	254.428	211.897	138.23	126.161	94.3852	160.035	GTTTCTCAGTTTCTTGCACCTTAAAGAGGCCGGGGCCCTCGACAGCCTGC
Kcnk2	potassium channel, subfamily K, member 2	ILMN_1376659	170899	3.16879	2.20278	2.63446e-05	0.0012654	482.997	482.997	906.888	1029.43	815.716	953.328	409.116	462.599	317.222	513.608	277.615	321.83	238.694	337.634	TGAAGGCTGATGTGGTGGGATGTACCACGCATAAACTGTGAACTGGATGG
Ascl4	achaete-scute complex homolog 4 (Drosophila)	ILMN_1372934	299687	3.36397	2.12471	4.75287e-05	0.00433436	116.431	116.431	240.081	163.742	273.786	235.077	115.728	101.143	108.134	98.0865	70.0558	73.156	48.4673	79.54	GAGCGTCACAGGCCGGACCTCAACAGCGATGGCGAGTCCAAAGCGTCCTC
Mrgprd	MAS-related GPR, member D	ILMN_1376299	293648	3.44967	2.61558	6.72118e-05	0.00125129	72.5497	72.5497	151.631	107.877	167.288	190.175	65.6235	55.6071	52.4983	58.0403	52.7034	45.9368	31.5104	48.1695	TCAGGACGAGCCTGAAGGCAGGGAGACGCCATCCACATGTACTAATGATG
Adcyap1	Adenylate cyclase activating polypeptide 1	ILMN_1376782	24166	3.64238	1.98791	5.34e-08	3.98e-05	1852.24	1852.24	3391.05	3358.44	3720.76	3891.02	1891.76	1779.13	1671.81	1876.36	1110.93	896.295	954.813	985.297	TCTAGTCCCTCTGCAGGTTCCACTGCCTGACAGATCAGGTGCTGGTGTTG
Ostalpha	organic solute transporter alpha	ILMN_1360721	303879	4.29382	2.74216	6.19225e-08	5.75229e-06	643.716	643.716	1403.08	1481.56	1520.79	1454.85	644.938	503.473	451.275	555.118	361.87	340.678	345.19	317.953	TTACCGCCAGACCTGGACTCAACGCTCAAAGCCTGACAAGAGCGGCTTGG
Gfra3	GDNF family receptor alpha 3	ILMN_1374211	84422	4.36116	2.22249	2.44803e-06	0.00111664	966.555	966.555	1823.91	2217.27	2146.69	2077.64	893.804	948.139	900.194	969.068	487.964	515.35	328.282	603.97	AACCGGGTGAGGAAGAGACCCAGTAACCCTACTGCTAAGTGCTGTGTGAC
Lpar3	lysophosphatidic acid receptor 3	ILMN_1356030	66025	4.58854	3.56594	4.55e-05	0.000435541	492.926	492.926	1598.76	934.647	1475.58	1112.24	459.4	261.112	395.372	319.793	327.827	212.778	312.44	253.837	CCTCCGTCTTGGTGGTCTGGATACCACTGATGGGTTTGCTGGATTCCATG
Trpv1	transient receptor potential cation channel, subfamily V, member 1	ILMN_1356230	83810	4.64356	2.99264	3.41354e-09	2.34984e-07	2020.22	2020.22	4631.92	4766.53	4906.11	5137.69	1560.38	1694.8	1484.75	1767.05	1105.53	1022.02	1010.9	1047.91	CGGGCCTGCTGTGGGAACTGGGAGGTGTGTGGGAATTGAGATGTGTATCC
Kcnip1	Kv channel-interacting protein 1	ILMN_1349917	65023	6.62171	4.08958	0.000267491	0.00524382	202.275	202.275	674.14	534.179	636.528	593.903	151.763	128.389	111.772	223.474	103.585	129.698	40.4216	130.392	GAAATACACATATCCCGTGCTCAAAGAGGACACTCCCAGGCAGCACGTGG
Mrgprx3	MAS-related GPR, member X3	ILMN_1650791	252960	6.79005	4.32895	1.0227e-08	2.91291e-07	495.4	495.4	1488.97	1382.79	1625.75	1632.32	361.466	320.147	319.067	421.374	239.9	209.631	204.487	249.951	ATCGTTCTGTGGCGCTGGGCGGATGAAGCTCACCAGATTGTACGCGACCA
Crh	corticotropin releasing hormone	ILMN_1358429	81648	7.99409	5.00037	4.75634e-05	0.000892024	168.845	168.845	1125.09	494.917	501.14	398.077	180.032	92.3429	92.767	115.21	83.8686	61.4571	77.0249	68.5118	CCACCTTCTGAGGGAAGTCTTGGAAATGGCCAGGGCAGAGCAGTTAGCTC
Cartpt	CART prepropeptide	ILMN_1356902	29131	10.9787	7.66163	1.9249e-07	2.38157e-06	149.348	149.348	540.164	998.444	542.274	626.948	79.8969	85.1243	94.4734	82.8174	62.2619	48.5073	73.6385	56.7495	TCCACCTGACACATTCTTGTGACCTTTCTGGGAAGAAGAGGGACTTTCGC
Iapp	islet amyloid polypeptide	ILMN_1359967	24476	11.6051	5.5393	6.05975e-07	4.02827e-05	351.736	351.736	1505.18	1289.17	1521.84	1334.75	237.996	245.964	228.787	312.59	137.462	167.405	69.6631	135.559	GCTCCAGCAACAACCTTGGTCCAGTCCTCCCACCAACCAATGTGGGATCC

## Sheet: Table_S2 RTX Cap
Symbol	Name	ProbeID	EntrezID	FC.RTX	FC.Cap	padj.RTX	padj.Cap	AveExpr.RTX	AveExpr.Cap	Cont1	Cont2	Cont3	Cont4	Cap1	Cap2	Cap3	Cap4	RTX1	RTX2	RTX3	RTX4	Probesequence
Iapp	islet amyloid polypeptide	ILMN_1359967	24476	11.6051	5.5393	6.05975e-07	4.02827e-05	351.736	351.736	1505.18	1289.17	1521.84	1334.75	237.996	245.964	228.787	312.59	137.462	167.405	69.6631	135.559	GCTCCAGCAACAACCTTGGTCCAGTCCTCCCACCAACCAATGTGGGATCC
Cartpt	CART prepropeptide	ILMN_1356902	29131	10.9787	7.66163	1.9249e-07	2.38157e-06	149.348	149.348	540.164	998.444	542.274	626.948	79.8969	85.1243	94.4734	82.8174	62.2619	48.5073	73.6385	56.7495	TCCACCTGACACATTCTTGTGACCTTTCTGGGAAGAAGAGGGACTTTCGC
Crh	corticotropin releasing hormone	ILMN_1358429	81648	7.99409	5.00037	4.75634e-05	0.000892024	168.845	168.845	1125.09	494.917	501.14	398.077	180.032	92.3429	92.767	115.21	83.8686	61.4571	77.0249	68.5118	CCACCTTCTGAGGGAAGTCTTGGAAATGGCCAGGGCAGAGCAGTTAGCTC
Mrgprx3	MAS-related GPR, member X3	ILMN_1650791	252960	6.79005	4.32895	1.0227e-08	2.91291e-07	495.4	495.4	1488.97	1382.79	1625.75	1632.32	361.466	320.147	319.067	421.374	239.9	209.631	204.487	249.951	ATCGTTCTGTGGCGCTGGGCGGATGAAGCTCACCAGATTGTACGCGACCA
Kcnip1	Kv channel-interacting protein 1	ILMN_1349917	65023	6.62171	4.08958	0.000267491	0.00524382	202.275	202.275	674.14	534.179	636.528	593.903	151.763	128.389	111.772	223.474	103.585	129.698	40.4216	130.392	GAAATACACATATCCCGTGCTCAAAGAGGACACTCCCAGGCAGCACGTGG
Trpv1	transient receptor potential cation channel, subfamily V, member 1	ILMN_1356230	83810	4.64356	2.99264	3.41354e-09	2.34984e-07	2020.22	2020.22	4631.92	4766.53	4906.11	5137.69	1560.38	1694.8	1484.75	1767.05	1105.53	1022.02	1010.9	1047.91	CGGGCCTGCTGTGGGAACTGGGAGGTGTGTGGGAATTGAGATGTGTATCC
Lpar3	lysophosphatidic acid receptor 3	ILMN_1356030	66025	4.58854	3.56594	4.55e-05	0.000435541	492.926	492.926	1598.76	934.647	1475.58	1112.24	459.4	261.112	395.372	319.793	327.827	212.778	312.44	253.837	CCTCCGTCTTGGTGGTCTGGATACCACTGATGGGTTTGCTGGATTCCATG
Gfra3	GDNF family receptor alpha 3	ILMN_1374211	84422	4.36116	2.22249	2.44803e-06	0.00111664	966.555	966.555	1823.91	2217.27	2146.69	2077.64	893.804	948.139	900.194	969.068	487.964	515.35	328.282	603.97	AACCGGGTGAGGAAGAGACCCAGTAACCCTACTGCTAAGTGCTGTGTGAC
Slc51a	organic solute transporter alpha	ILMN_1360721	303879	4.29382	2.74216	6.19225e-08	5.75229e-06	643.716	643.716	1403.08	1481.56	1520.79	1454.85	644.938	503.473	451.275	555.118	361.87	340.678	345.19	317.953	TTACCGCCAGACCTGGACTCAACGCTCAAAGCCTGACAAGAGCGGCTTGG
Adcyap1	Adenylate cyclase activating polypeptide 1	ILMN_1376782	24166	3.64238	1.98791	5.34e-08	3.98e-05	1852.24	1852.24	3391.05	3358.44	3720.76	3891.02	1891.76	1779.13	1671.81	1876.36	1110.93	896.295	954.813	985.297	TCTAGTCCCTCTGCAGGTTCCACTGCCTGACAGATCAGGTGCTGGTGTTG
Mrgprd	MAS-related GPR, member D	ILMN_1376299	293648	3.44967	2.61558	6.72118e-05	0.00125129	72.5497	72.5497	151.631	107.877	167.288	190.175	65.6235	55.6071	52.4983	58.0403	52.7034	45.9368	31.5104	48.1695	TCAGGACGAGCCTGAAGGCAGGGAGACGCCATCCACATGTACTAATGATG
Ascl4	achaete-scute complex homolog 4 (Drosophila)	ILMN_1372934	299687	3.36397	2.12471	4.75287e-05	0.00433436	116.431	116.431	240.081	163.742	273.786	235.077	115.728	101.143	108.134	98.0865	70.0558	73.156	48.4673	79.54	GAGCGTCACAGGCCGGACCTCAACAGCGATGGCGAGTCCAAAGCGTCCTC
Kcnk2	potassium channel, subfamily K, member 2	ILMN_1376659	170899	3.16879	2.20278	2.63446e-05	0.0012654	482.997	482.997	906.888	1029.43	815.716	953.328	409.116	462.599	317.222	513.608	277.615	321.83	238.694	337.634	TGAAGGCTGATGTGGTGGGATGTACCACGCATAAACTGTGAACTGGATGG
Gal	galanin prepropeptide	ILMN_1370600	29141	2.99351	1.60701	2.07911e-05	0.0189855	225.914	225.914	355.476	413.605	362.267	397.143	227.967	258.067	254.428	211.897	138.23	126.161	94.3852	160.035	GTTTCTCAGTTTCTTGCACCTTAAAGAGGCCGGGGCCCTCGACAGCCTGC
Cldn10	claudin 10	ILMN_1358030	290485	2.92339	2.18452	0.000665474	0.0117681	66.9185	66.9185	148.207	96.7735	121.081	136.817	71.2328	42.4098	50.3967	68.5282	41.0668	34.51	37.9934	60.4159	GGACCCACGTCAGTCATGTCTTCCCGGACCAAGTATCAAGGCGGAGAAGG
Tac1	tachykinin 1	ILMN_1371400	24806	2.83496	1.56728	1.84816e-06	0.00451497	8883.18	8883.18	12673	15803.3	15371.1	14775.2	9878.87	10046.6	8375.99	9068.15	5505.28	5197.1	4400.92	5592.33	GCGATGCAAGTCTCCAAAGACAGAAAGGCTGCTGTGAGGCAGTGCAGGCG
Trpc3	transient receptor potential cation channel, subfamily C, member 3	ILMN_1359758	60395	2.78059	2.28534	2.07911e-05	0.000259911	370.953	370.953	875.647	695.28	648.519	564.48	309.747	264.737	279.303	356.746	246.311	231.004	259.981	252.039	GGTGCTTGGTAAATGTTGAACCCAGCTGGCCTGGACAGCCAGTAGCATCC
Chrna6	cholinergic receptor, nicotinic, alpha 6	ILMN_1360525	81721	2.62032	2.18851	1.20254e-05	0.00014312	515.59	515.59	940.571	769.891	1090.55	918.521	403.794	452.028	417.29	415.146	352.354	340.117	418.175	307.022	GCCACTGCTTGGGAACACAGGAGCGTCTTAATCGGGATTTTCCTTTTGCC
Acpp	acid phosphatase, prostate	ILMN_1354676	56780	2.61385	2.05865	2.86614e-06	9.87572e-05	1275.26	1275.26	2381.98	2101.78	2125.02	2344.17	1145.16	1031.04	993.729	1183.41	906.888	818.816	734.55	979.482	GGGCAAAGGACCTGATTCACCTGACAACAACGCTCACCTGTTCCCCTGCC
Oprk1	Opioid receptor, kappa 1	ILMN_1365308	29335	2.57168	1.68109	0.00070453	0.0401427	207.687	207.687	368.654	370.128	385.268	249.259	240.934	177.578	179.873	213.192	166.357	94.5294	130.665	145.797	GAAGGATTTGCTTGCTATGTCTGAGACCTTGAGATCAACCCTACCTGGCC
Prdm8	PR domain containing 8	ILMN_1372449	305198	2.56481	2.20238	6.06e-07	8.63e-06	152.97	152.97	286.765	267.236	255.604	281.21	113.098	120.55	137.661	124.743	116.803	97.2851	104.006	107.706	GCCAAGTGCAACGCCTCCTTCCGCATGACCTCCGACCTAGTGTACCACAT
Grik1	glutamate receptor, ionotropic, kainate 1	ILMN_1354440	29559	2.49357	1.87091	5.31208e-07	4.02742e-05	1690.51	1690.51	3118.1	2835.26	2849.48	2527.29	1610.47	1417.77	1448.86	1570.74	1083.29	1154.63	1155.95	1138.91	CAGAGGACTATGTCTTTATCCATAACCCCAGTCGTGGACAGAGGGGGAAG
Inadl	InaD-like (Drosophila)	ILMN_1363174	140581	2.3193	2.05616	5.51e-05	0.000448107	93.9438	93.9438	156.217	141.173	165.874	170.91	73.0071	74.0966	76.3599	84.6771	67.1431	84.5672	54.0645	70.3851	AGCTAAGAGGCACGGAACAGCTCCACCGCCAATGAAACTGCCCCCACCTT
Galr2	galanin receptor 2	ILMN_1368530	29234	2.30151	1.67073	6.70575e-06	0.000897575	529.804	529.804	799.229	775.09	891.728	859.203	494.313	438.093	534.654	526.12	405.635	349.348	372.726	320.27	ACCCCATCGTTTACGCTCTGGTCTCCAAGCATTTCCGTAAAGGTTTCCGC
Alk	anaplastic lymphoma kinase	ILMN_1353353	266802	2.27728	1.92137	0.000320444	0.00409227	272.31	272.31	413.748	555.118	436.988	392.073	229.888	245.699	200	255.604	202.758	220.216	221.516	147.931	CCCCTGTTCAGGCTGCGCCACTTCCCCTGCGGCAACGTCAACTATGGTTA
Rgs4	regulator of G-protein signaling 4	ILMN_1357095	29480	2.2768	1.81658	5.0765e-07	2.47746e-05	19128.8	19128.8	29708.1	31401.5	31401.5	30344.2	16862.9	16306.9	15859.6	18717.2	13674.5	13018	13967.4	13304.1	GAGTGTGTCTTCAGTTGTATTTGCCATCGCTCTTTGGTCTGGCGAGCCTG
Tcf15	transcription factor 15	ILMN_1364142	296272	2.27464	1.73431	0.000121769	0.00527162	132.259	132.259	179.593	229.343	196.922	235.153	110.683	135.995	110.661	126.565	111.622	88.5769	95.4829	75.4695	CCAGAAGCCCAAACCACTCCTGCTTCGTGTAGGGACCAGAGGACAATGGC
Hs6st2	heparan sulfate 6-O-sulfotransferase 2	ILMN_1354346	302489	2.26873	1.8763	0.000432599	0.00589765	79.1414	79.1414	136.434	110.953	121.137	147.59	73.6138	75.3044	50.1683	78.5191	57.9875	66.6134	48.3772	54.6673	TTTGACCCAAAGGGAGAACCACGGAAGTCAGAAGCAGGGCTCAGGCCAGG
P2rx3	purinergic receptor P2X, ligand-gated ion channel, 3	ILMN_1355378	81739	2.21561	1.95432	8.2873e-05	0.00082505	2091.47	2091.47	3726.37	2730.37	3887.73	3413.97	1934.51	1721.09	1640.53	1694.8	1681.37	1317.5	1478.53	1710.98	GGTTGACTTTCCTGTGCATTCCTGGCTGGCCTCAATTTACAGATCTCCTC
Dgki	diacylglycerol kinase, iota	ILMN_1374489	688705	2.19376	1.72853	2.44803e-06	0.00014312	191.135	191.135	277.965	301.873	299.019	314.535	158.626	175.454	187.729	169.201	145.214	143.128	124.605	131.57	GCCCATTGAGAAGGGGGCAGGCTACCGGAGATTTGTGGAGTACACGTTCC
Fam70a	family with sequence similarity 70, member A	ILMN_1355434	313453	2.18988	1.87285	0.0033392	0.0239525	346.543	346.543	544.814	339.264	714.325	717.098	316.743	307.758	291.354	270.966	264.407	221.448	272.299	258.217	CAAGAAAGGAAGCTCACTAAGCAGGGCTGGGGAGCCAGTCGGCAAGAGTG
Nnat	neuronatin	ILMN_2040120	94270	2.15535	2.10533	0.000165451	0.000448107	334.891	334.891	527.177	508.094	548.186	643.527	237.599	267.055	286.234	264.82	224.482	232.569	334.288	250.882	CGCACAGATCCTACCATGGAGAGCTAACACCCCACCAACCAGCAGAATGG
Kcnip2	Kv channel-interacting protein 2	ILMN_1375827	56817	2.13511	1.95087	3.05509e-06	2.60902e-05	904.744	904.744	1449.77	1383.23	1433.21	1562.42	806.287	680.351	708.579	797.589	716.314	634.578	699.294	679.783	TAGGGACGGTAGGCTCCAGGTCCAACCTCTCCAGGTCAGCACCCTGCCAT
Kcng1	potassium voltage-gated channel, subfamily G, member 1	ILMN_1362431	296395	2.13467	1.48995	4.7007e-05	0.0116877	379.979	379.979	511.019	627.946	517.349	587.352	373.119	386.928	315.791	433.993	256.707	258.747	246.214	287.14	CGGGGTGGGGGACACCAACAAGCCGGTCATCTCTGCTGTTTCAAAGGTGA
Amigo2	Adhesion molecule with Ig like domain 2	ILMN_1349317	300186	2.11001	2.06587	0.000163853	0.000448107	808.899	808.899	1035.44	1660.51	1285.93	1378.81	614.527	607.592	652.734	686.742	592.721	591.572	667.034	657.581	AGTCACTCCCTACACCCTCACCGCAGCAGACTCAGGTTTGTCCACCTGCG
Plcxd3	phosphatidylinositol-specific phospholipase C, X domain containing 3	ILMN_1370754	310358	2.00787	1.50156	0.00095971	0.0376667	1037.32	1037.32	1510.79	1696.9	1445.51	1360.84	926.011	850.105	993.279	1268.71	634.352	770.065	683.608	929.146	CAGCAGCTCTGTGCGAAGCAGCTAGGACTACCATGCAAACAGACTTTTGG
Xdh	xanthine dehydrogenase	ILMN_1361251	497811	1.93491	1.65514	2.63446e-05	0.000525811	319.846	319.846	436.267	472.376	468.926	511.229	243.828	316.507	300.959	283.432	245.318	242.979	243.472	242.865	GTCTGTGAGGATCTGAAGAGAAGGTCTCCAGCAGTGGTTTGTACCGCAGC
Ddah1	dimethylarginine dimethylaminohydrolase 1	ILMN_1357122	64157	1.91961	1.58619	0.0024	0.0317038	917.46	917.46	1049.37	1543.73	1263.68	1527.45	751.548	992.311	711.124	931.4	636.845	853.343	621.342	681.972	AGACTGGGCCTCATCTCGTCCCCCTCAGTGGCCGGAAGTGAGAAAATCAA
Nt5e	5' nucleotidase, ecto	ILMN_1356523	58813	1.91876	1.6022	0.000142637	0.00381035	313.8	313.8	545.418	487.63	423.968	384.394	291.426	264.407	278.319	306.704	237.768	220.759	248.123	245.53	TGGGTTAGTCCAGGGAATGCAAAAGGCAGTCAGGGACAGTGGAGAAAGGG
Galk1	galactokinase 1	ILMN_1362837	287835	1.89605	1.6284	1.59287e-05	0.000329492	1344.52	1344.52	1808.47	2236.34	1857.1	1956.12	1122.16	1273.07	1220.82	1198.08	1046.19	1029.43	1029.43	1025.35	GTGCTGAGCTTGTGAGGTGTCCCTGCGAGTGACGTACGCACAGGCGTAAG
Rnf182	ring finger protein 182	ILMN_1372309	498726	1.88347	1.69185	0.000139196	0.0012654	1210.59	1210.59	1933.22	1751.09	1960.18	1517.75	1207.39	965.194	1077.91	978.585	1025.35	923.497	934.647	904.262	GTGGCTACGTTCAACCGACGTTCGTGTGACCTGCTTTCCTTTGTATTCCC
Ina	internexin neuronal intermediate filament protein, alpha	ILMN_1368303	24503	1.87365	1.73507	0.000222629	0.0012654	683.476	683.476	1036.48	1134.42	926.011	965.194	591.059	559.995	537.635	651.618	554.254	447.12	572.321	601.231	TATGCACACTTCTCCCCCACCTCAAGAAGGCAGGCTGGAAAGTCAGCTCT
Kcnt1	potassium channel, subfamily T, member 1	ILMN_1362650	60444	1.87136	1.55798	5.44186e-05	0.00183572	126.269	126.269	185.24	178.224	179.873	178.297	129.698	109.172	120.126	105.654	111.213	93.447	87.5099	94.9305	CCCTTTCCTATGTACTCATCAACCCCCCGCCAGACACAAGACTGGAGCCC
Atp13a4	ATPase type 13A4	ILMN_1355012	288026	1.86021	1.58455	3.27593e-05	0.00082505	304.147	304.147	421.229	489.691	452.028	387.87	274.286	276.303	287.424	263.361	239.824	247.907	215.396	235.842	GAAGCAAGGGTTGCCATGAGCCAAAAGATGGGCAGGTATCAGGAGGAGAG
Dpysl4	dihydropyrimidinase-like 4	ILMN_1368477	25417	1.85932	1.81955	4.72768e-05	0.00014312	501.781	501.781	815.425	641.271	790.061	779.336	418.45	443.711	383.347	412.689	409.328	380.766	416.111	415.393	GGCTGACGATCACATTGCCAGACGCACAGCTCAGAAGATCATGGCACCCC
Syt9	synaptotagmin IX	ILMN_1372501	60564	1.85667	1.69373	0.000411003	0.00299647	225.038	225.038	315.131	274.9	363.519	375.208	201.662	199.93	176.882	201.328	193.192	154.427	197.306	168.918	CATGGACTATGACCGTGTAGGTCACAATGAGGTCATCGGCGTGTGCCAAG
Celf6	CUGBP, Elav-like family member 6	ILMN_1371065	300758	1.82109	1.55909	7.71768e-05	0.00183572	1040.93	1040.93	1451.95	1550.08	1425.02	1471.72	1016.5	928.488	915.331	924.715	894.398	733.974	910.016	718.392	CTGGCTGAGGATCGACTGATCTAAGGGAACCAGCAGAGAGCCTCGGGGGT
Gfra2	GDNF family receptor alpha 2	ILMN_2039843	25136	1.82005	1.51067	2.3686e-05	0.00109195	918.432	918.432	1331.17	1315.86	1218.68	1283.89	842.44	798.758	864.151	904.968	675.463	644.731	747.577	767.174	GTTGTCTATGATGGGAAGAAAGGTACCAGGACCCCTGAGCCCTGGTCCAG
B3galnt1	beta-1,3-N-acetylgalactosaminyltransferase 1	ILMN_1356775	310508	1.81384	1.69292	5.9726e-05	0.000423466	652.581	652.581	906.236	867.354	995.743	1034.2	548.186	539.978	535.078	622.185	477.845	546.552	506.812	564.965	CACTCACGGAGCCTACCTAGACTGGAGCGCCAAGGCCTGAACTTACAGTA
Cdh11	cadherin 11	ILMN_1370705	84407	1.80981	1.83996	5.44186e-05	0.000103687	546.742	546.742	919.987	765.808	830.055	759.814	452.943	411.365	483.767	430.106	464.427	465.899	462.971	413.451	AGACTTGATGGCCCGCCTTGAGCATTGTGGCGTTGAAGGGGTTCATAGTC
Cpne5	copine V	ILMN_1372080	309650	1.80893	1.80018	0.00361494	0.00871533	70.5872	70.5872	80.5108	134.387	99.3263	111.501	59.5425	50.2823	60.5349	62.9573	58.2332	49.9665	69.6455	55.2231	GAGCAGATAGAGTCCCCTTCCCGATCCTCAAAGGCTCAGTGGTATGCTAG
Adamts8	ADAM metallopeptidase with thrombospondin type 1 motif, 8	ILMN_1350348	30806	1.80624	1.54066	0.000261508	0.00537368	78.2091	78.2091	94.9548	121.945	103.495	122.199	71.9571	80.6106	66.6433	67.2385	55.7727	60.2136	61.5483	66.5642	CTCTGAAACCTGAGGATGCCAAGCCCTGTGGAAGCCAGCCATGTCTCCTC
Scml4	sex comb on midleg-like 4 (Drosophila)	ILMN_1362365	309859	1.80517	1.6372	1.70479e-05	0.000155727	363.48	363.48	513.608	497.647	550.06	526.566	312.212	303.837	320.813	338.584	263.067	287.99	308.625	298.17	TCTACCTGGACCGTGGAGGACGTGGTCCGGTTTGTGAAAGATGCAGACCC
Nqo1	NAD(P)H dehydrogenase, quinone 1	ILMN_2039396	24314	1.79753	1.64822	0.000254593	0.00183453	1799.18	1799.18	2273.52	2549.86	2634.82	2919.17	1437.1	1575.41	1576.48	1692.77	1348.39	1422.05	1319.07	1688.58	TGCAGTGACTGACAAGCCTCGGGGGATTGCTCTCCAGCTCTTCTCTGCCT
Dapk1	death associated protein kinase 1	ILMN_1371791	306722	1.79394	1.57017	3.94418e-05	0.000705775	1189.54	1189.54	1653.8	1744.86	1687.8	1635.41	1048.89	983.464	1094.21	1160.96	871.093	1019	872.275	993.279	CGGTGCATAGCACTTGGGTTCTACGCTGAGATCCTGGTTTGATCACTTCC
Abca6	ATP-binding cassette, subfamily A (ABC1), member 6	ILMN_1366255	303639	1.77059	1.70393	0.00161709	0.00524382	72.196	72.196	121.627	91.3571	116.554	91.4485	61.6453	63.2456	51.7625	69.619	55.2096	53.1901	62.8477	65.2941	TAGGACCCGAGGGCGCTGGTAAAAGTTCCTCTCTCAGGATGATAGCTGGC
Trpc4	transient receptor potential cation channel, subfamily C, member 4	ILMN_1376416	84494	1.75827	1.55045	0.00265435	0.0232539	61.4877	61.4877	74.8262	99.7038	80.5761	90.5539	70.7167	50.2694	46.7031	56.7383	49.0795	55.315	48.731	43.0515	AGCCCCACGGACACAGTTGCCCATGAAGATTATGTGACCACGAGATTGTG
Clic3	chloride intracellular channel 3	ILMN_1361129	296566	1.75351	1.46556	0.000724997	0.0176258	201.039	201.039	258.217	314.631	261.196	270.966	154.721	210.205	176.768	216.803	166.423	151.974	159.9	150.384	ACCACTGGACCATGAACTGGCACAGGAGCCACACCTTTCTGAATCCCGCC
Rab27b	RAB27B, member RAS oncogene family	ILMN_1373113	84590	1.74817	1.55791	0.00105765	0.00993213	125.061	125.061	192.156	151.333	203.406	157.291	106.555	125.443	101.842	116.021	88.4602	96.5316	106.139	109.909	AGCGGTTCCGGAGTCTCACCACCGCCTTCTTCAGAGATGCCATGGGCTTC
Rasgef1a	RasGEF domain family, member 1A	ILMN_1365048	312664	1.71197	1.59319	0.000222259	0.00134589	224.248	224.248	342.107	277.256	328.406	309.37	220.216	187.191	181.488	199.93	185.881	174.09	199.49	173.787	CTCGGACGCCTCTCCAGCCAGTGTCTCTGATGTTGGGGTTAGTGCCTTAG
RGD1311744	similar to RIKEN cDNA 5830475I06	ILMN_1360078	300608	1.71086	1.5141	0.00108443	0.0119594	279.672	279.672	422.678	325.913	411.88	383.595	235.153	263.592	244.95	272.76	243.573	214.797	189.964	255.604	TGGAAGACATGACGGCTGCACGCCCTAGTGAGGTATTAGAACCTTCGGCT
Dsp	desmoplakin	ILMN_1349971	306871	1.70984	1.4408	0.00214884	0.034352	132.29	132.29	168.689	163.228	199.789	185.24	112.742	118.42	122.396	144.708	132.363	98.0746	89.7578	102.323	TGAATCGCTCCATGGTGGAAGACATCACTGGGCTGCGCCTTCTGGAAGCC
Npy5r	neuropeptide Y receptor Y5	ILMN_1374777	25340	1.69636	1.55825	0.00783011	0.0362919	94.7522	94.7522	129.256	108.934	143.164	146.145	99.3734	91.5529	68.85	79.769	91.8408	89.6167	67.7559	63.7955	GAGAGCCCTTATCCACTGCCTACACATGTCATGATTCTCTCTGTGCACCA
Nid67	putative small membrane protein NID67	ILMN_1355313	286910	1.69078	1.40899	0.00206685	0.0376667	1058.19	1058.19	1273.07	1487.97	1434.48	1468.16	955.291	1124.51	866.954	1086.89	772.87	923.749	699.667	977.273	TCTGTGGCACTGGAGATGGAACTTTGACCTCCTTCATGCTGGGAAAGGCA
Paqr5	progestin and adipoQ receptor family member V	ILMN_1350402	315741	1.68495	1.35015	5.84257e-05	0.00871533	784.777	784.777	971.309	1066.41	1034.2	1059.39	813.637	688.425	750.945	811.94	622.88	603.077	646.422	579.826	CTGACATCAGCCTCTGGCCGTGTGCATCAGCATAGGTGGGTGTGTCTAGG
Tph2	tryptophan hydroxylase 2	ILMN_1357302	317675	1.6764	1.47073	0.000549293	0.00871533	483.122	483.122	623.329	731.424	686.742	579.551	493.991	432.183	403.573	450.123	365.524	410.217	358.468	427.45	GATTGCACTGACCTTGTTGAAACCAATTTGTGGTACGCTTCCTGAAGTGC
Tnni3k	TNNI3 interacting kinase	ILMN_1369592	295531	1.67429	1.46612	0.00474904	0.0401667	67.0787	67.0787	92.5477	101.066	85.2526	84.0741	70.9847	57.5944	60.1561	58.9978	69.2451	49.3128	58.5868	42.6449	GCCTGGGGCTGGGGTTCAAATCTGTGTAGATAGCTGGGTTGACCCTTATG
Lzts1	leucine zipper, putative tumor suppressor 1	ILMN_1373484	266711	1.66215	1.54483	0.000250586	0.0017231	678.847	678.847	859.552	992.009	923.029	948.75	581.699	568.349	630.277	629.204	566.955	502.353	642.45	534.654	AGTGCCCCTCAGTGGAGACTGCTTTCCCTCTTGAACACTGGAGCCCTCAG
Rab36	RAB36, member RAS oncogene family	ILMN_1651051	690407	1.6546	1.47165	0.00420006	0.0334625	153.765	153.765	214.191	252.039	201.252	168.561	125.698	151.682	126.131	162.353	121.067	144.482	116.147	120.267	TGTGTCTCCAGAGCCCAGCCATTTCTCTTTAGCCGGTCAGCAGCCACTGG
Chn1	chimerin (chimaerin) 1	ILMN_1376930	84030	1.64945	1.62692	7.89023e-05	0.000246548	3722.78	3722.78	4914.27	5654.66	5090	5063.96	3125.81	3364.68	3311.59	2935.43	3331.53	3022.83	3200.94	3001.83	CTTCCTCCTCTCAGACATAGTGCTTTGTCTTCAGCAGAAGCGAGACGTGT
Scgn	secretagogin, EF-hand calcium binding protein	ILMN_1374799	306942	1.64938	1.39925	0.00120385	0.0239692	98.7635	98.7635	140.302	127.912	132.133	122.373	83.8044	92.0242	103.4	94.9305	65.3917	87.3662	77.1991	88.9018	GAACAAGGATGGAAAGATCCAGAAGTCTGAGCTGGCGCTGTGTCTTGGGC
LOC363410	ras-related protein Rab-27B-like	ILMN_1370567	363410	1.64634	1.45604	0.000165451	0.00322645	155.325	155.325	216.682	211.8	204.431	199.032	126.769	144.22	156.145	145.532	122.18	122.513	121.288	140.004	GACCCTCAGAGGAACCAGTGATGGAGAGCTCACCCAAATCCTATGTCCCA
Pde9a	phosphodiesterase 9A	ILMN_1358464	191569	1.6445	1.45641	0.000222629	0.00409227	232.2	232.2	300.066	327.274	315.791	300.384	222.771	208.57	238.284	187.012	188.692	199.789	192.854	175.194	CAGGATCTTCCACACAAGGATGGTCGTGCCCAGATGACCCCCAGATGACC
Scn11a	sodium channel, voltage-gated, type XI, alpha	ILMN_1364700	29701	1.63831	1.41099	0.000449594	0.0116877	5897.51	5897.51	8245.06	7644.05	7994.39	7338.4	6102.28	5119.01	5481.24	5448.17	5362.36	4501.86	5070.46	4192.95	GAAGGGACTGCAAAGGACACCGACCATAACGGAAGGCCTGGAGGACAGTC
Dgkh	Diacylglycerol kinase, eta	ILMN_1354451	361076	1.62868	1.46684	0.00126697	0.0122706	357.964	357.964	459.656	564.965	477.733	422.678	293.073	363.633	305.95	347.4	303.498	313.721	289.328	270.533	GGGAAGCGAAGTCCTCACCACTCAATACAGAGTTCTTGGAAGCTGCTGGC
Cds2	CDP-diacylglycerol synthase (phosphatidate cytidylyltransferase) 2	ILMN_1357772	114101	1.62834	1.52857	0.00783011	0.0317038	109.173	109.173	123.562	146.943	155.244	170.005	89.1619	124.546	84.0897	93.997	96.126	95.8093	74.5759	99.2393	TAGTCTACCCAGGGCCAGGAGAGCCAGAATAGGACTAGAGTGAGGGGCAG
Ahi1	Abelson helper integration site 1	ILMN_1376418	308923	1.6252	1.44464	0.00212779	0.0212681	212.475	212.475	285.566	224.568	324.041	306.055	188.837	211.182	189.724	192.997	191.608	163.705	182.639	159.129	CGAAGACTGGTGGTACGGCAGCTTAGGAAAGGGGCAGGAAGGGTTCTTTC
Myt1	myelin transcription factor 1	ILMN_1366434	362291	1.61794	1.37214	6.72118e-05	0.00425378	857.313	857.313	1070.24	1203.05	1084.46	1120.45	864.756	821.072	741.642	838.122	686.531	675.225	693.037	710.658	GGAGGTTCTTATGGATGATTCATGTTGCTGTGAGGGAGTGCTGGCCATGG
Adcy5	adenylate cyclase 5	ILMN_1366363	64532	1.61708	1.4044	0.00114631	0.0193479	200.869	200.869	238.382	322.659	258.6	244.323	178.685	194.157	190.405	189.117	182.17	161.209	149.465	161.91	CAGGACTGTTGATAAGGGGGAGGCAAGAGGACACCAGGCAAGGAGCAGTG
Dgkz	diacylglycerol kinase zeta	ILMN_1373637	81821	1.61607	1.49666	0.00194561	0.0119421	1451.6	1451.6	2220.38	1855.03	1950.87	1793.99	1394.89	1351.4	1261.64	1208.02	1226.86	1183.81	1434.48	1014.41	TTCATGGGGAACAGGAAACAAGCTGGGCTGACTGGGTCCCTCCCTTCAGG
Sh2d4a	SH2 domain containing 4A	ILMN_1376840	306376	1.60955	1.47606	0.000295114	0.00299598	196.057	196.057	232.392	285.566	262.612	268.76	172.594	188.876	162.646	186.1	171.492	165.923	151.682	161.7	GTGTCACTGATTGGGTGGGCTTTGAGACCCTCCTTCTAGCTGCCTGAGAG
LOC100361985	carboxypeptidase N, polypeptide 1	ILMN_1372924	100361985	1.6053	1.41535	0.00160198	0.0199454	117.439	117.439	137.876	162.049	157.61	161.348	102.575	103.585	108.654	122.645	86.2265	108.326	85.7102	106.868	CTGCAACAGGGTTCTGGAGACCTTTCTGGGAGTCTGGTTCGGGTCACTGC
Rxfp1	relaxin/insulin-like family peptide receptor 1	ILMN_1348992	295144	1.6	1.64406	0.00783011	0.0138374	48.9564	48.9564	85.5869	64.2013	55.32	68.6206	42.1522	44.1605	33.5565	45.7075	41.7392	43.7581	37.5207	46.4451	ACACTCCATCATTCATCTGGGTGGAAATGTGGCCCTTGCAGGAGATGTCC
Rgs7	regulator of G-protein signaling 7	ILMN_1367303	54296	1.59668	1.40589	4.75287e-05	0.00128951	3653.47	3653.47	4944.06	4844.29	4577.05	4776.95	3345.59	3173.26	3558	3548.62	3071.19	3035.57	2990.23	2890.18	GGAAGGTGTCATTTCACCCGTGTATCCACAGTCTTAAGCAAGCGCCCATC
Cacna2d1	calcium channel, voltage-dependent, alpha2/delta subunit 1	ILMN_1366030	25399	1.59072	1.3654	0.0027669	0.0422052	3167.92	3167.92	3794.32	4806.46	3778.1	4111.53	3166.11	2841.88	2873.93	3152.06	2967.08	2344.17	2864.93	2220.38	GGGAGTTCGCTGTTGCACTGTTGGAGATTACGTGGAAAAGGCTCCCCCAC
Dusp26	dual specificity phosphatase 26 (putative)	ILMN_1649980	306527	1.57328	1.41124	0.00420006	0.0348443	1083.41	1083.41	1503.28	1179.06	1457.63	1544.61	1064.36	970.445	1022.02	953.07	1118.29	801.722	897.896	809.133	CATCCGCTACCTGGGTGTTGAAGCCCACGACTCGCCAGCCTTTGACATGA
Celf4	CUGBP, Elav-like family member 4	ILMN_1366044	307540	1.56986	1.35336	0.0014038	0.0267348	1720.2	1720.2	1901.24	2411.92	2226.84	2342.02	1790.08	1534.82	1667.94	1555.69	1569.35	1312.14	1465.6	1304.73	ACTAGGAGGAGATGCTGCTGCCAACCGATCCTGGGGCTTTTCCAGCCCGT
Vgf	VGF nerve growth factor inducible	ILMN_1364414	29461	1.56932	1.36873	0.0037133	0.0440443	135.731	135.731	147.931	206.578	168.636	182.53	114.141	122.498	126.601	151.408	105.801	105.654	114.141	121.551	ACCAGACCTGTCAGACTTCTTTGGGGTCTGATCCTGGGGCCAGCCCAGGC
Slc7a4	solute carrier family 7 (cationic amino acid transporter, y+ system), member 4	ILMN_1364763	303787	1.56352	1.38693	0.000359072	0.00725731	375.554	375.554	472.376	483.58	507.288	481.83	341.462	364.516	358.621	338.055	361.143	292.288	287.767	307.578	CTTCTGGCTGCTGGTCGGACTCGTCGTGTATTTTGGCTACGGCATCTGGC
Nnat	neuronatin	ILMN_1376130	94270	1.56308	1.65038	0.0242728	0.0283472	109.791	109.791	133.815	135.893	152.827	184.979	89.9547	105.827	94.3668	77.1355	83.1207	84.4257	134.992	90.9086	GGGTAGGATTCGCTTTTCGAAATCCTCCAGGGACACAGCCCATTGCGAGA
Gnaq	guanine nucleotide binding protein (G protein), q polypeptide	ILMN_1355584	81666	1.55303	1.52181	0.0200263	0.0446566	373.619	373.619	521.842	360.989	554.982	586.754	318.742	346.157	318.062	325.913	395.05	291.426	342.107	267.738	CTACTTCCCAGAATATGATGGACCCCAGAGAGATGCCCAGGCAGCACGAG
Fam117a	family with sequence similarity 117, member A	ILMN_1374843	497983	1.54722	1.36394	0.00187897	0.0244905	143.508	143.508	183.251	190.514	194.943	168.689	130.203	146	119.528	146	109.892	139.267	113.527	115.305	AAGAGTGGGAAGAAGGATCTGGCACTCCTCCAGGGGGCATGTAGCAGCCA
Camk4	calcium/calmodulin-dependent protein kinase IV	ILMN_1349983	25050	1.54625	1.45036	0.00807945	0.0352887	154.885	154.885	233.129	198.849	203.848	178.766	169.421	113.792	147.486	134.269	136.398	135.198	112.286	142.723	GAAGAGTGTGGAGGAAGAAATGGACCCGAAAGCTGAGGAGGAAGCCGCTG
Vstm5	V-set and transmembrane domain containing 5	ILMN_1365100	500947	1.54367	1.3655	0.00512898	0.0477089	207.803	207.803	297.519	326.226	229.113	226.63	215.665	183.026	186.448	196.962	168.995	174.938	167.773	178.937	AGCAAAGGTTAAAATGCCCTGGGACGGGGCTAGAGAGAAGGCTCAACACC
RGD1562626	similar to adaptor molecule SRCASM	ILMN_1360052	287622	1.53942	1.34484	0.00055236	0.0143395	394.859	394.859	480.997	557.288	500.236	478.343	369.319	366.85	377.552	383.347	372.03	312.44	301.196	326.226	TCAAGTGCCTGAGGAGGCCACTGCATCAGGCGGCCTTTAGGTGTAGTTAG
Mmd	monocyte to macrophage differentiation-associated	ILMN_1375780	303439	1.53485	1.38451	0.000402424	0.00592028	3471.23	3471.23	4537.47	4727.28	4610.77	4010.69	3186.41	3311.59	3136.8	3261.41	3010.1	2609.77	3099.57	2935.43	GGGAATTTGTTCAGTGGTCAAGGGAACCCAAGGACAACACCAGCCAGGCC
Wipf3	WAS/WASL interacting protein family, member 3	ILMN_1360553	259242	1.5301	1.45133	0.00101908	0.00524382	958.347	958.347	1417.11	1290.78	1101.38	1213.06	870.293	823.211	853.343	900.967	895.58	783.077	827.849	767.943	CCTGTAGATGGCCTTTGGGCCTTCACATGCATGTGCACACATGTGCCCTT
Mycn	v-myc myelocytomatosis viral related oncogene, neuroblastoma derived (avian)	ILMN_1650532	298894	1.52865	1.45834	0.000696623	0.00358131	342.79	342.79	486.628	422.678	431.737	452.801	314.535	330.832	289.167	295.444	262.473	315.526	309.109	287.654	CCCGCCTTTTGTATACGTCCTGGGTAATGAGAGGTGGCTCTCGGGCCAGT
Efna5	ephrin A5	ILMN_1358317	116683	1.52856	1.62723	0.0106707	0.0117796	109.924	109.924	156.145	128.258	137.022	179.311	99.9989	92.7215	95.2664	79.4511	112.956	108.231	85.3603	86.3693	GGATACCCAGCCGCCTTTTGGCAATCCTACTGTTCCTCCTGGCGATGCTT
Cadm1	cell adhesion molecule 1	ILMN_1376587	363058	1.51709	1.40037	0.00429565	0.0267659	5480.17	5480.17	8261.23	6022.46	7382.94	6706.07	5255.42	4641.27	5012.96	5238.52	5172.12	4354.21	5018.11	4114.79	GCCAAAGGAGCCGATGACGCAGCAGACGCAGACACAGCTATAATCAATGC
Inpp5d	inositol polyphosphate-5-phosphatase D	ILMN_1350985	54259	1.51128	1.3722	0.000320444	0.00503478	360.096	360.096	477.845	475.79	443.428	441.057	352.252	336.296	317.674	333.265	287.04	310.11	332.771	287.767	TGTACTGAGGAAGAATATCCACCATCGTCCCCAGTGACTGAGCTCTCTGG
Pde10a	phosphodiesterase 10A	ILMN_1361915	63885	1.50954	1.39086	0.00572695	0.034352	571.213	571.213	741.642	744.191	754.577	687.251	529.007	456.465	543.965	582.271	487.12	446.353	602.11	421.041	GAATTAAAACACACCCCCATCCCCTCACTGTAGCCTTTGGCAACTTCGCC
Fxyd2	FXYD domain-containing ion transport regulator 2	ILMN_1650783	29639	1.50879	1.35042	0.0015676	0.0199454	7982.23	7982.23	11545	10702.6	8975.7	9455.26	7041.9	7875.06	7025.49	8093.32	6672.23	6679.84	6620.51	6857.86	GCAGTGCCAAGGGGACGGAGAATCCCTTCGAGTATGACTATGAAACCGTC
Dync1i2	dynein cytoplasmic 1 intermediate chain 2	ILMN_1367536	116659	1.50248	1.44051	0.00206685	0.00871533	7569.55	7569.55	10570.7	8745.41	10716.1	9278.07	6965.01	6988.83	6127.66	7156.39	6768	7156.39	6250.94	5957.26	CCTGGAGGGTGGCCGTAGCCTTATCGAGTCTGGCAAAGAGGATGAAGTAG
Hoxa9	homeobox A9	ILMN_1372418	500126	1.50181	1.46031	0.000816068	0.00294994	1032.72	1032.72	1204.78	1437.58	1319.83	1417.77	997.166	843.478	913.75	927.288	950.308	898.358	871.853	855.968	CTGCAGTTCCAGAAGACGCGGTGCCCTCCGTTTCCACGGCTGCTGACAAG
Ccdc109b	coiled-coil domain containing 109B	ILMN_1359977	295462	1.49965	1.37699	0.000188152	0.00249356	531.121	531.121	698.008	662.533	627.13	721.51	472.376	494.694	491.443	506.812	441.551	467.499	453.519	441.931	AGCTAAAGGAGGACCTGGCTGAGGCTACAGAATCCCTGGAGAACGTGCGC
Tubb2b	tubulin, beta 2B class IIb	ILMN_1650251	291081	1.49515	1.42787	0.00120298	0.00537368	5147.92	5147.92	6102.28	6955.96	6620.51	6869.92	5055.56	4472.83	4588.81	4475.92	4848.91	4128.31	4760.43	4054.05	AGTTCCCCAGGCCAAGCAGGTTAGGGAAAGCTGAGGTGAAAGGAGGGGGT
Zcchc9	zinc finger, CCHC domain containing 9	ILMN_1372466	309986	1.48425	1.32303	0.00118838	0.0194055	1009.47	1009.47	1242.6	1205.52	1238.83	1376.05	1004.42	869.197	948.75	1006.19	814.437	810.908	830.937	958.794	TGTGCACCAGGTCCAGAGTACTGAGATTCAGGCAGTGTGATTGAGAGCTT
Atox1	ATX1 antioxidant protein 1 homolog (yeast)	ILMN_1353644	84355	1.48099	1.42042	0.00126697	0.00537368	2836.78	2836.78	3418.47	3791.04	3270.26	4118.66	2447.19	2506.71	2697.69	2591.15	2385.09	2358.56	2464.92	2616.78	GAGGCAGACTGTTGATCTGGTCTCCCCCGCTGATCTGGAACACCAACTGC
Klf5	Kruppel-like factor 5	ILMN_1361302	84410	1.48088	1.30644	0.000645723	0.0162264	1457.65	1457.65	1831.9	1714.4	1869.05	1854.06	1375.39	1347.36	1319.83	1527.45	1200.89	1304.73	1280.73	1127.7	CTCGACGCCTCGCAGTCCGCTCGCCATCCTTTAAACCGCAGACCTAACTT
Rasl10a	RAS-like, family 10, member A	ILMN_1350810	364190	1.47531	1.37514	0.0110996	0.0488838	86.4873	86.4873	103.55	113.288	100.38	122.03	99.538	83.5733	69.1404	69.8675	66.5158	79.8161	77.1443	74.0621	TGCAGCCCGGACAGTTTCGATTATGTGAAAGCCCTGAGGCAACGCATAGC
Xylt2	xylosyltransferase II	ILMN_2039286	64134	1.47173	1.35063	0.000402424	0.00524382	918.243	918.243	1112.24	1200.89	1121.53	1186.14	861.925	833.766	908.984	817.401	773.254	786.888	847.027	734.862	ATCAGGCCCTGCTGAGATCCATGAAGTTTCCCCACTGGAGGAGGGAGCCC
RGD1312005	similar to DD1	ILMN_1352103	291580	1.46826	1.45019	0.0169948	0.0366059	1198.05	1198.05	1575.41	1339.61	1452.63	1840.8	996.183	1127.09	934.647	1215.87	985.636	919.649	1050.98	1274.65	GCCACTGCCCTTTAGACGTGAGCGTTGCCTGTATTATGTTGGCCTCTCTG
Anxa5	annexin A5	ILMN_1370963	25673	1.46813	1.33313	0.00214884	0.0234317	6799.76	6799.76	7988.88	8178.07	8193.89	9776.78	6561.01	6145.97	5879.86	6988.83	6014.77	5271.19	6057.73	5865.81	CTATAAGAAGGCCCTGCTGCTCCTCTGTGGAGGCGAGGATGACTGAGGAG
Tnr	tenascin R (restrictin, janusin)	ILMN_1353848	25567	1.4627	1.4696	0.0302411	0.0496473	90.1621	90.1621	106.07	137.193	111.31	113.184	77.8372	71.3434	90.2865	78.3926	107.429	80.8545	71.0308	64.9141	TGTGGCTGAACAGCCCACCTCATCAAGGGAGCCGAAATCTCGTGCCGAAT
Creb3l1	cAMP responsive element binding protein 3-like 1	ILMN_1357483	362165	1.462	1.35881	0.00183468	0.0143395	248.588	248.588	326.727	292.503	295.321	337.9	225.999	211.961	262.25	222.679	203.581	227.152	211.093	213.835	ATTTTATGAAGTTAGTGCGGGCTTTGCTACCCCTTGGCCTGGGACAGAGG
Fbxl2	F-box and leucine-rich repeat protein 2	ILMN_1367805	363156	1.46176	1.338	0.0070714	0.0465968	806.082	806.082	933.447	893.29	1193.77	1037.43	728.433	699.049	758.704	834.005	780.547	627.13	638.435	723.734	CATCAAGCGTATGCGGGCTCAGCTTCCTCGTGTCAAAGTCCATGCCTACT
Cd44	Cd44 molecule	ILMN_1352966	25406	1.46137	1.40463	0.0156337	0.0459511	1210.01	1210.01	1713.14	1153.66	1734.53	1631.3	1117.51	1078.77	997.166	1195.07	1041.87	959.845	1151.99	1064.36	GCATGAGGAGGCATGATGTACAACCCCCAGACCACTCTTTCCATCACCAC
Irf6	interferon regulatory factor 6	ILMN_1356810	364081	1.45953	1.31114	0.00243518	0.0300559	2017.15	2017.15	2291.44	2900.06	2326.36	2544.36	1842.42	1963.58	1912.32	1923.86	1653.8	1843.96	1556.73	1825.87	AGGGCTCCGCATCTATGTCCTGCTTGACCGACTGCAAACTTGGAAAGTGG
Mpped2	metallophosphoesterase domain containing 2	ILMN_1373221	362185	1.45926	1.4471	0.00590735	0.0154185	306.299	306.299	367.975	347.911	452.801	411.365	290.756	268.672	256.067	271.846	279.072	306.811	263.361	233.215	AGGCCAGTCTCTGCTGGACAAGTGGAACCTCATCCCTGAAGGCACCGACA
Ece2	endothelin-converting enzyme 2	ILMN_1364503	408243	1.45912	1.28875	0.002522	0.0389584	217.666	217.666	256.246	264.82	274.446	279.758	192.854	215.568	196.084	231.692	193.272	206.253	176.451	163.414	AATGGAGAGAGGCTCAACGGACTCCAGACCCTGGGGGAAAACATCGCCGA
Plcl1	phospholipase C-like 1	ILMN_1351127	84587	1.45674	1.62028	0.00444904	0.00188543	129.805	129.805	168.803	180.032	175.812	166.987	92.8885	108.009	110.736	116.516	100.933	119.507	135.713	121.026	GGGCCGGGAGTATGGAATTCATTTTCTATTACCAGTGGTGGGCAGATCCA
Comt	catechol-O-methyltransferase	ILMN_1350513	24267	1.4478	1.32638	0.00127802	0.0148091	589.966	589.966	699.667	746.73	786.541	703.669	500.468	529.181	571.641	617.124	519.34	510.054	501.14	495.769	CACCAGTTAGGCCCAGCAGGAAGTCAGCAAACTGTAAATGTCCAGACGCC
Jup	junction plakoglobin	ILMN_1359114	81679	1.44265	1.34233	0.00108443	0.00945507	1755.58	1755.58	2377.68	2223.96	2082.87	2081.79	1677.7	1596.54	1657.3	1590.9	1623.66	1609.53	1424.37	1422.05	GTAGCGGGAGAGAGTGGAGACTTTTTAAGTGCCCCTGCTAGGACCTGCCC
Arhgap22	Rho GTPase activating protein 22	ILMN_1353116	306279	1.44111	1.32766	0.0058988	0.0388728	239.944	239.944	270.748	308.324	275.217	342.689	221.448	231.516	196.447	251.597	187.901	210.589	213.309	216.265	CAGAGCCCCAGAGTGAAAGGAGCGGAAGCGCATGTCCACCTATGTCCACT
Thy1	Thy-1 cell surface antigen	ILMN_1367716	24832	1.43252	1.52153	0.0307487	0.0296188	7071.01	7071.01	9490.57	6908.03	10295.3	10466.8	5617.28	5777.74	5930.82	6848.18	5992.13	5523.54	7369.94	6877.63	CCGAGCACACTTACCGCTCCCGCGTCAACCTTTTCAGTGACCGCTTTATC
Pdcd5	programmed cell death 5	ILMN_1374195	292814	1.42971	1.29983	0.000816068	0.0129523	11351.1	11351.1	14775.2	14963.3	13210.9	12987.1	10570.7	10956.9	10625.6	10797.1	9211.76	9711.36	9984.62	10163.7	ACGTGCTTAGACAGACCCACGGAGCAGGTCTAGGACAGTTACCACCTGTA
Cmtm2a	CKLF-like MARVEL transmembrane domain containing 2A	ILMN_1352465	307616	1.42737	1.49345	0.0380477	0.0418196	64.8925	64.8925	89.4896	75.1341	82.9504	87.2268	58.6871	45.908	69.2522	52.4145	67.5427	58.8932	45.3035	65.0371	GTCCATGATGTACTTGGGGAAGGCTCTCAGGGATTCAGGATACCCACAGA
Scg3	secretogranin III	ILMN_1367903	116635	1.42479	1.38781	0.000321425	0.0012654	13478.2	13478.2	16862.9	16970.6	17212.5	16627.6	12269.3	12142	11630.9	12742.6	11699.5	12220.9	12309.1	11292.9	GCAGCCTGTGAAAACGGCAGGCAACCTGAGCCTTCCAACTGTTCCAGCAA
Nudt16	nudix (nucleoside diphosphate linked moiety X)-type motif 16	ILMN_1370474	363129	1.42108	1.31171	0.00582417	0.0388728	342.445	342.445	443.428	386.339	411.365	447.664	298.08	348.054	327.274	313.855	285.247	308.721	341.765	257.031	TCTAAGTAGAGTCGGCCCAGCATGGACCCCTGGAACCCAAGTTGAAGGCC
Calcb	calcitonin-related polypeptide, beta	ILMN_1369359	171519	1.42019	1.21215	0.00095971	0.0465968	5826.69	5826.69	6965.01	6528.55	7496.83	6976.01	5694.01	6044.72	6053.19	5287.16	4906.11	5018.11	4836.39	4909.54	CGCAGGGACCTTCGGGTCTGAGGAACTAACGCTCCAGGAAGAAGGTTACA
Fxyd2	FXYD domain-containing ion transport regulator 2	ILMN_1375247	29639	1.4195	1.23363	0.00101215	0.0349513	13232.8	13232.8	17299.2	15371.1	15600.9	15600.9	12823.9	12823.9	13210.9	12862.3	10597.6	11292.9	12335.9	10797.1	CACAGGAAGATCGTGGAGAAGCCCTGGTGGCTGGGGAAATGACAGAGCTG
Cib2	calcium and integrin binding family member 2	ILMN_2040592	300719	1.41866	1.3509	0.00055236	0.00371227	2119.74	2119.74	2599.74	2474.37	2697.69	2769.55	2017.72	1846.91	1946.27	1989.71	1827.93	1799.47	1941.03	1858.45	CCTTGCAGGAGAGGTAAGGCTGAATTATCTGTGTGCTGGGCAGGCACTCC
Scn10a	sodium channel, voltage-gated, type X, alpha subunit	ILMN_1362724	29571	1.41482	1.34498	0.00537645	0.0246956	20537.2	20537.2	26024.7	28322.3	24122.9	23592.7	19341.2	18116.8	18478	19798.8	19654.4	16306.9	20082.1	16265.8	CTGCTGGTGTCGGGCAGTCTTAGAGAAGTCACGTAGGGGTTGGTACTGAG
Crmp1	collapsin response mediator protein 1	ILMN_1374446	25415	1.412	1.26937	0.00206444	0.0295947	3360.59	3360.59	4242.97	4104.4	3950.33	4036.49	3330.03	3101.27	3200.94	3235.47	3065.51	2523	3156.85	2861.2	GCCTGAGTCTCTGTCCCTCTGAGGAGGTCAGCAAGGCAGTCAGATTTTTA
Tmem74	transmembrane protein 74	ILMN_1650802	500864	1.41197	1.46266	0.00474904	0.00589765	404.758	404.758	539.058	561.02	502.948	464.09	399.226	342.827	332.047	339.368	384.394	396.737	342.557	339.956	CCCAACACTGTGGCAGCCCGGGAGATGGAACGCCTAGAAAAAGAGAGTGC
Tmem106a	transmembrane protein 106A	ILMN_1650719	287722	1.4117	1.36288	0.0129398	0.0388728	628.002	628.002	676.072	777.448	813.213	870.783	614.818	579.551	587.047	515.744	657.874	490.476	569.414	510.054	CTTGACATTGTCTTGGGACTGAGCATGTTGGTTACCCAGCTCCACCCGGG
Kcnh6	potassium voltage-gated channel, subfamily H (eag-related), member 6	ILMN_1373511	116745	1.4114	1.23898	0.00196652	0.0433505	537.317	537.317	661.57	686.904	585.181	660.361	558.056	545.604	487.12	502.448	490.476	441.794	457.036	446.843	CCAGCTCAGAACCACCTTCTGCCTCAAAAGCCCAGACCCAAGGCCAGGTT
Homer2	homer homolog 2 (Drosophila)	ILMN_1365351	29547	1.40677	1.34503	0.002522	0.0138374	277.44	277.44	347.112	364.718	326.455	335.506	276.52	270.851	247.742	228.333	224.14	244.323	253.341	255.189	TGGGTTGGAGCGCATTCATAGTTACCCTCAGCTGCATGTGGCCTTTGGAC
Arhgef2	rho/rac guanine nucleotide exchange factor (GEF) 2	ILMN_1376651	310635	1.40583	1.27999	0.000471619	0.00942443	1333.28	1333.28	1613.61	1576.48	1640.53	1657.3	1264.92	1240.14	1293.67	1269.68	1099.95	1136.74	1241.38	1140.77	AAAGACCTGACACGCATGAGGTGCTGTCTCAGTGCCCGTTCTGAGGACTG
Prkca	protein kinase C, alpha	ILMN_1372407	24680	1.40451	1.32177	0.00212431	0.0153672	301.533	301.533	384.022	362.37	369.319	367.004	298.26	270.176	278.806	275.054	261.006	232.806	291.354	273.786	CTGCTGGGGCCTCTATTACCCGCTACCCCACACACTGGCACTCTATCAGA
Coro2a	coronin, actin binding protein 2A	ILMN_1376577	313235	1.40249	1.42069	0.00279075	0.00524382	288.566	288.566	347.4	383.745	343.9	379.205	249.259	250.179	276.834	247.205	234.441	290.666	258.747	254.846	TGTGGAGAGGTCCAGAACCAAACCGCAGGTCCCCGAGAACAACCACTATT
Ctdspl	CTD (carboxy-terminal domain, RNA polymerase II, polypeptide A) small phosphatase-like	ILMN_1364469	301056	1.40223	1.37438	0.00475568	0.0154272	139.691	139.691	170.155	173.014	160.613	193.136	136.717	119.167	130.154	120.699	130.717	134.797	108.896	123.104	ACACGGAGCTGTTGGACCTCATCCCGTTCTTCGAGGGCCTAAGCAGGGAA
Pcsk2	proprotein convertase subtilisin/kexin type 2	ILMN_1370576	25121	1.39836	1.39362	0.0077308	0.0181659	384.161	384.161	421.477	460.935	502.789	542.754	335.906	339.368	337.9	364.882	307.447	320.813	375.967	373.905	CACCCAGAGTGCCCCATACATCGATCAGGTGGTGAGGGATTACCAATCGA
Cacnb1	calcium channel, voltage-dependent, beta 1 subunit	ILMN_1367146	50688	1.39554	1.3903	0.00634205	0.0154185	259.049	259.049	280.929	357.644	327.956	330.724	252.039	238.853	210.092	230.618	253.126	236.473	213.933	224.371	CTCCCCAGCATCACAGCTGGTCCAGAGAGAGCCGATTGTGCCAACGAGGA
Pik3cd	phosphoinositide-3-kinase, catalytic, delta polypeptide	ILMN_1369889	366508	1.39476	1.35303	0.00945365	0.03002	104.972	104.972	121.985	132.007	140.808	124.885	93.0829	96.0224	96.7735	97.6815	101.625	100.466	74.4595	98.4255	CCAGTATCTCAAGGACTCTCTGGCACTAGGGAAGACGGAGGAAGAAGCAC
Rgs11	regulator of G-protein signaling 11	ILMN_1368545	54291	1.38896	1.32798	0.0132124	0.0460528	64.0027	64.0027	79.9654	79.8371	65.9904	90.0975	60.3313	65.6923	52.6431	58.4977	61.1602	59.0847	53.8255	52.4338	AGGAAGCCCTGCACCTGGGCACACTCCTGACACAGCACGGCTACATCTAC
Dnajc11	DnaJ (Hsp40) homolog, subfamily C, member 11	ILMN_1361685	362666	1.38876	1.37768	0.0043732	0.0119421	490.688	490.688	576.449	553.97	637.347	676.544	460.575	483.025	419.113	409.949	439.797	412.909	460.935	442.251	ACAGCAGCTCTCTGGAGGCGTTTGGAACACTCTGCCCTCACACATGGGAC
Tpm1	tropomyosin 1, alpha	ILMN_1354163	24851	1.38369	1.36331	0.00278427	0.00871533	1625.37	1625.37	1874.63	2192.26	1961.8	2017.72	1449.39	1503.28	1391.47	1553.28	1338.96	1469.74	1416.2	1592.35	CCTAGGGCCAGGCACAGACCGTGCTTTCTATTGTACAGAGGTGATCCTCC
Nedd4l	neural precursor cell expressed, developmentally down-regulated 4-like	ILMN_1363579	291553	1.38054	1.30421	0.00778356	0.0380426	1205.62	1205.62	1492	1587.8	1351.4	1445.51	1189.33	1201.77	1026.54	1090.15	1241.38	1012.47	1040.38	974.301	GGTCCGCGTGCACTTTTGCATTTGCCTAGCAGACTTTTGCAGAGCCCGTG
RGD1310110	similar to 3632451O06Rik protein	ILMN_1371044	361032	1.37976	1.38476	0.00235518	0.00520563	1062.74	1062.74	1350.44	1241.38	1413.32	1276.43	950.926	930.259	891.728	1042.64	902.993	938.294	973.677	1011.48	CATGTCTGGAATGCTGGTGCCTGTTGGGGTAGGGATAGCCGGAGCCTTGT
Mina	myc induced nuclear antigen	ILMN_1355934	266670	1.37054	1.29825	0.0106707	0.0465968	349.105	349.105	419	474.31	447.828	359.831	293.611	351.613	323.426	337.634	287.289	333.791	303.94	311.417	GGGTGGAGCTGTGGTTGGTTACAGAGAAGAGGCAGGAGAAAGAAGCTGGT
Rit2	Ras-like without CAAX 2	ILMN_1650847	291713	1.36391	1.22237	0.00194561	0.0376667	2701.61	2701.61	3111.33	3198.5	3437.72	3078.33	2567.71	2801.27	2418.14	2711.99	2333.49	2340.86	2335.84	2385.09	ACTGGGATGATAAAAGGCTTAGGGGATCTGCTTTCGCCTGATAACCCTGG
Fkbp5	FK506 binding protein 5	ILMN_1376629	361810	1.36185	1.2479	0.0016636	0.0225821	1156.22	1156.22	1328.56	1389.19	1390.69	1412.14	1211.78	1077.91	1084.46	1055.15	1014.19	1045.89	1027.83	966.493	AGATGTCTTCACACCCTGAGCCTGGAGAGAGTGGTGGGTAAGCAGATGAC
Ret	ret proto-oncogene	ILMN_1372073	24716	1.35472	1.40451	0.0127889	0.0154937	2763.94	2763.94	3437.72	2967.08	3496.31	3858.39	2474.37	2545.91	2152.1	2608.23	2690.29	2302.32	2549.86	2586.65	GCTGCTATGGTACGTGTTTTGGTCTCCTCCGTTCTGACACAACTCCCGTG
Gcnt2	glucosaminyl (N-acetyl) transferase 2, I-branching enzyme	ILMN_1651187	306860	1.35365	1.18304	0.000964501	0.0454224	4499.64	4499.64	5406.01	5271.19	5428.42	4965.05	4506.55	4406.89	4425.48	4461.15	3838.75	3784.94	3905.4	4031.32	GAGCTGGCAGGGAAAGTACCCGTATCTACTGTGTCCAGTTTGGTTTTGCG
Vezt	vezatin, adherens junctions transmembrane protein	ILMN_1359210	299738	1.34552	1.27077	0.00712191	0.0388728	6513.36	6513.36	7284.31	8110.51	7165.06	8693.05	6314.4	5813.23	6314.4	6088.03	6057.73	5943.43	6029.14	5172.12	GAATGAGCCCTTTCTACTGTGTCCTTGCGGTGTGTAACTGCAGCGGTCAT
RGD1559864	similar to mKIAA1045 protein	ILMN_1354057	500446	1.34301	1.37688	0.00610994	0.00871533	766.083	766.083	926.939	844.647	977.273	1021.71	708.182	632.356	657.306	738.936	740.351	665.275	704.536	692.493	CCCTCTGTGCTAGGAGATGGAGCTAGCCTGAGAGGACCTTGTGGACACTC
Bdnf	brain-derived neurotrophic factor	ILMN_1360447	24225	1.34145	1.25534	0.00570106	0.0383633	309.143	309.143	377.929	359.447	406.946	331.004	277.965	299.375	302.211	292.994	272.096	275.788	295.662	254.697	CCCTCCGCAACTGTGTGGTCAGTGGCTGGCTCTCATACCCACTAAGATAC
Cpt2	carnitine palmitoyltransferase 2	ILMN_1354686	25413	1.34005	1.22788	0.00258658	0.0348443	1282.57	1282.57	1582.31	1527.45	1501.81	1448.17	1223.02	1258.65	1219.72	1231.6	1169.13	1231.6	1070.87	1057.16	TGCAGGCTGAGCTGGAAGAGCCCAACTGAAGGTAGTGAGAGGTCGCAGCT
Pcmtd2	protein-L-isoaspartate (D-aspartate) O-methyltransferase domain containing 2	ILMN_1374830	311726	1.33782	1.48338	0.0295882	0.0154185	94.381	94.381	131.75	111.622	111.359	120.831	91.1223	85.9229	80.9624	64.4737	93.6129	84.9	95.9784	80.9837	AGCATCAAGAGGGCTATGCGCCAGGAAGCCACCAGAGGAGGTGGTCTGAA
Nell1	NEL-like 1 (chicken)	ILMN_1364282	81733	1.33672	1.23795	0.002522	0.0275278	4069.63	4069.63	4673.25	4914.27	4668.94	5007.06	3656.66	4004.72	3726.37	4189.07	3637.01	3430.92	3656.66	3685.35	GTCTCCATCTGAGGAAGGCGTTTGGATTGCCTTTGCCACTTTGCTCATCC
Htr4	5-hydroxytryptamine (serotonin) receptor 4	ILMN_1366668	25324	1.33539	1.44343	0.0433854	0.0296188	94.8191	94.8191	124.476	117.478	122.304	108.42	79.2084	106.767	75.9342	69.5595	79.2866	87.4458	94.6249	92.9431	CATCCTCTGCTGTGATGATGAGCGCTACAAAAGACCCCCCATTCTGGGCC
Ppp2r2c	protein phosphatase 2, regulatory subunit B, gamma	ILMN_1369121	117256	1.32943	1.50886	0.0646939	0.0267659	98.6721	98.6721	103.259	113.484	149.307	137.062	78.4964	73.0664	86.6424	93.1042	104.006	85.0503	104.661	82.9237	CTCAAGCCAAGGCGCGTGTGTGTGGGTGGCAAGCGGCGGCGTGATGACAT
Ccdc90a	coiled-coil domain containing 90A	ILMN_1360071	291034	1.3255	1.22934	0.00563484	0.0465968	176.047	176.047	194.797	211.029	209.119	214.258	180.759	163.377	153.321	178.101	147.076	167.059	153.713	157.987	CATGCCCAGCAGGATAGAGCCCTGACGCAGACCGACAGGAAGATAGAGAC
RGD1306565	similar to apoptosis signal-regulating kinase 1	ILMN_1369813	365057	1.31956	1.30827	0.00389199	0.0111601	357.226	357.226	435.247	402.717	438.093	439.18	336.149	315.437	356.276	304.733	333.944	313.063	329.193	323.198	GTCGGTTTCTGGCTGAGGATTACACGCTGGTGGATGTCCTTTACTACGTC
Sarm1	sterile alpha and TIR motif containing 1	ILMN_1356359	287545	1.31755	1.3599	0.0327933	0.038022	287.441	287.441	347.699	367.756	354.766	327.483	259.387	254.241	249.011	264.516	328.701	264.023	264.174	215.029	GCTGCCCAGGCTACTTGCCCTCGGTCTACATTATCAGAGAGCCAAAAGGC
Gnal	guanine nucleotide binding protein, alpha stimulating, olfactory type	ILMN_1369381	24611	1.3167	1.415	0.0262923	0.0189855	1255	1255	1434.48	1363.4	1817.02	1600.34	1032.59	1115.45	1118.29	1101.38	1169.59	1051.52	1347.77	1141.51	GCCAAGTTCTTTATCCGGGATCTGTTCTTGAGGATCAGCACAGCCACGGG
Vps53	vacuolar protein sorting 53 homolog (S. cerevisiae)	ILMN_1364143	287535	1.31515	1.25329	0.00767071	0.0379398	1664.62	1664.62	1869.05	2225.65	1815.43	1979.6	1552.22	1584.04	1573.52	1566.18	1586.25	1380.23	1471.72	1550.88	CTAGCACACTGTCCCTGATGGCCCCAACACCAGAGCAGGAATCATCACGC
Cacnb3	calcium channel, voltage-dependent, beta 3 subunit	ILMN_1354834	25297	1.31049	1.31678	0.021211	0.0376667	8525.86	8525.86	9235.26	10597.6	10821.7	10326	8110.51	7156.39	8159.26	7681.42	8245.06	7681.42	8827.83	6632.12	GGGGCTCCCTGGCTCGTAGCTGCCACTTGTTAAGTTAGGGTTAGATGAGA
Zfyve28	zinc finger, FYVE domain containing 28	ILMN_1650553	305454	1.3104	1.34402	0.0313267	0.0388728	173.414	173.414	192.113	219.282	212.661	214.702	176.17	141.648	150.384	157.076	184.593	162.399	163.503	133.089	CGCATTGCTACATGTTCCACGTCACGCCCTTCTACAGTGACAAGACGGGC
Osbpl6	oxysterol binding protein-like 6	ILMN_1370649	311129	1.30939	1.39485	0.0218296	0.0176258	218.049	218.049	254.124	281.552	298.577	236.241	192.565	169.08	204.111	200.619	207.826	216.942	182.401	208.768	CCACATGTTCCGTCTGCTGTCCGAATACGTCATCCCGAATCCTTAGGAGC
Zdhhc1	zinc finger, DHHC-type containing 1	ILMN_1371341	291967	1.30665	1.43084	0.0866552	0.0482907	192.949	192.949	221.074	277.806	247.276	210.205	193.99	156.313	168.85	148.751	202.81	167.571	216.265	149.002	CACGTTTGCCTGCTGTTTTTGTGAGCCCAAGCAGTGGCGAGCCCGGAACA
Hap1	huntingtin-associated protein 1	ILMN_1376870	29430	1.30597	1.34337	0.0195295	0.0239692	142.047	142.047	182.53	175.812	171.066	156.924	128.798	134.178	117.292	130.496	135.059	134.35	111.359	146.559	CCTCTCACGTAAAGGGACTTCCCCAGTCCTGGTTGGCTTTTGGAACCTGG
Emp3	epithelial membrane protein 3	ILMN_1366346	81505	1.30271	1.22643	0.00783011	0.0482907	4372.59	4372.59	4668.94	5197.1	5244.24	5365.5	4089.33	4021.92	4298.28	4268.99	3900.72	3592.01	4322.34	3914.54	CCCTGGTCAGTGGCATCATCTACATCCACCTGCGGAAACGAGAATGAGCG
Lrrc14	leucine rich repeat containing 14	ILMN_1369569	500900	1.30226	1.44234	0.0560682	0.0267659	157.236	157.236	207.561	191.894	180.032	197.548	124.065	131.603	140.591	142.591	127.016	167.131	181.862	127.579	ACTCGCTGTGCCAGTCTCCGATACCTTGGTCTCTATGGCAACCCTTTGTC
Prrxl1	paired related homeobox protein-like 1	ILMN_1359952	252880	1.30055	1.29464	0.0103952	0.0234816	2837.32	2837.32	3395.09	3247.17	3345.59	3519.66	2532.67	2653.99	2426.46	2833.26	2386.27	2532.67	2919.17	2571.97	TGCCGCAGTTTAGCGTGGCTGTGTTCTTTCACGCGATGGTGACTTCGGAG
Coa5	cytochrome C oxidase assembly factor 5	ILMN_1353292	503252	1.30043	1.26855	0.0143188	0.0406798	352.237	352.237	408.316	392.667	413.451	452.64	349.454	311.327	324.668	328.036	315.985	357.099	330.724	281.144	CTGTGTGCTCCAGGAAGGAAAGTCCCCACGGCAGTGCTTGAAGGAAGGCA
Mcoln1	mucolipin 1	ILMN_1368008	288371	1.29983	1.30209	0.020241	0.0376667	343.294	343.294	353.504	441.551	445.498	402.853	313.855	289.328	326.918	328.282	331.253	329.511	281.946	318.876	CAGATCGAATCGGACACTGGGGAAGGGAGGGCATGGAGGGTGGCTGTTAA
Atp2c1	ATPase, Ca++ transporting, type 2C, member 1	ILMN_1357443	170699	1.29819	1.21849	0.00547465	0.0401427	1725.9	1725.9	1857.1	2172.5	2031.59	1995.17	1627.06	1692.77	1575.41	1709.73	1508.01	1489.54	1593.66	1608.45	CGCTGCTGCGCTGTCGTTGATAGGAGAACTCTGTTGTCTGAGTCTGTACT
Kcnc2	potassium voltage gated channel, Shaw-related subfamily, member 2	ILMN_1375744	246153	1.29702	1.307	0.0207173	0.0354845	818.613	818.613	866.954	1118.75	899.94	1039.91	755.995	795.682	697.512	741.369	757.058	802.796	698.637	755.385	CCCCTGTATCGTGTACCTTTTGTGACCATCTCAAGGTGCATGCCTAATCG
Serpinb1a	serine (or cysteine) proteinase inhibitor, clade B, member 1a	ILMN_1352285	291091	1.28958	1.27663	0.0121324	0.0285789	6492.72	6492.72	7787.52	7253.29	7961.88	7681.42	6057.73	5808.09	6186.18	5975.42	6250.94	5346.97	6672.23	5601.08	CTGCCACGGCAGGCATCGCTACATTCTGCATGTTGCTGCCCGAAGAAGAA
Hs2st1	heparan sulfate 2-O-sulfotransferase 1	ILMN_1363349	292155	1.28853	1.31966	0.0201882	0.0267104	838.696	838.696	966.493	997.981	1007.27	1033.62	754.577	846.331	734.272	706.112	859.203	830.937	753.333	677.335	CACACCCGTGGAGGTTAGTGGGAAGGCGAGTACCATTCCAGAAGAGGTTC
Dusp22	dual specificity phosphatase 22	ILMN_1369425	361242	1.28765	1.28726	0.0278182	0.0488838	813.588	813.588	1031.63	1112.78	860.03	870.544	754.312	790.061	686.352	765.267	719.319	708.182	795.97	771.049	TCTCATGACGATACCCAAGAAGGAAGCCTGCACCTGGGAAATGTGCAGCG
Pcsk1n	proprotein convertase subtilisin/kexin type 1 inhibitor	ILMN_1370946	246333	1.28156	1.26183	0.020241	0.0478034	12383	12383	14641.8	14408.2	14545	14545	12109.1	10433.3	12309.1	11320.5	12083.8	10877.7	12637.6	9960.15	CGAGCTGTGGACCAGGATTTGGGTCCCGAGGTGCCTCCTGAGAACGTACT
Galnt5	UDP-N-acetyl-alpha-D-galactosamine:polypeptide N-acetylgalactosaminyltransferase 5 (GalNAc-T5)	ILMN_1349069	83627	1.2807	1.26875	0.0135728	0.0313412	417.226	417.226	450.365	482.519	525.109	507.288	379.658	406.048	372.175	389.369	404.953	355.363	415.146	360.177	TGGCCTTTGGAAGTGTCTTGTGTCCCACCCTGCATTGGGGTGCATACTGC
Dmrtc1a	DMRT-like family C1a	ILMN_1374041	501668	1.27982	1.27834	0.0279281	0.0496473	526.821	526.821	646.651	563.102	664.598	613.613	475.79	472.712	500.895	493.598	579.551	477.348	439.383	455.35	GCTCTGGTTCGCTGCCTTCTGGACATCTGGATTGCATGTCCCTCTTGACC
Abr	active BCR-related gene	ILMN_1355402	287537	1.27487	1.23842	0.0132363	0.0429052	4289.29	4289.29	4722.46	5218.26	4877.52	5177.21	4069.91	3954.79	4019.3	4089.33	4221.67	3672.41	4259.27	3567.42	GGAATCCGGGTATGCCTGTACTTGCTTGTGCAACGACTGAGGGCTGCCAG
Smarcc1	SWI/SNF related, matrix associated, actin dependent regulator of chromatin, subfamily c, member 1	ILMN_1361331	301020	1.27456	1.27019	0.0193078	0.0379398	149.233	149.233	155.92	185.103	181.615	179.873	147.42	146.559	131.131	127.842	140.263	129.335	147.727	133.312	GTACCCCTCACAGCACCAAACGGCATGTGTAAGTAGCCCAGCGGGAAGAC
Rbfox1	RNA binding protein, fox-1 homolog (C. elegans) 1	ILMN_1355529	302920	1.27402	1.25428	0.0110996	0.0296523	7193.12	7193.12	8553.06	7875.06	8913.93	8330.14	7004.73	6140.3	7260	6471.38	6456.27	6567.41	6918.66	6471.38	CCAATGTGGGGAGAGAGGAAGCTTTCCGAGGCCCGAGTGTTGCGACACAT
Sh3bgrl3	SH3 domain binding glutamic acid-rich protein-like 3	ILMN_1375152	298544	1.2739	1.26703	0.0149539	0.0317038	4817.61	4817.61	5233.89	5423.35	5784.72	6211.29	4601.72	4212.99	4406.89	4631.92	4681.31	4076.34	4335.24	4681.31	GGCCACAGACCCTACCCAGTCTTCACCAGGGCTCGGAACTAACTCCTTGT
RGD1307443	similar to mKIAA0319 protein	ILMN_1355131	361244	1.27211	1.34185	0.0370669	0.0296188	382.724	382.724	494.177	395.372	469.79	476.86	310.614	324.79	348.151	384.394	362.906	347.911	397.943	332.656	GCTCTGGCGTTGACCCTAACAGTGCTAACTGGAGCTGTGACTTGGGTGTG
Zdhhc13	zinc finger, DHHC-type containing 13	ILMN_1352178	365252	1.27004	1.23713	0.011718	0.0379398	819.164	819.164	1062.77	912.486	944.575	897.896	784.805	734.55	828.464	735.21	755.146	736.325	757.471	750.564	TCAGCTCCCCACAGTCAAAGTCTCTGGGAATGAAGTCCTCAGCAAGAGTG
Drd2	dopamine receptor D2	ILMN_1360430	24318	1.26743	1.35085	0.0536728	0.0376187	206.554	206.554	275.344	235.514	239.564	239.988	185.762	178.394	201.662	167.538	217.779	167.432	220.494	179.706	GTTGGAGTTGAAGCTGGATGTGGTAACTTGGGGCTCTTTGGGGCTGGGGG
Slc6a9	solute carrier family 6 (neurotransmitter transporter, glycine), member 9	ILMN_1357015	116509	1.26165	1.29827	0.0384372	0.0429267	86.4911	86.4911	100.29	114.78	99.1593	94.6603	88.8906	79.8548	77.284	69.3294	89.4438	79.7583	75.4695	79.2084	CCCGGGGGCTGTACAGTGTTACTTGTTGGACTGCACCACTCAGCCCTGTT
Nipal2	NIPA-like domain containing 2	ILMN_1366328	362899	1.25693	1.33499	0.0341034	0.0239692	456.936	456.936	524.907	488.9	640.835	528.555	422.678	395.05	398.42	411.365	472.712	400.527	440.141	417.906	GCCTGGCTGCCGGAGCACGACTGTCACACAAAAATGTGCACTCGAGATTT
Rgs3	regulator of G-protein signaling 3	ILMN_1370455	54293	1.25575	1.2822	0.0197479	0.0262119	7970.55	7970.55	8656.61	9519.08	9657.27	9571.28	7284.31	7289.36	7369.94	7201.14	8178.07	7231.69	7875.06	6576.63	GGCAGCTGGGCCTTCTAGACTGACATGACCTTGGAGGGGATGCTGCAGAA
Stx7	syntaxin 7	ILMN_1363223	60466	1.25337	1.25681	0.0148627	0.0267659	6834.84	6834.84	8437.91	7401.97	8043.55	7961.88	6503.25	6053.19	6273.46	6491.57	5943.43	6014.77	6688.61	6778.46	GTGTCCCTCAGAACACTCATTAGACATGTATCTTTGGGTCCCGTCTTCGC
Fam171b	family with sequence similarity 171, member B	ILMN_1365584	499821	1.25313	1.46711	0.133468	0.0349531	91.1371	91.1371	118.951	122.396	90.433	118.013	79.1288	75.2932	60.9749	92.3216	79.9556	90.7252	93.7649	92.6379	GCATCAGCCCAAGATCCTTTACCTGGAAGACTTAGACCTGAGCAGCAGCG
Cd47	Cd47 molecule	ILMN_1370921	29364	1.24941	1.24991	0.0269839	0.047514	1401.94	1401.94	1615.74	1638.3	1728.71	1529.49	1327.41	1198.08	1269.68	1420.11	1387.02	1235.17	1407.81	1190.86	GCGTTGCCATCGTTCACACACACCCCCTTTGACATACAGCGCACCCAGGT
Znhit2	zinc finger, HIT-type containing 2	ILMN_1349025	309177	1.24684	1.29526	0.0383768	0.0368776	369.409	369.409	373.689	444.619	453.804	467.968	327.141	308.478	350.018	354.902	378.154	325.485	356.276	332.932	GTTGAGGAGATGGCAACCCTTACTGGGGAGCTAGAACGGCTTTGGGGAGG
Slc35d1	solute carrier family 35 (UDP-glucuronic acid/UDP-N-acetylgalactosamine dual transporter), member D1	ILMN_1357848	298280	1.23903	1.45601	0.129772	0.0293913	71.6075	71.6075	91.3571	88.4113	87.0928	82.0847	52.5874	71.3664	58.5922	58.4284	86.1994	63.6448	75.4863	59.1604	TTCACAGGAGATGCACAAAAGGCAATGGAGTTTGAGGGCTGGGCCGACGC
Cog1	component of oligomeric golgi complex 1	ILMN_1356901	303652	1.23804	1.22306	0.0157874	0.0379398	1253.56	1253.56	1394.89	1428.76	1479.11	1456.53	1180.24	1167.39	1211.45	1149.58	1205.52	1198.83	1220.82	1035.88	GAGGAAGACGGCTCACCTGCACCTTCATTGTTCAAGCTCGCCTGGCTCTC
Rims1	regulating synaptic membrane exocytosis 1	ILMN_1358657	84556	1.23255	1.39081	0.0631776	0.0182658	439.435	439.435	503.9	454.176	627.584	532.642	357.216	393.949	361.704	401.68	406.72	425.64	454.176	421.593	GTGCTTTCGTTGTTTGTGTGCTGTTTGCTGATTCTTTTTGCCCCGTTGCC
Capn5	calpain 5	ILMN_1350118	171495	1.23245	1.37119	0.115166	0.0449415	151.045	151.045	160.202	206.253	185.809	170.653	118.922	140.566	118.553	149.557	150.228	155.386	158.44	122.785	CAGCTGTGCAGAGAGGGACCTCGACGCCAGAGTACAATGTGAAAGGCATC
LOC100363448	double homeobox, 1-like	ILMN_1358262	100363448	1.23189	1.4136	0.153423	0.0459511	59.1721	59.1721	68.6759	62.1818	71.4854	84.1352	42.2091	55.9693	49.2698	55.2616	64.6241	47.5088	60.5488	59.9935	GCCTGAAGGACAAGGCCAAGAACAGGCTCTCAATCAGGGATGCAACTGGG
RGD1565310	similar to RIKEN cDNA 1110018J12	ILMN_1349900	362697	1.22817	1.26255	0.023244	0.0267104	923.722	923.722	1079.26	1158.66	1024.97	1019.49	874.076	781.72	855.267	880.002	891.728	852.451	923.497	818.083	TCTGTCCCCTGGGGGTGACAAGCCTTACAGCCCTTTAGAGCCTGTGGCTT
Gpx2	glutathione peroxidase 2	ILMN_1368854	29326	1.22475	1.25731	0.0173054	0.0199454	932.754	932.754	1026.54	1166.77	1083.84	1036.88	867.697	884.543	861.925	814.193	919.987	877.234	847.342	874.803	AGTCCACTGGGGGCTCTAAGTCTGGGGTAGGTGCTAGGCCTTCTTCACAG
Tmeff2	transmembrane protein with EGF-like and two follistatin-like domains 2	ILMN_1363692	363228	1.22458	1.23124	0.0112524	0.0212504	2535.82	2535.82	2859.44	2822.54	2962.25	2990.23	2390.97	2497.62	2322.01	2243.4	2381.98	2326.36	2384.18	2406.31	CTAGAGGGAGCATGTTTCCCAGTGGCCGGACAACCGACAGCTTGGACTAC
Phkg2	phosphorylase kinase, gamma 2 (testis)	ILMN_1358410	140671	1.22105	1.22532	0.0148488	0.0267348	933.648	933.648	1099.18	1024.97	1056.43	1092.5	931.675	845.947	863.73	847.342	914.963	876.701	850.419	857.483	CCCCATCATTGCCACTGACCTGGAAGGAGACTCCAGTGCTATCACAGAGG
Gls	glutaminase	ILMN_1365210	24398	1.21671	1.24256	0.0415352	0.0477089	2725.26	2725.26	3177.96	3256.85	2998.93	3083.59	2662.74	2476.76	2445.12	2489.92	2856.74	2571.97	2659.15	2235.34	GATAACAGCAAGGACCCTGTAAGTGTGTGAATGAGCCGCTGACTGCTGCC
Herc1	hect (homologous to the E6-AP (UBE3A) carboxyl terminus) domain and RCC1 (CHC1)-like domain (RLD) 1	ILMN_1373988	315771	1.20782	1.3199	0.0659719	0.0255669	591.151	591.151	668.525	695.548	616.829	792.942	522.49	508.296	493.749	571.46	596.719	576.053	588.03	528.701	GCACCGGCCTTATGACAGTCTGCCTACCTCACAGACCTGCTTCTTCCAGC
LOC100360417	RUN and SH3 domain containing 1-like	ILMN_1354182	100360417	1.20678	1.23221	0.0443611	0.0496473	3228.66	3228.66	3478.15	3592.01	3736.94	3950.33	2967.08	2916.82	2951.77	3131.66	3294.34	2813.95	3306.32	2837.27	TACTGGATGGAAGCCTGGACACCCCTGGTGGGTAAGCCTGTGCCAATGGT
Armc8	armadillo repeat containing 8	ILMN_1354145	315949	1.19373	1.22916	0.0480537	0.0459511	513.384	513.384	566.771	546.235	634.773	589.367	466.954	493.27	433.56	508.094	514.419	474.71	483.392	483.195	GACTCCTTCTATTTGCACACGTCACCTTGGACTGCAGGGAGCTGTTTTGC
Tbcc	tubulin folding cofactor C	ILMN_1368347	316221	1.18828	1.23294	0.0618578	0.0489806	908.488	908.488	1119.27	978.889	964.565	1072.56	906.494	862.601	763.644	821.473	911.986	852.085	878.494	832.803	CCAGCAGCTCCGCGTACACACTACCAAAGACACCCGCATCTTCTTGCAGG
Lztr1	leucine-zipper-like transcription regulator 1	ILMN_1354916	360745	1.17904	1.25298	0.076368	0.0388728	794.355	794.355	862.876	919.649	973.992	866.751	763.297	708.359	719.319	698.845	873.194	738.936	749.585	716.748	GCTGGACATCATAGACTCCCTGGCCTCCCATATCTCTGACAAGCAGTGTG
Prkg1	protein kinase, cGMP-dependent, type 1	ILMN_1366129	54286	1.16356	1.33619	0.173647	0.0318748	175.219	175.219	198.21	190.686	219.373	204.759	158.074	146.332	159.525	144.334	167.888	178.198	206.954	149.596	CCCGGGAAAGTGTTCGGGGAGCTGGCTATTCTTTACAACTGTACCCGGAC
Utrn	utrophin	ILMN_1367387	25600	1.15242	1.39735	0.312114	0.043194	131.188	131.188	163.28	133.749	175.656	145.74	124.004	114.607	91.3752	112.918	149.596	130.345	114.607	141.837	GTCCCCAGCAGGCCACAGGCAATTTGAAGCATTTATCCAGCCAACCAACG
Obscn	obscurin, cytoskeletal calmodulin and titin-interacting RhoGEF	ILMN_1353687	338458	1.14819	1.33281	0.260399	0.0477089	62.8298	62.8298	69.9572	76.1642	69.727	73.9698	62.0175	55.1042	51.7975	49.1996	65.7425	75.9146	55.5607	57.0214	CAGGCATACCAGGAACGAGACATCTTGGCTACCCTCAGCCACCCACTGGT
Elmo1	engulfment and cell motility 1	ILMN_1353691	361251	1.13496	1.27679	0.168327	0.0291846	493.236	493.236	539.243	514.419	616.275	567.728	428.667	429.938	468.926	422.578	508.441	491.28	448.074	522.613	ACTGTGACCATGACCACCCTCTCTATCACACTGTCTAGTCGTGGGCCTCC
RGD1304737	similar to KIAA1086 protein	ILMN_1366320	314639	1.10942	1.40071	0.468303	0.0389584	60.485	60.485	58.0749	69.3925	68.6585	87.0671	43.6819	56.1021	54.6627	46.7176	61.5483	61.2145	65.4102	64.5293	GCAGCTTCAATGATAGGAATGCCAGAGACATGCACCTGACGGGACGCCGG
Tnrc6a	trinucleotide repeat containing 6a	ILMN_1349380	308971	1.09402	1.26009	0.342351	0.037961	121.585	121.585	138.886	133.272	145.214	124.743	121.736	103.626	100.36	105.043	127.684	117.989	128.676	120.736	TCTCAATCACTGGAATGGTGCTGGGCTGTCGGGAACTAACTGTGGAGACC
RGD1564747	similar to RIKEN cDNA 1700001F09	ILMN_1359701	498478	1.04476	1.34507	0.764903	0.043194	113.806	113.806	127.868	139.644	122.759	120.46	80.4924	114.674	98.5901	88.6419	131.603	118.782	127.149	111.501	GACAACACCTCCCGCATCTCAGTCCTTGTAACCTTTCCAATCTTGGGCTG
Cyp3a85-ps	cytochrome P450, family 3, subfamily a, polypeptide 85, pseudogene	ILMN_1370570	498196	0.905971	0.667246	0.533476	0.0267104	53.6472	53.6472	40.8078	40.8259	55.3547	45.908	77.432	61.9601	62.0847	71.7068	41.3212	57.4279	49.5787	53.4161	GATGATTCCAACATATCCTCTTCAACGTGACCCACAGCACTGGACGGAGC
Klf15	Kruppel-like factor 15	ILMN_1368797	85497	0.904261	0.780497	0.32395	0.0389521	174.433	174.433	161.654	155.098	149.103	155.617	203.668	188.973	200.247	203.406	165.457	206.578	160.713	158.395	CTGTGGTGGGAAGCGAAAGGAGCAGGTCTGGTGGATGCAAAGCGACTAGC
LOC100361710	SET domain bifurcated protein 2-Phf11-1 fusion protein-like	ILMN_1350429	100361710	0.902933	0.778263	0.234549	0.0204947	140.666	140.666	117.715	134.153	122.432	126.515	176.768	157.209	161.592	148.478	135.641	146.085	135.809	136.749	CTACCAGTAGAGAAGACACTTCCCCAGCATACGGGTGTAAGCACGCAGCC
Btk	Bruton agammaglobulinemia tyrosine kinase	ILMN_1354795	367901	0.886555	0.676465	0.425557	0.0284466	58.1812	58.1812	47.8673	47.1859	43.1568	59.4515	79.3103	73.323	70.4046	67.5947	56.0313	64.2339	43.6946	59.6511	GATGAATACACCAGCTCGGTAGGCTCCAAATTTCCAGTCCGGTGGTCTCC
Ns5atp9	NS5A (hepatitis C virus) transactivated protein 9	ILMN_1359510	300795	0.883426	0.666918	0.378137	0.0193479	52.6599	52.6599	52.5187	36.8218	45.4631	43.2016	57.7018	67.1632	63.7093	77.7614	52.2606	53.7515	49.7148	44.6525	GTTCGGACCAAAGCAAACTACGTCCCAGGAGCCTACAGAAAAGTGGTGGC
Optn	optineurin	ILMN_1364655	246294	0.878385	0.802728	0.172962	0.0490251	1622.58	1622.58	1702.22	1345.21	1405.74	1351.4	1798.1	1888.36	1733.04	1780.4	1667.15	1682.49	1652.5	1576.48	GGAGAGAGATCAGTGACAGCATCTTCCACAGCAGCTAGGATACAGGGCAG
Secisbp2	SECIS binding protein 2	ILMN_1367121	79049	0.866205	0.79813	0.0869947	0.0267659	315.817	315.817	289.795	284.403	274.715	268.593	359.951	334.852	336.149	369.895	307.94	347.46	334.54	301.787	GGGATGGAGCCCTGCCACTTTGTGCTGCCAAGGATTTGCTAAGATGAGCC
Tmem43	transmembrane protein 43	ILMN_1368080	362401	0.864639	0.82164	0.0773105	0.0422011	1535.98	1535.98	1354.53	1425.02	1432.76	1275.8	1703.15	1599.44	1781.08	1595.64	1524.39	1561.86	1588.89	1668.76	GTTCAGTGCACGCTGGAACAATCCCATCGAAACTCCCCAGATGGTTTGGG
Hnrnpf	heterogeneous nuclear ribonucleoprotein F	ILMN_1369798	64200	0.863974	0.805092	0.0971402	0.0380426	6060.85	6060.85	5910.17	5055.56	5611.82	4959.71	6908.03	6848.18	6211.29	6736.52	5984.57	6193.67	6441.71	6250.94	CACACTGGGGGCATGTACTTTTCTGGAGAACTCAAGGTGCTAGATCCCTG
Plp1	proteolipid protein 1	ILMN_1358627	24943	0.863174	0.806733	0.0869947	0.0362919	8388.54	8388.54	8287.53	7174.9	7354.24	6988.83	9818.94	8674.51	8959.44	9455.26	8358.57	8713.88	8656.61	8731.7	CTAGCAGGATGCACAGTAGTGAGGAGAGCTTAAAGGACCTGGAAGAAACC
Gucy1a2	guanylate cyclase 1, soluble, alpha 2	ILMN_1376307	66012	0.860031	0.775087	0.138942	0.0376667	107.353	107.353	83.3619	95.0207	103.074	94.727	109.628	118.951	123.788	132.752	98.9318	115.056	112.209	110.683	ATCCCTGGGGTCTGCTATTTCCTGGAGTTAAGGACTGGCCCAAAGCCACC
Ppargc1a	peroxisome proliferator-activated receptor gamma, coactivator 1 alpha	ILMN_1367273	83516	0.849265	0.731289	0.218223	0.0466671	90.6715	90.6715	85.2412	73.8707	94.2841	60.3254	113.184	104.737	100.76	104.841	93.2248	89.4438	92.3884	89.3692	GGACGAATACCGCAGAGAGTATGAGAAGCGGGAGTCTGAAAGGGCCAAGC
Cyb5r2	cytochrome b5 reductase 2	ILMN_1373498	365345	0.837903	0.810385	0.0433854	0.0383521	561.783	561.783	500.694	497.541	496.286	480.826	623.069	625.408	576.449	613.613	606.481	549.617	551.168	656.424	GCTTCTAGGCTTGGAGGCTGGGAAGGAAGCCACTTTCTCCATGGCTTAGT
Frk	fyn-related kinase	ILMN_1376899	79209	0.83762	0.796491	0.0659719	0.0434234	124.007	124.007	98.3501	112.742	111.38	111.622	132.031	141.474	140.478	130.536	125.915	146.819	118.064	128.306	CAGTTGACAGAGCATGGGGTAGCTTCCGTTGTTTATTTCAGATTGCCTGG
Abcg2	ATP-binding cassette, subfamily G (WHITE), member 2	ILMN_1362628	312382	0.837342	0.76871	0.0513732	0.0193479	1140.14	1140.14	1059.39	936.97	897.896	1053.7	1321.38	1298.11	1225.68	1279.26	1266.35	1145.54	1109.48	1186.94	TCAGGGCATCGATCTGTCACCTTGGGGACTGTGGAGGAATCATGTGGCCC
Ss18	synovial sarcoma translocation, Chromosome 18	ILMN_1364660	361295	0.835468	0.818706	0.0339435	0.0389521	1299.95	1299.95	1146.12	1190.42	1159.16	1088.19	1378.03	1389.19	1512.34	1323.12	1304.22	1419.08	1317.91	1448.17	GGTCAGTAGAAATAGGCATCGAGTGTGACCAGGCGAGGTGTGGAAAGCCT
Gimap5	GTPase, IMAP family member 5	ILMN_1355145	246774	0.830394	0.739065	0.126035	0.0379398	110.003	110.003	91.9474	100.796	95.3594	86.4089	118.328	130.203	136.849	121.401	93.7912	109.467	135.316	115.605	GGGCAGCTGGATGGCTAAAATGCTTTGCAGAGTCACGTCCTGCTTGGACT
Abcc9	ATP-binding cassette, subfamily C (CFTR/MRP), member 9	ILMN_1368143	25560	0.829071	0.781478	0.0672255	0.0400446	169.029	169.029	145.251	165.026	138.428	137.918	192.337	173.556	183.922	199.855	185.635	175.885	156.866	189.117	GCTGGTGCTGCAGAAGGTTCTGCTGGGGCTGATACCCATGACGTTTGTTG
Ttc23	tetratricopeptide repeat domain 23	ILMN_1368874	308708	0.826062	0.807214	0.020241	0.0239692	731.056	731.056	620.015	624.236	646.226	665.275	768.697	785.777	841.987	770.587	763.644	827.522	764.98	739.207	AGAGCCACATCTGGGGCAGTGAGACCCTGCACAAAGCCTTCCTTATAGGA
Snx5	sorting nexin 5	ILMN_1362745	296199	0.823871	0.738023	0.108882	0.0362919	883.441	883.441	873.657	731.869	723.927	677.87	924.982	1080.17	1093.79	967.773	856.353	807.072	955.732	1031.04	GAACTGGAAATAAAGCATGCCAGAACAATGTCTCCCTGTTGCAGAGCTGC
Tmem56	transmembrane protein 56	ILMN_1349355	365924	0.82308	0.796973	0.0202444	0.0211708	319.64	319.64	272.535	287.89	285.247	265.841	332.656	342.557	369.319	350.419	355.993	341.363	338.184	315.437	TTTCCGCCTGCTTGCTGAGCTTTCCAGCCCCTTTGTAAACCAGAGATCCC
Tjp1	tight junction protein 1	ILMN_1365283	292994	0.820343	0.774839	0.025637	0.0169737	1720.42	1720.42	1541.28	1528.1	1359.3	1495.53	1780.4	2061.55	1886.16	1918.72	1724.64	1817.02	1780.4	1894.91	CCTGTACCTCTTGAGCCTTGAACTTTGACCTCTGCAGCAATAAAGCAGCA
Dnajb1	DnaJ (Hsp40) homolog, subfamily B, member 1	ILMN_1369706	361384	0.820031	0.814685	0.0268908	0.0427527	24096.4	24096.4	22504.7	20545	19535.5	21798.9	27231	25238.2	24236.5	26834.2	26834.2	25560	24122.9	26317.1	CCTGGGGAGGGAATGGATCTGTTCTTTGGAGCTAGCCTGGTGCTCTGACC
Rassf9	Ras association (RalGDS/AF-6) domain family (N-terminal) member 9	ILMN_1358814	65053	0.812537	0.730666	0.125183	0.0486034	99.7649	99.7649	85.025	89.0653	91.5355	71.3099	125.179	112.442	117.202	105.128	94.6603	88.9635	106.367	126.601	CACAGTCAGGATTCTGAAACGACTTTGGGAGATGTGCTACTGCTGGCAAC
Ifi44	interferon-induced protein 44	ILMN_1366970	310969	0.811377	0.771775	0.0295882	0.0227865	220.925	220.925	203.668	178.685	205	171.066	250.476	242.7	247.907	238.694	231.629	240.202	214.797	246.399	GATTCAGAGTGGCAGCTGGACCCAGTGAAGAACATGCTGATCCTCTCAGC
Scd1	stearoyl-Coenzyme A desaturase 1	ILMN_1374191	246074	0.810836	0.844726	0.00880574	0.0462272	13150.2	13150.2	11931.6	12021	11572.2	10877.7	13674.5	13530.7	13871.6	13815.6	14139.2	14641.8	14545	13871.6	GCTCTTCCCAGAGATCTACAACTATGACCCAGCCAAAGTGCAAGCCTACC
Ddx41	DEAD (Asp-Glu-Ala-Asp) box polypeptide 41	ILMN_1360025	314336	0.8103	0.817201	0.00945365	0.0239692	595.782	595.782	500.468	533.328	504.548	539.978	640.835	622.88	646.883	631.476	612.691	637.102	673.867	641.271	AATCGGCCGCACTGGGCGCTCAGGAAACACAGGCATTGCCACCACCTTTA
Ttc21b	tetratricopeptide repeat domain 21B	ILMN_1351195	295654	0.809709	0.816622	0.0235343	0.0496473	380.036	380.036	348.151	311.417	324.668	341.363	431.525	386.802	405.478	399.226	431.034	366.85	433.339	407.963	GACATGGCGGAAGAGCTGCTGAAACGGTGTCTGTGCCATAACCGGTCCTG
Csf1	colony stimulating factor 1 (macrophage)	ILMN_1363245	78965	0.809506	0.783657	0.0312306	0.0318748	625.537	625.537	522.613	527.843	532.132	568.552	716.033	625.866	671.033	735.886	695.063	656.67	593.231	717.794	TGGGTGCCTGGTTGCATAAGAGCAGGAGGAGCCCCAAACCCACCTTTGGA
Cyba	cytochrome b-245, alpha polypeptide	ILMN_1366276	79129	0.805653	0.739909	0.0495773	0.0235127	1097.56	1097.56	1022.02	952.438	836.21	894.398	1304.22	1251.57	1255.61	1185.14	1043.45	1161.96	1063.92	1339.61	CCTTCAGTGGCTCCTGCTTGAGTTTCCAAGGTGTTGCTCCCAGAGGGTGG
Abhd4	abhydrolase domain containing 4	ILMN_1365062	364380	0.804812	0.835656	0.0112303	0.0480125	22445.4	22445.4	18116.8	20165.7	20955.1	19535.5	22940.3	22783.9	23988	24461.1	24559	23988	24966.5	24236.5	AGTGTTAACTCCTGGTGCTTTGTACTACTGGTCCAGCTGCCTCGGGCTCC
Wipi1	WD repeat domain, phosphoinositide interacting 1	ILMN_1369372	303630	0.80013	0.803459	0.018315	0.0373092	1144.83	1144.83	943.975	1034.92	1001.93	973.677	1162.63	1278.09	1267.62	1214.16	1223.72	1287.42	1335.7	1105.03	AGCCTTGGCTGCCAGTGGGCAAGGAGAATGCTGGAGTCACACAATGCTAT
Zfp36l1	zinc finger protein 36, C3H type-like 1	ILMN_1372236	29344	0.795494	0.696006	0.110783	0.0358234	5100.7	5100.7	5129.82	4516.72	3954.79	3358.44	6555.09	6193.67	5646.2	5720.73	4984.1	5457.46	4734.36	5967.62	TCTCCTTAGGCCTTTCACAGGTAGGACTGAGAATGTATAAGTTCTGTGAC
Lpar1	lysophosphatidic acid receptor 1	ILMN_1650631	116744	0.794032	0.796298	0.0172143	0.034352	4173.64	4173.64	3589.09	3505.38	3905.4	3351.39	4318.38	4871.92	4475.92	4349.15	4298.28	4939.38	4466.02	4368.89	CTGCAAGCTTTGGAGATGAAGTGCTGTAGCGTTGTCCCTGCACAGTGAGG
Jam3	junctional adhesion molecule 3	ILMN_1374902	315509	0.793792	0.771666	0.00692885	0.00871533	1903.52	1903.52	1721.09	1592.35	1600.89	1556.73	1975.88	2122.34	2179.15	2107.82	2006.43	2082.87	1973.14	2086.14	CAGAAAGGTGAAACTGCTTGCTGGGAAGAGGGTTCTTGCCTAAGGAACTC
Adam17	ADAM metallopeptidase domain 17	ILMN_1360815	57027	0.793259	0.828811	0.00891881	0.0457629	1305.78	1305.78	1144.6	1133.68	1142.04	1121.53	1276.93	1356.19	1498.94	1356.89	1441.07	1515.23	1381.47	1391.47	CTCAGCAAGCAGACACTCGCGTTACCTCAGGCTTTGGGGCTTCAGGACCC
Enpp2	ectonucleotide pyrophosphatase/phosphodiesterase 2	ILMN_1376810	84050	0.792639	0.794773	0.0182494	0.0359798	1454.04	1454.04	1225.15	1236.86	1245.24	1279.26	1733.04	1469.74	1502.54	1580.81	1614.19	1411.48	1571.83	1707.61	AGCGAGATTTAACTTTCTGGGCCTGGGCAGTGTAGTCTTAGCAACTGGTG
Junb	jun B proto-oncogene	ILMN_1350784	24517	0.79083	0.839934	0.0058988	0.0462272	16760.4	16760.4	14925.4	15274.2	14013	14316.2	17159.1	18235.8	17114	17159.1	18478	18658.9	19260.5	17607.7	TGGTACTCAGCCTGTGGGGATACTAGGGAGGAACCTCCGCCCCCTGCCCT
Sept9	septin 9	ILMN_1376484	83788	0.789454	0.807639	0.0177895	0.0480125	1107.9	1107.9	946.11	1058.89	949.078	869.55	1226.86	1126.51	1199.84	1171.84	1281.67	1238.83	1226.26	1093.22	AATCAGGACTTTGAAGGAAATCTCCAGCACGTCGGACCCAGGGCACCCCG
Sigirr	single immunoglobulin and toll-interleukin 1 receptor (TIR) domain	ILMN_1352630	309106	0.789112	0.747167	0.00790443	0.00537368	247.351	247.351	212.411	196.351	218.41	203.164	266.573	283.246	288.824	272.299	270.176	246.105	277.017	259.119	TGCGCGAACAGACTTCTACTGCCTTGTGTCTGAGGATGACGTGTAGCCCT
Pygl	phosphorylase, glycogen, liver	ILMN_1349760	64035	0.788283	0.780774	0.0127889	0.0212681	1454.62	1454.62	1298.11	1249.44	1146.57	1260.4	1601.48	1629.85	1598.76	1511.42	1689.97	1622.73	1413.32	1566.18	CCGAACAATCAGGGAGTATGCCAAGGACATCTGGAACATGGAGCCTTCCG
Hspe1	heat shock protein 1 (chaperonin 10)	ILMN_1361113	25462	0.786732	0.805025	0.0181545	0.0482907	3134.21	3134.21	2606.05	2659.15	2565.77	2951.77	3313.87	3215.44	3440.14	3409.09	3251.21	3354.93	3202.93	3921.42	GTCTTTTCACGTGTCCTGAGCCGGCCCACGGGAGTCTCCTTGCAGCAGGA
Fads1	fatty acid desaturase 1	ILMN_1355235	84575	0.786218	0.804093	0.0127889	0.0376667	4442.03	4442.03	4189.07	3633.61	3975.31	3491.12	4668.94	5036.06	4598.73	4673.25	5055.56	4965.05	4605.87	4782.05	GCCTAGCCACGGGGGACATGGAGCAACCAGACTCAGAATGTGACAGTGAT
Fzd8	frizzled family receptor 8	ILMN_1359521	364754	0.786065	0.802553	0.0151426	0.041141	5062.02	5062.02	4036.49	4338.77	4255.63	4766.53	4939.38	5255.42	5992.13	5505.28	5457.46	5624.45	5635.02	5379.45	CTAGAGGAGGGACAACTGCTACCTTGTGGGACTGCACGGTTTGGGTATTC
Sphk1	sphingosine kinase 1	ILMN_1373357	170897	0.785018	0.792096	0.0156337	0.0351889	2340.18	2340.18	1846.91	2114.41	1880.99	2166.96	2374.22	2565.77	2460.52	2697.69	2493.14	2648.26	2377.68	2669.89	CTACCCTCTAGTTAGAATGAGACTGGGGTCAGAGTCCCACTGGCTGGGCC
Gadd45b	growth arrest and DNA-damage-inducible, beta	ILMN_1353590	299626	0.784858	0.806572	0.00586701	0.0229191	1613.09	1613.09	1309.16	1418.26	1401.58	1414.21	1749.01	1705.55	1768.1	1648.71	1823.91	1855.03	1713.14	1673.28	AAGACAGGAAGGAGGGGACCTCAGGCTGGAGGAGACAGAGACTTTAGAGC
Slc15a2	solute carrier family 15 (H+/peptide transporter), member 2	ILMN_2039970	60577	0.784674	0.76211	0.0380477	0.0429052	162.206	162.206	117.576	136.977	144.409	149.964	165.357	165.923	209.499	179.873	166.86	173.288	172.757	184.176	CTGCATGAGAAACTTATTAAAAATCTGTGGCGAGGTGGGACAGGTGCAGG
Sec23b	Sec23 homolog B (S. cerevisiae)	ILMN_1369410	362226	0.783733	0.799164	0.00831663	0.0267104	554.618	554.618	465.095	472.179	462.787	498.906	570.195	608.756	600.817	596.066	600.571	556.19	601.432	668.96	CTCAGACACACAATAACCTGTATGCTTGGGGACAGGAAACTGGAGCGCCC
Fbxo2	F-box protein 2	ILMN_1367396	85273	0.783337	0.808298	0.0140906	0.0465968	9375.85	9375.85	8110.51	8844.74	7590.25	7716.37	9679.09	11062	9519.08	9657.27	10433.3	10676.2	10446.1	9589.87	GTTGCTTTTACTGTGGGATCGGCTTCCATTTGCATCCCATGGGCAGTCGC
Abhd1	abhydrolase domain containing 1	ILMN_1365002	313917	0.783043	0.797735	0.0151426	0.0389521	1031.83	1031.83	848.834	957.841	916.901	811.94	1077.91	1074.44	1224.75	1053.7	1115.45	1069.76	1204.78	1119.89	GGGCCTCGGAGCACTCACTCCTGAAGATGGAAAGAGCTGACCAGAGGACT
Plin3	perilipin 3	ILMN_1362335	316130	0.782597	0.74653	0.0237091	0.0217022	378.304	378.304	324.79	346.384	309.109	287.654	389.644	432.614	407.963	468.342	365.884	439.18	419.757	395.372	CCAGCCCTGTGGTGTAGAAGCAGGAGGGTCAGTTCAAAGCCTGACTGCCA
Idh2	isocitrate dehydrogenase 2 (NADP+), mitochondrial	ILMN_1353248	361596	0.782396	0.754014	0.031254	0.0322007	765.23	765.23	602.898	659.189	693.69	615.399	746.107	1002.36	875.202	801.914	825.885	798.05	877.234	783.077	TGGTACGAGCATCGGCTCATTGACGACATGGTGGCTCAGGTGCTCAAGTC
Scp2	sterol carrier protein 2	ILMN_1365331	25541	0.781834	0.769233	0.0176364	0.0252369	2589.21	2589.21	2379.45	1965.23	2284.2	2136.05	3003.48	2878.81	2702.62	2788.57	2569.61	2744.98	2813.95	3076.48	CGTTCGTGTTGGACACTCGGTGTGACAGTTTCCCCTTAGAGGGACTGGAG
Qprt	quinolinate phosphoribosyltransferase	ILMN_1530394	293504	0.77921	0.778341	0.0186682	0.0346751	2364.43	2364.43	1943.82	2005.13	1998.91	2059.42	2332.08	2683.88	2682.08	2604.21	2256.58	2549.86	2588.52	2922.11	GTTTTGCTTGCCTCCGTTTTCTCATCTGTGAAGTGGGTCTAATAAATATT
Car13	carbonic anhydrase 13	ILMN_1354657	499566	0.779096	0.648993	0.0391153	0.00527162	74.138	74.138	67.1632	55.3264	59.5039	55.0381	97.368	92.767	78.3926	96.8785	76.97	82.9052	78.1812	66.2067	CAGACCAGCAGTTTACACAATACCACTGCAGCAGAACAGCCCTGAGCTGG
Slc26a5	solute carrier family 26, member 5 (prestin)	ILMN_1361417	83819	0.77849	0.716928	0.0760906	0.0440399	55.7813	55.7813	48.414	51.4569	46.004	38.8194	56.5267	79.5128	59.4515	63.0236	55.0584	62.8043	64.3317	54.4513	CCCAGGAAGATATGGAGCCCAATGCCACGCCCACCACACCGGAAGCATAA
Spire1	spire homolog 1 (Drosophila)	ILMN_1362057	307348	0.778077	0.796393	0.00793448	0.0267659	1849.19	1849.19	1642.07	1561.86	1665.33	1446.31	2089.92	2030.17	1973.14	1834.28	2003.69	1956.88	2134.62	2013.68	GGTGACTGACAGGTAGTGTTGTGTGCCTGAAATTCCTCAGCTCCTGTGAC
Mboat2	membrane bound O-acyltransferase domain containing 2	ILMN_1373404	313997	0.778038	0.775323	0.0298613	0.0488838	1242.73	1242.73	997.981	1063.52	1189.33	963.043	1183.41	1382.79	1480.79	1388.36	1270.27	1384.16	1487.97	1268.05	TCTGGGAGCTTAATTACCTGGTGTCAGTCAGGGGGCCCTTCCAGGAGGAC
Nasp	nuclear autoantigenic sperm protein (histone-binding)	ILMN_1359661	298441	0.777195	0.803767	0.0147698	0.0482907	485.501	485.501	378.154	446.175	401.535	437.934	495.115	498.152	513.206	561.599	523.595	501.873	526.346	587.93	CATGGAGGCAGAGGCTGAGAATCAGGCTGAGAGCCAGACAACAGCAGAAG
Atp1a2	ATPase, Na+/K+ transporting, alpha 2 polypeptide	ILMN_1373103	24212	0.774969	0.794065	0.0103049	0.0324147	7882.25	7882.25	7369.94	6329.18	6511.83	6651.82	8479.08	8375.99	8300.67	8620.52	7716.37	8731.7	8941.01	9298.66	CAAGGGCCTCCCAAAGGCTACTGTCTCATCGTGGTGGATGGAGTTTTGCC
Hspa12b	heat shock protein 12B	ILMN_1366436	311427	0.774877	0.708697	0.0550281	0.0295823	56.1196	56.1196	40.8521	48.7358	50.7915	44.1091	73.9456	63.6823	61.4048	61.1515	67.1358	57.815	64.9465	49.0795	CCCAGCCGCCGTGAGATCCGTGCTGCCATGCAGTTTGGAGATACTGAGAT
Ninj1	ninjurin 1	ILMN_1354493	25338	0.774821	0.754961	0.0188503	0.0239692	1813	1813	1604.88	1508.49	1462	1493.33	1882.09	2063.88	2178.1	1923.05	1686.61	1981.21	2009.18	2184.35	AGAAGGACCAGGATATGCCCCTCCCTTTGCTGATACACCAGTGACCCTAC
LOC500300	similar to hypothetical protein MGC6835	ILMN_1366573	500300	0.773479	0.622972	0.0812664	0.0118097	1150.64	1150.64	805.59	856.353	1112.78	862.601	1435.82	1492.7	1602.6	1280.02	1013.44	1177.21	1417.77	1093.79	GCTCCCACAATGCAGCTTGACTGGTACTGTCTGTTTGTGACTGGCTGGCC
RGD1309537	similar to Myosin regulatory light chain 2-A, smooth muscle isoform (Myosin RLC-A)	ILMN_1353763	501203	0.773031	0.807728	0.00402877	0.0234816	4244.2	4244.2	3707.82	3713.81	3450.76	3644.31	4588.81	4413.52	4522.2	4441.95	4413.52	4705.77	4610.77	5063.96	CTCAGCCACTTTGGGCCACGTGTACCTTTATCATCAGACTGGAAACGGGA
Sostdc1	sclerostin domain containing 1	ILMN_1352748	266803	0.772991	0.733861	0.0140983	0.0120117	7315.82	7315.82	6037.65	6596.16	5925.59	5700.07	8211.85	9410.71	7338.4	8178.07	7753.36	8093.32	7753.36	7744.02	ATCCCCCTCGTGTTGACCTCTCTTGGAGTGGAATGCCAGCAATGCAAGGC
Tns3	tensin 3	ILMN_1350621	360980	0.772434	0.81701	0.00592713	0.0380426	7451.78	7451.78	5957.26	6713.64	6790.4	6145.97	7644.05	8287.53	7988.88	7401.97	8043.55	8572.02	8231.36	8261.23	GAGGAGGAGTGTTGCTCAGGCTTTTGCTTCAAGGCCATCAGTTGGGCAGA
Ppp1r15a	protein phosphatase 1, regulatory subunit 15A	ILMN_1369158	171071	0.76964	0.816105	0.00623514	0.040692	3244.81	3244.81	2778.74	2746.43	2633.45	2967.08	3343.61	3404.83	3548.62	3327.47	3313.87	3511.39	3877.58	3766.53	AAGCCGCTTTGCTCGACGCATTGCCAGGCAGAGGAGCAGCTGGGTCCTTA
Col1a2	collagen, type I, alpha 2	ILMN_1354712	84352	0.768765	0.770288	0.0241335	0.0457629	20428.5	20428.5	17607.7	20082.1	16221	15099.3	21798.9	24122.9	23416.2	19978	21487.4	23592.7	22034.1	22198.1	CCTCTGGACATCGGTGGTACTAACCAAGAATTCCGTGTGGAGGTTGGCCC
Eci2	enoyl-Coenzyme A delta isomerase 2	ILMN_1370689	291075	0.767547	0.797148	0.0058988	0.0267104	825.857	825.857	686.742	746.92	689.961	682.734	865.265	853.343	850.105	953.328	868.96	913.449	884.146	992.009	GCTGTGAAGTCCACGACAATGGCAAGACTCCTCACAAGAAGGACAGACTG
Sox10	SRY (sex determining region Y)-box 10	ILMN_1366090	29361	0.767259	0.750888	0.032705	0.0427907	1524.19	1524.19	1157.68	1391.47	1360.27	1180.75	1654.79	1673.28	1979.6	1484.75	1715.83	1683.31	1757.58	1470.71	TGCAGCCCAGTCCACACGTAACACATCGCTGCCCCTTTATCTCCACAGTC
Rdx	radixin	ILMN_1363289	315655	0.767055	0.781521	0.0191112	0.0465968	1444.18	1444.18	1218.23	1153.08	1189.87	1315.47	1578.79	1666.58	1424.37	1572.67	1360.84	1637.39	1595.64	1786.37	CCACATGTGAGAGGGAGAGACGGTCAGCCTTACCACTCAGACTTTGAAGT
Lama2	laminin, alpha 2	ILMN_1373748	309368	0.76553	0.80176	0.010313	0.0459511	2922.33	2922.33	2595.34	2545.91	2294.53	2509.16	3032.48	3039.83	3118.1	3202.93	2897.58	3623.84	3096.25	3406.99	CATCCGATCTCTGAAGCTCACCAAAGGGACAGGCAAGCCGCTGGAGGTTA
Ier3	immediate early response 3	ILMN_1371962	294235	0.765185	0.789284	0.0151774	0.0465968	1680.47	1680.47	1375.39	1499.68	1387.02	1423.02	1593.66	1833.04	1796.5	1998.91	1762.25	1845.52	1737.32	2101.78	TGGTCGGGGGGCATAGGTTTAGGGGTAACACTCCATTTTCCAGCACTTCG
Slc39a8	solute carrier family 39 (zinc transporter), member 8	ILMN_1376355	295455	0.765035	0.713585	0.0331184	0.0236085	421.115	421.115	394.1	314.894	345.945	326.836	542.754	480.595	433.339	478.757	481.83	383.033	453.804	489.086	GGGCTGTGTCAGAGACTGATGGTGGAGGAAGCGTGTGTTCATTAGGGGTG
Fmo1	flavin containing monooxygenase 1	ILMN_1366651	25256	0.764986	0.766727	0.0160725	0.0317038	652.97	652.97	534.493	510.613	576.831	566.955	668.96	701.039	755.146	729.284	661.57	651.795	726.445	832.011	ATGTTGGAAGGATCCAGGCCCCCTTTCAGGAAGAATCTGCCCCCAGAGAG
Plscr1	phospholipid scramblase 1	ILMN_1350138	117540	0.763361	0.681849	0.102819	0.0480596	141.313	141.313	132.413	128.414	100.75	97.4607	170.947	166.987	173.349	156.099	113.463	155.566	151.38	184.017	GCCGATAGACGCTGAGAGGAGATCAAGGAATCAAAGGAACGCACCATGGC
Plekha4	pleckstrin homology domain containing, family A (phosphoinositide binding specific) member 4	ILMN_1370711	308584	0.762155	0.816608	0.00303099	0.0296776	3468.08	3468.08	3010.1	3054.87	3010.1	2777.22	3583.54	3769.01	3674.68	3482.98	3717.64	4126.15	3923.93	3784.94	CTCACAAGGCTAACTCGGCTACCACAGGGTTCTCATGCCAAGGGAGTGGG
Entpd2	ectonucleoside triphosphate diphosphohydrolase 2	ILMN_1356443	64467	0.761385	0.765266	0.00610994	0.0154185	3934.22	3934.22	3192.31	3154.9	3604.73	3211.39	4192.95	4132.28	4739.29	4139.86	4472.83	4242.97	4446.14	4111.53	CAGGGTGAGGTCCATTCGGAGTGGGACTTTTGTTCTGATCTTCAGGGCCC
Mafk	v-maf musculoaponeurotic fibrosarcoma oncogene homolog K (avian)	ILMN_1349829	246760	0.759814	0.755292	0.0303841	0.0482907	2159.53	2159.53	1631.3	1862.22	1713.14	1993.01	2137.08	2603.35	2116.54	2706.6	2099.33	2398.63	2497.62	2474.37	AACTATTTCAAAAGGTGTCAGGGACACATGCCGATCATGCCGAGGCCTGG
Slc1a3	solute carrier family 1 (glial high affinity glutamate transporter), member 3	ILMN_1363342	29483	0.759803	0.722843	0.00910757	0.00871533	1194.58	1194.58	1072.56	929.146	950.926	966.493	1309.64	1379.4	1420.63	1307.23	1323.12	1210.43	1186.14	1446.68	CTTACGAAAACTGGTCCTCTAGGGTGATCCTTTAGCCAGCCCATCACAGG
Marc2	mitochondrial amidoxime reducing component 2	ILMN_1372217	171451	0.757901	0.747568	0.0131712	0.0212681	1963.51	1963.51	1501.81	1620.86	1765.34	1621.67	2041.68	2117.68	2458.22	2099.33	1917.76	2133.66	2225.65	2319.15	GGTGACCCTGTGTATCGGATGGTGGATTAGTGGATCCCGTGGACTGACTC
Rhoj	ras homolog gene family, member J	ILMN_1364613	299145	0.756953	0.789228	0.00607272	0.0278633	641.606	641.606	572.321	528.555	535.511	526.346	648.926	706.58	734.55	652.503	649.52	748.561	698.008	765.267	TAGAGCAAAGCTATCTTCCCACTGCAGGAGAGTGAGCCTGACCCACCCTG
Etv1	ets variant 1	ILMN_1373392	362733	0.756842	0.749067	0.0148938	0.0244905	391.298	391.298	305.018	307.14	330.313	355.476	397.789	417.29	428.445	491.28	447.664	468.469	395.225	404.481	CCTGCTGAAGACGGACATGGAACGTCACATCAACGAAGAGGACACGGTGC
Nmu	neuromedin U	ILMN_1366174	63887	0.75651	0.702637	0.0566948	0.0388728	459.527	459.527	301.418	450.365	371.735	380.486	496.286	555.118	558.056	512.374	460.355	545.105	420.916	554.982	ACCAGGGTCCTGTAGCTCCAAGTGGGGGATTCTTTTTATTTAGGCCACGC
Oaf	OAF homolog (Drosophila)	ILMN_1350828	315594	0.756124	0.762309	0.0157524	0.034352	1995.36	1995.36	1894.15	1629.15	1638.3	1504.12	2038.32	2268.66	2413.37	2017.72	2013.68	2351.2	2244.93	2188.76	GCTCTTGTGTCCAGTTACAGTGCCTTCTTTCTACCCTGGGGGCAACGGGG
Ccnd1	cyclin D1	ILMN_1350372	58919	0.754144	0.7541	0.00548046	0.0122706	1809.12	1809.12	1477.18	1656.65	1461.21	1411.48	1894.15	2005.13	2140.38	1919.95	1982.19	2075.09	1854.06	2046.1	CACACAGTCTGCCCTGTGACATGAATGGCTTTGAGGGGCTCTGGCTGGTG
Tcirg1	T-cell, immune regulator 1, ATPase, H+ transporting, lysosomal V0 subunit A3	ILMN_1351254	293650	0.751973	0.775906	0.00336414	0.0154185	590.128	590.128	528.555	531.345	461.53	456.178	619.106	638.724	655.202	629.669	655.441	658.418	652.311	656.905	GCATGGGCCGAGAGATTGGTGTGGCATCTGTGGTGCTGGTCCCTGTGTTT
RGD1564680	similar to matrilin 2 precursor	ILMN_1356066	312115	0.751777	0.757411	0.00692885	0.0179961	1759.64	1759.64	1389.19	1428.32	1596.54	1428.32	1723.88	2134.62	1985.17	1882.09	1856.23	1965.23	1926.9	2015.25	CCAAGATGCGAGGAGGCCCTGAAGCCTGGAAACTGTGGCGACTATGTGGT
Angpt2	angiopoietin 2	ILMN_1650006	89805	0.751704	0.737564	0.0187073	0.0267659	370.761	370.761	285.14	278.147	356.923	304.04	413.285	410.954	397.143	431.171	347.46	423.4	412.222	444.492	CTGCAAGTGTTCCCAGATGCTCACAGGAGGCTGGTGGTTCGACGCATGTG
Rassf3	Ras association (RalGDS/AF-6) domain family member 3	ILMN_1352296	362886	0.749796	0.754372	0.0209305	0.0429052	412.321	412.321	314.894	338.894	320.923	394.777	405.135	452.64	461.53	493.27	420.753	423.179	527.417	455.515	GTCAGCTCGTGGCTCCTGAAGACTGATGTTCTCTCCCAAACACTGGTCAC
Olfml3	olfactomedin-like 3	ILMN_1367643	310743	0.748779	0.749035	0.0264884	0.047057	439.956	439.956	323.059	369.201	343.44	423.04	434.592	547.454	485.044	477.042	422.934	540.788	491.854	490.035	CCGTGAGCGCCAGCTGTATGCCTGGGACGATGGCTACCAGATTGTCTACA
Emcn	endomucin	ILMN_1353553	295490	0.748585	0.739176	0.01004	0.0179782	2237.12	2237.12	1784.84	1828.65	1812.81	1923.05	2326.36	2501.02	2505.05	2615	2157.45	2370.94	2462.9	2876.08	CTAGACTTCCGGGTTTTATAGCCGCGATCTGTGGAGACTTGCCTGTTTTC
Mrap	melanocortin 2 receptor accessory protein	ILMN_1359437	288271	0.748213	0.720454	0.0182494	0.0211708	967.932	967.932	786.888	910.444	764.614	702.985	1028.39	1193.77	1186.14	981.555	993.729	1149.58	1014.93	1059.77	AGCAGTCACGCTCAAGCCAACTGGTGAACTCAAACCAACCTGGACGGCTG
Pdpn	podoplanin	ILMN_1367443	54320	0.747542	0.747991	0.0070714	0.0164482	7279.62	7279.62	6300.14	6233.23	5949.18	5537.19	7410.76	8786.46	7697.58	8245.06	7890.8	8553.06	7289.36	8420.45	CCGGTCTTCGTGACATACCACATCTTCCCATGAGGACTCGGTGTTGCTGG
Col5a2	collagen, type V, alpha 2	ILMN_1360855	85250	0.745418	0.746301	0.0186682	0.0361213	1738	1738	1365.75	1580.81	1354.91	1427.11	1792.88	2159.19	1986.65	1749.85	1664.43	2089.92	1838.39	2114.41	CAGAACACAGAATGTGGCCCGCTTGCCCATCATAGATATCGGTCCTGTGG
Dag1	dystroglycan 1 (dystrophin-associated glycoprotein 1)	ILMN_1373596	114489	0.745011	0.779203	0.00216268	0.0137412	14282.7	14282.7	11776.4	11699.5	12715.4	11503.1	14870.8	16627.6	14775.2	14963.3	15407.4	16417	16265.8	15899.3	TGGCCCAGAGTGGCTTGTTGTCATAGCAACTGGAGGCAGTGGGGCAGTGA
Snai1	snail homolog 1 (Drosophila)	ILMN_1374499	116490	0.744549	0.745047	0.0207173	0.0388728	261.902	261.902	248.584	230.694	173.787	215.178	278.221	278.486	321.234	279.625	278.221	302.002	291.673	284.746	GAATAATGGCCGTCACTTGTTAGGGGCCAAGTGGGGTGCTTCAGCCTGGC
Zfp36	zinc finger protein 36	ILMN_1357208	79426	0.743277	0.822748	0.00206685	0.0370919	17297.4	17297.4	15063.9	14059.8	14363.9	15274.2	18323.6	18478	16764.9	17865.3	18658.9	20798	19535.5	20082.1	CCCCGAAGTTCAGTGTCCGGTGGTTGTAGCCTCTCCTGAGAATCCTGGTG
Ephb1	Eph receptor B1	ILMN_1367637	24338	0.743168	0.739462	0.00465773	0.00992768	733.802	733.802	581.382	641.912	552.013	633.526	830.055	823.886	829.058	769.891	858.398	838.884	813.894	730.038	TCTGGAGAATGTTCTTGCACATCCCCGGAACCAGCGATTTGAGAGGCGGC
Ltbp4	latent transforming growth factor beta binding protein 4	ILMN_1353346	292734	0.741811	0.76493	0.0137398	0.0408192	2022.52	2022.52	1588.89	1793.99	1748.23	1577.4	1924.98	2355.03	2452.36	2065.19	2235.34	2121.06	2537.72	2157.45	GGAGCTTCCAGAGTGCACCTAGCCTTCCTCTAGTCTGCATGTGTGTGAGG
Abca8a	ATP-binding cassette, subfamily A (ABC1), member 8a	ILMN_1367219	303638	0.740672	0.773124	0.00783011	0.0337519	965.788	965.788	746.317	766.283	881.052	821.072	1056.43	1110.93	997.981	988.659	1080.95	1024.97	1236.26	1003.6	AGGTGAAGACCCCCACACAGGTGGAGCCCCTCAACATGGAGATCATGAGG
Nfe2l2	nuclear factor, erythroid derived 2, like 2	ILMN_1372879	83619	0.739943	0.779035	0.00673625	0.0341695	2130.68	2130.68	1891.76	1600.89	1751.09	1864.43	2228.54	2326.36	2137.08	2422.9	2266.29	2394.49	2253.03	2697.69	GCAGCAGACCAGAGATGGCAACGTGTTCCTTGTTCCCAAGAGCAAGAAGC
Lcat	lecithin cholesterol acyltransferase	ILMN_1367035	24530	0.739897	0.774835	0.00567601	0.0267659	1103.01	1103.01	861.588	1009.67	939.903	862.176	1144.6	1265.55	1210.43	1115.45	1160.53	1341.75	1283.89	1176.57	TCCCTACAAAGACCCGGTGGCTGCACTCTATGAAGATGGGGACGACACTG
Gja1	gap junction protein, alpha 1	ILMN_1355543	24392	0.738829	0.755804	0.00614242	0.0205652	4449.68	4449.68	3672.41	3586.07	3656.66	3743.39	4944.06	4748.89	4776.95	4925.55	4287.79	5184.11	4786.71	5685.87	GTGTTTGACATTCCACGTTAAACTGCTGTCGTGTTCGGCTTCGTAGCATG
Abhd3	abhydrolase domain containing 3	ILMN_1364145	291793	0.738214	0.754683	0.00891881	0.0267659	2480.32	2480.32	2043.44	1719.4	2223.96	2220.38	2627.49	2735.87	2677.63	2778.74	2557.87	2683.88	2876.08	2958.83	CTGAAGGTAAAGCTGATCCAACAGCAGATGGGTGAAGAGGTCGGCATGAC
Nfkbia	nuclear factor of kappa light polypeptide gene enhancer in B-cells inhibitor, alpha	ILMN_1356628	25493	0.737529	0.78111	0.00692885	0.0376667	7315.45	7315.45	6790.4	5357.84	5728.07	6587.58	8159.26	7439.22	7936.76	7655.07	8766.86	7976.18	7921.87	8375.99	GTTGAACCGCCATAGACTGTAGCTGACCCCAGTGTGCCCTCTCACGTAAG
Necap2	NECAP endocytosis associated 2	ILMN_1361729	298598	0.736927	0.739464	0.00206685	0.00495147	672.591	672.591	541.26	561.83	539.243	555.474	709.692	757.471	807.723	701.605	719.992	734.272	733.974	795.97	CTGGGCTCACAGGTTCATGGTGTAGCTGGCCCACTTGTCTTTCCCGGATG
Ppp1r3c	protein phosphatase 1, regulatory subunit 3C	ILMN_1376411	309513	0.736157	0.786962	0.00180282	0.0163698	1524.22	1524.22	1199.84	1292.98	1296.25	1296.25	1585.16	1653.8	1515.23	1710.98	1733.04	1739.62	1635.41	1800.2	GGTGCCCTGGGATGAATGCCGTTTACAGTGTGCATGTCCTTTGAGGTGTG
Timp1	TIMP metallopeptidase inhibitor 1	ILMN_1359200	116510	0.73505	0.791707	0.00431754	0.0356891	11541.9	11541.9	9331.05	9410.71	9729.24	10092.2	12162.2	11438	12673	12448.5	12244.1	13078.5	12244.1	15063.9	GCCTGCCACGGAATCCAGATTTGTGCACCTGGCAATACCTTGGGGTCTCG
Qprt	quinolinate phosphoribosyltransferase	ILMN_1363648	293504	0.733579	0.759769	0.002522	0.0120256	1381.3	1381.3	1148	1061.91	1180.24	1160.53	1536.97	1465.6	1472.46	1510.79	1456.09	1514.52	1501.81	1740.96	TTCCAGTGCCTCATGCTCGCCGGTCCTAAAGCTGAAGAAGATGCCACCAG
Cebpb	CCAAT/enhancer binding protein (C/EBP), beta	ILMN_1371344	24253	0.732882	0.807717	0.00206685	0.0313689	6428.82	6428.82	5075.35	5443.96	5238.52	5865.81	6672.23	6300.14	7052.69	6728.29	7439.22	7732.03	7165.06	7140.7	ACCGGGTTTCGGGACTTGATGCAATCCGGATCAAACGTGGCTGAGCGCGT
Mfsd2a	major facilitator superfamily domain containing 2A	ILMN_1360239	298504	0.732144	0.725343	0.0120764	0.0212681	892.531	892.531	667.721	729.737	718.193	779.849	942.671	1032.13	1041.87	972.599	823.541	968.208	1128.27	1055.75	GTCAAGACAGGGACCAAGGACTGGAGGGTGAGCAGCCCAGGACATCTGTG
Efhd1	EF-hand domain family, member D1	ILMN_1371509	501181	0.729701	0.710708	0.0200807	0.0267659	574.101	574.101	468.145	406.616	502.353	473.329	625.866	679.783	711.297	586.231	602.325	625.866	767.174	552.013	GGATAGCTGTCATCCGACCCCATGCAAATCAGGGTGGACCTGTGAAATTC
Phgdh	phosphoglycerate dehydrogenase	ILMN_1357966	58835	0.729452	0.723965	0.00831663	0.0170064	2951.47	2951.47	2300.06	2493.14	2327.99	2426.46	2922.11	3248.73	3641	3411.44	2998.93	3154.9	3166.11	3819.24	GGGTACAGCTGCTGTCCTACCAGACCTCCAAGGTGTCTGACGGAGACACT
Ndp	Norrie disease (pseudoglioma) (human)	ILMN_1354356	363443	0.726127	0.764639	0.00880574	0.0388905	865.937	865.937	646.022	703.325	724.812	779.125	894.075	929.146	918.521	983.701	887.192	962.566	922.296	1171.84	GCAGGCTTTCACACATATACACTCAGATGGATCCTGTCTTGGCTCTGGAG
Angptl4	angiopoietin-like 4	ILMN_1360466	362850	0.725605	0.760729	0.0132363	0.0478034	2951.55	2951.55	2754.85	2483.23	2129.83	2358.56	3039.83	3367.16	2869.29	3493.81	3577.66	3530.64	2916.82	3364.68	CATAACTGGAGTGACTGGAGGACCCCTTTTCCGTGTTGGGGTCTGCAAGC
Ttyh1	tweety homolog 1 (Drosophila)	ILMN_1359698	292597	0.724503	0.771811	0.00235518	0.0188402	5852.58	5852.58	4584.4	4917.32	4977.67	4816.74	5943.43	6927.44	5792.39	6386.73	6848.18	6888.87	6193.67	6713.64	AAGTGGGGTGTTGGCTGGTGCTAGTCTGGAGGCTCAGGGAAAAAGTTCTC
Lgi3	leucine-rich repeat LGI family, member 3	ILMN_1367471	306013	0.722943	0.777941	0.00783011	0.0482907	520.359	520.359	433.74	448.346	426.789	410.101	539.978	573.526	528.555	567.728	600.197	713.844	510.863	569.284	GGCAAGAATCCTGGGAGAGCCTGTATGGGTGCCAGGAACGTGTTGGTAGC
Tbxas1	thromboxane A synthase 1, platelet	ILMN_1348927	24886	0.722712	0.677129	0.0501014	0.0429052	59.0319	59.0319	53.533	51.5197	41.6228	40.7948	66.1996	78.6244	73.9488	57.8763	51.3647	63.7904	69.5814	75.2932	CTGGGGCTGCTGGTGGTCAAGCTGACACTGCTCCAGGTCCTACACAAGTT
Casp6	caspase 6	ILMN_1357106	83584	0.722116	0.754048	0.0133789	0.0459511	123.998	123.998	97.0206	106.524	111.593	91.1417	128.08	115.548	138.462	158.672	138.84	150.745	142.009	130.068	CGCTGGTGAACAGGAAGGTCTCTCAGCGCCGTGTGGATTTCTGCAAAGAC
Pla2g16	phospholipase A2, group XVI	ILMN_1376347	24913	0.721827	0.76374	0.00338965	0.0212681	1599.74	1599.74	1183.81	1337.19	1393.89	1341.75	1665.33	1759.98	1882.09	1577.4	1700.32	1802.04	1941.67	1833.04	TCACTGGAGTGGGCTTGGCGGCCTTGGGCCTCATTGGAGTCATGCTCTCA
Egflam	EGF-like, fibronectin type III and laminin G domains	ILMN_1356722	365691	0.721783	0.729723	0.0222705	0.0466671	582.128	582.128	420.916	521.842	478.757	464.492	584.435	635.002	643.527	721.304	555.474	763.297	580.33	731.424	CCCTGAGTGGCCTTCTCTGCTAAAGCCCTGTGGACCAAACCCAATGGACT
Fam129a	family with sequence similarity 129, member A	ILMN_1366304	63912	0.721509	0.76378	0.00376877	0.0228917	215.641	215.641	158.626	175.916	199.571	175.425	210.679	242.403	228.066	246.477	241.173	246.311	253.574	239.324	AGTCATGAACCAGGCACCCCTGTCCTGCAAAGTACAGAGCCAGTCACCGC
Dusp4	dual specificity phosphatase 4	ILMN_1356582	60587	0.721366	0.711416	0.0172959	0.0267659	83.2466	83.2466	67.4897	78.4105	62.6165	59.5487	81.3365	99.1847	102.043	93.576	97.4607	88.0718	103.1	82.3429	TTCATGGGCCAGTTGCTGCAGTTCGAGTCTCAGGTGCTCACCACGTCCTG
Fabp7	fatty acid binding protein 7, brain	ILMN_1361259	80841	0.720935	0.73077	0.0193251	0.0424223	14966.3	14966.3	13933.9	10355.4	11931.6	12400.1	17679.5	15226	16587.6	16764.9	17159.1	15000	15226	20165.7	GGCAAAATGGTTGTGACTCTCACCTTTGGGGATGTCGTTGCTGTTCGCTG
Matn2	matrilin 2	ILMN_1373697	299996	0.720353	0.778669	0.00391088	0.0320766	1448.4	1448.4	1203.05	1116.8	1280.02	1183.81	1448.17	1645.28	1554.84	1494.86	1503.28	1728.71	1855.03	1568.43	GCTCTAGAAGACTCTGATGGAAGACAGGACTCACCAGCAGGGGATCTGCC
Gpd1	glycerol-3-phosphate dehydrogenase 1 (soluble)	ILMN_1353571	60666	0.719716	0.730303	0.0200263	0.0442108	174.993	174.993	136.554	175.425	118.306	140.357	213.54	207.561	178.224	177.026	208.267	190.081	200.984	186.326	ATGAAGGTCAGAGCCATTGGGAAAGGTGAAGTGGGGGAGCCCTGTCATCG
Agmo	alkylglycerol monooxygenase	ILMN_1355259	362732	0.719291	0.781337	0.0034293	0.0320207	344.639	344.639	270.3	273.786	317.674	278.319	335.173	353.619	390.221	379.588	378.447	387.87	383.17	434.592	CTGGGGAGTAAGAAGCATAACGCACCTCGCCTCTGGCTCTTGGAAAAAGC
Aplnr	apelin receptor	ILMN_1356199	83518	0.71914	0.735743	0.00228471	0.00868298	196.905	196.905	152.185	180.357	157.364	148.937	208.768	224.568	212.926	219.921	205.407	226.982	226.199	228.066	CTTTCACACAGCGTCTTCATCTGCCAGGCCATCCTCAAAGCAGCCAGTAC
Ednrb	endothelin receptor type B	ILMN_1360909	50672	0.718934	0.7623	0.00512898	0.028196	3992.9	3992.9	3330.03	3623.84	3318.52	2846.72	4054.05	4676.11	4421.23	4027.96	4569.4	4848.91	4525.66	4255.63	CGGAAAACCGTGCTTGCGGAAAGGTGTGCACGCATGGGAGAGGGATTGTT
Cxcr7	chemokine (C-X-C motif) receptor 7	ILMN_1361010	84348	0.718485	0.671267	0.0600083	0.0488838	179.903	179.903	163.558	144.482	119.992	139.721	204.431	190.282	232.314	215.924	167.131	210.75	160.512	262.967	ACCGTATGTAGAGTTACGTTTCGGGCTGCAAACCCGTGAACAGAGGAAAC
Casp4	caspase 4, apoptosis-related cysteine peptidase	ILMN_1368144	114555	0.718474	0.706852	0.0302403	0.0445222	531.617	531.617	505.238	392.24	395.5	412.909	606.481	630.766	498.516	679.783	537.021	606.481	526.566	708.182	GAGGTGGAAACTCTGGAGAAGTGTGGATCAGAGAGTCTTCAGGAGCCCAC
Hmgcs2	3-hydroxy-3-methylglutaryl-CoA synthase 2 (mitochondrial)	ILMN_1363947	24450	0.717868	0.752295	0.00393031	0.0201963	1312.25	1312.25	1064.36	1089.34	1078.77	1042.64	1311.31	1510.79	1561.86	1315.86	1323.87	1615.74	1498.94	1531.58	TGGGTGACCCTCCCTGAAGCAGTGAGCACCACAGGTTCTGCTGTGGACCA
Mgst1	microsomal glutathione S-transferase 1	ILMN_1370971	171341	0.716851	0.768737	0.00287168	0.0231383	6613.87	6613.87	5685.87	5406.01	5452.75	5157.94	7130.7	6965.01	7247.08	6877.63	6491.57	7753.36	7836.06	8300.67	CACAGGCTCTACCCTTTTGTACCTGGGTTAGACATTTAACATGACCGGCC
Hbegf	heparin-binding EGF-like growth factor	ILMN_1357783	25433	0.716371	0.767866	0.00655255	0.0388728	1529.47	1529.47	1269.68	1217.85	1192.2	1337.89	1653.2	1809.76	1410.91	1680.61	1759.98	1867.37	1536.09	1855.03	GATGCCCCTGTAGCAGAGTATCCCAGGGTGGGTTGTGTATGGTCGGAGTG
Cald1	caldesmon 1	ILMN_1357776	25687	0.716205	0.769246	0.00598303	0.0379398	1736.66	1736.66	1469.74	1175.41	1518.41	1566.18	1779.13	1882.09	1845.52	1898.59	1879.07	1962.5	1982.19	2136.05	GGACAAAGCCCAAACCCTGTTTATTTGTGGCCGTGAAGTTCACCTCCTCC
Mamdc2	MAM domain containing 2	ILMN_1349920	309410	0.716009	0.82392	0.000696623	0.0331142	1283.42	1283.42	1035.88	1076.72	1089.69	1104.51	1281.67	1281.67	1316.78	1346.73	1450.34	1455.25	1484.75	1629.85	CACCAGAGGTAAGAGAAAGGTGTTTTCGTAGAGCCCCAGGGTAGGTCTGT
Sept4	septin 4	ILMN_1376819	287606	0.715766	0.763903	0.00287168	0.0212681	3731.58	3731.58	3170.28	2965.12	2833.26	3255.04	3650.88	4425.48	4004.72	3934.59	4210.27	4383.14	3954.79	4525.66	CACAGTGCATCCAGAGCATGACCCGGCTAGTAGTGAAGGAACGGAATCGC
Ephx1	epoxide hydrolase 1, microsomal	ILMN_1351186	25315	0.715338	0.763011	0.00445857	0.0278633	441.44	441.44	374.031	359.319	401.902	313.594	453.804	502.197	497.647	440.644	480.997	508.441	540.164	489.691	GGTCAAGTACCCCAAACTCATCTCCTATTCCTACATGGAACGTGGGGGCC
Fxyd1	FXYD domain-containing ion transport regulator 1	ILMN_1372940	58971	0.715255	0.696588	0.0218344	0.0302157	1374.32	1374.32	1377.41	1094.67	935.991	998.444	1579.66	1542.35	1740.96	1410.91	1378.03	1536.97	1493.33	1702.22	CCGGTGCAAATTCAACCAACAGCAGAGAACTGGGGAACCCGACGAAGAGG
Mdfic	MyoD family inhibitor domain containing	ILMN_1375168	362325	0.71441	0.7237	0.00868822	0.0228917	199.302	199.302	152.279	154.536	158.672	175.342	205.597	243.332	227.893	209.352	190.081	227.245	224.242	259.488	GCTGCTGTGGAGACGAGATGGGTGATGACTGTAGCTGCCCCTGTGACATG
Rarres2	retinoic acid receptor responder (tazarotene induced) 2	ILMN_1370339	297073	0.714278	0.728193	0.00318728	0.0109881	3863.37	3863.37	2968.81	3287.79	3323.91	2872.19	4136.45	4501.86	4511.64	3944.65	4079.31	4511.64	4114.79	4727.28	GGTAAAGTTCTAGGCCGGATGGTCCACTGCCCAATACTGAAGCAAGGGCC
Limd1	LIM domains containing 1	ILMN_1364831	316101	0.71109	0.747067	0.0117576	0.0442108	137.014	137.014	119.686	112.096	92.9431	121.596	141.951	147.379	154.151	150.943	168.49	164.712	164.756	129.698	TGGAGGTGAGCAGGAGAATGCCTGCACCCAGATAACCCTCACACAGCCTG
Slc30a7	solute carrier family 30 (zinc transporter), member 7	ILMN_1369680	310801	0.709877	0.750106	0.0120764	0.0477089	114.859	114.859	90.6692	111.539	96.0224	77.3531	119.827	137.843	124.097	115.757	126.35	142.804	123.725	132.505	CCTTGAAGCTTGTAGTAGCCCCTGATGCAGACGCCAGGTGGATCTTGAGC
Sst	somatostatin	ILMN_1363280	24797	0.706455	0.688878	0.00880574	0.0143395	3514.9	3514.9	2801.27	2721.29	3200.94	2394.49	3743.39	4450.1	4259.27	3656.66	3618.14	3858.39	4344.69	3867.55	GTCTGAGCCCAACCAGACAGAGAACGATGCCCTGGAGCCTGAGGATTTGC
Pltp	phospholipid transfer protein	ILMN_1361441	296371	0.705769	0.7002	0.00979646	0.0193479	672.335	672.335	509.642	565.534	539.058	513.841	678.682	845.004	741.95	780.547	628.32	725.737	812.573	868.393	CCAACCATGCAGGCTTCGTCACTGTTGGGGCTGACCTCCACTTTGCCAAA
Ndrg1	N-myc downstream regulated 1	ILMN_2040297	299923	0.705699	0.780201	0.00274328	0.033958	1751.13	1751.13	1352.1	1414.21	1459.75	1520.23	1753.42	1941.03	1783.98	1886.16	1817.02	2013.68	2005.13	2332.08	GGTTTTTGGATTCTGTACATTCCGTGGGAACTTGCTTCCCTTTCCTGCCC
Bhlhe40	basic helix-loop-helix family, member e40	ILMN_1374180	79431	0.70424	0.780604	0.0021627	0.0296188	2082.95	2082.95	1858.45	1654.79	1583.32	1740.96	1970.08	2316.2	2200.73	2273.52	2367.37	2296.05	2400.33	2641.49	GCTAAGGTGGTGAGGTAGCCAACACTGGCATGTCTCGGTAGTGGTTTGGG
Pgf	placental growth factor	ILMN_1374315	94203	0.703335	0.748861	0.00212431	0.0153672	364.715	364.715	287.04	299.375	275.788	317.565	351.089	408.536	425.64	391.988	396.231	405.135	432.462	443.018	GGACAGAGCTCGCCTGTGGGCTTTGCCTGTCAGCCTAGAAGTTCACGCTT
RGD1307396	similar to RIKEN cDNA 6330406I15	ILMN_1367232	360757	0.70061	0.695429	0.0055318	0.0115395	104.776	104.776	95.5178	83.8044	80.6415	71.5766	126.188	114.948	119.279	114.179	132.815	109.366	111.593	118.306	CTCAGGGGCAAGCACCCATGAACTTTGCTTAGTACCCTGGCACTCTGGAG
Cd93	CD93 molecule	ILMN_1348939	84398	0.697124	0.736617	0.00417899	0.0219066	1455.94	1455.94	1274.34	1120.45	1187.96	1089.34	1575.41	1483.42	1694.8	1584.53	1696.9	1423.02	1889.83	1714.4	GTGATGGAAGCCAGCTATAAGTATGTTAGACACGAGCTTTCCAGGACCCC
Plekhb1	pleckstrin homology domain containing, family B (evectins) member 1	ILMN_1367748	64471	0.693278	0.805396	0.00162508	0.0465968	5509.1	5509.1	4417.73	4425.48	5007.06	4326.49	5481.24	5984.57	5676.14	5406.01	5808.09	6778.46	6857.86	6790.4	CCTAAGGTTTCCTAGCTGTGGAACAGGTGAGCTCTTTGGGACCTCTGGCC
Ly6c	Ly6-C antigen	ILMN_1360177	56778	0.693144	0.681553	0.0221158	0.0352124	64.8592	64.8592	54.2509	65.4488	45.6606	40.1608	76.3189	77.0397	65.1875	78.7303	67.785	74.7074	75.8708	73.4151	GTGTGTGTTTCTCAGGTGTTAGAAGCTGTAGAGGGCTCTGTAAGACGGAC
Ppic	peptidylprolyl isomerase C	ILMN_1358331	291463	0.692935	0.716021	0.00918214	0.0295823	368.647	368.647	262.318	315.985	291.205	300.542	379.406	428.445	438.093	387.554	342.827	480.997	410.805	464.492	CCCAGTATTTGGGAGGTGCAGGCAGGAGGATCAGAAGTTCAAGGCCAGCC
Rrad	Ras-related associated with diabetes	ILMN_1366091	83521	0.692024	0.677528	0.0135721	0.0212681	115.886	115.886	82.6086	87.1694	95.5901	95.4369	108.654	136.434	152.432	137.963	111.244	125.065	149.557	137.661	ATAGTGCTGACCAGGGAGGCAACTCCAAACGCCATCGAGCCTGGGCCTAT
Pon2	paraoxonase 2	ILMN_1358318	296851	0.692002	0.727664	0.0032086	0.0170064	1991.42	1991.42	1622.73	1394.89	1786.37	1558.15	1965.97	2244.93	2245.66	2267.36	2067.39	2303.67	2436.85	2367.37	CACCTCCGTGCCACCAACCTCTAGGAGTCCACTGAAACAGGGAGTGTTAT
Slc13a3	solute carrier family 13 (sodium-dependent dicarboxylate transporter), member 3	ILMN_1350578	64846	0.690473	0.78494	0.00049617	0.0170064	571.101	571.101	441.057	455.945	454.691	514.088	613.798	577.797	599.907	582.01	653.926	693.991	655.441	695.28	GCTGACACCAGAGGTGGAACCATCACTTCCTCCAGAGGGTGGACATCCGA
Plat	plasminogen activator, tissue	ILMN_1358127	25692	0.689332	0.744019	0.00206685	0.0170064	8544.72	8544.72	7086.57	6262.47	6976.01	7068.89	9366.9	10092.2	8449.64	8941.01	9878.87	10716.1	10326	8866.55	GACCAAAGTCCACCCTTCCTGGACCACTATTTTGTACACTGAACCACAAG
Fzd1	frizzled family receptor 1	ILMN_1350645	58868	0.687323	0.747943	0.00679323	0.0440399	438.378	438.378	325.485	342.41	368.457	370.372	400.69	491.28	501.717	492.075	423.04	532.884	543.309	556.415	CTTACTTCTCAGCAGCACATTCTGAGGGAGGAGCAGTCACACCCCCACAG
Vsnl1	visinin-like 1	ILMN_1650420	24877	0.687173	0.74444	0.0010641	0.0108564	1927.65	1927.65	1571.83	1532.63	1641.24	1428.76	2005.13	2204.62	2075.09	2005.13	2476.76	2063.88	2198.48	2254.35	CAAAGAAGCTGCAAAAAGCGACCCTTCCATTGTATTACTCCTGCAGTGCG
Lamb2	laminin, beta 2	ILMN_1365992	25473	0.682942	0.763558	0.00134944	0.0212681	1103.82	1103.82	829.058	915.654	916.528	895.58	1177.21	1051.9	1296.25	1142.04	1199.84	1303.84	1398.6	1309.16	AAACTGTGAGGGCGTTGGCTGAACGGAAGGCTGAAGGTGTTCTGGCCGCA
Cd302	CD302 molecule	ILMN_1349873	295629	0.682828	0.669639	0.0335311	0.0480596	1016.93	1016.93	905.635	969.068	750.945	571.641	1191.54	1264.37	1099.95	1130.62	1026.54	1345.93	1045.89	1199.25	CTGGACTGAGAGTTTGGGAACATCAGACGAGCACACTGAACACCTTGACA
Spp1	secreted phosphoprotein 1	ILMN_1352642	25353	0.682681	0.759527	0.00190887	0.0236899	14729.2	14729.2	12364.7	10676.2	11655.8	12742.6	16159.2	17027.3	13967.4	15330.1	17783.1	18323.6	16094	17212.5	CAGCCTGGAACATCAGAGCCACGAGTTTCACAGCCATGAGGACAAGCTAG
Tmem123	transmembrane protein 123	ILMN_1375096	363013	0.681555	0.7072	0.0127889	0.0379398	581.582	581.582	406.262	438.093	478.953	507.187	580.33	711.605	608.526	687.816	559.995	703.325	624.236	814.968	CTGCTTCCTGTGCAAAATACAGGTCAGGGCCTTGAGGCAATGAGGACCTC
Anxa4	annexin A4	ILMN_1349705	79124	0.681011	0.768765	0.00208901	0.0318748	4009.53	4009.53	3200.94	3248.73	3354.93	3125.81	3801.79	4561.4	4104.4	4386.59	4104.4	4806.46	4906.11	5238.52	GAGTGGACTCGGCCAAGGTTGTCCTGGTAATGAGATGCTCTGGGTGTGGC
Dock1	dedicator of cyto-kinesis 1	ILMN_1368742	309081	0.678358	0.752872	0.00171601	0.0212681	1264.42	1264.42	1016.5	1125.58	937.693	972.599	1348.39	1391.85	1274.34	1358.01	1638.79	1512.34	1517.75	1309.99	CCCATACACCACCAGAGGTGGTTTCCCTTGGGTGGCTTCTCTGTGTGTAC
Dennd2a	DENN/MADD domain containing 2A	ILMN_1361727	312257	0.676193	0.7789	0.00228471	0.0455563	186.458	186.458	136.128	136.086	163.099	170.155	182.83	205.921	197.629	187.729	229.113	235.153	223.619	204.111	GCGCAGGCAAGATGCCAAAGGTCTGTTTGAAGTCCGAGCCCAGGAGTACC
Lhfp	lipoma HMGIC fusion partner	ILMN_1374873	499615	0.675099	0.780528	0.00180282	0.0386541	2024.29	2024.29	1553.95	1459.75	1921.3	1639.77	1986.65	2109.64	2228.54	2061.55	2356.08	2487.75	2339.39	2509.16	CCACGCCACTGCACAGGGGGTCAGCTGTGTACTGTTGCTCCTGTTTCTTT
Gpr126	G protein-coupled receptor 126	ILMN_1375120	308376	0.66972	0.781576	0.00213379	0.0482907	404.262	404.262	298.885	313.855	359.831	333.791	372.03	437.427	437.427	424.161	454.01	448.238	545.604	504.407	GTCCCTGTCAAAACTGACCCATGCTGGTGGAGAGCAGACATCAATCATCC
Fbln5	fibulin 5	ILMN_1361708	29158	0.66791	0.679562	0.00214884	0.00620857	3494.66	3494.66	2810.34	2444.65	3060.38	2474.37	3680.44	3813.43	4128.31	4210.27	3575.72	4203.54	4128.31	4212.99	CTTGCATGTGCTGAGAAGGCTATGGGAACACGTCACAGCAGGATCAAAGG
Adamts9	a disintegrin-like and metalloprotease (reprolysin type) with thrombospondin type 1 motif, 9	ILMN_1358241	312566	0.667094	0.734614	0.00289164	0.0267659	199.309	199.309	150.228	159.525	167.225	152.132	218.925	193.565	252.039	196.009	213.835	235.31	266.778	229.343	AGCCTCTGTTCCGTTTCATGTGATCTCTGGGAAGAACTATGCTGCCTTGG
Gpr37l1	G protein-coupled receptor 37-like 1	ILMN_1359976	252939	0.666976	0.743309	0.00258658	0.0287658	2028.89	2028.89	1718.27	1653.8	1600.34	1462	2110.53	2438.59	2317.71	1825.87	2297.82	2438.59	2604.21	2302.32	TAGCTCCCTATCCTGGACCAGGCACTTCTAGGGGGGCTCACCTAACCAAG
Mrgprb4	MAS-related GPR, member B4	ILMN_1361593	404658	0.666236	0.684759	0.00560436	0.0180179	1486.73	1486.73	1177.92	1062.77	1329.93	1030.61	1909.75	1593.66	1583.32	1619.52	1526.22	1580.81	1898.59	1901.24	CATGGTTCTTTTTGTGTCCAGCCTAGCCCTCTTGGCCAAAATCATCTGTG
Tnfaip8	tumor necrosis factor, alpha-induced protein 8	ILMN_1357231	307428	0.664961	0.792737	0.00114631	0.0454224	173.371	173.371	137.022	130.816	146.673	146.332	184.549	171.439	178.863	172.141	203.668	210.679	188.154	243.725	TGCACGACATCATTCAGCGCCACCTTACCGCCAAGTCTCACGGACGGGTT
Galnt7	UDP-N-acetyl-alpha-D-galactosamine:polypeptide N-acetylgalactosaminyltransferase 7 (GalNAc-T7)	ILMN_1370216	29750	0.661471	0.71492	0.00658405	0.0362919	72.9331	72.9331	61.2145	50.9072	68.2954	48.9815	80.5429	81.8397	77.7216	77.8923	99.7854	73.9924	86.6086	85.1527	ACAGTGTGTGACGGGAACGGAAGAAGCCAACAGTCCACCTGCGGACAAGT
Cp	ceruloplasmin (ferroxidase)	ILMN_1364744	24268	0.658179	0.686449	0.0108671	0.0349531	114.487	114.487	103.1	86.8423	85.9025	77.4408	114.832	112.059	155.974	133.651	131.794	114.082	138.23	152.712	TACATAGTCCACTTACACCTGCACTGAAAGGACTCTGCAAAGTGGCAACA
S100b	S100 calcium binding protein B	ILMN_1373043	25742	0.653813	0.742173	0.00196652	0.0267659	4921.2	4921.2	3530.64	3677.41	4344.69	3964.69	4561.4	5481.24	5362.36	5498.07	5271.19	6202.05	5850.01	6399.54	GGACACGGACAGAGGAGGGCACTGGAGAGAGTGTCAGGTCTTTTTCTAGC
S100a16	S100 calcium binding protein A16	ILMN_1649818	361991	0.653673	0.682618	0.000320444	0.00152733	1404.1	1404.1	1018.04	1014.93	1097.96	1168.21	1533.43	1521.44	1659.54	1576.48	1512.34	1744.86	1620.13	1697.88	GGCCCCCAAGACTTTTCCCACTTGTCGAGTCTGTGTGCTCTTGCAGTGTC
Fbln2	fibulin 2	ILMN_1350146	282583	0.65249	0.698132	0.00278427	0.0170944	4554.78	4554.78	3482.98	3148.28	3799.3	3620.95	4383.14	5129.82	5266.93	5362.36	4854.7	5070.46	6386.73	5293.78	TGCTCCCGCCTTTGCTGGGGACACCATCTCACTGACCATCACCAAGGGTA
Tmprss5	transmembrane protease, serine 5	ILMN_1371325	266681	0.639359	0.633722	0.00783011	0.0163698	950.736	950.736	906.494	537.021	754.08	667.305	1149.58	1088.82	1090.97	1112.24	1171.84	999.719	1124.51	1112.78	CCTCCGTGAAGCAGAGGTCTACAAGGTAAGAAGGATGGAGTTGGGTTAGG
Ppap2b	phosphatidic acid phosphatase type 2B	ILMN_1361266	192270	0.639008	0.715469	0.00157448	0.0180785	3577.31	3577.31	2854.78	2452.36	2805.18	2936.99	3964.69	3991.81	3604.73	3858.39	3729.34	4614.65	4058.42	4952.99	GTGTCCTTCCAAGCAAGGTCCCACTCTAGCCAGTAGACAAGGTCCCTTCT
Kif19	kinesin family member 19	ILMN_1364900	303659	0.636201	0.708316	0.00465773	0.0366059	116.083	116.083	83.5139	90.2474	80.1365	103.868	145.144	117.715	134.06	108.809	155.244	142.314	146.274	118.495	AAAAAGGGAGGAGTCACTGGAGGCCAAGAGGAGGAAGCGGAGGTCTCGGT
