# Supplementary material for: Subgroup-Elimination Transcriptomics Identifies Signaling Proteins that Define Subclasses of TRPV1-Positive Neurons and a Novel Paracrine Circuit
Source: PLoS One. 2014 Dec 31;9(12):e115731. doi: 10.1371/journal.pone.0115731 (PMC4281118; doi:10.1371/journal.pone.0115731)
Supplement: S3 Table — All genes detected with RNA-Seq in sensory ganglia (>0.1 RPKM, 13095 genes). (XLSX) [file pone.0115731.s005.xlsx]

## Sheet: Table_S3
Symbol	Chr	Strand	Start	End	FC.Seq	padj.Seq	RPKM.Average	RPKM.DMSO	RPKM.RTX	RawReads.Average	RawReads.DMSO	RawReads.RTX	RPKM_120726_DMSO	RPKM_120727_DMSO	RPKM_120730_DMSO	RPKM_120726_RTX	RPKM_120727_RTX	RPKM_120730_RTX	RawReads_120726_DMSO	RawReads_120727_DMSO	RawReads_120730_DMSO	RawReads_120726_RTX	RawReads_120727_RTX	RawReads_120730_RTX
Polr2l	chr1	-	220932289	220934297	9.83186	0.00211099	1.145	2.14333	0.146667	13	24	2	2.78	1.81	1.84	0.24	0.2	0	26	20	26	2	4	0
Cartpt	chr2	-	49285118	49287138	8.94188	3.72486e-38	9.865	17.8633	1.86667	254.5	455	54	18.97	18.99	15.63	1.17	1.83	2.6	398	470	497	22	83	57
Mirlet7c-2	chr7	+	126300921	126301015	8.41693	0.372454	1.34167	2.41667	0.266667	4.16667	7.33333	1	0.85	3.6	2.8	0	0.39	0.41	2	10	10	0	2	1
Iapp	chr4	+	240724563	240729478	7.5353	4.63585e-26	19.5033	34.6233	4.38333	174.667	307	42.3333	25.22	39.25	39.4	1.43	4.09	7.63	177	325	419	9	62	56
Crh	chr2	-	124182919	124184783	7.45991	1.03365e-23	3.76667	6.71	0.823333	139.5	241.333	37.6667	6.28	9.18	4.67	0.41	1.13	0.93	188	324	212	11	73	29
Mirlet7e	chr1	+	60624039	60624131	6.86973	0.11073	1.43667	2.59667	0.276667	4.16667	7.66667	0.666667	0.43	4.78	2.58	0	0	0.83	1	13	9	0	0	2
Hal	chr7	+	34391142	34421405	6.72849	6.18829e-13	1.11333	1.96667	0.26	74.6667	131	18.3333	1.73	1.92	2.25	0.06	0.21	0.51	92	120	181	3	24	28
Mir3546	chr15	+	37500034	37500149	5.05531	0.960621	0.375	0.62	0.13	1.33333	2.33333	0.333333	0.35	0.59	0.92	0.39	0	0	1	2	4	1	0	0
Ptgdr	chr15	-	22066550	22073452	4.97677	1.9806e-13	3.14833	5.29333	1.00333	110.5	180.667	40.3333	3.35	6.44	6.09	0.33	1.26	1.42	90	204	248	8	73	40
Ptgdrl	chr15	-	21966355	22073512	4.87064	2.72877e-16	3.59333	6.01333	1.17333	153.167	250	56.3333	4.02	7.23	6.79	0.48	1.38	1.66	132	280	338	14	98	57
Nos1	chr12	-	46049288	46209569	4.60918	3.2786e-21	1.78333	2.96333	0.603333	253	416.333	89.6667	2.84	3.28	2.77	0.42	0.47	0.92	325	443	481	43	116	110
Slc16a12	chr1	-	260199459	260222109	4.60798	7.39152e-28	8.93667	14.64	3.23333	533.833	856.667	211	13.72	13.85	16.35	2.79	3.4	3.51	643	766	1161	117	344	172
Rplp2	chr1	+	221345392	221347663	4.52211	0.0908364	1.02333	1.75667	0.29	12.3333	21.3333	3.33333	2.74	1.6	0.93	0.42	0.09	0.36	29	20	15	4	2	4
Mrgprd	chr1	+	225355623	225356582	4.36121	3.15488e-31	27.7583	45.63	9.88667	824.833	1328.67	321	48.26	49.86	38.77	8.37	9.27	12.02	1160	1414	1412	180	481	302
Trpv1	chr10	+	59538296	59563441	4.06672	1.40261e-35	64.2717	103.907	24.6367	5750.17	9105.67	2394.67	102.52	102.92	106.28	21.99	24.5	27.42	7274	8616	11427	1396	3754	2034
Mrgprx3	chr1	-	104362403	104387707	3.84499	1.64985e-25	20.8017	32.9833	8.62	849.833	1330	369.667	30.02	31.58	37.35	8.4	7.78	9.68	967	1200	1823	242	541	326
Lmx1a	chr13	+	90560341	90699341	3.84215	3.91447e-11	1.43167	2.27333	0.59	143.833	227.333	60.3333	2.48	2.02	2.32	0.59	0.42	0.76	202	194	286	43	73	65
Cldn16	chr11	+	83013684	83033153	3.77375	0.00413578	0.625	1	0.25	29.8333	46.6667	13	0.98	0.99	1.03	0.3	0.27	0.18	37	44	59	10	22	7
Gfra3	chr18	-	27205217	27233490	3.60606	8.32158e-28	31.345	49.7233	12.9667	2005.67	3079.67	931.667	53.63	51.98	43.56	12.19	14.29	12.42	2738	3131	3370	557	1575	663
Lpar3	chr2	+	270634773	270679443	3.58245	1.38274e-22	10.5667	16.5333	4.6	788	1203.33	372.667	16.63	15.35	17.62	3.52	4.61	5.67	977	1064	1569	185	585	348
Hprt1	chrX	-	152821947	152854122	3.50117	3.27745e-07	0.886667	1.34	0.433333	31.1667	48.3333	14	2.02	0.97	1.03	0.4	0.06	0.84	62	35	48	11	4	27
Mir338	chr10	-	108793410	108793475	3.47225	0.954284	1.11333	1.84	0.386667	2	3	1	5.52	0	0	0	0.57	0.59	9	0	0	0	2	1
LOC499715	chr2	-	261345991	261377188	3.41619	0.365013	0.32	0.516667	0.123333	9.5	15	4	0.84	0.31	0.4	0.09	0.09	0.19	21	9	15	2	5	5
Wfdc15b	chr3	-	166791637	166792021	3.39719	0.481197	1.20833	2.05	0.366667	7.33333	12	2.66667	3.92	1.74	0.49	0.21	0.35	0.54	21	11	4	1	4	3
Trpc4	chr2	+	163157119	163282064	3.37291	2.07044e-06	0.916667	1.42	0.413333	92.5	137.667	47.3333	1.55	1.11	1.6	0.34	0.5	0.4	121	102	190	24	85	33
Npff	chr7	-	141919079	141919868	3.36176	0.331328	0.698333	1.12333	0.273333	10.3333	15.3333	5.33333	0.91	1.38	1.08	0.1	0.55	0.17	10	18	18	1	13	2
Pnmal1	chr1	+	80140829	80143488	3.35439	0.00010531	1.13	1.78	0.48	64.3333	97	31.6667	2.12	1.86	1.36	0.54	0.59	0.31	97	100	94	22	58	15
Sh2d2a	chr2	+	206622869	206629299	3.29185	0.0943428	0.376667	0.6	0.153333	20.1667	29	11.3333	0.74	0.33	0.73	0.03	0.36	0.07	29	15	43	1	30	3
Vwa5a	chr8	+	42430364	42463799	3.29064	1.00548e-15	2.565	2.69667	2.43333	523.667	508.333	539	1.97	2.86	3.26	2.01	3.22	2.07	292	500	733	266	1030	321
Tcf15	chr3	+	153992077	153998337	3.28375	1.869e-08	0.911667	1.44667	0.376667	27	42.3333	11.6667	2.04	1.32	0.98	0.45	0.26	0.42	51	39	37	10	14	11
Tac1	chr4	+	33499891	33507861	3.25093	2.86684e-26	256.38	386.463	126.297	8495	12335.7	4654.33	380.64	383.25	395.5	107.83	144.13	126.93	9836	11684	15487	2493	8041	3429
Ewsr1	chr4	+	24535689	24564165	3.19109	0.000102577	1.17	0.853333	1.48667	84.3333	58	110.667	0.5	1.18	0.88	1.76	1.58	1.12	27	75	72	85	184	63
Slc51a	chr11	+	74617803	74632201	3.19078	4.98124e-14	7.225	11	3.45	361.833	538	185.667	11.71	10.67	10.62	3.27	3.25	3.83	468	503	643	117	280	160
Zic5	chr15	-	112280174	112286885	3.17184	3.2955e-17	8.985	13.92	4.05	513.167	768.667	257.667	30.36	7.62	3.78	5.66	2.92	3.57	1553	460	293	259	323	191
Mir664-2	chr13	+	107866605	107866663	3.08333	0.549957	0.945	1.37667	0.513333	1.66667	2.66667	0.666667	0.69	1.17	2.27	1.54	0	0	1	2	5	2	0	0
Clec4a	chr4	+	223068559	223086037	3.05775	0.317168	0.208333	0.31	0.106667	5.33333	8.33333	2.33333	0	0.61	0.32	0.11	0.02	0.19	0	15	10	2	1	4
Amdhd1	chr7	-	34427627	34471274	3.03797	3.3365e-09	4.44667	6.75667	2.13667	177.5	266.333	88.6667	6.45	7.47	6.35	2.4	1.75	2.26	207	283	309	69	121	76
Mir23a	chr19	+	36294770	36294844	3.03079	0.99269	0.688333	1.17667	0.2	1.33333	2.33333	0.333333	2.16	1.37	0	0.6	0	0	4	3	0	1	0	0
Lst1	chr20	-	7249282	7252477	3.01325	0.874983	0.213333	0.326667	0.1	3	4.66667	1.33333	0	0.62	0.36	0.21	0.09	0	0	8	6	2	2	0
Mir423	chr10	+	62796752	62796830	3.00296	0.960621	0.838333	1.40667	0.27	1.83333	3	0.666667	2.05	2.17	0	0.57	0.24	0	4	5	0	1	1	0
LOC257642	chr14	-	46829184	46829722	2.99627	3.61617e-21	31.1117	48.09	14.1333	487.667	747.333	228	78.83	33.12	32.32	29.45	9.89	3.06	1059	525	658	354	287	43
Mir181c	chr19	-	36267311	36267416	2.97897	1	0.196667	0.273333	0.12	0.666667	1	0.333333	0	0.32	0.5	0	0	0.36	0	1	2	0	0	1
Vps37c	chr1	+	233807469	233832542	2.93024	0.0438581	0.361667	0.563333	0.16	27.3333	42.3333	12.3333	1.06	0.28	0.35	0.15	0.07	0.26	70	22	35	9	10	18
Adcyap1	chr9	-	121157241	121162440	2.89962	4.68371e-18	33.5767	49.7433	17.41	1351.67	1940.67	762.667	49.21	47.15	52.87	14.17	18.16	19.9	1549	1751	2522	399	1234	655
Slco1a5	chr4	-	240661028	240719895	2.88812	0.0452303	0.205	0.31	0.1	18.1667	26	10.3333	0.33	0.31	0.29	0.11	0.13	0.06	23	25	30	7	20	4
Mir3576	chr6	-	143040169	143040283	2.88111	0.9259	0.29	0.45	0.13	0.833333	1.33333	0.333333	1.05	0.3	0	0.39	0	0	3	1	0	1	0	0
Kcnip1	chr10	-	18443846	18821334	2.8592	2.84769e-18	31.5467	46.5033	16.59	1714.17	2487.67	940.667	41.98	44.81	52.72	15.02	14.64	20.11	1793	2258	3412	574	1350	898
Ghrh	chr3	+	158251824	158270812	2.82934	0.645281	0.36	0.576667	0.143333	6.5	10.3333	2.66667	0.99	0.22	0.52	0.15	0.09	0.19	15	4	12	2	3	3
Coch	chr6	+	81924171	81928281	2.78107	0.766762	0.245	0.376667	0.113333	5	7.33333	2.66667	0.37	0.47	0.29	0.14	0.14	0.06	6	9	7	2	5	1
Wbp11	chr4	-	234414447	234427819	2.77979	0.185899	0.268333	0.416667	0.12	19.6667	30.3333	9	0.67	0.27	0.31	0.09	0.06	0.21	42	20	29	5	8	14
Acot5	chr6	-	117987407	117994244	2.7475	0.242451	0.313333	0.476667	0.15	17.6667	26.3333	9	0.54	0.58	0.31	0.1	0.12	0.23	25	32	22	4	12	11
Rgs14	chr17	-	11887270	11901352	2.71982	9.24192e-06	1.35167	2.01333	0.69	119.5	171.667	67.3333	2.42	2.02	1.6	0.64	0.7	0.73	172	170	173	41	107	54
Cd72	chr5	-	63468967	63476319	2.71544	8.52197e-06	2.99333	4.37667	1.61	140.667	196	85.3333	4.99	4.09	4.05	1.4	1.9	1.53	184	178	226	46	151	59
Ramp3	chr14	+	80555482	80572981	2.71099	2.78634e-14	20.5733	30.63	10.5167	773.667	1111.33	436	38.49	31.44	21.96	10.66	10.18	10.71	1179	1136	1019	292	673	343
Cxcl5	chr14	-	18770999	18771910	2.68791	0.385569	1.18667	1.79667	0.576667	14.5	21	8	2.47	1.22	1.7	0.57	0.67	0.49	24	14	25	5	14	5
Aldh18a1	chr1	-	266505499	266537718	2.68754	0.00616892	0.55	0.826667	0.273333	53.3333	79.3333	27.3333	1.78	0.19	0.51	0.32	0.13	0.37	153	19	66	25	24	33
LOC100910318	chr10	-	34808875	34813122	2.67177	0.0937639	0.543333	0.79	0.296667	16.3333	23	9.66667	1.59	0.51	0.27	0.34	0.19	0.36	42	16	11	8	11	10
Mir221	chrX	+	4475295	4475403	2.66807	0.85001	1.15833	1.75333	0.563333	3.66667	5.33333	2	2.96	1.57	0.73	0.83	0.51	0.35	8	5	3	2	3	1
Mir3593	chr6	-	86193848	86193938	2.66772	0.713933	2.25667	3.45667	1.05667	6	9.33333	2.66667	4.43	3.01	2.93	1.49	0.41	1.27	10	8	10	3	2	3
Magea11	chrX	+	141875018	141880226	2.63776	0.0908364	0.485	0.703333	0.266667	24.5	35	14	0.86	0.73	0.52	0.32	0.2	0.28	36	36	33	12	18	12
Mirlet7a-2	chr8	+	44228466	44228561	2.6281	0.936628	0.891667	1.36	0.423333	2.66667	4.33333	1	0	2.14	1.94	0.47	0	0.8	0	6	7	1	0	2
RGD1309870	chr14	+	91374634	91399177	2.60191	0.841465	0.205	0.303333	0.106667	5	6.66667	3.33333	0.27	0.46	0.18	0.12	0.2	0	5	10	5	2	8	0
Gnat3	chr4	-	13811226	13861527	2.58555	0.098327	0.208333	0.296667	0.12	10.1667	14.3333	6	0.5	0.2	0.19	0.13	0.07	0.16	21	10	12	5	6	7
Olr454	chr3	+	79683245	79684180	2.57158	0.330018	0.503333	0.726667	0.28	12.8333	18.6667	7	1.54	0.33	0.31	0.72	0.12	0	36	9	11	15	6	0
Rlim	chrX	-	74567730	74583626	2.56793	0.00845148	0.826667	1.17667	0.476667	51.8333	72.3333	31.3333	1.99	0.76	0.78	0.61	0.32	0.5	106	48	63	29	37	28
Ephx3	chr7	-	14368556	14373864	2.56248	0.490991	0.23	0.353333	0.106667	11	16.3333	5.66667	0.52	0.34	0.2	0.06	0.09	0.17	21	16	12	2	8	7
Chrna6	chr16	+	68486608	68493308	2.55907	7.43077e-15	34.05	48.6467	19.4533	1922.83	2623.67	1222	50.32	46.66	48.96	17.31	22.65	18.4	2206	2413	3252	679	2144	843
Reg3a	chr4	+	174183721	174186487	2.5567	0.162614	0.971667	1.42	0.523333	28	39.6667	16.3333	1.45	1.45	1.36	0.54	0.53	0.5	33	39	47	11	26	12
Kcnk2	chr13	-	112318473	112512344	2.54965	4.00433e-12	7.31167	10.5133	4.11	747.833	1047.67	448	11.15	10.37	10.02	3.74	3.74	4.85	909	997	1237	273	658	413
RGD1564163	chr5	+	151413457	151414446	2.54883	0.0967989	0.526667	0.79	0.263333	12.8333	19	6.66667	0.99	0.76	0.62	0.44	0.21	0.14	20	18	19	8	9	3
Cdc6	chr10	+	86614893	86628265	2.53277	0.0731661	0.461667	0.666667	0.256667	39	55.3333	22.6667	0.67	0.6	0.73	0.22	0.23	0.32	45	47	74	13	33	22
Mir26a	chr8	+	126931592	126931681	2.53021	1	0.531667	0.896667	0.166667	1.16667	2	0.333333	2.69	0	0	0.5	0	0	6	0	0	1	0	0
Fam100a	chr10	+	10100961	10105726	2.52295	0.33745	0.24	0.356667	0.123333	10.3333	14.6667	6	0.36	0.31	0.4	0.2	0.17	0	12	12	20	6	12	0
Sox15	chr10	+	56006152	56009141	2.51769	0.577582	0.418333	0.643333	0.193333	9	14	4	1.15	0.4	0.38	0.23	0.05	0.3	22	9	11	4	2	6
Cpne5	chr20	-	8664244	8745116	2.51607	2.50228e-07	1.655	2.39667	0.913333	224.5	313.333	135.667	2.37	2.79	2.03	0.85	0.94	0.95	255	354	331	82	218	107
Tnni3k	chr2	-	279730855	279999097	2.50873	0.00042946	1.14167	1.63	0.653333	109.667	149.667	69.6667	1.63	1.54	1.72	0.33	0.74	0.89	121	135	193	22	118	69
Galntl6	chr16	+	34381662	35619230	2.48569	0.0682126	0.663333	0.943333	0.383333	38.3333	49.6667	27	2.17	0.35	0.31	0.39	0.47	0.29	106	20	23	17	49	15
Mir134	chr6	+	143046904	143046976	2.47632	1	0.336667	0.496667	0.176667	0.666667	1	0.333333	0.55	0.94	0	0	0	0.53	1	2	0	0	0	1
Asb9	chrX	-	32074331	32110290	2.47566	0.503026	0.463333	0.683333	0.243333	13.5	19.6667	7.33333	0.75	0.78	0.52	0.42	0.19	0.12	18	22	19	9	10	3
Ipcef1	chr1	-	44896239	44967362	2.47217	0.00228955	1.82167	2.58667	1.05667	87.1667	119	55.3333	2.44	3.14	2.18	0.86	1.09	1.22	92	140	125	29	89	48
Gsdma	chr10	+	86378928	86391418	2.46459	0.300134	0.238333	0.346667	0.13	22.3333	30.6667	14	0.37	0.37	0.3	0.14	0.17	0.08	27	32	33	9	27	6
Kcnj5	chr8	-	32718819	33510083	2.46288	6.46203e-07	6.59	9.37667	3.80333	259.667	353.667	165.667	7.05	10.54	10.54	3.29	4.64	3.48	211	372	478	88	300	109
Pddc1	chr1	-	220869370	220874744	2.45945	0.296788	0.578333	0.863333	0.293333	17.8333	27	8.66667	1.54	0.47	0.58	0.25	0.07	0.56	42	15	24	6	4	16
Ccl24	chr12	+	26145932	26149929	2.45281	0.179174	0.648333	0.946667	0.35	29.1667	41.3333	17	0.99	1.18	0.67	0.34	0.32	0.39	36	51	37	11	25	15
Spata32	chr10	-	91062288	91073123	2.44974	0.0216913	1.62833	2.35667	0.9	61.3333	86.6667	36	1.64	2.34	3.09	0.62	0.94	1.14	47	79	134	16	58	34
LOC680045	chr8	+	116565953	116575596	2.4258	0.780033	0.305	0.45	0.16	6.66667	10.3333	3	0.23	0.35	0.77	0.26	0.05	0.17	4	7	20	4	2	3
Trpc3	chr2	-	142945396	143011755	2.41588	2.37302e-12	12.315	17.5767	7.05333	1334.17	1860.33	808	15.97	18.88	17.88	6.52	6.51	8.13	1364	1903	2314	498	1200	726
Rgs4	chr13	-	92682956	92689247	2.41391	5.18639e-15	561.037	781.99	340.083	52814.8	70648.3	34981.3	751.27	786.39	808.31	314.88	376.02	329.35	54832	67715	89398	20562	59253	25129
Dupd1	chr15	+	2747987	2787603	2.3804	0.647976	0.225	0.34	0.11	8	12	4	0.14	0.55	0.33	0.08	0.08	0.17	4	18	14	2	5	5
Sepw1	chr1	-	78799172	78804245	2.3575	0.00626818	3.465	5	1.93	72.5	100.667	44.3333	8.06	3.56	3.38	1.99	1.71	2.09	140	73	89	31	64	38
Mylpf	chr1	+	205649566	205652321	2.35264	0.845998	0.281667	0.413333	0.15	5.66667	8.33333	3	0.31	0.48	0.45	0.21	0.12	0.12	5	9	11	3	4	2
Krt75	chr7	-	141019966	141028601	2.34937	0.00212955	1.56833	2.25	0.886667	89	117.667	60.3333	2.44	2.27	2.04	0.62	1.37	0.67	105	115	133	24	127	30
Pfn2	chr2	-	167359671	167365375	2.34622	0.00014363	1.09667	1.48667	0.706667	61.3333	80.3333	42.3333	3.05	0.76	0.65	0.62	0.44	1.06	149	44	48	27	46	54
Foxs1	chr3	-	154809501	154810770	2.34407	0.00014363	2.70667	3.83333	1.58	112.667	153.333	72	3.3	3.78	4.42	1.16	1.81	1.77	105	142	213	33	124	59
Grik1	chr11	-	31426627	31828315	2.34312	1.30342e-13	75.1217	104.193	46.05	8068.33	10789.7	5347	93.09	101.65	117.84	38.46	49.77	49.92	7695	9913	14761	2844	8883	4314
Mir138-1	chr8	+	130886768	130886866	2.31372	1	0.616667	0.976667	0.256667	1.83333	2.66667	1	2.04	0.35	0.54	0	0.38	0.39	5	1	2	0	2	1
Mir336	chr10	+	35121530	35121625	2.30546	1	0.275	0.42	0.13	1	1.33333	0.666667	0	0.71	0.55	0	0.39	0	0	2	2	0	2	0
Rsg1	chr5	+	163450671	163451619	2.30208	0.730417	0.571667	0.846667	0.296667	9.5	12.3333	6.66667	1.32	0.86	0.36	0.09	0.58	0.22	17	13	7	1	16	3
H2afj	chr4	+	235025171	235025655	2.29733	0.579236	0.288333	0.43	0.146667	3.66667	5.66667	1.66667	0.66	0.63	0	0.28	0	0.16	8	9	0	3	0	2
Pfn2	chr2	-	167451901	167457604	2.29568	0.000446787	1.02167	1.37667	0.666667	57.1667	74.3333	40	2.83	0.69	0.61	0.55	0.41	1.04	138	40	45	24	43	53
Rxfp1	chr2	-	197738113	197930308	2.28759	0.0094112	0.751667	1.04	0.463333	54.8333	72.3333	37.3333	1.13	0.94	1.05	0.43	0.52	0.44	64	63	90	22	64	26
Impad1	chr17	-	91854047	91880941	2.27209	3.91277e-05	0.39	0.523333	0.256667	75.6667	101	50.3333	0.74	0.35	0.48	0.23	0.16	0.38	119	67	117	33	54	64
Mir130a	chr3	-	78661697	78661784	2.25678	1	0.616667	0.916667	0.316667	1.33333	2	0.666667	2.75	0	0	0.51	0	0.44	6	0	0	1	0	1
LOC317165	chr18	+	40500379	40517959	2.25517	0.509381	0.345	0.49	0.2	14.1667	19	9.33333	0.96	0.22	0.29	0.19	0.19	0.22	33	9	15	6	14	8
Cldn10	chr15	+	107450003	107539150	2.25474	0.219244	0.756667	1.06	0.453333	31.6667	44.6667	18.6667	0.36	1.81	1.01	0.47	0.31	0.58	12	71	51	14	22	20
Murc	chr5	+	68926895	68934739	2.25091	0.372454	0.658333	0.94	0.376667	23.3333	31.6667	15	1.03	0.72	1.07	0.21	0.46	0.46	28	23	44	5	27	13
Acot4	chr6	-	118021324	118026536	2.21153	0.0226147	0.978333	1.37333	0.583333	79.5	105.667	53.3333	1.26	1.22	1.64	0.38	0.75	0.62	77	88	152	21	99	40
Dr1	chr14	-	1616256	1627609	2.20064	0.185464	0.245	0.333333	0.156667	21.6667	28.6667	14.6667	0.48	0.38	0.14	0.09	0.1	0.28	36	34	16	6	16	22
Oprk1	chr5	-	18519763	18533798	2.19008	9.04646e-05	5.275	7.19333	3.35667	229.167	302	156.333	6.37	6.52	8.69	3.29	3.65	3.13	212	256	438	98	262	109
Dusp11	chr4	-	182192156	182206188	2.18725	0.780033	0.221667	0.316667	0.126667	7.5	9.66667	5.33333	0.68	0.18	0.09	0.08	0.16	0.14	19	6	4	2	10	4
Nnat	chr3	-	161553358	161555819	2.18599	1.47096e-10	42.9883	60.0133	25.9633	1850	2459.67	1240.33	65.15	62.07	52.82	24.25	29.06	24.58	2201	2474	2704	733	2120	868
Padi3	chr5	-	163015782	163042857	2.18185	0.22632	0.311667	0.45	0.173333	29.6667	41	18.3333	0.76	0.21	0.38	0.14	0.16	0.22	59	19	45	10	27	18
Bglap	chr2	-	207144714	207145691	2.17769	0.687157	0.668333	0.94	0.396667	10.1667	14	6.33333	0.83	1.12	0.87	0.65	0.38	0.16	10	16	16	7	10	2
Mrpl1	chr8	+	54994572	55084745	2.17534	0.431914	0.628333	0.553333	0.703333	20.5	18.3333	22.6667	0.63	0.44	0.59	0.54	0.36	1.21	17	14	24	13	21	34
Mrpl30	chr9	+	44181229	44191988	2.172	0.815098	0.231667	0.333333	0.13	7.5	11	4	0.4	0.34	0.26	0.24	0.05	0.1	11	11	11	6	3	3
Gal	chr1	-	225520966	225525829	2.17152	2.58256e-06	16.2533	22.6267	9.88	360.833	476	245.667	24.58	23.77	19.53	8.62	11.44	9.58	427	487	514	134	429	174
Zpbp2	chr10	+	86310808	86319305	2.16689	0.425662	0.455	0.626667	0.283333	20.3333	28.6667	12	0.34	0.8	0.74	0.16	0.13	0.56	12	34	40	5	10	21
Ankrd37	chr16	+	49189582	49192471	2.16623	0.152644	1.80667	2.47	1.14333	45.5	58	33	1.95	3.13	2.33	0.41	1.51	1.51	37	70	67	7	62	30
Pex11g	chr12	-	4163473	4170562	2.16334	0.251565	0.686667	0.983333	0.39	25	33.6667	16.3333	1.01	1.27	0.67	0.27	0.47	0.43	29	43	29	7	29	13
LOC100360933	chr1	-	144258212	144262014	2.16321	0.82595	0.368333	0.55	0.186667	7.66667	11	4.33333	0.98	0.29	0.38	0.13	0.16	0.27	17	6	10	2	6	5
C6	chr2	+	73494910	73562334	2.16117	0.0367728	0.783333	1.06667	0.5	70	95.3333	44.6667	0.95	1.08	1.17	0.58	0.36	0.56	68	91	127	37	55	42
Bex1	chr1	-	117724202	117725601	2.15801	8.79355e-09	47.86	65.3633	30.3567	1072	1419.67	724.333	69.4	61.65	65.04	32.34	29.16	29.57	1228	1287	1744	512	1114	547
Grxcr1	chr14	-	41461235	41583874	2.14132	0.39828	0.61	0.84	0.38	21.5	29.3333	13.6667	0.48	0.88	1.16	0.46	0.36	0.32	13	28	47	11	21	9
Fam70a	chrX	-	124487599	124550919	2.14055	2.33816e-10	54.1683	73.2567	35.08	3921	5070.67	2771.33	79.22	74.31	66.24	35.44	37.15	32.65	4509	4990	5713	1805	4566	1943
Sstr1	chr6	+	88784408	88787993	2.13219	0.0391434	0.681667	0.943333	0.42	73.5	100.333	46.6667	1.25	0.86	0.72	0.44	0.28	0.54	112	91	98	35	54	51
Mrpl30	chr9	+	44258347	44269106	2.13018	0.831712	0.24	0.343333	0.136667	7.83333	11.3333	4.33333	0.4	0.37	0.26	0.24	0.07	0.1	11	12	11	6	4	3
Phkg2	chr1	+	206027400	206039924	2.12323	0.523273	0.298333	0.43	0.166667	16.6667	23	10.3333	0.66	0.33	0.3	0.15	0.16	0.19	30	18	21	6	16	9
Gnb4	chr2	-	138634556	138658879	2.12213	3.20155e-09	39.53	53.8933	25.1667	1754.67	2308.67	1200.67	52.67	56.81	52.2	21.62	24.89	28.99	1835	2335	2756	674	1872	1056
Sh2d4a	chr16	-	22972707	23044750	2.12176	9.85982e-05	3.14833	4.21333	2.08333	242.5	310	175	5.04	3.83	3.77	1.87	2.13	2.25	307	275	348	102	280	143
Kctd4	chr15	+	61719150	61722354	2.11906	8.77791e-07	1.54667	2.07	1.02333	161.333	209.333	113.333	1.59	2.34	2.28	0.97	1.06	1.04	128	222	278	70	183	87
Fam25a	chr16	-	9020712	9033706	2.11737	0.995865	0.205	0.283333	0.126667	2.16667	3	1.33333	0.12	0.41	0.32	0.27	0.11	0	1	4	4	2	2	0
Xdh	chr6	-	34996983	35059195	2.11058	2.41731e-08	8.43	11.4933	5.36667	1116	1482	750	10.81	12.15	11.52	5.64	5	5.46	1128	1496	1822	527	1127	596
Pde9a	chr20	+	12340710	12405855	2.1	5.85742e-05	4.75	6.40333	3.09667	294.833	385.667	204	5.46	6.82	6.93	3.36	3.13	2.8	263	388	506	145	326	141
Pth2	chr1	+	102242977	102243626	2.09679	0.597888	0.331667	0.49	0.173333	5.16667	7	3.33333	0.75	0.28	0.44	0.09	0.27	0.16	9	4	8	1	7	2
Il7	chr2	+	116172137	116216351	2.08501	8.51216e-07	2.67667	3.53333	1.82	94.6667	125	64.3333	3.31	2.56	4.73	2.21	1.42	1.83	92	84	199	55	85	53
Uox	chr2	+	270978811	271014747	2.08495	0.719713	0.276667	0.386667	0.166667	11.1667	15.6667	6.66667	0.47	0.4	0.29	0.26	0.1	0.14	16	16	15	8	7	5
Rtdr1	chr20	+	16760644	16769833	2.08373	0.176613	0.865	1.19	0.54	49.5	64.6667	34.3333	1.16	0.94	1.47	0.41	0.68	0.53	50	48	96	16	63	24
Clip3	chr1	+	89906480	89921238	2.07687	0.000785883	2.425	3.35333	1.49667	151.667	204	99.3333	5.79	2.05	2.22	1.5	1.04	1.95	306	128	178	71	119	108
Apobr	chr1	+	204978096	204982599	2.0748	0.498498	0.18	0.253333	0.106667	20	28	12	0.25	0.2	0.31	0.09	0.08	0.15	22	21	41	7	15	14
Kcnmb2	chr2	+	138219013	138256373	2.06624	0.00611399	5.92167	7.96	3.88333	133.167	174	92.3333	7.76	7.78	8.34	3.99	3.7	3.96	137	162	223	63	141	73
Surf2	chr3	+	10826514	10830332	2.06577	0.551764	0.538333	0.756667	0.32	19.6667	25	14.3333	1.18	0.65	0.44	0.35	0.48	0.13	34	22	19	9	30	4
Slc24a4	chr6	+	135229586	135364901	2.06134	0.425399	0.348333	0.48	0.216667	25	34	16	0.35	0.65	0.44	0.22	0.18	0.25	20	44	38	11	22	15
Slc14a1	chr18	-	74138605	74161831	2.06116	0.000410435	4.925	6.7	3.15	215.833	280.333	151.333	7.21	7.43	5.46	2.32	3.19	3.94	250	304	287	72	239	143
LOC502176	chr18	+	59931301	59968806	2.061	0.628383	1.04	1.47667	0.603333	14.8333	20.6667	9	2.76	0.76	0.91	0.54	0.34	0.93	34	11	17	6	9	12
Tap2	chr20	+	6075092	6089133	2.05767	0.447297	0.265	0.373333	0.156667	19.5	27	12	0.46	0.39	0.27	0.26	0.12	0.09	28	28	25	14	16	6
Fam150b	chr6	+	58505432	58514816	2.0547	0.00307013	3.22833	4.40333	2.05333	150.5	200	101	3.9	4.52	4.79	1.87	1.95	2.34	142	194	264	61	153	89
Ddit4l	chr2	+	261430991	261433647	2.04518	0.0922791	2.86667	3.91333	1.82	66.1667	86.3333	46	3.21	5.39	3.14	1.48	1.92	2.06	58	115	86	24	75	39
Prr9	chr2	+	212839871	212841273	2.03975	0.847833	0.316667	0.446667	0.186667	8	11.3333	4.66667	0.25	0.63	0.46	0.33	0.14	0.09	5	15	14	6	6	2
Olr1007	chr7	+	6175493	6176437	2.03311	0.534069	0.153333	0.206667	0.1	3.83333	5	2.66667	0.59	0	0.03	0.14	0.04	0.12	14	0	1	3	2	3
Ccdc153	chr8	+	47189965	47196426	2.02738	0.827773	0.22	0.306667	0.133333	9.5	13.3333	5.66667	0.29	0.2	0.43	0.1	0.1	0.2	10	8	22	3	7	7
Hmx1	chr14	-	80166246	80170013	2.02532	2.48134e-05	0.886667	1.27	0.503333	41.6667	56.3333	27	1.51	1.55	0.75	0.3	0.57	0.64	57	69	43	10	46	25
Mal2	chr7	+	94768727	94801524	2.0233	8.19839e-07	5.33333	7.05667	3.61	490.833	622	359.667	5.29	7.53	8.35	2.96	4.16	3.71	368	618	880	184	625	270
Rufy2	chr20	-	29021705	29051246	2.02283	0.432375	0.406667	0.553333	0.26	23.3333	30	16.6667	0.93	0.41	0.32	0.31	0.25	0.22	44	23	23	13	26	11
Rtbdn	chr19	+	37041750	37048817	2.01827	0.264079	0.753333	1.04	0.466667	37.1667	47.6667	26.6667	1.38	0.67	1.07	0.35	0.62	0.43	52	30	61	12	51	17
Fgf22	chr7	-	12999989	13001879	2.0153	0.732998	0.376667	0.543333	0.21	6.16667	8.33333	4	0.66	0.21	0.76	0.09	0.3	0.24	8	3	14	1	8	3
Amigo2	chr7	-	138327614	138330710	2.0143	5.10873e-07	9.87667	13.2267	6.52667	986.833	1280	693.667	12.2	12.98	14.5	6.71	6.61	6.26	947	1188	1705	466	1107	508
Nsun4	chr5	-	138153151	138173265	2.01194	0.662622	0.19	0.263333	0.116667	16.3333	21.3333	11.3333	0.37	0.05	0.37	0.07	0.15	0.13	24	4	36	4	21	9
Dclk3	chr8	+	119040830	119093605	2.01116	0.0159643	1.11667	1.51	0.723333	114.833	148.333	81.3333	1.92	1.17	1.44	0.41	0.72	1.04	156	112	177	30	126	88
Grcc10	chr4	-	224281980	224283614	2.01093	0.188465	1.825	2.53333	1.11667	42.6667	58	27.3333	3.59	1.43	2.58	1.18	0.91	1.26	68	32	74	20	37	25
Mir196a	chr7	+	142375592	142375701	2.00967	1	0.395	0.653333	0.136667	1.16667	2	0.333333	1.1	0.62	0.24	0.41	0	0	3	2	1	1	0	0
Mirlet7f-1	chr17	+	18474334	18474422	2.00802	0.613665	1.53833	1.96667	1.11	3.5	4.66667	2.33333	4.53	0.77	0.6	2.03	0	1.3	10	2	2	4	0	3
RGD1308195	chr7	-	115883243	115887123	2.00774	0.949016	0.295	0.423333	0.166667	4.5	6.66667	2.33333	0.73	0.25	0.29	0.33	0.03	0.14	10	4	6	4	1	2
Pomp	chr12	+	11094518	11107003	2.00677	0.124858	4.30833	5.75333	2.86333	55.8333	71.6667	40	9.54	5.08	2.64	2.84	2.1	3.65	105	66	44	28	50	42
Ngb	chr6	-	120412241	120417508	2.00121	0.000101311	5.045	6.84667	3.24333	277.833	361.333	194.333	8.23	6.51	5.8	3.21	3.23	3.29	361	337	386	126	306	151
Brms1	chr1	+	227256375	227265639	1.99689	0.450763	0.615	0.86	0.37	23.6667	30.6667	16.6667	1.56	0.51	0.51	0.43	0.44	0.24	49	19	24	12	30	8
Fam122b	chrX	+	152977467	153003414	1.99202	0.219244	0.153333	0.203333	0.103333	18.6667	22.3333	15	0.28	0.23	0.1	0.04	0.15	0.12	27	26	14	3	30	12
Cpn1	chr1	-	271179096	271207752	1.99116	0.0664016	1.28167	1.75667	0.806667	70.6667	94.6667	46.6667	1.67	1.88	1.72	0.79	0.71	0.92	73	97	114	31	67	42
Armcx1	chrX	+	105798587	105802485	1.98889	0.0120871	1.14667	1.47333	0.82	74.5	94.6667	54.3333	2.18	0.73	1.51	1.24	0.61	0.61	116	46	122	59	70	34
Mir330	chr1	+	81358760	81358856	1.98874	1	0.58	0.963333	0.196667	1.66667	2.66667	0.666667	0.42	2.47	0	0	0.19	0.4	1	7	0	0	1	1
Rmnd5b	chr10	-	34752523	34763465	1.98847	0.565595	0.345	0.483333	0.206667	19.1667	24.6667	13.6667	0.77	0.38	0.3	0.1	0.26	0.26	34	20	20	4	25	12
Mir181a-2	chr3	+	28374769	28374885	1.98844	1	0.13	0.15	0.11	0.5	0.666667	0.333333	0	0	0.45	0	0	0.33	0	0	2	0	0	1
Mir455	chr5	+	83211456	83211533	1.98106	1	0.23	0.293333	0.166667	0.5	0.666667	0.333333	0	0.88	0	0	0	0.5	0	2	0	0	0	1
Cend1	chr1	-	220887396	220890392	1.9729	0.000870103	4.15	5.66	2.64	208.333	274.667	142	10.2	2.91	3.87	3.15	2.05	2.72	431	145	248	119	187	120
Nkapl	chr17	-	58291326	58292843	1.97107	0.729237	0.255	0.356667	0.153333	11	14.6667	7.33333	0.79	0.16	0.12	0.15	0.11	0.2	30	7	7	5	9	8
Hsf2bp	chr20	-	12929345	13014181	1.96987	0.535316	0.261667	0.363333	0.16	22.1667	30.6667	13.6667	0.5	0.23	0.36	0.19	0.09	0.2	35	19	38	12	14	15
Dpysl4	chr1	+	218349771	218365282	1.96509	2.43662e-08	81.2567	109.81	52.7033	6768.33	8744.67	4792	112.98	120.86	95.59	49.23	55.28	53.6	7402	9342	9490	2886	7819	3671
Ptpru	chr5	-	153601583	153675513	1.95878	0.000113995	1.66833	2.25	1.08667	269.667	351	188.333	2.25	2.47	2.03	0.83	1.02	1.41	287	372	394	95	282	188
RSA-14-44	chr4	+	161616827	161618199	1.95784	0.691111	0.273333	0.366667	0.18	10.5	13.6667	7.33333	0.73	0.25	0.12	0.23	0.09	0.22	25	10	6	7	7	8
Acvr1c	chr3	-	49392012	49462621	1.95636	0.777898	0.195	0.273333	0.116667	12.8333	16	9.66667	0.15	0.37	0.3	0.02	0.23	0.1	7	20	21	1	23	5
Klrd1	chr4	+	212001272	212012721	1.94924	0.224509	0.141667	0.183333	0.1	6.66667	9	4.33333	0.03	0.05	0.47	0.13	0.08	0.09	1	2	24	4	6	3
Serinc4	chr3	-	119957712	119963592	1.9447	0.717115	0.191667	0.27	0.113333	15	18.6667	11.3333	0.51	0.13	0.17	0.06	0.19	0.09	31	9	16	3	25	6
Kel	chr4	-	135766569	135783460	1.9437	0.670459	0.235	0.316667	0.153333	16.8333	22.6667	11	0.28	0.26	0.41	0.24	0.13	0.09	16	17	35	12	16	5
Cd53	chr2	-	228956379	229004197	1.94049	1.0096e-06	7.22167	9.42667	5.01667	404.833	512	297.667	7.51	8.79	11.98	3.96	5.23	5.86	320	442	774	151	481	261
Ccdc173	chr3	-	62608127	62667564	1.93623	0.23373	0.32	0.41	0.23	15.6667	19.6667	11.6667	0.87	0.19	0.17	0.25	0.11	0.33	38	10	11	10	10	15
Tceal7	chrX	-	106353260	106355352	1.93379	0.296239	0.376667	0.5	0.253333	11.6667	14.6667	8.66667	0.53	0.59	0.38	0.18	0.27	0.31	13	17	14	4	14	8
Enpp6	chr16	-	48032053	48150740	1.93156	0.365173	0.658333	0.873333	0.443333	34.1667	46.6667	21.6667	0.97	0.67	0.98	0.75	0.2	0.38	42	34	64	29	19	17
Nrn1l	chr19	+	48731784	48733244	1.93149	0.200932	1.76833	2.41667	1.12	34	44	24	2.97	2.74	1.54	1.45	1.23	0.68	46	50	36	20	41	11
Tcte1	chr9	-	16737240	16746455	1.92683	0.313326	0.443333	0.603333	0.283333	36	49.6667	22.3333	0.62	0.65	0.54	0.36	0.14	0.35	42	52	55	22	20	25
Kcna3	chr2	+	229233084	229234661	1.9262	0.000151899	6.68667	8.95	4.42333	334.833	430.333	239.333	9.61	9.16	8.08	4.04	4.41	4.82	380	427	484	143	376	199
Cers3	chr1	+	128723370	128856462	1.92601	0.425399	0.288333	0.383333	0.193333	25.3333	33	17.6667	0.32	0.44	0.39	0.29	0.17	0.12	22	36	41	18	26	9
Npm2	chr15	-	56060924	56068025	1.91754	0.989092	0.201667	0.296667	0.106667	3.83333	5	2.66667	0.58	0.27	0.04	0.14	0.18	0	9	5	1	2	6	0
Hnrnpab	chr10	-	34728062	34733954	1.91595	0.0192192	2.69667	3.61333	1.78	129.5	166.333	92.6667	5.59	2.92	2.33	2.28	1.57	1.49	222	137	140	81	135	62
Clic3	chr3	+	2657749	2659660	1.91475	0.0018066	8.615	11.48	5.75	208.5	268.667	148.333	11.61	13.22	9.61	5.5	5.26	6.49	224	301	281	95	219	131
Ptgir	chr1	+	80080854	80083237	1.91356	1.37159e-06	23.7867	32.1033	15.47	1013.33	1288.33	738.333	40.6	34.17	21.54	13.82	16.74	15.85	1382	1372	1111	421	1230	564
Hao1	chr3	-	133933145	133988954	1.91242	0.759195	0.29	0.383333	0.196667	15.3333	16.6667	14	0.46	0.5	0.19	0.09	0.47	0.03	17	22	11	3	38	1
Nt5e	chr8	+	95464591	95508299	1.91153	0.00010531	5.09	6.60667	3.57333	463.167	572.333	354	6.51	6.43	6.88	3.46	4.01	3.25	456	531	730	217	607	238
P2rx3	chr3	-	78914029	78958459	1.90941	8.47437e-08	251.958	332.507	171.41	31606.3	40140.7	23072	320.77	341.66	335.09	169.33	175.88	169.02	31363	39412	49647	14813	37127	17276
Kcne3	chr1	+	171390840	171397804	1.90526	0.0192392	3.71833	4.85667	2.58	144	178.667	109.333	3.8	4.83	5.94	2.12	3.18	2.44	110	165	261	55	199	74
Khdrbs2	chr9	-	39209748	39679399	1.90444	0.0917217	1.22833	1.60333	0.853333	73.6667	97.3333	50	1.86	1.09	1.86	1.21	0.51	0.84	91	63	138	53	54	43
Tmem150b	chr1	-	75833876	75842777	1.90426	0.832375	0.2	0.29	0.11	9.83333	13.3333	6.33333	0.6	0.16	0.11	0.08	0.11	0.14	25	8	7	3	10	6
Hist1h2af	chr17	-	45481622	45482014	1.90318	0.879884	0.218333	0.31	0.126667	2.83333	3.66667	2	0.2	0.6	0.13	0	0.19	0.19	2	7	2	0	4	2
Gspt1	chr10	+	3179171	3213732	1.90313	0.362047	0.483333	0.65	0.316667	37.1667	48	26.3333	1.04	0.45	0.46	0.37	0.28	0.3	66	34	44	21	38	20
Rbm12	chr3	+	159497855	159515178	1.90208	0.506184	0.221667	0.29	0.153333	25.6667	29	22.3333	0.71	0.11	0.05	0.18	0.23	0.05	68	12	7	15	47	5
Olr53	chr1	-	174145937	174146881	1.89777	0.937303	0.196667	0.28	0.113333	5.5	7.33333	3.66667	0.59	0.14	0.11	0.14	0.12	0.08	14	4	4	3	6	2
Pcsk1n	chrX	-	16104504	16107946	1.89176	2.05505e-06	6.52833	9.06333	3.99333	186	247	125	13.48	8.15	5.56	5.37	3.8	2.81	317	226	198	113	193	69
Mei1	chr7	+	123291487	123344883	1.88935	0.530672	0.191667	0.26	0.123333	25.8333	32.3333	19.3333	0.27	0.23	0.28	0.07	0.18	0.12	27	27	43	6	39	13
Echs1	chr1	+	142777731	142786558	1.88459	0.282707	1.06667	1.41333	0.72	46.3333	60.3333	32.3333	2.09	1.14	1.01	0.98	0.5	0.68	76	49	56	32	39	26
Orm1	chr5	+	83293902	83297054	1.88225	0.969674	0.176667	0.243333	0.11	4.5	6.66667	2.33333	0	0.18	0.55	0.23	0.05	0.05	0	4	16	4	2	1
A1cf	chr1	+	257660241	257746462	1.88141	0.734147	0.261667	0.34	0.183333	17.6667	20	15.3333	0.19	0.49	0.34	0.1	0.39	0.06	9	27	24	4	39	3
Npy5r	chr16	+	24680527	24688484	1.88068	0.00307013	1.83333	2.32	1.34667	141.333	175	107.667	1.92	2.59	2.45	1.16	1.16	1.72	116	185	224	63	151	109
RGD1309139	chr2	+	230789966	230802122	1.87575	0.580773	0.268333	0.36	0.176667	21.1667	27.3333	15	0.38	0.24	0.46	0.22	0.2	0.11	23	17	42	12	26	7
Pdcd5	chr1	-	92303910	92309238	1.87316	0.420655	1.75667	2.32	1.19333	33.6667	44	23.3333	3.55	1.87	1.54	1.78	0.74	1.06	58	36	38	26	26	18
Drd2	chr8	+	52298097	52363812	1.87244	4.24018e-05	7.42333	9.91	4.93667	644.167	831.333	457	10.55	9.79	9.39	5.28	4.75	4.78	724	793	977	324	704	343
Myl6l	chr12	-	35081272	35081883	1.86726	0.0300704	7.00167	9.23333	4.77	130.667	166.667	94.6667	13.45	7.14	7.11	4.82	3.87	5.62	206	129	165	66	128	90
Dlx3	chr10	+	82748717	82754102	1.86702	0.222757	0.651667	0.88	0.423333	52	66.3333	37.6667	1.34	0.84	0.46	0.64	0.44	0.19	88	65	46	38	62	13
LOC690326	chr4	+	228246374	228301315	1.86667	0.510445	1.36	1.78667	0.933333	25.6667	32.6667	18.6667	2.89	2.15	0.32	1.35	0.59	0.86	48	42	8	20	21	15
Vgf	chr12	-	24689888	24692911	1.86321	8.70797e-07	17.5883	23.54	11.6367	1479.67	1906.33	1053	24.94	22.56	23.12	9.85	11.52	13.54	1647	1758	2314	582	1642	935
Lrrc55	chr3	-	79101422	79114130	1.85517	0.00130878	5.46	7.16333	3.75667	312	395	229	7.28	7.02	7.19	3.64	3.68	3.95	326	371	488	146	356	185
Tnnt1	chr1	-	75652135	75660589	1.85406	0.893396	0.295	0.416667	0.173333	7.66667	10.6667	4.66667	0.64	0.31	0.3	0.21	0.13	0.18	14	8	10	4	6	4
Cplx3	chr8	-	62157074	62163836	1.85001	0.674956	0.178333	0.243333	0.113333	17.5	23.6667	11.3333	0.42	0.19	0.12	0.12	0.06	0.16	36	19	16	9	11	14
Lrrc18	chr16	+	11196541	11218933	1.84555	0.769389	0.3	0.4	0.2	13.8333	17.3333	10.3333	0.63	0.36	0.21	0.21	0.21	0.18	24	16	12	7	17	7
Gast	chr10	+	88038779	88041731	1.84336	0.900335	0.55	0.746667	0.353333	7.83333	10	5.66667	0.45	1.37	0.42	0.3	0.42	0.34	5	18	7	3	10	4
Ropn1	chr11	-	72417279	72446282	1.84287	0.91085	0.276667	0.383333	0.17	7.5	10.3333	4.66667	0.65	0.22	0.28	0.14	0.08	0.29	15	6	10	3	4	7
Scml4	chr20	+	49258821	49350697	1.83819	3.75487e-05	6.625	8.55333	4.69667	915.667	1147.67	683.667	8.34	8.43	8.89	4.7	4.41	4.98	904	1078	1461	456	1031	564
Ctxn3	chr18	+	51730515	51739704	1.8364	4.53079e-06	30.2783	38.52	22.0367	1454.67	1764.33	1145	35.05	41.07	39.44	20.15	24.16	21.8	1295	1790	2208	666	1927	842
Them5	chr2	+	215061475	215066694	1.82926	0.58836	0.661667	0.876667	0.446667	24.3333	30.3333	18.3333	1.37	0.73	0.53	0.37	0.43	0.54	41	26	24	10	28	17
Tspan4	chr1	+	221371202	221390853	1.82835	0.676616	0.406667	0.556667	0.256667	16.3333	22.3333	10.3333	0.88	0.55	0.24	0.35	0.12	0.3	31	23	13	11	9	11
Alk	chr6	+	32580744	33082963	1.82159	8.52197e-06	11.0933	14.6333	7.55333	1702	2169.33	1234.67	13.8	13.57	16.53	6.04	7.59	9.03	1637	1899	2972	641	1943	1120
Spink4	chr5	+	61770345	61781920	1.82016	0.780033	2.06	2.73667	1.38333	15.6667	19	12.3333	2.48	3.16	2.57	0.99	2.14	1.02	14	21	22	5	26	6
Pnck	chr1	+	152900172	152904072	1.8134	0.875292	0.181667	0.26	0.103333	8.66667	11.6667	5.66667	0.57	0.06	0.15	0.08	0.09	0.14	23	3	9	3	8	6
Bpifb2	chr3	+	155736658	155755644	1.81288	0.636301	0.321667	0.436667	0.206667	20.8333	27.3333	14.3333	0.58	0.31	0.42	0.15	0.19	0.28	30	19	33	7	21	15
B3gnt1	chr1	+	227347041	227349263	1.81029	0.754145	0.261667	0.363333	0.16	15.3333	20	10.6667	0.75	0.14	0.2	0.14	0.15	0.19	37	8	15	6	16	10
Rhag	chr9	-	22323155	22351046	1.80913	0.306088	0.318333	0.403333	0.233333	21.1667	26.6667	15.6667	0.43	0.35	0.43	0.31	0.16	0.23	23	22	35	15	19	13
RGD1563072	chr5	+	150080050	150084713	1.80471	0.508458	0.696667	0.95	0.443333	26.3333	33.3333	19.3333	1.6	0.87	0.38	0.25	0.44	0.64	50	32	18	7	30	21
Nppc	chr9	-	93458753	93462953	1.8043	0.831712	0.385	0.53	0.24	12.1667	15.6667	8.66667	0.71	0.57	0.31	0.26	0.27	0.19	18	17	12	6	15	5
Cdh23	chr20	-	31668747	32073985	1.80186	0.130275	0.25	0.33	0.17	78.6667	95.6667	61.6667	0.69	0.16	0.14	0.16	0.18	0.17	181	50	56	38	100	47
RGD1305298	chr6	-	144160696	144173213	1.80034	0.924905	0.208333	0.283333	0.133333	7.33333	9.66667	5	0.16	0.1	0.59	0.09	0.19	0.12	4	3	22	2	10	3
Mfsd6l	chr10	+	54882592	54884685	1.79985	0.76845	0.225	0.303333	0.146667	14.6667	18.6667	10.6667	0.44	0.26	0.21	0.11	0.15	0.18	23	16	17	5	17	10
Ly6g6c	chr20	+	7130631	7133328	1.79852	0.761719	0.58	0.793333	0.366667	14.6667	19	10.3333	1.37	0.6	0.41	0.05	0.28	0.77	29	15	13	1	13	17
Plcxd3	chr2	+	73220198	73389440	1.79041	7.06281e-06	54.14	68.17	40.11	3315.33	4009	2621.67	60.58	69.45	74.48	38.54	42.22	39.57	2853	3859	5315	1624	4293	1948
Mir384	chrX	-	77108501	77108583	1.7896	0.820418	0.185	0.213333	0.156667	0.5	0.666667	0.333333	0	0	0.64	0	0	0.47	0	0	2	0	0	1
Ptchd1	chrX	+	42866040	42917474	1.78947	0.0902942	1.27333	1.62	0.926667	111.667	135.667	87.6667	1.43	1.66	1.77	0.7	1.02	1.06	96	131	180	42	147	74
Hist2h2ab	chr2	+	217845513	217845905	1.78752	0.356488	1.92	2.55333	1.28667	24	30.3333	17.6667	2.85	2.59	2.22	1.48	1.41	0.97	28	30	33	13	30	10
Kcng1	chr3	-	171159893	171179352	1.78624	0.0011607	3.855	5.04667	2.66333	337.833	419.333	256.333	4.76	6.18	4.2	1.36	2.79	3.84	325	498	435	83	412	274
Pdilt	chr1	-	196149076	196179939	1.78621	0.203352	1.00667	1.29	0.723333	66	83.3333	48.6667	1.04	1.82	1.01	1.07	0.58	0.52	55	114	81	51	66	29
Ptger1	chr19	+	35779888	35782528	1.7859	0.0601753	1.19833	1.56667	0.83	80	105	55	1.78	1.6	1.32	1.13	0.48	0.88	99	105	111	56	58	51
Dmc1	chr7	-	120789216	120833123	1.78313	0.746035	0.15	0.196667	0.103333	13.1667	15.3333	11	0.29	0.13	0.17	0.07	0.18	0.06	19	10	17	4	25	4
T2	chr1	-	54159582	54212462	1.78195	0.157919	1.90333	2.46667	1.34	90.8333	107.333	74.3333	2.89	2.86	1.65	1.07	1.83	1.12	106	124	92	35	145	43
Fmo9p	chr13	-	89648149	89668956	1.78172	0.731127	0.148333	0.193333	0.103333	13.1667	16.3333	10	0.4	0.07	0.11	0.09	0.07	0.15	30	6	13	6	12	12
Timm17b	chrX	-	16120798	16127881	1.78142	0.942768	0.2	0.286667	0.113333	5.16667	7.33333	3	0.47	0.08	0.31	0	0.07	0.27	10	2	10	0	3	6
LOC690276	chr6	-	52026112	52032239	1.78026	0.306088	1.23667	1.63667	0.836667	39	46.6667	31.3333	1.86	2.1	0.95	0.74	1.22	0.55	45	60	35	16	64	14
Hpcal4	chr5	+	144660630	144668597	1.7801	0.825985	0.62	0.826667	0.413333	13	17.6667	8.33333	0.36	1.08	1.04	0.47	0.25	0.52	6	21	26	7	9	9
Htra4	chr16	+	71438259	71451530	1.77833	0.286167	0.758333	0.996667	0.52	55.8333	68.3333	43.3333	1.18	0.8	1.01	0.26	0.65	0.65	66	53	86	13	79	38
Ggt1	chr20	-	16209337	16231303	1.77706	0.675709	0.476667	0.65	0.303333	18.1667	24	12.3333	0.96	0.68	0.31	0.41	0.21	0.29	31	26	15	12	15	10
Prom2	chr3	+	127225845	127239968	1.7724	0.481311	0.253333	0.336667	0.17	33.8333	43.6667	24	0.35	0.36	0.3	0.2	0.15	0.16	37	45	49	19	35	18
Hs6st2	chrX	-	138735755	139027990	1.76742	3.43736e-05	25.675	33.1133	18.2367	1981.5	2438	1525	31.43	36.31	31.6	16.87	19.53	18.31	1882	2565	2867	904	2525	1146
Ror2	chr17	+	14050995	14228982	1.76639	0.0161846	1.33833	1.73	0.946667	174.833	212.667	137	1.6	1.68	1.91	0.75	1.18	0.91	158	195	285	66	251	94
Galk1	chr10	+	103720860	103725037	1.76564	0.000101311	14.5967	19.1933	10	605.667	755.333	456	23.62	18.99	14.97	10.23	10.46	9.31	779	739	748	302	745	321
Cst12	chr3	+	149528540	149532396	1.7643	0.00721337	11.9583	14.9333	8.98333	213	248	178	15.86	15.92	13.02	7.76	10.8	8.39	217	257	270	95	319	120
RGD1560350	chr20	+	20481342	20482055	1.76416	0.991773	0.163333	0.22	0.106667	3.66667	4.66667	2.66667	0.22	0.33	0.11	0.19	0.13	0	4	7	3	3	5	0
B3gnt1	chr1	+	227253877	227256099	1.76315	0.773082	0.261667	0.363333	0.16	15.3333	20	10.6667	0.75	0.14	0.2	0.14	0.15	0.19	37	8	15	6	16	10
Sstr4	chr3	+	149151003	149152866	1.76081	0.67108	0.36	0.486667	0.233333	20.8333	28	13.6667	0.69	0.16	0.61	0.24	0.17	0.29	32	9	43	10	17	14
Ppp1r42	chr5	+	13718715	13763670	1.76034	0.0553739	0.795	1.00333	0.586667	35.6667	42	29.3333	1.41	0.61	0.99	0.42	0.7	0.64	49	25	52	13	52	23
Ascl3	chr1	-	181336764	181337409	1.75947	0.778723	0.708333	0.96	0.456667	14.6667	19.6667	9.66667	0.99	0.58	1.31	0.41	0.37	0.59	16	11	32	6	13	10
Hormad2	chr14	-	85258458	85343038	1.75766	0.206181	1.035	1.31	0.76	55.6667	67.6667	43.6667	1.03	1.39	1.51	0.68	0.83	0.77	42	67	94	25	73	33
Mgst2	chr2	+	160180714	160202851	1.75628	0.296788	2.63	3.33333	1.92667	58.6667	68	49.3333	5.29	2.46	2.25	1.97	2.4	1.41	93	51	60	31	91	26
Guca2a	chr5	+	142487928	142489770	1.75603	0.933543	0.455	0.633333	0.276667	7	10	4	1.29	0.18	0.43	0.48	0.07	0.28	18	3	9	6	2	4
Zfp260	chr1	+	89613396	89616676	1.75528	0.581238	0.161667	0.203333	0.12	16	19	13	0.41	0.06	0.14	0.18	0.12	0.06	34	6	17	13	21	5
Faslg	chr13	-	84591721	84598981	1.75361	0.564797	0.566667	0.72	0.413333	28.5	34.3333	22.6667	1.08	0.54	0.54	0.22	0.38	0.64	44	26	33	8	33	27
Ahrr	chr1	+	33029445	33123739	1.75343	0.267522	0.456667	0.586667	0.326667	66.3333	83.3333	49.3333	0.77	0.39	0.6	0.43	0.28	0.27	90	54	106	45	70	33
Ccdc68	chr18	+	67564700	67626014	1.75343	0.000310766	7.42833	9.30667	5.55	331.5	397.333	265.667	8.85	9.42	9.65	5.77	5.91	4.97	305	383	504	178	440	179
Hnrnpc	chr15	-	32297188	32327569	1.75328	0.339673	1.01333	0.823333	1.20333	45.3333	36	54.6667	0.46	0.69	1.32	1.32	1.27	1.02	15	27	66	39	90	35
Sh3rf2	chr18	+	36038469	36138306	1.74939	0.831789	0.186667	0.26	0.113333	13.1667	17.6667	8.66667	0.51	0.13	0.14	0.15	0.09	0.1	31	9	13	8	12	6
Mycn	chr6	-	51348170	51353994	1.74867	0.0365458	1.88667	2.43667	1.33667	159.167	196.667	121.667	2.57	2.13	2.61	1.15	1.4	1.46	168	164	258	67	198	100
Dbil5	chr10	-	63636586	63637598	1.74614	0.887664	0.618333	0.823333	0.413333	11.3333	14	8.66667	0.85	0.91	0.71	0.48	0.56	0.2	12	15	15	6	17	3
Pak2	chr11	+	75034509	75092723	1.74577	0.910721	0.156667	0.206667	0.106667	8.5	11	6	0.18	0.31	0.13	0.13	0.08	0.11	8	16	9	5	8	5
Srm	chr3	+	19900147	19903304	1.74434	0.650687	0.453333	0.616667	0.29	16	21.3333	10.6667	1.22	0.38	0.25	0.29	0.15	0.43	38	14	12	8	10	14
Tsen34	chr1	-	63084507	63091558	1.74419	0.733005	0.375	0.503333	0.246667	15.3333	20	10.6667	0.66	0.48	0.37	0.3	0.21	0.23	22	19	19	9	15	8
Bfsp1	chr3	-	144374721	144408658	1.74046	0.0468734	2.22833	2.88	1.57667	150.167	181.333	119	4.08	2.28	2.28	1.49	1.77	1.47	217	143	184	71	204	82
Mir125a	chr1	+	60624485	60624569	1.74018	0.534549	4.56667	6.05333	3.08	12.3333	16.3333	8.33333	1.42	10.47	6.27	1.59	2.2	5.45	3	26	20	3	10	12
Opn1sw	chr4	-	56421001	56424141	1.73916	0.663775	0.478333	0.626667	0.33	25.6667	31.3333	20	0.49	0.89	0.5	0.16	0.41	0.42	20	43	31	6	36	18
Hmgb1-ps2	chr17	+	32635307	32637186	1.73738	0.594432	0.145	0.183333	0.106667	8.66667	11	6.33333	0.17	0.13	0.25	0.05	0.07	0.2	8	7	18	2	7	10
Gpr68	chr6	-	134095815	134123783	1.73717	0.00156643	5.62333	7.25667	3.99	480.5	605	356	7.37	7.58	6.82	4.35	3.43	4.19	502	609	704	265	505	298
Wnt3	chr10	+	91597106	91641213	1.7305	0.597843	0.311667	0.406667	0.216667	28.6667	34.6667	22.6667	0.61	0.36	0.25	0.11	0.25	0.29	45	31	28	7	39	22
Insl6	chr1	-	254721416	254724951	1.73001	0.960212	0.28	0.376667	0.183333	7.16667	9.33333	5	0.27	0.18	0.68	0.12	0.22	0.21	5	4	19	2	9	4
Nmbr	chr1	+	10550181	10560850	1.72593	0.969029	0.173333	0.226667	0.12	7	8.66667	5.33333	0.26	0.19	0.23	0.18	0.15	0.03	8	7	11	5	10	1
Tmc3	chr1	+	146644988	146689642	1.72436	0.457728	0.43	0.55	0.31	47.1667	60	34.3333	0.24	0.58	0.83	0.35	0.29	0.29	20	56	104	26	52	25
Adcy5	chr11	-	71787104	71933840	1.71904	7.23564e-05	11.455	14.82	8.09	1760.67	2200.33	1321	14.53	15.96	13.97	7.42	7.62	9.23	1759	2279	2563	803	1992	1168
Ltb	chr20	-	6941753	6943598	1.71848	0.773082	0.223333	0.3	0.146667	8.16667	10.6667	5.66667	0.24	0.41	0.25	0.11	0.13	0.2	7	14	11	3	8	6
Plcb3	chr1	-	229200438	229215707	1.71682	2.94731e-05	101.82	130.427	73.2133	12180.7	14837.7	9523.67	126.31	140.62	124.35	67.59	80	72.05	11698	15364	17451	5600	15995	6976
Zfp260	chr1	+	89623200	89626480	1.71553	0.597888	0.163333	0.203333	0.123333	16.5	19.3333	13.6667	0.41	0.06	0.14	0.18	0.13	0.06	34	6	18	13	23	5
Ddah1	chr2	+	270160842	270289319	1.71456	0.000663397	9.18333	11.7833	6.58333	801.667	993.333	610	9.81	12.39	13.15	4.81	6.56	8.38	659	982	1339	289	952	589
Stfa3	chr11	+	70398922	70403785	1.70807	1	0.29	0.366667	0.213333	3.16667	4	2.33333	0.9	0	0.2	0.11	0.05	0.48	9	0	3	1	1	5
Fam64a	chr10	+	58354690	58359531	1.70768	0.218799	1.76	2.27	1.25	84	101.667	66.3333	2.29	1.91	2.61	0.93	1.59	1.23	82	81	142	30	123	46
Gfra2	chr15	+	56280942	56372308	1.69837	8.5203e-05	47.6783	60.3767	34.98	4265.17	5155.67	3374.67	61.21	60.79	59.13	31.84	36.6	36.5	4254	4985	6228	1980	5492	2652
Kcnt1	chr3	+	8687852	8725541	1.69745	0.000102667	23.475	30.1633	16.7867	2780.67	3435.67	2125.67	30.05	29.63	30.81	14.22	16.7	19.44	2773	3226	4308	1174	3328	1875
RGD1564319	chr3	+	72235317	72236715	1.69136	0.592398	0.546667	0.68	0.413333	22.6667	28.3333	17	0.88	0.63	0.53	0.48	0.21	0.55	31	26	28	15	16	20
Fsd2	chr1	-	144308592	144336257	1.69055	0.854564	0.163333	0.213333	0.113333	14.1667	19.3333	9	0.26	0.14	0.24	0.2	0.04	0.1	19	12	27	13	6	8
Edn3	chr3	+	178903017	178925563	1.69049	0.891337	0.396667	0.536667	0.256667	9.5	11.3333	7.66667	0.6	0.79	0.22	0.18	0.43	0.16	11	17	6	3	17	3
Th	chr1	-	222935462	222942715	1.68845	0.626797	0.478333	0.633333	0.323333	26	32.3333	19.6667	0.91	0.58	0.41	0.31	0.35	0.31	40	30	27	12	33	14
Itga10	chr2	+	218259871	218279187	1.68677	0.717113	0.145	0.19	0.1	23.1667	29	17.3333	0.16	0.27	0.14	0.11	0.1	0.09	20	40	27	12	28	12
Rab27b	chr18	-	67642827	67703841	1.68657	0.000459502	45.1917	56.5333	33.85	1302.17	1571.33	1033	49.2	56.24	64.16	31.53	34.53	35.49	1090	1470	2154	625	1652	822
Dapk2	chr8	+	71583273	71610446	1.68626	0.188272	2.455	3.07333	1.83667	104.833	123.667	86	2.64	2.85	3.73	1.61	2.31	1.59	84	107	180	46	159	53
Alkbh6	chr1	+	89922890	89928261	1.68599	0.979607	0.165	0.216667	0.113333	4.16667	6	2.33333	0.35	0.07	0.23	0.34	0	0	8	2	8	7	0	0
Vom2r9	chr1	-	57065642	57099109	1.68526	0.414847	0.156667	0.19	0.123333	12.1667	14.6667	9.66667	0.29	0.13	0.15	0.15	0.07	0.15	19	10	15	9	10	10
Rab36	chr20	-	16740315	16755556	1.68521	0.00728791	9.71167	12.43	6.99333	387	469	305	13.8	11.97	11.52	5.73	7.57	7.68	428	438	541	159	507	249
Klhl1	chr15	-	83811191	84250457	1.68465	0.0296793	2.90833	3.63	2.18667	253.333	308	198.667	3.01	3.78	4.1	2.15	2.06	2.35	203	301	420	130	300	166
Apoh	chr10	+	96364217	96378118	1.6837	0.240558	2.29667	2.85333	1.74	84.5	100	69	2.63	3.27	2.66	1.76	1.85	1.61	75	110	115	45	114	48
Acpp	chr8	-	112224762	112270036	1.68079	0.000113995	82.8917	104.11	61.6733	4559.17	5469.67	3648.67	104.52	108.32	99.49	53.54	63.03	68.45	4477	5474	6458	2052	5829	3065
Agbl4	chr5	+	134118550	134138041	1.68048	0.222675	1.02833	1.28667	0.77	22.5	26	19	2.02	0.5	1.34	0.6	0.97	0.74	34	10	34	9	35	13
Npb	chr10	+	109379275	109379709	1.68006	0.76207	0.88	1.16667	0.593333	9.5	12	7	1.67	1.32	0.51	0.25	0.46	1.07	15	14	7	2	9	10
Ghrhr	chr4	+	150240647	150253620	1.67398	0.924905	0.188333	0.253333	0.123333	8.83333	12.3333	5.33333	0.32	0.23	0.21	0.25	0.03	0.09	13	11	13	9	3	4
LOC100360244	chr15	-	65536300	65537142	1.67353	0.934582	0.695	0.923333	0.466667	8.83333	11	6.66667	1.06	0.45	1.26	0	0.59	0.81	10	5	18	0	12	8
Stpg1	chr5	+	157611549	157654877	1.67326	0.125386	1.81333	2.30667	1.32	128.5	158.333	98.6667	2.51	2.41	2	1.36	1.16	1.44	142	161	172	69	142	85
Omp	chr1	-	169302355	169302905	1.67257	0.368291	2.89	3.74	2.04	50.1667	60.6667	39.6667	4.93	3.75	2.54	2.11	2.28	1.73	68	61	53	26	68	25
Dgki	chr4	-	64199210	64653936	1.67197	0.000113995	49.2267	62.87	35.5833	6180.83	7564	4797.67	59.09	62.9	66.62	29.91	37.26	39.58	5724	7189	9779	2592	7793	4008
Camk4	chr18	+	25464161	25680624	1.67094	0.00260914	11.9217	15.12	8.72333	673.5	818.333	528.667	14.54	15	15.82	8.57	9.19	8.41	635	773	1047	335	867	384
LOC100911576	chr15	-	32296831	32327570	1.6683	0.319859	0.831667	0.686667	0.976667	48	39	57	0.35	0.58	1.13	1.1	1	0.83	15	29	73	42	92	37
Gna14	chr1	+	242484562	242665781	1.66762	0.000113995	106.932	131.957	81.9067	9571.5	11289.3	7853.67	112.9	136.55	146.42	74.66	89.2	81.86	7711	11003	15154	4562	13154	5845
Sdc1	chr6	+	43667444	43689903	1.6648	0.0616317	1.92833	2.44	1.41667	184.167	220.667	147.667	3.06	2.14	2.12	1.35	1.48	1.42	230	190	242	91	240	112
Ydjc	chr11	-	91143074	91144909	1.66134	0.0266997	4.31833	5.53333	3.10333	166.5	204.667	128.333	7.09	5.9	3.61	3.13	2.68	3.5	223	219	172	88	182	115
Pdia2	chr10	-	15376461	15379535	1.66033	0.853448	0.268333	0.356667	0.18	14.8333	19.3333	10.3333	0.22	0.33	0.52	0.13	0.18	0.23	9	16	33	5	16	10
Cbln4	chr3	-	176112391	176120178	1.65926	0.00459516	6.375	7.95667	4.79333	613.5	728.667	498.333	6.82	7.7	9.35	4.38	5.56	4.44	496	660	1030	285	873	337
Npy1r	chr16	-	24663045	24671859	1.65881	0.000207111	25.1383	30.6833	19.5933	2184.67	2519.67	1849.67	26.94	30.62	34.49	17.05	23.14	18.59	1766	2368	3425	1000	3275	1274
Cct6b	chr10	-	69700677	69748902	1.65527	0.561525	0.715	0.893333	0.536667	41.5	48.3333	34.6667	1.13	0.58	0.97	0.56	0.68	0.37	50	30	65	22	65	17
RGD1311874	chr8	-	63215248	63301532	1.65498	0.561525	1.35333	1.73667	0.97	40	49.3333	30.6667	2.24	1.4	1.57	0.9	0.88	1.13	53	39	56	19	45	28
Chrne	chr10	-	56984503	56988822	1.65443	0.00206884	16.4917	20.8167	12.1667	868.833	997.333	740.333	22.83	25.19	14.43	12.37	17.02	7.11	918	1195	879	445	1477	299
Abca13	chr14	+	89181315	89673490	1.65339	0.135877	0.211667	0.26	0.163333	106.667	123.667	89.6667	0.22	0.25	0.31	0.16	0.2	0.13	83	112	176	55	163	51
Fxyd2	chr8	+	48336166	48342640	1.6531	0.000340061	369.135	468.907	269.363	2926.67	3570.67	2282.67	517.73	503.24	385.75	304.02	256.15	247.92	3270	3750	3692	1718	3493	1637
Fam117a	chr10	+	82964187	83008064	1.65138	0.0110242	5.37833	6.84667	3.91	398	484	312	7.75	6.35	6.44	3.79	3.96	3.98	450	435	567	197	497	242
Pth2r	chr9	-	70414061	70518866	1.64952	0.933543	0.17	0.22	0.12	10.1667	13	7.33333	0.22	0.29	0.15	0.09	0.08	0.19	11	17	11	4	8	10
Calca	chr1	-	191158061	191162954	1.64921	0.000144607	987.057	1241.15	732.967	41398.8	49422	33375.7	1282.78	1304.69	1135.97	709.36	787	702.54	41861	50231	56174	20711	55449	23967
Tesl	chrX	-	121200297	121213864	1.647	0.84729	0.233333	0.29	0.176667	10.8333	13	8.66667	0.28	0.26	0.33	0.12	0.17	0.24	10	11	18	4	13	9
Rcan3	chr5	-	157542942	157551147	1.64415	0.00950822	17.65	22.3933	12.9067	447.833	544	351.667	23.81	19.92	23.45	12.08	13.38	13.26	469	463	700	213	569	273
Sh2d4b	chr16	+	17493970	17588425	1.64372	0.432348	1.305	1.66667	0.943333	56.5	69	44	1.02	1.94	2.04	0.69	1.1	1.04	33	74	100	20	77	35
Celf6	chr8	+	64126553	64191454	1.64286	0.000691139	25.7833	32.8167	18.75	1404.83	1681	1128.67	37.37	34.91	26.17	17.08	20.78	18.39	1594	1757	1692	652	1914	820
Syne4	chr1	+	89928849	89933062	1.6414	0.956253	0.176667	0.24	0.113333	6	7.66667	4.33333	0.18	0.54	0	0.16	0.11	0.07	5	18	0	4	7	2
Slc5a7	chr9	-	4343094	4379724	1.6392	0.000459502	4.69833	5.78	3.61667	759.5	884	635	5.46	5.37	6.51	3.09	4.2	3.56	669	776	1207	339	1110	456
St18	chr5	-	17213494	17337689	1.63811	0.756079	0.153333	0.19	0.116667	19	21.3333	16.6667	0.3	0.21	0.06	0.08	0.13	0.14	30	25	9	7	28	15
Smim3	chr18	-	54978251	55005211	1.63749	0.00201004	19.77	24.5833	14.9567	1074.33	1292	856.667	23.02	26.62	24.11	15.82	14.17	14.88	981	1338	1557	603	1304	663
Myl3	chr8	+	118370093	118376218	1.63656	0.918767	0.373333	0.5	0.246667	9.66667	13.3333	6	0.67	0.45	0.38	0.4	0.08	0.26	15	12	13	8	4	6
Lpin3	chr3	+	163113545	163126529	1.63633	0.0894043	1.67167	2.09	1.25333	169.5	203.667	135.333	2	1.92	2.35	1.19	1.31	1.26	156	177	278	83	220	103
Fam89a	chr19	-	68206948	68219533	1.63617	0.000645518	30.1367	38.5367	21.7367	1265.17	1550.33	980	44.72	41.01	29.88	22.08	20.33	22.8	1503	1626	1522	664	1475	801
Rdh12	chr6	+	115079502	115092424	1.63503	0.521906	0.926667	1.17	0.683333	47.8333	60	35.6667	1.44	0.79	1.28	0.99	0.51	0.55	60	39	81	37	46	24
Siglec15	chr18	-	74076491	74082367	1.63452	0.221577	0.928333	1.21667	0.64	27.8333	34.6667	21	1.52	1.4	0.73	0.64	0.61	0.67	37	40	27	14	32	17
Mt3	chr19	-	11300014	11301422	1.63378	0.000384389	380.132	484.383	275.88	4378.33	5366.67	3390	653.35	426.67	373.13	329.85	244.55	253.24	6108	4706	5286	2759	4936	2475
Kcnc4	chr2	-	229694932	229715011	1.63083	0.000616793	30.425	38.4933	22.3567	2338.83	2825.67	1852	37.59	40.46	37.43	18.09	23.08	25.9	2243	2849	3385	966	2974	1616
Mboat4	chr16	-	61448506	61456800	1.63001	0.356488	1.69	2.17	1.21	67.3333	85	49.6667	2.84	1.79	1.88	1.57	0.89	1.17	93	69	93	46	63	40
RGD1562683	chr11	-	37339840	37352478	1.62964	1	0.161667	0.216667	0.106667	2.83333	3.66667	2	0.22	0.24	0.19	0.08	0.1	0.14	3	4	4	1	3	2
Hsbp1l1	chr18	+	72054143	72059978	1.62947	0.291845	7.10667	8.83	5.38333	92.3333	109	75.6667	8.61	7.72	10.16	6	6.28	3.87	85	90	152	53	134	40
Spef2	chr2	-	77996967	78179170	1.62941	0.366301	0.255	0.31	0.2	42.8333	49.3333	36.3333	0.34	0.36	0.23	0.15	0.19	0.26	46	56	46	18	54	37
Krt20	chr10	-	87138402	87147209	1.62804	0.874983	0.368333	0.476667	0.26	15.6667	20	11.3333	0.37	0.37	0.69	0.17	0.23	0.38	12	14	34	5	16	13
Klc3	chr1	-	81572593	81581805	1.62797	0.383248	0.731667	0.943333	0.52	36	44.3333	27.6667	0.9	1.18	0.75	0.58	0.54	0.44	35	54	44	20	45	18
RGD1563438	chr10	+	56191141	56192252	1.62727	0.304953	5.25167	6.7	3.80333	79.5	92.3333	66.6667	8.74	7.27	4.09	3.7	5.03	2.68	103	101	73	39	128	33
Mptx	chr13	-	96287420	96290813	1.62425	1	0.181667	0.24	0.123333	3.66667	4.66667	2.66667	0.24	0.36	0.12	0.2	0.11	0.06	4	7	3	3	4	1
Plac9	chr16	+	3817394	3831461	1.62337	0.390607	4.23333	5.40667	3.06	55	65.6667	44.3333	6.29	5.91	4.02	2.86	3.5	2.82	64	71	62	26	77	30
Rps6	chr5	-	109184689	109187549	1.62294	0.431833	2.31667	2.84667	1.78667	54.6667	65.3333	44	4.71	2.08	1.75	2.58	1.25	1.53	94	49	53	46	54	32
Pycard	chr1	-	206460883	206461916	1.6226	0.848957	0.946667	1.23667	0.656667	17.5	21.6667	13.3333	1.1	1.75	0.86	0.54	0.7	0.73	16	30	19	7	22	11
Gpr35	chr9	+	99800964	99801884	1.6215	0.0110002	15.3483	19.39	11.3067	454.333	539.667	369	21.38	20.62	16.17	11.1	12.78	10.04	493	561	565	229	636	242
Gpc5	chr15	+	103739948	105224752	1.61986	0.00198163	16.1983	19.8467	12.55	1307.83	1544.33	1071.33	17.92	19.44	22.18	11.37	12.59	13.69	1115	1427	2091	633	1691	890
Tmeff1	chr5	+	68842285	68926414	1.61925	0.00128927	22.335	27.47	17.2	1819	2144.33	1493.67	22.39	28.32	31.7	14.99	18.52	18.09	1387	2070	2976	831	2478	1172
LOC689412	chr13	+	70527604	70528310	1.61905	0.56087	0.861667	1.03333	0.69	16.1667	19	13.3333	2.05	0.61	0.44	0.81	0.34	0.92	34	12	11	12	12	16
Dok3	chr17	+	11748066	11752826	1.61852	0.672068	0.403333	0.52	0.286667	20	23.3333	16.6667	0.55	0.73	0.28	0.12	0.39	0.35	21	33	16	4	32	14
Slc7a4	chr11	-	90497555	90501226	1.61672	0.00902713	7.325	9.27	5.38	529.667	629	430.333	11.46	9	7.35	4.94	5.93	5.27	651	603	633	251	727	313
Dynlrb2	chr19	+	59812610	59823939	1.61672	0.548464	2.75	3.40333	2.09667	47.5	57	38	2.87	3.26	4.08	2.28	2.13	1.88	38	51	82	27	61	26
Fam43a	chr11	-	76748265	76750667	1.61527	0.0281552	3.69	4.64667	2.73333	281.333	337.667	225	5.46	4.42	4.06	2.38	2.69	3.13	329	314	370	128	350	197
Dnase1l3	chr15	+	22676702	22702929	1.61507	0.956253	0.203333	0.256667	0.15	9	12	6	0.09	0.27	0.41	0.16	0.07	0.22	3	11	22	5	5	8
Kcnf1	chr6	-	52191163	52193837	1.61446	0.00215161	13.2183	16.7067	9.73	1125.33	1361.67	889	17.25	18.21	14.66	10.52	9.74	8.93	1156	1440	1489	631	1410	626
Mboat7	chr1	+	63024114	63038392	1.61358	0.861248	0.208333	0.276667	0.14	13.1667	17.3333	9	0.52	0.25	0.06	0.14	0.06	0.22	30	17	5	7	7	13
Lalba	chr7	-	139231203	139233459	1.61244	0.984094	0.503333	0.653333	0.353333	7.16667	8.66667	5.66667	1.17	0.57	0.22	0.47	0.35	0.24	14	8	4	5	9	3
Neurl2	chr3	-	167481580	167483866	1.6124	0.744275	0.563333	0.74	0.386667	16.3333	21.3333	11.3333	1.33	0.5	0.39	0.57	0.18	0.41	34	15	15	13	10	11
Tprkb	chr4	+	182350308	182358590	1.61109	0.7293	0.22	0.26	0.18	5	6.33333	3.66667	0.21	0.22	0.35	0.24	0.05	0.25	4	5	10	4	2	5
Ina	chr1	+	274212015	274224831	1.61088	0.000838798	21.605	27.1667	16.0433	3173.33	3857.33	2489.33	26.37	26.94	28.19	14.97	15.3	17.86	3025	3646	4901	1536	3790	2142
Synpr	chr15	-	18562899	18741366	1.61019	0.000446787	249.947	299.957	199.937	12940.7	14755.7	11125.7	270.68	316.75	312.44	183.51	218.61	197.69	10719	14799	18749	6502	18691	8184
Kcnk18	chr1	+	287744272	287758268	1.6099	0.00367171	22.14	27.92	16.36	937.833	1139.67	736	28.92	27.26	27.58	16.45	15.82	16.81	961	1069	1389	489	1135	584
Cyp4f1	chr7	-	15338346	15349540	1.60878	0.897835	0.2	0.266667	0.133333	13.1667	16.3333	10	0.35	0.23	0.22	0.15	0.16	0.09	18	14	17	7	18	5
Rnf165	chr18	-	73505861	73553842	1.60785	0.490991	0.26	0.326667	0.193333	55.6667	67.6667	43.6667	0.37	0.28	0.33	0.19	0.19	0.2	63	56	84	28	68	35
Ncan	chr16	+	20964323	20989629	1.60282	0.46728	0.32	0.41	0.23	50.8333	62	39.6667	0.55	0.42	0.26	0.28	0.21	0.2	71	64	51	32	60	27
Slc17a4	chr17	+	45314640	45325707	1.60049	0.937011	0.15	0.193333	0.106667	10	13	7	0.29	0.15	0.14	0.15	0.05	0.12	17	10	12	8	6	7
Ccbp2	chr8	+	129716224	129717910	1.60003	0.90446	0.23	0.3	0.16	12.3333	15.6667	9	0.19	0.48	0.23	0.19	0.15	0.14	8	24	15	7	14	6
Lrrc3	chr20	+	13659350	13660300	1.59853	0.0136873	12.9083	16.32	9.49667	393.833	467.667	320	19.19	16.02	13.75	8.03	10.54	9.92	457	450	496	171	542	247
Olig3	chr1	+	16343568	16345637	1.59721	0.656538	0.528333	0.68	0.376667	33	40.6667	25.3333	0.97	0.66	0.41	0.41	0.31	0.41	50	40	32	19	35	22
Ptger3	chr2	-	282680844	282760556	1.59645	0.0192192	6.86667	8.7	5.03333	263.667	321.333	206	10.6	9.9	5.6	5.92	4.33	4.85	332	366	266	166	293	159
Pigz	chr11	-	75147391	75156228	1.5959	0.579308	0.81	0.98	0.64	39.5	43.6667	35.3333	1.74	0.77	0.43	0.65	0.69	0.58	69	36	26	23	59	24
Tsen34	chr1	-	63016181	63023232	1.59556	0.851254	0.345	0.453333	0.236667	14.1667	18.3333	10	0.51	0.48	0.37	0.3	0.18	0.23	17	19	19	9	13	8
Paqr5	chr8	-	66632371	66711465	1.59369	0.00256459	13.3833	16.3567	10.41	1610.5	1874.67	1346.33	15.62	16.52	16.93	9.37	11.13	10.73	1446	1804	2374	776	2225	1038
Hist2h3c2	chr2	+	217903378	217903788	1.59287	0.355055	0.966667	1.26	0.673333	11.5	15	8	2.14	0.74	0.9	0.54	0.27	1.21	22	9	14	5	6	13
Crp	chr13	+	95599418	95600328	1.59206	1	0.183333	0.226667	0.14	3.66667	4.66667	2.66667	0.29	0.2	0.19	0.06	0.03	0.33	5	4	5	1	1	6
Tmem165	chr14	-	34290287	34315512	1.59105	0.960212	0.161667	0.206667	0.116667	8.83333	11.3333	6.33333	0.32	0.16	0.14	0.19	0.06	0.1	15	9	10	8	6	5
S100a6	chr2	+	209441379	209442604	1.5898	0.000924064	705.897	865.997	545.797	8921.83	10460.7	7383	974.36	884.09	739.54	586.76	531.14	519.49	9744	10431	11207	5250	11468	5431
Atp13a4	chr11	+	77880133	78013596	1.58867	0.0586726	2.27333	2.74	1.80667	290.333	332	248.667	2.36	2.89	2.97	1.9	2.07	1.45	229	331	436	165	434	147
Ren	chr13	-	55555583	55566812	1.58858	0.926924	0.25	0.326667	0.173333	11	14	8	0.31	0.45	0.22	0.22	0.14	0.16	11	19	12	7	11	6
Lrrc2	chr8	+	118571801	118602411	1.58754	0.00987065	9.03667	10.95	7.12333	719.333	834	604.667	12.87	9.35	10.63	7.15	6.95	7.27	805	690	1007	400	939	475
Zim1	chr1	+	71637534	71659128	1.58735	0.36934	0.758333	0.926667	0.59	80.3333	91.6667	69	1.11	0.68	0.99	0.51	0.71	0.55	89	65	121	37	124	46
RGD1562284	chr6	+	1647601	1679312	1.58714	0.031458	13.075	15.8733	10.2767	399.833	467	332.667	14.58	14.7	18.34	9.53	10.54	10.76	342	407	652	200	534	264
Cacng8	chr1	-	63321710	63341943	1.58691	0.27337	0.796667	1.03333	0.56	32.5	38.6667	26.3333	0.95	1.63	0.52	0.71	0.76	0.21	30	61	25	20	52	7
RGD1562079	chr1	+	92086132	92087081	1.586	0.837272	0.505	0.666667	0.343333	14.8333	18.6667	11	0.92	0.64	0.44	0.38	0.33	0.32	22	18	16	8	17	8
Pinlyp	chr1	-	82666951	82672395	1.5855	1	0.22	0.286667	0.153333	5	6.66667	3.33333	0.16	0.37	0.33	0.12	0.08	0.26	3	8	9	2	3	5
RT1-M1-5	chr20	+	4386402	4388502	1.58371	0.964151	0.266667	0.343333	0.19	9.33333	10.3333	8.33333	0.68	0.1	0.25	0.08	0.31	0.18	18	3	10	2	18	5
Pdxp	chr7	+	120132151	120137599	1.58281	0.00214813	15.085	19.1833	10.9867	951.833	1147.33	756.333	21.03	21.54	14.98	11.05	11.48	10.43	1047	1265	1130	492	1234	543
Hes3	chr5	-	173018613	173020507	1.58178	0.835392	0.43	0.56	0.3	12.5	16.3333	8.66667	0.67	0.43	0.58	0.51	0.19	0.2	16	12	21	11	10	5
Slc37a1	chr20	+	12216552	12278028	1.58171	0.00454013	12.585	15.7833	9.38667	1166.33	1405.67	927	16.01	17.12	14.22	8.88	8.96	10.32	1169	1475	1573	580	1413	788
Siah3	chr15	+	61215305	61278376	1.58092	0.605364	1.47333	1.87333	1.07333	39	46	32	2.03	1.89	1.7	0.61	1.33	1.28	41	45	52	11	58	27
Ssc5d	chr1	+	76074530	76092319	1.57629	0.0216913	2.55167	3.21	1.89333	357.167	431.333	283	4	2.97	2.66	2.04	1.72	1.92	449	393	452	205	418	226
Gpr27	chr4	+	196629031	196630164	1.57569	0.00911266	1.93	2.57	1.29	64.6667	85	44.3333	3.2	3.16	1.35	1.3	0.75	1.82	91	106	58	33	46	54
Pigb	chr8	+	73373909	73397749	1.57538	0.226887	1.885	2.32333	1.44667	131.167	149.667	112.667	2.86	2.55	1.56	1.43	1.67	1.24	156	164	129	70	197	71
LOC100359924	chr8	+	36925991	36927222	1.57486	0.729237	0.595	0.736667	0.453333	7.33333	9	5.66667	0.45	0.28	1.48	0.25	0.47	0.64	4	3	20	2	9	6
Htr2b	chr9	-	92842566	92854806	1.57484	0.90487	0.165	0.213333	0.116667	10.1667	12.6667	7.66667	0.38	0.05	0.21	0.13	0.09	0.13	19	3	16	6	10	7
Csf2ra	chr14	+	1465139	1469667	1.57471	0.206936	1.53667	1.95667	1.11667	59.3333	73	45.6667	2.48	1.94	1.45	0.89	0.88	1.58	78	72	69	25	60	52
Syce3	chr7	-	130045693	130053895	1.57304	0.997824	0.288333	0.37	0.206667	6.83333	9	4.66667	0.11	0.33	0.67	0.06	0.13	0.43	2	7	18	1	5	8
Btla	chr11	-	64628224	64649287	1.57288	0.997824	0.171667	0.226667	0.116667	5.66667	6.66667	4.66667	0.17	0.22	0.29	0.05	0.22	0.08	4	6	10	1	11	2
Ldb2	chr14	+	70817435	71144813	1.56987	0.0018066	84.4767	102.39	66.5633	5351.17	6180.67	4521.67	89.06	107.47	110.64	63.71	73.1	62.88	4306	6130	8106	2756	7631	3178
Scgn	chr17	+	45214779	45256404	1.56881	0.492639	1.62833	1.96667	1.29	43.5	50	37	1.9	1.98	2.02	1.52	1.42	0.93	39	48	63	28	63	20
Olr892	chr7	-	5096898	5097836	1.5681	0.86736	0.145	0.183333	0.106667	4.16667	4.66667	3.66667	0.38	0.14	0.03	0.1	0.14	0.08	9	4	1	2	7	2
Mirlet7b	chr7	+	126301336	126301420	1.56779	0.907911	5.33167	6.77667	3.88667	13.1667	18	8.33333	7.12	4.43	8.78	5.31	0.44	5.91	15	11	28	10	2	13
Atp5f1	chr2	-	227830380	227841654	1.56758	0.171388	3.78667	4.48	3.09333	132.5	152.667	112.333	8.11	2.85	2.48	3.57	1.83	3.88	244	101	113	96	119	122
Slc39a3	chr7	+	11712437	11718438	1.56739	0.0146883	8.38333	10.5733	6.19333	357.833	434.333	281.333	11.64	11.21	8.87	6.21	5.68	6.69	396	450	457	189	417	238
RGD1560880	chr3	-	2439578	2440668	1.56729	0.924905	0.43	0.56	0.3	10.1667	12.6667	7.66667	0.74	0.49	0.45	0.18	0.27	0.45	14	11	13	3	11	9
Apobec3b	chr7	+	121099574	121118684	1.56407	0.927229	0.248333	0.316667	0.18	12.8333	15.6667	10	0.48	0.33	0.14	0.31	0.16	0.07	21	17	9	12	15	3
Wbscr27	chr12	-	26767621	26776161	1.56178	0.695874	0.991667	1.26667	0.716667	23.3333	28	18.6667	1.63	1.47	0.7	0.53	0.71	0.91	31	33	20	9	29	18
Zfp979	chr7	+	116982906	116993716	1.56039	0.903338	0.265	0.336667	0.193333	15.1667	18.6667	11.6667	0.51	0.2	0.3	0.19	0.16	0.23	24	11	21	8	16	11
RragB	chrX	-	19864638	19896314	1.55993	0.831712	0.27	0.33	0.21	17.3333	20	14.6667	0.75	0.15	0.09	0.26	0.15	0.22	42	10	8	13	18	13
Crygd	chr9	+	70790369	70792124	1.55948	1	0.231667	0.313333	0.15	3.83333	5.33333	2.33333	0.7	0.11	0.13	0.21	0	0.24	11	2	3	3	0	4
Prrt4	chr4	-	56209884	56220344	1.55832	0.236155	0.581667	0.743333	0.42	54.8333	63.6667	46	0.96	0.79	0.48	0.32	0.55	0.39	70	68	53	21	87	30
Mgat5b	chr10	+	105520095	105589480	1.55803	0.0270268	3.11333	3.89	2.33667	380	462.333	297.667	4.38	4	3.29	2.91	1.97	2.13	431	465	491	256	418	219
Rab3b	chr5	+	132343181	132408835	1.55549	0.201818	3.97	4.91	3.03	149.5	171.333	127.667	4.6	5.68	4.45	2.47	3.87	2.75	131	191	192	63	238	82
Pnma1	chr6	+	117903742	117905527	1.55478	0.355055	1.575	1.98	1.17	86.5	105	68	2.35	2.22	1.37	1.12	0.94	1.45	105	117	93	45	91	68
Inpp5d	chr9	+	94464379	94569984	1.55253	0.00526	11.3833	14.08	8.68667	1807.67	2145	1470.33	13	14.62	14.62	8.22	8.9	8.94	1596	2118	2721	903	2360	1148
Dgkz	chr3	-	87542673	87572556	1.55149	0.00201004	117.785	145.763	89.8067	13477.5	15734.3	11220.7	148.59	152.57	136.13	78.73	100.27	90.42	13113	15885	18205	6216	19104	8342
Tmem30c	chr11	+	48533059	48552064	1.55093	0.997107	0.161667	0.206667	0.116667	6.66667	8	5.33333	0.31	0.13	0.18	0.1	0.13	0.12	10	5	9	3	9	4
Nrap	chr1	-	284485970	284562973	1.54992	0.802447	0.153333	0.193333	0.113333	24.3333	31.3333	17.3333	0.2	0.23	0.15	0.19	0.05	0.1	27	37	30	23	15	14
Serpina11	chr6	-	136865778	136875200	1.54989	0.0287897	9.79	12.2333	7.34667	491.167	574	408.333	15.79	12.06	8.85	7.89	8.12	6.03	626	564	532	280	695	250
Capn3	chr3	+	118776360	118825812	1.54827	0.580773	0.553333	0.686667	0.42	54.5	64	45	0.71	0.83	0.52	0.46	0.43	0.37	55	76	61	32	73	30
Wscd1	chr10	+	58084069	58112876	1.548	0.592398	0.475	0.6	0.35	41.3333	49.6667	33	0.72	0.59	0.49	0.37	0.34	0.34	50	48	51	23	51	25
Cym	chr2	-	229433281	229443486	1.54776	0.851254	0.56	0.716667	0.403333	20.5	24.6667	16.3333	1.41	0.49	0.25	0.39	0.33	0.49	44	18	12	11	22	16
Oxgr1	chr15	-	108806845	108807858	1.54697	1	0.18	0.236667	0.123333	4.83333	6.33333	3.33333	0.55	0.13	0.03	0.18	0.04	0.15	14	4	1	4	2	4
Clec2e	chr4	-	211495903	211501029	1.54675	1	0.19	0.24	0.14	3.66667	5	2.33333	0.13	0.11	0.48	0.3	0.06	0.06	2	2	11	4	2	1
Cntd1	chr10	+	88998374	89009400	1.54637	0.731127	0.375	0.453333	0.296667	28.5	33.3333	23.6667	0.66	0.35	0.35	0.29	0.22	0.38	41	26	33	16	30	25
Tex26	chr12	-	8769516	8800588	1.54568	0.777898	0.418333	0.5	0.336667	19.3333	21.6667	17	0.49	0.7	0.31	0.43	0.37	0.21	18	30	17	14	29	8
Wdr53	chr11	-	74871569	74879908	1.54325	0.0920879	6.015	7.18667	4.84333	272.167	315.333	229	9.29	5.85	6.42	4.99	3.93	5.61	339	252	355	163	310	214
Adrbk2	chr12	+	51433367	51510797	1.54261	0.0156483	12.29	15.1067	9.47333	871.5	1018.33	724.667	15.68	13.99	15.65	8.04	10.14	10.24	857	902	1296	393	1196	585
Rspo2	chr7	-	81992732	82077521	1.54169	0.0192192	7.26333	8.74	5.78667	752.167	867.333	637	8.69	8.93	8.6	5.4	5.71	6.25	701	850	1051	390	994	527
Gstm3	chr2	-	230230601	230235373	1.5414	1	0.208333	0.263333	0.153333	3.66667	4.66667	2.66667	0.49	0.26	0.04	0.34	0.06	0.06	8	5	1	5	2	1
Klre1	chr4	+	211991811	211997673	1.53996	0.846227	0.161667	0.183333	0.14	3.83333	5	2.66667	0.05	0.04	0.46	0.12	0	0.3	1	1	13	2	0	6
Ppp2r5b	chr1	-	228525679	228541618	1.53945	0.385038	1.19333	1.5	0.886667	81.3333	95.3333	67.3333	2.45	1.08	0.97	0.89	0.92	0.85	135	70	81	44	109	49
LOC498933	chr19	+	43240203	43275430	1.53922	0.987812	0.178333	0.23	0.126667	8.5	10.3333	6.66667	0.34	0.16	0.19	0.06	0.12	0.2	13	7	11	2	10	8
Prox1	chr13	+	113004597	113060843	1.53881	0.729237	0.275	0.343333	0.206667	34.6667	43	26.3333	0.42	0.3	0.31	0.26	0.13	0.23	43	37	49	24	30	25
Dusp26	chr16	-	64455736	64463016	1.5386	0.00411697	64.4333	79.87	48.9967	3297.5	3876.67	2718.33	85.56	85.31	68.74	47.3	51.25	48.44	3427	4031	4172	1695	4432	2028
Mir22	chr10	+	62013642	62013736	1.53806	0.561525	18.7133	23.47	13.9567	53.5	66.3333	40.6667	29.29	21.23	19.89	16.6	9.44	15.83	69	59	71	35	48	39
Vwc2	chr14	+	90987662	91137489	1.53762	0.36473	0.945	1.15667	0.733333	102.333	120.333	84.3333	0.89	1.55	1.03	0.78	0.74	0.68	75	154	132	59	134	60
Ccdc19	chr13	+	95428891	95452275	1.53535	0.812202	0.465	0.586667	0.343333	26.6667	31.3333	22	0.85	0.38	0.53	0.2	0.38	0.45	38	20	36	8	37	21
Apoc3	chr8	-	49155390	49157570	1.53517	0.900322	0.801667	1.05	0.553333	14.5	19	10	2.04	0.58	0.53	0.9	0.23	0.53	33	11	13	13	8	9
Plekhg4	chr19	+	48196258	48203677	1.53205	0.456015	0.633333	0.79	0.476667	71.5	85	58	0.97	0.64	0.76	0.39	0.48	0.56	86	67	102	31	91	52
Syt15	chr16	+	8872758	8883556	1.53159	0.180084	1.485	1.8	1.17	192.167	225	159.333	1.66	1.93	1.81	1.17	1.1	1.24	168	230	277	106	241	131
Fam59b	chr6	-	37442035	37453747	1.53099	0.701585	0.206667	0.266667	0.146667	16.8333	20	13.6667	0.51	0.15	0.14	0.12	0.15	0.17	34	12	14	7	22	12
Elovl6	chr2	+	253695766	253803588	1.53075	0.422504	0.935	1.12333	0.746667	74.3333	86.3333	62.3333	1.14	1.1	1.13	0.84	0.7	0.7	71	81	107	47	94	46
Ppef2	chr14	+	17220015	17254101	1.52987	0.291845	1.30333	1.59333	1.01333	129.333	152.667	106	1.45	1.69	1.64	0.88	0.96	1.2	112	154	192	61	160	97
Slc10a6	chr14	+	7592605	7656400	1.5293	1	0.173333	0.233333	0.113333	6.33333	8	4.66667	0.25	0.21	0.24	0.04	0.13	0.17	7	7	10	1	8	5
Tcp11	chr20	-	9848949	9858712	1.52918	0.774924	0.32	0.41	0.23	19	23.6667	14.3333	0.27	0.74	0.22	0.3	0.19	0.2	13	42	16	13	20	10
Nsg1	chr14	+	77362126	77383869	1.52914	0.00431652	119.877	145.647	94.1067	6246	7211	5281	144.7	150.34	141.9	88.77	100.21	93.34	5828	7144	8661	3199	8714	3930
Pkib	chr20	+	42346933	42440594	1.52764	0.0139663	13.2633	15.6467	10.88	657.167	752.333	562	15.31	14.51	17.12	11.01	10	11.63	592	662	1003	381	835	470
Adam19	chr10	+	30966982	31059792	1.52726	0.00374508	65.48	79.5967	51.3633	13250.5	15408.7	11092.3	77.58	81.49	79.72	47.1	52.11	54.88	12176	15089	18961	6614	17658	9005
Tex29	chr16	-	82458379	82472372	1.52513	0.933085	0.283333	0.353333	0.213333	13.5	17.6667	9.33333	0.47	0.34	0.25	0.45	0.05	0.14	20	17	16	17	5	6
Itih4	chr16	+	6897103	6912274	1.52429	0.916722	0.175	0.216667	0.133333	17.5	19.3333	15.6667	0.33	0.1	0.22	0.03	0.21	0.16	24	9	25	2	33	12
Exd1	chr3	-	117874962	117902901	1.52368	0.543404	0.6	0.73	0.47	63.8333	77.3333	50.3333	0.64	0.87	0.68	0.51	0.32	0.58	55	88	89	39	60	52
Ogn	chr17	-	16659763	16680259	1.51881	0.220891	0.255	0.316667	0.193333	21.6667	23.3333	20	0.54	0.31	0.1	0.08	0.27	0.23	36	24	10	5	39	16
Tnks2	chr1	+	262953201	263006973	1.51871	0.0598341	1.26	1.48333	1.03667	248.667	280.667	216.667	1.54	1.41	1.5	1.05	1.01	1.05	237	256	349	144	337	169
Ptprt	chr3	-	163763405	164548723	1.51741	0.0115543	9.55333	11.5733	7.53333	1804.67	2079.67	1529.67	10.3	12.18	12.24	6.73	8.24	7.63	1486	2075	2678	869	2569	1151
Fas	chr1	+	259812248	259846107	1.51719	0.0545093	4.095	4.82	3.37	334.167	372.667	295.667	5.79	4.15	4.52	3.87	3.52	2.72	369	312	437	221	485	181
Trpc6	chr8	+	6799564	6904623	1.51716	0.052234	4.85667	5.76667	3.94667	440.833	506.667	375	5.05	5.33	6.92	3.42	3.85	4.57	352	438	730	213	579	333
Mir3583	chr5	+	154400859	154400948	1.51607	0.615471	12.9533	15.5633	10.3433	38.5	43	34	18.38	10.26	18.05	8.52	13.08	9.43	41	27	61	17	63	22
Ptgr1	chr5	-	80255192	80273709	1.51524	0.368291	2.89833	3.46	2.33667	104	117.667	90.3333	4.14	3.27	2.97	2.33	2.34	2.34	117	109	127	59	143	69
Pcsk9	chr5	-	129878797	129900625	1.51466	0.0610931	3.30333	4.06333	2.54333	356.5	415.333	297.667	3.81	4.6	3.78	2.09	2.74	2.8	317	452	477	156	493	244
Oas2	chr12	+	43198845	43220552	1.51302	0.902674	0.24	0.3	0.18	18.3333	20.3333	16.3333	0.34	0.34	0.22	0.06	0.28	0.2	19	23	19	3	34	12
Pex5	chr4	-	223418715	223444193	1.51181	0.687153	0.411667	0.513333	0.31	40.8333	49	32.6667	0.53	0.58	0.43	0.41	0.3	0.22	42	54	51	29	51	18
Nqo1	chr19	+	49291903	49306796	1.51008	0.0111764	48.8017	58.7567	38.8467	2284.5	2628	1941	58.2	60.15	57.92	38.44	39.67	38.43	2115	2579	3190	1250	3113	1460
RGD1564937	chr8	-	53788129	53791771	1.50951	0.95406	0.213333	0.26	0.166667	10.3333	12.6667	8	0.27	0.33	0.18	0.25	0.09	0.16	11	16	11	9	8	7
Cacna1e	chr13	-	76850518	77306509	1.50885	0.0418362	2.745	3.35667	2.13333	612.833	723	502.667	3.14	3.44	3.49	1.91	2.05	2.44	545	705	919	297	769	442
Tspan8	chr7	+	58821787	58854525	1.50837	0.00526	436.68	510.927	362.433	16337.8	18171	14504.7	527.4	514.6	490.78	359.26	374.2	353.84	15307	17621	21585	9329	23449	10736
Epha5	chr14	+	25418099	25788023	1.50748	0.00806681	6.83167	8.01	5.65333	1875.5	2114	1637	7.19	8.17	8.67	5.32	5.64	6	1522	2039	2781	1008	2576	1327
Kcnh6	chr10	+	93958632	93979107	1.50543	0.0138361	15.0967	18.5967	11.5967	1646.83	1910.33	1383.33	19.04	20.45	16.3	11.81	13.07	9.91	1608	2037	2086	892	2383	875
LOC171161	chr10	+	13049128	13049524	1.50516	0.84271	1.12333	1.35333	0.893333	14.1667	16	12.3333	1.91	1.02	1.13	0.79	0.93	0.96	19	12	17	7	20	10
Grik3	chr5	+	147265647	147480507	1.50514	0.0375386	4.90333	6.02333	3.78333	590.667	668.667	512.667	5.12	7.83	5.12	3.13	5	3.22	464	838	704	254	979	305
Wdr77	chr2	+	227998508	228008478	1.50435	0.490991	1.28667	1.56	1.01333	85.1667	98	72.3333	1.62	1.37	1.69	1.13	1.14	0.77	82	82	130	51	125	41
Cdh11	chr19	+	2374108	2531571	1.50341	0.00657224	42.97	50.4067	35.5333	7273.17	8215.33	6331	41.74	50.89	58.59	34.99	36.54	35.07	5398	7765	11483	4049	10202	4742
Mesp2	chr1	+	142511695	142514301	1.50325	0.823297	0.37	0.466667	0.273333	21.5	26.6667	16.3333	0.54	0.36	0.5	0.31	0.22	0.29	25	20	35	13	22	14
Cbr3	chr11	+	37500661	37508918	1.50186	0.171858	5.465	6.68	4.25	202.5	237	168	7.69	6.55	5.8	4.38	4.04	4.33	226	227	258	115	256	133
RT1-CE6	chr20	-	6757526	6758476	1.50139	0.293487	1.02	1.27667	0.763333	29.8333	36	23.6667	1.72	1.14	0.97	0.99	0.66	0.64	41	32	35	21	34	16
Orc1	chr5	+	132031219	132050961	1.50134	0.834096	0.338333	0.413333	0.263333	26	31.3333	20.6667	0.6	0.28	0.36	0.23	0.17	0.39	38	21	35	13	23	26
Celf4	chr18	-	17442710	17830510	1.50106	0.0132723	19.8917	23.84	15.9433	2221.17	2547.67	1894.67	23.05	23.72	24.75	13.93	16.11	17.79	1990	2416	3237	1076	3003	1605
Crabp1	chr8	+	57926233	57934271	1.49886	0.113364	11.8333	14.4367	9.23	288.333	327.667	249	16.1	15.18	12.03	8.91	10.85	7.93	303	337	343	150	441	156
LOC498222	chr13	+	52543255	52556096	1.49801	0.819545	0.315	0.396667	0.233333	28.6667	33.3333	24	0.7	0.14	0.35	0.25	0.28	0.17	50	12	38	16	43	13
Engase	chr10	+	107137511	107150161	1.49759	0.0585913	3.44	4.24333	2.63667	425.667	503.333	348	5.14	4.31	3.28	2.78	2.39	2.74	511	505	494	247	513	284
LOC680663	chrX	+	110711917	110822582	1.49718	0.576856	0.205	0.24	0.17	23.8333	26.6667	21	0.4	0.15	0.17	0.2	0.14	0.17	38	17	25	17	29	17
Lipt1	chr9	+	44164007	44169366	1.49718	0.430098	0.96	1.13	0.79	82.5	90.3333	74.6667	1.64	1.05	0.7	0.75	0.8	0.82	113	85	73	46	119	59
Camp	chr8	-	117283071	117284884	1.4966	1	0.35	0.46	0.24	6.16667	7.33333	5	1.03	0.17	0.18	0.23	0.29	0.2	15	3	4	3	9	3
Eml5	chr6	-	131991386	132118723	1.49602	0.0468734	3.08333	3.65667	2.51	655.833	736	575.667	3.81	3.29	3.87	2.15	2.75	2.63	620	632	956	313	966	448
Mas1	chr1	-	51644720	51675365	1.49593	0.915389	0.275	0.343333	0.206667	17.1667	20	14.3333	0.42	0.41	0.2	0.22	0.21	0.19	21	24	15	10	23	10
Ccdc152	chr2	-	72148381	72170595	1.49544	0.219244	1.35833	1.58333	1.13333	38	43.3333	32.6667	1.79	0.9	2.06	1.08	1	1.32	39	23	68	21	47	30
Tlr6	chr14	+	44835326	44850999	1.49534	0.776913	0.313333	0.37	0.256667	25.6667	30	21.3333	0.53	0.26	0.32	0.33	0.17	0.27	36	21	33	20	25	19
Pkig	chr3	+	166238136	166305338	1.49494	0.0187173	46.0517	56.65	35.4533	1398.17	1609.33	1187	69.9	53.92	46.13	33.67	39.44	33.25	1659	1510	1659	715	2021	825
Gstt4	chr20	+	15968093	15975082	1.49479	1	0.226667	0.283333	0.17	6.5	7.33333	5.66667	0.39	0.37	0.09	0.19	0.2	0.12	9	10	3	4	10	3
Mpp4	chr9	-	65725151	65764334	1.49464	0.787253	0.483333	0.59	0.376667	32.8333	38.3333	27.3333	0.73	0.61	0.43	0.31	0.33	0.49	40	39	36	15	39	28
Prr15	chr4	+	149139528	149142574	1.49449	0.51291	1.69667	2.09667	1.29667	74	88.6667	59.3333	2.71	1.89	1.69	1.45	1.04	1.4	96	79	91	46	80	52
Smim5	chr10	-	103828437	103834217	1.49427	0.147359	8.99	10.92	7.06	255.833	299	212.667	11.04	11.55	10.17	7.04	6.66	7.48	247	305	345	141	322	175
Bola1	chr2	-	217825098	217826113	1.49419	0.108922	9.83167	12.0267	7.63667	234.333	270.667	198	14.71	10.42	10.95	6.42	8.01	8.48	274	229	309	107	322	165
Myt1	chr3	+	181019141	181049952	1.49416	0.0133866	14.8517	17.59	12.1133	2637.33	2959	2315.67	17.72	17.47	17.58	11.09	13.04	12.21	2421	2816	3640	1356	3847	1744
Rnf182	chr17	+	26191715	26240098	1.49366	0.200378	5.41167	6.50333	4.32	214.167	249	179.333	5.27	7.11	7.13	4.69	4.29	3.98	161	256	330	128	283	127
Sprn	chr1	-	219536513	219536956	1.49337	0.0663744	9.055	11.51	6.6	127.833	151.333	104.333	11.35	16.64	6.54	5.13	7.43	7.24	126	218	110	51	178	84
Zmynd12	chr5	+	142280330	142312575	1.49303	0.931112	0.411667	0.513333	0.31	16.3333	19	13.6667	0.47	0.49	0.58	0.23	0.41	0.29	14	17	26	6	26	9
Slc2a3	chr4	-	222573369	222584416	1.49183	0.645281	1.115	1.37667	0.853333	50.1667	59.6667	40.6667	1.92	1.26	0.95	0.88	0.69	0.99	71	55	53	29	55	38
Rnf7	chr8	-	103774031	103783041	1.49165	0.0787688	11.3217	13.3733	9.27	451	504.667	397.333	14.39	15.41	10.32	10.21	9.35	8.25	452	571	491	287	634	271
Tmem151a	chr1	-	227304311	227306256	1.49122	0.619663	0.548333	0.686667	0.41	33.3333	39.3333	27.3333	0.88	0.75	0.43	0.41	0.41	0.41	43	43	32	18	43	21
LOC100361645	chr3	+	51294500	51343046	1.49103	0.961111	0.193333	0.236667	0.15	11.6667	13	10.3333	0.21	0.23	0.27	0.08	0.22	0.15	9	12	18	3	21	7
Ccdc116	chr11	+	91147684	91150766	1.4905	0.955284	0.203333	0.26	0.146667	13	15	11	0.35	0.26	0.17	0.07	0.21	0.16	17	15	13	3	22	8
Afmid	chr10	+	106468206	106483539	1.48971	0.328592	1.67	2.01667	1.32333	133.167	153.333	113	2.46	1.64	1.95	1.69	1.36	0.92	154	121	185	95	184	60
Calhm2	chr1	-	274338778	274344504	1.48965	0.767904	0.578333	0.73	0.426667	32.3333	40	24.6667	0.87	0.74	0.58	0.63	0.32	0.33	40	40	40	26	32	16
RGD1565989	chr2	+	147517608	147549630	1.48887	0.989092	0.256667	0.306667	0.206667	9.33333	10.6667	8	0.08	0.42	0.42	0.08	0.25	0.29	2	13	17	2	14	8
Snrnp35	chr12	-	39401200	39408510	1.48856	0.0815279	12.1983	14.87	9.52667	435.167	499.667	370.667	17.12	14.17	13.32	9.27	10.42	8.89	475	464	560	230	624	258
Xkr5	chr16	+	75349398	75367306	1.48819	0.923038	0.236667	0.296667	0.176667	16.3333	20.3333	12.3333	0.15	0.44	0.3	0.18	0.14	0.21	8	28	25	9	16	12
Tubb2b	chr17	+	33336065	33339112	1.48807	0.00950822	218.322	266.23	170.413	11890.3	13821	9959.67	252.79	287.57	258.33	171.59	179.73	159.92	10657	14303	16503	6472	16359	7048
Cxcr6	chr8	+	132020812	132021866	1.48721	0.997824	0.263333	0.33	0.196667	8.33333	10	6.66667	0.57	0.22	0.2	0.34	0.18	0.07	15	7	8	8	10	2
Myom1	chr9	+	118808061	118922531	1.48523	0.576854	0.406667	0.486667	0.326667	72.1667	81.6667	62.6667	0.54	0.4	0.52	0.3	0.36	0.32	73	64	108	36	106	46
Cttn	chr1	-	222159088	222194541	1.48519	0.409679	1.18333	1.44333	0.923333	101.5	120.667	82.3333	2.24	1.26	0.83	1.01	0.58	1.18	163	108	91	66	91	90
RGD1564093	chr19	+	37118343	37121759	1.48473	0.180084	5.55333	6.76667	4.34	156.5	180.333	132.667	8.38	6.18	5.74	4.53	4.48	4.01	186	162	193	90	215	93
Kcnk13	chr6	+	133202884	133305227	1.48294	0.853448	0.373333	0.47	0.276667	24.5	29	20	0.63	0.3	0.48	0.15	0.3	0.38	32	18	37	7	33	20
Bdkrb2	chr6	+	138615812	138622272	1.48198	0.0403227	6.495	7.93	5.06	833.333	975.667	691	8.64	7.85	7.3	5.59	4.93	4.66	873	936	1118	505	1076	492
Cdh8	chr19	+	6024414	6417023	1.48049	0.0811427	4.55667	5.35667	3.75667	460.833	524.667	397	4.66	5.25	6.16	3.6	3.63	4.04	363	483	728	251	611	329
Gtpbp6	chr12	+	54406908	54410777	1.48019	0.555704	0.418333	0.533333	0.303333	21.3333	24.3333	18.3333	0.66	0.65	0.29	0.2	0.44	0.27	26	30	17	7	37	11
Sytl3	chr1	+	48534303	48590471	1.47982	0.0406707	12.6917	15.3767	10.0067	892	1026.33	757.667	16.49	16.15	13.49	9.98	10.28	9.76	907	1048	1124	491	1221	561
Tmem136	chr8	-	45869918	45874814	1.47969	0.672068	1.64	2.02667	1.25333	49.5	56.6667	42.3333	2.58	2.08	1.42	0.85	1.41	1.5	61	58	51	18	72	37
B3gnt8	chr1	+	83681452	83684351	1.47819	0.0902942	5.165	6.35	3.98	288.167	344	232.333	7.34	6.97	4.74	4.26	3.17	4.51	333	373	326	173	310	214
Nhlrc1	chr17	-	19876653	19877843	1.47729	0.353932	2.36	2.88333	1.83667	87.1667	103.333	71	3.86	2.13	2.66	1.84	1.49	2.18	115	75	120	49	96	68
Tmem212	chr2	-	133290877	133321820	1.47644	0.968115	0.286667	0.363333	0.21	11.6667	14.6667	8.66667	0.44	0.4	0.25	0.26	0.12	0.25	15	16	13	8	9	9
Nptx2	chr12	-	14073308	14084217	1.47538	0.0139663	54.67	67.2567	42.0833	3334.5	3884.33	2784.67	76.08	65.5	60.19	42.72	44.72	38.81	3625	3682	4346	1821	4600	1933
Srpk3	chr1	-	152757665	152762222	1.47434	0.905283	0.305	0.383333	0.226667	18.1667	21.6667	14.6667	0.59	0.36	0.2	0.18	0.19	0.31	29	21	15	8	20	16
Mfsd4	chr13	-	53877464	53918741	1.47431	0.675902	0.5	0.61	0.39	53.6667	61	46.3333	0.59	0.8	0.44	0.4	0.45	0.32	49	79	55	30	81	28
Tmem164	chrX	+	112397269	112556696	1.47429	0.0146883	31.2417	37.3267	25.1567	5354.17	6067.67	4640.67	36.37	38.76	36.85	22.29	26.9	26.28	4800	6035	7368	2632	7665	3625
Usp51	chrX	+	20035912	20038959	1.47398	0.961111	0.175	0.213333	0.136667	13	15.6667	10.3333	0.14	0.25	0.25	0.12	0.12	0.17	8	17	22	6	15	10
Eno2	chr4	-	224302789	224311633	1.47363	0.0881055	6.83	8.33333	5.32667	453.333	529.667	377	14.29	5.25	5.46	6.49	4.25	5.24	790	342	457	321	507	303
Gabrq	chr1	+	148583311	148595780	1.47323	0.87785	0.398333	0.483333	0.313333	24.6667	28.3333	21	0.5	0.45	0.5	0.33	0.35	0.26	24	25	36	14	36	13
Olr419	chr3	+	26238850	26239797	1.47219	0.991773	0.26	0.313333	0.206667	8.33333	10	6.66667	0.04	0.46	0.44	0.33	0.21	0.08	1	13	16	7	11	2
Nr1h4	chr7	-	30104960	30260754	1.47218	0.981509	0.166667	0.203333	0.13	11.3333	14	8.66667	0.06	0.26	0.29	0.13	0.11	0.15	3	16	23	6	12	8
Ces2g	chr19	+	47890578	47898167	1.472	0.907429	0.255	0.31	0.2	19.8333	23.3333	16.3333	0.36	0.27	0.3	0.27	0.19	0.14	22	20	28	15	25	9
Calcoco1	chr7	-	142099780	142114471	1.47086	0.933085	0.171667	0.22	0.123333	15.5	19	12	0.34	0.17	0.15	0.09	0.1	0.18	25	15	17	6	16	14
Serpinf1	chr10	-	61954919	61969094	1.47071	0.0403936	22.6283	27.5433	17.7133	1015.83	1179	852.667	31.09	25.89	25.65	21.38	18.28	13.48	1094	1075	1368	673	1389	496
Chn1	chr3	-	66992186	67035054	1.47022	0.0180708	38.605	44.9667	32.2433	2865.33	3196	2534.67	40.59	42.41	51.9	32.02	34.06	30.65	2299	2834	4455	1623	4166	1815
Dync1i2	chr3	+	64314255	64364653	1.46967	0.0129739	280.998	335.47	226.527	25492.3	29189.3	21795.3	327.14	327.87	351.4	222.83	227.96	228.79	22983	27176	37409	14006	34577	16803
Mrgprh	chr1	+	51682237	51683202	1.46942	0.648905	1.90667	2.27333	1.54	60.3333	68.6667	52	2.44	1.68	2.7	1.43	1.65	1.54	59	48	99	31	86	39
Fam70b	chr16	+	80692961	80697619	1.46927	0.148544	15.15	18.44	11.86	248.333	279.333	217.333	24.16	18.1	13.06	11.32	13.75	10.51	310	274	254	130	381	141
Dctpp1	chr1	-	205696305	205699698	1.46914	0.791655	1.50833	1.86333	1.15333	33	37	29	1.73	2.1	1.76	0.76	1.69	1.01	28	40	43	11	59	17
Tmem151a	chr1	-	227393558	227395502	1.46902	0.657543	0.543333	0.68	0.406667	33	39	27	0.88	0.71	0.45	0.41	0.4	0.41	43	41	33	18	42	21
Kcnip2	chr1	+	270337783	270361518	1.46795	0.560869	0.978333	1.2	0.756667	72.5	81	64	2.02	0.77	0.81	0.76	0.92	0.59	118	53	72	40	116	36
Hoxa1	chr4	-	146792237	146793897	1.46756	0.991773	0.24	0.306667	0.173333	9.33333	11.3333	7.33333	0.34	0.2	0.38	0.11	0.21	0.2	10	7	17	3	13	6
Scn2b	chr8	+	48045397	48053999	1.46707	0.0542438	28.1017	34.23	21.9733	775.333	897	653.667	33.7	38.2	30.79	21.67	23.12	21.13	723	967	1001	416	1071	474
Ppp1r2	chr11	+	75823211	76108035	1.46671	0.0130588	425.603	494.327	356.88	31183	34663.3	27702.7	432.89	485.03	565.06	331.92	375.68	363.04	24184	31969	47837	16591	45314	21203
Zfp167	chr8	+	131088429	131105818	1.46634	0.30429	0.966667	1.13	0.803333	151.333	165.667	137	1.35	0.99	1.05	0.67	0.86	0.88	163	142	192	73	226	112
RGD1310110	chr15	-	30512209	30613262	1.46599	0.0174002	48.48	56.7667	40.1933	5091.17	5651	4531.33	55.17	57.55	57.58	39.16	43.54	37.88	4447	5473	7033	2824	7578	3192
Dapk1	chr17	-	6525247	6683920	1.46583	0.0180292	24.5917	29.7633	19.42	4627.67	5372.33	3883	30.24	29.29	29.76	18.47	19.12	20.67	4435	5068	6614	2424	6055	3170
Nrgn	chr8	-	40015873	40024017	1.46538	0.832325	0.595	0.753333	0.436667	24.5	29.3333	19.6667	1.19	0.72	0.35	0.39	0.36	0.56	41	29	18	12	27	20
Ndc80	chr9	-	119293740	119309561	1.46522	0.499095	1.26833	1.47667	1.06	45.8333	54	37.6667	0.85	1.59	1.99	1.35	0.81	1.02	24	53	85	34	49	30
Bspry	chr5	+	82453655	82475833	1.46324	0.409063	1.37167	1.68	1.06333	93.5	109.667	77.3333	2.09	1.57	1.38	1.06	0.97	1.16	114	101	114	52	114	66
Syt5	chr1	-	75683291	75691003	1.4632	0.0303036	23.6367	28.83	18.4433	1337.17	1572	1102.33	35.07	27.11	24.31	20.29	16.22	18.82	1592	1452	1672	824	1590	893
Prr13	chr7	+	141857064	141860371	1.4628	0.0502991	36.9983	45.0833	28.9133	891.833	1036.33	747.333	61.7	38.41	35.14	28.92	26.26	31.56	1197	879	1033	502	1100	640
Dnajc5b	chr2	+	124014201	124105971	1.46258	0.949386	0.31	0.363333	0.256667	8.66667	11.3333	6	0.13	0.26	0.7	0.44	0.04	0.29	3	7	24	9	2	7
Heatr8	chr5	-	130128909	130168654	1.46221	0.370777	0.975	1.18667	0.763333	129.333	147	111.667	1.33	1.27	0.96	0.71	0.86	0.72	137	154	150	65	192	78
Fam26e	chr20	-	29476317	29482652	1.46187	0.152644	5.915	6.88667	4.94333	324	366.667	281.333	6.01	6.85	7.8	5.08	4.61	5.14	255	343	502	193	423	228
Htr4	chr18	+	56880237	57004861	1.46177	0.0943428	12.4167	14.6567	10.1767	508.5	578.667	438.333	11.46	16.25	16.26	9.5	10.22	10.81	360	602	774	267	693	355
Rab1b	chr1	-	227414583	227420811	1.46155	0.171237	5.03	6.09	3.97	279	320.667	237.333	8.04	5.42	4.81	4.39	3.85	3.67	356	283	323	174	368	170
Gpr135	chr6	-	104261635	104263008	1.46108	0.265308	2.15	2.59667	1.70333	91.3333	110	72.6667	2.56	2.68	2.55	2.44	1.22	1.45	88	109	133	75	91	52
Cib2	chr8	-	57703517	57720624	1.4605	0.019999	100.278	120.593	79.9633	4522	5198.33	3845.67	121.29	124.92	115.57	81.84	80.71	77.34	4262	5179	6154	2573	6123	2841
Faim	chr8	+	106649798	106665262	1.46035	1	0.233333	0.316667	0.15	4.83333	5.66667	4	0.71	0.2	0.04	0	0.22	0.23	12	4	1	0	8	4
Xylt2	chr10	-	82204620	82218102	1.45822	0.024289	21.6017	26.23	16.9733	2322	2678.67	1965.33	27.2	28.34	23.15	17.03	17.56	16.33	2284	2807	2945	1279	3184	1433
Ucp2	chr1	+	171710985	171713693	1.45779	0.0259914	67.3133	81.82	52.8067	1992.67	2306	1679.33	82.34	91.83	71.29	52.12	53.68	52.62	1907	2509	2502	1080	2684	1274
Ndor1	chr3	-	2448121	2456341	1.45775	0.166967	3.74667	4.53333	2.96	279.833	321	238.667	4.43	5.34	3.83	2.88	3.09	2.91	258	367	338	150	389	177
Cage1	chr17	+	29366867	29405082	1.45766	0.229862	2.05667	2.37667	1.73667	194	210.667	177.333	2.28	2.37	2.48	1.72	2.01	1.48	163	200	269	110	311	111
Pcbd1	chr20	+	32486249	32491730	1.45756	0.0585913	37.3783	44.4833	30.2733	888	1014	762	44.48	45.56	43.41	32.48	29.82	28.52	825	997	1220	539	1194	553
Tas1r3	chr5	-	176784486	176787639	1.45753	0.969674	0.146667	0.18	0.113333	11.1667	14.3333	8	0.16	0.22	0.16	0.14	0.04	0.16	10	17	16	8	5	11
Mogat1	chr9	+	84170150	84177700	1.45731	0.724474	2.01833	2.39667	1.64	46.8333	55	38.6667	2.57	2.18	2.44	1.14	1.12	2.66	48	48	69	19	45	52
Rnf148	chr4	-	50467597	50474307	1.45724	0.965613	0.378333	0.47	0.286667	12.8333	15	10.6667	0.91	0.12	0.38	0.28	0.27	0.31	25	4	16	7	16	9
Gng2	chr15	+	8845752	8944463	1.45695	0.0170341	99.1317	114.107	84.1567	11855.7	13022.7	10688.7	103.52	113.53	125.27	75.39	88.13	88.95	9465	12247	17356	6167	17397	8502
Apoc4	chr1	-	81860928	81865003	1.45688	0.976724	0.7	0.91	0.49	11	12.3333	9.66667	1.54	0.51	0.68	0.19	0.87	0.41	18	7	12	2	22	5
Mir3572	chr1	-	63128246	63128353	1.45645	1	1.88167	2.48667	1.27667	5.83333	7.33333	4.33333	5.22	1.26	0.98	0.83	0.86	2.14	14	4	4	2	5	6
Rgs10	chr1	-	206829264	206870538	1.45609	0.0200501	224.19	265.73	182.65	6107	6829.67	5384.33	284.34	256.18	256.67	182.69	200.94	164.32	5972	6348	8169	3433	9112	3608
Fkbp1b	chr6	-	39899738	39908165	1.4559	0.0216913	453.042	546.013	360.07	4655.17	5408	3902.33	570.19	549.25	518.6	385.19	336.64	358.38	4616	5246	6362	2790	5884	3033
Ager	chr20	+	6442508	6445435	1.45584	0.775747	0.76	0.946667	0.573333	35	39.3333	30.6667	1.39	0.74	0.71	0.41	0.77	0.54	49	31	38	13	59	20
Slc45a3	chr13	+	53816774	53837091	1.45463	0.269489	1.695	2.04667	1.34333	174	200.333	147.667	2.03	2.63	1.48	1.28	1.29	1.46	165	253	183	93	226	124
Golt1a	chr13	-	55590139	55602878	1.45336	1	0.143333	0.166667	0.12	3.33333	4	2.66667	0	0.43	0.07	0	0.02	0.34	0	10	2	0	1	7
Cln3	chr1	-	204965144	204976424	1.45135	0.118266	8.09667	9.77	6.42333	433.333	492	374.667	9.84	11.44	8.03	5.46	6.93	6.88	409	561	506	203	622	299
Tmem141	chr3	-	2825048	2827006	1.45088	0.190398	11.42	13.6767	9.16333	283.667	322.333	245	15.29	13.48	12.26	9.38	9.44	8.67	297	309	361	163	396	176
LOC691909	chr1	-	206054752	206059914	1.45016	0.751216	0.951667	1.17333	0.73	44.3333	51.3333	37.3333	1.67	0.96	0.89	0.81	0.76	0.62	62	42	50	27	61	24
Spint2	chr1	-	88379993	88402444	1.44984	0.19106	5.86167	7.09667	4.62667	244.333	281	207.667	9.15	6.99	5.15	5.08	4.37	4.43	306	276	261	152	316	155
Mina	chr11	-	46195708	46218221	1.44914	0.296594	2.585	2.98	2.19	154	165.667	142.333	3.1	3.02	2.82	1.97	2.54	2.06	141	162	194	80	249	98
Stk4	chr3	+	166652145	166731210	1.44845	0.0488482	7.29333	8.53	6.05667	1238.5	1379.67	1097.33	8.17	8.69	8.73	5.36	6.27	6.54	1068	1341	1730	627	1771	894
Tmie	chr8	-	118480842	118495446	1.44789	0.30605	1.81167	2.18667	1.43667	153.833	174.333	133.333	2.29	2.13	2.14	1.15	1.63	1.53	149	163	211	67	229	104
Gtf2a1l	chr6	+	22378517	22431363	1.44776	1	0.135	0.166667	0.103333	7.16667	8	6.33333	0.13	0.22	0.15	0	0.14	0.17	5	10	9	0	12	7
Dio2	chr6	-	123743030	123752835	1.44775	0.610845	1.235	1.46667	1.00333	71.6667	83.3333	60	1.19	1.69	1.52	1.1	0.86	1.05	54	91	105	45	85	50
Rwdd2b	chr11	-	30711157	30719812	1.44773	0.0884226	8.76833	10.1833	7.35333	596	661.667	530.333	12.22	9	9.33	8.51	7.06	6.49	656	570	759	409	818	364
Irf6	chr13	+	116425025	116444232	1.4476	0.0312998	19.5633	22.8833	16.2433	2549.5	2835.67	2263.33	25.17	20.73	22.75	15.99	16.69	16.05	2546	2474	3487	1447	3646	1697
Icam5	chr8	+	22107090	22114077	1.4474	0.767153	0.21	0.263333	0.156667	20.1667	23.6667	16.6667	0.41	0.19	0.19	0.17	0.15	0.15	32	17	22	12	26	12
Steap3	chr13	-	41363988	41380914	1.44714	0.0288396	34.41	41.6933	27.1267	2913.67	3387	2440.33	44.75	41.58	38.75	28.35	26.12	26.91	2981	3268	3912	1690	3757	1874
Gpr174	chrX	+	78572005	78599692	1.44624	0.113364	0.3	0.35	0.25	47.3333	55.3333	39.3333	0.18	0.29	0.58	0.26	0.23	0.26	21	41	104	28	58	32
LOC297756	chr5	-	2789994	2794284	1.44557	0.63436	3.12833	3.70333	2.55333	69	76.6667	61.3333	4.3	3.74	3.07	2.92	2.8	1.94	74	76	80	45	104	35
Slc4a1	chr10	-	90084739	90101181	1.44531	0.879118	0.175	0.216667	0.133333	23.6667	30	17.3333	0.25	0.18	0.22	0.13	0.05	0.22	28	24	38	13	13	26
Cradd	chr7	-	36457911	36470834	1.44529	0.675651	2.41833	2.90333	1.93333	60.1667	67	53.3333	4.19	2.65	1.87	1.98	2.08	1.74	83	62	56	35	89	36
Lzts1	chr16	+	22147127	22202136	1.44508	0.0369898	12.3883	14.93	9.84667	1973.83	2273.67	1674	15.78	15.43	13.58	10.05	9.7	9.79	1972	2276	2573	1124	2619	1279
Olr86	chr1	+	174552378	174553316	1.44377	0.71748	0.86	1	0.72	25.1667	27.6667	22.6667	1.83	0.22	0.95	0.86	0.69	0.61	43	6	34	18	35	15
Rps6	chr5	-	109196714	109199574	1.44373	0.593209	2.93833	3.45333	2.42333	71.1667	81.3333	61	4.66	3.19	2.51	3.42	1.88	1.97	93	75	76	61	81	41
Olr1767	chrX	-	137078085	137079008	1.4437	0.997824	0.208333	0.253333	0.163333	5.66667	6.66667	4.66667	0.52	0.04	0.2	0.14	0.1	0.25	12	1	7	3	5	6
Anxa5	chr2	-	142777643	142808315	1.44324	0.0213164	862.273	1017.75	706.8	39136.3	43978.3	34294.3	1027.25	1045.22	980.77	717.15	730.04	673.21	36174	43425	52336	22595	55505	24783
Il1r1	chr9	+	46683054	46720528	1.44284	0.0848279	9.66167	11.21	8.11333	551	620.333	481.667	10.55	10.06	13.02	8.4	7.67	8.27	466	524	871	332	731	382
Rps4y2	chr4	+	246879802	246880735	1.44223	0.21573	6.77167	8.12333	5.42	203	230.667	175.333	8.3	9.1	6.97	6.02	5.74	4.5	194	251	247	126	290	110
Olr446	chr3	+	79571309	79572253	1.44189	0.931818	0.206667	0.25	0.163333	6	6.66667	5.33333	0.55	0	0.2	0.19	0.18	0.12	13	0	7	4	9	3
Micalcl	chr1	+	184172145	184211084	1.4405	0.82688	0.503333	0.606667	0.4	35.6667	41.3333	30	0.88	0.5	0.44	0.4	0.32	0.48	51	34	39	21	40	29
RGD1305587	chr20	-	33529900	33531718	1.43919	0.228519	7.61	9.06	6.16	254.167	284.333	224	8.6	10.2	8.38	6.77	7.15	4.56	220	308	325	155	395	122
Slc38a8	chr19	-	62868486	62888115	1.43849	0.990458	0.215	0.27	0.16	9.5	10.6667	8.33333	0.22	0.34	0.25	0	0.24	0.24	7	13	12	0	17	8
Wfdc2	chr3	+	167197728	167203406	1.43762	0.862108	1.19333	1.48333	0.903333	27.3333	30.3333	24.3333	2.15	1.48	0.82	0.51	1.23	0.97	38	31	22	8	47	18
Jup	chr10	-	88073764	88100379	1.43727	0.0266997	70.9833	85.32	56.6467	7771	8918	6624	91.92	85.66	78.38	56.22	56.01	57.71	7888	8673	10193	4317	10378	5177
Lsm5	chr4	-	151668265	151671481	1.43669	0.12344	8.30667	9.63	6.98333	143.833	158.333	129.333	9.64	9.88	9.37	6.6	7.27	7.08	129	156	190	79	210	99
Mstn	chr9	-	52977371	52982198	1.43667	0.148534	9.85667	11.3733	8.34	362	399.333	324.667	10.51	11.66	11.95	8.86	8.65	7.51	297	389	512	224	528	222
Kcnk3	chr6	-	36969847	37005778	1.43661	0.310747	1.37167	1.67	1.07333	85.5	101	70	1.98	1.89	1.14	1.05	0.82	1.35	101	114	88	48	90	72
Vstm5	chr8	+	13735551	13755649	1.4365	0.0493651	26.7283	32.0033	21.4533	1619.67	1835.67	1403.67	30.78	33.34	31.89	20.82	23.73	19.81	1431	1829	2247	866	2382	963
Tmem203	chr3	+	2456385	2457213	1.43645	0.213494	10.2083	12.2533	8.16333	267.833	307	228.667	14.21	11.93	10.62	8.89	7.9	7.7	295	292	334	165	354	167
Calcb	chr1	+	191246065	191249721	1.43611	0.0290406	244.808	293.74	195.877	5989.17	6831.67	5146.67	288.64	308.57	284.01	198.58	207.93	181.12	5462	6889	8144	3362	8495	3583
Cdcp1	chr8	-	131412948	131449580	1.4356	0.798585	0.253333	0.303333	0.203333	42.5	48.3333	36.6667	0.31	0.3	0.3	0.2	0.21	0.2	40	46	59	24	59	27
Fuom	chr1	-	219478363	219482873	1.43487	0.598671	1.08167	1.30667	0.856667	77.5	88.6667	66.3333	1.41	1.22	1.29	0.91	0.94	0.72	78	80	108	45	112	42
Sh3yl1	chr6	+	58531557	58574825	1.43383	0.158784	7.99333	9.21333	6.77333	343.333	381.333	305.333	7.65	10.39	9.6	7.3	6.68	6.34	254	407	483	217	479	220
Crhbp	chr2	-	44299507	44311225	1.43376	1	0.148333	0.183333	0.113333	7.33333	9.33333	5.33333	0.15	0.19	0.21	0.16	0.06	0.12	6	9	13	6	5	5
Slc25a22	chr1	-	220890711	220898559	1.43363	0.729237	0.681667	0.84	0.523333	44.5	53.6667	35.3333	1.49	0.6	0.43	0.52	0.3	0.75	84	40	37	26	36	44
Mybpc1	chr7	-	29192153	29277697	1.43278	0.785967	0.356667	0.423333	0.29	40.1667	47.6667	32.6667	0.54	0.46	0.27	0.36	0.15	0.36	52	52	39	31	31	36
Arl10	chr17	-	12694957	12701201	1.4324	0.224535	9.33	11.2133	7.44667	230.667	260	201.333	14.75	10.2	8.69	7.5	7.83	7.01	288	235	257	131	330	143
Acvr2b	chr8	+	127294106	127325515	1.43239	0.372727	1.54333	1.85	1.23667	88.5	104.667	72.3333	1.38	2.08	2.09	1.15	1.02	1.54	62	110	142	46	99	72
Ccdc114	chr1	+	102985869	103016209	1.43147	0.907429	0.256667	0.32	0.193333	21	25	17	0.43	0.22	0.31	0.26	0.19	0.13	28	17	30	15	27	9
Kcnd3	chr2	+	227345052	227561680	1.43134	0.0283172	43.4267	50.1167	36.7367	9792	10792.7	8791.33	41.34	50.14	58.87	30.35	39.39	40.47	7056	10096	15226	4635	14517	7222
Gng8	chr1	+	80067667	80069629	1.43113	0.865434	1.45833	1.79333	1.12333	24.8333	29.3333	20.3333	1.94	2.49	0.95	1.68	1	0.69	27	41	20	21	30	10
Sspo	chr4	+	142744002	142797357	1.43057	0.508914	0.151667	0.183333	0.12	74.6667	85.6667	63.6667	0.21	0.2	0.14	0.11	0.13	0.12	81	91	85	37	105	49
Asl	chr12	+	32097760	32115108	1.43052	0.052234	25.09	30.2833	19.8967	1655.83	1901.33	1410.33	31.09	32.8	26.96	21.94	20.64	17.11	1603	1995	2106	1012	2297	922
C1rl	chr4	+	224126655	224141154	1.43	0.961111	0.308333	0.383333	0.233333	12.3333	15.6667	9	0.43	0.49	0.23	0.29	0.08	0.33	15	20	12	9	6	12
Zfp57	chr20	-	4054816	4061113	1.42963	0.267522	4.13833	4.84333	3.43333	240.667	268	213.333	5.32	4.96	4.25	3.18	3.35	3.77	243	267	294	130	330	180
Eya4	chr1	+	24707171	25080689	1.42924	0.853448	0.19	0.22	0.16	20.8333	24	17.6667	0.22	0.26	0.18	0.14	0.1	0.24	20	27	25	11	20	22
Tuba3b	chr4	+	244079934	244085483	1.42788	0.956253	0.34	0.433333	0.246667	14.6667	18.3333	11	0.78	0.25	0.27	0.45	0.16	0.13	29	11	15	15	13	5
Hcn3	chr2	-	207875210	207888575	1.42698	0.0719559	8.96333	10.88	7.04667	658	761.667	554.333	13.24	10.69	8.71	7.58	6.7	6.86	775	738	772	397	846	420
Mterfd2	chr9	-	100096839	100101513	1.42628	0.173086	9.365	10.8233	7.90667	393.333	432.333	354.333	10	12.36	10.11	7.43	8.11	8.18	325	474	498	216	569	278
Prorsd1	chr14	-	113604440	113606709	1.4261	0.468664	2.25167	2.59667	1.90667	74.6667	80	69.3333	3.03	2.76	2	1.74	2.12	1.86	78	84	78	40	118	50
Syt7	chr1	+	233382666	233440845	1.42497	0.0410102	53.6983	64.42	42.9767	2503.33	2863	2143.67	62.82	62.6	67.84	39.48	45.31	44.14	2253	2649	3687	1267	3509	1655
Tmem45b	chr8	-	32588672	32633861	1.42322	0.0420353	27.02	31.08	22.96	3106.33	3356	2856.67	27.79	31.51	33.94	20.42	27.08	21.38	2404	3215	4449	1580	5057	1933
Pdlim2	chr15	-	55569716	55581479	1.42306	0.583856	1.585	1.93	1.24	78.3333	91	65.6667	2.02	1.71	2.06	0.88	1.26	1.58	77	77	119	30	104	63
Coro1a	chr1	-	205102882	205107856	1.42229	0.0520425	39.95	48.1467	31.7533	2024.83	2302.33	1747.33	52.96	54.08	37.4	33.54	33.31	28.41	2109	2541	2257	1195	2864	1183
Htr1f	chr11	-	1960208	1961608	1.42227	0.521217	0.843333	0.983333	0.703333	38.8333	41.6667	36	0.97	1.21	0.77	0.41	0.83	0.87	34	50	41	13	63	32
Syt9	chr1	+	178591098	178768239	1.42165	0.046157	62.565	74.2733	50.8567	3067	3491.33	2642.67	67.53	71.72	83.57	48.02	52.76	51.79	2537	3179	4758	1614	4280	2034
Lrrc6	chr7	-	107074070	107174870	1.42158	0.58933	1.11833	1.31333	0.923333	61.8333	67.6667	56	0.88	1.22	1.84	0.7	1.28	0.79	35	57	111	25	110	33
Yme1l1	chr17	-	91368187	91406239	1.42111	0.320711	0.44	0.496667	0.383333	40.3333	44.6667	36	0.57	0.45	0.47	0.5	0.3	0.35	42	39	53	33	48	27
Ffar1	chr1	-	90463925	90464829	1.42102	1	0.188333	0.233333	0.143333	5.16667	6.33333	4	0.13	0.45	0.12	0.1	0.08	0.25	3	12	4	2	4	6
Liph	chr11	+	85770270	85815457	1.41986	0.960621	0.221667	0.27	0.173333	16.5	20.3333	12.6667	0.27	0.16	0.38	0.24	0.12	0.16	16	11	34	13	15	10
Vmo1	chr10	-	56878079	56879164	1.41979	0.956583	0.738333	0.91	0.566667	15.6667	18.3333	13	0.79	1.18	0.76	0.27	0.56	0.87	13	23	19	4	20	15
LOC691141	chr8	+	22613207	22630263	1.41895	0.968115	0.335	0.416667	0.253333	13.8333	16.6667	11	0.49	0.31	0.45	0.03	0.2	0.53	16	12	22	1	14	18
RGD1562699	chr18	-	59033710	59034582	1.41846	1	0.208333	0.256667	0.16	2.16667	2.66667	1.66667	0.52	0.18	0.07	0.23	0.05	0.2	5	2	1	2	1	2
Clec12b	chr4	-	211785651	211797131	1.41747	0.84729	0.323333	0.383333	0.263333	15.8333	17	14.6667	0.51	0.3	0.34	0.09	0.34	0.36	19	13	19	3	27	14
Vsig2	chr8	+	40010515	40015558	1.41713	1	0.171667	0.22	0.123333	6.5	7.33333	5.66667	0.34	0.23	0.09	0.11	0.19	0.07	10	8	4	3	12	2
Zcchc9	chr2	+	48035517	48044197	1.41593	0.0728546	21.9533	25.3633	18.5433	1056.83	1156.67	957	21.37	24.89	29.83	16.32	21.27	18.04	773	1062	1635	528	1661	682
Nyap1	chr12	+	24043357	24054628	1.41551	0.0749965	5.10167	6.20333	4	626.5	712.667	540.333	8.11	5.51	4.99	3.66	4.33	4.01	782	627	729	316	901	404
Bnc2	chr5	-	106424110	106751748	1.41509	0.0748731	10.0733	11.7367	8.41	1338.83	1496.67	1181	11.03	11.36	12.82	8.2	8.5	8.53	1129	1372	1989	751	1879	913
Sema3a	chr4	-	18141779	18354542	1.41488	0.954808	0.186667	0.223333	0.15	14	16	12	0.31	0.1	0.26	0.12	0.16	0.17	18	7	23	6	20	10
Scn11a	chr8	-	127654499	127724240	1.41488	0.0362941	185.608	217.947	153.27	35518.2	39713.3	31323	199.75	226.88	227.21	138.34	161.98	159.49	29318	39288	50534	18167	51331	24471
Mx1	chr11	-	41398737	41424277	1.41456	0.179364	3.86667	4.48333	3.25	445	485.667	404.333	3.64	4.94	4.87	3.09	3.87	2.79	315	504	638	239	722	252
Tmem151b	chr9	+	16732153	16734756	1.41423	0.0452303	31.1033	37.9233	24.2833	1574.83	1811	1338.67	40.94	40.22	32.61	23.28	26.25	23.32	1614	1871	1948	821	2234	961
Capsl	chr2	+	77819899	77842887	1.4132	0.826402	1.01167	1.17667	0.846667	31.5	33	30	1.9	0.57	1.06	0.85	1.16	0.53	45	16	38	18	59	13
LOC100362431	chr3	-	69350554	69352213	1.41316	0.0925535	2.03667	2.37	1.70333	107.667	121.333	94	2.62	1.98	2.51	1.56	1.5	2.05	109	97	158	58	135	89
Wnt9a	chr10	+	45414117	45441637	1.4124	0.224385	2.60333	3.10667	2.1	280.667	316	245.333	3.05	3.6	2.67	1.85	2.26	2.19	255	355	338	138	407	191
RGD1309821	chr5	-	62404326	62409772	1.41238	0.0547933	25.975	31.1733	20.7767	1945	2212.67	1677.33	31.9	34.43	27.19	19.74	21.57	21.02	1862	2371	2405	1031	2718	1283
Cklf	chr19	-	907066	915792	1.41159	0.801573	1.95	2.27667	1.62333	41.1667	47.6667	34.6667	2.05	2.04	2.74	1.95	1.31	1.61	34	40	69	29	47	28
Rit2	chr18	-	23424106	23780916	1.41112	0.0515847	47.2383	53.9267	40.55	2891	3151.33	2630.67	52.75	57.01	52.02	41.16	40.43	40.06	2508	3198	3748	1751	4150	1991
Zdhhc24	chr1	+	227068278	227074385	1.41095	0.156588	7.275	8.78667	5.76333	362	409	315	10.58	9.08	6.7	5.24	6.22	5.83	413	418	396	183	524	238
Ifi27	chr6	+	136548490	136554961	1.41064	0.0420719	471.767	563.293	380.24	11889.2	13446.7	10331.7	641.39	605.4	443.09	390.96	380.65	369.11	12764	14214	13362	6961	16355	7679
Cd99l2	chr15	+	9351908	9397780	1.41057	0.168297	3.50833	4.03667	2.98	469	512.667	425.333	4.63	3.52	3.96	2.96	3.02	2.96	482	432	624	275	679	322
Fuz	chr1	+	101956485	101961429	1.41055	0.172129	7.45333	8.92	5.98667	345.167	391	299.333	8.95	10.22	7.59	6.35	6.34	5.27	323	435	415	205	494	199
Rims3	chr5	+	143583599	143612218	1.41044	0.0682126	28.69	34.6267	22.7533	1398.33	1590	1206.67	41.88	39.57	22.43	22.14	22.43	23.69	1630	1817	1323	771	1885	964
Snx15	chr1	-	228421385	228430527	1.4104	0.168297	9.31333	11.1867	7.44	451.833	514.333	389.333	13.73	10.46	9.37	8.02	7.51	6.79	526	473	544	275	621	272
Nr1h3	chr3	-	86712914	86721496	1.4099	0.505227	2.25667	2.70333	1.81	111.833	129.667	94	1.76	4.81	1.54	2.08	1.55	1.8	70	226	93	74	133	75
Dpm3	chr2	+	207997009	207997524	1.40905	0.919902	1.53167	1.90333	1.16	17.8333	21.6667	14	2.44	2.33	0.94	1.37	0.75	1.36	24	27	14	12	16	14
Smarca1	chrX	-	134720736	134791510	1.40811	0.0547933	12.8333	14.61	11.0567	1577.83	1685	1470.67	14.64	14.03	15.16	9.92	12.65	10.6	1366	1545	2144	828	2550	1034
Gpr65	chr6	+	131470143	131471156	1.40757	0.959847	0.416667	0.486667	0.346667	12.3333	14.6667	10	0.71	0.33	0.42	0.4	0.15	0.49	18	10	16	9	8	13
Myl6l	chr7	-	2880886	2881497	1.40732	0.775523	2.58333	3.09	2.07667	51.6667	57	46.3333	3.98	2.49	2.8	1.53	2.51	2.19	61	45	65	21	83	35
Fam83d	chr3	-	160322831	160342099	1.4072	0.781585	0.605	0.726667	0.483333	44.5	54	35	0.46	0.57	1.15	0.4	0.37	0.68	26	38	98	20	45	40
Ccdc85a	chr14	-	112409633	112636341	1.407	0.181812	7.44333	8.91	5.97667	395.167	456.667	333.667	9.6	9.44	7.69	6.66	5.32	5.95	406	471	493	252	486	263
Htr6	chr5	-	161242331	161257707	1.4068	0.962127	0.14	0.163333	0.116667	8.5	11	6	0.06	0.09	0.34	0.14	0.03	0.18	3	5	25	6	3	9
Nov	chr7	+	95015159	95022179	1.40668	0.30602	5.49667	6.39667	4.59667	250.167	278	222.333	7.81	6.08	5.3	6.26	4.42	3.11	283	260	291	203	346	118
Agpat4	chr1	+	50930058	51035499	1.40651	0.0567371	57.6967	68.37	47.0233	3378.17	3796	2960.33	79.1	70.5	55.51	51.41	47.07	42.59	3656	3844	3888	2126	4697	2058
Stx2	chr12	+	33261860	33283619	1.40641	0.0908364	40.4883	47.5267	33.45	1175.83	1313.67	1038	51.06	45.38	46.14	33.56	34.17	32.62	1153	1209	1579	678	1666	770
Slc25a26	chr4	+	191036169	191129236	1.40636	0.291845	3.70333	4.28667	3.12	262.667	288.333	237	5.21	3.58	4.07	3	3.13	3.23	289	234	342	149	375	187
Parvb	chr7	+	63181011	63267688	1.40588	0.0502991	97.1067	116.573	77.64	6143	6952.67	5333.33	136.04	120.37	93.31	77.97	80.83	74.12	6765	7062	7031	3469	8678	3853
Fkbp11	chrX	-	114908416	114911848	1.40554	0.440431	6.41333	7.61	5.21667	141.833	163.333	120.333	9.55	6.38	6.9	5.9	4.32	5.43	170	134	186	94	166	101
Wbp5	chrX	-	106336502	106338637	1.40552	0.052234	75.3433	85.6833	65.0033	2449.83	2667.67	2232	94.84	75.81	86.4	68.81	63.06	63.14	2408	2271	3324	1563	3457	1676
Lrtomt	chr1	-	173176767	173178816	1.40467	1	0.19	0.236667	0.143333	5.33333	6	4.66667	0.27	0.35	0.09	0.15	0.19	0.09	6	9	3	3	9	2
Lipe	chr1	-	83511519	83530200	1.40433	0.0968922	8.25	9.89	6.61	974	1113	835	10.17	10.93	8.57	6.78	6.59	6.46	942	1194	1203	562	1318	625
Pik3ip1	chr14	+	84248813	84260746	1.40384	0.0651228	33.4	39.6033	27.1967	2370.33	2684	2056.67	41.82	40.87	36.12	27.81	26.78	27	2326	2682	3044	1384	3216	1570
Slc40a1	chr9	-	52560181	52578109	1.4036	0.655073	0.455	0.523333	0.386667	48.6667	53	44.3333	0.48	0.54	0.55	0.33	0.43	0.4	39	52	68	24	75	34
LOC688765	chr16	-	58417284	58419182	1.40232	0.363876	2.55	2.90333	2.19667	157.833	171	144.667	2.75	2.99	2.97	2.02	2.28	2.29	131	168	214	86	234	114
Ap4m1	chr12	+	21371881	21377772	1.40217	0.242451	7.27167	8.64	5.90333	313.167	349	277.333	10.72	8.16	7.04	5.93	6.31	5.47	362	325	360	179	460	193
Cacna2d1	chr4	-	15684838	16105441	1.40116	0.052234	58.4667	67.2967	49.6367	7505.67	8234.67	6776.67	58.29	69.46	74.14	44.09	52.84	51.98	5701	8015	10988	3858	11158	5314
Adcy7	chr19	-	30730189	30752411	1.40086	0.0870093	10.3	12.2867	8.31333	1366.67	1536.33	1197	14.08	12.44	10.34	8.22	8.78	7.94	1461	1523	1625	763	1967	861
Gap43	chr11	+	62777623	62870998	1.40053	0.052234	206.707	239.02	174.393	9864.17	10899.3	8829	252.98	222.72	241.36	175.03	173.75	174.4	9384	9747	13567	5809	13915	6763
Mogat2	chr1	-	170384255	170407542	1.40008	0.180044	8.29667	9.84667	6.74667	488.167	530.333	446	8.89	11.16	9.49	6.04	9.34	4.86	388	575	628	236	880	222
Sdr42e1	chr19	-	60995923	61008283	1.39996	0.709697	0.841667	0.993333	0.69	66.8333	76.6667	57	1.46	0.82	0.7	0.98	0.52	0.57	96	64	70	58	74	39
Cnga3	chr9	+	43476297	43497654	1.39958	1	0.151667	0.183333	0.12	10.3333	12.3333	8.33333	0.17	0.17	0.21	0.17	0.1	0.09	9	11	17	8	12	5
Rabif	chr13	+	56374239	56385526	1.39955	0.929369	0.396667	0.466667	0.326667	23.8333	25.6667	22	0.27	0.81	0.32	0.25	0.43	0.3	12	43	22	10	42	14
Calml4	chr8	+	67482026	67494105	1.39951	0.135877	26.685	31.26	22.11	747.833	843.333	652.333	38.02	27.48	28.28	25.43	19.87	21.03	849	724	957	508	958	491
Bdnf	chr3	+	107371329	107421906	1.39917	0.0824789	8.33	9.63333	7.02667	1641.67	1827.33	1456	8.79	9.47	10.64	6.44	6.9	7.74	1336	1697	2449	875	2263	1230
Tdh	chr15	-	50429955	50443496	1.39843	0.853448	0.79	0.94	0.64	38.8333	45	32.6667	0.83	1.01	0.98	0.44	0.54	0.94	32	46	57	15	45	38
Nccrp1	chr1	+	86427993	86431684	1.39781	0.997277	0.191667	0.24	0.143333	8.66667	10.3333	7	0.33	0.21	0.18	0.09	0.13	0.21	12	9	10	3	10	8
Rhbdl1	chr10	-	15014446	15017086	1.39775	0.324045	3.14	3.75333	2.52667	151.667	167.333	136	4.99	3.49	2.78	1.81	2.85	2.92	188	155	159	61	232	115
Dnali1	chr5	-	146821949	146830787	1.39708	0.906085	0.39	0.46	0.32	28.8333	32.6667	25	0.16	0.76	0.46	0.32	0.36	0.28	9	50	39	16	43	16
Chid1	chr1	-	220956741	220991807	1.39707	0.919902	0.548333	0.67	0.426667	22.8333	27.6667	18	0.91	0.63	0.47	0.41	0.24	0.63	32	26	25	13	18	23
S100a3	chr2	+	209427357	209430124	1.39669	0.734147	2.84833	3.42667	2.27	60.3333	72	48.6667	3.65	2.28	4.35	2.75	1.83	2.23	61	45	110	41	66	39
Isl2	chr8	+	58696064	58700544	1.39668	0.0601158	68.5633	82.2933	54.8333	2793.5	3164	2423	89.16	92.08	65.64	54.81	57.41	52.28	2847	3469	3176	1566	3958	1745
Tmem176a	chr4	+	143146984	143150058	1.39642	0.0527391	622.527	743.393	501.66	18814.5	21464	16165	807.71	771.58	650.89	545.97	489.98	469.03	19232	21675	23485	11631	25189	11675
Cds2	chr3	+	131392178	131430664	1.39626	0.0527391	313.495	364.17	262.82	15494.7	17010	13979.3	331.03	388.31	373.17	248.31	293.13	247.02	12470	17258	21302	8369	23841	9728
Plcl2	chr9	-	1740384	1972816	1.39612	0.108922	7.61833	8.75667	6.48	985.833	1068.33	903.333	8.5	8.5	9.27	6.16	7.32	5.96	836	987	1382	542	1555	613
Pcdhb12	chr18	+	30216588	30219606	1.39608	0.597843	0.988333	1.15	0.826667	98	107.667	88.3333	1.14	1.07	1.24	0.62	0.91	0.95	86	95	142	42	148	75
Cacnb1	chr10	-	85742631	85763137	1.39571	0.0790458	14.485	17.31	11.66	1507.17	1717.67	1296.67	19.43	16.17	16.33	11.81	11.64	11.53	1583	1554	2016	861	2047	982
Marcksl1	chr1	-	86018357	86035603	1.39469	0.472753	2.34333	2.81667	1.87	109.833	125.333	94.3333	4.67	1.93	1.85	1.83	1.57	2.21	180	88	108	63	131	89
Trpa1	chr5	+	3764788	3818026	1.39439	0.0586726	37.5767	42.88	32.2733	4163	4461	3865	39.14	45.92	43.58	29.66	37.09	30.07	3287	4550	5546	2229	6726	2640
Anks6	chr5	-	67163440	67204853	1.39406	0.232786	1.55333	1.85667	1.25	216	246	186	2.1	1.77	1.7	1.08	1.21	1.46	229	228	281	105	286	167
Vopp1	chr4	+	153266271	153337776	1.39397	0.0586726	73.445	85.3367	61.5533	6799.17	7543	6055.33	87.67	86.59	81.75	62.63	61.28	60.75	6324	7369	8936	4042	9543	4581
Upk3a	chr7	+	125634480	125639553	1.39391	1	0.266667	0.35	0.183333	7.5	9.66667	5.33333	0.78	0.17	0.1	0.35	0.09	0.11	20	5	4	8	5	3
Mmaa	chr19	+	43191102	43222204	1.39344	0.353182	2.09333	2.39	1.79667	224	245.333	202.667	2.09	2.54	2.54	1.62	1.79	1.98	172	247	317	119	319	170
Scg3	chr8	-	82183497	82242336	1.39293	0.0547933	322.635	370.323	274.947	22461.7	24705	20218.3	347.09	350.61	413.27	280.05	282.86	261.93	18547	22104	33464	13389	32634	14632
RGD1564450	chr20	-	9342600	9344568	1.39236	0.0925535	40.9817	49.1133	32.85	1134.17	1286.33	982	60.12	49.26	37.96	34.16	32.59	31.8	1320	1276	1263	671	1545	730
Gnaq	chr1	+	240497178	240736860	1.39227	0.0616317	152.103	176.02	128.187	5347.17	5924.33	4770	152.84	173.11	202.11	120.52	134.91	129.13	4095	5472	8206	2889	7804	3617
Zfp667	chr1	-	72663633	72683869	1.39215	0.138686	3.04667	3.47667	2.61667	335.667	366.333	305	3.41	3.23	3.79	2.48	2.67	2.7	289	323	487	188	488	239
Sdsl	chr12	+	43487966	43497281	1.39213	0.711656	1.15333	1.39333	0.913333	51	58.6667	43.3333	1.34	1.53	1.31	0.85	0.94	0.95	46	62	68	26	70	34
A3galt2	chr5	+	150671102	150683392	1.39211	0.0585913	142.927	169.787	116.067	8676	9734.67	7617.33	196.69	176.33	136.34	117.33	118.56	112.31	9396	9938	9870	5015	12228	5609
Slc29a4	chr12	-	15942167	15952559	1.39159	0.172054	6.37167	7.61333	5.13	487.667	546	429.333	8.28	8.27	6.29	4.44	5.62	5.33	492	580	566	236	721	331
Tmem165	chr14	-	34335873	34361098	1.39023	1	0.153333	0.19	0.116667	8.33333	10.3333	6.33333	0.3	0.16	0.11	0.19	0.06	0.1	14	9	8	8	6	5
Syt1	chr7	-	50097034	50650569	1.38947	0.0663744	80.4217	93.3133	67.53	4952.83	5495.33	4410.33	86.59	91.3	102.05	66.12	70.24	66.23	4091	5089	7306	2795	7165	3271
Trem2	chr9	-	13532920	13539372	1.38897	0.997297	0.298333	0.353333	0.243333	10.6667	13.6667	7.66667	0.21	0.26	0.59	0.08	0.05	0.6	6	9	26	2	3	18
Kcng3	chr6	-	6749225	6797221	1.3885	0.181812	4.88	5.85667	3.90333	245.5	285.333	205.667	6.5	5.1	5.97	4.28	3.55	3.88	258	239	359	152	304	161
Mpv17l	chr6	+	36403896	36416640	1.38813	0.315796	7.44667	8.62333	6.27	274.667	301	248.333	10.45	7.63	7.79	6.11	6.31	6.39	302	260	341	158	394	193
Lamtor4	chr12	+	21630758	21634473	1.38792	0.0922791	84.6383	101.087	68.19	1610.83	1830.67	1391	117.44	102.58	83.24	72.05	66.48	66.04	1769	1823	1900	971	2162	1040
Epha7	chr5	+	48230146	48386459	1.38777	0.20486	4.66	5.33333	3.98667	480.5	522.667	438.333	5.9	4.76	5.34	3.97	4.08	3.91	472	449	647	284	704	327
Fgf13	chrX	-	142078583	142189620	1.38735	0.0561494	339.85	387.973	291.727	22472.5	24469	20476	330.77	388.4	444.75	269.93	314.26	290.99	16597	22993	33817	12118	34046	15264
Mir320	chr15	+	55857793	55857874	1.38711	1	3.05667	3.98	2.13333	7.16667	9	5.33333	7.39	2.92	1.63	2.2	1.37	2.83	15	7	5	4	6	6
Lipt2	chr1	+	171371500	171373827	1.38629	0.570069	1.83667	2.18333	1.49	109.333	120.667	98	3.12	2.04	1.39	1.72	1.6	1.15	148	114	100	73	164	57
Pik3cd	chr5	-	170248202	170274177	1.38529	0.0787688	19.7583	23.48	16.0367	3027.17	3423.67	2630.67	24.32	24.46	21.66	15.84	16.32	15.95	2905	3446	3920	1693	4208	1991
Tsen54	chr10	-	103919097	103926681	1.38504	0.313816	3.295	3.90333	2.68667	204	228.667	179.333	4.93	3.88	2.9	2.95	2.63	2.48	243	226	217	130	280	128
Kcng2	chr18	+	71933314	71999524	1.38502	0.0874196	4.53333	5.66667	3.4	262.333	308.333	216.333	7.02	6.06	3.92	3.04	3.5	3.66	323	329	273	125	348	176
Unc13c	chr8	+	72463339	72889842	1.38458	0.079547	10.745	12.2467	9.24333	2564.5	2771.33	2357.67	10.77	12.46	13.51	7.65	10.11	9.97	1949	2660	3705	1239	3948	1886
Arhgap22	chr16	+	11523404	11572152	1.38451	0.111106	12.025	14.4067	9.64333	790	902	678	17.94	12.93	12.35	10.18	9.26	9.49	935	795	976	475	1042	517
Tuba8	chr4	+	220863728	220880838	1.38337	0.701585	1.595	1.92333	1.26667	72	82.6667	61.3333	2.62	1.64	1.51	1.54	1.2	1.06	95	70	83	50	94	40
Tmem154	chr2	+	203082519	203119809	1.38319	0.815883	2.55333	3.00667	2.1	51.1667	59.3333	43	3.19	2.65	3.18	2.94	1.74	1.62	51	50	77	42	60	27
Samd14	chr10	+	82636078	82647961	1.38303	0.0908364	30.1867	36.1833	24.19	1174.5	1332.33	1016.67	40.52	39.35	28.68	25.82	24.72	22.03	1242	1423	1332	708	1636	706
Irs3	chr12	+	24140329	24142467	1.38301	0.697198	0.83	0.996667	0.663333	52.8333	58	47.6667	1.05	1.38	0.56	0.57	0.82	0.6	52	80	42	25	87	31
Cntn5	chr8	-	7793982	8501166	1.3829	0.499095	1.40333	1.62	1.18667	147.833	166	129.667	1.66	1.57	1.63	1.09	1.01	1.46	138	154	206	81	181	127
RGD1564149	chr20	-	15085286	15096866	1.38274	0.95406	0.428333	0.526667	0.33	19.1667	23.6667	14.6667	0.77	0.34	0.47	0.51	0.2	0.28	29	15	27	17	16	11
Cxcr3	chrX	-	72463681	72466332	1.38245	1	0.146667	0.186667	0.106667	6.83333	9	4.66667	0.36	0.06	0.14	0.24	0.03	0.05	15	3	9	9	3	2
Rasgrp1	chr3	-	115539782	115600270	1.38243	0.123206	9.71667	11.2033	8.23	1153.83	1275.67	1032	9.28	11.5	12.83	8.01	8.61	8.07	840	1228	1759	649	1683	764
Tm4sf19	chr11	-	74692458	74703220	1.38198	0.88865	1.24667	1.51667	0.976667	29.8333	35	24.6667	1.78	1.42	1.35	1.46	0.92	0.55	34	32	39	25	38	11
Wdr73	chr1	-	143664126	143672463	1.38166	0.219244	10.32	12.1467	8.49333	456.667	509.333	404	11.79	14.23	10.42	8.76	8.86	7.86	406	578	544	270	659	283
Ptms	chr4	-	224453139	224457327	1.38144	0.0712436	65.28	79.1367	51.4233	2312	2653.33	1970.67	113.35	61.93	62.13	48.57	48.86	56.84	3216	2073	2671	1233	2993	1686
Efhb	chr9	+	42946	114389	1.38045	0.942626	0.231667	0.27	0.193333	18.8333	21	16.6667	0.41	0.19	0.21	0.24	0.17	0.17	27	15	21	14	24	12
Scnn1g	chr1	+	198620974	198655013	1.38018	0.947473	0.245	0.29	0.2	22	26	18	0.36	0.27	0.24	0.18	0.12	0.3	27	24	27	12	19	23
Fbxl8	chr19	+	48086910	48091423	1.37981	0.664672	1.165	1.40333	0.926667	68.5	74	63	2	1.4	0.81	0.74	1.22	0.82	91	75	56	30	120	39
Spred3	chr1	-	89279381	89288184	1.37971	0.238079	2.47	3.01333	1.92667	132.5	155	110	4.29	2.93	1.82	1.89	1.53	2.36	190	153	122	75	146	109
Rps27a	chr14	-	113632954	113634784	1.37963	0.22156	23.8717	27.06	20.6833	414	445.667	382.333	32.92	23.29	24.97	22.58	20.49	18.98	448	374	515	275	602	270
Nhp2	chr10	+	36841676	36845050	1.37844	1	0.515	0.666667	0.363333	10	11.6667	8.33333	1.57	0.31	0.12	0.67	0.42	0	26	6	3	10	15	0
Atp1b3	chr8	-	103638324	103669634	1.37825	0.0678955	246.82	280.253	213.387	14613	15707.7	13518.3	284.73	265.63	290.4	205.24	229.13	205.79	12924	14225	19974	8335	22455	9765
Zdhhc12	chr3	-	14008555	14011260	1.37793	0.340459	6.20167	7.34	5.06333	226.167	244.667	207.667	8.82	7.78	5.42	4.31	6.3	4.58	247	257	230	108	381	134
Otor	chr3	+	143596458	143599712	1.37775	0.997824	0.173333	0.2	0.146667	5	5.33333	4.66667	0.26	0.22	0.12	0.05	0.14	0.25	6	6	4	1	7	6
Birc5	chr10	+	106494775	106503096	1.37769	0.704488	2.64167	3.13333	2.15	75.5	84	67	3.56	2.71	3.13	1.99	2.45	2.01	78	70	104	39	116	46
Ptf1a	chr17	+	87911175	87913029	1.37689	0.990334	0.216667	0.266667	0.166667	10.5	12.6667	8.33333	0.31	0.18	0.31	0.17	0.13	0.2	12	8	18	6	11	8
Alb	chr14	-	19083045	19098563	1.3762	0.963277	0.293333	0.35	0.236667	19.3333	21.6667	17	0.28	0.41	0.36	0.07	0.26	0.38	14	24	27	3	28	20
Hic1	chr10	-	61721540	61725164	1.3761	0.788042	0.186667	0.233333	0.14	16	19	13	0.41	0.25	0.04	0.21	0.11	0.1	30	22	5	14	17	8
Mrgpre	chr1	-	223826747	223827676	1.37585	0.171087	17.7683	21.1867	14.35	532.167	598.667	465.667	21.82	23.63	18.11	12.77	15.2	15.08	508	649	639	266	764	367
Tcp10b	chr1	+	54779702	54801262	1.3757	1	0.153333	0.19	0.116667	7.5	8	7	0.26	0.12	0.19	0.06	0.21	0.08	9	5	10	2	16	3
Pkmyt1	chr10	+	12880557	12891739	1.37534	0.501448	1.58167	1.88667	1.27667	97	106.667	87.3333	2.71	1.95	1	1.32	1.38	1.13	133	113	74	58	146	58
Atf5	chr1	-	101873010	101875285	1.37511	0.11073	24.885	30.0167	19.7533	780.167	899	661.333	41.03	29.88	19.14	21.08	16.78	21.4	1051	903	743	483	928	573
Gtf2f2	chr15	-	61647679	61771945	1.3748	0.367921	4.76	5.37333	4.14667	222.833	240.667	205	5.09	5.44	5.59	3.93	4.14	4.37	184	232	306	127	323	165
Exoc7	chr10	-	104832273	104851476	1.37459	0.922474	0.41	0.5	0.32	25	29.6667	20.3333	0.85	0.34	0.31	0.45	0.21	0.3	44	21	24	21	24	16
Gusb	chr12	+	32139367	32152883	1.37455	0.243031	5.41167	6.35667	4.46667	425.833	472.333	379.333	6.84	6.97	5.26	4.38	4.62	4.4	421	506	490	241	614	283
Sox11	chr6	-	55343072	55345088	1.37371	0.272634	2.22667	2.69	1.76333	141.5	159.333	123.667	3.64	2.67	1.76	1.75	1.86	1.68	184	159	135	79	203	89
Tmem161a	chr16	-	20836630	20846231	1.37351	0.188465	8.06333	9.67667	6.45	521.333	600.667	442	14.02	8.38	6.63	7.54	5.3	6.51	744	525	533	358	607	361
Idnk	chr17	-	9088385	9095099	1.37304	0.376523	6.96333	8.08667	5.84	239.5	266	213	8.71	8.07	7.48	5.76	5.59	6.17	235	257	306	139	326	174
Pcdh15	chr20	-	17138580	17521597	1.37294	0.670307	0.611667	0.716667	0.506667	92.5	102.333	82.6667	0.75	0.69	0.71	0.51	0.57	0.44	87	95	125	53	142	53
Vrk1	chr6	+	139031649	139098524	1.37281	0.221308	8.69833	10.0067	7.39	532.833	585.333	480.333	9.39	9.18	11.45	7.58	7.9	6.69	439	506	811	317	797	327
Slc12a1	chr3	+	123945415	124022078	1.37248	0.767904	0.375	0.43	0.32	56.5	62.6667	50.3333	0.42	0.44	0.43	0.32	0.28	0.36	50	61	77	34	72	45
Fzd8	chr17	+	64771658	64774643	1.37183	0.621962	0.63	0.76	0.5	55.1667	63.6667	46.6667	1.52	0.37	0.39	0.67	0.37	0.46	114	33	44	45	59	36
Nrn1	chr17	-	29834674	29877118	1.37066	0.0785026	301.495	340.927	262.063	13347.3	14443	12251.7	340.78	332.18	349.82	246.26	257.19	282.74	11693	13447	18189	7560	19053	10142
Crlf2	chr14	-	1459624	1464324	1.37043	0.182836	7.01333	8.45667	5.57	281.333	319.333	243.333	10.17	8.49	6.71	4.99	5.75	5.97	321	316	321	141	392	197
Arhgef2	chr2	+	207396432	207423797	1.3692	0.120218	12.4567	14.6533	10.26	1693.33	1901.33	1485.33	14.66	13.22	16.08	10.18	10.8	9.8	1531	1628	2545	951	2435	1070
Meis1	chr14	-	102927220	103063968	1.36911	0.436472	2.40167	2.72333	2.08	194	213.667	174.333	1.67	3.4	3.1	2.3	2.04	1.9	103	248	290	127	273	123
LOC681766	chr6	-	21009850	21051287	1.3691	1	0.305	0.373333	0.236667	8.66667	9.33333	8	0.57	0.24	0.31	0.16	0.37	0.18	12	6	10	3	17	4
Tipin	chr8	+	69463022	69477515	1.36908	0.598671	0.878333	0.996667	0.76	29.3333	32	26.6667	1.05	0.76	1.18	0.61	0.74	0.93	27	23	46	14	41	25
Nptxr	chr7	-	121002637	121020713	1.36888	0.0812919	55.9417	66.2333	45.65	8715.33	9847.33	7583.33	68.7	67.55	62.45	41.51	45.12	50.32	8351	9688	11503	4515	11841	6394
Syt10	chr7	-	130452003	130510388	1.36871	0.764577	1.32167	1.52333	1.12	64.3333	71.6667	57	1.91	1.38	1.28	1.65	0.98	0.73	75	64	76	58	83	30
Chrnb3	chr16	-	68502911	68539031	1.36855	0.0902942	52.6233	59.9533	45.2933	4491.17	4863.67	4118.67	53.1	63.43	63.33	36.19	47.61	52.08	3460	4877	6254	2110	6698	3548
RGD1311676	chr1	-	82456545	82457405	1.36854	1	0.205	0.256667	0.153333	5.33333	6.66667	4	0.32	0.24	0.21	0.1	0.09	0.27	7	6	7	2	4	6
Cers4	chr12	-	6568236	6602867	1.36843	0.0939615	36.6617	42.1933	31.13	3945.5	4331.33	3559.67	44.19	40.65	41.74	30.75	31.19	31.45	3695	4010	5289	2300	5630	2749
Rps21	chr3	-	181484791	181485813	1.36794	0.491199	15.9317	18.3233	13.54	174.667	185.333	164	23.07	17.76	14.14	14.34	15.81	10.47	196	178	182	109	290	93
Rab26	chr10	-	13711256	13714473	1.36655	0.633828	2.91667	3.45333	2.38	98.5	110	87	3.21	4.3	2.85	2.22	2.55	2.37	84	133	113	52	144	65
Hap1	chr10	-	88051222	88059457	1.36639	0.232557	3.755	4.44667	3.06333	433.167	486.667	379.667	4.93	4.46	3.95	2.89	3.11	3.19	445	475	540	233	605	301
Mpp7	chr17	+	61845053	62033842	1.36635	0.200378	9.95333	11.34	8.56667	613.333	666.333	560.333	10.06	11.5	12.46	8.94	9.19	7.57	473	638	888	376	933	372
Slc52a3	chr3	+	153861418	153866042	1.3662	0.903881	0.42	0.51	0.33	29.5	32.3333	26.6667	0.88	0.37	0.28	0.22	0.39	0.38	49	24	24	11	47	22
Lhx6	chr3	-	20718972	20742527	1.36591	0.982896	0.138333	0.173333	0.103333	14.6667	17.3333	12	0.22	0.18	0.12	0.1	0.09	0.12	19	18	15	8	17	11
Cacfd1	chr3	+	10917547	10928353	1.36539	0.206965	7.87333	9.40667	6.34	456.5	505	408	12.35	9.6	6.27	6.41	7.08	5.53	564	517	434	262	698	264
Rinl	chr1	+	88153376	88164438	1.36437	0.961111	0.21	0.26	0.16	19.3333	23.3333	15.3333	0.31	0.23	0.24	0.16	0.12	0.2	23	20	27	11	19	16
Xkrx	chrX	-	104802523	104813697	1.36403	0.929236	0.411667	0.473333	0.35	23.3333	27	19.6667	0.4	0.47	0.55	0.49	0.26	0.3	18	25	38	20	25	14
Fam102b	chr2	-	231233936	231302845	1.36381	0.0884226	50.4417	56.74	44.1433	8390.33	9013	7767.67	49.49	57.57	63.16	38.85	45.88	47.7	6279	8618	12142	4410	12567	6326
Tagln2	chr13	+	95407077	95413997	1.36371	0.0895171	291.562	341.72	241.403	12042.3	13400.7	10684	365.91	367.81	291.44	249.93	242.78	231.5	11849	14052	14301	7241	16974	7837
Tom1l1	chr10	-	78028960	78072505	1.36371	0.156034	10.84	12.2733	9.40667	808	866	750	11.82	11.72	13.28	8.94	10.3	8.98	671	785	1142	454	1263	533
Stx1a	chr12	-	26682320	26710272	1.36087	0.144953	17.8283	21.1633	14.4933	1202.33	1357.33	1047.33	23.98	21.65	17.86	15.07	14.3	14.11	1275	1358	1439	717	1641	784
Zdhhc19	chr11	-	74596365	74607670	1.36042	0.833931	1.02833	1.23333	0.823333	46	56.3333	35.6667	1.42	1.25	1.03	1.09	0.35	1.03	54	56	59	37	29	41
Rsph1	chr20	-	12177326	12195013	1.3604	0.805699	1.66	1.95	1.37	59.3333	66	52.6667	1.53	2.62	1.7	1.06	1.45	1.6	42	85	71	26	86	46
Rasal3	chr7	-	14557751	14573109	1.36036	0.181812	6.055	7.18333	4.92667	779.833	862.667	697	7.7	7.56	6.29	4.55	5.7	4.53	762	883	943	403	1219	469
Fam109b	chr7	+	123558649	123563270	1.36013	0.540142	1.71	2.00333	1.41667	144.333	160.667	128	2.58	1.76	1.67	1.42	1.35	1.48	173	139	170	85	195	104
Hoxa2	chr4	-	146798160	146800436	1.35962	0.876876	0.783333	0.916667	0.65	42	46	38	0.98	0.83	0.94	0.71	0.77	0.47	40	40	58	26	68	20
Cdca2	chr15	+	47186191	47231339	1.35844	0.721743	0.666667	0.756667	0.576667	76.8333	82	71.6667	0.94	0.76	0.57	0.48	0.56	0.69	86	82	78	39	110	66
Cntnap5b	chr13	+	26870922	27774438	1.35828	0.436472	1.54667	1.74333	1.35	196.833	212	181.667	1.59	1.78	1.86	1.2	1.36	1.49	155	205	276	105	288	152
Kcnip4	chr14	+	65635533	66779107	1.35784	0.146525	35.6367	41.6467	29.6267	1499.5	1690.33	1308.67	33.79	41.29	49.86	28.36	30.29	30.23	1084	1563	2424	814	2098	1014
Slc39a11	chr10	-	101430090	101762931	1.35768	0.428903	4.79667	5.65667	3.93667	189	208	170	8.47	4.6	3.9	3.48	3.93	4.4	267	171	186	98	267	145
Prkcd	chr16	-	6588990	6608725	1.35735	0.100622	81.7167	94.4767	68.9567	7129	7812.33	6445.67	88	101.5	93.93	67.9	74.38	64.59	5891	8017	9529	4067	10750	4520
Plaur	chr1	+	82587242	82602923	1.35731	0.182483	21.4367	25.41	17.4633	808.333	912	704.667	31.22	25.22	19.79	18.51	16.45	17.43	939	895	902	498	1068	548
Dhrs7	chr6	-	104917830	104940633	1.35615	0.573846	2.43833	2.76	2.11667	134	142	126	3.72	2.69	1.87	1.97	2.06	2.32	163	139	124	77	195	106
Tmem160	chr1	+	79664960	79667668	1.35614	0.147647	19.08	23.05	15.11	489.333	557.333	421.333	28.99	24.12	16.04	14.43	14.9	16	593	582	497	264	658	342
Shkbp1	chr1	-	85365817	85379188	1.3556	0.323516	3.915	4.62	3.21	286.167	310.667	261.667	6.19	4.51	3.16	2.68	3.64	3.31	354	304	274	137	450	198
Crtam	chr8	-	43634852	43694465	1.35556	0.985076	0.306667	0.36	0.253333	18.1667	19.3333	17	0.23	0.53	0.32	0.16	0.38	0.22	10	27	21	6	35	10
Ptger2	chr15	+	23303778	23315207	1.35533	0.556863	3.13333	3.67	2.59667	135	149.667	120.333	4.34	3.55	3.12	2.97	2.67	2.15	147	142	160	90	195	76
Spp2	chr9	+	95188006	95207531	1.35502	1	0.438333	0.536667	0.34	12.8333	15	10.6667	0.5	0.35	0.76	0.2	0.38	0.44	11	9	25	4	18	10
Fam207a	chr20	+	14030705	14064392	1.35474	0.213568	10.5417	12.51	8.57333	568	643.333	492.667	15.36	13.02	9.15	9.79	7.84	8.09	665	665	600	379	733	366
Tspan1	chr5	-	138803950	138808976	1.35465	0.917557	0.816667	0.946667	0.686667	33	36.3333	29.6667	0.68	1.19	0.97	0.73	0.77	0.56	21	43	45	20	51	18
Prkar2b	chr6	-	59936124	60027033	1.35454	0.0999095	84.17	94.37	73.97	8730	9289	8171	87.47	94.94	100.7	68.87	79.11	73.93	6923	8866	12078	4877	13519	6117
Tnn	chr13	-	82737832	82805226	1.35445	0.915389	0.175	0.206667	0.143333	30.8333	37	24.6667	0.24	0.16	0.22	0.18	0.09	0.16	34	28	49	23	27	24
Dos	chr7	+	12603527	12611153	1.35432	0.108357	30.1	35.9333	24.2667	2894.83	3270	2519.67	42.63	37.42	27.75	23.43	23.98	25.39	3246	3362	3202	1596	3942	2021
Stmn1	chr5	+	156466743	156472404	1.35357	0.135877	64.5233	73.9967	55.05	2207.83	2362	2053.67	82.03	62.47	77.49	51.36	65.19	48.6	2128	1912	3046	1192	3651	1318
Tmem176b	chr4	-	143138367	143145822	1.35346	0.0980139	695.55	816.08	575.02	37325.5	41499.7	33151.3	925.35	802.47	720.42	610.24	589.2	525.62	38871	39770	45858	22935	53437	23082
Mpp2	chr10	-	89789505	89819927	1.35311	0.259928	5.72833	6.77667	4.68	391.833	445.667	338	7.75	7.12	5.46	4.43	4.05	5.56	424	460	453	217	479	318
Tceanc	chrX	+	29896994	29898070	1.35299	0.584488	1.37	1.53667	1.20333	47.5	50.6667	44.3333	1.59	1.6	1.42	1.41	1.24	0.96	43	51	58	34	72	27
Htr2a	chr15	+	60388557	60454874	1.35278	0.38922	5.14667	5.74667	4.54667	259.667	275.333	244	5.92	5.95	5.37	5.02	4.66	3.96	232	275	319	176	394	162
Il36b	chr3	-	1359278	1364124	1.35266	0.956253	0.688333	0.793333	0.583333	13.5	15.3333	11.6667	0.75	0.23	1.4	0.69	0.6	0.46	11	4	31	9	19	7
RGD1561145	chr16	+	10987769	11019046	1.3524	1	0.18	0.213333	0.146667	7.33333	9.33333	5.33333	0.18	0.15	0.31	0.13	0.03	0.28	6	6	16	4	2	10
Ntrk1	chr2	-	206548566	206565371	1.35214	0.103415	112.922	133.047	92.7967	9348	10512	8184	151.54	130.9	116.7	96.08	89.21	93.1	9898	10087	11551	5615	12580	6357
RT1-O1	chr20	+	5258701	5261105	1.35202	1	0.273333	0.34	0.206667	4.83333	5.66667	4	0.37	0.31	0.34	0	0.2	0.42	5	5	7	0	6	6
Tph2	chr7	-	58053270	58157948	1.351	0.177095	12.3583	13.9933	10.7233	1038.33	1133	943.667	12.22	13.48	16.28	11.54	10.84	9.79	787	1024	1588	665	1507	659
Hs6st3	chr15	+	107871035	108663069	1.35091	0.298694	6.11167	7.15667	5.06667	378.333	426	330.667	6.68	6.48	8.31	4.64	5.12	5.44	317	363	598	197	525	270
LOC682033	chr14	+	1472151	1478799	1.35023	0.230167	3.83833	4.59333	3.08333	273.333	310.667	236	6.13	3.9	3.75	3.5	2.99	2.76	348	261	323	178	366	164
RGD1563482	chr12	-	39552873	39572337	1.34999	0.99327	0.415	0.496667	0.333333	15.5	17.6667	13.3333	0.54	0.6	0.35	0.3	0.31	0.39	16	21	16	8	20	12
Sqrdl	chr3	+	121438451	121477304	1.34985	0.233726	12.5017	14.2967	10.7067	648.167	706	590.333	12.98	15.26	14.65	10.16	11.15	10.81	517	717	884	362	959	450
Rufy2	chr20	-	29061217	29090619	1.34978	0.579308	2.25667	2.54	1.97333	132	146	118	2.78	2.67	2.17	2.52	1.47	1.93	132	150	156	107	151	96
LOC500959	chr8	-	26363796	26364580	1.3496	0.583856	5.25167	6.16333	4.34	132	147	117	6.92	6	5.57	3.81	4.34	4.87	136	139	166	67	184	100
Cd55	chr13	-	52179638	52206115	1.34955	0.102591	226.73	253.973	199.487	13809	14668	12950	210.35	252.36	299.21	174.47	224.07	199.92	9627	13626	20751	7144	22141	9565
Mir532	chrX	+	16894994	16895072	1.34952	1	0.236667	0.283333	0.19	0.5	0.666667	0.333333	0.51	0	0.34	0.57	0	0	1	0	1	1	0	0
Hes6	chr9	-	98225752	98227458	1.34951	0.200517	11.5333	13.7133	9.35333	505.167	568	442.333	17.42	12.83	10.89	9.65	9.27	9.14	605	526	573	300	695	332
Psd	chr1	-	273490272	273505122	1.3491	0.299845	2.07167	2.44667	1.69667	262.333	292.667	232	2.92	2.51	1.91	1.87	1.73	1.49	292	296	290	167	373	156
Shc1	chr2	+	208159786	208171348	1.34885	0.127859	26.835	31.52	22.15	3137.33	3511.67	2763	31.36	33.8	29.4	21.36	22.32	22.77	2853	3628	4054	1739	4384	2166
Ret	chr4	-	216130142	216172348	1.34879	0.102993	213.522	247.547	179.497	43004.8	47224.7	38785	241.93	257.73	242.98	161.87	190.63	185.99	37492	47122	57060	22443	63781	30131
Panx3	chr8	-	40127203	40138214	1.34872	0.883038	0.536667	0.62	0.453333	40.5	46	35	0.59	0.57	0.7	0.52	0.36	0.48	35	40	63	28	47	30
Mst4	chrX	+	138105336	138154046	1.34869	0.23069	6.195	6.97667	5.41333	378	406	350	6.36	7.29	7.28	5.32	5.59	5.33	298	403	517	223	566	261
Msantd1	chr14	-	81783158	81789350	1.34867	0.949386	0.57	0.686667	0.453333	23.5	24.3333	22.6667	0.95	0.49	0.62	0.19	0.81	0.36	28	17	28	5	52	11
Uros	chr1	-	212705706	212726235	1.34855	0.274892	10.22	11.8633	8.57667	513	572	454	11.92	12.19	11.48	9.33	8.24	8.16	468	565	683	328	699	335
LOC685171	chr4	+	43314662	43315880	1.34847	0.906085	0.775	0.88	0.67	30.1667	32	28.3333	1.15	0.78	0.71	0.81	0.73	0.47	35	28	33	22	48	15
Trim69	chr3	+	120642563	120663687	1.34813	0.875367	0.828333	0.96	0.696667	45.5	49	42	1.07	0.46	1.35	0.42	0.91	0.76	43	22	82	15	79	32
Il12a	chr2	+	184430744	184437696	1.34805	1	0.463333	0.556667	0.37	11.8333	14	9.66667	0.41	0.52	0.74	0.17	0.31	0.63	8	12	22	3	13	13
LOC24906	chr10	+	43664047	43672414	1.34789	1	0.161667	0.186667	0.136667	8.33333	9.33333	7.33333	0.1	0.28	0.18	0.17	0.14	0.1	4	13	11	6	12	4
Map3k7	chr5	+	51794811	51852669	1.34683	0.385038	0.135	0.136667	0.133333	17.6667	18	17.3333	0.23	0.09	0.09	0.1	0.06	0.24	26	12	16	10	14	28
RGD1305158	chr5	-	54799573	54808575	1.34669	0.293318	7.38833	8.34667	6.43	417.667	446.667	388.667	8.59	8.64	7.81	5.52	6.56	7.21	376	446	518	216	620	330
Vamp4	chr13	+	85352970	85375551	1.34658	0.113364	57.3533	63.8633	50.8433	4643.67	4923.67	4363.67	61.15	64.27	66.17	47.66	52.08	52.79	3807	4721	6243	2655	7000	3436
Ifi204	chr13	-	96588437	96606181	1.34608	0.852153	0.313333	0.35	0.276667	17.3333	20	14.6667	0.28	0.16	0.61	0.21	0.16	0.46	12	8	40	8	15	21
S100a11	chr2	-	210999099	211000650	1.34598	0.243031	68.0117	77.5233	58.5	648.333	698.667	598	90.48	66.49	75.6	62.89	61.64	50.97	669	580	847	416	984	394
Asic1	chrX	+	115830969	115859585	1.34461	0.125386	42.4133	49.8067	35.02	5116.33	5717.33	4515.33	54.24	48.94	46.24	35.31	35.27	34.48	5110	5440	6602	2976	7174	3396
Lrrc14	chr7	+	117761927	117767485	1.34445	0.30602	6.15167	7.25667	5.04667	397.833	441.333	354.333	8.98	7.19	5.6	4.82	5.15	5.17	458	433	433	220	567	276
Hfm1	chr14	+	3879476	3958032	1.34418	0.608415	0.341667	0.38	0.303333	45.3333	48.6667	42	0.52	0.29	0.33	0.29	0.24	0.38	56	37	53	28	56	42
Fgf21	chr1	-	102674359	102675602	1.34407	1	0.348333	0.433333	0.263333	7.33333	7.66667	7	0.7	0.43	0.17	0.14	0.47	0.18	11	8	4	2	16	3
Scara3	chr15	+	48953960	48986864	1.34382	0.222675	6.85333	8.06333	5.64333	743.333	823	663.667	8.92	7.93	7.34	5.83	6.18	4.92	749	786	934	438	1121	432
Asb5	chr16	-	39760399	39800941	1.34356	0.818299	0.501667	0.566667	0.436667	24.6667	27	22.3333	0.46	0.46	0.78	0.45	0.45	0.41	17	20	44	15	36	16
Ece2	chr11	-	87020944	87036302	1.34335	0.138686	33.705	39.4933	27.9167	3238.5	3596.67	2880.33	42.99	40.1	35.39	27.7	28.64	27.41	3223	3547	4020	1858	4635	2148
Adarb1	chr20	+	14137260	14264945	1.34329	0.127387	24.2333	28.4367	20.03	5046.17	5658.33	4434	27.93	28.52	28.86	19.05	20.27	20.77	4502	5423	7050	2747	7055	3500
Adamtsl3	chr1	+	145170122	145490043	1.34271	0.205888	4.23333	4.83	3.63667	1000	1076.33	923.667	4.96	4.76	4.77	3.83	3.99	3.09	900	1019	1310	622	1563	586
Polr2i	chr1	+	89844218	89845655	1.34263	1	0.225	0.28	0.17	5.66667	6.66667	4.66667	0.3	0.34	0.2	0.22	0.19	0.1	6	8	6	4	8	2
LOC502618	chr3	-	19905760	19917524	1.34243	0.593451	3.10167	3.45	2.75333	100.667	108	93.3333	2.57	4.05	3.73	3.45	2.81	2	64	119	141	77	151	52
Tex21	chr6	-	108648678	108685306	1.34233	1	0.215	0.256667	0.173333	14.5	15	14	0.13	0.43	0.21	0.09	0.31	0.12	6	24	15	4	32	6
LOC690806	chr17	-	23323000	23337383	1.34225	0.681787	5.37833	6.36	4.39667	96.8333	108.667	85	7.94	6.32	4.82	4.2	4.13	4.86	114	107	105	54	128	73
Nxn	chr10	+	63464227	63601539	1.34071	0.191935	22.5817	26.6467	18.5167	952.5	1075.67	829.333	28.75	30.33	20.86	18.85	16.98	19.72	965	1201	1061	566	1230	692
Prkca	chr10	-	95919013	96311328	1.3406	0.123206	84.0883	94.71	73.4667	10088.3	10828.7	9348	79.11	96.65	108.37	64.93	78.91	76.56	7192	10366	14928	5281	15487	7276
Tfec	chr4	-	44672399	44744984	1.33999	1	0.211667	0.246667	0.176667	12.1667	12.6667	11.6667	0.17	0.29	0.28	0.11	0.3	0.12	7	14	17	4	26	5
Tmem119	chr12	+	50380531	50387588	1.33993	0.988233	0.215	0.263333	0.166667	14.1667	17.3333	11	0.37	0.14	0.28	0.27	0.11	0.12	20	9	23	13	13	7
LOC689959	chr8	-	53761298	53768954	1.33968	0.461031	5.34833	6.01333	4.68333	237.5	255.333	219.667	5.47	5.24	7.33	4.65	5.02	4.38	184	208	374	140	365	154
Mum1l1	chrX	+	110446523	110450318	1.33903	0.163993	4.96333	5.58333	4.34333	615.5	662	569	5.36	5.2	6.19	4.12	4.44	4.47	510	584	892	351	912	444
Wfikkn1	chr10	-	15056372	15058700	1.33865	0.819545	0.863333	1.02667	0.7	46.8333	51	42.6667	1.52	0.61	0.95	0.54	0.87	0.69	63	30	60	20	78	30
Nat1	chr16	-	23854942	23875351	1.33857	0.436078	1.12	1.25667	0.983333	92.5	100	85	1.15	0.94	1.68	0.7	0.99	1.26	72	69	159	39	134	82
Pgm2l1	chr1	+	171438702	171487835	1.33814	0.122518	133.465	150.323	116.607	17979	19166.7	16791.3	140.12	152.62	158.23	108.26	126.77	114.79	14388	18490	24622	9946	28105	12323
Mir674	chr3	+	115421240	115421316	1.3371	1	0.298333	0.32	0.276667	0.666667	0.666667	0.666667	0.52	0.44	0	0.59	0.24	0	1	1	0	1	1	0
Tgm1	chr15	-	38268146	38281394	1.33693	0.897394	0.431667	0.516667	0.346667	35.3333	41.6667	29	0.7	0.38	0.47	0.61	0.27	0.16	47	30	48	37	39	11
Snrpe	chr13	+	55306370	55312616	1.33675	0.832681	3.73833	4.24	3.23667	50.1667	56.3333	44	4.02	3.08	5.62	4.17	2.79	2.75	42	38	89	39	63	30
Slc35d2	chr17	-	1608197	1638555	1.33647	0.439761	5.14833	5.77333	4.52333	262.667	272.333	253	6.83	4.96	5.53	4.18	5.4	3.99	265	227	325	145	452	162
Vsig8	chr13	+	95462572	95470761	1.33644	0.968115	0.178333	0.213333	0.143333	11.3333	12	10.6667	0.29	0.07	0.28	0.05	0.25	0.13	13	4	19	2	24	6
Piga	chrX	-	32160734	32170419	1.33609	0.710743	3.15667	3.53667	2.77667	74.1667	79.6667	68.6667	4.55	3.27	2.79	2.96	2.38	2.99	86	73	80	50	97	59
Mlph	chr9	+	97753779	97789586	1.33563	0.999558	0.158333	0.19	0.126667	14.6667	17.3333	12	0.13	0.21	0.23	0.14	0.12	0.12	9	18	25	9	18	9
RGD1311739	chr3	-	130187019	130201122	1.33494	0.175535	37.8533	44.5333	31.1733	1553	1729.33	1376.67	50.34	44.07	39.19	28.88	31.72	32.92	1615	1668	1905	829	2197	1104
Mgat4a	chr9	-	43734661	43828381	1.3347	0.243211	2.615	2.93	2.3	607.833	671	544.667	2.25	2.92	3.62	2.54	2.03	2.33	405	620	988	408	787	439
Ankrd1	chr1	+	262038140	262046691	1.33433	1	0.163333	0.193333	0.133333	8.5	9.66667	7.33333	0.28	0.21	0.09	0.05	0.09	0.26	12	11	6	2	8	12
Tmem200c	chr9	+	116518447	116524285	1.33411	0.291258	3.74833	4.42	3.07667	367.167	414	320.333	4.9	4.12	4.24	3.1	3.01	3.12	376	373	493	213	498	250
Jsrp1	chr7	+	11937665	11942088	1.33378	0.992176	0.213333	0.26	0.166667	8.83333	8.66667	9	0.24	0.47	0.07	0.12	0.38	0	7	16	3	3	24	0
Cadm1	chr8	+	50460752	50788997	1.33363	0.135877	225.293	262.03	188.557	12831.2	14311.7	11350.7	249.77	273.95	262.37	187.78	185.61	192.28	11049	14298	17588	7432	17728	8892
Comt	chr11	+	89809853	89829567	1.33323	0.157536	67.7583	79.0267	56.49	3585.67	4002.67	3168.67	72.15	88.16	76.77	57.17	56.57	55.73	2962	4270	4776	2100	5014	2392
Crip1	chr6	+	146953514	146961385	1.33318	0.2152	64.335	75.79	52.88	963	1102.33	823.667	97.25	70	60.12	59.15	40.87	58.62	1187	1008	1112	646	1077	748
Olr87	chr1	+	174564356	174565294	1.3322	1	0.161667	0.186667	0.136667	5.16667	6	4.33333	0.13	0.07	0.36	0.19	0.14	0.08	3	2	13	4	7	2
Det1	chr1	-	141498056	141511032	1.33217	0.591926	2.56833	2.95667	2.18	152.167	164.667	139.667	2.72	3.33	2.82	2.25	2.49	1.8	123	178	193	91	243	85
Il2rg	chrX	-	72017856	72021516	1.33192	0.639517	2.57167	2.89667	2.24667	133.167	146.667	119.667	2.5	2.25	3.94	2.49	2.15	2.1	99	105	236	88	184	87
Fscn2	chr10	+	109128055	109134594	1.33169	1	0.201667	0.243333	0.16	10.5	12.6667	8.33333	0.14	0.42	0.17	0.21	0.11	0.16	6	21	11	8	10	7
Rwdd3	chr2	-	242756616	242769365	1.33151	0.523167	5.805	6.47667	5.13333	190.167	204.667	175.667	7.14	6.54	5.75	5.54	4.46	5.4	186	201	227	129	251	147
Rpl38	chr10	+	102858164	102861799	1.33141	0.677432	12.0517	13.8433	10.26	119	127.667	110.333	16.23	10.82	14.48	10.7	12.07	8.01	122	96	165	72	196	63
Bmpr1b	chr2	-	265932565	265965469	1.33125	0.490991	4.70333	5.25333	4.15333	222.333	240.333	204.333	5.48	5.3	4.98	4.36	3.62	4.48	205	234	282	146	292	175
Gpr77	chr1	-	79432845	79445344	1.33076	0.880012	1.025	1.20333	0.846667	43.6667	46.6667	40.6667	0.76	1.86	0.99	0.64	1.2	0.7	24	69	47	18	81	23
RGD1562890	chr2	-	124123491	124127172	1.33039	0.997277	1.04667	1.23333	0.86	18.1667	19.3333	17	1.71	0.66	1.33	0.35	1.19	1.04	22	10	26	4	33	14
Sptlc3	chr3	+	139023075	139151792	1.33017	0.173311	13.3483	14.87	11.8267	1227.17	1301	1153.33	14.46	14.99	15.16	11.97	12.2	11.31	1024	1252	1627	758	1865	837
RGD1565819	chr3	+	178767065	178849594	1.33007	0.981509	0.13	0.156667	0.103333	19.8333	22.3333	17.3333	0.22	0.12	0.13	0.1	0.11	0.1	27	17	23	11	29	12
Bphl	chr17	-	33392063	33428242	1.33004	0.631025	3.61333	4.14667	3.08	132.667	147.333	118	5.44	3.32	3.68	2.8	2.46	3.98	161	116	165	74	157	123
Flot2	chr10	+	66303609	66327750	1.32997	0.145886	111.638	129.91	93.3667	9697.33	10747	8647.67	141.12	131.29	117.32	98.86	92.79	88.45	9603	10540	12098	6019	13632	6292
Pdzd11	chrX	-	71330221	71333253	1.32991	0.253349	21.5517	24.54	18.5633	792.167	855.667	728.667	24.16	25.51	23.95	18.65	19.49	17.55	685	853	1029	473	1193	520
Ctdspl	chr8	+	126290965	126943278	1.32901	0.421806	2.35167	2.66667	2.03667	313.833	339	288.667	2.85	2.37	2.78	1.9	2.07	2.14	294	288	435	175	460	231
Mcoln2	chr2	+	270540814	270589451	1.32854	0.850575	0.718333	0.823333	0.613333	60	64.3333	55.6667	0.75	0.84	0.88	0.53	0.72	0.59	47	62	84	30	98	39
Coro2a	chr5	-	66684827	66714901	1.32847	0.171858	42.7083	49.59	35.8267	2814.33	3101	2527.67	46.99	54.76	47.02	34.2	37.56	35.72	2391	3287	3625	1557	4126	1900
Aff3	chr9	-	44535656	44901101	1.32833	0.199712	11.9767	13.9867	9.96667	1459.33	1645.33	1273.33	13.35	13.77	14.84	9.66	9.44	10.8	1265	1540	2131	819	1931	1070
Tsc22d4	chr12	-	23769499	23781160	1.32756	0.9917	0.216667	0.263333	0.17	10	12.6667	7.33333	0.39	0.21	0.19	0.27	0.05	0.19	16	10	12	10	4	8
Prph	chrX	+	115247359	115251138	1.32746	0.142165	1449.77	1683.09	1216.45	80444.7	88233.3	72656	1955.68	1751.97	1341.61	1306.27	1228.75	1114.32	85485	90350	88865	51086	115962	50920
Rab25	chr2	-	207305701	207311798	1.32711	1	0.22	0.266667	0.173333	7.5	9.33333	5.66667	0.15	0.28	0.37	0.08	0.09	0.35	4	9	15	2	5	10
Kifc1	chr20	+	7567671	7585191	1.32703	0.875292	0.521667	0.616667	0.426667	37.8333	43	32.6667	0.54	0.83	0.48	0.27	0.37	0.64	31	56	42	14	46	38
Pck2	chr15	+	38106930	38114552	1.32635	0.205633	22.2783	26.03	18.5267	1336.67	1494	1179.33	26.88	29.09	22.12	20.08	17.69	17.81	1272	1624	1586	850	1807	881
Nudt16	chr8	-	113059256	113061297	1.32585	0.242541	18.39	21.63	15.15	723.833	804	643.667	28.18	19.57	17.14	16.14	15.04	14.27	880	721	811	451	1014	466
Neu2	chr9	+	94440842	94444058	1.32562	0.900322	0.79	0.93	0.65	41.6667	46.6667	36.6667	1.03	1	0.76	0.97	0.68	0.3	43	49	48	36	61	13
Pcdh20	chr15	-	75353079	75359335	1.3253	0.956253	0.125	0.143333	0.106667	21.5	23	20	0.1	0.21	0.12	0.1	0.12	0.1	13	32	24	12	34	14
Snip1	chr15	-	23240721	23248201	1.3252	1	0.155	0.183333	0.126667	10.8333	13.3333	8.33333	0.17	0.15	0.23	0.15	0.06	0.17	10	10	20	8	7	10
Afap1l1	chr18	-	56282282	56342880	1.3251	0.353182	3.85	4.47	3.23	429.167	475.667	382.667	4.13	4.6	4.68	3.24	3.38	3.07	354	465	608	248	625	275
B9d1	chr10	+	48805129	48812726	1.32496	1	0.366667	0.463333	0.27	9.33333	11.3333	7.33333	0.65	0.25	0.49	0.39	0.28	0.14	13	6	15	7	12	3
Arsg	chr10	+	97497927	97577194	1.32451	0.588338	3.12333	3.65333	2.59333	150.167	170	130.333	4.78	3.55	2.63	3.04	2.02	2.72	188	165	157	107	172	112
Dcun1d3	chr1	-	196562335	196600712	1.32425	0.717327	2.23833	2.58667	1.89	108.833	117.667	100	2.74	2.3	2.72	1.52	2.2	1.95	101	100	152	50	175	75
Amz1	chr12	-	17976527	17994542	1.32358	0.542662	3.03333	3.55	2.51667	142.5	158.333	126.667	4.68	3.27	2.7	2.85	2.38	2.32	176	145	154	96	193	91
Sh3gl3	chr1	+	145001327	145131589	1.32337	0.356603	9.455	10.6033	8.30667	436.333	465.667	407	11.57	10.09	10.15	8.17	8.19	8.56	416	428	553	263	636	322
RGD1307947	chr7	-	40343611	40354037	1.32292	0.166059	11.4333	12.8933	9.97333	872	936.667	807.333	13.22	11.51	13.95	9.95	10.36	9.61	775	796	1239	522	1311	589
Slc30a2	chr5	+	156356502	156368725	1.32228	0.828903	0.653333	0.76	0.546667	67.3333	73.3333	61.3333	0.89	0.63	0.76	0.45	0.61	0.58	70	59	91	32	104	48
Ccsap	chr19	-	67327713	67343472	1.32214	0.53682	2.76333	3.23667	2.29	95.6667	104	87.3333	3.97	2.95	2.79	1.84	2.6	2.43	106	93	113	44	150	68
Hoxc8	chr7	+	142396429	142398994	1.32157	0.759609	2.375	2.72667	2.02333	92.6667	103	82.3333	2.28	3.4	2.5	2.37	1.86	1.84	70	123	116	65	123	59
LOC310926	chr1	-	13501367	13508161	1.32144	0.539636	1.25333	1.51333	0.993333	60	64.3333	55.6667	2.02	1.69	0.83	0.73	1.39	0.86	74	73	46	24	110	33
Acbd7	chr17	-	80546951	80552017	1.32142	0.9063	1.42	1.62	1.22	26.3333	26.6667	26	1.81	1.21	1.84	0.76	1.96	0.94	24	19	37	9	56	13
Sphkap	chr9	-	88793220	88936524	1.32123	0.175535	24.725	27.9633	21.4867	4355.67	4667.67	4043.67	27.28	29.13	27.48	20.97	22.68	20.81	3698	4659	5646	2544	6638	2949
Stpg2	chr2	+	263050120	263576774	1.32114	0.887843	0.66	0.743333	0.576667	44	47.6667	40.3333	0.7	0.71	0.82	0.5	0.56	0.67	36	43	64	23	62	36
Ctla2a	chr17	+	6397861	6399746	1.32088	0.786912	2.40167	2.68667	2.11667	61.8333	67.6667	56	2.83	3.05	2.18	2.36	1.6	2.39	59	75	69	44	72	52
Exosc2	chr3	-	15511096	15521359	1.32087	0.425662	7.06167	8.1	6.02333	328.333	352.333	304.333	9.87	7.95	6.48	6.45	6.46	5.16	359	341	357	210	507	196
Nkap	chrX	+	123887476	123907122	1.32058	0.299845	14.89	17.09	12.69	678.5	747.667	609.333	18.29	15.62	17.36	13.19	12.17	12.71	651	656	936	420	935	473
Adrb1	chr1	+	284917872	284919272	1.32057	0.662412	0.453333	0.536667	0.37	20.3333	23.3333	17.3333	0.46	0.6	0.55	0.48	0.36	0.27	16	25	29	15	27	10
Mmd	chr10	+	77616854	77645126	1.32049	0.172054	48.6	54.4967	42.7033	4262.67	4544.67	3980.67	43.53	56.23	63.73	38.79	47.35	41.97	2875	4381	6378	2292	6752	2898
Scgb3a1	chr10	+	34905080	34906387	1.32037	1	0.146667	0.176667	0.116667	1.83333	2	1.66667	0	0.21	0.32	0	0.23	0.12	0	2	4	0	4	1
Gpx3	chr10	+	40019704	40027691	1.32029	0.457441	5.56667	6.45333	4.68	263.167	288.667	237.667	6.91	6.62	5.83	4.95	4.9	4.19	254	287	325	163	389	161
Mir187	chr18	-	16149604	16149707	1.32021	1	0.145	0.17	0.12	0.666667	0.666667	0.666667	0	0	0.51	0	0.36	0	0	0	2	0	2	0
Bok	chr9	+	100482657	100493563	1.31927	0.218799	23.5467	27.67	19.4233	995.5	1110.33	880.667	33.65	29.38	19.98	21.37	18.41	18.49	1137	1171	1023	646	1343	653
Anks4b	chr1	+	196869692	196871501	1.31927	0.968115	0.425	0.49	0.36	24.5	27	22	0.4	0.71	0.36	0.39	0.35	0.34	18	38	25	16	34	16
Fcgbp	chr1	+	86219979	86263136	1.3192	0.865393	0.185	0.22	0.15	45.1667	51	39.3333	0.32	0.19	0.15	0.11	0.12	0.22	63	44	46	20	53	45
Emp3	chr1	-	102979697	102982874	1.31919	0.216241	60.7633	71.2733	50.2533	1401.33	1535.33	1267.33	89.72	71.37	52.73	48.97	53.24	48.55	1628	1528	1450	795	2086	921
Card6	chr2	-	73837349	73848917	1.31887	0.368291	3.18667	3.58333	2.79	447.667	473	422.333	3.02	4.08	3.65	2.56	3.2	2.61	321	511	587	243	734	290
Lrguk	chr4	+	61143344	61248921	1.31829	0.390607	3.53333	3.92333	3.14333	349.333	369.333	329.333	4.14	3.51	4.12	2.94	3.18	3.31	316	316	476	201	523	264
Rab15	chr6	-	109242425	109266332	1.3171	0.180084	45.3133	52.92	37.7067	4918.83	5475.67	4362	56.77	52.56	49.43	38.55	37.58	36.99	4815	5259	6353	2925	6881	3280
Scg2	chr9	-	84991744	84997049	1.31688	0.168297	297.132	332.603	261.66	22186	23579.7	20792.3	329.17	325.98	342.66	259.97	274.61	250.4	18885	22064	29790	13344	34015	15018
LOC500148	chr4	-	153496632	153505890	1.31622	1	0.145	0.166667	0.123333	5.83333	6.33333	5.33333	0.25	0.13	0.12	0.14	0.11	0.12	8	5	6	4	8	4
LOC314328	chr6	+	119978629	120072131	1.31553	0.879081	1.00667	1.15667	0.856667	51.8333	55.6667	48	1.46	0.86	1.15	0.79	0.96	0.82	58	40	69	28	82	34
Dnajc17	chr3	-	117530712	117564237	1.31548	0.748039	2.92333	3.4	2.44667	98.3333	107.333	89.3333	2.69	3.37	4.14	2.6	3.13	1.61	67	99	156	58	168	42
Tubd1	chr10	-	76212408	76233751	1.31523	0.535316	3.625	4.02333	3.22667	217.667	225.333	210	4.56	3.77	3.74	2.45	3.53	3.7	210	205	261	101	351	178
Rpl22	chr5	+	173059734	173066458	1.31491	0.456015	21.4633	24.1133	18.8133	318.333	340.667	296	19.95	26	26.39	19.32	20.33	16.79	225	346	451	195	495	198
LOC360933	chr14	+	41089486	41231346	1.31489	0.875204	1.50167	1.69	1.31333	47.5	54	41	1.69	1.76	1.62	1.46	0.75	1.73	44	54	64	34	42	47
Chrna7	chr1	-	125029451	125158153	1.31456	0.249822	23.3967	27.13	19.6633	1100.17	1237	963.333	28.59	29.26	23.54	20.79	16.51	21.69	1074	1297	1340	699	1339	852
Gria1	chr10	+	42257736	42571220	1.31434	0.397948	4.72	5.39333	4.04667	415.333	455.667	375	4.57	5.47	6.14	3.92	4.15	4.07	307	434	626	236	603	286
LOC360231	chr20	+	5287667	5349417	1.3142	0.535316	4.33333	4.99667	3.67	214.5	232.333	196.667	6.8	5.14	3.05	3.22	3.38	4.41	271	242	184	115	291	184
Katnal1	chr12	+	9582124	9635096	1.31418	0.959847	0.518333	0.603333	0.433333	29.3333	32	26.6667	0.37	0.56	0.88	0.44	0.6	0.26	15	27	54	16	53	11
Bbc3	chr1	+	79520749	79521829	1.31394	0.670107	2.90667	3.4	2.41333	100.5	109	92	4.77	2.72	2.71	2.02	2.64	2.58	129	87	111	49	154	73
Snrpc	chr20	+	9611426	9629605	1.31338	0.912218	1.18	1.38	0.98	40.3333	47	33.6667	0.9	1.56	1.68	1.17	0.8	0.97	24	49	68	28	46	27
Ankrd6	chr5	-	52640137	52752457	1.31315	0.246131	8.33333	9.48	7.18667	1272.5	1351	1194	9.27	9.91	9.26	6.65	8.42	6.49	1074	1354	1625	689	2107	786
LOC654482	chr8	-	6217030	6234606	1.31256	0.491176	5.27833	5.80667	4.75	224	233.333	214.667	6.57	5.11	5.74	4.39	4.82	5.04	216	198	286	129	342	173
Nebl	chr17	-	85874473	85979946	1.31246	0.226962	13.8517	15.3867	12.3167	1390.83	1477.33	1304.33	15.27	14.94	15.95	12.81	12.29	11.85	1186	1369	1877	890	2061	962
Slc24a6	chr12	-	43421506	43444143	1.31241	0.409063	4.06333	4.73	3.39667	341.833	378	305.667	5.62	4.59	3.98	3.35	3.28	3.56	373	360	401	199	471	247
F2rl1	chr2	-	44378262	44391213	1.31226	0.605364	1.79833	2.02667	1.57	175.5	187	164	1.72	2.41	1.95	1.53	1.71	1.47	128	212	221	102	275	115
Lysmd1	chr2	+	215799038	216029775	1.31201	0.364969	7.725	8.89333	6.55667	502.833	550	455.667	11.5	7.8	7.38	6.74	6.17	6.76	595	476	579	312	689	366
Neurod4	chr7	-	9865743	9877509	1.31177	0.63436	0.481667	0.526667	0.436667	48.5	50	47	0.99	0.22	0.37	0.35	0.35	0.61	82	22	46	26	62	53
Tmem19	chr7	-	58325485	58352039	1.31163	0.332558	10.3483	11.6033	9.09333	610.5	642.333	578.667	11.91	12.5	10.4	9.55	10	7.73	541	670	716	388	981	367
Cdkl1	chr6	-	101526900	101570647	1.31138	0.284522	15.4717	17.38	13.5633	918.167	1000.67	835.667	13.66	19.24	19.24	14.52	12.91	13.26	626	1040	1336	595	1277	635
Rgs7	chr13	-	97560710	98000102	1.31136	0.197414	41.9883	46.75	37.2267	3029.67	3229.67	2829.67	39.41	46.8	54.04	37.22	39.07	35.39	2163	3031	4495	1828	4630	2031
Rps17	chr1	-	144109686	144112272	1.31126	0.597843	12.2867	13.75	10.8233	179.5	186.667	172.333	20.12	11.27	9.86	13.22	11.4	7.85	233	154	173	137	285	95
Wnt9b	chr10	-	91552385	91574275	1.3112	0.865229	0.37	0.436667	0.303333	52.3333	58.6667	46	0.79	0.2	0.32	0.32	0.26	0.33	92	28	56	33	65	40
Mettl18	chr13	+	87171578	87173705	1.31119	0.717629	1.28333	1.42667	1.14	61.6667	67.3333	56	1.46	1.1	1.72	1.22	0.96	1.24	55	49	98	41	78	49
Rbmx2	chrX	+	135621255	135628591	1.31097	0.564742	6.31	7.02333	5.59667	209	221.667	196.333	8.11	6.52	6.44	6.36	5.43	5	211	200	254	148	305	136
Zmat2	chr18	+	29343457	29348092	1.31091	0.222675	31.505	35.1	27.91	1828.67	1933.33	1724	39.04	33.05	33.21	27.85	27.94	27.94	1764	1762	2274	1126	2726	1320
Ubxn11	chr5	+	156019009	156042874	1.3108	0.764577	1.68	1.97	1.39	81	89.6667	72.3333	2.81	1.52	1.58	1.4	1.35	1.42	108	69	92	48	112	57
Oraov1	chr1	+	224945381	224952084	1.31074	0.257274	13.645	15.8233	11.4667	1161.33	1271	1051.67	19.13	14.5	13.84	11.92	11.84	10.64	1275	1140	1398	711	1703	741
Tmem14a	chr9	+	26187241	26204118	1.31056	0.313647	19.975	22.3167	17.6333	687.333	718.333	656.333	26.04	24.46	16.45	18.38	18.33	16.19	703	779	673	444	1068	457
Atp2c1	chr8	-	113341077	113426614	1.30989	0.177881	121.883	134.817	108.95	18964	20089.7	17838.3	128.31	130.21	145.93	105.22	108.53	113.1	15372	18404	26493	11278	28072	14165
Ngef	chr9	-	94290729	94323295	1.30981	0.362913	4.97167	5.77333	4.17	432.833	474	391.667	5.55	6.15	5.62	3.72	4.57	4.22	370	484	568	222	659	294
Tatdn3	chr13	-	114250219	114264789	1.30956	0.569553	5.61833	6.28	4.95667	208.167	220	196.333	6.6	6.25	5.99	4.88	5.18	4.81	189	211	260	125	320	144
Stam2	chr3	-	43331359	43378116	1.30933	0.249879	23.245	26.3333	20.1567	1366.5	1471	1262	24.77	27.84	26.39	19.65	21.08	19.74	1120	1485	1808	795	2058	933
Spata18	chr14	-	36904435	36931140	1.30896	0.924905	0.623333	0.726667	0.52	41.1667	45	37.3333	0.74	0.66	0.78	0.45	0.6	0.51	37	39	59	20	65	27
Traf4af1	chr3	+	117157780	117177433	1.30891	0.900322	0.991667	1.16	0.823333	46.8333	51	42.6667	1.24	1.24	1	0.65	0.95	0.87	45	53	55	21	74	33
Pate2	chr8	+	36867584	36868869	1.30857	0.928927	1.69667	1.92	1.47333	17.8333	19	16.6667	2.59	1.05	2.12	1.93	1.66	0.83	21	10	26	14	29	7
Rps28	chr7	-	18859671	18861040	1.30847	0.822667	7.27167	8.49	6.05333	77.5	85	70	10.84	7.87	6.76	8.12	6.51	3.53	91	78	86	61	118	31
Slc16a13	chr10	-	56571907	56575557	1.30838	0.755417	1.49333	1.74	1.24667	91.1667	100	82.3333	2.35	1.19	1.68	0.89	1.26	1.59	112	67	121	38	130	79
Nrg2	chr18	-	28544870	28724922	1.30825	0.303493	3.05333	3.60667	2.5	309.667	334.667	284.667	3.73	3.96	3.13	1.63	3.23	2.64	285	357	362	111	532	211
Cdh26	chr3	-	183071632	183121671	1.30794	0.95867	0.418333	0.49	0.346667	29.8333	33	26.6667	0.59	0.44	0.44	0.28	0.35	0.41	33	29	37	14	42	24
Rsph10b	chr12	-	14709090	14756095	1.30768	1	0.185	0.216667	0.153333	16	18	14	0.34	0.15	0.16	0.11	0.11	0.24	24	13	17	7	17	18
LOC310926	chr14	+	46814997	46861510	1.30752	0.592398	1.145	1.34667	0.943333	52.1667	58.6667	45.6667	2.04	0.83	1.17	1.04	0.85	0.94	75	36	65	34	67	36
Calb1	chr5	+	34217930	34242324	1.30695	0.296239	8.18167	9.06667	7.29667	450.333	482.333	418.333	8.47	8.34	10.39	7.47	6.99	7.43	360	418	669	284	641	330
Aacs	chr12	-	38381585	38425026	1.30673	0.20046	49.2083	57.2467	41.17	5050.33	5554.33	4546.33	56.27	64.73	50.74	39.49	43.41	40.61	4475	6073	6115	2810	7453	3376
Shq1	chr4	-	197520935	197610595	1.30629	0.802447	1.20333	1.37667	1.03	83.8333	93.6667	74	1.58	1.23	1.32	1.12	0.81	1.16	88	81	112	56	98	68
Vav3	chr2	+	231716228	232053965	1.30623	0.252932	5.38833	5.95667	4.82	806.667	850.333	763	5.94	5.85	6.08	4.81	4.84	4.81	687	798	1066	498	1209	582
Dpp10	chr13	-	44555443	45260306	1.30618	0.181812	153.447	171.51	135.383	11763	12586.3	10939.7	136	168.62	209.91	125.97	145.45	134.73	7864	11503	18392	6517	18158	8144
LOC681908	chr6	+	120506948	120526579	1.30604	0.650461	1.77833	1.94	1.61667	103.667	111.667	95.6667	2.22	1.74	1.86	1.75	1.14	1.96	105	97	133	74	116	97
Scel	chr15	+	91201297	91315612	1.30593	0.306088	5.82333	6.43667	5.21	535.333	567.333	503.333	6.46	6.35	6.5	5.83	5.08	4.72	462	536	704	373	784	353
Cidec	chr4	-	208674528	208687883	1.30579	0.982869	0.416667	0.5	0.333333	22.6667	24.6667	20.6667	0.77	0.3	0.43	0.24	0.42	0.34	32	15	27	9	38	15
Carhsp1	chr10	+	5842867	5856464	1.30537	0.20813	45.5483	52.1733	38.9233	4409.17	4824.67	3993.67	55.84	52.91	47.77	40.1	37.51	39.16	4239	4739	5496	2724	6149	3108
Ehhadh	chr11	+	86024803	86057811	1.30504	0.432375	3.945	4.43333	3.45667	399	429	369	4	4.43	4.87	3.43	3.55	3.39	310	405	572	238	594	275
B3gnt2	chr14	-	107652782	107677809	1.30441	0.210561	43.1317	48.0633	38.2	4135.67	4390	3881.33	44.8	48.06	51.33	36.47	39.69	38.44	3291	4165	5714	2397	6295	2952
Ccnb1	chr2	-	49941586	49948770	1.30437	0.592398	4.03667	4.49667	3.57667	192.667	205	180.333	4.44	4.52	4.53	3.11	3.48	4.14	164	197	254	103	278	160
C1qtnf2	chr10	+	28909018	28925541	1.30401	0.401793	11.1333	12.8733	9.39333	439.5	473.667	405.333	14.06	13.39	11.17	8.98	10.7	8.5	427	480	514	244	702	270
Endou	chr7	-	139393949	139414672	1.30278	0.997277	0.513333	0.603333	0.423333	19.6667	24.3333	15	0.36	0.55	0.9	0.51	0.2	0.56	11	20	42	14	13	18
Pqlc3	chr6	-	52010002	52021578	1.30271	0.213494	71.6683	79.7367	63.6	4461.33	4715	4207.67	72.83	81.84	84.54	61.92	67.66	61.22	3463	4591	6091	2634	6946	3043
Pabpc2	chr18	+	32641704	32643842	1.3024	0.993458	0.311667	0.36	0.263333	20.3333	23	17.6667	0.58	0.17	0.33	0.25	0.18	0.36	31	11	27	12	21	20
Abcg3l2	chr14	-	5556777	6520637	1.30166	0.385038	5.17333	5.73333	4.61333	442	464	420	4.72	5.75	6.73	4.3	5.24	4.3	303	435	654	247	725	288
Mmp11	chr20	+	15825614	15834397	1.30137	0.714845	1.60667	1.86667	1.34667	106.667	126	87.3333	2.4	1.43	1.77	1.96	0.68	1.4	134	94	150	98	82	82
Sh3bp5l	chr10	+	43561167	43575477	1.30074	0.216707	43.9633	51.0633	36.8633	4086	4506.33	3665.67	61.48	50.09	41.62	37.81	35.45	37.33	4526	4350	4643	2490	5634	2873
Dcaf12l1	chrX	-	131415634	131419442	1.30072	0.309166	8.45	9.62333	7.27667	954.333	1057	851.667	9.74	8.54	10.59	7.93	6.54	7.36	861	891	1419	627	1248	680
Mip	chr7	+	2614619	2621871	1.30016	1	0.126667	0.153333	0.1	9.16667	10	8.33333	0.34	0.04	0.08	0.08	0.12	0.1	20	3	7	4	15	6
LOC303448	chr10	-	78534875	78543316	1.30008	0.756592	0.965	1.06667	0.863333	97.1667	101.333	93	1.22	1.03	0.95	0.98	0.9	0.71	96	95	113	69	152	58
Rpp25l	chr5	-	62620312	62621688	1.2998	0.53164	7.50667	8.64667	6.36667	181	201	161	9.43	9.57	6.94	7.76	5.59	5.75	182	218	203	134	233	116
Pstpip2	chr18	+	73848732	73964629	1.29978	0.674137	3.04667	3.42	2.67333	146.333	160	132.667	3.81	3.16	3.29	2.66	2.16	3.2	146	143	191	91	179	128
Mcf2l	chr16	-	81326363	81430900	1.29868	0.228392	21.3517	24.6567	18.0467	3108.33	3411	2805.67	24.98	25.29	23.7	17.19	18.52	18.43	2817	3365	4051	1735	4509	2173
Shisa7	chr1	-	75971937	75990854	1.29859	0.585777	0.881667	1.01333	0.75	172.167	194	150.333	0.79	1.12	1.13	0.62	0.63	1	121	201	260	85	207	159
Fbxo5	chr1	-	43791187	43797556	1.29806	0.668062	1.20167	1.32667	1.07667	73.1667	73.6667	72.6667	1.91	1.21	0.86	0.8	1.19	1.24	91	68	62	34	122	62
Wdr5b	chr11	-	70733436	70735295	1.29799	0.617631	2.59167	2.84333	2.34	157	163	151	3	2.64	2.89	2.06	2.43	2.53	140	145	204	86	244	123
Lgals1	chr7	+	120144875	120147981	1.2977	0.209087	1109.66	1286.32	933.003	17912.5	19742	16083	1282.07	1429.71	1147.17	1034.99	956.01	808.01	16131	21223	21872	11651	25970	10628
Mok	chr6	+	145154362	145185193	1.2977	0.668062	3.07167	3.46667	2.67667	160	171.667	148.333	3.22	3.99	3.19	2.91	2.77	2.35	130	190	195	105	241	99
Rnf20	chr5	+	69386859	69411969	1.29768	0.228392	26.9833	30.1	23.8667	3639.33	3882	3396.67	31.78	30.4	28.12	24.23	22.7	24.67	3357	3788	4501	2290	5176	2724
Galnt10	chr10	+	42867364	43008297	1.29752	0.315796	14.1517	16.4	11.9033	825.833	904.333	747.333	16.47	17.68	15.05	11.64	12.68	11.39	743	941	1029	470	1235	537
Armc6	chr16	+	20789624	20799784	1.29694	0.353182	13.8517	16.12	11.5833	640.833	693.667	588	18.89	16.86	12.61	12.13	13.09	9.53	679	715	687	390	1016	358
Cbfa2t3	chr19	-	66150087	66218763	1.29662	0.825006	0.635	0.74	0.53	57.1667	61	53.3333	0.72	0.77	0.73	0.35	0.71	0.53	48	61	74	21	102	37
Ckap2	chr16	+	74383677	74410206	1.29648	0.892579	0.51	0.566667	0.453333	42.5	45.3333	39.6667	0.41	0.69	0.6	0.37	0.46	0.53	26	52	58	21	63	35
Tmem9	chr13	+	57910156	57927429	1.29578	0.313816	25.6517	29.8	21.5033	906.333	1005	807.667	31.55	33.18	24.67	23	20.56	20.95	880	1092	1043	574	1238	611
Creld1	chr4	+	208737583	208747191	1.29535	0.240797	42.5517	49.3733	35.73	2519	2753	2285	59.91	50.65	37.56	35.01	35.73	36.45	2802	2795	2662	1465	3608	1782
Snx11	chr10	-	84421491	84432020	1.29523	0.275333	19.6033	22.56	16.6467	1553.33	1686	1420.67	27.62	21.84	18.22	16.28	16.6	17.06	1725	1609	1724	910	2238	1114
Gcat	chr7	+	120254453	120290686	1.29522	0.673327	2.62833	3.01667	2.24	120.333	130.667	110	3.09	3.31	2.65	2.32	2.31	2.09	110	139	143	74	178	78
Tmem106a	chr10	+	89282482	89291487	1.29509	0.272264	22.9133	25.8967	19.93	1768.33	1890.67	1646	26.28	25.69	25.72	20.68	21.38	17.73	1560	1799	2313	1098	2740	1100
Slc4a9	chr18	+	29059322	29075122	1.29495	1	0.156667	0.19	0.123333	16.1667	16.6667	15.6667	0.42	0.06	0.09	0.07	0.19	0.11	33	6	11	5	33	9
Aqp1	chr4	+	150203461	150215641	1.29429	0.230167	54.8617	63.1267	46.5967	4606.33	5009.33	4203.33	68.89	67.43	53.06	48	47.72	44.07	4524	5224	5280	2820	6765	3025
Fam194a	chr2	-	168229962	168256064	1.29417	0.851254	1.13333	1.27333	0.993333	75.3333	78	72.6667	1.18	1.23	1.41	0.57	1.28	1.13	58	71	105	25	135	58
Rnf144a	chr6	-	54234290	54348903	1.29407	0.328554	15.4667	17.89	13.0433	834	910	758	18.23	17.42	18.02	12.58	14.41	12.14	753	849	1128	465	1285	524
Rcvrn	chr10	+	53992826	54000572	1.29325	1	0.481667	0.556667	0.406667	12.8333	15	10.6667	0.65	0.28	0.74	0.16	0.22	0.84	14	7	24	3	10	19
Fam188a	chr17	-	81348948	81426318	1.29305	0.218499	105.373	115.633	95.1133	7939	8333.67	7544.33	107.65	112.12	127.13	91.1	96.1	98.14	6222	7645	11134	4711	11992	5930
Kcnc2	chr7	+	54999433	55177445	1.29288	0.327008	7.965	9.05	6.88	964.333	1035.67	893	8.41	9.39	9.35	5.95	7.49	7.2	776	1023	1308	491	1493	695
Magix	chrX	+	16460417	16467277	1.29272	0.960621	0.505	0.6	0.41	21.8333	25.3333	18.3333	0.62	0.77	0.41	0.47	0.3	0.46	22	32	22	15	23	17
Agtrap	chr5	-	168546218	168556520	1.29271	0.446671	5.77667	6.64333	4.91	398.833	439.333	358.333	7.25	6.01	6.67	5.37	4.8	4.56	391	382	545	259	559	257
Gpr75	chr14	+	114933397	114936004	1.29225	0.48351	4.25	4.71	3.79	362.667	385.333	340	4.32	4.45	5.36	3.49	3.82	4.06	282	343	531	204	539	277
Adprhl1	chr16	+	81104696	81120110	1.29219	1	0.203333	0.25	0.156667	9.5	11.6667	7.33333	0.29	0.2	0.26	0.14	0.08	0.25	11	9	15	5	7	10
Myh9	chr7	-	118738715	118790053	1.29218	0.428003	2.35	2.75333	1.94667	420	479.667	360.333	4.35	2.13	1.78	2.26	1.27	2.31	654	379	406	304	413	364
Serpinb6	chr17	+	34084123	34102912	1.29201	0.218799	724.005	807.087	640.923	31734.3	33588	29880.7	783.39	816.66	821.21	671.63	675.51	575.63	26389	32456	41919	20242	49129	20271
Tmem109	chr1	-	233990664	234001238	1.29176	0.323804	15.5417	18.09	12.9933	918	1016.67	819.333	21.6	19.83	12.84	13.84	11.92	13.22	1022	1107	921	586	1218	654
Blvrb	chr1	+	85468772	85490833	1.29132	0.437097	12.9483	14.97	10.9267	361.667	395	328.333	15.25	19.12	10.54	11.82	10.97	9.99	336	497	352	233	522	230
Fam167a	chr15	+	50391387	50405856	1.29112	0.401533	5.18833	5.88	4.49667	586	633.667	538.333	6.14	5.34	6.16	4.48	4.55	4.46	536	550	815	350	858	407
Lta4h	chr7	+	34353506	34385291	1.29109	0.287032	25.8067	29.1933	22.42	1679.33	1809.67	1549	28.87	28.58	30.13	21.77	23	22.49	1448	1691	2290	977	2491	1179
Nucks1	chr13	+	53753077	53778585	1.29077	0.355263	13.7717	15.3033	12.24	763.667	805.333	722	16.67	13.36	15.88	12.36	12.7	11.66	713	674	1029	473	1172	521
Arnt2	chr1	-	147327952	147485173	1.29068	0.264813	11.6733	13.3267	10.02	2342	2570.33	2113.67	12.94	13.01	14.03	9.73	9.69	10.64	2014	2389	3308	1355	3255	1731
Pik3c2g	chr4	+	237973381	238356116	1.29041	0.424628	1.96167	2.16667	1.75667	372.833	398.667	347	1.66	2.42	2.42	2	1.71	1.56	242	418	536	262	540	239
Bmper	chr8	+	24409998	24655248	1.2904	0.46935	3.45	3.89667	3.00333	419.833	446	393.667	4.77	3.3	3.62	3.09	3.19	2.73	451	368	519	261	650	270
Brms1	chr1	+	227349539	227358803	1.29023	0.807874	2.09333	2.47	1.71667	82.5	92.6667	72.3333	3.19	2.14	2.08	1.85	1.62	1.68	100	79	99	52	110	55
Anks1b	chr7	+	30603416	31774566	1.2902	0.253349	13.1017	14.4867	11.7167	2364.67	2478.33	2251	13.85	14.69	14.92	10.58	12.3	12.27	1914	2395	3126	1309	3671	1773
Sh3bgrl2	chr8	+	90589261	90681749	1.29017	0.318774	12.2417	13.58	10.9033	1036	1087.33	984.667	13.96	14.55	12.23	11.04	11.17	10.5	917	1128	1217	649	1584	721
Ramp2	chr10	+	88965679	88967458	1.2896	0.391099	23.8383	27.6933	19.9833	556.667	613	500.333	32.23	27.78	23.07	19.2	19.59	21.16	593	603	643	316	778	407
Proca1	chr10	-	66167746	66180504	1.28958	1	0.283333	0.326667	0.24	12.3333	15	9.66667	0.17	0.36	0.45	0.38	0.12	0.22	6	15	24	12	9	8
Hoxc4	chr7	+	142438944	142441486	1.28942	0.875292	0.918333	1.06667	0.77	61.6667	68	55.3333	1.14	0.95	1.11	0.71	0.81	0.79	59	58	87	33	90	43
Ctxn1	chr12	+	4687159	4688770	1.2894	0.287032	28.895	33.7	24.09	1103.33	1218.67	988	42.18	31.63	27.29	23.5	23.32	25.45	1276	1129	1251	636	1523	805
Psrc1	chr2	+	230646557	230651000	1.28924	0.999102	0.368333	0.436667	0.3	20.5	23	18	0.31	0.51	0.49	0.32	0.35	0.23	13	25	31	12	32	10
Pde10a	chr1	-	53617430	53800478	1.28894	0.31221	10.8	12.3567	9.24333	1199.5	1310.33	1088.67	10.5	12.87	13.7	8.77	9.81	9.15	889	1285	1757	664	1792	810
Slc26a6	chr8	+	116993106	117003173	1.28893	0.663044	2.015	2.3	1.73	161	176	146	2.48	2.48	1.94	1.77	1.6	1.82	157	185	186	100	218	120
Letm2	chr16	+	70900977	70921167	1.28891	0.490991	7.055	7.84	6.27	375.5	403	348	6.45	7.92	9.15	6.28	6.19	6.34	263	381	565	229	545	270
Tmem86b	chr1	-	75747873	75750239	1.28864	0.933045	1.165	1.36	0.97	40.8333	45	36.6667	1.82	1.27	0.99	0.84	0.91	1.16	51	42	42	21	55	34
Fhit	chr15	+	19698555	20846575	1.28856	0.518946	18.1233	20.24	16.0067	332	352.333	311.667	23.5	16.46	20.76	16.75	16.26	15.01	334	276	447	213	499	223
Actl6b	chr12	-	24211506	24227904	1.2882	0.326491	19.8817	23.0533	16.71	981.333	1088	874.667	23.4	25.67	20.09	18.03	16.12	15.98	908	1175	1181	626	1350	648
Galnt5	chr3	+	49141855	49185390	1.28793	0.261994	24.5533	27.24	21.8667	2822.17	2974	2670.33	24.11	29.07	28.54	21.75	23.32	20.53	2116	3010	3796	1708	4419	1884
Alkbh2	chr12	+	50039937	50044572	1.28788	0.724937	2.66	3.07	2.25	101.333	111.333	91.3333	3.17	3.84	2.2	3.03	2.2	1.52	96	137	101	82	144	48
Zfp428	chr1	+	82632968	82642397	1.28752	0.368104	8.83667	10.4133	7.26	338.167	375.333	301	14.86	9.86	6.52	7.55	6.78	7.45	460	360	306	209	453	241
Pacsin1	chr20	+	9443609	9489048	1.28687	0.27337	35.1483	40.6267	29.67	1739.17	1929.33	1549	41.37	42.27	38.24	27.97	27.78	33.26	1605	1935	2248	971	2327	1349
Camkk2	chr12	+	41024011	41191356	1.28659	0.327743	12.6917	14.6967	10.6867	826.5	897	756	16.1	16.38	11.61	10.72	11.48	9.86	817	981	893	487	1258	523
Cacna2d2	chr8	+	115510989	115640006	1.28621	0.282508	16.5583	19.04	14.0767	1872.17	2045	1699.33	17.11	21.01	19	11.59	14.67	15.97	1485	2151	2499	900	2749	1449
Ube2l6	chr3	+	78712108	78727222	1.28617	0.32629	26.5217	30.12	22.9233	1203.33	1302.33	1104.33	30.82	30.55	28.99	24.85	23.17	20.75	1087	1271	1549	784	1764	765
Stard6	chr18	+	68130750	68147701	1.28613	0.769955	1.21833	1.33333	1.10333	49.3333	52	46.6667	1.17	1.58	1.25	0.88	0.98	1.45	37	59	60	25	67	48
Cep70	chr8	+	106921077	106973353	1.28597	0.358267	4.99667	5.52	4.47333	308	323.333	292.667	5.92	4.82	5.82	4.43	4.62	4.37	281	270	419	188	473	217
Ubxn6	chr9	+	9982495	9987589	1.28557	0.29936	29.485	34.0733	24.8967	1514.17	1667.67	1360.67	38.25	36.15	27.82	26.59	23.65	24.45	1555	1734	1714	967	2076	1039
Dpp3	chr1	-	227097124	227119564	1.28546	0.424628	6.08667	7.06667	5.10667	504.333	550.333	458.333	8.48	6.98	5.74	4.97	5.3	5.05	551	535	565	289	743	343
Ttc30a1	chr3	-	69347851	69350292	1.28544	0.95406	0.478333	0.546667	0.41	37.6667	43	32.3333	0.39	0.55	0.7	0.33	0.32	0.58	24	40	65	18	42	37
Cacnb3	chrX	+	114818647	114828180	1.28542	0.236063	167.483	192.46	142.507	13451.5	14727.3	12175.7	198.19	208.37	170.82	145.91	140.21	141.4	12458	15453	16271	8206	19029	9292
Sh3bgrl3	chr5	-	156043499	156044872	1.2852	0.238513	752.853	875.173	630.533	18051	20026.7	16075.3	983.77	846.3	795.45	702.12	616.9	572.58	18542	18819	22719	11840	25104	11282
Mrps12	chr1	-	88101812	88104707	1.28513	0.399147	20.67	23.99	17.35	466.167	518	414.333	28.2	23.62	20.15	18.75	15.87	17.43	506	500	548	301	615	327
Fam151a	chr5	+	130179452	130192201	1.28512	1	0.291667	0.346667	0.236667	17.8333	20.3333	15.3333	0.36	0.32	0.36	0.26	0.25	0.2	17	18	26	11	25	10
Cdkl2	chr14	+	17448776	17471447	1.28497	0.259455	43.26	47.4333	39.0867	2938.67	3061.67	2815.67	49.37	45.24	47.69	36.65	39.4	41.21	2591	2801	3793	1721	4465	2261
Nudt15	chr15	-	59141909	59178909	1.28478	0.894081	2.325	2.67	1.98	57.3333	63.6667	51	3.66	2	2.35	1.68	1.53	2.73	73	47	71	30	66	57
Hook2	chr19	+	37082461	37094976	1.28439	0.664321	1.83167	2.10667	1.55667	152.333	164.333	140.333	2.29	2.25	1.78	1.14	1.62	1.91	148	171	174	66	226	129
Tomm7	chr4	+	7844007	7850848	1.28407	0.372454	67.845	76.5067	59.1833	804.5	858.667	750.333	89.72	79.75	60.05	64.63	57.71	55.21	841	882	853	542	1168	541
Trip13	chr1	+	33392427	33437368	1.28396	0.91958	0.878333	0.996667	0.76	48.3333	53	43.6667	1.34	0.82	0.83	0.85	0.6	0.83	60	43	56	34	58	39
Gnal	chr18	+	61991738	62131420	1.28353	0.246493	140.638	161.757	119.52	6890.5	7563	6218	150.69	167.45	167.13	121.22	123.88	113.46	5684	7452	9553	4091	10089	4474
Hoxb4	chr10	+	83970063	83972644	1.28328	0.763733	1.43667	1.65667	1.21667	78.1667	88	68.3333	2.03	1.55	1.39	1.52	0.94	1.19	90	81	93	60	90	55
Ccl11	chr10	+	69069783	69074384	1.28313	0.990823	0.44	0.486667	0.393333	12.5	14.3333	10.6667	0.65	0.35	0.46	0.78	0.17	0.23	16	10	17	17	9	6
Cd82	chr3	-	89026119	89070127	1.2831	0.262741	74.6483	85.51	63.7867	4307.83	4660	3955.67	98.67	86.03	71.83	64.73	64.66	61.97	4464	4592	4924	2620	6316	2931
RGD1311899	chr12	-	49226759	49232335	1.28287	0.270557	70.73	81.7033	59.7567	3186	3489.33	2882.67	94.02	80.41	70.68	61.88	59.67	57.72	3325	3355	3788	1958	4556	2134
Lias	chr14	-	44326598	44343665	1.28285	0.363068	16.1183	17.7867	14.45	819	857.667	780.333	19.15	17.56	16.65	15.72	14.61	13.02	757	819	997	556	1247	538
Higd1a	chr8	-	129660254	129669650	1.28266	0.276355	57.3083	63.0367	51.58	2637.17	2766.67	2507.67	57.97	65.55	65.59	53.47	52.99	48.28	2050	2735	3515	1692	4046	1785
Psen2	chr13	-	103521894	103538584	1.28229	0.277719	58.115	67.1667	49.0633	2929.5	3199	2660	78.54	68.47	54.49	51.58	49.42	46.19	3116	3205	3276	1831	4233	1916
Slc2a6	chr3	-	10930061	10936876	1.28226	0.280436	28.8833	33.4667	24.3	1921.83	2102.67	1741	40.99	35.98	23.43	24.57	23.33	25	2174	2251	1883	1166	2671	1386
Axin2	chr10	+	96933422	96959746	1.282	0.564456	2.64667	3.02667	2.26667	261.833	286.667	237	3.17	3.09	2.82	2.35	2.17	2.28	246	283	331	163	363	185
Dtd1	chr3	+	145200425	145361899	1.28168	0.296239	65.7067	73.75	57.6633	2253.33	2411.33	2095.33	76.87	73.48	70.9	61.59	57.4	54	2052	2314	2868	1471	3308	1507
Qtrt1	chr8	+	22501169	22508440	1.2813	0.599288	4.32833	4.96333	3.69333	195.333	208	182.667	6.51	4.16	4.22	3.22	4.07	3.79	228	172	224	101	308	139
Gnb2	chr12	+	24245847	24250864	1.28123	0.306088	24.0817	27.84	20.3233	1243.5	1353.67	1133.33	28.88	33.8	20.84	20.49	20.96	19.52	1169	1614	1278	742	1832	826
Prkg1	chr1	-	256221067	257537289	1.28118	0.291845	37.2767	41.2467	33.3067	2385.33	2501.67	2269	37.63	39.59	46.52	31.77	36.6	31.55	1824	2264	3417	1378	3830	1599
Racgap1	chrX	-	115782548	115811946	1.28076	0.523167	4.54	5.07667	4.00333	367.333	381.667	353	4.95	5.79	4.49	4.19	4.74	3.08	305	421	419	231	630	198
Scn3b	chr8	-	61379751	61402266	1.28059	0.259455	53.475	59.6767	47.2733	6801.5	7211.33	6391.67	56.89	58.11	64.03	45.35	50.06	46.41	5532	6667	9435	3946	10511	4718
Gnb3	chr4	-	224370234	224375936	1.28057	1	0.305	0.37	0.24	14.6667	17	12.3333	0.62	0.15	0.34	0.29	0.23	0.2	24	7	20	10	19	8
LOC691995	chr10	-	57414743	57416295	1.28028	0.29936	42.3067	48.5767	36.0367	2024.17	2186.33	1862	52.1	47.93	45.7	35.38	39.36	33.37	1921	2085	2553	1167	3133	1286
Sirt7	chr10	-	109389098	109395794	1.28007	0.48143	6.075	6.99667	5.15333	331.5	359.333	303.667	8.91	6	6.08	4.89	5.27	5.3	381	303	394	187	487	237
LOC100911613	chr9	+	90620235	90648473	1.27962	0.499503	6.46	7.12	5.8	405.167	416.333	394	8.22	5.58	7.56	5.57	6.74	5.09	391	313	545	237	692	253
Fuk	chr19	+	54167905	54190881	1.27962	0.481197	3.225	3.70667	2.74333	371.833	406.667	337	4	3.94	3.18	2.93	2.7	2.6	362	421	437	237	528	246
Pex14	chr5	-	169433225	169568626	1.2795	0.294996	27.1967	31.41	22.9833	1645.5	1784.67	1506.33	36.38	33.55	24.3	23.19	23.88	21.88	1727	1879	1748	985	2448	1086
Zfp775	chr4	+	142904069	142922229	1.27911	0.485081	3.055	3.51	2.6	378.333	414.667	342	3.73	3.55	3.25	2.62	2.55	2.63	361	406	477	227	533	266
Haus7	chr1	+	153101814	153120878	1.27909	0.491199	7.94167	8.94667	6.93667	437	466.667	407.333	10.38	8.22	8.24	7.23	6.97	6.61	446	417	537	278	647	297
Ropn1l	chr2	-	104193712	104204276	1.27892	0.959847	1.43167	1.60667	1.25667	35.3333	36.3333	34.3333	2.3	1.24	1.28	0.99	1.43	1.35	44	28	37	17	59	27
Abcg3l3	chr14	+	6037995	6083614	1.2789	0.397948	8.725	9.63	7.82	574.167	595.333	553	9.2	9.42	10.27	7.23	8.89	7.34	458	553	775	322	955	382
Tmem101	chr10	-	89879707	89883460	1.27881	0.442773	9.40667	10.91	7.90333	501.667	547.667	455.667	14.72	9.68	8.33	7.44	7.72	8.55	624	484	535	282	706	379
Stx17	chr5	+	68383379	68440085	1.27782	0.471296	9.285	10.36	8.21	502.667	535	470.333	10.89	9.43	10.76	8.41	8.27	7.95	456	466	683	315	748	348
Kif22	chr1	-	205441133	205467610	1.27778	0.733144	2.19833	2.46667	1.93	149.167	157.667	140.667	2.5	2.27	2.63	1.69	2.14	1.96	129	138	206	78	238	106
Spint1	chr3	+	117599950	117612635	1.27691	0.547504	4.19	4.79667	3.58333	302.333	332.667	272	4.97	5.31	4.11	4.15	3.3	3.3	284	358	356	212	407	197
Celf5	chr7	+	11262657	11287130	1.27647	0.636765	1.38833	1.58	1.19667	198.167	215.667	180.667	1.27	1.84	1.63	0.99	1.21	1.39	139	238	270	97	286	159
Arsj	chr2	+	249516525	250013503	1.27639	0.969029	0.573333	0.65	0.496667	32.3333	37.6667	27	0.36	0.72	0.87	0.6	0.31	0.58	16	38	59	24	30	27
Mutyh	chr5	+	139459661	139471464	1.27624	0.874641	1.20833	1.39667	1.02	65.1667	70.6667	59.6667	1.47	1.43	1.29	0.97	1.14	0.95	61	70	81	36	102	41
Rbm39	chr3	+	159431625	159464073	1.2761	0.581499	3.29167	3.58	3.00333	211	214.333	207.667	4.41	2.76	3.57	3.3	3.36	2.35	217	160	266	145	357	121
Nalcn	chr15	-	113115691	113455041	1.27609	0.26251	38.2917	41.7633	34.82	8406.17	8731.67	8080.67	38.06	41.19	46.04	33.85	36.53	34.08	6374	8138	11683	5071	13206	5965
Reg3b	chr4	+	174173099	174176337	1.2756	0.982379	0.916667	1.01667	0.816667	24.1667	25	23.3333	0.77	1.09	1.19	0.58	1.03	0.84	15	25	35	10	43	17
Ttc4	chr5	-	130118032	130127367	1.27559	0.451778	7.025	7.8	6.25	563.167	591	535.333	8.57	6.79	8.04	6.24	6.64	5.87	528	494	751	344	884	378
Dctd	chr16	-	46903566	46933233	1.27551	0.936059	0.783333	0.88	0.686667	44.1667	45	43.3333	1.39	0.9	0.35	0.74	0.75	0.57	63	48	24	30	73	27
Dgkg	chr11	+	85059234	85251061	1.27499	0.302802	24.8533	27.9767	21.73	2812.17	3007	2617.33	26.05	27.4	30.48	20.73	23.33	21.13	2247	2789	3985	1600	4346	1906
Ino80b	chr4	-	178639683	178642845	1.2748	0.372454	8.11	9.58333	6.63667	291.5	327	256	10.97	10.52	7.26	7.25	6.46	6.2	313	354	314	185	398	185
Prss53	chr1	-	206354219	206358883	1.27458	0.937109	0.616667	0.72	0.513333	40.3333	41	39.6667	1.21	0.51	0.44	0.32	0.76	0.46	60	30	33	14	81	24
Ada	chr3	-	166306001	166330108	1.27442	0.592398	5.89833	6.71333	5.08333	259.5	275	244	7.9	7.9	4.34	6.45	5.52	3.28	274	323	228	200	413	119
Mapk4	chr18	-	69038436	69087394	1.27434	0.393467	7.02167	8.05333	5.99	814.667	887.667	741.667	8.44	7.98	7.74	6.05	6.14	5.78	760	847	1056	487	1194	544
Arntl2	chr4	+	245261269	245310728	1.27401	0.956253	0.736667	0.836667	0.636667	38	44	32	0.75	1.01	0.75	0.76	0.32	0.83	32	51	49	29	30	37
Celf3	chr2	+	215197399	215211497	1.27399	0.64003	1.82833	2.1	1.55667	188.833	203.667	174	2.33	2.29	1.68	1.45	1.61	1.61	188	218	205	105	281	136
Kcnk4	chr1	-	229174130	229180458	1.27385	0.431914	11.9133	13.7867	10.04	459.667	493	426.333	15.52	14.89	10.95	9.57	11.59	8.96	462	523	494	255	745	279
Arhgap28	chr9	-	115546746	115711949	1.27361	0.291121	41.6883	46.3033	37.0733	4782	5086	4478	45.15	44.46	49.3	37.95	36.95	36.32	3998	4645	6615	3007	7065	3362
Apip	chr3	+	99612153	99638003	1.27344	0.508806	13.5533	14.9433	12.1633	403.333	427.333	379.333	12.28	16.63	15.92	11.82	12	12.67	281	449	552	242	593	303
Ssna1	chr3	-	2471129	2471851	1.27342	0.580316	13.7367	15.6867	11.7867	240.167	259.333	221	16.45	18.45	12.16	12.94	11.9	10.52	226	299	253	159	353	151
Pacrg	chr1	-	49266486	49684083	1.27311	0.886741	1.76667	1.99667	1.53667	67.3333	72.3333	62.3333	2.08	2.16	1.75	1.72	1.54	1.35	62	76	79	46	99	42
Tsr2	chrX	-	20968909	20977426	1.27269	0.606089	2.11667	2.31667	1.91667	249.5	265	234	3.04	1.95	1.96	2.65	1.55	1.55	291	220	284	227	320	155
Nell1	chr1	+	106397933	107260905	1.27259	0.284522	82.9667	92.3	73.6333	7294.67	7664.33	6925	99.04	93.27	84.59	75.22	76.46	69.22	6752	7502	8739	4588	11254	4933
Mfap5	chr4	+	222339036	222361316	1.27204	0.883038	2.425	2.80333	2.04667	66	72.3333	59.6667	3.3	3.23	1.88	2.46	1.93	1.75	72	83	62	48	91	40
Lrp1b	chr3	-	30416590	32551691	1.27153	0.313647	4.23833	4.64667	3.83	1981.33	2077.33	1885.33	4.45	4.42	5.07	3.72	3.87	3.9	1599	1872	2761	1194	2999	1463
Gpr151	chr18	-	36555164	36556558	1.27149	0.975887	0.716667	0.82	0.613333	34	34.6667	33.3333	0.77	1.07	0.62	0.58	0.93	0.33	27	44	33	18	70	12
Igsf9	chr13	+	95389058	95405643	1.2714	0.876543	0.44	0.51	0.37	58.8333	64.6667	53	0.47	0.56	0.5	0.42	0.4	0.29	48	68	78	39	89	31
Fkbp2	chr1	-	229223202	229225877	1.27119	0.490991	23.02	26.3467	19.6933	464.333	506	422.667	29.37	24.89	24.78	19.64	19.42	20.02	463	463	592	277	661	330
Rpain	chr10	+	57351862	57358831	1.27092	0.596317	11.6883	12.88	10.4967	275.5	290.333	260.667	13.84	11.78	13.02	10.42	10.12	10.95	254	255	362	171	401	210
Def6	chr20	+	9988008	10009186	1.27086	0.453562	6.13833	7.12667	5.15	365.5	400	331	8.93	6.99	5.46	5.47	5.15	4.83	421	389	390	231	524	238
Galntl4	chr1	-	183278634	183588615	1.27072	0.307109	42.02	48.2433	35.7967	3365.5	3695	3036	49.69	50.47	44.57	39.28	34.93	33.18	3116	3734	4235	2204	4729	2175
Fam165b	chr11	+	36054444	36064297	1.2707	0.706221	10.7933	11.8033	9.78333	168	177.667	158.333	13.06	11.82	10.53	11.62	8.4	9.33	162	173	198	129	225	121
Il20	chr13	-	52734137	52737781	1.2706	1	0.495	0.556667	0.433333	18.5	19	18	0.98	0.26	0.43	0.38	0.47	0.45	29	9	19	10	30	14
Gstt1	chr20	+	15989083	16006508	1.27053	0.784998	3.68333	4.25	3.11667	112.667	122	103.333	4.52	4.55	3.68	3.31	3.45	2.59	107	127	132	70	176	64
Msl3l2	chr20	+	39330175	39333480	1.27044	0.697198	2.57833	2.97	2.18667	119	129.333	108.667	4.09	2.62	2.2	1.94	2.03	2.59	151	114	123	64	162	100
Mrpl54	chr7	+	11488465	11490985	1.27038	0.388504	36.42	42.03	30.81	710.5	776	645	41.87	49.84	34.38	31.03	31.46	29.94	638	896	794	423	1035	477
Ppp1r1a	chr7	-	142925730	142933381	1.26999	0.335745	37.1033	42.4367	31.77	1858.83	2005.33	1712.33	41.37	47.82	38.12	32.86	34.25	28.2	1600	2182	2234	1137	2860	1140
Rgs3	chr5	+	82606811	82690342	1.26994	0.289504	72.2017	82.6767	61.7267	8525.67	9317	7734.33	88.93	84.3	74.8	62.41	59.53	63.24	8238	9213	10500	5173	11906	6124
Dnajc12	chr20	+	8200177	8222141	1.26978	0.440431	16.87	18.5733	15.1667	628	656.667	599.333	18.64	18.78	18.3	15.67	15.56	14.27	536	637	797	403	966	429
Mapk15	chr7	+	117041486	117046798	1.26966	1	0.188333	0.22	0.156667	12.5	13.3333	11.6667	0.15	0.18	0.33	0.07	0.24	0.16	7	10	23	3	24	8
Tmem87b	chr3	-	128621324	128654288	1.26951	0.333275	26.075	28.5567	23.5933	1774.33	1860	1688.67	29.9	28.29	27.48	22.76	22.17	25.85	1590	1775	2215	1083	2546	1437
Tes	chr4	+	44929781	44968306	1.2694	0.29936	63.955	70.3033	57.6067	4859.67	5108	4611.33	70.96	70.79	69.16	61.26	56.25	55.31	4194	4936	6194	3239	7178	3417
Limd2	chr10	-	94099470	94101550	1.26937	0.403823	20.8683	24.02	17.7167	780.167	847	713.333	24.07	27.3	20.69	18.69	18.89	15.57	698	934	909	485	1183	472
Mmp24	chr3	+	157676152	157720612	1.26912	0.328554	16.96	19.5	14.42	2121	2335	1907	21.48	19.37	17.65	15.02	13.55	14.69	2117	2252	2636	1324	2884	1513
Lrrc63	chr15	-	60845439	60881742	1.26879	0.650687	1.72333	1.86333	1.58333	137.833	145.333	130.333	1.44	1.94	2.21	1.38	1.44	1.93	89	141	206	76	191	124
Ercc6l	chrX	-	72862788	72878439	1.26857	0.785287	0.578333	0.63	0.526667	75	76.6667	73.3333	0.82	0.43	0.64	0.58	0.57	0.43	82	51	97	52	123	45
Mir702	chr12	-	24733630	24733736	1.26854	0.99327	3.28	3.71	2.85	12	13.6667	10.3333	1.13	2.55	7.45	2.52	2.79	3.24	3	8	30	6	16	9
Rbm38	chr3	+	177104361	177116960	1.2684	0.662961	1.64333	1.89333	1.39333	118.167	127.333	109	2.66	1.74	1.28	1.28	1.35	1.55	153	118	111	66	168	93
Ppfia3	chr1	-	102392070	102421097	1.26828	0.307564	17.9867	20.6667	15.3067	2771.33	3024	2518.67	22.67	22.07	17.26	15.68	15.01	15.23	2747	3156	3169	1700	3926	1930
Mtif2	chr14	+	113612463	113631953	1.26796	0.391326	7.47333	8.19	6.75667	532	549	515	8.13	7.97	8.47	6.14	7.38	6.75	441	510	696	298	864	383
Dnajc5	chr3	+	180723887	180754185	1.26779	0.309166	146.563	166.22	126.907	4330.83	4668	3993.67	178.15	185.91	134.6	140.89	123.73	116.1	4148	5107	4749	2935	6220	2826
Xkr7	chr3	+	154913771	154936396	1.26776	0.503779	2.98333	3.43	2.53667	269.667	286.333	253	2.98	4.27	3.04	2.1	3.15	2.36	203	343	313	128	463	168
Fra10ac1	chr1	-	264362186	264394030	1.26767	0.477422	7.495	8.18667	6.80333	327.833	339.333	316.333	9.1	7.31	8.15	6.28	6.89	7.24	308	292	418	190	503	256
Slc4a3	chr9	+	82512289	82524380	1.26758	0.368913	7.73167	8.88667	6.57667	962.333	1033.33	891.333	10.22	9.16	7.28	5.83	7.11	6.79	988	1045	1067	504	1484	686
Dhodh	chr19	+	52891899	52905966	1.26725	0.593265	5.53167	6.28	4.78333	265.833	288.333	243.333	7.66	5.65	5.53	4.2	4.32	5.83	292	254	319	143	355	232
Suv420h2	chr1	+	75861337	75868943	1.26711	0.663044	2.085	2.39667	1.77333	157	168	146	3.82	1.65	1.72	1.43	1.73	2.16	230	117	157	77	225	136
Ppp1r3e	chr15	-	37422932	37424092	1.26697	0.396311	1.515	1.87333	1.15667	50.6667	60	41.3333	2.01	2.31	1.3	1.17	1.05	1.25	54	73	53	28	61	35
Clca2	chr2	-	269282797	269305090	1.26689	1	0.113333	0.126667	0.1	11.6667	13.6667	9.66667	0.07	0.13	0.18	0.09	0.04	0.17	6	13	22	7	7	15
Ppfia2	chr7	+	48563521	49058116	1.26663	0.333275	12.965	14.19	11.74	2095.83	2184.33	2007.33	13.23	14.66	14.68	11.65	12.06	11.51	1643	2148	2762	1294	3234	1494
Rrnad1	chr2	-	206697125	206705708	1.26653	0.505165	6.66333	7.63333	5.69333	432.333	467.333	397.333	7.76	9.2	5.94	5.66	5.82	5.6	394	551	457	257	638	297
Nhp2l1	chr7	-	123267419	123272386	1.26636	0.886142	3.61	4.19	3.03	64.3333	73.3333	55.3333	6.59	2.99	2.99	3.42	1.85	3.82	99	53	68	46	60	60
C1H6orf35	chr1	-	47617832	47644800	1.26592	0.42907	27.3517	30.7033	24	834.333	879.333	789.333	35.04	29.88	27.19	24.75	25.62	21.63	829	834	975	524	1309	535
LOC100365744	chr20	+	16235987	16242192	1.2658	0.353182	21.51	25.02	18	684.833	753.667	616	27.18	25.93	21.95	16.51	18.35	19.14	675	760	826	367	984	497
Opn1mw	chr1	-	152310261	152330485	1.26575	1	0.151667	0.18	0.123333	5.83333	6.66667	5	0.04	0.16	0.34	0.08	0.15	0.14	1	5	14	2	9	4
Cdk18	chr13	-	53964632	53972998	1.2655	0.863731	1.63167	1.88	1.38333	76.6667	86	67.3333	2.09	1.4	2.15	1.94	1.28	0.93	77	61	120	64	102	36
Mgat4c	chr7	+	43829446	44052611	1.26549	0.320909	2.58833	2.86667	2.31	213.5	232.667	194.333	2.42	2.62	3.56	2.46	2	2.47	155	198	345	141	277	165
Polq	chr11	-	69681013	69786646	1.2653	0.825006	0.375	0.416667	0.333333	104.833	110.333	99.3333	0.39	0.41	0.45	0.29	0.35	0.36	82	104	145	55	163	80
Agfg2	chr12	+	24099333	24135596	1.26484	0.418946	9.35833	10.7567	7.96	817.667	886	749.333	12.69	10.47	9.11	8.33	8.2	7.35	868	845	945	510	1212	526
LOC252890	chr2	-	14553602	14553661	1.26451	0.564797	2.94	2.98333	2.89667	5.5	6	5	2.7	0	6.25	4.53	1.57	2.59	4	0	14	6	5	4
Tpgs1	chr7	-	13080966	13086888	1.26408	0.360702	15.5867	18.12	13.0533	765.333	841.667	689	21.02	19.9	13.44	13.9	12.82	12.44	818	914	793	484	1077	506
Myl6	chr7	-	2880878	2882604	1.26386	0.845743	4.41	5.07	3.75	94.3333	102	86.6667	6.8	4.31	4.1	3.63	3.72	3.9	115	86	105	55	136	69
Hoxd10	chr3	+	68080469	68083678	1.26349	0.636765	4.125	4.52667	3.72333	244.833	262	227.667	3.35	5.55	4.68	3.72	3.27	4.18	155	303	328	154	327	202
Synj2	chr1	+	48140566	48236033	1.26331	0.464338	4.05667	4.64	3.47333	647.5	713.667	581.333	5.02	4.8	4.1	3.66	3.07	3.69	636	718	787	415	840	489
Acbd5	chr17	-	91549892	91588835	1.26308	0.701585	3.645	3.95667	3.33333	174	184.333	163.667	4.74	3.4	3.73	3.78	2.59	3.63	182	154	217	130	215	146
Spryd3	chr7	-	141517639	141534847	1.2629	0.313816	78.0633	89.6267	66.5	5948.67	6458	5439.33	105.88	93.01	69.99	67.14	65.1	67.26	6377	6609	6388	3618	8465	4235
Ccdc39	chr2	-	139933460	139971211	1.2628	0.362831	2.94333	3.25667	2.63	373.333	391.667	355	3.13	2.95	3.69	2.7	2.88	2.31	302	335	538	233	599	233
Spr	chr4	-	181492882	181496612	1.26277	0.638306	4.61833	5.28	3.95667	176.5	186.667	166.333	6.82	5.53	3.49	4.17	4.33	3.37	205	196	159	112	281	106
Olr854	chr5	-	80054588	80055529	1.26261	1	0.371667	0.43	0.313333	11.5	11.6667	11.3333	0.72	0.29	0.28	0.19	0.43	0.32	17	8	10	4	22	8
Armcx6	chrX	-	105455043	105457641	1.26216	0.711007	2.98833	3.35	2.62667	187.667	193.333	182	4.1	3.3	2.65	1.85	3	3.03	198	188	194	80	313	153
Hr	chr15	+	55969003	55984791	1.26208	0.428903	4.435	5.10667	3.76333	736.5	797.667	675.333	6.11	5.1	4.11	3.29	3.8	4.2	797	784	812	384	1069	573
Sncg	chr16	-	9049950	9054485	1.26176	0.305979	3333.84	3852.01	2815.67	74694.5	81690.3	67698.7	4192.13	3941.06	3422.84	3018.96	2918.56	2509.5	73234	81227	90610	47186	110080	45830
Dact3	chr1	+	80048066	80059888	1.26157	0.328554	6.44333	7.67667	5.21	566.833	636.667	497	9.97	7.5	5.56	5.09	5.11	5.43	699	620	591	319	774	398
Star	chr16	-	70700880	70705523	1.26144	0.989092	0.793333	0.906667	0.68	31.8333	33.3333	30.3333	0.87	0.56	1.29	0.43	0.98	0.63	25	19	56	11	61	19
Ppapdc1a	chr1	+	209449940	209577459	1.26138	0.476758	15.62	17.7667	13.4733	630.833	672.333	589.333	17.77	19.22	16.31	12.17	14.99	13.26	550	702	765	337	1002	429
Chmp3	chr4	+	164228516	164273966	1.26119	0.344595	120.838	134.863	106.813	3181.67	3390.67	2972.67	157.03	119.9	127.66	119.13	102.59	98.72	3247	2925	4000	2204	4580	2134
Zfp280b	chr20	-	15622433	15736577	1.26116	1	0.156667	0.18	0.133333	25.1667	27.3333	23	0.17	0.21	0.16	0.12	0.13	0.15	21	31	30	14	35	20
Gemin8	chrX	-	30198507	30217341	1.26116	0.657772	6.43	7.15667	5.70333	245.667	252.667	238.667	8.25	6.32	6.9	4.94	6.79	5.38	239	216	303	128	425	163
Acbd4	chr10	+	90959528	90968102	1.26111	0.421806	13.4383	15.45	11.4267	773.333	829.333	717.333	17.23	16.47	12.65	10.43	12.6	11.25	768	866	854	416	1212	524
Als2cr12	chr9	-	65472507	65500565	1.26056	1	0.261667	0.293333	0.23	16.8333	17.6667	16	0.17	0.31	0.4	0.12	0.3	0.27	8	17	28	5	30	13
Mir207	chr5	+	61562680	61562757	1.26055	1	0.243333	0.293333	0.193333	0.5	0.666667	0.333333	0	0.88	0	0.58	0	0	0	2	0	1	0	0
Zfp263	chr10	-	10781419	10788226	1.26005	0.425662	10.2817	11.3267	9.23667	1053.83	1096.33	1011.33	14.14	9.86	9.98	12.91	9.61	5.19	1137	936	1216	929	1669	436
Fads3	chr1	+	233037626	233054184	1.25999	0.340995	52.105	59.6333	44.5767	2403.33	2607.67	2199	62.33	61.72	54.85	45.19	45.86	42.68	2234	2610	2979	1449	3549	1599
Npw	chr10	-	13838167	13839432	1.25989	1	0.211667	0.24	0.183333	4.33333	5.33333	3.33333	0.06	0.35	0.31	0.07	0.03	0.45	1	7	8	1	1	8
Magohb	chr4	-	228076684	228084406	1.25974	0.467383	7.11167	7.91333	6.31	149.167	158	140.333	6.13	7.58	10.03	5.42	7.1	6.41	96	140	238	76	240	105
Arl6	chr11	+	46049233	46069733	1.25969	0.407297	23.73	25.8467	21.6133	775.333	793.333	757.333	27.66	24.16	25.72	21.76	23.65	19.43	692	713	975	487	1277	508
Neil1	chr8	-	60387398	60393242	1.25954	0.773835	2.33333	2.67333	1.99333	129.333	140	118.667	2.83	2.78	2.41	1.58	2.02	2.38	122	141	157	61	188	107
C1d	chr14	-	100111604	100123763	1.25944	0.358294	3.46	3.83667	3.08333	357.333	376.333	338.333	3.75	3.28	4.48	2.7	3.32	3.23	294	303	532	189	562	264
Ephb6	chr4	+	135690323	135705579	1.25928	0.36934	10.0467	11.5167	8.57667	1303	1421	1185	12.01	12.41	10.13	8.46	8.46	8.81	1219	1486	1558	768	1853	934
Snx10	chr4	+	145977454	146040126	1.2591	0.319859	163.657	177.847	149.467	7483.83	7728.67	7239	166.73	174.24	192.57	152.32	158.24	137.84	5821	7177	10188	4758	11928	5031
Fam63a	chr2	+	215960035	215967612	1.25905	0.427668	14.92	16.94	12.9	979.833	1048.67	911	18.54	15.74	16.54	12.74	13.88	12.08	938	940	1268	577	1517	639
Tnnt2	chr13	+	57716337	57729180	1.259	1	0.41	0.493333	0.326667	12.8333	16	9.66667	0.55	0.56	0.37	0.49	0.1	0.39	15	18	15	12	6	11
Coq4	chr3	+	13692575	13700908	1.25897	0.645089	5.62833	6.35	4.90667	223.667	236.667	210.667	6.08	7.18	5.79	4.77	5.46	4.49	185	258	267	130	359	143
RGD1311267	chr3	-	130212953	130216821	1.25883	0.579308	6.38833	7.30667	5.47	305	333.667	276.333	8.09	6.94	6.89	4.71	5.09	6.61	303	307	391	158	412	259
Necab1	chr5	-	33184793	33414046	1.25861	0.372454	49.7817	54.8133	44.75	1905.17	2027.33	1783	53.28	49.98	61.18	46.82	42.17	45.26	1581	1750	2751	1243	2702	1404
G0s2	chr13	-	116559387	116560299	1.25831	0.918291	2.43833	2.80667	2.07	57.3333	60.3333	54.3333	3.62	2.84	1.96	2.33	2.52	1.36	66	61	54	38	99	26
Fau	chr1	+	228355748	228357266	1.25819	0.579308	20.5333	23.45	17.6167	331.5	359	304	30.12	22.3	17.93	20.21	16.68	15.96	388	339	350	233	464	215
Col11a2	chr20	+	5909495	5938415	1.25787	0.594195	0.743333	0.856667	0.63	141.333	153.667	129	0.98	0.78	0.81	0.46	0.64	0.79	145	135	181	61	204	122
Mapt	chr10	+	92050754	92147838	1.25769	0.31561	130.788	147.343	114.233	21440.8	22989.7	19892	153.08	150.26	138.69	104.4	112.39	125.91	19533	22620	26816	11919	30962	16795
Olr375	chr1	+	237742164	237743123	1.25746	1	0.108333	0.113333	0.103333	3	3.33333	2.66667	0.12	0.11	0.11	0.23	0.04	0.04	3	3	4	5	2	1
Stx7	chr1	-	23721818	23761945	1.25738	0.337893	44.14	48.14	40.14	3012	3131	2893	39.67	51.23	53.52	43.49	43.21	33.72	2056	3133	4204	2017	4835	1827
Tusc5	chr10	-	63170005	63190291	1.25732	0.31798	272.887	314.073	231.7	29735.7	32436.7	27034.7	325.84	327.34	289.04	234.81	239.97	220.32	27571	32678	37061	17776	43839	19489
Rps9	chr1	-	63078909	63082298	1.25727	0.945705	2.03667	2.34667	1.72667	46.6667	52	41.3333	3.5	1.41	2.13	1.8	1.37	2.01	65	31	60	30	55	39
Mrpl40	chr11	+	89378582	89384418	1.25691	0.856376	1.25	1.38667	1.11333	95.5	102.667	88.3333	1.45	1.27	1.44	1.25	0.99	1.1	87	90	131	67	129	69
Jph4	chr15	-	37655680	37662194	1.25689	0.351317	13.6917	16.1633	11.22	799.5	904	695	19.15	18.58	10.76	11.04	9.49	13.13	905	1036	771	467	969	649
Ttk	chr8	+	90886762	90924325	1.25662	0.779813	0.638333	0.693333	0.583333	60.6667	63	58.3333	0.73	0.48	0.87	0.56	0.6	0.59	53	41	95	36	94	45
Fdps	chr2	-	207816332	207826348	1.25661	0.337036	148.47	166.997	129.943	6100.67	6414	5787.33	181.39	175.21	144.39	134.35	143.97	111.51	5751	6554	6937	3811	9855	3696
Cox16	chr6	-	113347562	113360496	1.25632	0.491199	17.9083	19.5533	16.2633	449	457	441	22.29	17.88	18.49	14.5	18.05	16.24	428	405	538	249	748	326
Timm23	chr16	-	8241070	8267099	1.25602	0.661167	7.38833	8.18	6.59667	260.167	270.667	249.667	8.89	8.68	6.97	7.6	7.05	5.14	243	280	289	186	416	147
Ube2cbp	chr8	-	93463073	93633601	1.25583	0.744275	2.93167	3.26667	2.59667	180.333	187.667	173	3.7	2.27	3.83	1.86	3.03	2.9	171	124	268	77	302	140
Fibin	chr3	-	108150072	108152343	1.25573	0.820418	1.635	1.81333	1.45667	121.5	129.333	113.667	1.48	1.98	1.98	1.28	1.46	1.63	84	133	171	65	179	97
Trpm2	chr20	+	13606332	13651945	1.25535	0.432375	6.58333	7.55667	5.61	947.5	1039.33	855.667	7.87	7.81	6.99	5.84	5.46	5.53	887	1038	1193	589	1327	651
Mdh1b	chr9	+	72123074	72169151	1.25528	0.876876	1.295	1.43333	1.15667	71.5	75	68	1.24	1.27	1.79	1.17	1.35	0.95	51	62	112	43	120	41
Svop	chr12	+	50074383	50132727	1.25483	0.371343	27.7617	31.74	23.7833	1993.67	2156.67	1830.67	34.73	34.48	26.01	24.32	23.84	23.19	1957	2292	2221	1226	2900	1366
Tradd	chr19	-	48081086	48083187	1.25475	0.755417	3.32167	3.81667	2.82667	134.333	149	119.667	4.74	4.43	2.28	3.09	2.14	3.25	158	174	115	92	154	113
RGD1310727	chr8	+	62094551	62097943	1.25465	0.476758	16.16	18.7367	13.5833	332.833	357.667	308	22.24	19.38	14.59	11.2	15.23	14.32	355	365	353	160	525	239
Tsga10	chr9	-	44050725	44154705	1.25447	0.617579	3.275	3.57	2.98	302.167	314.333	290	4.04	3.01	3.66	2.86	2.87	3.21	290	255	398	184	445	241
Dbndd1	chr19	-	67012417	67021168	1.25435	0.452379	12.42	14.2333	10.6067	669.167	730	608.333	14.99	14.74	12.97	11.29	10.6	9.93	631	732	827	425	963	437
Otub2	chr6	+	136503051	136521614	1.25431	0.619663	3.49333	3.89	3.09667	313.667	339.333	288	3.29	3.99	4.39	3.41	2.91	2.97	229	327	462	212	436	216
Ntn3	chr10	-	13393760	13396856	1.254	0.598671	1.34333	1.57333	1.11333	101.667	112.667	90.6667	1.73	2.08	0.91	1.1	1.03	1.21	105	149	84	60	135	77
B3gat3	chr1	+	232057681	232064199	1.25384	0.349197	77.985	89.97	66	3848.33	4188	3508.67	114.74	90.55	64.62	68.35	63.73	65.92	4512	4201	3851	2405	5411	2710
Myl6b	chr7	-	2880878	2882604	1.25383	0.856098	5.39667	6.2	4.59333	93.8333	101.333	86.3333	8.36	5.3	4.94	4.47	4.58	4.73	115	86	103	55	136	68
Exosc9	chr2	+	142879824	142890726	1.25345	0.372454	24.48	26.4333	22.5267	1275.17	1315.33	1235	27.39	24.83	27.08	22.92	22.06	22.6	1106	1183	1657	828	1923	954
Rad23a	chr19	-	36925111	36930994	1.2534	0.430012	23.1833	26.5533	19.8133	1038.67	1127.33	950	30.16	28.21	21.29	21.19	19.49	18.76	1066	1176	1140	670	1487	693
Dlgap3	chr5	+	149027229	149073369	1.25304	0.365173	11.6467	13.5233	9.77	1141.17	1256.33	1026	16.35	13.14	11.08	9.59	9.45	10.27	1267	1201	1301	665	1581	832
RGD1565355	chr4	+	14188499	14215288	1.25303	1	0.145	0.16	0.13	7	8.33333	5.66667	0	0.12	0.36	0.25	0.09	0.05	0	5	20	8	7	2
Cyp27b1	chr7	+	70512763	70517707	1.25299	1	0.288333	0.333333	0.243333	24.5	24.3333	24.6667	0.46	0.22	0.32	0.18	0.44	0.11	28	16	29	10	57	7
Nmi	chr3	-	42562213	42584322	1.25286	0.584743	12.6583	13.7333	11.5833	308.167	323.333	293	13.46	11.63	16.11	11.83	10.96	11.96	253	258	459	199	445	235
Pih1d2	chr8	+	53647606	53655845	1.25263	0.828539	2.69333	2.97667	2.41	116.833	124	109.667	2.15	2.92	3.86	2.37	2.62	2.24	70	112	190	69	184	76
LOC100364769	chr1	+	224555954	224592483	1.25244	0.521626	14.8	16.74	12.86	621.667	670	573.333	16.13	18.04	16.05	22.11	14.21	2.26	525	693	792	644	999	77
Ggta1p	chr3	-	19927253	20011633	1.25238	0.412325	30.2233	33.28	27.1667	1429.33	1490	1368.67	29.63	36.54	33.67	26.21	29.12	26.17	1070	1557	1843	847	2271	988
Trappc1	chr10	+	55667071	55668657	1.25184	0.358294	276.785	305.753	247.817	4917.17	5083.33	4751	357.55	266.08	293.63	251.2	273.06	219.19	4884	4288	6078	3070	8053	3130
Ptprcap	chr1	+	226274621	226276780	1.25182	1	0.14	0.173333	0.106667	4.33333	4.66667	4	0.19	0.08	0.25	0.05	0.22	0.05	4	2	8	1	10	1
Stfa2l1	chr11	-	70484782	70489094	1.25154	1	0.466667	0.55	0.383333	5.33333	5.33333	5.33333	0.39	0.66	0.6	0	0.78	0.37	3	6	7	0	13	3
Nipsnap3b	chr5	+	73997216	74012017	1.25122	0.399006	51.86	57.2133	46.5067	1872.67	1980.33	1765	51.15	60.17	60.32	48.21	46.47	44.84	1423	1975	2543	1200	2791	1304
Elac1	chr18	-	68851118	68868465	1.2512	0.604233	3.70167	4.05	3.35333	341	354.333	327.667	3.63	4.69	3.83	3.29	3.43	3.34	258	393	412	209	526	248
Dok4	chr19	+	10558225	10568896	1.2512	0.345765	229.677	261.807	197.547	11150.3	12035	10265.7	281.42	279.23	224.77	209.39	200.77	182.48	10679	12501	12925	7109	16449	7239
Paics	chr14	-	33354797	33371479	1.25071	0.490991	7.83167	8.45667	7.20667	486	502.333	469.667	10.14	7.37	7.86	8.75	6.7	6.17	497	426	584	384	709	316
Insrr	chr2	+	206567015	206586422	1.25064	0.495329	3.84	4.4	3.28	617.167	657.667	576.667	5.13	4.53	3.54	2.82	3.61	3.41	639	666	668	314	972	444
Fbxl16	chr10	+	14996746	14999921	1.25056	0.417882	23.315	26.6467	19.9833	1081.33	1160.33	1002.33	28.25	29.2	22.49	18.09	21.25	20.61	1016	1239	1226	582	1650	775
Mir671	chr4	-	7121264	7121344	1.25049	0.928846	15.625	18.15	13.1	39.1667	43	35.3333	25.93	14.37	14.15	10.59	12.01	16.7	52	34	43	19	52	35
Six1	chr6	-	105364372	105369608	1.25047	0.368291	35.4617	39.6633	31.26	3675.33	3894	3456.67	40.46	39.27	39.26	29.37	32.56	31.85	3231	3700	4751	2098	5613	2659
B3gat2	chr9	+	28816204	28899281	1.25042	0.432375	10.5467	12.1033	8.99	685.667	721.667	649.667	12.8	13.82	9.69	8.93	11.29	6.75	633	806	726	395	1205	349
Evpl	chr10	-	104768346	104784610	1.25035	0.827773	0.456667	0.52	0.393333	89.5	95.6667	83.3333	0.64	0.44	0.48	0.43	0.43	0.32	97	79	111	58	141	51
Oscar	chr1	+	63173817	63180053	1.25025	1	0.2	0.236667	0.163333	12.5	13.6667	11.3333	0.43	0.12	0.16	0.24	0.16	0.09	22	7	12	11	18	5
Thsd7a	chr4	-	38500796	38938890	1.25016	0.354431	45.305	51.1267	39.4833	7075.83	7620.33	6531.33	50.21	51.92	51.25	36.96	39.37	42.12	6070	7404	9387	3997	10274	5323
Higd2a	chr17	-	12684712	12685636	1.25011	0.46935	45.25	51.49	39.01	884.167	956.667	811.667	57.41	54.55	42.51	42.27	37.71	37.05	885	992	993	583	1255	597
Mfsd9	chr9	-	47180040	47199516	1.25003	0.441933	11.2	12.5933	9.80667	1141	1226.33	1055.67	11.67	13.07	13.04	9.47	9.88	10.07	916	1211	1552	665	1675	827
Kcna4	chr3	+	104901966	104905092	1.24997	0.368291	36.575	40.1267	33.0233	3728.67	3922	3535.33	36.71	39.69	43.98	30.19	32.64	36.24	2876	3669	5221	2116	5522	2968
Ptdss1	chr7	+	71466006	71526225	1.24985	0.365013	77.0667	85.65	68.4833	4953.83	5218	4689.67	87.91	85.78	83.26	69.69	71.01	64.75	4365	5025	6264	3096	7612	3361
Ftsj2	chr12	+	18391358	18396265	1.24984	0.766604	3.09667	3.49333	2.7	152.833	166	139.667	2.66	4.55	3.27	2.59	2.55	2.96	102	206	190	89	211	119
Katna1	chr1	+	3522927	3564344	1.24965	0.584802	5.86167	6.35	5.37333	348.333	354.667	342	7	5.93	6.12	4.87	5.68	5.57	320	320	424	199	561	266
Abcg8	chr6	+	7897005	7916593	1.24932	0.906272	0.465	0.523333	0.406667	70.6667	78	63.3333	0.65	0.34	0.58	0.44	0.32	0.46	79	49	106	48	84	58
Ctnna2	chr4	-	172586790	173745983	1.24902	0.353182	72.655	79.3367	65.9733	10205.8	10686.7	9725	76.53	75.1	86.38	62.77	64.6	70.55	8288	9596	14176	6082	15105	7988
Cdnf	chr17	-	80366184	80379144	1.24895	0.958818	2.14667	2.46333	1.83	43.1667	47	39.3333	2.32	2.78	2.29	2.01	1.94	1.54	36	51	54	28	65	25
Slc25a29	chr6	-	141907050	141917838	1.24893	0.58256	4.29167	4.90667	3.67667	255	275.333	234.667	5.17	5.25	4.3	2.97	3.73	4.33	239	286	301	123	372	209
Btbd17	chr10	-	102991771	102998271	1.24889	0.976724	0.243333	0.286667	0.2	19.6667	22.6667	16.6667	0.48	0.22	0.16	0.32	0.13	0.15	33	18	17	20	19	11
Tomm40l	chr13	-	94218782	94221471	1.24874	0.499291	24.165	27.5133	20.8167	702.333	751.333	653.333	36.03	25.46	21.05	21.81	20.81	19.83	829	691	734	449	1034	477
Dhcr24	chr5	+	130011465	130034921	1.24864	0.353182	227.943	259.767	196.12	11317	12284	10350	270.34	262.47	246.49	188.56	194.64	205.16	10448	11968	14436	6520	16241	8289
Calr3	chr16	+	18960142	18985150	1.24835	0.835117	2.69167	3.03	2.35333	119.167	127.333	111	3.22	3.36	2.51	2.48	2.3	2.28	112	138	132	77	173	83
Pten	chr1	+	258651829	258717009	1.24827	0.342389	184.493	199.497	169.49	7339.83	7647	7032.67	159.96	189.64	248.89	155.8	172.09	180.58	4823	6746	11372	4203	11203	5692
Mrm1	chr10	-	72043105	72049392	1.24817	0.579856	4.11833	4.67	3.56667	382.833	410	355.667	4.76	4.66	4.59	3.18	3.81	3.71	340	393	497	203	587	277
Smpd3	chr19	-	49107658	49191221	1.24817	0.382696	18.2883	20.84	15.7367	2923.83	3191	2656.67	22.2	21.6	18.72	15.56	14.65	17	2794	3208	3571	1752	3981	2237
Khk	chr6	-	36626192	36636426	1.24788	0.495329	16.4667	18.83	14.1033	660.833	722.333	599.333	22.26	19	15.23	16.5	13.01	12.8	712	717	738	472	898	428
Mis12	chr10	+	57404652	57405900	1.24774	0.407297	35.4667	38.3067	32.6267	749.333	774.333	724.333	42.08	35.2	37.64	34.58	30.93	32.37	695	686	942	511	1103	559
Ogfod2	chr12	-	39779493	39782802	1.24765	0.599288	4.95333	5.65667	4.25	255.167	272	238.333	7.62	5.72	3.63	4.03	4.22	4.5	313	277	226	148	374	193
Cdc7	chr14	-	3823737	3843969	1.24743	0.780033	1.67167	1.82667	1.51667	153.333	164.667	142	1.83	1.72	1.93	1.66	1.21	1.68	133	148	213	108	190	128
Nkiras2	chr10	+	88331030	88335057	1.24715	0.521217	8.70833	9.93667	7.48	597.667	648.667	546.667	11.16	9.79	8.86	7.54	7.31	7.59	601	622	723	363	850	427
Ces1d	chr19	+	26294247	26337103	1.24715	1	0.188333	0.216667	0.16	10.6667	12	9.33333	0.23	0.35	0.07	0.19	0.11	0.18	11	20	5	8	11	9
Ppp1r14b	chr1	+	229220688	229222798	1.24712	0.693235	6.49	7.34667	5.63333	148.833	161	136.667	7.61	7.87	6.56	6.77	5.51	4.62	137	167	179	109	214	87
Fzd9	chr12	+	26471284	26473598	1.2469	0.804367	1.08333	1.23667	0.93	79.6667	87	72.3333	1.33	1.29	1.09	1.21	0.89	0.69	77	88	96	63	112	42
Abcg3l4	chr14	-	5556777	6520630	1.24684	0.535316	5.675	6.19333	5.15667	510.333	523.667	497	5.14	6.1	7.34	4.67	6.1	4.7	344	482	745	280	882	329
Sp6	chr10	+	84746349	84750530	1.24683	0.768862	1.455	1.65333	1.25667	92.5	100.667	84.3333	1.6	1.93	1.43	1.14	1.16	1.47	80	114	108	51	125	77
Sdccag8	chr13	+	99341229	99528213	1.24678	0.576854	5.665	6.24333	5.08667	461.833	483.667	440	6.52	5.98	6.23	4.93	5.13	5.2	411	445	595	278	699	343
Tmem179	chr6	-	146081900	146092800	1.24668	0.368291	75.0467	86.0233	64.07	5684.33	6130.33	5238.33	104.16	87.82	66.09	66.58	64.85	60.78	6221	6188	5982	3558	8362	3795
Dcx	chrX	-	113551874	113628192	1.24667	0.393	2.86667	3.12333	2.61	836.333	868.333	804.333	2.75	2.99	3.63	2.17	2.74	2.92	609	781	1215	429	1310	674
Cope	chr16	-	20718607	20725280	1.2464	0.403823	77.5967	88.59	66.6033	2039.17	2177	1901.33	112.45	80.46	72.86	68.74	70.94	60.13	2311	1951	2269	1264	3148	1292
Zfp467	chr4	-	142732564	142739034	1.24612	0.580348	3.48833	3.95	3.02667	330.833	351.333	310.333	3.52	3.85	4.48	2.58	3.6	2.9	250	322	482	164	552	215
Tcp1	chr1	+	51719055	51726734	1.24597	0.385038	49.9617	54.1	45.8233	2957	3045	2869	54.68	51.83	55.79	48.15	47	42.32	2493	2788	3854	1964	4626	2017
Tfpt	chr1	+	63155621	63164554	1.24585	0.570783	17.1	19.45	14.75	409.667	446	373.333	18.62	22.2	17.53	14.37	14.06	15.82	349	491	498	241	569	310
Robo2	chr11	-	14733231	15253393	1.24565	0.354431	64.1017	69.71	58.4933	18670	19447	17893	62.18	70.97	75.98	57.95	58.79	58.74	13897	18712	25732	11588	28368	13723
Cttn	chr1	-	224459485	224494936	1.24562	0.721121	2.385	2.65667	2.11333	222.5	236.333	208.667	2.65	2.91	2.41	2.54	2.12	1.68	193	250	266	165	333	128
F8a1	chr1	+	153316591	153318105	1.24534	0.4186	20.4983	23.5867	17.41	981.5	1065.33	897.667	30.33	22	18.43	18.14	17.15	16.94	1151	985	1060	616	1405	672
Tmub1	chr4	+	7269116	7271682	1.24522	0.543404	10.3733	11.8033	8.94333	483.167	517.333	449	11.34	12.68	11.39	8.12	9.85	8.86	404	533	615	259	758	330
Rbm43	chr3	-	42539330	42549835	1.24509	0.744517	2.99333	3.25	2.73667	188	192	184	3.06	3.13	3.56	2.83	3.12	2.26	145	175	256	120	320	112
Rbm46	chr2	-	201245864	201288843	1.24509	0.530672	7.06833	7.69667	6.44	423.333	422.333	424.333	8.26	7.06	7.77	5.2	8.15	5.97	369	372	526	208	786	279
Fen1	chr1	-	233196202	233200570	1.24476	0.555986	7.43833	8.48333	6.39333	514	563	465	9.23	8.2	8.02	6.39	5.88	6.91	502	526	661	311	691	393
Slx4ip	chr3	+	136366831	136545079	1.24449	0.872113	2.13333	2.34333	1.92333	96.3333	102	90.6667	2.12	2.77	2.14	2.21	1.78	1.78	75	116	115	70	136	66
Cbwd1	chr1	-	250093361	250134935	1.24428	0.524833	6.45667	7.01667	5.89667	290.833	308	273.667	4.48	7.61	8.96	5.79	5.74	6.16	153	307	464	177	424	220
Mfsd8	chr2	-	147311814	147384522	1.24408	0.596891	7.955	8.69667	7.21333	407.333	419	395.667	10.17	7.42	8.5	6.93	7.59	7.12	402	346	509	245	648	294
RGD1560884	chr5	+	105651512	105735254	1.24393	0.63352	5.52833	5.98667	5.07	261.5	270	253	5.6	5.55	6.81	5.14	5.3	4.77	202	236	372	166	413	180
Prss12	chr2	+	247015139	247074636	1.24354	0.428397	20.2817	23.0667	17.4967	1592.67	1772.67	1412.67	24.36	20.93	23.91	17.57	14.13	20.79	1519	1540	2259	980	1903	1355
Map9	chr2	+	200743299	200775030	1.24321	0.417863	27.4133	29.7533	25.0733	1903.67	1948.67	1858.67	32.71	26.5	30.05	24.43	26.49	24.3	1746	1669	2431	1167	3053	1356
Ehf	chr3	-	99821112	99859284	1.24312	0.861248	1.09333	1.2	0.986667	83.6667	88.6667	78.6667	0.96	1.2	1.44	0.84	0.97	1.15	56	83	127	44	122	70
Nedd8	chr15	-	38230806	38242650	1.243	0.403823	127.673	142.553	112.793	3088.5	3299.33	2877.67	169.59	134.43	123.64	121.03	102.51	114.84	3256	3045	3597	2079	4249	2305
Lipa	chr1	-	260038182	260071430	1.24274	0.378398	68.8917	75.4067	62.3767	7121.83	7456	6787.67	75.92	71.79	78.51	63.96	61.55	61.62	6074	6776	9518	4578	10631	5154
Pfn1	chr10	-	57018597	57021302	1.2427	0.410163	103.322	117.82	88.8233	2625.67	2857	2394.33	141.82	127.93	83.71	105.44	79.88	81.15	2897	3083	2591	1927	3523	1733
Cd44	chr3	-	99339457	99426032	1.24267	0.367921	211.603	232.363	190.843	27167.8	28772.7	25563	222.38	222.55	252.16	197.81	181.05	193.67	22139	26139	38040	17619	38914	20156
Slmo2	chr3	-	178613098	178620388	1.24242	0.432381	44.3217	48.31	40.3333	1685	1755.67	1614.33	51.92	44.92	48.09	43.24	39.05	38.71	1538	1570	2159	1146	2498	1199
Frzb	chr3	-	74196163	74229331	1.24238	0.631025	3.91833	4.35667	3.48	350.833	362	339.667	4.54	4.8	3.73	3.23	4	3.21	311	388	387	198	591	230
Fgd6	chr7	+	35009998	35131012	1.24182	0.542407	4.18333	4.63333	3.73333	646.333	685.333	607.333	4.13	4.5	5.27	3.3	3.8	4.1	487	627	942	348	968	506
Fbxl19	chr1	+	206219421	206238674	1.24177	0.505165	7.13833	8.18667	6.09	557.167	593	521.333	9.99	7.89	6.68	5.23	6.78	6.26	604	563	612	283	885	396
Tmem158	chr8	-	131497629	131498627	1.24151	0.369806	14.66	18.1733	11.1467	451.833	525	378.667	24.23	21.35	8.94	11.08	10.89	11.47	606	630	339	248	588	300
Zfp444	chr1	-	72775799	72793062	1.24135	0.493352	5.585	6.53667	4.63333	268.5	288.667	248.333	9.38	5.38	4.85	4.23	5.36	4.31	352	238	276	142	434	169
Fam83h	chr7	-	117048588	117056776	1.24109	0.481058	5.24667	5.99667	4.49667	749.333	824.333	674.333	6.46	6.27	5.26	4.81	4.02	4.66	732	838	903	487	984	552
Dapl1	chr3	+	50655568	50675511	1.24082	1	0.151667	0.173333	0.13	2.83333	3	2.66667	0.07	0.31	0.14	0.08	0.17	0.14	1	5	3	1	5	2
Mdp1	chr15	-	38226257	38229155	1.2407	0.630908	5.93833	6.50333	5.37333	361.333	373.667	349	7.56	5.96	5.99	5.19	5.43	5.5	358	333	430	220	555	272
Gorasp1	chr8	-	127811973	127824020	1.24064	0.444454	16.6233	18.96	14.2867	1306.5	1408.67	1204.33	22.92	19.21	14.75	15.34	14	13.52	1426	1410	1390	854	1880	879
RGD1304982	chr13	+	80029559	80059887	1.24011	0.55024	13.605	15.0867	12.1233	649	687.333	610.667	16.19	14.52	14.55	12.87	11.76	11.74	603	638	821	429	946	457
Prdm9	chr1	-	58463710	58484066	1.23994	0.956944	0.575	0.64	0.51	51.3333	53.3333	49.3333	0.67	0.54	0.71	0.48	0.61	0.44	45	43	72	29	88	31
Ltv1	chr1	-	8958291	8971014	1.23986	0.526349	12.11	13.1433	11.0767	667.167	693	641.333	13.39	12.5	13.54	12.95	10.99	9.29	572	630	877	495	1014	415
Las1l	chrX	-	65923644	65944397	1.2398	0.470299	17.4067	19.1933	15.62	1310.67	1383.33	1238	20.91	18.37	18.3	15.68	14.63	16.55	1234	1279	1637	828	1865	1021
Vamp2	chr10	+	55418597	55422465	1.23966	0.402897	57.9467	64.8367	51.0567	3947.83	4197	3698.67	80.94	62.56	51.01	46.49	46.14	60.54	4392	4005	4194	2257	5405	3434
Cfdp1	chr19	-	54796566	54885236	1.23956	0.463566	35.4817	38.7467	32.2167	1385	1430	1340	44.01	33.34	38.89	32.51	33.4	30.74	1327	1186	1777	877	2174	969
Palm	chr7	-	12877760	12963838	1.23932	0.418161	23.49	26.7867	20.1933	1877.83	2039.67	1716	28.4	28.85	23.11	18.6	19.28	22.7	1783	2137	2199	1045	2613	1490
Lsm6	chr19	+	43665164	43679724	1.23924	0.717327	3.41667	3.67667	3.15667	233.667	243	224.333	3.42	3.55	4.06	3.38	2.97	3.12	181	222	326	160	340	173
Pcsk2	chr3	+	144059121	144362761	1.23903	0.403185	57.6083	64.78	50.4367	4520.67	4826.67	4214.67	66.58	68	59.76	52.05	51.11	48.15	4062	4894	5524	2841	6732	3071
Meis3	chr1	+	79335447	79346205	1.23893	0.536269	9.615	10.9933	8.23667	547.833	582.667	513	13.36	11.63	7.99	7.99	8.87	7.85	596	612	540	319	854	366
Tceb2	chr10	-	12983021	12988202	1.23882	0.570783	33.8417	38.54	29.1433	480.5	528.333	432.667	42.38	38.25	34.99	33.4	25.79	28.24	478	509	598	337	628	333
Ska1	chr18	-	69317015	69327048	1.23879	0.95755	0.716667	0.78	0.653333	35.3333	35	35.6667	0.64	0.85	0.85	0.53	0.9	0.53	23	36	46	17	70	20
Nagk	chr4	+	180063236	180070559	1.23872	0.481058	32.24	36.44	28.04	1214.33	1315.33	1113.33	36.13	38.54	34.65	31.11	27.17	25.84	1063	1338	1545	819	1726	795
Snupn	chr8	+	60185056	60217874	1.23848	0.664672	7.485	8.22333	6.74667	323	339.333	306.667	7.75	8.4	8.52	6.85	6.73	6.66	258	330	430	204	484	232
Pfdn1	chr18	-	28940034	28997301	1.23813	0.436472	60.6633	66.3667	54.96	2121.33	2204.33	2038.33	77.36	62.88	58.86	57	52.83	55.05	2125	2038	2450	1401	3133	1581
Fabp4	chr2	+	113547703	113552304	1.23785	1	0.573333	0.656667	0.49	10.5	11.6667	9.33333	0.43	0.79	0.75	0.64	0.49	0.34	6	13	16	8	15	5
Tnnc1	chr16	+	7220777	7223730	1.23782	0.897688	5.49167	6.16	4.82333	88.3333	94.3333	82.3333	5.57	4.79	8.12	4.27	5.43	4.77	67	68	148	46	141	60
Commd6	chr15	-	89902295	89908870	1.23774	0.586695	17.2283	18.94	15.5167	507.167	523.667	490.667	20.17	18.97	17.68	15.54	16.74	14.27	457	507	607	315	819	338
Trappc5	chr12	+	4390715	4394261	1.23773	0.511322	18.2883	20.8433	15.7333	703.667	763	644.333	22.54	21.35	18.64	16.77	15.57	14.86	679	759	851	452	1013	468
Serpinb1a	chr17	+	34795295	34803703	1.23773	0.397948	164.493	180.093	148.893	6790.83	7082.67	6499	158.23	188.58	193.47	154.02	156.78	135.88	4989	7015	9244	4345	10673	4479
Arpc5l	chr3	+	28523281	28530903	1.2377	0.609641	10.4883	11.46	9.51667	424.333	441.667	407	12.99	10.8	10.59	11.39	9.32	7.84	412	404	509	323	638	260
Cox17	chr11	+	67113608	67119381	1.23752	0.521626	63.0667	70.2567	55.8767	837.667	893.333	782	86.43	62.17	62.17	57.3	50.04	60.29	912	774	994	541	1140	665
Ftl	chr1	-	102527136	102528980	1.23752	0.579308	16.3667	18.7733	13.96	463.833	503	424.667	23.53	20.8	11.99	14.33	12.85	14.7	536	559	414	292	632	350
Actg1	chr10	-	109113705	109116103	1.23735	0.399682	181.063	199.96	162.167	10404.7	10892	9917.33	250.79	176.12	172.97	196.25	159.09	131.16	11371	9421	11884	7961	15574	6217
Rap1gap2	chr10	-	60909166	60963561	1.23731	0.407055	40.5133	45.32	35.7067	4932.67	5300	4565.33	43.78	47.67	44.51	35.89	33.83	37.4	4157	5340	6403	3049	6935	3712
Adat3	chr7	-	12144810	12146179	1.23713	0.609641	2.28167	2.67	1.89333	98.1667	108.333	88	3.47	2.64	1.9	1.89	1.84	1.95	119	107	99	58	136	70
Gtpbp2	chr9	-	16095446	16103483	1.23701	0.456015	16.665	18.9233	14.4067	1571.5	1691.33	1451.67	20.85	19.32	16.6	14.43	14.4	14.39	1538	1681	1855	952	2293	1110
Ccdc12	chr8	+	118267351	118317922	1.23691	0.727797	8.33	9.41667	7.24333	207.833	227.333	188.333	11.66	8.83	7.76	7.65	5.82	8.26	235	210	237	138	253	174
Oaz2	chr8	+	70899391	70913165	1.23685	0.409465	89.8067	99.9767	79.6367	5161	5469.67	4852.33	112.88	98.36	88.69	84.63	76.61	77.67	5098	5241	6070	3420	7470	3667
Catsper2	chr3	-	119896994	119916540	1.23682	0.788176	2.32333	2.51	2.13667	164.333	171.333	157.333	2.56	2.29	2.68	2.11	1.97	2.33	141	149	224	104	234	134
Gpr81	chr12	+	40014637	40015692	1.23668	1	0.135	0.153333	0.116667	4.16667	5	3.33333	0.15	0.19	0.12	0.13	0.04	0.18	4	6	5	3	2	5
Arhgdia	chr10	-	109347156	109350645	1.2366	0.391099	319.735	365.6	273.87	18447	20003.3	16890.7	429.11	367.1	300.59	285.77	266.54	269.3	19542	19724	20744	11644	26207	12821
LOC298795	chr6	+	33617273	33618546	1.23654	1	0.336667	0.4	0.273333	13.5	15	12	0.5	0.43	0.27	0.32	0.29	0.21	16	16	13	9	20	7
Hist2h4	chr2	-	217897714	217898109	1.2364	0.558188	30.6567	35.1867	26.1267	389.167	415	363.333	39.49	41.27	24.8	25.74	28.77	23.87	391	482	372	228	615	247
Acrbp	chr4	+	224581828	224585862	1.23639	0.96922	1.02167	1.18667	0.856667	39	44	34	1.75	0.89	0.92	0.89	0.62	1.06	55	33	44	25	42	35
Prtfdc1	chr17	-	89615538	89724742	1.23637	0.527842	22.9	25.0433	20.7567	814	843.667	784.333	23.79	26.68	24.66	20.91	21.72	19.64	650	860	1021	511	1281	561
Nrsn2	chr3	-	154190943	154199634	1.23603	0.691111	5.755	6.44667	5.06333	268.5	272.667	264.333	6.9	7.23	5.21	4.62	6.67	3.9	242	299	277	145	505	143
Col1a2	chr4	+	29443178	29478105	1.23581	0.699435	1.735	1.95667	1.51333	240.833	257.333	224.333	2.53	1.84	1.5	1.83	1.46	1.25	280	240	252	181	348	144
Slc52a2	chr7	+	117592681	117596091	1.2358	0.601608	4.085	4.64667	3.52333	395.667	411.667	379.667	5.3	5.19	3.45	3.12	4.3	3.15	393	454	388	207	688	244
Pwwp2b	chr1	+	218506152	218524788	1.23577	0.490447	12.725	14.5267	10.9233	919.5	980.667	858.333	17.44	15.07	11.07	10.43	11.51	10.83	987	1006	949	528	1406	641
LOC378467	chr1	+	196800449	196819295	1.23573	0.508914	22.3567	24.5867	20.1267	987.333	1029	945.667	25.78	24.03	23.95	20.4	20.7	19.28	880	968	1239	623	1526	688
Gpr45	chr9	+	49508442	49511911	1.23571	0.933543	0.588333	0.66	0.516667	67.6667	72.3333	63	0.49	0.75	0.74	0.37	0.55	0.63	43	77	97	29	103	57
Plscr3	chr10	+	56198996	56203509	1.23559	0.490991	18.645	21.23	16.06	1023.67	1102.67	944.667	25.09	22.75	15.85	15.93	15.34	16.91	1093	1169	1046	621	1443	770
RGD1312005	chr18	+	53346501	53361032	1.2354	0.530672	12.4567	13.62	11.2933	783.5	827	740	13.75	13.43	13.68	10.86	10.1	12.92	678	781	1022	479	1075	666
Caly	chr1	-	219452501	219463690	1.23518	0.547703	16.435	18.6967	14.1733	574	625.333	522.667	20.18	19.72	16.19	16.16	13.29	13.07	557	642	677	399	792	377
Micu1	chr20	+	31089817	31235818	1.23518	0.406673	106.442	119.167	93.7167	7605.67	8074	7137.33	126.88	119.92	110.7	96.03	95.25	89.87	7047	7858	9317	4772	11422	5218
Dact2	chr1	-	57354080	57362996	1.23509	0.561256	4.38167	5.00667	3.75667	387.167	411.667	362.667	5.93	4.87	4.22	3.76	4.22	3.29	405	393	437	230	623	235
Kbtbd11	chr16	-	79273602	79277703	1.23503	0.491176	4.835	5.53	4.14	629.333	693.667	565	5.74	5.78	5.07	3.84	3.66	4.92	590	701	790	353	813	529
Actn3	chr1	-	227051530	227067458	1.23494	1	0.193333	0.23	0.156667	18	20	16	0.27	0.17	0.25	0.09	0.18	0.2	19	14	27	6	27	15
Slc18a1	chr16	+	22256523	22289704	1.23452	1	0.158333	0.183333	0.133333	13	14.3333	11.6667	0.12	0.14	0.29	0.1	0.17	0.13	7	10	26	5	22	8
Ralgps2	chr13	-	79366281	79434649	1.23441	0.436078	20.5483	22.19	18.9067	900.333	912.667	888	21.57	22.01	22.99	15.54	20.83	20.35	717	863	1158	462	1495	707
RGD1560394	chr14	-	82737925	82739530	1.23421	0.46015	10.425	12.5267	8.32333	215.833	241.333	190.333	17.12	13.38	7.08	9.03	8.68	7.26	284	262	178	134	311	126
Clgn	chr19	+	35523738	35555259	1.234	0.412325	90.6783	99.5867	81.77	6721.33	7040.33	6402.33	93.34	94.15	111.27	84.49	85.76	75.06	5285	6289	9547	4280	10484	4443
Dph5	chr2	+	236920286	236953013	1.234	0.599288	9.81333	10.7867	8.84	482.167	506.333	458	11.96	10.13	10.27	9.3	8.44	8.78	460	460	599	320	701	353
LOC690344	chr1	-	232013921	232014699	1.2334	0.696596	12.6417	14.1733	11.11	274.5	301.333	247.667	13.69	14.75	14.08	12.83	9.13	11.37	236	300	368	198	340	205
Cldn23	chr16	+	59664248	59665972	1.2332	0.892579	1.42833	1.64	1.21667	78	84	72	2.13	1.55	1.24	1.19	1.22	1.24	92	79	81	46	114	56
Chst14	chr3	+	117272042	117274099	1.23309	0.934582	0.893333	1.02	0.766667	58.3333	64.3333	52.3333	1.18	0.84	1.04	0.87	0.69	0.74	61	51	81	40	77	40
Cntn6	chr4	+	200983505	201373876	1.23301	0.562107	3.94	4.27	3.61	429.833	435.667	424	4.29	4.19	4.33	3.41	4.09	3.33	355	409	543	253	731	288
Rplp1	chr8	-	66594524	66595857	1.23249	0.615551	26.4217	29.9967	22.8467	409.5	441	378	38.12	28.74	23.13	25.15	21.48	21.91	471	419	433	278	573	283
Tbca	chr2	+	43661384	43671792	1.23243	0.438245	86.3367	92.5233	80.15	1289.17	1324.67	1253.67	94.79	87.36	95.42	84.28	76.71	79.46	1100	1196	1678	875	1922	964
Cdipt	chr1	+	205389729	205393866	1.23241	0.414079	157.97	177.687	138.253	9339.67	9953.33	8726	206.88	177.63	148.55	147.81	135.72	131.23	9629	9754	10477	6155	13638	6385
Slc25a24	chr2	+	231401404	231438472	1.23235	0.453337	18.46	19.9667	16.9533	2045.5	2132.67	1958.33	18.57	19.74	21.59	17.29	16.08	17.49	1593	1998	2807	1327	2979	1569
Trappc6a	chr1	+	81683535	81690450	1.23234	0.739051	6.09167	6.91	5.27333	141.667	153	130.333	8.21	7.14	5.38	5.91	4.9	5.01	152	156	151	98	196	97
Mettl25	chr7	-	47862494	47942719	1.23233	0.729237	3.78833	4.12	3.45667	248.667	252	245.333	5.21	3.55	3.6	3.1	3.68	3.59	265	213	278	141	404	191
Ocrl	chrX	+	134814622	134865807	1.23233	0.435342	16.3517	17.7067	14.9967	2777.67	2849	2706.33	15.41	18.2	19.51	13.85	16.31	14.83	1982	2762	3803	1594	4531	1994
Plekhj1	chr7	+	11952056	11954191	1.23233	0.608415	14.375	16.3833	12.3667	366.667	404.667	328.667	17.32	19.34	12.49	13.76	10.12	13.22	356	469	389	253	449	284
Nubpl	chr6	+	82453631	82709215	1.23207	0.718385	7.18833	7.74667	6.63	269.333	277	261.667	6.89	8.17	8.18	7.63	6.9	5.36	198	277	356	196	428	161
Krtap13-2	chr11	+	32359246	32360390	1.23204	1	0.138333	0.17	0.106667	4.83333	5.33333	4.33333	0.35	0.09	0.07	0.08	0.11	0.13	10	3	3	2	7	4
Srp14	chr3	-	116791591	116795282	1.23178	0.432348	129.21	139.473	118.947	3476.67	3582	3371.33	140.27	142.08	136.07	125.17	116.44	115.23	2932	3504	4310	2341	5255	2518
Tmem107	chr10	+	55397006	55399330	1.23175	0.858726	3.61833	3.96667	3.27	123.167	124.667	121.667	4.33	4.03	3.54	3.07	3.86	2.88	112	123	139	71	216	78
Vat1	chr10	-	89164914	89172532	1.23173	0.411759	90.3717	102.843	77.9	7497.83	8052.67	6943	117.04	107.08	84.41	77.75	78.6	77.35	7615	8220	8323	4526	11042	5261
Cd300le-ps1	chr10	+	104711559	104720782	1.23162	1	0.593333	0.676667	0.51	13	15.3333	10.6667	0.71	0.6	0.72	0.25	0.18	1.1	13	13	20	4	7	21
Cep44	chr16	+	36982024	37001397	1.23159	0.592398	4.81333	5.16	4.46667	240.333	247.333	233.333	5.48	4.62	5.38	4.49	4.21	4.7	213	212	317	156	353	191
Samd12	chr7	-	93636142	93930174	1.23143	0.593427	19.345	21.0967	17.5933	507.333	533.333	481.333	19.78	20.85	22.66	18.64	16.77	17.37	402	500	698	339	736	369
Cnih2	chr1	-	227405539	227411186	1.23138	0.561525	9.53667	10.9	8.17333	407.5	434	381	13.97	9.93	8.8	7.64	8.79	8.09	466	391	445	228	633	282
Rad51c	chr10	+	75376954	75403188	1.23127	0.810975	2.26667	2.43	2.10333	141.333	146.667	136	1.91	2.72	2.66	1.98	1.98	2.35	92	154	194	85	205	118
Zadh2	chr18	+	79987672	79997023	1.23124	0.567927	6.46	7.11333	5.80667	688.667	729	648.333	7.84	6.85	6.65	5.89	5.22	6.31	659	680	848	443	947	555
RGD1307254	chr15	-	61855084	61872506	1.23121	0.608415	11.775	12.8033	10.7467	470.167	485	455.333	13.03	12.56	12.82	11.37	11.14	9.73	401	456	598	313	740	313
Mff	chr9	+	90622570	90648468	1.23116	0.581499	7.66	8.29333	7.02667	375.833	377	374.667	9.54	6.36	8.98	6.73	8.49	5.86	352	277	502	222	676	226
Chek2	chr12	-	53584455	53615983	1.23113	0.90382	1.55333	1.72333	1.38333	90	90.3333	89.6667	2.09	1.56	1.52	1.21	1.82	1.12	91	80	100	47	171	51
Tmem54	chr5	+	151023461	151029952	1.23111	0.52095	26.7183	30.3833	23.0533	883.5	947.333	819.667	35.4	31.7	24.05	26.21	23.5	19.45	921	973	948	610	1320	529
Anp32a	chr3	+	69745835	69780564	1.23101	0.594432	16.47	18.02	14.92	540.333	555.333	525.333	22.36	13.69	18.01	14.79	15.88	14.09	566	409	691	335	868	373
LOC500227	chr4	+	179443528	179449748	1.23096	0.872113	1.175	1.35	1	71.6667	78.6667	64.6667	1.54	1.29	1.22	1.09	0.95	0.96	74	73	89	47	99	48
Cir1	chr3	-	66478181	66507756	1.23092	0.626259	8.74	9.39667	8.08333	376.667	391.333	362	10.2	7.94	10.05	8.95	7.36	7.94	344	316	514	270	536	280
Senp8	chr8	-	64321671	64335509	1.2308	0.662961	8.72667	9.41	8.04333	289.5	288.667	290.333	8.98	8.85	10.4	6.27	9.97	7.89	221	257	388	138	530	203
RGD1309708	chr13	+	87458873	87472530	1.23063	0.536477	14.4783	15.83	13.1267	901.333	929	873.667	15.15	15.46	16.88	12.82	14.56	12	716	862	1209	542	1486	593
Exosc7	chr8	+	131357736	131383562	1.23058	0.779894	6.09167	6.70333	5.48	193.667	203.333	184	8.03	6.57	5.51	6.59	5.05	4.8	203	196	211	149	276	127
Zmynd19	chr3	+	2140243	2149619	1.23044	0.752445	5.29333	5.95	4.63667	203	222.667	183.333	5.53	6.56	5.76	4.89	3.86	5.16	168	235	265	133	253	164
Ppef1	chrX	+	36164793	36270454	1.2303	0.407297	116.293	124.19	108.397	8825	8981.33	8668.67	104.11	122.37	146.09	103.42	115.96	105.81	5970	8279	12695	5306	14357	6343
Nub1	chr4	-	6964480	6994708	1.2299	0.428903	89.1167	99.2033	79.03	7282.5	7682.67	6882.33	104.98	98.27	94.36	81.6	81.2	74.29	6649	7343	9056	4624	11104	4919
Tmem63c	chr6	+	120339455	120404855	1.22987	0.428903	55.8083	62.8467	48.77	6438.5	6893	5984	65.28	64.17	59.09	48.49	48.92	48.9	5856	6791	8032	3892	9474	4586
Arhgdig	chr10	-	15379685	15381848	1.22975	0.431914	91.24	104.843	77.6367	2982.83	3240.33	2725.33	126.52	109.3	78.71	83.2	75.63	74.08	3282	3345	3094	1931	4236	2009
Gtpbp1	chr7	+	120914233	120938682	1.22961	0.54585	8.35667	9.48667	7.22667	701.333	757.333	645.333	10.31	10.2	7.95	7.56	6.99	7.13	681	795	796	447	997	492
Zmym6nb	chr5	+	148958333	148961963	1.22951	0.865142	3.53833	3.85333	3.22333	121.5	122	121	4.61	2.86	4.09	2.99	3.97	2.71	119	87	160	69	221	73
Rfx6	chr20	+	34502142	34548438	1.22917	1	0.145	0.16	0.13	14	15.3333	12.6667	0.18	0.15	0.15	0.2	0.1	0.09	14	14	18	14	17	7
Fam82a1	chr6	+	2200625	2264457	1.22911	0.629679	3.31	3.57	3.05	209.333	212	206.667	3.4	3.62	3.69	3.03	3.43	2.69	163	205	268	130	355	135
Haus4	chr15	-	37067371	37078759	1.22911	0.589206	11.3967	12.8633	9.93	561.167	600	522.333	13.56	12.45	12.58	9.66	10.32	9.81	516	559	725	329	848	390
Amhr2	chr7	+	141844072	141852590	1.22884	1	0.3	0.353333	0.246667	18	19.3333	16.6667	0.5	0.42	0.14	0.28	0.28	0.18	24	24	10	12	29	9
RGD1562084	chr8	+	58480570	58593993	1.22875	0.876876	1.25167	1.43	1.07333	95.8333	102	89.6667	1.77	1.44	1.08	0.9	1.14	1.18	106	102	98	48	147	74
Zw10	chr8	+	51980064	52005883	1.22869	0.529564	13.3483	14.6533	12.0433	1042	1082.67	1001.33	16.96	12.3	14.7	12.23	12.38	11.52	1025	877	1346	661	1615	728
Azgp1	chr12	+	21255681	21261656	1.22859	1	0.158333	0.193333	0.123333	5.16667	6.33333	4	0.41	0.06	0.11	0.19	0.05	0.13	12	2	5	5	3	4
Phex	chrX	+	40772810	41376885	1.22853	0.834465	0.41	0.443333	0.376667	56.5	56.6667	56.3333	0.58	0.31	0.44	0.3	0.43	0.4	61	39	70	28	97	44
Fbxo16	chr15	+	52415892	52465128	1.22853	0.748039	5.995	6.52333	5.46667	245.5	253.667	237.333	5.73	7.76	6.08	5.95	5.66	4.79	181	289	291	168	386	158
Mras	chr8	-	107054728	107082497	1.22848	0.494	12.9267	14.39	11.4633	1504.17	1597	1411.33	13.45	15.06	14.66	9.42	11.38	13.59	1206	1593	1992	756	2204	1274
Lypd3	chr1	+	82757258	82761708	1.22825	1	0.258333	0.296667	0.22	14.5	16.3333	12.6667	0.17	0.17	0.55	0.22	0.25	0.19	7	8	34	8	22	8
Pde2a	chr1	+	172724783	172816723	1.22823	0.456298	19.9717	22.5533	17.39	2829.17	3012.67	2645.67	22.29	24.04	21.33	16.37	18.67	17.13	2428	3090	3520	1595	4391	1951
Wnt16	chr4	+	49160277	49170576	1.2282	0.63224	7.80667	8.87333	6.74	404.667	438.333	371	11.12	8.83	6.67	5.97	5.87	8.38	462	433	420	222	527	364
Chrd	chr11	-	86930421	86939121	1.22805	0.98876	0.26	0.296667	0.223333	26.5	30	23	0.3	0.26	0.33	0.33	0.18	0.16	24	25	41	24	31	14
Siglec1	chr3	-	130111340	130129845	1.22792	0.956253	0.25	0.283333	0.216667	53.5	59	48	0.29	0.26	0.3	0.17	0.19	0.29	48	52	77	25	68	51
Zfp967	chr7	+	15947718	15961352	1.22778	0.431914	14.3267	15.48	13.1733	1385.17	1440.67	1329.67	13.56	14.56	18.32	12.86	13.12	13.54	1002	1269	2051	850	2093	1046
Ntpcr	chr19	+	69262818	69276518	1.22776	0.586286	18.1417	20.5267	15.7567	591.333	632	550.667	24.17	21.05	16.36	15.62	15.49	16.16	621	638	637	359	859	434
Ccdc176	chr6	-	117396790	117422542	1.22712	0.734147	2.55167	2.69333	2.41	134.333	139.667	129	2.33	2.88	2.87	2.96	1.97	2.3	97	141	181	110	177	100
Ankrd33b	chr2	-	104034185	104110203	1.22708	0.861671	1.62833	1.84	1.41667	95.1667	101.333	89	1.96	1.72	1.84	1.52	1.56	1.17	88	91	125	61	151	55
Ush2a	chr13	+	111395505	112057548	1.22706	0.924905	0.143333	0.16	0.126667	80.6667	83.3333	78	0.21	0.12	0.15	0.15	0.15	0.08	90	60	100	58	140	36
Cd151	chr1	+	221363771	221367778	1.22701	0.608415	9.78	11.0833	8.47667	504.333	539.333	469.333	14.85	9.6	8.8	9.5	8.29	7.64	608	464	546	348	733	327
Ube2q2l	chrX	-	11568540	11570085	1.22698	0.619139	9.96	10.9267	8.99333	492.167	518.333	466	11.65	10.46	10.67	9.32	8.35	9.31	451	478	626	323	698	377
Cyb561d2	chr8	-	115651588	115654110	1.22695	0.580704	13.4	15.21	11.59	627	667.333	586.667	18.35	14.95	12.33	12.3	12.18	10.29	672	646	684	403	963	394
Fam53a	chr14	+	83064832	83104049	1.22688	0.849567	1.6	1.81	1.39	107.333	114.333	100.333	2.42	1.49	1.52	1.37	1.36	1.44	128	93	122	65	156	80
Tagln3	chr11	+	60668085	60681692	1.22681	0.449998	126.16	141.54	110.78	4776.33	5092.33	4460.33	147.41	141.27	135.94	117.38	112.94	102.02	4330	4896	6051	3085	7163	3133
Ears2	chr1	+	198699309	198716446	1.2268	1	0.538333	0.62	0.456667	27.3333	31.3333	23.3333	0.35	0.92	0.59	0.41	0.32	0.64	14	44	36	15	28	27
LOC100134871	chr1	-	175127946	175129322	1.22667	1	0.95	1.1	0.8	17.8333	19.6667	16	1.67	1.04	0.59	0.79	0.63	0.98	26	19	14	11	21	16
Fbxw9	chr19	+	37149394	37156298	1.22646	0.645998	5.61333	6.32667	4.9	339	369.667	308.333	6.32	6.62	6.04	5.4	4.36	4.94	301	372	436	230	449	246
Mospd4	chr18	-	40106166	40106983	1.2264	1	0.148333	0.17	0.126667	3.5	4.33333	2.66667	0.2	0.08	0.23	0.22	0.02	0.14	4	2	7	4	1	3
Oacyl	chr18	+	60573908	60629730	1.22635	0.91201	0.771667	0.846667	0.696667	83.6667	88.6667	78.6667	0.95	0.77	0.82	0.77	0.62	0.7	81	78	107	59	114	63
Phyhd1	chr3	+	14185690	14199075	1.2261	0.933543	1.70833	1.94	1.47667	67.6667	72.6667	62.6667	2.58	1.62	1.62	1.64	1.45	1.34	81	60	77	46	98	44
LOC498675	chr8	+	116518983	116523598	1.22609	0.935235	2.15833	2.4	1.91667	70.6667	73.6667	67.6667	2.43	2.99	1.78	1.62	1.96	2.17	62	90	69	37	108	58
Flrt1	chr1	-	229335478	229340938	1.22608	0.579856	3.74333	4.22333	3.26333	654.5	713.333	595.667	3.93	4.6	4.14	2.87	2.92	4	538	743	859	352	863	572
Otud6b	chr5	-	33018928	33034090	1.22603	0.507345	35.7217	39.1067	32.3367	1536.67	1608	1465.33	37.26	36.72	43.34	33.61	33.15	30.25	1229	1429	2166	992	2361	1043
Kiaa0415	chr12	-	16190603	16204666	1.22603	0.688589	2.64167	2.97333	2.31	301.833	327.333	276.333	3.12	2.89	2.91	2.43	2.12	2.38	280	306	396	195	411	223
RGD1311084	chr3	-	14989205	14995422	1.22601	0.872113	0.798333	0.913333	0.683333	38.5	42	35	0.98	0.9	0.86	0.8	0.69	0.56	37	40	49	27	56	22
Mir376b	chr6	+	143035452	143035536	1.22577	1	0.231667	0.316667	0.146667	0.666667	0.666667	0.666667	0.95	0	0	0	0.44	0	2	0	0	0	2	0
Fbxl22	chr8	-	71865760	71872447	1.22567	1	0.201667	0.23	0.173333	27.5	32	23	0.28	0.11	0.3	0.15	0.1	0.27	31	14	51	15	23	31
Zfp74	chr1	-	88993993	89018436	1.2255	1	0.173333	0.2	0.146667	16.6667	17.6667	15.6667	0.34	0.11	0.15	0.04	0.13	0.27	26	10	17	3	22	22
Zfp980	chr10	-	36097634	36107629	1.22543	0.956583	0.758333	0.84	0.676667	58.6667	61.3333	56	0.87	0.71	0.94	0.66	0.74	0.63	51	49	84	35	94	39
Aars2	chr9	-	16758540	16769598	1.22513	0.579308	4.84667	5.5	4.19333	505.833	550.667	461	6.03	5.75	4.72	4.94	3.87	3.77	499	561	592	366	691	326
RGD1565222	chr15	-	37109233	37134202	1.22512	0.811716	1.92667	2.14667	1.70667	168.5	174.667	162.333	2.08	2.35	2.01	1.85	2.04	1.23	138	184	202	110	292	85
Aimp1	chr2	-	256268301	256291846	1.22511	0.532025	33.7067	36.71	30.7033	1144.33	1171	1117.67	39.82	36.86	33.45	32.32	32.75	27.04	1044	1140	1329	758	1854	741
Cryl1	chr15	-	41389716	41509443	1.22508	0.763733	5.05	5.60333	4.49667	229	243.667	214.333	5.98	5	5.83	5.42	4.44	3.63	211	208	312	171	338	134
Gipc1	chr19	+	35773570	35777386	1.22478	0.483317	39.4783	44.83	34.1267	1925.83	2070.33	1781.33	57.35	44.96	32.18	35.69	31.69	35	2238	2070	1903	1246	2670	1428
Mzt2b	chr11	+	92330667	92336557	1.22469	0.674956	9.44833	10.53	8.36667	364	387	341	11.96	10.28	9.35	9.68	8.01	7.41	363	368	430	263	525	235
Rad52	chr4	+	219523669	219536494	1.22452	0.851254	2.355	2.58667	2.12333	146	145	147	3.04	2.43	2.29	1.83	2.81	1.73	141	133	161	76	281	84
Slc2a4	chr10	-	56298102	56303606	1.22448	0.993327	0.441667	0.506667	0.376667	36.1667	36.6667	35.6667	0.69	0.52	0.31	0.23	0.5	0.4	43	38	29	13	68	26
Dnal4	chr7	-	120978397	120991231	1.22433	0.704563	6.03167	6.78667	5.27667	285.333	301	269.667	8.05	7.6	4.71	5.29	5.29	5.25	301	335	267	177	427	205
Ptprn2	chr6	+	153312968	154056668	1.22426	0.480866	17.6617	19.7867	15.5367	2907.83	3114	2701.67	20.15	19.32	19.89	16.01	15.36	15.24	2576	2914	3852	1831	4238	2036
Pirt	chr10	+	53218153	53232957	1.22405	0.455887	292.46	331.563	253.357	6150.5	6602.33	5698.67	356.4	349.07	289.22	271.24	258.32	230.51	5851	6761	7195	3984	9156	3956
Trub1	chr1	+	285685221	285786577	1.22391	0.680451	6.75667	7.48	6.03333	371.667	391.667	351.667	6.69	8.24	7.51	6.37	6.28	5.45	283	411	481	241	573	241
Atp5i	chr14	+	2323662	2324790	1.22389	0.499364	224.678	247.577	201.78	2032.33	2153.67	1911	289.65	213.71	239.37	223.28	182.66	199.4	2069	1801	2591	1427	2817	1489
Oprm1	chr1	+	44804261	45034145	1.22379	0.481197	25.0733	27.3367	22.81	2625.17	2714.67	2535.67	23.21	28.88	29.92	19.27	24.45	24.71	1842	2704	3598	1368	4189	2050
Tapbp	chr20	-	7526668	7534619	1.22365	0.490991	37.3083	42.3267	32.29	1827.17	1954	1700.33	52.62	44.41	29.95	34.5	31.25	31.12	2051	2042	1769	1203	2630	1268
Hist1h2bd	chr17	+	58632225	58632606	1.22349	1	0.631667	0.7	0.563333	7.33333	8.66667	6	0.1	1.24	0.76	1.4	0.29	0	1	14	11	12	6	0
Kiaa0895l	chr19	-	48103245	48110939	1.22313	0.490991	34.2317	38.6067	29.8567	2191	2331.67	2050.33	37.73	43.13	34.96	28.89	31.62	29.06	1864	2514	2617	1277	3373	1501
Lamtor2	chr2	-	207313930	207317305	1.22305	0.623645	26.7533	30.2767	23.23	486.333	522.333	450.333	34.44	30.38	26.01	23.39	22.66	23.64	492	512	563	299	699	353
Mvk	chr12	-	49695252	49711443	1.22299	0.499715	27.1817	30.84	23.5233	1408	1498.33	1317.67	34.34	34.36	23.82	22.35	24.41	23.81	1391	1642	1462	810	2135	1008
Ndufb4	chr11	+	69052375	69058794	1.22293	0.729237	20.4333	22.2467	18.62	292.833	306	279.667	22.69	25.06	18.99	21.71	17.01	17.14	257	335	326	220	416	203
Ift46	chr8	+	47699718	47716195	1.22292	0.529564	27.5633	30.4367	24.69	1375.5	1446.67	1304.33	29.15	30.99	31.17	27.31	25.6	21.16	1120	1405	1815	939	2124	850
Rpl37a	chr9	+	79774879	79776319	1.2228	0.602459	27.385	29.9133	24.8567	615.333	635.667	595	35	28.03	26.71	29.39	25.2	19.98	615	581	711	462	956	367
Atox1	chr10	-	40622323	40637362	1.22274	0.52095	85.22	96.24	74.2	1342.83	1441	1244.67	94.24	107.95	86.53	78.79	75.28	68.53	1155	1561	1607	864	1992	878
Rnase10	chr15	+	31765980	31766618	1.22244	1	0.216667	0.24	0.193333	4.33333	5	3.66667	0.19	0.16	0.37	0.28	0.12	0.18	3	3	9	4	4	3
Nudt6	chr2	-	143742241	143757825	1.22234	0.917557	2.24	2.55	1.93	75	82.3333	67.6667	2.16	3.34	2.15	1.86	1.72	2.21	57	104	86	44	98	61
Gpr20	chr7	-	114865953	114867015	1.22189	1	0.32	0.383333	0.256667	10.8333	11.6667	10	0.61	0.29	0.25	0.3	0.33	0.14	16	9	10	7	19	4
Scrt2	chr3	+	153934774	153946487	1.2214	0.555883	3.60833	4.31667	2.9	102.833	117	88.6667	5.53	4.43	2.99	2.68	2.6	3.42	127	120	104	55	129	82
Cyp4f4	chr7	+	15045084	15061272	1.22126	0.981509	0.655	0.743333	0.566667	43.6667	46.3333	41	0.92	0.73	0.58	0.43	0.58	0.69	48	45	46	20	65	38
Zc3h6	chr3	-	128463042	128513173	1.22119	0.594432	2.245	2.41667	2.07333	393.667	407.333	380	2.08	2.19	2.98	1.73	2.09	2.4	277	344	601	206	600	334
Chchd5	chr3	-	128353804	128354758	1.22081	0.757702	13.825	15.4533	12.1967	236	250.333	221.667	20.06	12.28	14.02	12.95	11.77	11.87	270	195	286	156	342	167
Nup93	chr19	-	11137503	11238898	1.22073	0.486913	37.3867	41.1667	33.6067	3255.17	3341	3169.33	47.58	38.28	37.64	31.07	37.15	32.6	3184	3022	3817	1860	5367	2281
Slc25a42	chr16	+	20812282	20835169	1.22062	0.608415	5.74	6.52667	4.95333	505.167	549.667	460.667	7.26	7.15	5.17	5.31	4.47	5.08	509	591	549	333	677	372
Fbxo43	chr7	-	75081329	75094901	1.22058	1	0.291667	0.326667	0.256667	24.8333	26.6667	23	0.36	0.13	0.49	0.25	0.29	0.23	23	10	47	14	40	15
Ppp2r4	chr3	+	14334896	14365358	1.2205	0.466517	96.52	109.173	83.8667	7469.17	7965.33	6973	135.11	107.56	84.85	86.34	82.53	82.73	8266	7764	7866	4726	10902	5291
Glod4	chr10	+	63616109	63633602	1.22048	0.49053	52.1667	55.78	48.5533	2390.83	2425	2356.67	57.34	56.75	53.25	49.48	48.85	47.33	2035	2376	2864	1571	3743	1756
Xrcc2	chr4	+	5865989	5884492	1.22042	0.756975	2.22667	2.38	2.07333	253.333	257.333	249.333	2.38	2.4	2.36	2.09	2.09	2.04	209	249	314	164	397	187
Camk2b	chr14	-	86893081	86982256	1.22035	0.49053	24.3033	27.56	21.0467	3122.67	3396	2849.33	30.36	29.5	22.82	23.04	19.01	21.09	3101	3555	3532	2105	4191	2252
Clvs2	chr1	+	26631832	26677841	1.22014	0.593427	4.83667	5.19333	4.48	399	408	390	4.87	6.29	4.42	4.28	4.26	4.9	314	478	432	247	593	330
Fam173b	chr2	+	104351684	104366724	1.21993	0.650687	10.6133	11.4833	9.74333	471.833	485.333	458.333	12.06	10.96	11.43	10.17	9.83	9.23	415	445	596	313	730	332
Rps7	chr6	-	56601561	56606425	1.21972	0.616327	28.475	30.98	25.97	594.667	609.667	579.667	36.01	27.75	29.18	28.79	27.2	21.92	583	530	716	417	951	371
Cyb561	chr10	-	93889861	93896347	1.21969	0.588338	8.81	9.87667	7.74333	754	802.333	705.667	10.68	9.86	9.09	8.14	7.8	7.29	712	776	919	486	1123	508
F13a1	chr17	+	30406396	30581441	1.21963	0.874641	1.08667	1.18	0.993333	116.833	124	109.667	1.28	1.18	1.08	1.05	0.76	1.17	111	120	141	81	142	106
Vezt	chr7	-	34946142	35009764	1.21948	0.470299	80.1617	88.1067	72.2167	7499.17	7814.33	7184	85.29	91.75	87.28	71.03	75.18	70.44	6137	7789	9517	4573	11680	5299
Pnma2	chr15	-	48006292	48013952	1.21945	0.477072	54.3183	59.7367	48.9	5868	6140	5596	58.76	60.13	60.32	50.7	50.1	45.9	4895	5910	7615	3779	9011	3998
Akr7a3	chr5	+	161540977	161553466	1.21934	0.690155	8.49833	9.55667	7.44	342.167	365.667	318.667	9.42	10.61	8.64	7.96	7.52	6.84	295	392	410	223	509	224
Cntln	chr5	+	107251787	107366591	1.21928	0.547504	4.40667	4.72333	4.09	472.667	488.667	456.667	4.44	4.6	5.13	4.74	3.91	3.62	369	451	646	353	702	315
Ankra2	chrX	-	82381966	82392598	1.21912	0.687396	5.37833	5.73	5.02667	277.667	287.333	268	5.01	6.85	5.33	5.74	4.34	5	204	329	329	209	382	213
Zdhhc9	chrX	-	135081378	135116885	1.219	0.507345	24.7333	27.1733	22.2933	2299	2401.33	2196.67	27.49	26.95	27.08	21.32	22.5	23.06	1974	2283	2947	1370	3489	1731
Hace1	chr20	+	52261205	52394868	1.219	0.49053	23.45	25.16	21.74	2626	2695.67	2556.33	22.66	24.67	28.15	22.12	22.18	20.92	1941	2493	3653	1695	4101	1873
Cyb561d1	chr2	-	230455187	230460353	1.21875	0.86736	0.943333	1.04667	0.84	132.667	136.333	129	1.33	1.04	0.77	0.85	0.9	0.77	146	135	128	84	214	89
Ache	chr12	-	24487632	24491360	1.2186	0.46728	159.047	179.64	138.453	9624.67	10341.7	8907.67	188.75	197.18	152.99	136.18	133.75	145.43	8965	11049	11011	5787	13715	7221
H2afy2	chr20	-	33152551	33200486	1.21819	0.756079	4.38667	4.85333	3.92	265.833	291	240.667	5.14	4.6	4.82	5.31	2.95	3.5	251	265	357	232	311	179
Basp1	chr2	-	97311340	97358165	1.21811	0.457441	77.45	92.6233	62.2767	2479.33	2812.33	2146.33	115.36	87.37	75.14	59.78	60.44	66.61	2929	2617	2891	1358	3313	1768
Them6	chr7	+	115861665	115864842	1.21809	0.472753	122.277	138.99	105.563	5930.5	6358.67	5502.33	171.64	146.56	98.77	113.08	102.03	101.58	6625	6674	5777	3905	8503	4099
RGD1562161	chrX	-	38604288	38662385	1.21804	0.705178	0.986667	1.04333	0.93	82.6667	85.6667	79.6667	1.08	1.01	1.04	0.89	0.71	1.19	72	80	105	53	103	83
LOC500035	chr4	+	39988834	39997113	1.21786	0.775523	11.9933	13.0267	10.96	262	268.333	255.667	9.96	16.37	12.75	17.61	13.08	2.19	165	320	320	261	468	38
Tk2	chr19	+	918115	940133	1.21747	0.586695	10.92	12.1433	9.69667	835.5	877	794	12.86	13.29	10.28	9.63	9.87	9.59	767	935	929	514	1270	598
Shisa6	chr10	-	52504105	52791629	1.2171	1	0.401667	0.446667	0.356667	22	23.6667	20.3333	0.15	0.41	0.78	0.34	0.44	0.29	6	19	46	12	37	12
Abr	chr10	+	63306286	63449250	1.21702	0.476967	60.4983	66.8067	54.19	9605.5	10113.7	9097.33	65.84	67.82	66.76	52.86	54.05	55.66	8087	9828	12426	5810	14334	7148
Nhlh1	chr13	-	94960920	94966121	1.21698	1	0.345	0.396667	0.293333	26.6667	29.3333	24	0.47	0.39	0.33	0.35	0.28	0.25	29	28	31	19	37	16
Aarsd1	chr10	-	89115998	89129102	1.21698	0.561256	11.225	12.2367	10.2133	1178	1211	1145	14.38	12.54	9.79	11.13	10.11	9.4	1187	1221	1225	822	1802	811
Scrn2	chr10	+	84757537	84761507	1.21688	0.856376	2.44167	2.72667	2.15667	111.167	119.333	103	3.25	2.31	2.62	2.52	1.98	1.97	117	98	143	81	154	74
Pcmtd2	chr3	+	181059923	181079779	1.21673	0.490991	14.0367	15.0067	13.0667	1625.83	1649	1602.67	14.88	14.31	15.83	11.4	13.41	14.39	1320	1498	2129	905	2568	1335
Dolpp1	chr3	+	14310907	14319391	1.21637	0.577582	13.28	15.05	11.51	898.667	964.667	832.667	16.82	17.19	11.14	12.3	11.08	11.15	902	1087	905	590	1283	625
Alg8	chr1	+	168548585	168568612	1.21636	0.746267	4.49833	4.83	4.16667	284.333	294.333	274.333	4.86	4.67	4.96	3.91	3.75	4.84	240	272	371	173	400	250
Itgb7	chr7	-	141618020	141630487	1.21588	1	0.165	0.196667	0.133333	14.1667	15.3333	13	0.26	0.17	0.16	0.1	0.16	0.14	17	13	16	6	23	10
Sost	chr10	-	89689512	89692559	1.21579	1	0.393333	0.443333	0.343333	9	9.66667	8.33333	0.24	0.46	0.63	0.27	0.42	0.34	4	9	16	4	15	6
Sfxn1	chr17	-	13157817	13193253	1.21574	0.491199	65.0467	69.9833	60.11	4556.67	4665.33	4448	64.63	71.57	73.75	60.01	62.14	58.18	3468	4531	5997	2881	7199	3264
Gli1	chr7	-	70795073	70804243	1.21562	0.938174	0.571667	0.653333	0.49	64.8333	67.3333	62.3333	0.94	0.53	0.49	0.51	0.6	0.36	82	55	65	40	114	33
Bex2	chrX	+	106563910	106565438	1.21553	0.519637	101.293	111.58	91.0067	2493.67	2621.67	2365.67	130.13	100.49	104.12	97.39	86.25	89.38	2518	2294	3053	1686	3603	1808
Plcxd2	chr11	+	60371804	60423719	1.21545	0.473651	57.6267	61.8067	53.4467	13916.8	14130.7	13703	57.9	63.53	63.99	48.21	56.13	56	10680	13826	17886	7956	22354	10799
Efcab1	chr11	-	93274702	93287932	1.21534	0.581552	6.34333	6.81	5.87667	243.333	253.333	233.333	6.93	5.84	7.66	5.84	5.29	6.5	207	206	347	156	341	203
RGD1563349	chr4	-	21496030	21689391	1.21526	0.475769	49.0483	52.22	45.8767	9196.83	9332	9061.67	46.58	53.16	56.92	43.62	47.22	46.79	6668	8979	12349	5587	14595	7003
Slc6a9	chr5	+	140458723	140492746	1.21524	0.853448	1.29833	1.46667	1.13	132.833	141.667	124	1.54	1.54	1.32	0.83	1.14	1.42	122	144	159	59	195	118
Ccdc51	chr8	+	117172283	117182589	1.21518	0.74891	5.87833	6.51667	5.24	284.333	297.667	271	7.27	6.5	5.78	5.79	5.41	4.52	274	289	330	195	440	178
Pcdhb5	chr18	+	30105642	30108224	1.21515	0.889148	1.40833	1.56	1.25667	115.5	126.333	104.667	1.41	1.51	1.76	1.49	1.02	1.26	91	115	173	86	143	85
Ndufs6	chr2	+	45600795	45601209	1.2151	0.740747	26.8067	29.9133	23.7	297	322	272	32.45	25.36	31.93	28.58	21.13	21.39	283	261	422	223	398	195
Camlg	chr17	-	11631232	11642058	1.21487	0.532025	42.8067	47.7733	37.84	1886.67	1982.33	1791	50.7	47.88	44.74	38.77	40.64	34.11	1723	1920	2304	1179	2982	1212
Blk	chr15	-	50317876	50355727	1.21476	1	0.206667	0.246667	0.166667	14.3333	16.6667	12	0.42	0.06	0.26	0.2	0.13	0.17	24	4	22	10	16	10
Tspyl3	chr3	+	155390626	155392702	1.21469	0.756079	3.88667	4.34667	3.42667	259	270.667	247.333	5.17	4.45	3.42	3.24	3.6	3.44	269	273	270	151	404	187
Capn10	chr9	+	99767655	99776488	1.21437	0.592398	10.6783	12.0733	9.28333	774.5	814	735	14.3	13.15	8.77	9.16	10.06	8.63	810	879	753	464	1230	511
Tbrg1	chr8	-	40115616	40123274	1.21428	0.865109	2.94667	3.26333	2.63	140.833	148.667	133	3.66	3.04	3.09	2.93	2.56	2.4	137	134	175	98	207	94
Spats1	chr9	+	16800670	16835507	1.2141	1	0.438333	0.49	0.386667	17.1667	19.3333	15	0.36	0.34	0.77	0.33	0.29	0.54	11	12	35	9	19	17
Ctsz	chr3	-	178574619	178585389	1.21403	0.521217	47.7483	53.6933	41.8033	2089.5	2203.33	1975.67	56.79	57.58	46.71	41.12	45.25	39.04	1920	2297	2393	1244	3303	1380
Igflr1	chr1	+	90175156	90177034	1.21388	1	0.665	0.76	0.57	27.5	27.6667	27.3333	0.92	0.75	0.61	0.59	0.9	0.22	28	27	28	16	59	7
Txlng	chrX	+	33946696	33984036	1.21378	0.624624	3.26833	3.5	3.03667	319.167	328.667	309.667	3.67	3.01	3.82	3.24	2.9	2.97	278	269	439	220	474	235
Rnf11	chr5	-	132931333	132934421	1.2137	0.555704	30.625	32.7333	28.5167	778.667	781	776.333	41.51	27.93	28.76	31.36	29.28	24.91	824	654	865	557	1255	517
Gprasp1	chrX	-	106806369	106813428	1.21357	0.490991	36.4733	39.2733	33.6733	7493.5	7720	7267	40.39	37.55	39.88	34.51	32.52	33.99	6446	7070	9644	4927	11204	5670
Ccdc103	chr10	+	90756615	90760015	1.21339	1	0.243333	0.3	0.186667	6.66667	8	5.33333	0.59	0.14	0.17	0.28	0.12	0.16	14	4	6	6	6	4
Trmt12	chr7	+	99348971	99350597	1.21335	0.7293	6.625	7.20333	6.04667	345.167	357	333.333	7.68	7.49	6.44	6.64	5.91	5.59	313	360	398	242	520	238
Kctd21	chr1	+	168528833	168529713	1.21333	0.853448	5.59167	6.18	5.00333	159	168.333	149.667	5.98	6.34	6.22	6.33	5.04	3.64	132	165	208	125	240	84
Thyn1	chr8	+	28064823	28073704	1.21332	0.583856	32.7683	35.5233	30.0133	1013	1046.33	979.667	34.17	34.67	37.73	32.35	31.05	26.64	811	971	1357	687	1591	661
Grk6	chr17	-	11814901	11830526	1.21329	0.519637	26.44	29.8067	23.0733	2491.5	2639	2344	31.53	32.36	25.53	22.54	24.53	22.15	2303	2788	2826	1473	3868	1691
Setd4	chr11	-	37374247	37394377	1.21322	0.684734	7.90833	8.81333	7.00333	434.167	456	412.333	9.69	8.21	8.54	7.1	7.47	6.44	410	410	548	269	683	285
Ubb	chr10	+	48664461	48664916	1.21311	0.49053	1058.69	1185.54	931.843	15609.7	16084.3	15135	1408.19	1289.17	859.27	1019	1088.88	687.65	16059	17345	14849	10397	26810	8198
Atg12	chr18	-	40367826	40378153	1.21303	0.491603	60.3617	64.7033	56.02	5043.5	5112.67	4974.33	68.29	60.19	65.63	54.96	58.27	54.83	4387	4562	6389	3159	8082	3682
Wdr83	chr19	-	37164267	37169816	1.21301	0.641856	14.7017	16.54	12.8633	546.167	585.333	507	17.18	17.54	14.9	13.31	12.6	12.68	499	601	656	346	790	385
Scand1	chr3	+	159308252	159309116	1.213	0.555704	9.72	11.44	8	227.167	257.667	196.667	14.99	11.64	7.69	7.94	6.22	9.84	287	263	223	136	257	197
Pkia	chr2	-	116338940	116411705	1.21298	0.497693	49.5183	52.9933	46.0433	3174.17	3229.33	3119	50.49	54.46	54.03	40.56	46.34	51.23	2488	3166	4034	1788	4930	2639
Mk1	chr16	-	20388551	20391040	1.21291	1	0.185	0.216667	0.153333	15.3333	17	13.6667	0.21	0.14	0.3	0.21	0.19	0.06	13	10	28	12	25	4
Psmd14	chr3	+	54249938	54344886	1.21278	0.491176	98.45	104.507	92.3933	4610.33	4640.33	4580.33	107.35	102.3	103.87	95.1	94.31	87.77	3877	4359	5685	3073	7354	3314
Hk3	chr17	+	12246816	12261635	1.21262	1	0.188333	0.22	0.156667	18	20.3333	15.6667	0.25	0.17	0.24	0.18	0.14	0.15	19	15	27	12	23	12
Cpa2	chr4	+	57616943	57640152	1.21259	1	0.678333	0.76	0.596667	28.6667	31.3333	26	0.71	0.55	1.02	0.52	0.56	0.71	23	21	50	15	39	24
Bid	chr4	-	220532879	220554360	1.21229	0.56224	40.8	45.9633	35.6367	1351.17	1426	1276.33	50.14	50.89	36.86	39	38.36	29.55	1292	1547	1439	899	2134	796
Ap1ar	chr2	-	251491339	251523419	1.21216	0.505165	54.5767	58.4833	50.67	4176.33	4302.33	4050.33	54.65	59.2	61.6	49.88	48.21	53.92	3238	4138	5531	2644	6167	3340
Gpr61	chr2	-	230406537	230412868	1.21167	0.690155	4.11333	4.58333	3.64333	447.667	475.667	419.667	4.49	4.79	4.47	4.17	3.69	3.07	379	477	571	315	673	271
Tlr8	chrX	+	28932434	28955156	1.21162	0.956583	0.231667	0.25	0.213333	24.6667	26	23.3333	0.31	0.15	0.29	0.3	0.18	0.16	26	15	37	23	33	14
Tpk1	chr4	-	137495338	137869961	1.21158	0.666791	3.73833	4.01	3.46667	409.5	419	400	3.46	4.01	4.56	3.22	3.62	3.56	288	394	575	240	650	310
Exoc6	chr1	+	263708969	263850916	1.21158	0.529458	23.8683	25.6833	22.0533	2109.83	2175	2044.67	20.98	26.33	29.74	21.51	22.77	21.88	1410	2087	3028	1293	3304	1537
Mfsd3	chr7	+	117751879	117753881	1.21152	0.597888	13.3683	15.1767	11.56	623.5	677	570	17.74	16.95	10.84	12.91	10.14	11.63	665	750	616	433	821	456
Psmd10	chr3	+	52274008	52279025	1.21145	0.746035	23.07	24.7633	21.3767	316.167	325	307.333	25.01	24.93	24.35	23.45	20.52	20.16	267	314	394	224	473	225
Exosc5	chr1	+	83713977	83723115	1.21137	0.677179	9.24	10.4833	7.99667	301.333	319	283.667	12.24	11.7	7.51	7.26	8.35	8.38	313	353	291	166	461	224
RGD1562114	chr7	-	12568305	12570015	1.21137	0.825006	7.98	8.95333	7.00667	170.833	183	158.667	10.03	9.35	7.48	7.06	6.45	7.51	170	187	192	107	236	133
Hcrtr2	chr8	-	82883206	82998507	1.21137	0.904146	0.515	0.556667	0.473333	54.1667	55.6667	52.6667	0.41	0.5	0.76	0.3	0.53	0.59	32	46	89	21	89	48
Adra2c	chr14	-	81422130	81423833	1.21123	0.565593	7.94333	9.14333	6.74333	424.333	463.667	385	11.34	9.33	6.76	6.81	6.23	7.19	484	470	437	260	574	321
Krtcap3	chr6	-	36304329	36305898	1.21065	1	0.181667	0.216667	0.146667	5.5	6.66667	4.33333	0.17	0.18	0.3	0.14	0.1	0.2	4	5	11	3	5	5
Tmem14c	chr17	-	23554045	23560166	1.21038	0.629679	18.725	20.6733	16.7767	712.833	733	692.667	24.33	19.06	18.63	17.28	18.78	14.27	713	659	827	453	1188	437
Ak7	chr6	+	138732026	138805327	1.21032	1	0.191667	0.216667	0.166667	16.3333	17.6667	15	0.31	0.23	0.11	0.22	0.12	0.16	22	19	12	14	19	12
Chit1	chr13	+	56000134	56046971	1.21012	1	0.466667	0.536667	0.396667	36	37.3333	34.6667	0.77	0.47	0.37	0.39	0.5	0.3	46	33	33	21	64	19
Unc93b1	chr1	+	226043713	226054650	1.21007	0.645089	7.22333	8.14667	6.3	517.333	558	476.667	8.55	9.13	6.76	6.32	5.79	6.79	484	610	580	320	708	402
Ttc33	chr2	+	73921832	73962356	1.21004	0.559448	24.06	25.7633	22.3567	1395.5	1416	1375	26.6	25.22	25.47	21.54	22.76	22.77	1190	1331	1727	862	2198	1065
Cep78	chr1	-	240303331	240331085	1.20996	0.713181	5.00333	5.40333	4.60333	396.333	404.333	388.333	5.16	5.72	5.33	4.18	4.84	4.79	313	410	490	227	634	304
Scn10a	chr8	-	127503061	127619947	1.20967	0.490991	178.743	202.303	155.183	37789.5	40693.7	34885.3	182.47	219.43	205.01	133.64	159.96	171.95	29622	42027	50432	19410	56065	29181
Nip30	chr19	+	10821359	10850609	1.20955	0.601608	16.7917	18.5367	15.0467	907.333	955.667	859	21.71	18.07	15.83	16.07	13.89	15.18	929	912	1026	615	1283	679
Prkcb	chr1	+	199295067	199639139	1.20937	0.505227	67.8967	74.1333	61.66	8108	8471.33	7744.67	64.88	74.11	83.41	57.98	63.01	63.99	5916	7973	11525	4730	12404	6100
Snrpa	chr1	-	85210609	85219232	1.20936	0.73738	9.12667	10.2167	8.03667	327.833	349.667	306	12.26	10.09	8.3	9.16	7.48	7.47	350	340	359	234	461	223
Mcu	chr20	-	30842417	31003860	1.2093	0.55024	45.2667	50.8233	39.71	1996.5	2157.33	1835.67	45.96	50.45	56.06	41.96	39.34	37.83	1562	2023	2887	1276	2887	1344
Atp6v1e1	chr4	-	220441646	220463691	1.20926	0.505165	298.635	321.167	276.103	11727.8	12046.7	11409	331.44	314.05	318.01	293.85	268.99	265.47	10118	11311	14711	8026	17729	8472
Wdr31	chr5	-	82425258	82444010	1.2091	0.852153	4.095	4.48333	3.70667	172	181.333	162.667	5.04	4.09	4.32	4.42	3.38	3.32	167	160	217	131	242	115
Ankrd46	chr7	-	75427584	75448542	1.20903	0.503775	143.615	153.953	133.277	11131.7	11285	10978.3	158.4	151.09	152.37	128.76	137.88	133.19	9449	10633	13773	6872	17757	8306
Htatsf1	chrX	+	154143843	154158071	1.209	0.54761	19.7583	21.1267	18.39	1832.17	1872	1792.33	24.25	18.78	20.35	18.14	17.07	19.96	1763	1611	2242	1180	2680	1517
Gpr155	chr3	-	66535459	66588943	1.20874	0.530672	14.0633	15.0433	13.0833	2210.17	2246.33	2174	14.41	14.51	16.21	12.04	13.52	13.69	1731	2057	2951	1294	3508	1720
Dkk3	chr1	-	183920086	183962438	1.20866	0.508806	51.99	56.8067	47.1733	8457	8748.67	8165.33	57.07	58.05	55.3	46.53	48.9	46.09	7155	8586	10505	5219	13237	6040
Ndn	chr1	+	124119141	124120740	1.20847	0.508914	148.423	166.903	129.943	7661.5	8148.33	7174.67	173.69	176.7	150.32	126.36	133.41	130.06	6961	8355	9129	4531	11544	5449
Rgs19	chr3	-	180905217	180910056	1.20843	0.755865	7.005	7.81667	6.19333	286.167	304.667	267.667	8.26	8.61	6.58	6.04	5.77	6.77	266	327	321	174	401	228
Capn5	chr1	-	169280323	169336435	1.20839	0.509903	91.995	103.647	80.3433	6297.33	6764.67	5830	103.29	112.65	95	79.45	78.66	82.92	5514	7095	7685	3795	9067	4628
Zfp410	chr6	-	117487562	117513541	1.20836	0.554693	16.6567	17.83	15.4833	1782.5	1817.67	1747.33	18.88	16.6	18.01	16.2	15.34	14.91	1566	1624	2263	1202	2747	1293
Wdr18	chr7	-	12731046	12738842	1.20836	0.581499	20.2867	22.9567	17.6167	878.833	935.667	822	25.77	26.21	16.89	18.87	17.86	16.12	879	1055	873	576	1315	575
Ctsl1	chr17	-	1861403	1867561	1.20834	0.505165	312.798	333.073	292.523	13848.7	14005	13692.3	326.22	343.49	329.51	299.52	297.25	280.8	11136	13834	17045	9148	21908	10021
Gcnt2	chr17	-	23615671	23657985	1.20831	0.511322	52.3533	56.6433	48.0633	6990.17	7178.67	6801.67	56.36	54.28	59.29	47.7	49.96	46.53	5773	6560	9203	4372	11050	4983
Mum1	chr7	-	12501115	12517887	1.20824	0.601925	11	12.42	9.58	852.167	918	786.333	12.86	13.88	10.52	10.53	9.19	9.02	784	998	972	574	1210	575
Tmco1	chr13	+	90109017	90202246	1.20824	0.583856	21.7883	23.2667	20.31	819.5	840.333	798.667	20.52	22.84	26.44	21.5	20.43	19	591	776	1154	554	1270	572
Fkbp8	chr16	-	20501665	20508369	1.2082	0.508806	139.833	158.07	121.597	7318.67	7802	6835.33	188.15	165.85	120.21	132.86	120.79	111.14	7781	8092	7533	4916	10785	4805
Ppa2	chr2	+	257065673	257142749	1.20819	0.586701	31.4183	34.0567	28.78	1156.83	1197.33	1116.33	35.57	32.75	33.85	28.82	27.91	29.61	1018	1106	1468	738	1725	886
Aldh3b1	chr1	-	226018062	226038888	1.20811	0.848828	2.74833	3.08333	2.41333	155.5	170	141	4.11	2.77	2.37	3.35	1.83	2.06	191	152	167	139	184	100
RGD1309148	chr5	-	96088255	96089351	1.2081	0.650687	21.91	23.7733	20.0467	626.833	645.333	608.333	19.95	26.86	24.51	18.61	21.22	20.31	435	691	810	363	999	463
Qsox1	chr13	-	78351222	78388703	1.20807	0.55024	19.9633	22.4967	17.43	2062.5	2201.67	1923.33	27.65	21.42	18.42	18.82	16.87	16.6	2259	2065	2281	1376	2976	1418
Hs3st5	chr20	+	41969878	42279750	1.20806	0.588807	11.7117	12.8133	10.61	1159.67	1217.67	1101.67	11.15	13.47	13.82	10.45	10.53	10.85	849	1210	1594	712	1730	863
Serp2	chr15	-	62376861	62400750	1.20803	0.600219	28.865	32.4867	25.2433	891.5	957.333	825.667	34.89	35.24	27.33	27.11	23.88	24.74	850	1013	1009	591	1256	630
Ehd3	chr6	+	34923815	34948298	1.20799	0.508806	200.102	222.797	177.407	13516.8	14266.7	12767	238.35	230.16	199.88	190.94	179.35	161.93	12551	14299	15950	8996	20391	8914
Tigd5	chr7	+	116835628	116838147	1.2079	0.830716	1.365	1.52333	1.20667	110.5	119.333	101.667	1.68	1.17	1.72	1.24	1.11	1.27	106	87	165	70	151	84
RGD1307325	chr16	-	48994772	49032961	1.20789	0.544358	11.97	12.8033	11.1367	799	816.667	781.333	11.71	12.48	14.22	10.29	11.26	11.86	598	752	1100	470	1241	633
Tssc4	chr1	+	223116610	223118241	1.20787	0.597888	18.13	20.5067	15.7533	781	846	716	25.89	19.54	16.09	17.82	13.77	15.67	896	798	844	552	1029	567
LOC679504	chr7	+	71158739	71168698	1.20782	0.875204	1.905	2.04	1.77	105.167	100.667	109.667	2.15	2.58	1.39	1.08	2.31	1.92	89	126	87	40	206	83
Ptpn6	chr4	-	224256738	224281486	1.20779	0.959547	0.863333	0.973333	0.753333	60.3333	61.6667	59	1.11	1.1	0.71	0.48	0.93	0.85	59	69	57	23	107	47
Nol12	chr7	+	120152929	120158542	1.20753	0.992176	1.30167	1.47	1.13333	40.5	43	38	1.25	1.39	1.77	0.82	1.34	1.24	29	38	62	17	67	30
Elmod1	chr8	-	57066609	57123000	1.20752	0.547641	19.1417	20.3967	17.8867	1544.67	1570.67	1518.67	18.27	20.4	22.52	17.19	18.33	18.14	1126	1483	2103	948	2439	1169
Vamp8	chr4	-	165020594	165023049	1.20745	0.85421	17.755	19.4133	16.0967	172.833	178	167.667	20.82	18.66	18.76	15.66	17.06	15.57	156	165	213	105	276	122
Orc2	chr9	-	65158929	65188753	1.2074	0.532025	24.5867	26.1533	23.02	1467.17	1474.67	1459.67	25.08	24.22	29.16	22	25.12	21.94	1134	1292	1998	890	2452	1037
Nudt16l1	chr10	-	9596796	9598712	1.20722	0.664043	13.3733	15.16	11.5867	528.5	577	480	17.85	14.75	12.88	12.94	10.02	11.8	564	550	617	366	684	390
Pgm3	chr8	-	93739288	93756358	1.20722	0.597843	15.7133	17.1333	14.2933	1052	1082	1022	18.69	17.06	15.65	14.94	14.8	13.14	970	1045	1231	694	1659	713
Uck1	chr3	-	16620744	16626627	1.20708	0.584802	18.7483	21.0333	16.4633	1173.83	1234	1113.67	22.39	22.04	18.67	17.32	18.12	13.95	1081	1255	1366	748	1889	704
Diras2	chr17	+	14854091	14855291	1.20696	0.603122	21.6517	24.34	18.9633	841	903	779	21.88	27.73	23.41	18.99	18.94	18.96	658	984	1067	511	1230	596
Scn2a1	chr3	+	58322640	58456658	1.2068	0.630272	1.935	2.08	1.79	538.5	533.333	543.667	2.3	1.83	2.11	1.38	2.15	1.84	480	451	669	259	969	403
Smug1	chr7	-	142562646	142569781	1.20675	0.766604	7.25333	8.13333	6.37333	236.5	249.333	223.667	10.23	8.11	6.06	6.71	6.3	6.11	264	247	237	155	351	165
Aspg	chr6	+	145692075	145711786	1.20665	0.934582	0.771667	0.883333	0.66	61	63.6667	58.3333	1.45	0.7	0.5	0.64	0.72	0.62	91	52	48	36	98	41
Ilkap	chr9	-	98190669	98212634	1.20624	0.650687	15.2883	17.14	13.4367	638.667	673.333	604	21.39	15.41	14.62	13.49	13.7	13.12	700	595	725	395	968	449
Tmed3	chr8	-	96576975	96584888	1.20614	0.579183	35.4383	39.5567	31.32	1482.5	1569.67	1395.33	41.89	42.17	34.61	32.45	31.19	30.32	1369	1626	1714	949	2201	1036
Ybey	chr20	+	15075086	15084562	1.20611	0.87785	0.966667	1.04	0.893333	138.167	140.667	135.667	1.18	0.9	1.04	0.9	0.92	0.86	131	117	174	89	219	99
Asb2	chr6	-	136425783	136469321	1.20598	1	0.151667	0.18	0.123333	11	13	9	0.21	0.22	0.11	0.18	0.07	0.12	13	16	10	10	9	8
Rbm42	chr1	-	90254914	90264844	1.20584	0.555986	27.735	31.3533	24.1167	1458.67	1548.33	1369	38.6	31.53	23.93	23.91	24.28	24.16	1600	1542	1503	887	2173	1047
Mrpl2	chr9	-	15550236	15554009	1.2058	0.697198	12.5417	14.0633	11.02	398.167	426.667	369.667	13	16.07	13.12	10.96	10.79	11.31	321	468	491	242	575	292
Cdk5rap1	chr3	-	156207919	156241576	1.20574	0.619663	13.7017	14.88	12.5233	870.833	879	862.667	15.37	15.62	13.65	12.86	14.49	10.22	744	892	1001	557	1514	517
Ern2	chr1	-	199188292	199205123	1.20562	0.992176	0.451667	0.52	0.383333	40.6667	42	39.3333	0.88	0.44	0.24	0.44	0.46	0.25	63	37	26	28	71	19
Hspa1l	chr20	+	7032557	7038454	1.20554	0.786743	2.85667	3.18	2.53333	234.833	253.667	216	3.82	2.84	2.88	2.31	2	3.29	252	221	288	136	285	227
Sla	chr7	-	107517379	107566621	1.20536	1	0.195	0.22	0.17	11.1667	11	11.3333	0.17	0.29	0.2	0.08	0.29	0.14	7	14	12	3	25	6
Rpf2	chr20	-	47041337	47062600	1.20525	0.590388	16.5167	17.59	15.4433	629.833	638	621.667	18.6	16.88	17.29	15.83	15.27	15.23	550	589	775	419	975	471
Ypel3	chr1	+	205190393	205193684	1.20522	0.538161	125.452	141.63	109.273	3713.33	3986	3440.67	165.46	148.86	110.57	117.24	102.39	108.19	3890	4129	3939	2466	5197	2659
Mycbpap	chr10	-	82051979	82072661	1.20521	0.63436	8.64833	9.53	7.76667	801.333	844.667	758	8.45	10.31	9.83	8.04	7.83	7.43	603	868	1063	513	1207	554
Alg3	chr11	+	87058552	87064028	1.20521	0.662622	12.5233	14.11	10.9367	566.833	594.667	539	19.16	11.5	11.67	10.96	11.71	10.14	678	480	626	347	895	375
Astn1	chr13	+	80970385	81285187	1.20501	0.522241	33.9183	37.1033	30.7333	7953.83	8222	7685.67	35.34	38.99	36.98	29.27	32.72	30.21	6345	8259	10062	4702	12685	5670
Chst5	chr19	-	54922209	54942477	1.20492	0.717629	4.39833	4.95333	3.84333	278	298.667	257.333	5.54	5.03	4.29	3.48	3.56	4.49	276	296	324	155	383	234
Clec10a	chr10	+	56506747	56511257	1.20485	1	0.455	0.506667	0.403333	22.6667	22.3333	23	0.4	0.87	0.25	0.27	0.58	0.36	15	38	14	9	46	14
Avil	chr7	+	70468814	70486801	1.20479	0.515992	533.03	595.78	470.28	51532.3	54554.7	48510	615.48	626.58	545.28	498.52	484.52	427.8	46186	55473	62005	33470	78500	33560
Slc9a5	chr19	+	48170660	48190747	1.20476	0.872113	1.03	1.15	0.91	136.667	145.667	127.667	1.22	1.15	1.08	0.83	0.87	1.03	126	141	170	77	195	111
Ifi35	chr10	+	89156392	89164644	1.20456	0.738942	10.63	11.8467	9.41333	363.5	377.333	349.667	15.38	10.6	9.56	10	10.11	8.13	411	334	387	239	583	227
Ankrd39	chr9	-	42773442	42781822	1.20433	1	0.878333	0.996667	0.76	30.6667	33.6667	27.6667	0.88	1.09	1.02	0.9	0.71	0.67	24	35	42	22	42	19
Lxn	chr2	-	183977968	183983837	1.20416	0.52095	458.46	498.13	418.79	16291.2	16744.3	15838	407.4	525.14	561.85	428.68	474.01	353.68	10895	16569	22769	10257	27369	9888
RGD1311648	chr6	+	43191256	43276852	1.20407	0.576375	16.69	17.87	15.51	1475.83	1511	1440.67	17.06	16.58	19.97	14.97	15.6	15.96	1156	1326	2051	908	2283	1131
Magi1	chr4	-	190207466	190812193	1.20398	0.537149	38.9167	43.35	34.4833	4757.17	5039	4475.33	43.24	40.95	45.86	32.73	35.76	34.96	4059	4535	6523	2749	7247	3430
Ttc39a	chr5	+	133083937	133123236	1.20395	0.981509	0.655	0.71	0.6	55.3333	56.3333	54.3333	0.76	0.82	0.55	0.76	0.63	0.41	50	64	55	45	90	28
Fam217a	chr17	+	32570130	32576559	1.20394	1	0.12	0.133333	0.106667	7	7.66667	6.33333	0.13	0.14	0.13	0.12	0.08	0.12	6	8	9	5	8	6
Nme1	chr10	-	81487115	81496485	1.20382	0.564742	100.718	111.58	89.8567	2376.83	2472.33	2281.33	127.83	108.9	98.01	92.91	94.95	81.71	2342	2354	2721	1523	3756	1565
Gjc2	chr10	-	45282830	45290655	1.20364	0.942768	0.606667	0.696667	0.516667	39.1667	42.6667	35.6667	0.75	0.96	0.38	0.28	0.43	0.84	39	59	30	13	48	46
Ubxn7	chr11	-	74746898	74779143	1.20359	0.746267	2.21333	2.35	2.07667	198.833	195.667	202	2.75	2.02	2.28	1.58	2.32	2.33	188	163	236	97	342	167
Rnf32	chr4	+	2109648	2168012	1.20348	0.86794	2.565	2.74	2.39	159.167	159.333	159	2.91	2.58	2.73	2.52	2.65	2	138	144	196	107	271	99
Pdzk1	chr2	+	218452670	218484881	1.20345	1	0.161667	0.186667	0.136667	10.1667	12	8.33333	0.12	0.17	0.27	0.18	0.09	0.14	6	10	20	8	10	7
Celsr3	chr8	+	116964621	116991765	1.2033	0.543404	8.86	9.92	7.8	3410.33	3610	3210.67	9.85	10.44	9.47	6.39	8.07	8.94	2922	3654	4254	1695	5167	2770
Pmvk	chr2	+	208198238	208207794	1.20307	0.588257	45.17	50.7133	39.6267	1395.67	1480.67	1310.67	58.16	53.24	40.74	42.48	39.38	37.02	1414	1527	1501	924	2067	941
Deaf1	chr1	-	221201338	221234579	1.20299	0.584802	15.64	17.6	13.68	1059.67	1122	997.333	19.99	17.86	14.95	14.05	14.23	12.76	1056	1113	1197	664	1623	705
Hdac10	chr7	-	129788124	129793226	1.20296	0.796443	3.28333	3.64667	2.92	230.167	239.333	221	3.79	3.42	3.73	2.33	3.27	3.16	202	215	301	111	376	176
Pelp1	chr10	-	56739142	56756177	1.20291	0.581499	14	15.7567	12.2433	1520.17	1608.67	1431.67	20.56	14.52	12.19	12.85	12.14	11.74	1767	1472	1587	988	2252	1055
Wdr6	chr8	-	116702848	116709264	1.20285	0.53682	44.1067	49.8133	38.4	5847	6270.67	5423.33	54.01	53.95	41.48	39.02	37.34	38.84	5629	6633	6550	3638	8401	4231
Kif9	chr8	+	118086487	118136590	1.20256	0.933948	1.19833	1.31333	1.08333	90.5	96.3333	84.6667	1.12	1.44	1.38	0.97	0.95	1.33	66	100	123	51	121	82
Map3k14	chr10	-	91074396	91121436	1.20247	0.713933	2.73	3.06	2.4	376.667	397	356.333	2.92	3.21	3.05	1.93	2.64	2.63	307	398	486	181	599	289
Fkbp5	chr20	-	10177058	10262014	1.20245	0.6258	8.39	9.27333	7.50667	934.333	987.333	881.333	9.31	9.72	8.79	7.25	7.15	8.12	809	996	1157	564	1342	738
Tspan7	chrX	-	14051176	14067814	1.20206	0.532025	242.882	260.327	225.437	12095.5	12333	11858	289.23	242.6	249.15	236.3	219.91	220.1	11229	11112	14658	8208	18433	8933
Apool	chrX	+	83639438	83708627	1.20205	0.539834	19.005	20.5367	17.4733	883.667	908	859.333	17.39	20.48	23.74	15.65	18.8	17.97	611	849	1264	492	1426	660
Nenf	chr13	-	114555781	114562973	1.20192	0.564797	76.1767	86.04	66.3133	1600.83	1707	1494.67	88.51	92.97	76.64	74.44	70.48	54.02	1442	1787	1892	1085	2479	920
RGD1565374	chr12	+	4375803	4379100	1.20189	1	0.156667	0.18	0.133333	5.16667	6	4.33333	0.21	0.24	0.09	0.08	0.05	0.27	6	8	4	2	3	8
Eno3	chr10	+	57023901	57029253	1.20186	0.84729	4.345	4.77	3.92	195.333	203.667	187	5.58	5.01	3.72	4.45	3.69	3.62	199	211	201	142	284	135
Pde8b	chr2	-	43879335	43984030	1.20173	0.648905	10.1483	11.14	9.15667	801.5	833	770	10.19	11.7	11.53	8.57	9.79	9.11	614	832	1053	462	1274	574
Ccl27	chr5	-	62683432	62687950	1.20173	0.85001	6.975	7.74333	6.20667	185	192.667	177.333	8.09	9.55	5.59	7.32	6.51	4.79	168	234	176	136	292	104
Emr4	chr9	+	7096164	7239092	1.20172	1	0.246667	0.27	0.223333	17.3333	16.6667	18	0.2	0.42	0.19	0.13	0.35	0.19	10	25	15	6	38	10
Ppp1r1c	chr3	+	73232214	73334814	1.20163	0.52095	179.25	192.113	166.387	16856.7	17132.3	16581	175.09	183.52	217.73	159.55	180.1	159.51	12472	15423	23502	10168	27697	11878
Phactr3	chr3	-	183219715	183304793	1.20161	0.670521	14.1083	15.8467	12.37	627	676.333	577.667	16.57	15.58	15.39	13.87	11.73	11.51	577	640	812	432	882	419
Commd7	chr3	-	155481175	155495142	1.2015	0.628466	28.8383	32.2233	25.4533	887.167	949	825.333	30.31	33.32	33.04	25	25.18	26.18	721	935	1191	532	1293	651
Anxa11	chr16	-	3833118	3877953	1.20144	0.55211	57.81	64.5633	51.0567	4206.17	4443	3969.33	69.41	71.12	53.16	50.93	50.73	51.51	3956	4782	4591	2597	6242	3069
Cpne3	chr5	-	38183598	38214447	1.20139	0.541471	89.9617	96.15	83.7733	4721.67	4785	4658.33	86.03	94.98	107.44	81.49	90.59	79.24	3422	4457	6476	2900	7780	3295
Spdl1	chr10	-	19504866	19529472	1.20139	0.85923	2.36333	2.52333	2.20333	169.5	172	167	2.81	2.53	2.23	2.44	2.11	2.06	158	168	190	123	257	121
Fam227b	chr3	-	124793202	124952265	1.20124	0.874028	1.28167	1.36	1.20333	75.1667	75.6667	74.6667	1.28	1.5	1.3	1.21	1.22	1.18	58	80	89	49	119	56
Cd2bp2	chr1	-	205629176	205633168	1.20116	0.577021	24.325	26.56	22.09	2274.5	2365	2184	30.25	24.56	24.87	22	21.13	23.14	2215	2121	2759	1441	3340	1771
Tonsl	chr7	-	117676480	117691180	1.20104	0.832325	1.41167	1.58	1.24333	190.333	202.333	178.333	1.63	1.76	1.35	1.1	1.2	1.43	172	219	216	104	273	158
Fsip1	chr3	-	116515965	116567963	1.20098	1	0.55	0.596667	0.503333	28.8333	28.6667	29	0.92	0.49	0.38	0.43	0.53	0.55	38	24	24	16	47	24
Gale	chr5	+	158075304	158079808	1.20068	0.617631	20.21	22.84	17.58	882.5	941.333	823.667	28.98	23.18	16.36	17.66	16.62	18.46	1009	952	863	550	1249	672
Rabgap1l	chr13	-	82918195	83418404	1.20046	0.548464	31.6133	33.7067	29.52	2854.5	2895	2814	31.94	32.23	36.95	27.18	30.48	30.9	2202	2622	3861	1677	4538	2227
Igsf8	chr13	+	95213847	95221979	1.20039	0.598671	13.7417	15.59	11.8933	932.667	995.333	870	20.84	15.81	10.12	12.19	11.18	12.31	1135	1016	835	594	1315	701
Zfp977	chr4	+	142293173	142304999	1.20039	0.865586	3.06333	3.42	2.70667	153.167	165	141.333	3.92	3.47	2.87	3.16	2.33	2.63	157	164	174	113	201	110
Brms1l	chr6	+	86207478	86240310	1.20004	0.672296	5.75	6.11333	5.38667	485.333	490.333	480.333	6.49	6.67	5.18	5.89	5.17	5.1	430	521	520	349	739	353
Arf3	chrX	-	114922629	114927693	1.19991	0.539698	156.327	171.943	140.71	16372	17113.7	15630.3	196.83	168.28	150.72	141.16	134.39	146.58	16201	16341	18799	10395	23883	12613
Kbtbd6	chr15	+	65395106	65396863	1.19981	1	0.215	0.256667	0.173333	12	13	11	0.41	0.21	0.15	0.15	0.2	0.17	18	11	10	6	19	8
Pigx	chr11	+	75013627	75029485	1.19975	0.704531	17.46	19.1633	15.7567	556.833	584	529.667	15.52	19.68	22.29	15.73	16.81	14.73	375	561	816	340	877	372
Nrep	chr18	-	25900067	25926253	1.19972	0.810975	17.575	18.8067	16.3433	250.667	252	249.333	19.4	16.91	20.11	12.9	17.75	18.38	210	216	330	125	415	208
Mpped2	chr3	+	104338652	104509858	1.19969	0.624453	17.12	18.34	15.9	897	903.333	890.667	17.21	19.4	18.41	14.7	17.42	15.58	686	912	1112	524	1499	649
Ccdc48	chr4	+	184885752	184913115	1.19967	0.959847	0.425	0.486667	0.363333	24	25.3333	22.6667	0.5	0.46	0.5	0.21	0.45	0.43	21	23	32	8	41	19
Mrpl53	chr4	+	178627012	178627898	1.19967	0.645089	42.42	47.2233	37.6167	841.167	893.667	788.667	48.21	43.13	50.33	37.36	38.08	37.41	737	778	1166	511	1257	598
Rabepk	chr3	-	19164930	19185412	1.19967	0.650687	15.6467	17.43	13.8633	792.833	821.667	764	19.48	18.95	13.86	13.36	15.23	13	764	877	824	469	1290	533
Zfp819	chr1	+	100597965	100608479	1.19955	0.933045	1.32	1.46333	1.17667	98.5	104	93	1.66	1.4	1.33	1.18	1.12	1.23	97	97	118	62	142	75
Radil	chr12	+	16120532	16185309	1.19952	0.775747	1.90667	2.13333	1.68	222.5	235.667	209.333	2.65	1.91	1.84	1.54	1.6	1.9	244	207	256	127	318	183
Fancc	chr17	-	826320	948712	1.19951	0.933543	1.24167	1.37333	1.11	97.1667	101.667	92.6667	1.57	1.37	1.18	1.22	1.11	1	96	99	110	67	147	64
Lonp2	chr19	-	32449454	32501769	1.19949	0.568845	44.9483	49.0133	40.8833	3479.5	3606.33	3352.67	48.48	50.41	48.15	43.14	41.74	37.77	2899	3557	4363	2308	5389	2361
Ap3s2	chr1	-	142574433	142615225	1.19927	0.575181	76.7467	84.63	68.8633	2976.17	3093.67	2858.67	95.25	86.78	71.86	73.28	70.34	62.97	2884	3100	3297	1985	4598	1993
Snx8	chr12	+	18334035	18382248	1.19926	0.657504	8.09667	9.08333	7.11	677.5	724	631	9.22	9.82	8.21	7.67	7.04	6.62	602	757	813	448	993	452
Syce2	chr19	+	36958792	36976940	1.19922	1	0.368333	0.413333	0.323333	10	10.6667	9.33333	0.11	0.36	0.77	0.24	0.47	0.26	2	8	22	4	19	5
Qsox2	chr3	-	9024117	9053765	1.19894	0.621095	7.30333	8.13	6.47667	1082	1162	1002	7.98	8.18	8.23	6.42	5.93	7.08	924	1118	1444	665	1484	857
LOC498350	chr14	-	33180109	33221418	1.19887	1	0.191667	0.213333	0.17	14.6667	17.3333	12	0.24	0.2	0.2	0.27	0.05	0.19	16	16	20	16	7	13
Mcat	chr7	-	124401456	124412526	1.19879	0.704563	6.94333	7.82333	6.06333	417.167	441	393.333	10	7.65	5.82	7.1	6.18	4.91	475	429	419	302	634	244
Acot3	chr6	-	118006796	118012735	1.19862	0.775084	4.48667	4.97667	3.99667	283	301	265	4.69	4.83	5.41	3.91	3.98	4.1	228	277	398	170	417	208
Znrd1as	chr20	-	4118973	4120402	1.19856	0.829213	4.37333	4.59	4.15667	129.167	130	128.333	4.33	5.18	4.26	4.6	3.89	3.98	100	141	149	95	194	96
Fam173a	chr10	-	14972980	14974838	1.19849	0.716595	12.4283	14.09	10.7667	330.833	357.667	304	18.18	13.91	10.18	11.83	9.46	11.01	390	352	331	227	438	247
Cnot10	chr8	-	121945846	122008281	1.19848	0.597843	20.2333	22.0567	18.41	1650.5	1721.33	1579.67	23.19	20.89	22.09	19.02	17.73	18.48	1473	1565	2126	1081	2431	1227
Wfdc3	chr3	-	167381768	167395577	1.19843	1	0.156667	0.196667	0.116667	4.33333	5	3.66667	0.39	0.11	0.09	0.15	0.12	0.08	9	3	3	3	6	2
Stk36	chr9	+	81642559	81669655	1.19811	0.872113	0.985	1.09	0.88	160.333	164.667	156	1.24	1.11	0.92	0.77	0.98	0.89	156	164	174	86	265	117
Fam212a	chr8	-	116117473	116119162	1.19805	0.981509	1.45333	1.64333	1.26333	50.3333	52.6667	48	2.22	1.12	1.59	1.39	1.5	0.9	59	35	64	33	86	25
Hck	chr3	+	154982909	155025528	1.19791	0.714081	7.21333	8.05333	6.37333	488	507.333	468.667	8.55	7.37	8.24	5.63	7.46	6.03	438	445	639	258	825	323
Gnat1	chr8	-	115788412	115793148	1.19782	1	0.25	0.283333	0.216667	18	18	18	0.35	0.33	0.17	0.1	0.3	0.25	19	21	14	5	35	14
Cuta	chr20	-	7591037	7592613	1.19776	0.642896	23.365	26.3933	20.3367	679	730.667	627.333	32.67	24.72	21.79	21.43	18.76	20.82	755	674	763	443	936	503
Abcg3	chr14	+	5953815	6084047	1.19775	0.785986	3.30167	3.51	3.09333	225.5	229.667	221.333	2.59	3.61	4.33	3.09	3.32	2.87	133	219	337	142	368	154
Magi3	chr2	-	225923274	226123408	1.19775	0.551993	50.4667	54.4067	46.5267	9652.5	9929	9376	49.62	54.53	59.07	44.09	47.48	48.01	7264	9419	13104	5775	15006	7347
Arhgef28	chr2	-	44892452	45152594	1.19774	0.575772	16.625	18.1567	15.0933	3332.5	3464.33	3200.67	18.34	17.18	18.95	14.52	15.31	15.45	2831	3129	4433	2006	5102	2494
Entpd6	chr3	+	152905477	152927857	1.1977	0.601608	18.3483	20.5067	16.19	1423.67	1502	1345.33	25.51	17.93	18.08	17.11	16.29	15.17	1552	1287	1667	931	2140	965
Emd	chr1	-	152192993	152196003	1.19769	0.769389	8.30333	9.17333	7.43333	336.667	353	320.333	9.22	10.42	7.88	8.16	7.43	6.71	292	389	378	231	508	222
Nepn	chr20	+	35306004	35321920	1.19746	1	0.191667	0.213333	0.17	9.66667	11.3333	8	0.19	0.22	0.23	0.16	0.04	0.31	8	11	15	6	4	14
Slc25a47	chr6	+	141932382	141938016	1.19728	1	0.238333	0.276667	0.2	11.5	13.3333	9.66667	0.23	0.33	0.27	0.2	0.13	0.27	9	15	16	7	11	11
Slc35g1	chr1	+	264556961	264563395	1.19719	1	0.391667	0.446667	0.336667	13.5	15	12	0.33	0.68	0.33	0.36	0.27	0.38	9	22	14	9	16	11
Cetn4	chr2	-	143653198	143656547	1.19716	0.652419	5.175	5.58667	4.76333	170.833	175.667	166	5.62	4.49	6.65	4.77	5.06	4.46	141	133	253	107	274	117
B4galt7	chr17	-	11657450	11666049	1.19713	0.645148	16.4267	18.45	14.4033	814.333	876.333	752.333	19.18	19.9	16.27	16.23	13.53	13.45	749	917	963	567	1141	549
Rnaseh2a	chr19	-	37050605	37060302	1.19703	0.599479	25.1567	28.1967	22.1167	1318.67	1404.67	1232.67	31.98	28.85	23.76	23.84	21.34	21.17	1321	1406	1487	881	1903	914
Pask	chr9	-	100106950	100136087	1.19698	0.919418	0.8	0.883333	0.716667	113.667	121	106.333	1.01	0.77	0.87	0.76	0.64	0.75	113	102	148	76	155	88
Kdm4c	chr5	+	94858214	95110733	1.19692	0.583856	7.81333	8.32	7.30667	1019	1022	1016	8.06	7.94	8.96	6.41	7.96	7.55	797	926	1343	567	1700	781
Nsl1	chr13	+	114264896	114292134	1.19689	0.989099	0.771667	0.86	0.683333	53.3333	56.3333	50.3333	0.99	0.93	0.66	0.59	0.64	0.82	54	60	55	29	75	47
Chrdl1	chrX	-	112998868	113102972	1.19682	0.933543	0.681667	0.73	0.633333	91.5	91	92	0.81	0.7	0.68	0.68	0.74	0.48	83	85	105	62	163	51
Adck5	chr7	+	117631880	117649871	1.19672	0.714	7.20667	8.13	6.28333	452	484.667	419.333	9.37	8.47	6.55	6.1	5.89	6.86	465	496	493	271	631	356
Cgref1	chr6	+	36612741	36624747	1.19669	0.594432	40.325	45.1533	35.4967	1732	1843.67	1620.33	43.92	49.05	42.49	38.42	36.37	31.7	1462	1926	2143	1144	2614	1103
Trpv2	chr10	+	48686500	48707996	1.19667	0.575174	44.9467	50.1467	39.7467	4016.17	4246	3786.33	55.31	51.36	43.77	43.57	39.87	35.8	3866	4236	4636	2725	6018	2616
Iba57	chr10	-	45262185	45270970	1.19629	0.872113	1.79833	2.00333	1.59333	132.167	141	123.333	2.2	2.22	1.59	1.6	1.41	1.77	129	153	141	84	178	108
Ezh1	chr10	-	88902523	88928835	1.19627	0.567927	39.1733	42.9567	35.39	5363.83	5585	5142.67	43.2	44.12	41.55	35.32	35.94	34.91	4575	5512	6668	3346	8217	3865
Sars2	chr1	+	88104901	88116638	1.19621	0.727514	5.80667	6.51667	5.09667	347	361	333	7.51	6.88	5.16	5.64	5.84	3.81	347	375	361	233	582	184
Cutc	chr1	+	270956594	270971364	1.19619	0.776151	8.15667	8.71667	7.59667	336.333	346	326.667	9.63	7.87	8.65	8.79	6.95	7.05	312	301	425	255	486	239
Rimbp2	chr12	+	33319996	33529398	1.19615	0.672068	3.46667	3.85	3.08333	750.333	804.667	696	4.35	3.54	3.66	3.3	2.7	3.25	745	717	952	506	999	583
Lin7a	chr7	+	49443197	49666753	1.196	0.883738	7.33	7.93333	6.72667	158.5	164.333	152.667	6.18	8.09	9.53	7.18	7.2	5.8	101	156	236	105	254	99
Plcl1	chr9	+	61824561	62158071	1.19598	0.727514	2.855	3.08333	2.62667	492	507	477	3.02	2.56	3.67	2.38	2.72	2.78	396	396	729	279	771	381
Cct4	chr14	+	107843411	107856260	1.19595	0.558625	161.83	172.517	151.143	11022.3	11133.7	10911	176.36	171.61	169.58	154.19	154.72	144.52	9265	10636	13500	7247	17549	7937
Slc38a7	chr19	+	9607756	9622130	1.1958	0.672068	10.4683	11.76	9.17667	611.667	639.667	583.667	13.68	12.31	9.29	7.98	9.88	9.67	621	659	639	324	968	459
Rhebl1	chrX	-	115063075	115066994	1.19579	0.95755	2.08167	2.31	1.85333	77.8333	82.6667	73	2.86	2.05	2.02	2.22	1.7	1.64	85	72	91	59	109	51
Ptrhd1	chr6	+	38469515	38472900	1.19577	0.785287	10.785	11.5433	10.0267	317.5	321.333	313.667	12.4	11.95	10.28	10.78	10.11	9.19	284	323	357	221	500	220
Nox1	chrX	-	104742299	104765479	1.19566	0.981509	0.441667	0.473333	0.41	36.5	37.6667	35.3333	0.53	0.38	0.51	0.4	0.38	0.45	34	29	50	23	53	30
Klhl5	chr14	-	44618839	44658817	1.19563	0.615082	11.0833	11.81	10.3567	1212.67	1247.33	1178	11.03	11.9	12.5	11.63	9.72	9.72	938	1194	1610	885	1785	864
Cep85	chr5	-	156045924	156165672	1.19552	0.657543	6.465	7.05	5.88	922.833	954.667	891	8.8	5.93	6.42	5.8	5.63	6.21	988	785	1091	582	1363	728
Kat7	chr10	-	82905360	82938635	1.19545	0.565595	65.325	70.95	59.7	6801.5	7020.67	6582.33	72.5	68.48	71.87	58.62	60.55	59.93	5824	6490	8748	4213	10501	5033
Vps37d	chr12	+	26650992	26656443	1.19541	0.750162	2.30833	2.62667	1.99	116.833	123.333	110.333	2.68	2.78	2.42	2.04	2.41	1.52	103	126	141	70	200	61
Acap3	chr5	+	176815678	176830373	1.19538	0.593427	12.4817	13.9467	11.0167	1782	1888.33	1675.67	14.26	14.52	13.06	10.1	11.14	11.81	1578	1896	2191	1000	2661	1366
Gmfb	chr15	-	27544005	27554377	1.19528	0.555704	140.515	147.35	133.68	6414.33	6325.67	6503	151.42	141.59	149.04	124.84	142.91	133.29	5279	5824	7874	3894	10757	4858
Phf14	chr4	+	38092575	38177520	1.19512	0.569553	17.5383	18.5867	16.49	2367.17	2398.67	2335.67	19.37	16.36	20.03	16.38	16.13	16.96	2020	2012	3164	1528	3630	1849
Mpnd	chr9	-	10040659	10046879	1.19512	0.600219	25.515	28.6933	22.3367	1226.5	1316	1137	32.35	29.85	23.88	23.3	20.76	22.95	1231	1340	1377	793	1705	913
Bnip3	chr1	-	218174697	218191883	1.19509	0.574425	45.945	48.6267	43.2633	2389	2406	2372	53.29	44.52	48.07	46.72	42.63	40.44	2153	2122	2943	1689	3719	1708
P4ha3	chr1	+	171496702	171531029	1.19494	0.845372	2.98	3.32333	2.63667	157	164	150	4.38	2.81	2.78	3.09	2.78	2.04	181	137	174	114	248	88
Mgmt	chr1	+	216161435	216388310	1.19469	0.769389	13.5567	15.0533	12.06	350.833	367	334.667	15.47	15.91	13.78	12.76	12.89	10.53	309	375	417	228	556	220
Hemk1	chr8	-	115438339	115448894	1.19468	0.856327	3.93333	4.35	3.51667	196.5	203.667	189.333	5.41	3.49	4.15	3.59	3.79	3.17	209	159	243	124	316	128
Lgals3bp	chr10	-	107050332	107059667	1.19459	0.580348	53.5383	59.7667	47.31	3687.83	3899	3476.67	65.54	60.03	53.73	49.07	47.77	45.09	3520	3804	4373	2358	5540	2532
Pex26	chr4	+	220837560	220849663	1.19458	0.727793	3.905	4.37667	3.43333	463.833	494.333	433.333	4.63	4.34	4.16	3.15	3.4	3.75	428	473	582	260	678	362
Dnaaf3	chr1	-	75669343	75677205	1.19456	0.960212	0.968333	1.09	0.846667	67.3333	70.6667	64	1.32	0.98	0.97	0.85	0.94	0.75	71	62	79	41	109	42
Ap1s1	chr12	+	24677439	24688360	1.19445	0.590235	61.28	68.6333	53.9267	2512.67	2682	2343.33	77.83	72.67	55.4	57.35	50.08	54.35	2530	2787	2729	1668	3515	1847
Car9	chr5	+	63533527	63540127	1.19438	1	0.235	0.273333	0.196667	14.8333	16.3333	13.3333	0.37	0.31	0.14	0.22	0.17	0.2	19	19	11	10	19	11
Cbr1	chr11	+	37455127	37457505	1.19424	1	0.615	0.696667	0.533333	20.1667	21.6667	18.6667	0.48	0.92	0.69	0.54	0.6	0.46	12	27	26	12	32	12
Serpinb8	chr13	+	33035661	33058982	1.1942	0.906272	0.961667	1.02333	0.9	94.5	97.6667	91.3333	0.85	0.94	1.28	0.82	0.85	1.03	64	83	146	55	138	81
Tmem173	chr18	-	28242119	28248371	1.19418	0.956984	1.155	1.30333	1.00667	74.5	77.6667	71.3333	1.94	1.05	0.92	0.92	1.05	1.05	99	63	71	42	116	56
Abcc3	chr10	-	81879487	81938192	1.194	0.835117	1.44167	1.58333	1.3	233.167	244.333	222	1.43	1.66	1.66	1.29	1.33	1.28	178	243	312	143	357	166
Lnp	chr3	-	67901785	67962502	1.19397	0.570783	47.3733	50.3933	44.3533	2323.67	2333.67	2313.67	49.53	48.73	52.92	41.25	47.35	44.46	1852	2150	2999	1380	3823	1738
Nudt1	chr12	-	18384330	18387638	1.1937	0.935235	3.61667	4.03667	3.19667	97.6667	108.333	87	4	3.51	4.6	4.11	2.46	3.02	86	89	150	79	114	68
Dohh	chr7	-	11358019	11362757	1.19364	0.597562	26.7283	30.2167	23.24	1276.5	1348.67	1204.33	37.94	32.54	20.17	23.12	23.4	23.2	1436	1453	1157	783	1912	918
Gng3	chr1	-	231972086	231973852	1.19361	0.573846	224.117	249.907	198.327	8188.33	8708.67	7668	288.38	241.52	219.82	212	186.84	196.14	8312	8213	9601	5467	11627	5910
Thumpd2	chr6	-	3710777	3762198	1.19345	0.892579	2.22333	2.44	2.00667	149.833	149.333	150.333	2.56	2.22	2.54	1.55	2.7	1.77	127	130	191	69	290	92
Acn9	chr4	+	32404589	32421681	1.1933	0.88505	14.1	14.9933	13.2067	155.333	156	154.667	14.93	13.57	16.48	12.95	14.33	12.34	125	134	209	97	259	108
Ppp1r11	chr20	+	4131645	4135152	1.19316	0.58933	58.385	65.1167	51.6533	2952.5	3112	2793	72.15	68.77	54.43	52.84	51.68	50.44	2857	3213	3266	1872	4419	2088
Rfxank	chr16	+	20879467	20886951	1.19306	0.809194	5.84167	6.47	5.21333	262.167	263	261.333	7.73	6.45	5.23	4.75	6.72	4.17	262	258	269	144	492	148
Tma16	chr16	+	24862481	24878385	1.193	0.867761	4.17833	4.37667	3.98	122.667	125.667	119.667	4.42	4.26	4.45	4.61	3.26	4.07	103	117	157	96	164	99
Fam18b2	chr10	+	49077748	49089026	1.19291	0.603252	12.4867	13.23	11.7433	668.167	664	672.333	14.57	13.19	11.93	11.39	12.31	11.53	602	643	747	421	1098	498
Ggt5	chr20	-	16178488	16191043	1.19279	0.693235	16.11	18.09	14.13	633.333	685.667	581	18.01	18.11	18.15	13.92	12.98	15.49	554	657	846	383	862	498
Osgepl1	chr9	-	52748479	52762415	1.19244	0.608415	14.2567	15.0767	13.4367	828	830	826	15.84	14.82	14.57	14.8	13.68	11.83	712	786	992	595	1327	556
Grm7	chr4	+	205768625	206680107	1.19241	0.595898	22.83	25.18	20.48	2549.17	2675.33	2423	22.37	26.66	26.51	19.88	21.46	20.1	1910	2686	3430	1519	3956	1794
Brca1	chr10	-	89193680	89252502	1.19234	0.74393	2.32333	2.48333	2.16333	421.5	437.333	405.667	2.34	2.1	3.01	2.08	2	2.41	327	346	639	260	605	352
Rala	chr17	+	47770966	47784077	1.19231	0.598402	46.815	49.46	44.17	1075.83	1096.33	1055.33	50.13	42.25	56	42.84	41.18	48.49	892	887	1510	682	1582	902
LOC365238	chr1	-	95881454	95885255	1.19199	1	0.478333	0.523333	0.433333	38.8333	40	37.6667	0.44	0.58	0.55	0.4	0.47	0.43	27	42	51	22	63	28
Pot1	chr4	-	51664672	51719555	1.19185	0.670307	5.03667	5.37	4.70333	446.167	444.333	448	5.69	5.03	5.39	4.33	5.25	4.53	383	400	550	261	764	319
Sigmar1	chr5	-	62645891	62648664	1.1918	0.581238	108.67	121.733	95.6067	5410	5673	5147	136.55	130.55	98.1	98.1	101.87	86.85	5291	5968	5760	3401	8522	3518
Cyp39a1	chr9	-	18681949	18758013	1.19176	0.922474	0.76	0.8	0.72	75	74.3333	75.6667	1.28	0.52	0.6	0.42	0.59	1.15	102	49	72	30	101	96
Ccdc90b	chr1	+	163647743	163661300	1.19173	0.695874	9.75333	10.4033	9.10333	458.333	470.667	446	8.66	8.5	14.05	8.77	9.57	8.97	306	354	752	277	730	331
Tp53rk	chr3	+	169715189	169718948	1.19128	0.875292	2.305	2.57	2.04	162.167	167.667	156.667	3.21	2.72	1.78	1.89	2.18	2.05	177	177	149	93	259	118
Prrxl1	chr16	+	10789827	10819506	1.19103	0.586701	55.5	62.0333	48.9667	4285.33	4565.67	4005	66.57	58.48	61.05	49.38	48.44	49.08	3998	4143	5556	2653	6281	3081
Hmmr	chr10	-	25712357	25740811	1.19101	0.694124	4.74667	5.01	4.48333	342.5	349	336	4.9	5.17	4.96	5.16	4.08	4.21	277	345	425	261	498	249
Ripk4	chr11	-	41762131	41784396	1.19078	0.981509	0.501667	0.56	0.443333	60	63	57	0.5	0.53	0.65	0.35	0.52	0.46	45	56	88	28	100	43
Zfp867	chr10	-	45564802	45575211	1.19074	0.65192	3.78667	4.05333	3.52	348.333	357.333	339.333	3.24	3.92	5	3.14	3.67	3.75	225	321	526	195	551	272
Lck	chr5	-	151480221	151491490	1.19061	0.971366	1.045	1.16	0.93	67	70.6667	63.3333	0.74	1.59	1.15	0.94	1.02	0.83	36	91	85	41	107	42
Dazap1	chr7	-	12460097	12480849	1.19059	0.687157	8.94	10.0433	7.83667	443.333	475	411.667	9.77	10.46	9.9	7.51	7.83	8.17	375	474	576	258	649	328
Zfp575	chr1	-	82707389	82709496	1.19028	1	0.278333	0.32	0.236667	9.66667	11.3333	8	0.21	0.42	0.33	0.31	0.13	0.27	6	14	14	8	8	8
Tmem150c	chr14	+	11039580	11110144	1.19001	0.590235	49.1067	53.4233	44.79	4400.17	4512.33	4288	53.33	55.29	51.65	42.22	47.53	44.62	3668	4486	5383	2598	7058	3208
Gtf2h5	chr1	+	48280968	48287542	1.18995	0.606089	22.5233	23.7567	21.29	1201.83	1201.67	1202	25.91	22.6	22.76	22.38	21.28	20.21	1073	1104	1428	829	1902	875
Galnt13	chr3	+	45130269	45710883	1.18995	0.580316	46.5817	49.1433	44.02	3292.67	3323.33	3262	48.99	45.97	52.47	44.06	43.05	44.95	2673	2959	4338	2151	5071	2564
Gstm4	chr2	-	230302889	230308113	1.18972	0.648045	26.9317	29.59	24.2733	1331.17	1376	1286.33	35.47	29.72	23.58	25.84	24.33	22.65	1378	1362	1388	898	2041	920
Mlh1	chr8	-	118828405	118865314	1.18948	0.763733	6.075	6.52667	5.62333	450.167	463	437.333	5.96	5.82	7.8	5.49	5.81	5.57	336	387	666	277	707	328
Pitpnm2	chr12	+	39678053	39776218	1.18929	0.580382	35.5017	39.5167	31.4867	7299.33	7764.67	6834	38.7	43.44	36.41	26.31	29.58	38.57	6211	8227	8856	3779	10251	6472
Shc2	chr7	+	13117670	13139889	1.18925	0.584802	42.1733	47.14	37.2067	5330.83	5587.33	5074.33	48.66	51.71	41.05	36.22	40.29	35.11	4745	5950	6067	3160	8483	3580
Qrsl1	chr20	-	50498407	50523506	1.1892	0.851254	3.73667	4.03	3.44333	233.5	235.667	231.333	4.43	4.18	3.48	3.05	3.62	3.66	214	238	255	132	377	185
Catsperd	chr9	-	9387388	9424456	1.18915	0.934582	1.41167	1.52667	1.29667	106.667	111	102.333	1.51	1.51	1.56	1.31	1.2	1.38	89	105	139	69	153	85
Upf3b	chrX	-	123849755	123867683	1.18899	0.652419	10.0167	10.63	9.40333	765.833	762.333	769.333	12.09	9.25	10.55	8.29	9.97	9.95	709	640	938	435	1263	610
Eid3	chr7	-	27095850	27097174	1.18878	0.822667	6.74	7.25667	6.22333	294.167	310.667	277.667	7.23	3.5	11.04	4.11	5.57	8.99	240	137	555	122	399	312
Sae1	chr1	-	79530175	79585932	1.1885	0.594432	78.455	86.3467	70.5633	4710.83	4900.67	4521	100.71	84.79	73.54	71.96	69.63	70.1	4743	4711	5248	3032	7080	3451
Pcbp4	chr8	+	114519757	114529992	1.18839	0.585777	88.3683	98.5533	78.1833	5672.17	5957	5387.33	113.69	102.38	79.59	81.62	79.24	73.69	5722	6079	6070	3675	8610	3877
Gtpbp8	chr11	+	65019537	65029485	1.18832	0.852625	5.85333	6.18667	5.52	225.333	229	221.667	6.22	5.83	6.51	6.09	5.23	5.24	186	206	295	163	338	164
Stard3nl	chr17	-	55791550	55825467	1.18816	0.603252	58.2683	61.6667	54.87	2372.67	2390.67	2354.67	63.88	61.07	60.05	55.91	53.74	54.96	2019	2277	2876	1581	3667	1816
Dpyd	chr2	+	239874415	240744042	1.18812	0.605646	15.5767	16.5867	14.5667	2116.5	2125.33	2107.67	15.29	17.09	17.38	13.68	15.84	14.18	1578	2081	2717	1263	3530	1530
Ptpn9	chr8	+	60228924	60308851	1.18811	0.605646	44.765	48.9367	40.5933	2974.17	3116.33	2832	46.8	47.56	52.45	40.08	39.95	41.75	2399	2876	4074	1838	4421	2237
Map2k1	chr8	-	68840456	69431616	1.18811	0.588367	107.373	116.603	98.1433	7335.33	7580.33	7090.33	116.66	123.89	109.26	96.3	96.45	101.68	6193	7759	8789	4574	11054	5643
Tbcb	chr1	+	92179817	92185666	1.18799	0.961111	2.08833	2.36333	1.81333	69.8333	75.3333	64.3333	3.37	1.91	1.81	1.9	1.56	1.98	91	61	74	46	91	56
Tbck	chr2	+	256292173	256497625	1.18793	0.609641	8.76167	9.27667	8.24667	1730.83	1743.33	1718.33	9	9.05	9.78	7.99	8.4	8.35	1364	1619	2247	1084	2748	1323
RGD1562218	chr19	-	68313471	68327797	1.1879	0.717113	5.39833	5.86	4.93667	708	730	686	5.8	5.66	6.12	5	5.13	4.68	584	672	934	450	1115	493
Pex10	chr5	+	175925857	175931023	1.18767	0.82595	4.49833	4.97	4.02667	254.833	259.667	250	4.9	5.11	4.9	3.5	5	3.58	208	256	315	133	458	159
Slx1b	chr1	-	205093518	205099060	1.1875	0.717113	7.51167	8.36	6.66333	671.5	705.667	637.333	9.32	8.9	6.86	7.13	6.7	6.16	653	736	728	447	1014	451
Hs6st1	chr9	+	42274321	42313302	1.18741	0.601925	32.3433	36.07	28.6167	3350	3601.67	3098.33	36.97	38.63	32.61	29.29	25.31	31.25	3027	3732	4046	2146	4474	2675
Sugt1	chr15	+	65536894	65577747	1.18713	0.597843	62	65.7033	58.2967	2386.17	2385	2387.33	62.91	64.48	69.72	56.4	63.32	55.17	1840	2225	3090	1476	3999	1687
Lsm7	chr7	+	11892677	11895103	1.1871	0.766945	27.6033	30.7467	24.46	431.167	453	409.333	33.47	31.3	27.47	26.63	25.62	21.13	406	448	505	289	671	268
Acly	chr10	-	88185495	88236092	1.18696	0.583856	217.447	239.313	195.58	30390.5	31823.3	28957.7	232.01	244.73	241.2	191.8	199.31	195.63	24993	31104	39373	18486	46356	22031
Avpi1	chr1	-	268818062	268823980	1.18681	0.690573	20.0333	22.5067	17.56	682.833	727.333	638.333	26.69	23.9	16.93	20.09	16.74	15.85	723	764	695	487	979	449
Rce1	chr1	-	226727306	226730406	1.18647	0.777762	7.83	8.73667	6.92333	346.667	367	326.333	11.4	7.81	7	7.23	6.41	7.13	402	325	374	228	488	263
Hmgn5	chr1	+	125589858	125598426	1.18629	1	0.12	0.133333	0.106667	7.83333	7.66667	8	0.18	0.17	0.05	0.07	0.14	0.11	9	10	4	3	15	6
Zfp438	chr17	+	52693425	52814680	1.18619	0.924905	1.28	1.37667	1.18333	122.333	131.333	113.333	1.56	1.21	1.36	1.43	0.77	1.35	122	111	161	100	130	110
Ngfrap1	chrX	-	106309593	106310504	1.18608	0.624453	157.677	172.46	142.893	2616.83	2692.33	2541.33	184.54	158.82	174.02	156.91	157.57	114.2	2345	2381	3351	1784	4323	1517
Psmb10	chr19	-	48776575	48779058	1.186	0.687153	28.2433	31.6	24.8867	903.333	949.667	857	33.61	34.36	26.83	26.49	26.54	21.63	834	1006	1009	588	1422	561
Dlgap5	chr15	-	28108228	28138753	1.18579	0.87785	2.05	2.19667	1.90333	182	186.333	177.667	1.88	2.39	2.32	1.82	1.9	1.99	128	192	239	111	280	142
Mrpl49	chr1	-	228352772	228355543	1.18559	0.672068	76.3617	83.3667	69.3567	1202.5	1261	1144	93.36	81.04	75.7	77.61	62.58	67.88	1163	1191	1429	865	1683	884
Cmpk1	chr5	-	137551828	137578247	1.18548	0.592398	77.0867	81.02	73.1533	4651.67	4650.67	4652.67	78.13	76.05	88.88	68.42	75.02	76.02	3603	4138	6211	2823	7470	3665
Mon1b	chr19	+	56763615	56770441	1.18545	0.675902	13.1067	14.69	11.5233	840.333	886.333	794.333	17.5	15.07	11.5	11.94	11.58	11.05	883	897	879	539	1261	583
Acap1	chr10	-	56237419	56251565	1.18537	1	0.326667	0.376667	0.276667	24.5	27	22	0.57	0.29	0.27	0.22	0.22	0.39	35	21	25	12	29	25
Mrps35	chr4	+	245584690	245615196	1.18536	0.662961	20.8733	22.5567	19.19	1488.67	1534.33	1443	27.34	18.17	22.16	21.36	18.41	17.8	1528	1198	1877	1068	2221	1040
Hdac11	chr4	-	187747330	187764590	1.18532	0.631025	25.0383	27.9333	22.1433	2010.33	2098.33	1922.33	32.76	29.09	21.95	22.8	23.27	20.36	2055	2153	2087	1280	3152	1335
Scn4a	chr10	-	94256236	94305849	1.18526	0.748039	2.23167	2.48333	1.98	505.167	529.333	481	2.66	2.33	2.46	1.68	2.11	2.15	463	477	648	261	791	391
Cbx8	chr10	-	107762003	107764441	1.1852	0.875292	3.63333	4.01333	3.25333	159.833	165.333	154.333	4.39	4.07	3.58	2.34	3.41	4.01	149	163	184	71	250	142
RGD1306001	chr7	-	126398401	126402228	1.18514	0.900322	4.94833	5.47	4.42667	146.333	150.333	142.333	5.54	6.52	4.35	4.52	5.01	3.75	126	175	150	92	246	89
Csgalnact1	chr16	+	22868381	22962538	1.18508	0.648045	22.6533	24.29	21.0167	1693.5	1733.33	1653.67	24.21	23.91	24.75	20.76	20.67	21.62	1400	1631	2169	1074	2580	1307
Rufy3	chr14	-	20980419	21038332	1.18505	0.592398	259.408	274.323	244.493	15628.3	15804.7	15452	281.26	258.4	283.31	254.14	237.32	242.02	13133	14235	20046	10617	23925	11814
Grina	chr7	+	117290445	117293619	1.18496	0.593427	406.998	458.64	355.357	22766.8	24365.3	21168.3	516.6	498.71	360.61	383.95	339.54	342.58	22866	26043	24187	15205	32448	15852
Best1	chr1	-	232981480	232998041	1.18492	1	0.176667	0.203333	0.15	12.5	13.3333	11.6667	0.12	0.19	0.3	0.09	0.21	0.15	6	11	23	4	23	8
Abca7	chr7	-	12912237	12930983	1.1849	0.594432	39.7933	43.9933	35.5933	8285	8707	7863	45.86	45.35	40.77	33.77	35.02	37.99	7433	8673	10015	4898	12254	6437
Lrrc29	chr19	-	48132504	48147429	1.18489	1	0.506667	0.58	0.433333	37.5	38.3333	36.6667	0.97	0.43	0.34	0.31	0.53	0.46	56	29	30	16	66	28
Scamp4	chr7	-	12137245	12149666	1.18486	0.671438	19.325	21.6833	16.9667	1049.17	1104	994.333	27.47	22.36	15.22	18.35	16.91	15.64	1183	1136	993	707	1572	704
Ankrd42	chr1	-	163663266	163705736	1.18475	0.693364	10.9283	11.7933	10.0633	970	1001.33	938.667	12.43	11.32	11.63	10.26	9.6	10.33	860	924	1220	635	1434	747
Fance	chr20	+	10095447	10106503	1.18463	0.765063	4.57167	5.13333	4.01	265.167	288	242.333	5.73	5.04	4.63	4.64	3.46	3.93	265	275	324	192	345	190
Hspbp1	chr1	-	75779797	75803045	1.1845	0.615198	54.045	60.51	47.58	2458	2597	2319	70.07	65.27	46.19	50.48	46.9	45.36	2515	2764	2512	1621	3634	1702
Stim1	chr1	+	173562502	173722020	1.1845	0.625961	20.785	23.0833	18.4867	2532.17	2666	2398.33	26.44	23.61	19.2	18.14	17.76	19.56	2536	2672	2790	1557	3677	1961
Zfp13	chr10	-	12729940	12738081	1.1845	0.878764	2.055	2.27333	1.83667	142.5	146.333	138.667	2.69	2.07	2.06	1.73	2.1	1.68	143	130	166	82	241	93
Rps9	chr1	-	63010583	63013972	1.18442	1	1.71833	1.94667	1.49	38.8333	42	35.6667	3.39	1	1.45	1.62	1.2	1.65	63	22	41	27	48	32
Fcho1	chr16	-	19995969	20013245	1.18436	0.716595	5.50833	6.18667	4.83	564	598.667	529.333	7.55	5.64	5.37	4.52	4.74	5.23	607	535	654	325	823	440
Acat3	chr1	-	51757961	51776935	1.18432	0.650641	28.3683	30.75	25.9867	1828.83	1865.67	1792	31.73	33.1	27.42	27.32	27.39	23.25	1581	1946	2070	1218	2947	1211
RGD1311122	chr14	+	44233183	44276794	1.18414	0.624453	83.095	88.6067	77.5833	2819.5	2830	2809	95.96	86.1	83.76	77.7	81.21	73.84	2511	2658	3321	1819	4588	2020
RGD1305627	chr6	-	145557250	145559154	1.18411	1	0.175	0.2	0.15	7.66667	8.66667	6.66667	0.06	0.16	0.38	0.14	0.16	0.15	2	6	18	4	11	5
Dnajc2	chr4	+	9884085	9909844	1.18409	0.670107	19.7683	21.0667	18.47	1298	1339	1257	21.27	19.55	22.38	19.77	16.63	19.01	1092	1184	1741	908	1843	1020
Bank1	chr2	-	259830425	260099770	1.18405	1	0.296667	0.316667	0.276667	29.1667	31	27.3333	0.31	0.26	0.38	0.26	0.2	0.37	24	24	45	18	34	30
Mdfi	chr9	+	14090319	14108948	1.18392	1	0.211667	0.246667	0.176667	9.5	11.3333	7.66667	0.42	0.17	0.15	0.28	0.06	0.19	17	8	9	10	5	8
Rrm2b	chr7	-	76865856	76898097	1.18384	0.714	19.78	21.0667	18.4933	688.667	710.333	667	18.55	22.29	22.36	19.37	16.92	19.19	502	712	917	469	989	543
Tlr4	chr5	+	86690670	86704302	1.18381	0.645148	4.63667	4.93	4.34333	508.833	519.333	498.333	4.26	4.74	5.79	4.17	4.37	4.49	356	468	734	312	790	393
RGD1307443	chr17	-	44033616	44094176	1.18369	0.599288	65.3167	71.5367	59.0967	8595	8975.33	8214.67	71.48	74.09	69.04	59.29	58.15	59.85	7304	8932	10690	5421	12830	6393
Tusc3	chr16	+	55949792	56097482	1.18357	0.61156	85.4783	91.9333	79.0233	4146.5	4239.33	4053.67	81.52	99.92	94.36	77.63	81.95	77.49	3028	4379	5311	2580	6572	3009
Cited4	chr5	+	143379104	143379995	1.18351	0.785967	1.34833	1.59333	1.10333	37.1667	41.6667	32.6667	2.37	1.29	1.12	0.95	0.95	1.41	53	34	38	19	46	33
Rnasel	chr13	+	76158773	76166018	1.18349	0.728683	8.535	9.15333	7.91667	687.833	701.333	674.333	8.29	10.18	8.99	7.15	7.96	8.64	514	745	845	397	1066	560
Fxr1	chr2	-	140165289	140213146	1.18349	0.62848	18.19	19.1133	17.2667	1234.17	1217.67	1250.67	21.88	16.76	18.7	18.06	18.38	15.36	1142	1032	1479	843	2071	838
Atg16l1	chr9	+	94599373	94634547	1.18349	0.631536	28.29	30.9367	25.6433	2674.83	2788.67	2561	32.16	30.27	30.38	25.9	25.23	25.8	2362	2623	3381	1702	4000	1981
Cdr2	chr1	-	197815830	197840738	1.18341	0.633265	35.8967	38.98	32.8133	2717.17	2832.67	2601.67	39.78	35.75	41.41	34.37	31.59	32.48	2336	2477	3685	1806	4005	1994
Mfsd7	chr14	+	2309476	2317928	1.18333	0.956253	0.985	1.10667	0.863333	88.8333	89	88.6667	1.48	1.06	0.78	0.7	1.15	0.74	101	85	81	43	170	53
Psmg2	chr18	+	62579990	62594563	1.1833	0.711007	24.62	26.2733	22.9667	835.333	857.667	813	27.14	24.83	26.85	24.47	21.29	23.14	719	776	1078	580	1218	641
Prokr2	chr3	-	131503826	131511943	1.18327	0.816004	7.94667	8.70667	7.18667	330.667	341.667	319.667	8.09	9.32	8.71	6.16	7.72	7.68	257	349	419	175	529	255
Egln2	chr1	-	85180394	85188174	1.18318	0.609641	49.785	55.99	43.58	3104	3322.67	2885.33	65.89	59.34	42.74	46.46	40.03	44.25	3273	3478	3217	2065	4293	2298
Psip1	chr5	-	105568811	105600711	1.18315	0.599479	28.4033	29.9367	26.87	2312.33	2337.67	2287	31.18	27.68	30.95	29.75	25.62	25.24	1975	2068	2970	1686	3504	1671
Uqcrq	chr10	-	38561411	38564698	1.18311	0.636765	53.605	57.8833	49.3267	2548.33	2593.67	2503	71.21	54.72	47.72	53.83	48.69	45.46	2663	2414	2704	1801	3931	1777
Pspn	chr9	+	9045406	9045964	1.18299	1	2.08833	2.37	1.80667	32.3333	33.6667	31	2.72	2.31	2.08	1.71	2.25	1.46	32	32	37	18	57	18
Mtch1	chr20	-	9177063	9200859	1.18299	0.598671	151.567	171.09	132.043	8510	9132.33	7887.67	193.5	181.33	138.44	146.04	126.59	123.5	8589	9496	9312	5800	12132	5731
Apbb3	chr18	-	29202944	29210069	1.18295	0.631025	42.1633	46.86	37.4667	2710.17	2838	2582.33	54.92	45.62	40.04	38.39	38.11	35.9	2760	2705	3049	1726	4135	1886
Aldh8a1	chr1	+	18065379	18084260	1.18288	1	0.62	0.686667	0.553333	28.3333	30.6667	26	0.51	1.18	0.37	0.57	0.4	0.69	19	52	21	19	32	27
Gpatch4	chr2	+	206818279	206827064	1.18286	0.876876	3.40667	3.63333	3.18	197.333	205.667	189	4.4	3.17	3.33	4.01	2.46	3.07	206	175	236	168	249	150
Dsc2	chr18	-	11625847	11658036	1.18278	0.99543	0.291667	0.31	0.273333	41	40	42	0.46	0.24	0.23	0.32	0.3	0.2	50	31	39	31	72	23
Rxrb	chr20	+	5902519	5908467	1.18253	0.675651	10.4583	11.77	9.14667	812.667	866.667	758.667	14.83	11.49	8.99	10.02	8.61	8.81	918	839	843	555	1151	570
Zc3h15	chr3	+	77550919	77570544	1.18252	0.668062	12.4967	13.1533	11.84	803.167	813.667	792.667	14.04	11.72	13.7	12.82	10.92	11.78	705	694	1042	576	1184	618
Ciapin1	chr19	+	10591816	10604728	1.18246	0.635011	48.195	53.4933	42.8967	2722.17	2846.33	2598	67.13	48.01	45.34	46.66	43.28	38.75	2978	2513	3048	1852	4145	1797
Crb2	chr3	+	27274066	27294580	1.18242	1	0.213333	0.246667	0.18	23.1667	27.6667	18.6667	0.34	0.25	0.15	0.31	0.06	0.17	33	28	22	27	12	17
Tyw5	chr9	-	63883690	63901784	1.18232	0.826957	5.965	6.29	5.64	286.167	287.667	284.667	5.68	6.59	6.6	5.38	5.69	5.85	209	286	368	177	452	225
Sgsm1	chr12	+	51103675	51169362	1.18229	0.6258	19.7317	21.98	17.4833	3233.83	3418	3049.67	23.97	21.45	20.52	17.5	17.51	17.44	3058	3229	3967	1998	4825	2326
Chmp2a	chr1	+	66352555	66354940	1.18209	0.648905	73.5133	80.7233	66.3033	2165.67	2252	2079.33	88.25	76.32	77.6	67.8	67.77	63.34	2015	2056	2685	1385	3341	1512
Dhrs11	chr10	-	72050901	72060234	1.18199	0.827773	6.45	7.14	5.76	289.333	302.333	276.333	7.7	7.83	5.89	5.99	5.81	5.48	270	324	313	188	440	201
Fam110c	chr6	+	58647800	58654058	1.18182	1	0.336667	0.37	0.303333	31.6667	34.3333	29	0.47	0.34	0.3	0.33	0.2	0.38	37	31	35	23	33	31
RGD1563348	chr3	-	78591030	78592541	1.18178	0.874028	9.65	10.5367	8.76333	204.333	208.667	200	13.26	9.44	8.91	9.27	9.2	7.82	219	184	223	137	328	135
Rad18	chr4	-	207837222	207920060	1.18171	0.72462	8.19	8.65667	7.72333	451.833	456.333	447.333	9.01	7.73	9.23	7.71	7.56	7.9	384	389	596	294	696	352
Ankmy2	chr6	+	65262213	65303138	1.1817	0.641218	37.2083	40.0067	34.41	2675.83	2756.67	2595	38.55	39.85	41.62	36.2	33.63	33.4	2145	2616	3509	1802	4040	1943
B3gntl1	chr10	-	110384839	110443571	1.18168	0.95755	1.86833	2.08333	1.65333	90.3333	95.3333	85.3333	2.29	2.01	1.95	2.17	1.77	1.02	86	89	111	73	143	40
Creb1	chr9	-	71282730	71345853	1.18149	0.879507	4.38167	4.60333	4.16	156.833	157	156.667	5.32	4.06	4.43	4.15	3.92	4.41	149	134	188	104	237	129
Chmp5	chr5	+	61798642	61815785	1.1813	0.608415	75.06	79.2867	70.8333	3233.67	3262.67	3204.67	74.75	77.02	86.09	72.11	71.41	68.98	2471	3004	4313	2133	5097	2384
Ubtd1	chr1	+	268681819	268733008	1.18121	0.675902	11.0683	12.48	9.65667	650.833	691.667	610	13.64	14.87	8.93	9.78	9.54	9.65	633	814	628	406	956	468
Prpf31	chr1	-	63143068	63154743	1.18116	0.688589	16.4583	17.87	15.0467	1273.5	1313	1234	18.85	17.19	17.57	15.73	15.26	14.15	1129	1215	1595	843	1973	886
Fis1	chr12	-	24760051	24774734	1.18115	0.64003	90.5133	100.617	80.41	2707.17	2844.33	2570	124.14	96.54	81.17	84.08	77.86	79.29	2934	2692	2907	1778	3973	1959
Sowahd	chrX	+	123806187	123807816	1.18098	1	0.728333	0.813333	0.643333	39.1667	43	35.3333	0.51	0.85	1.08	0.66	0.61	0.66	21	41	67	24	54	28
Gemin2	chr6	+	89634623	89648254	1.18083	0.829234	6.745	7.09	6.4	289.667	289.667	289.667	7.42	6.5	7.35	6.68	6.43	6.09	246	254	369	198	460	211
Vwa9	chr8	+	70145691	70170130	1.18068	0.672068	26.8767	29.0733	24.68	1576.83	1612.33	1541.33	32.06	28.12	27.04	26.78	25.29	21.97	1460	1511	1866	1091	2487	1046
Mrpl55	chr10	+	45308880	45312028	1.18038	0.730028	25.3583	27.6967	23.02	776	783.667	768.333	33.45	26.81	22.83	21.52	25.84	21.7	789	746	816	454	1316	535
Nagpa	chr10	+	9342962	9351287	1.1803	0.856327	2.10333	2.35333	1.85333	143.333	148.667	138	2.66	2.88	1.52	1.55	1.96	2.05	142	181	123	74	226	114
Fam86a	chr10	+	9300229	9310291	1.18029	0.969029	1.32	1.47333	1.16667	71.8333	75	68.6667	1.42	1.69	1.31	0.99	1.29	1.22	59	83	83	37	116	53
Rab9b	chrX	-	107414930	107426468	1.18024	0.601925	60.47	62.9767	57.9633	7614.83	7563	7666.67	58.38	61.53	69.02	57.63	58.99	57.27	5623	6992	10074	4966	12267	5767
Znhit1	chr12	+	24738427	24744701	1.18015	0.769389	13.5933	15.0833	12.1033	396.333	412.333	380.333	14.24	16.87	14.14	10.6	13.38	12.33	317	443	477	211	643	287
Uba2	chr1	-	91155238	91179050	1.18008	0.727051	2.19833	2.16667	2.23	169.333	156.333	182.333	1.83	2.44	2.23	2.35	2.52	1.82	106	167	196	122	315	110
RGD1308114	chr17	+	48046993	49097298	1.17998	0.91217	2.92	3.09667	2.74333	144.667	148	141.333	4.03	2.81	2.45	3.2	2.19	2.84	162	133	149	115	190	119
Fdft1	chr15	-	50104042	50132096	1.1799	0.610662	110.733	118.467	103	11403.3	11564	11242.7	112.6	122.97	119.83	101.73	107.19	100.08	8893	11458	14341	7188	18277	8263
Ubxn1	chr1	+	232005791	232009471	1.17981	0.657543	76.2	85.05	67.35	2139.5	2259	2020	103.78	82.35	69.02	78.25	66.23	57.57	2302	2155	2320	1553	3172	1335
Rps6ka6	chrX	-	82611372	82710712	1.17978	0.734568	5.67	6	5.34	472	475.667	468.333	5.99	5.75	6.26	5.32	5.36	5.34	384	435	608	305	742	358
Ppapdc3	chr3	+	16467145	16481235	1.17974	0.786912	5.73333	6.42667	5.04	351.167	374.667	327.667	7.9	6.92	4.46	5.51	4.48	5.13	389	402	333	243	476	264
Glra4	chrX	-	107306116	107326637	1.17966	1	0.28	0.316667	0.243333	13	13.3333	12.6667	0.31	0.39	0.25	0.19	0.32	0.22	11	16	13	6	24	8
Tysnd1	chr20	+	33110493	33116211	1.17963	0.668509	6.08667	6.97	5.20333	451.5	480.333	422.667	8.47	7.21	5.23	4.4	5.62	5.59	490	492	459	228	702	338
Slc4a11	chr3	-	129722370	129734676	1.17947	0.738447	7.51333	8.32667	6.7	711.5	759.667	663.333	8.39	7.39	9.2	6.33	6.33	7.44	616	640	1023	416	1003	571
Tmem208	chr19	+	48147514	48150214	1.17946	0.725313	33.5933	37.3367	29.85	847.667	888.667	806.667	46.75	33.78	31.48	33.11	29.89	26.55	928	791	947	588	1281	551
Dsn1	chr3	+	158598784	158611011	1.17923	0.969029	1.01333	1.07333	0.953333	62.3333	65	59.6667	1.24	0.81	1.17	0.91	0.71	1.24	61	47	87	40	75	64
Aplp1	chr1	-	90053390	90063107	1.17916	0.631025	72.3517	81.06	63.6433	4726.33	5002.67	4450	97.66	82.76	62.76	69.98	62.2	58.75	5047	5046	4915	3236	6940	3174
RGD1561149	chr5	-	151138849	151147606	1.17909	0.654213	13.0533	14.5133	11.5933	2141.33	2264.67	2018	16.76	14.39	12.39	11.58	10.94	12.26	2169	2196	2429	1340	3056	1658
Pih1d1	chr1	+	102217680	102221753	1.17909	0.788176	10.5617	11.5867	9.53667	433	453	413	10.42	14.24	10.1	9.86	9.29	9.46	333	537	489	282	641	316
Sass6	chr2	-	237565447	237588679	1.17899	0.981958	0.746667	0.796667	0.696667	52.6667	52.3333	53	0.89	0.74	0.76	0.66	0.76	0.67	48	47	62	32	89	38
Mc4r	chr18	-	61799166	61801053	1.17894	1	0.806667	0.876667	0.736667	50.8333	51.6667	50	0.8	0.91	0.92	0.59	0.85	0.77	38	51	66	25	87	38
Clip4	chr6	-	33101206	33183386	1.17884	0.672068	24.8767	26.4733	23.28	1734.5	1753.67	1715.33	24.55	27.42	27.45	24.23	24.24	21.37	1311	1728	2222	1158	2795	1193
Usp20	chr3	+	15181259	15214732	1.17884	0.621962	56.02	61.86	50.18	8980.67	9358	8603.33	71.96	63.53	50.09	52.79	49.78	47.97	9067	9444	9563	5951	13541	6318
Zfyve28	chr14	+	82412194	82497078	1.17863	0.650687	18.4467	20.49	16.4033	2355.5	2478.67	2232.33	21.93	21.04	18.5	15	16.31	17.9	2180	2468	2788	1334	3502	1861
Gng10	chr5	+	80325898	80332791	1.17862	0.670107	53.19	56.62	49.76	1851.33	1869.33	1833.33	59.44	52.62	57.8	50.1	50.81	48.37	1594	1665	2349	1202	2942	1356
Zfp772	chr1	+	71250473	71256311	1.17858	0.711656	16.0817	17.3233	14.84	1051.33	1048	1054.67	17.56	17.96	16.45	14.46	17.7	12.36	867	1046	1231	639	1887	638
Accs	chr3	-	89443412	89457535	1.17857	0.872113	3.67	3.97	3.37	227.667	235	220.333	3.92	3.47	4.52	3.63	3.53	2.95	186	194	325	154	361	146
Pex16	chr3	+	87986605	87996038	1.17846	0.768144	13.3033	14.8267	11.78	508.833	533.667	484	16.51	16.32	11.65	12.04	11.94	11.36	495	577	529	323	773	356
Bpnt1	chr13	+	107941117	107965561	1.17842	0.631025	82.5367	88.1033	76.97	5181.17	5281.33	5081	81.64	91.57	91.1	81.07	77.31	72.53	3947	5223	6674	3507	8070	3666
RGD1307100	chr2	+	143374909	143380387	1.17812	0.609641	44.41	47.3733	41.4467	2188.67	2232.33	2145	38.32	48.86	54.94	36.52	42.85	44.97	1432	2154	3111	1221	3457	1757
Gjd4	chr17	-	64070841	64073410	1.17811	1	0.128333	0.153333	0.103333	4.16667	5	3.33333	0.15	0.16	0.15	0.08	0.05	0.18	4	5	6	2	3	5
Pla2r1	chr3	-	51596536	51728234	1.17802	0.954284	0.556667	0.596667	0.516667	103.167	101.667	104.667	0.67	0.56	0.56	0.46	0.62	0.47	94	93	118	57	188	69
Spry3	chr12	+	20929735	20931768	1.17778	0.938364	2.38	2.65	2.11	88	95	81	2.31	3.07	2.57	2.08	1.87	2.38	67	105	113	54	117	72
Slc2a2	chr2	+	134112979	134144420	1.1777	1	0.186667	0.206667	0.166667	15	15.6667	14.3333	0.24	0.19	0.19	0.11	0.17	0.22	15	14	18	6	23	14
Pafah1b3	chr1	-	83427895	83430421	1.17766	0.76207	19.065	21.3733	16.7567	486.167	510	462.333	25.27	23.95	14.9	16.4	16.98	16.89	508	568	454	295	737	355
Esyt1	chr7	-	2897632	2914841	1.17763	0.619663	152.885	169.087	136.683	18334.3	19170	17498.7	177.31	177.27	152.68	137.66	140.09	132.3	16505	19468	21537	11465	28156	12875
Tmem35	chrX	+	105015270	105038197	1.17747	0.633718	86.2167	91.9833	80.45	5470.67	5540	5401.33	91.48	88.61	95.86	79.48	82.97	78.9	4455	5091	7074	3463	8724	4017
Aptx	chr5	-	61522035	61542988	1.17745	0.791655	10.3583	11.2233	9.49333	469.333	484.333	454.333	12.65	9.81	11.21	9.79	9.3	9.39	446	408	599	309	708	346
Zbtb37	chr13	-	83731914	83747221	1.17728	0.917368	2.685	2.87333	2.49667	157.5	164.333	150.667	2.3	2.27	4.05	2.42	2.44	2.63	102	119	272	96	234	122
Rgl2	chr20	-	7517121	7524877	1.17719	0.746035	5.155	5.78	4.53	476.5	489.667	463.333	7.49	5.53	4.32	4.27	5.28	4.04	535	466	468	273	815	302
RGD1308923	chr5	+	176107841	176114290	1.1771	0.749712	14.345	16.04	12.65	581.667	609.667	553.667	18.97	16.13	13.02	12.59	13.16	12.2	601	603	625	357	900	404
Pla2g6	chr7	-	120512621	120552754	1.17703	0.662961	23.4383	26.13	20.7467	2392.33	2487	2297.67	31.79	26.99	19.61	22.32	22.04	17.88	2541	2545	2375	1596	3803	1494
L3mbtl2	chr7	+	122871438	122892516	1.17701	0.664672	22.67	25.0233	20.3167	2470.67	2577	2364.33	26.4	25.86	22.81	21.01	21	18.94	2231	2579	2921	1589	3831	1673
Ncaph2	chr7	+	130011951	130027605	1.17699	0.664672	36.4683	40.52	32.4167	2402.83	2507	2298.67	48.92	39.92	32.72	34.71	33.28	29.26	2527	2433	2561	1604	3712	1580
Unc5d	chr16	+	66680943	67223972	1.17683	0.929236	1.345	1.46	1.23	137.333	142	132.667	1.12	1.37	1.89	1.01	1.37	1.31	85	123	218	69	225	104
Fbxo41	chr4	-	181832758	181861649	1.17676	0.701585	4.77833	5.36667	4.19	674.333	718.667	630	6.7	4.93	4.47	4.01	3.93	4.63	749	650	757	401	948	541
Xylb	chr8	+	127250936	127283705	1.17666	0.755417	6.48667	7.12667	5.84667	686.333	714	658.667	7.74	6.83	6.81	5.45	5.9	6.19	635	661	846	400	1045	531
Ric8a	chr1	+	220531948	220538536	1.17651	0.642043	69.8367	77.65	62.0233	5681.5	5992.67	5370.33	83.72	79.15	70.08	66.98	62.37	56.72	5313	5926	6739	3803	8545	3763
Odf2l	chr2	+	269522749	269560128	1.17642	0.704563	4.825	5.14	4.51	376.667	385	368.333	4.68	4.12	6.62	4.13	4.68	4.72	276	287	592	218	596	291
Adrbk1	chr1	-	226406333	226414442	1.17642	0.645148	54.7783	60.3467	49.21	4293.83	4472.33	4115.33	58.96	63.66	58.42	47.97	51.83	47.83	3554	4527	5336	2587	6745	3014
Zfp483	chr5	+	80234454	80247490	1.17641	0.791827	5.05833	5.39667	4.72	462.667	462	463.333	5.18	6.52	4.49	4.76	5.06	4.34	365	542	479	300	770	320
Ndufb9	chr7	+	99411587	99417933	1.17633	0.662412	153.612	169.343	137.88	3094.17	3230	2958.33	197.54	173.57	136.92	149.12	133.41	131.11	3139	3254	3297	2120	4577	2178
Opn4	chr16	-	9268365	9277528	1.176	0.941156	1.5	1.67333	1.32667	109	114.333	103.667	1.78	1.71	1.53	1.21	1.39	1.38	100	113	130	61	169	81
Il21	chr2	-	143573215	143580530	1.17599	1	0.373333	0.406667	0.34	5.16667	5.66667	4.66667	0.37	0.31	0.54	0.51	0.25	0.26	4	4	9	5	6	3
Pfkl	chr20	+	13563779	13585932	1.1759	0.660532	28.6283	31.9033	25.3533	2478.5	2616.33	2340.67	34.92	35.35	25.44	26.18	24.68	25.2	2380	2842	2627	1596	3631	1795
Ubl5	chr8	+	21719386	21721099	1.17581	0.704531	90.67	98.6767	82.6633	1321	1363.67	1278.33	116.3	96.14	83.59	83.35	78.48	86.16	1335	1302	1454	856	1945	1034
Rarres1	chr2	-	184000125	184034596	1.17578	0.650687	101.255	112.2	90.31	4404	4636	4172	102.45	115.63	118.52	95.58	96.77	78.58	3405	4534	5969	2842	6944	2730
RGD620382	chr9	-	15747108	15749858	1.17577	0.990822	2.83	3.16667	2.49333	47.8333	52.6667	43	3.39	3	3.11	2.64	1.88	2.96	46	48	64	32	55	42
Erp29	chr12	+	42486492	42492999	1.17575	0.690155	41.61	46.27	36.95	1453.83	1529.67	1378	53.78	43.2	41.83	38	37.1	35.75	1468	1391	1730	928	2186	1020
LOC690137	chr12	-	40793550	40814131	1.17573	0.814946	7.755	8.54	6.97	395.167	408.333	382	9.74	9.05	6.83	7.41	7.21	6.29	388	425	412	264	620	262
Zfp278	chr14	+	84198496	84229550	1.17571	0.749338	5.66	6.29667	5.02333	692.333	722	662.667	7.11	6.22	5.56	4.72	5.34	5.01	673	695	798	400	1092	496
Fbxw8	chr12	+	45877860	45969762	1.17571	0.690155	8.03333	8.93333	7.13333	1306	1364.67	1247.33	9.52	10.2	7.08	6.49	7.28	7.63	1207	1526	1361	737	1993	1012
Abhd14a	chr8	-	114505677	114513516	1.17558	0.862675	5.18167	5.71	4.65333	238.667	243.333	234	6.71	5.45	4.97	4.56	5.36	4.04	237	227	266	144	409	149
Lgals3	chr15	+	28094344	28106279	1.17553	0.642189	251.633	278.183	225.083	7619.33	7983.33	7255.33	294.92	292.8	246.83	245.36	227.15	202.74	6963	8156	8831	5183	11579	5004
Kirrel3	chr8	+	35722680	36273792	1.17543	0.687153	14.0583	15.6267	12.49	1627.17	1736	1518.33	16.62	15.12	15.14	12.32	11.57	13.58	1508	1619	2081	1000	2267	1288
Slc19a1	chr20	-	14497058	14514760	1.17511	0.84729	3.38	3.74	3.02	260.167	277	243.333	4.31	4.05	2.86	3.28	2.51	3.27	267	296	268	182	336	212
RGD1311847	chr16	-	18944081	18960080	1.17487	0.826892	4.89667	5.36333	4.43	372.333	375	369.667	5.63	5.76	4.7	3.94	5.36	3.99	324	391	410	203	666	240
Atp5s	chr6	+	101507336	101525542	1.17479	0.764577	7.24333	7.63	6.85667	457.667	470.333	445	7.21	7.82	7.86	7.23	5.75	7.59	359	459	593	322	618	395
Impact	chr18	+	4313599	4334411	1.17477	0.62848	49.3183	51.8167	46.82	5381	5355.33	5406.67	49.01	51.34	55.1	44.61	49.22	46.63	4078	5040	6948	3321	8843	4056
Lenep	chr2	-	208141448	208141949	1.17472	0.95828	6.98	7.72	6.24	96.3333	106.667	86	5.37	8.08	9.71	6.52	4.76	7.44	58	103	159	63	111	84
Gnl3l	chrX	-	20785115	20818062	1.17471	0.651577	87.365	93.5933	81.1367	5083	5190.67	4975.33	90.65	96.67	93.46	82.65	80.77	79.99	4076	5128	6368	3325	7841	3760
Slc9a3r2	chr10	-	13820310	13830824	1.17469	0.664672	32.435	36.0567	28.8133	2191.67	2293.33	2090	40.43	37.39	30.35	29.98	29.73	26.73	2131	2325	2424	1414	3383	1473
Tmem181	chr1	+	48465874	48505761	1.17468	0.655682	73.1083	78.5767	67.64	4405.5	4504.33	4306.67	71.66	80.8	83.27	67.53	70.35	65.04	3303	4394	5816	2785	7001	3134
Rrh	chr2	+	74674146	74686297	1.17467	1	0.568333	0.623333	0.513333	19.8333	19.6667	20	1.12	0.37	0.38	0.24	0.54	0.76	31	12	16	6	32	22
Tasp1	chr3	-	139347885	139579995	1.17451	0.829234	5.91167	6.26333	5.56	369.167	368.667	369.667	6.32	6.43	6.04	5.8	5.89	4.99	303	364	439	249	610	250
Ypel4	chr3	+	78641342	78659864	1.1745	0.797417	9.09167	10.0433	8.14	458.167	489.667	426.667	10.67	8.96	10.5	8.68	7.32	8.42	422	418	629	307	625	348
Dph2	chr5	-	140512447	140515407	1.17441	0.850926	3.99667	4.43	3.56333	275.667	289	262.333	5.85	3.23	4.21	3.74	3.55	3.4	316	206	345	181	414	192
Epha10	chr5	+	146646303	146678719	1.17402	0.908364	0.75	0.826667	0.673333	91.8333	96.3333	87.3333	0.72	0.97	0.79	0.73	0.7	0.59	68	108	113	62	142	58
[truncated: 11,155 more rows]
