# Supplementary material for: Subgroup-Elimination Transcriptomics Identifies Signaling Proteins that Define Subclasses of TRPV1-Positive Neurons and a Novel Paracrine Circuit
Source: PLoS One. 2014 Dec 31;9(12):e115731. doi: 10.1371/journal.pone.0115731 (PMC4281118; doi:10.1371/journal.pone.0115731)
Supplement: S4 Table — Genes identified with differential expression using RNA-Seq after removal of TRPV1(+) neurons with RTX treatment (Benjamini and Hochberg adjusted p-value <0.05). (XLSX) [file pone.0115731.s006.xlsx]

## Sheet: Table_S3
Symbol	Chr	Strand	Start	End	FC.Seq	padj.Seq	RPKM.Average	RPKM.DMSO	RPKM.RTX	RawReads.Average	RawReads.DMSO	RawReads.RTX	RPKM_120726_DMSO	RPKM_120727_DMSO	RPKM_120730_DMSO	RPKM_120726_RTX	RPKM_120727_RTX	RPKM_120730_RTX	RawReads_120726_DMSO	RawReads_120727_DMSO	RawReads_120730_DMSO	RawReads_120726_RTX	RawReads_120727_RTX	RawReads_120730_RTX
Polr2l	chr1	-	220932289	220934297	9.83186	0.00211099	1.145	2.14333	0.146667	13	24	2	2.78	1.81	1.84	0.24	0.2	0	26	20	26	2	4	0
Cartpt	chr2	-	49285118	49287138	8.94188	3.72486e-38	9.865	17.8633	1.86667	254.5	455	54	18.97	18.99	15.63	1.17	1.83	2.6	398	470	497	22	83	57
Iapp	chr4	+	240724563	240729478	7.5353	4.63585e-26	19.5033	34.6233	4.38333	174.667	307	42.3333	25.22	39.25	39.4	1.43	4.09	7.63	177	325	419	9	62	56
Crh	chr2	-	124182919	124184783	7.45991	1.03365e-23	3.76667	6.71	0.823333	139.5	241.333	37.6667	6.28	9.18	4.67	0.41	1.13	0.93	188	324	212	11	73	29
Hal	chr7	+	34391142	34421405	6.72849	6.18829e-13	1.11333	1.96667	0.26	74.6667	131	18.3333	1.73	1.92	2.25	0.06	0.21	0.51	92	120	181	3	24	28
Ptgdr	chr15	-	22066550	22073452	4.97677	1.9806e-13	3.14833	5.29333	1.00333	110.5	180.667	40.3333	3.35	6.44	6.09	0.33	1.26	1.42	90	204	248	8	73	40
Ptgdrl	chr15	-	21966355	22073512	4.87064	2.72877e-16	3.59333	6.01333	1.17333	153.167	250	56.3333	4.02	7.23	6.79	0.48	1.38	1.66	132	280	338	14	98	57
Nos1	chr12	-	46049288	46209569	4.60918	3.2786e-21	1.78333	2.96333	0.603333	253	416.333	89.6667	2.84	3.28	2.77	0.42	0.47	0.92	325	443	481	43	116	110
Slc16a12	chr1	-	260199459	260222109	4.60798	7.39152e-28	8.93667	14.64	3.23333	533.833	856.667	211	13.72	13.85	16.35	2.79	3.4	3.51	643	766	1161	117	344	172
Mrgprd	chr1	+	225355623	225356582	4.36121	3.15488e-31	27.7583	45.63	9.88667	824.833	1328.67	321	48.26	49.86	38.77	8.37	9.27	12.02	1160	1414	1412	180	481	302
Trpv1	chr10	+	59538296	59563441	4.06672	1.40261e-35	64.2717	103.907	24.6367	5750.17	9105.67	2394.67	102.52	102.92	106.28	21.99	24.5	27.42	7274	8616	11427	1396	3754	2034
Mrgprx3	chr1	-	104362403	104387707	3.84499	1.64985e-25	20.8017	32.9833	8.62	849.833	1330	369.667	30.02	31.58	37.35	8.4	7.78	9.68	967	1200	1823	242	541	326
Lmx1a	chr13	+	90560341	90699341	3.84215	3.91447e-11	1.43167	2.27333	0.59	143.833	227.333	60.3333	2.48	2.02	2.32	0.59	0.42	0.76	202	194	286	43	73	65
Cldn16	chr11	+	83013684	83033153	3.77375	0.00413578	0.625	1	0.25	29.8333	46.6667	13	0.98	0.99	1.03	0.3	0.27	0.18	37	44	59	10	22	7
Gfra3	chr18	-	27205217	27233490	3.60606	8.32158e-28	31.345	49.7233	12.9667	2005.67	3079.67	931.667	53.63	51.98	43.56	12.19	14.29	12.42	2738	3131	3370	557	1575	663
Lpar3	chr2	+	270634773	270679443	3.58245	1.38274e-22	10.5667	16.5333	4.6	788	1203.33	372.667	16.63	15.35	17.62	3.52	4.61	5.67	977	1064	1569	185	585	348
Hprt1	chrX	-	152821947	152854122	3.50117	3.27745e-07	0.886667	1.34	0.433333	31.1667	48.3333	14	2.02	0.97	1.03	0.4	0.06	0.84	62	35	48	11	4	27
Trpc4	chr2	+	163157119	163282064	3.37291	2.07044e-06	0.916667	1.42	0.413333	92.5	137.667	47.3333	1.55	1.11	1.6	0.34	0.5	0.4	121	102	190	24	85	33
Pnmal1	chr1	+	80140829	80143488	3.35439	0.00010531	1.13	1.78	0.48	64.3333	97	31.6667	2.12	1.86	1.36	0.54	0.59	0.31	97	100	94	22	58	15
Vwa5a	chr8	+	42430364	42463799	3.29064	1.00548e-15	2.565	2.69667	2.43333	523.667	508.333	539	1.97	2.86	3.26	2.01	3.22	2.07	292	500	733	266	1030	321
Tcf15	chr3	+	153992077	153998337	3.28375	1.869e-08	0.911667	1.44667	0.376667	27	42.3333	11.6667	2.04	1.32	0.98	0.45	0.26	0.42	51	39	37	10	14	11
Tac1	chr4	+	33499891	33507861	3.25093	2.86684e-26	256.38	386.463	126.297	8495	12335.7	4654.33	380.64	383.25	395.5	107.83	144.13	126.93	9836	11684	15487	2493	8041	3429
Ewsr1	chr4	+	24535689	24564165	3.19109	0.000102577	1.17	0.853333	1.48667	84.3333	58	110.667	0.5	1.18	0.88	1.76	1.58	1.12	27	75	72	85	184	63
Slc51a	chr11	+	74617803	74632201	3.19078	4.98124e-14	7.225	11	3.45	361.833	538	185.667	11.71	10.67	10.62	3.27	3.25	3.83	468	503	643	117	280	160
Zic5	chr15	-	112280174	112286885	3.17184	3.2955e-17	8.985	13.92	4.05	513.167	768.667	257.667	30.36	7.62	3.78	5.66	2.92	3.57	1553	460	293	259	323	191
Amdhd1	chr7	-	34427627	34471274	3.03797	3.3365e-09	4.44667	6.75667	2.13667	177.5	266.333	88.6667	6.45	7.47	6.35	2.4	1.75	2.26	207	283	309	69	121	76
LOC257642	chr14	-	46829184	46829722	2.99627	3.61617e-21	31.1117	48.09	14.1333	487.667	747.333	228	78.83	33.12	32.32	29.45	9.89	3.06	1059	525	658	354	287	43
Vps37c	chr1	+	233807469	233832542	2.93024	0.0438581	0.361667	0.563333	0.16	27.3333	42.3333	12.3333	1.06	0.28	0.35	0.15	0.07	0.26	70	22	35	9	10	18
Adcyap1	chr9	-	121157241	121162440	2.89962	4.68371e-18	33.5767	49.7433	17.41	1351.67	1940.67	762.667	49.21	47.15	52.87	14.17	18.16	19.9	1549	1751	2522	399	1234	655
Slco1a5	chr4	-	240661028	240719895	2.88812	0.0452303	0.205	0.31	0.1	18.1667	26	10.3333	0.33	0.31	0.29	0.11	0.13	0.06	23	25	30	7	20	4
Kcnip1	chr10	-	18443846	18821334	2.8592	2.84769e-18	31.5467	46.5033	16.59	1714.17	2487.67	940.667	41.98	44.81	52.72	15.02	14.64	20.11	1793	2258	3412	574	1350	898
Rgs14	chr17	-	11887270	11901352	2.71982	9.24192e-06	1.35167	2.01333	0.69	119.5	171.667	67.3333	2.42	2.02	1.6	0.64	0.7	0.73	172	170	173	41	107	54
Cd72	chr5	-	63468967	63476319	2.71544	8.52197e-06	2.99333	4.37667	1.61	140.667	196	85.3333	4.99	4.09	4.05	1.4	1.9	1.53	184	178	226	46	151	59
Ramp3	chr14	+	80555482	80572981	2.71099	2.78634e-14	20.5733	30.63	10.5167	773.667	1111.33	436	38.49	31.44	21.96	10.66	10.18	10.71	1179	1136	1019	292	673	343
Aldh18a1	chr1	-	266505499	266537718	2.68754	0.00616892	0.55	0.826667	0.273333	53.3333	79.3333	27.3333	1.78	0.19	0.51	0.32	0.13	0.37	153	19	66	25	24	33
Rlim	chrX	-	74567730	74583626	2.56793	0.00845148	0.826667	1.17667	0.476667	51.8333	72.3333	31.3333	1.99	0.76	0.78	0.61	0.32	0.5	106	48	63	29	37	28
Chrna6	chr16	+	68486608	68493308	2.55907	7.43077e-15	34.05	48.6467	19.4533	1922.83	2623.67	1222	50.32	46.66	48.96	17.31	22.65	18.4	2206	2413	3252	679	2144	843
Kcnk2	chr13	-	112318473	112512344	2.54965	4.00433e-12	7.31167	10.5133	4.11	747.833	1047.67	448	11.15	10.37	10.02	3.74	3.74	4.85	909	997	1237	273	658	413
Cpne5	chr20	-	8664244	8745116	2.51607	2.50228e-07	1.655	2.39667	0.913333	224.5	313.333	135.667	2.37	2.79	2.03	0.85	0.94	0.95	255	354	331	82	218	107
Tnni3k	chr2	-	279730855	279999097	2.50873	0.00042946	1.14167	1.63	0.653333	109.667	149.667	69.6667	1.63	1.54	1.72	0.33	0.74	0.89	121	135	193	22	118	69
Ipcef1	chr1	-	44896239	44967362	2.47217	0.00228955	1.82167	2.58667	1.05667	87.1667	119	55.3333	2.44	3.14	2.18	0.86	1.09	1.22	92	140	125	29	89	48
Kcnj5	chr8	-	32718819	33510083	2.46288	6.46203e-07	6.59	9.37667	3.80333	259.667	353.667	165.667	7.05	10.54	10.54	3.29	4.64	3.48	211	372	478	88	300	109
Spata32	chr10	-	91062288	91073123	2.44974	0.0216913	1.62833	2.35667	0.9	61.3333	86.6667	36	1.64	2.34	3.09	0.62	0.94	1.14	47	79	134	16	58	34
Trpc3	chr2	-	142945396	143011755	2.41588	2.37302e-12	12.315	17.5767	7.05333	1334.17	1860.33	808	15.97	18.88	17.88	6.52	6.51	8.13	1364	1903	2314	498	1200	726
Rgs4	chr13	-	92682956	92689247	2.41391	5.18639e-15	561.037	781.99	340.083	52814.8	70648.3	34981.3	751.27	786.39	808.31	314.88	376.02	329.35	54832	67715	89398	20562	59253	25129
Sepw1	chr1	-	78799172	78804245	2.3575	0.00626818	3.465	5	1.93	72.5	100.667	44.3333	8.06	3.56	3.38	1.99	1.71	2.09	140	73	89	31	64	38
Krt75	chr7	-	141019966	141028601	2.34937	0.00212955	1.56833	2.25	0.886667	89	117.667	60.3333	2.44	2.27	2.04	0.62	1.37	0.67	105	115	133	24	127	30
Pfn2	chr2	-	167359671	167365375	2.34622	0.00014363	1.09667	1.48667	0.706667	61.3333	80.3333	42.3333	3.05	0.76	0.65	0.62	0.44	1.06	149	44	48	27	46	54
Foxs1	chr3	-	154809501	154810770	2.34407	0.00014363	2.70667	3.83333	1.58	112.667	153.333	72	3.3	3.78	4.42	1.16	1.81	1.77	105	142	213	33	124	59
Grik1	chr11	-	31426627	31828315	2.34312	1.30342e-13	75.1217	104.193	46.05	8068.33	10789.7	5347	93.09	101.65	117.84	38.46	49.77	49.92	7695	9913	14761	2844	8883	4314
Pfn2	chr2	-	167451901	167457604	2.29568	0.000446787	1.02167	1.37667	0.666667	57.1667	74.3333	40	2.83	0.69	0.61	0.55	0.41	1.04	138	40	45	24	43	53
Rxfp1	chr2	-	197738113	197930308	2.28759	0.0094112	0.751667	1.04	0.463333	54.8333	72.3333	37.3333	1.13	0.94	1.05	0.43	0.52	0.44	64	63	90	22	64	26
Impad1	chr17	-	91854047	91880941	2.27209	3.91277e-05	0.39	0.523333	0.256667	75.6667	101	50.3333	0.74	0.35	0.48	0.23	0.16	0.38	119	67	117	33	54	64
Acot4	chr6	-	118021324	118026536	2.21153	0.0226147	0.978333	1.37333	0.583333	79.5	105.667	53.3333	1.26	1.22	1.64	0.38	0.75	0.62	77	88	152	21	99	40
Oprk1	chr5	-	18519763	18533798	2.19008	9.04646e-05	5.275	7.19333	3.35667	229.167	302	156.333	6.37	6.52	8.69	3.29	3.65	3.13	212	256	438	98	262	109
Nnat	chr3	-	161553358	161555819	2.18599	1.47096e-10	42.9883	60.0133	25.9633	1850	2459.67	1240.33	65.15	62.07	52.82	24.25	29.06	24.58	2201	2474	2704	733	2120	868
Gal	chr1	-	225520966	225525829	2.17152	2.58256e-06	16.2533	22.6267	9.88	360.833	476	245.667	24.58	23.77	19.53	8.62	11.44	9.58	427	487	514	134	429	174
C6	chr2	+	73494910	73562334	2.16117	0.0367728	0.783333	1.06667	0.5	70	95.3333	44.6667	0.95	1.08	1.17	0.58	0.36	0.56	68	91	127	37	55	42
Bex1	chr1	-	117724202	117725601	2.15801	8.79355e-09	47.86	65.3633	30.3567	1072	1419.67	724.333	69.4	61.65	65.04	32.34	29.16	29.57	1228	1287	1744	512	1114	547
Fam70a	chrX	-	124487599	124550919	2.14055	2.33816e-10	54.1683	73.2567	35.08	3921	5070.67	2771.33	79.22	74.31	66.24	35.44	37.15	32.65	4509	4990	5713	1805	4566	1943
Sstr1	chr6	+	88784408	88787993	2.13219	0.0391434	0.681667	0.943333	0.42	73.5	100.333	46.6667	1.25	0.86	0.72	0.44	0.28	0.54	112	91	98	35	54	51
Gnb4	chr2	-	138634556	138658879	2.12213	3.20155e-09	39.53	53.8933	25.1667	1754.67	2308.67	1200.67	52.67	56.81	52.2	21.62	24.89	28.99	1835	2335	2756	674	1872	1056
Sh2d4a	chr16	-	22972707	23044750	2.12176	9.85982e-05	3.14833	4.21333	2.08333	242.5	310	175	5.04	3.83	3.77	1.87	2.13	2.25	307	275	348	102	280	143
Kctd4	chr15	+	61719150	61722354	2.11906	8.77791e-07	1.54667	2.07	1.02333	161.333	209.333	113.333	1.59	2.34	2.28	0.97	1.06	1.04	128	222	278	70	183	87
Xdh	chr6	-	34996983	35059195	2.11058	2.41731e-08	8.43	11.4933	5.36667	1116	1482	750	10.81	12.15	11.52	5.64	5	5.46	1128	1496	1822	527	1127	596
Pde9a	chr20	+	12340710	12405855	2.1	5.85742e-05	4.75	6.40333	3.09667	294.833	385.667	204	5.46	6.82	6.93	3.36	3.13	2.8	263	388	506	145	326	141
Il7	chr2	+	116172137	116216351	2.08501	8.51216e-07	2.67667	3.53333	1.82	94.6667	125	64.3333	3.31	2.56	4.73	2.21	1.42	1.83	92	84	199	55	85	53
Clip3	chr1	+	89906480	89921238	2.07687	0.000785883	2.425	3.35333	1.49667	151.667	204	99.3333	5.79	2.05	2.22	1.5	1.04	1.95	306	128	178	71	119	108
Kcnmb2	chr2	+	138219013	138256373	2.06624	0.00611399	5.92167	7.96	3.88333	133.167	174	92.3333	7.76	7.78	8.34	3.99	3.7	3.96	137	162	223	63	141	73
Slc14a1	chr18	-	74138605	74161831	2.06116	0.000410435	4.925	6.7	3.15	215.833	280.333	151.333	7.21	7.43	5.46	2.32	3.19	3.94	250	304	287	72	239	143
Fam150b	chr6	+	58505432	58514816	2.0547	0.00307013	3.22833	4.40333	2.05333	150.5	200	101	3.9	4.52	4.79	1.87	1.95	2.34	142	194	264	61	153	89
Hmx1	chr14	-	80166246	80170013	2.02532	2.48134e-05	0.886667	1.27	0.503333	41.6667	56.3333	27	1.51	1.55	0.75	0.3	0.57	0.64	57	69	43	10	46	25
Mal2	chr7	+	94768727	94801524	2.0233	8.19839e-07	5.33333	7.05667	3.61	490.833	622	359.667	5.29	7.53	8.35	2.96	4.16	3.71	368	618	880	184	625	270
Amigo2	chr7	-	138327614	138330710	2.0143	5.10873e-07	9.87667	13.2267	6.52667	986.833	1280	693.667	12.2	12.98	14.5	6.71	6.61	6.26	947	1188	1705	466	1107	508
Dclk3	chr8	+	119040830	119093605	2.01116	0.0159643	1.11667	1.51	0.723333	114.833	148.333	81.3333	1.92	1.17	1.44	0.41	0.72	1.04	156	112	177	30	126	88
Ngb	chr6	-	120412241	120417508	2.00121	0.000101311	5.045	6.84667	3.24333	277.833	361.333	194.333	8.23	6.51	5.8	3.21	3.23	3.29	361	337	386	126	306	151
Armcx1	chrX	+	105798587	105802485	1.98889	0.0120871	1.14667	1.47333	0.82	74.5	94.6667	54.3333	2.18	0.73	1.51	1.24	0.61	0.61	116	46	122	59	70	34
Cend1	chr1	-	220887396	220890392	1.9729	0.000870103	4.15	5.66	2.64	208.333	274.667	142	10.2	2.91	3.87	3.15	2.05	2.72	431	145	248	119	187	120
Dpysl4	chr1	+	218349771	218365282	1.96509	2.43662e-08	81.2567	109.81	52.7033	6768.33	8744.67	4792	112.98	120.86	95.59	49.23	55.28	53.6	7402	9342	9490	2886	7819	3671
Ptpru	chr5	-	153601583	153675513	1.95878	0.000113995	1.66833	2.25	1.08667	269.667	351	188.333	2.25	2.47	2.03	0.83	1.02	1.41	287	372	394	95	282	188
Cd53	chr2	-	228956379	229004197	1.94049	1.0096e-06	7.22167	9.42667	5.01667	404.833	512	297.667	7.51	8.79	11.98	3.96	5.23	5.86	320	442	774	151	481	261
Kcna3	chr2	+	229233084	229234661	1.9262	0.000151899	6.68667	8.95	4.42333	334.833	430.333	239.333	9.61	9.16	8.08	4.04	4.41	4.82	380	427	484	143	376	199
Hnrnpab	chr10	-	34728062	34733954	1.91595	0.0192192	2.69667	3.61333	1.78	129.5	166.333	92.6667	5.59	2.92	2.33	2.28	1.57	1.49	222	137	140	81	135	62
Clic3	chr3	+	2657749	2659660	1.91475	0.0018066	8.615	11.48	5.75	208.5	268.667	148.333	11.61	13.22	9.61	5.5	5.26	6.49	224	301	281	95	219	131
Ptgir	chr1	+	80080854	80083237	1.91356	1.37159e-06	23.7867	32.1033	15.47	1013.33	1288.33	738.333	40.6	34.17	21.54	13.82	16.74	15.85	1382	1372	1111	421	1230	564
Nt5e	chr8	+	95464591	95508299	1.91153	0.00010531	5.09	6.60667	3.57333	463.167	572.333	354	6.51	6.43	6.88	3.46	4.01	3.25	456	531	730	217	607	238
P2rx3	chr3	-	78914029	78958459	1.90941	8.47437e-08	251.958	332.507	171.41	31606.3	40140.7	23072	320.77	341.66	335.09	169.33	175.88	169.02	31363	39412	49647	14813	37127	17276
Kcne3	chr1	+	171390840	171397804	1.90526	0.0192392	3.71833	4.85667	2.58	144	178.667	109.333	3.8	4.83	5.94	2.12	3.18	2.44	110	165	261	55	199	74
Pcsk1n	chrX	-	16104504	16107946	1.89176	2.05505e-06	6.52833	9.06333	3.99333	186	247	125	13.48	8.15	5.56	5.37	3.8	2.81	317	226	198	113	193	69
Npy5r	chr16	+	24680527	24688484	1.88068	0.00307013	1.83333	2.32	1.34667	141.333	175	107.667	1.92	2.59	2.45	1.16	1.16	1.72	116	185	224	63	151	109
Drd2	chr8	+	52298097	52363812	1.87244	4.24018e-05	7.42333	9.91	4.93667	644.167	831.333	457	10.55	9.79	9.39	5.28	4.75	4.78	724	793	977	324	704	343
Myl6l	chr12	-	35081272	35081883	1.86726	0.0300704	7.00167	9.23333	4.77	130.667	166.667	94.6667	13.45	7.14	7.11	4.82	3.87	5.62	206	129	165	66	128	90
Vgf	chr12	-	24689888	24692911	1.86321	8.70797e-07	17.5883	23.54	11.6367	1479.67	1906.33	1053	24.94	22.56	23.12	9.85	11.52	13.54	1647	1758	2314	582	1642	935
Lrrc55	chr3	-	79101422	79114130	1.85517	0.00130878	5.46	7.16333	3.75667	312	395	229	7.28	7.02	7.19	3.64	3.68	3.95	326	371	488	146	356	185
Scml4	chr20	+	49258821	49350697	1.83819	3.75487e-05	6.625	8.55333	4.69667	915.667	1147.67	683.667	8.34	8.43	8.89	4.7	4.41	4.98	904	1078	1461	456	1031	564
Ctxn3	chr18	+	51730515	51739704	1.8364	4.53079e-06	30.2783	38.52	22.0367	1454.67	1764.33	1145	35.05	41.07	39.44	20.15	24.16	21.8	1295	1790	2208	666	1927	842
Alk	chr6	+	32580744	33082963	1.82159	8.52197e-06	11.0933	14.6333	7.55333	1702	2169.33	1234.67	13.8	13.57	16.53	6.04	7.59	9.03	1637	1899	2972	641	1943	1120
Plcxd3	chr2	+	73220198	73389440	1.79041	7.06281e-06	54.14	68.17	40.11	3315.33	4009	2621.67	60.58	69.45	74.48	38.54	42.22	39.57	2853	3859	5315	1624	4293	1948
Kcng1	chr3	-	171159893	171179352	1.78624	0.0011607	3.855	5.04667	2.66333	337.833	419.333	256.333	4.76	6.18	4.2	1.36	2.79	3.84	325	498	435	83	412	274
Hs6st2	chrX	-	138735755	139027990	1.76742	3.43736e-05	25.675	33.1133	18.2367	1981.5	2438	1525	31.43	36.31	31.6	16.87	19.53	18.31	1882	2565	2867	904	2525	1146
Ror2	chr17	+	14050995	14228982	1.76639	0.0161846	1.33833	1.73	0.946667	174.833	212.667	137	1.6	1.68	1.91	0.75	1.18	0.91	158	195	285	66	251	94
Galk1	chr10	+	103720860	103725037	1.76564	0.000101311	14.5967	19.1933	10	605.667	755.333	456	23.62	18.99	14.97	10.23	10.46	9.31	779	739	748	302	745	321
Cst12	chr3	+	149528540	149532396	1.7643	0.00721337	11.9583	14.9333	8.98333	213	248	178	15.86	15.92	13.02	7.76	10.8	8.39	217	257	270	95	319	120
Ccdc68	chr18	+	67564700	67626014	1.75343	0.000310766	7.42833	9.30667	5.55	331.5	397.333	265.667	8.85	9.42	9.65	5.77	5.91	4.97	305	383	504	178	440	179
Mycn	chr6	-	51348170	51353994	1.74867	0.0365458	1.88667	2.43667	1.33667	159.167	196.667	121.667	2.57	2.13	2.61	1.15	1.4	1.46	168	164	258	67	198	100
Bfsp1	chr3	-	144374721	144408658	1.74046	0.0468734	2.22833	2.88	1.57667	150.167	181.333	119	4.08	2.28	2.28	1.49	1.77	1.47	217	143	184	71	204	82
Gpr68	chr6	-	134095815	134123783	1.73717	0.00156643	5.62333	7.25667	3.99	480.5	605	356	7.37	7.58	6.82	4.35	3.43	4.19	502	609	704	265	505	298
Adcy5	chr11	-	71787104	71933840	1.71904	7.23564e-05	11.455	14.82	8.09	1760.67	2200.33	1321	14.53	15.96	13.97	7.42	7.62	9.23	1759	2279	2563	803	1992	1168
Plcb3	chr1	-	229200438	229215707	1.71682	2.94731e-05	101.82	130.427	73.2133	12180.7	14837.7	9523.67	126.31	140.62	124.35	67.59	80	72.05	11698	15364	17451	5600	15995	6976
Ddah1	chr2	+	270160842	270289319	1.71456	0.000663397	9.18333	11.7833	6.58333	801.667	993.333	610	9.81	12.39	13.15	4.81	6.56	8.38	659	982	1339	289	952	589
Gfra2	chr15	+	56280942	56372308	1.69837	8.5203e-05	47.6783	60.3767	34.98	4265.17	5155.67	3374.67	61.21	60.79	59.13	31.84	36.6	36.5	4254	4985	6228	1980	5492	2652
Kcnt1	chr3	+	8687852	8725541	1.69745	0.000102667	23.475	30.1633	16.7867	2780.67	3435.67	2125.67	30.05	29.63	30.81	14.22	16.7	19.44	2773	3226	4308	1174	3328	1875
Rab27b	chr18	-	67642827	67703841	1.68657	0.000459502	45.1917	56.5333	33.85	1302.17	1571.33	1033	49.2	56.24	64.16	31.53	34.53	35.49	1090	1470	2154	625	1652	822
Rab36	chr20	-	16740315	16755556	1.68521	0.00728791	9.71167	12.43	6.99333	387	469	305	13.8	11.97	11.52	5.73	7.57	7.68	428	438	541	159	507	249
Klhl1	chr15	-	83811191	84250457	1.68465	0.0296793	2.90833	3.63	2.18667	253.333	308	198.667	3.01	3.78	4.1	2.15	2.06	2.35	203	301	420	130	300	166
Acpp	chr8	-	112224762	112270036	1.68079	0.000113995	82.8917	104.11	61.6733	4559.17	5469.67	3648.67	104.52	108.32	99.49	53.54	63.03	68.45	4477	5474	6458	2052	5829	3065
Dgki	chr4	-	64199210	64653936	1.67197	0.000113995	49.2267	62.87	35.5833	6180.83	7564	4797.67	59.09	62.9	66.62	29.91	37.26	39.58	5724	7189	9779	2592	7793	4008
Camk4	chr18	+	25464161	25680624	1.67094	0.00260914	11.9217	15.12	8.72333	673.5	818.333	528.667	14.54	15	15.82	8.57	9.19	8.41	635	773	1047	335	867	384
Gna14	chr1	+	242484562	242665781	1.66762	0.000113995	106.932	131.957	81.9067	9571.5	11289.3	7853.67	112.9	136.55	146.42	74.66	89.2	81.86	7711	11003	15154	4562	13154	5845
Ydjc	chr11	-	91143074	91144909	1.66134	0.0266997	4.31833	5.53333	3.10333	166.5	204.667	128.333	7.09	5.9	3.61	3.13	2.68	3.5	223	219	172	88	182	115
Cbln4	chr3	-	176112391	176120178	1.65926	0.00459516	6.375	7.95667	4.79333	613.5	728.667	498.333	6.82	7.7	9.35	4.38	5.56	4.44	496	660	1030	285	873	337
Npy1r	chr16	-	24663045	24671859	1.65881	0.000207111	25.1383	30.6833	19.5933	2184.67	2519.67	1849.67	26.94	30.62	34.49	17.05	23.14	18.59	1766	2368	3425	1000	3275	1274
Chrne	chr10	-	56984503	56988822	1.65443	0.00206884	16.4917	20.8167	12.1667	868.833	997.333	740.333	22.83	25.19	14.43	12.37	17.02	7.11	918	1195	879	445	1477	299
Fxyd2	chr8	+	48336166	48342640	1.6531	0.000340061	369.135	468.907	269.363	2926.67	3570.67	2282.67	517.73	503.24	385.75	304.02	256.15	247.92	3270	3750	3692	1718	3493	1637
Fam117a	chr10	+	82964187	83008064	1.65138	0.0110242	5.37833	6.84667	3.91	398	484	312	7.75	6.35	6.44	3.79	3.96	3.98	450	435	567	197	497	242
Calca	chr1	-	191158061	191162954	1.64921	0.000144607	987.057	1241.15	732.967	41398.8	49422	33375.7	1282.78	1304.69	1135.97	709.36	787	702.54	41861	50231	56174	20711	55449	23967
Rcan3	chr5	-	157542942	157551147	1.64415	0.00950822	17.65	22.3933	12.9067	447.833	544	351.667	23.81	19.92	23.45	12.08	13.38	13.26	469	463	700	213	569	273
Celf6	chr8	+	64126553	64191454	1.64286	0.000691139	25.7833	32.8167	18.75	1404.83	1681	1128.67	37.37	34.91	26.17	17.08	20.78	18.39	1594	1757	1692	652	1914	820
Slc5a7	chr9	-	4343094	4379724	1.6392	0.000459502	4.69833	5.78	3.61667	759.5	884	635	5.46	5.37	6.51	3.09	4.2	3.56	669	776	1207	339	1110	456
Smim3	chr18	-	54978251	55005211	1.63749	0.00201004	19.77	24.5833	14.9567	1074.33	1292	856.667	23.02	26.62	24.11	15.82	14.17	14.88	981	1338	1557	603	1304	663
Fam89a	chr19	-	68206948	68219533	1.63617	0.000645518	30.1367	38.5367	21.7367	1265.17	1550.33	980	44.72	41.01	29.88	22.08	20.33	22.8	1503	1626	1522	664	1475	801
Mt3	chr19	-	11300014	11301422	1.63378	0.000384389	380.132	484.383	275.88	4378.33	5366.67	3390	653.35	426.67	373.13	329.85	244.55	253.24	6108	4706	5286	2759	4936	2475
Kcnc4	chr2	-	229694932	229715011	1.63083	0.000616793	30.425	38.4933	22.3567	2338.83	2825.67	1852	37.59	40.46	37.43	18.09	23.08	25.9	2243	2849	3385	966	2974	1616
Gpr35	chr9	+	99800964	99801884	1.6215	0.0110002	15.3483	19.39	11.3067	454.333	539.667	369	21.38	20.62	16.17	11.1	12.78	10.04	493	561	565	229	636	242
Gpc5	chr15	+	103739948	105224752	1.61986	0.00198163	16.1983	19.8467	12.55	1307.83	1544.33	1071.33	17.92	19.44	22.18	11.37	12.59	13.69	1115	1427	2091	633	1691	890
Tmeff1	chr5	+	68842285	68926414	1.61925	0.00128927	22.335	27.47	17.2	1819	2144.33	1493.67	22.39	28.32	31.7	14.99	18.52	18.09	1387	2070	2976	831	2478	1172
Slc7a4	chr11	-	90497555	90501226	1.61672	0.00902713	7.325	9.27	5.38	529.667	629	430.333	11.46	9	7.35	4.94	5.93	5.27	651	603	633	251	727	313
Fam43a	chr11	-	76748265	76750667	1.61527	0.0281552	3.69	4.64667	2.73333	281.333	337.667	225	5.46	4.42	4.06	2.38	2.69	3.13	329	314	370	128	350	197
Kcnf1	chr6	-	52191163	52193837	1.61446	0.00215161	13.2183	16.7067	9.73	1125.33	1361.67	889	17.25	18.21	14.66	10.52	9.74	8.93	1156	1440	1489	631	1410	626
Ina	chr1	+	274212015	274224831	1.61088	0.000838798	21.605	27.1667	16.0433	3173.33	3857.33	2489.33	26.37	26.94	28.19	14.97	15.3	17.86	3025	3646	4901	1536	3790	2142
Synpr	chr15	-	18562899	18741366	1.61019	0.000446787	249.947	299.957	199.937	12940.7	14755.7	11125.7	270.68	316.75	312.44	183.51	218.61	197.69	10719	14799	18749	6502	18691	8184
Kcnk18	chr1	+	287744272	287758268	1.6099	0.00367171	22.14	27.92	16.36	937.833	1139.67	736	28.92	27.26	27.58	16.45	15.82	16.81	961	1069	1389	489	1135	584
Lrrc3	chr20	+	13659350	13660300	1.59853	0.0136873	12.9083	16.32	9.49667	393.833	467.667	320	19.19	16.02	13.75	8.03	10.54	9.92	457	450	496	171	542	247
Ptger3	chr2	-	282680844	282760556	1.59645	0.0192192	6.86667	8.7	5.03333	263.667	321.333	206	10.6	9.9	5.6	5.92	4.33	4.85	332	366	266	166	293	159
Paqr5	chr8	-	66632371	66711465	1.59369	0.00256459	13.3833	16.3567	10.41	1610.5	1874.67	1346.33	15.62	16.52	16.93	9.37	11.13	10.73	1446	1804	2374	776	2225	1038
S100a6	chr2	+	209441379	209442604	1.5898	0.000924064	705.897	865.997	545.797	8921.83	10460.7	7383	974.36	884.09	739.54	586.76	531.14	519.49	9744	10431	11207	5250	11468	5431
Lrrc2	chr8	+	118571801	118602411	1.58754	0.00987065	9.03667	10.95	7.12333	719.333	834	604.667	12.87	9.35	10.63	7.15	6.95	7.27	805	690	1007	400	939	475
RGD1562284	chr6	+	1647601	1679312	1.58714	0.031458	13.075	15.8733	10.2767	399.833	467	332.667	14.58	14.7	18.34	9.53	10.54	10.76	342	407	652	200	534	264
Pdxp	chr7	+	120132151	120137599	1.58281	0.00214813	15.085	19.1833	10.9867	951.833	1147.33	756.333	21.03	21.54	14.98	11.05	11.48	10.43	1047	1265	1130	492	1234	543
Slc37a1	chr20	+	12216552	12278028	1.58171	0.00454013	12.585	15.7833	9.38667	1166.33	1405.67	927	16.01	17.12	14.22	8.88	8.96	10.32	1169	1475	1573	580	1413	788
Ssc5d	chr1	+	76074530	76092319	1.57629	0.0216913	2.55167	3.21	1.89333	357.167	431.333	283	4	2.97	2.66	2.04	1.72	1.92	449	393	452	205	418	226
Gpr27	chr4	+	196629031	196630164	1.57569	0.00911266	1.93	2.57	1.29	64.6667	85	44.3333	3.2	3.16	1.35	1.3	0.75	1.82	91	106	58	33	46	54
Ldb2	chr14	+	70817435	71144813	1.56987	0.0018066	84.4767	102.39	66.5633	5351.17	6180.67	4521.67	89.06	107.47	110.64	63.71	73.1	62.88	4306	6130	8106	2756	7631	3178
Slc39a3	chr7	+	11712437	11718438	1.56739	0.0146883	8.38333	10.5733	6.19333	357.833	434.333	281.333	11.64	11.21	8.87	6.21	5.68	6.69	396	450	457	189	417	238
Mgat5b	chr10	+	105520095	105589480	1.55803	0.0270268	3.11333	3.89	2.33667	380	462.333	297.667	4.38	4	3.29	2.91	1.97	2.13	431	465	491	256	418	219
Inpp5d	chr9	+	94464379	94569984	1.55253	0.00526	11.3833	14.08	8.68667	1807.67	2145	1470.33	13	14.62	14.62	8.22	8.9	8.94	1596	2118	2721	903	2360	1148
Dgkz	chr3	-	87542673	87572556	1.55149	0.00201004	117.785	145.763	89.8067	13477.5	15734.3	11220.7	148.59	152.57	136.13	78.73	100.27	90.42	13113	15885	18205	6216	19104	8342
Serpina11	chr6	-	136865778	136875200	1.54989	0.0287897	9.79	12.2333	7.34667	491.167	574	408.333	15.79	12.06	8.85	7.89	8.12	6.03	626	564	532	280	695	250
Adrbk2	chr12	+	51433367	51510797	1.54261	0.0156483	12.29	15.1067	9.47333	871.5	1018.33	724.667	15.68	13.99	15.65	8.04	10.14	10.24	857	902	1296	393	1196	585
Rspo2	chr7	-	81992732	82077521	1.54169	0.0192192	7.26333	8.74	5.78667	752.167	867.333	637	8.69	8.93	8.6	5.4	5.71	6.25	701	850	1051	390	994	527
Dusp26	chr16	-	64455736	64463016	1.5386	0.00411697	64.4333	79.87	48.9967	3297.5	3876.67	2718.33	85.56	85.31	68.74	47.3	51.25	48.44	3427	4031	4172	1695	4432	2028
Nsg1	chr14	+	77362126	77383869	1.52914	0.00431652	119.877	145.647	94.1067	6246	7211	5281	144.7	150.34	141.9	88.77	100.21	93.34	5828	7144	8661	3199	8714	3930
Pkib	chr20	+	42346933	42440594	1.52764	0.0139663	13.2633	15.6467	10.88	657.167	752.333	562	15.31	14.51	17.12	11.01	10	11.63	592	662	1003	381	835	470
Adam19	chr10	+	30966982	31059792	1.52726	0.00374508	65.48	79.5967	51.3633	13250.5	15408.7	11092.3	77.58	81.49	79.72	47.1	52.11	54.88	12176	15089	18961	6614	17658	9005
Ptprt	chr3	-	163763405	164548723	1.51741	0.0115543	9.55333	11.5733	7.53333	1804.67	2079.67	1529.67	10.3	12.18	12.24	6.73	8.24	7.63	1486	2075	2678	869	2569	1151
Nqo1	chr19	+	49291903	49306796	1.51008	0.0111764	48.8017	58.7567	38.8467	2284.5	2628	1941	58.2	60.15	57.92	38.44	39.67	38.43	2115	2579	3190	1250	3113	1460
Cacna1e	chr13	-	76850518	77306509	1.50885	0.0418362	2.745	3.35667	2.13333	612.833	723	502.667	3.14	3.44	3.49	1.91	2.05	2.44	545	705	919	297	769	442
Tspan8	chr7	+	58821787	58854525	1.50837	0.00526	436.68	510.927	362.433	16337.8	18171	14504.7	527.4	514.6	490.78	359.26	374.2	353.84	15307	17621	21585	9329	23449	10736
Epha5	chr14	+	25418099	25788023	1.50748	0.00806681	6.83167	8.01	5.65333	1875.5	2114	1637	7.19	8.17	8.67	5.32	5.64	6	1522	2039	2781	1008	2576	1327
Kcnh6	chr10	+	93958632	93979107	1.50543	0.0138361	15.0967	18.5967	11.5967	1646.83	1910.33	1383.33	19.04	20.45	16.3	11.81	13.07	9.91	1608	2037	2086	892	2383	875
Grik3	chr5	+	147265647	147480507	1.50514	0.0375386	4.90333	6.02333	3.78333	590.667	668.667	512.667	5.12	7.83	5.12	3.13	5	3.22	464	838	704	254	979	305
Cdh11	chr19	+	2374108	2531571	1.50341	0.00657224	42.97	50.4067	35.5333	7273.17	8215.33	6331	41.74	50.89	58.59	34.99	36.54	35.07	5398	7765	11483	4049	10202	4742
Celf4	chr18	-	17442710	17830510	1.50106	0.0132723	19.8917	23.84	15.9433	2221.17	2547.67	1894.67	23.05	23.72	24.75	13.93	16.11	17.79	1990	2416	3237	1076	3003	1605
Eml5	chr6	-	131991386	132118723	1.49602	0.0468734	3.08333	3.65667	2.51	655.833	736	575.667	3.81	3.29	3.87	2.15	2.75	2.63	620	632	956	313	966	448
Pkig	chr3	+	166238136	166305338	1.49494	0.0187173	46.0517	56.65	35.4533	1398.17	1609.33	1187	69.9	53.92	46.13	33.67	39.44	33.25	1659	1510	1659	715	2021	825
Myt1	chr3	+	181019141	181049952	1.49416	0.0133866	14.8517	17.59	12.1133	2637.33	2959	2315.67	17.72	17.47	17.58	11.09	13.04	12.21	2421	2816	3640	1356	3847	1744
Tubb2b	chr17	+	33336065	33339112	1.48807	0.00950822	218.322	266.23	170.413	11890.3	13821	9959.67	252.79	287.57	258.33	171.59	179.73	159.92	10657	14303	16503	6472	16359	7048
Bdkrb2	chr6	+	138615812	138622272	1.48198	0.0403227	6.495	7.93	5.06	833.333	975.667	691	8.64	7.85	7.3	5.59	4.93	4.66	873	936	1118	505	1076	492
Sytl3	chr1	+	48534303	48590471	1.47982	0.0406707	12.6917	15.3767	10.0067	892	1026.33	757.667	16.49	16.15	13.49	9.98	10.28	9.76	907	1048	1124	491	1221	561
Nptx2	chr12	-	14073308	14084217	1.47538	0.0139663	54.67	67.2567	42.0833	3334.5	3884.33	2784.67	76.08	65.5	60.19	42.72	44.72	38.81	3625	3682	4346	1821	4600	1933
Tmem164	chrX	+	112397269	112556696	1.47429	0.0146883	31.2417	37.3267	25.1567	5354.17	6067.67	4640.67	36.37	38.76	36.85	22.29	26.9	26.28	4800	6035	7368	2632	7665	3625
Serpinf1	chr10	-	61954919	61969094	1.47071	0.0403936	22.6283	27.5433	17.7133	1015.83	1179	852.667	31.09	25.89	25.65	21.38	18.28	13.48	1094	1075	1368	673	1389	496
Chn1	chr3	-	66992186	67035054	1.47022	0.0180708	38.605	44.9667	32.2433	2865.33	3196	2534.67	40.59	42.41	51.9	32.02	34.06	30.65	2299	2834	4455	1623	4166	1815
Dync1i2	chr3	+	64314255	64364653	1.46967	0.0129739	280.998	335.47	226.527	25492.3	29189.3	21795.3	327.14	327.87	351.4	222.83	227.96	228.79	22983	27176	37409	14006	34577	16803
Ppp1r2	chr11	+	75823211	76108035	1.46671	0.0130588	425.603	494.327	356.88	31183	34663.3	27702.7	432.89	485.03	565.06	331.92	375.68	363.04	24184	31969	47837	16591	45314	21203
RGD1310110	chr15	-	30512209	30613262	1.46599	0.0174002	48.48	56.7667	40.1933	5091.17	5651	4531.33	55.17	57.55	57.58	39.16	43.54	37.88	4447	5473	7033	2824	7578	3192
Dapk1	chr17	-	6525247	6683920	1.46583	0.0180292	24.5917	29.7633	19.42	4627.67	5372.33	3883	30.24	29.29	29.76	18.47	19.12	20.67	4435	5068	6614	2424	6055	3170
Syt5	chr1	-	75683291	75691003	1.4632	0.0303036	23.6367	28.83	18.4433	1337.17	1572	1102.33	35.07	27.11	24.31	20.29	16.22	18.82	1592	1452	1672	824	1590	893
Cib2	chr8	-	57703517	57720624	1.4605	0.019999	100.278	120.593	79.9633	4522	5198.33	3845.67	121.29	124.92	115.57	81.84	80.71	77.34	4262	5179	6154	2573	6123	2841
Xylt2	chr10	-	82204620	82218102	1.45822	0.024289	21.6017	26.23	16.9733	2322	2678.67	1965.33	27.2	28.34	23.15	17.03	17.56	16.33	2284	2807	2945	1279	3184	1433
Ucp2	chr1	+	171710985	171713693	1.45779	0.0259914	67.3133	81.82	52.8067	1992.67	2306	1679.33	82.34	91.83	71.29	52.12	53.68	52.62	1907	2509	2502	1080	2684	1274
Gng2	chr15	+	8845752	8944463	1.45695	0.0170341	99.1317	114.107	84.1567	11855.7	13022.7	10688.7	103.52	113.53	125.27	75.39	88.13	88.95	9465	12247	17356	6167	17397	8502
Rgs10	chr1	-	206829264	206870538	1.45609	0.0200501	224.19	265.73	182.65	6107	6829.67	5384.33	284.34	256.18	256.67	182.69	200.94	164.32	5972	6348	8169	3433	9112	3608
Fkbp1b	chr6	-	39899738	39908165	1.4559	0.0216913	453.042	546.013	360.07	4655.17	5408	3902.33	570.19	549.25	518.6	385.19	336.64	358.38	4616	5246	6362	2790	5884	3033
Stk4	chr3	+	166652145	166731210	1.44845	0.0488482	7.29333	8.53	6.05667	1238.5	1379.67	1097.33	8.17	8.69	8.73	5.36	6.27	6.54	1068	1341	1730	627	1771	894
Irf6	chr13	+	116425025	116444232	1.4476	0.0312998	19.5633	22.8833	16.2433	2549.5	2835.67	2263.33	25.17	20.73	22.75	15.99	16.69	16.05	2546	2474	3487	1447	3646	1697
Steap3	chr13	-	41363988	41380914	1.44714	0.0288396	34.41	41.6933	27.1267	2913.67	3387	2440.33	44.75	41.58	38.75	28.35	26.12	26.91	2981	3268	3912	1690	3757	1874
Lzts1	chr16	+	22147127	22202136	1.44508	0.0369898	12.3883	14.93	9.84667	1973.83	2273.67	1674	15.78	15.43	13.58	10.05	9.7	9.79	1972	2276	2573	1124	2619	1279
Anxa5	chr2	-	142777643	142808315	1.44324	0.0213164	862.273	1017.75	706.8	39136.3	43978.3	34294.3	1027.25	1045.22	980.77	717.15	730.04	673.21	36174	43425	52336	22595	55505	24783
Jup	chr10	-	88073764	88100379	1.43727	0.0266997	70.9833	85.32	56.6467	7771	8918	6624	91.92	85.66	78.38	56.22	56.01	57.71	7888	8673	10193	4317	10378	5177
Vstm5	chr8	+	13735551	13755649	1.4365	0.0493651	26.7283	32.0033	21.4533	1619.67	1835.67	1403.67	30.78	33.34	31.89	20.82	23.73	19.81	1431	1829	2247	866	2382	963
Calcb	chr1	+	191246065	191249721	1.43611	0.0290406	244.808	293.74	195.877	5989.17	6831.67	5146.67	288.64	308.57	284.01	198.58	207.93	181.12	5462	6889	8144	3362	8495	3583
Kcnd3	chr2	+	227345052	227561680	1.43134	0.0283172	43.4267	50.1167	36.7367	9792	10792.7	8791.33	41.34	50.14	58.87	30.35	39.39	40.47	7056	10096	15226	4635	14517	7222
Syt7	chr1	+	233382666	233440845	1.42497	0.0410102	53.6983	64.42	42.9767	2503.33	2863	2143.67	62.82	62.6	67.84	39.48	45.31	44.14	2253	2649	3687	1267	3509	1655
Tmem45b	chr8	-	32588672	32633861	1.42322	0.0420353	27.02	31.08	22.96	3106.33	3356	2856.67	27.79	31.51	33.94	20.42	27.08	21.38	2404	3215	4449	1580	5057	1933
Syt9	chr1	+	178591098	178768239	1.42165	0.046157	62.565	74.2733	50.8567	3067	3491.33	2642.67	67.53	71.72	83.57	48.02	52.76	51.79	2537	3179	4758	1614	4280	2034
Scn11a	chr8	-	127654499	127724240	1.41488	0.0362941	185.608	217.947	153.27	35518.2	39713.3	31323	199.75	226.88	227.21	138.34	161.98	159.49	29318	39288	50534	18167	51331	24471
Tmem151b	chr9	+	16732153	16734756	1.41423	0.0452303	31.1033	37.9233	24.2833	1574.83	1811	1338.67	40.94	40.22	32.61	23.28	26.25	23.32	1614	1871	1948	821	2234	961
Ifi27	chr6	+	136548490	136554961	1.41064	0.0420719	471.767	563.293	380.24	11889.2	13446.7	10331.7	641.39	605.4	443.09	390.96	380.65	369.11	12764	14214	13362	6961	16355	7679
S1pr3	chr17	-	15871251	15884483	0.71135	0.0446615	112.752	95.65	129.853	13106.7	10455	15758.3	104.23	100.99	81.73	135.66	122.61	131.29	9415	10763	11187	10964	23913	12398
Igfbp7	chr14	+	32803851	32863715	0.707335	0.0381595	181.093	156.28	205.907	6573.67	5309.33	7838	149.57	164.26	155.01	233.56	218.27	165.89	4120	5338	6470	5756	12981	4777
Thbs1	chr3	+	116411045	116422101	0.698079	0.0270268	115.933	97.7433	134.123	10870.8	8875	12866.7	107.83	79.26	106.14	153.85	114.6	133.92	7927	6874	11824	10119	18189	10292
Scn8a	chr7	+	140377038	140485147	0.697565	0.0283134	47.925	40.3533	55.4967	10019	8051.67	11986.3	37.11	41.86	42.09	50.15	51.38	64.96	5965	7938	10252	7212	17832	10915
Slco1a2	chr4	-	240194947	240251561	0.695471	0.0288643	19.0133	15.2967	22.73	2334.33	1745.67	2923	12.12	16.01	17.76	21.41	25.97	20.81	1096	1708	2433	1732	5070	1967
Tgfbi	chr17	-	10576347	10605606	0.692198	0.0392277	20.145	16.8767	23.4133	1788.17	1381.67	2194.67	16.98	18.26	15.39	25.98	25.79	18.47	1138	1444	1563	1558	3732	1294
Megf10	chr18	+	51448631	51551513	0.690611	0.0266997	31.51	26.2933	36.7267	4185.5	3261	5110	24.37	30.15	24.36	33.93	37.45	38.8	2462	3593	3728	3066	8167	4097
Arl5b	chr17	+	83807999	83830830	0.689782	0.0273981	18.2333	14.4767	21.99	1648	1247.33	2048.67	12.79	14.4	16.24	18.76	20.83	26.38	880	1169	1693	1155	3094	1897
Adamts4	chr13	+	94249862	94259351	0.688972	0.0328989	16.585	14.03	19.14	1766.17	1416.67	2115.67	16.17	13.48	12.44	20.13	17.11	20.18	1350	1327	1573	1503	3083	1761
Peli2	chr15	+	28874964	29015968	0.688678	0.0373883	14.9867	12.3733	17.6	1687.33	1334.33	2040.33	12.25	11.52	13.35	17.74	16.1	18.96	1064	1181	1758	1379	3020	1722
Tgfb3	chr6	-	119222052	119243828	0.687968	0.0415448	15.5117	13.0733	17.95	1319	1049.67	1588.33	14.22	11.96	13.04	18.15	17.27	18.43	931	924	1294	1063	2441	1261
Adcy1	chr14	+	80947153	81055801	0.686918	0.0328989	14.8567	12.5233	17.19	1552	1228.33	1875.67	12.3	13.8	11.47	16.91	16.9	17.76	986	1305	1394	1213	2925	1489
Slco5a1	chr5	+	10704801	10824591	0.686452	0.0346167	15.38	12.8	17.96	1634.67	1291	1978.33	11.48	13.5	13.42	17.96	17.53	18.39	931	1292	1650	1304	3071	1560
Myo10	chr2	+	97589017	97789261	0.685849	0.0183301	34.7167	28.9	40.5333	7789.67	6137	9442.33	27.05	29.12	30.53	39.18	39.92	42.5	4625	5875	7911	5994	14736	7597
Sema7a	chr8	+	62499077	62521157	0.684467	0.0192392	42.9483	36.2233	49.6733	3672.67	2893.33	4452	36.38	39.15	33.14	52.13	50.63	46.26	2378	3019	3283	3049	7146	3161
Kcnq3	chr7	-	106662861	106956409	0.682196	0.0283725	10.5617	8.60667	12.5167	1851.33	1443	2259.67	7.84	8.78	9.2	11.71	11.51	14.33	1056	1395	1878	1412	3349	2018
Atp1a3	chr1	-	83104725	83133845	0.681948	0.0159643	55.1133	46.3067	63.92	6323.5	5026.67	7620.33	47.05	48.02	43.85	58.95	59.6	73.21	4170	5021	5889	4674	11404	6783
Gpr116	chr9	-	18970748	19071542	0.681924	0.0231205	14.9467	11.8733	18.02	2444	1817.33	3070.67	11.25	11.98	12.39	18.24	18.74	17.08	1389	1745	2318	2014	4994	2204
Lpar6	chr15	+	58850070	58851879	0.681634	0.0174002	32.3583	25.29	39.4267	1953.5	1420	2487	26.11	22.56	27.2	37.42	41.79	39.07	1184	1207	1869	1518	4091	1852
Lamb2	chr8	+	116613077	116625217	0.680305	0.0172031	18.98	16.0067	21.9533	3401.67	2677.67	4125.67	17.69	17.54	12.79	22.28	21.12	22.46	2460	2878	2695	2772	6340	3265
Cav1	chr4	+	45203494	45236457	0.680044	0.0202689	29.4683	23.3067	35.63	2578.33	1897	3259.67	21.69	23.97	24.26	36.95	38.48	31.46	1423	1856	2412	2169	5452	2158
Emcn	chr2	+	261184360	261264295	0.678231	0.0352996	22.5917	17.98	27.2033	1071.5	784.667	1358.33	13.01	20.76	20.17	25.5	32.63	23.48	450	847	1057	789	2437	849
Atp1b2	chr10	-	55951260	55957495	0.67799	0.0301488	14.195	11.7533	16.6367	1379.33	1080.33	1678.33	11.56	11.8	11.9	12.2	15.52	22.19	861	1037	1343	813	2495	1727
Foxo1	chr2	+	161140308	161215605	0.677786	0.0298577	14.8817	12.4767	17.2867	1256	976.333	1535.67	12.48	13.69	11.26	15.31	17.94	18.61	800	1035	1094	878	2482	1247
Spry2	chr15	-	93662945	93665780	0.676573	0.0211599	33.6067	27.48	39.7333	1945.67	1511.67	2379.67	32.85	24.88	24.71	42.63	34.71	41.86	1495	1336	1704	1736	3411	1992
Fn1	chr9	-	78674439	78743407	0.676072	0.0130738	22.2033	18.3767	26.03	5981.83	4666.67	7297	19.13	18.67	17.33	24.59	24.68	28.82	3972	4574	5454	4569	11066	6256
Tgif1	chr9	-	118636417	118646034	0.67492	0.0449372	18.4117	14.8967	21.9267	846.5	648.667	1044.33	13.32	14.15	17.22	22.81	22.43	20.54	462	579	905	708	1680	745
Lum	chr7	+	38861407	38868211	0.673047	0.0124835	42.9917	33.5733	52.41	2531.17	1811.67	3250.67	29.63	34.72	36.37	55.12	62.4	39.71	1281	1771	2383	2132	5825	1795
Olr1	chr4	-	211883405	211905489	0.670544	0.0496024	2.03167	1.57	2.49333	245.5	181.333	309.667	1.96	1.01	1.74	3.49	2.34	1.65	184	112	248	293	474	162
Pdk4	chr4	-	30453698	30463700	0.667873	0.0378718	17.51	14.1633	20.8567	824	617	1031	12.22	17.44	12.83	19.49	22.27	20.81	433	729	689	618	1704	771
Gulp1	chr9	+	50936854	51211198	0.666685	0.00740877	14.2883	11.6033	16.9733	1350.33	1045.67	1655	7.94	12.2	14.67	15.18	17.6	18.14	559	1013	1565	956	2674	1335
Ltbp1	chr6	-	31097090	31491816	0.665353	0.0281552	4.35333	3.59333	5.11333	904.833	678.667	1131	3.76	3.84	3.18	5.19	5.89	4.26	584	704	748	722	1978	693
Ptgds	chr3	-	2667538	2670472	0.66288	0.0111934	80.5367	66.6267	94.4467	1932.33	1524.67	2340	71.04	70.33	58.51	120.91	84.83	77.6	1339	1564	1671	2039	3452	1529
Plxna2	chr13	+	117922569	118118393	0.662752	0.00630037	29.445	23.64	35.25	9768	7457.33	12078.7	22.58	24.04	24.3	31.96	32.72	41.07	5755	7230	9387	7288	18005	10943
Klf2	chr16	-	19084196	19086146	0.661651	0.0312998	1.85167	1.71667	1.98667	67	54	80	1.59	2.51	1.05	1.65	2.79	1.52	42	78	42	39	159	42
Tc2n	chr6	-	134651335	134813686	0.660164	0.00728791	4.735	3.75333	5.71667	386	293.333	478.667	3.29	3.5	4.47	5.23	5.41	6.51	204	256	420	290	724	422
Itga1	chr2	-	71666601	71823120	0.659564	0.0153051	10.6133	8.33	12.8967	1350.83	1019.33	1682.33	7.69	8.36	8.94	11.59	11.34	15.76	756	970	1332	1020	2407	1620
Bgn	chr1	-	153067990	153080152	0.659034	0.0262152	10.25	8.36667	12.1333	810.833	610.667	1011	9.95	8.14	7.01	13.04	12.46	10.9	604	583	645	708	1633	692
Mcl1	chr2	+	217273158	217275931	0.65606	0.00374508	60.995	54.6467	67.3433	4180.17	3499.67	4860.67	50.86	53.25	59.83	60.02	73.31	68.7	2613	3228	4658	2759	8133	3690
Cdh5	chr19	-	1022710	1072784	0.655414	0.0146883	14.6167	11.86	17.3733	1116.83	863.667	1370	11.81	10.96	12.81	20.75	16.75	14.62	693	759	1139	1090	2123	897
Itpr2	chr4	-	244585711	244960429	0.655333	0.0255129	2.31333	1.84333	2.78333	809.333	597.333	1021.33	1.77	1.84	1.92	2.61	3.02	2.72	463	568	761	613	1707	744
Plau	chr15	-	3621057	3627467	0.652862	0.0139182	14.3567	11.8067	16.9067	1054.17	804.333	1304	12.04	12.45	10.93	16.78	17.67	16.27	671	819	923	837	2127	948
Lpar4	chrX	+	78238142	78251630	0.652763	0.0182926	0.608333	0.493333	0.723333	85	64.6667	105.333	0.36	0.6	0.52	0.57	0.76	0.84	38	74	82	53	171	92
Cnksr3	chr1	-	45120906	45213960	0.652762	0.0139999	9.89333	8.08667	11.7	1084.17	820.333	1348	8.69	8.18	7.39	11.31	12.17	11.62	724	804	933	843	2189	1012
Ptgs2	chr13	+	72316370	72322060	0.652652	0.0189882	14.3317	11.1467	17.5167	848.333	595.667	1101	14.21	11.5	7.73	24.06	19.48	9.01	643	614	530	974	1903	426
Map3k6	chr5	+	155101637	155113501	0.65009	0.0362206	2.475	2.02667	2.92333	345.667	268	423.333	2.36	1.62	2.1	2.92	2.71	3.14	255	206	343	282	633	355
Acta2	chr1	-	259760521	259773301	0.649854	0.0290406	13.0317	10.5633	15.5	589.833	443	736.667	10.84	11.38	9.47	15.1	16.06	15.34	373	462	494	465	1193	552
Runx2	chr9	+	17450988	17658363	0.645962	0.0438277	2.4	1.85333	2.94667	454.833	331.333	578.333	1.46	1.99	2.11	2.59	3.04	3.21	207	333	454	328	931	476
Crim1	chr6	+	780568	952528	0.644446	0.0255129	3.665	2.98	4.35	498.333	371	625.667	2.99	3.17	2.78	4.09	4.87	4.09	304	381	428	372	1070	435
RGD1359508	chr2	+	148271821	148296649	0.642776	0.0270268	2.53333	2.00667	3.06	98.3333	70.3333	126.333	2.01	1.94	2.07	2.28	3.67	3.23	57	65	89	58	225	96
Gja1	chr20	+	39612108	39624552	0.640957	0.00312218	27.84	21.29	34.39	2866.33	2048	3684.67	21.48	22.03	20.36	36	34.54	32.63	1685	2039	2420	2527	5851	2676
Htr1d	chr5	+	158566277	158567401	0.638003	0.025902	12.9383	10.4	15.4767	471.167	360.667	581.667	9.8	11.37	10.03	18.45	14.53	13.45	276	378	428	465	884	396
Kif21b	chr13	+	58030724	58076790	0.627538	0.00911266	3.58667	2.87667	4.29667	632.333	477.667	787	2.57	3.22	2.84	3.98	4.25	4.66	345	510	578	477	1230	654
Coro6	chr10	-	62389405	62395994	0.622241	0.0192192	5.3	4.19333	6.40667	427.167	314.333	540	4.23	3.75	4.6	5.48	6.81	6.93	255	267	421	296	887	437
Lhfp	chr2	+	161947947	162146115	0.619061	0.00174597	23.26	18.1333	28.3867	1581	1161	2001	18.22	18.57	17.61	28.6	27.33	29.23	950	1142	1391	1334	3076	1593
Hs3st1	chr14	+	75872407	75873333	0.61481	0.0159643	13.105	10.29	15.92	391.5	294	489	10.51	10.01	10.35	18.93	14.49	14.34	244	274	364	393	726	348
Pon2	chr4	-	30251589	30287330	0.612437	0.000838798	29.4033	21.6167	37.19	1709.67	1181.33	2238	19.13	22.69	23.03	30.73	36.87	43.97	839	1174	1531	1206	3492	2016
Ace	chr10	+	93922062	93939118	0.612198	0.0409052	2.24333	1.75	2.73667	255.333	184	326.667	1.79	1.66	1.8	2.54	2.96	2.71	153	167	232	194	544	242
Rgs6	chr6	+	114452070	114736790	0.610284	0.00821509	7.50167	5.72667	9.27667	531.833	393	670.667	5.69	5.82	5.67	10.51	7.71	9.61	317	383	479	524	928	560
Cebpa	chr1	+	92493857	92495245	0.607706	0.00244003	1.22667	1.05333	1.4	56.6667	45	68.3333	0.89	1.32	0.95	1.38	1.53	1.29	31	54	50	43	115	47
Rgs1	chr13	-	66051575	66055901	0.593486	0.000691139	5.31667	3.98333	6.65	244.5	177	312	1.64	2.54	7.77	3.45	7.72	8.78	53	97	381	100	539	297
Adora2b	chr10	+	48358071	48374871	0.591992	0.0161846	5.035	3.78	6.29	313.333	219	407.667	2.8	4.4	4.14	6.55	7.02	5.3	129	239	289	270	698	255
Lppr5	chr2	-	237965738	238169325	0.570298	0.0433125	1.88667	1.34	2.43333	173.833	115.667	232	1.32	1.39	1.31	2.72	2.41	2.17	93	115	139	171	366	159
Oprd1	chr5	-	153962767	153997858	0.565831	0.0362206	1.13	0.876667	1.38333	53	37.6667	68.3333	0.96	0.93	0.74	1.29	1.46	1.4	34	39	40	41	112	52
Prss23	chr1	-	160037251	160045625	0.55783	0.0244066	3.05	2.16	3.94	176.333	130.333	222.333	1.32	2.07	3.09	5.35	2.55	3.92	61	113	217	222	255	190
Chrm3	chr17	-	65753665	65897585	0.54961	0.00657224	2.16833	1.54	2.79667	247.667	171.667	323.667	1.22	1.87	1.53	2.08	2.13	4.18	109	198	208	167	412	392
LOC681325	chrX	+	80538523	80542136	0.520559	9.63596e-05	0.156667	0.113333	0.2	14.1667	9.66667	18.6667	0.13	0.05	0.16	0.1	0.19	0.31	9	4	16	6	28	22
Hormad1	chr2	+	217171290	217206779	0.513793	0.0388784	0.138333	0.1	0.176667	8	5	11	0.15	0.04	0.11	0.19	0.25	0.09	6	2	7	7	22	4
Prelp	chr13	-	55804881	55814122	0.490002	0.000992812	4.06167	2.76667	5.35667	191.167	121.333	261	2.79	2.67	2.84	6.48	5.58	4.01	99	112	153	206	428	149
Rpe65	chr2	+	284774182	284804254	0.473017	0.000122689	1.16833	0.736667	1.6	85.1667	50.3333	120	0.64	0.47	1.1	1.19	1.78	1.83	34	29	88	56	203	101
Sult1d1	chr14	+	22022312	22040896	0.46028	3.07781e-07	0.716667	0.456667	0.976667	51.5	30.6667	72.3333	0.32	0.6	0.45	1.1	1.03	0.8	17	38	37	53	119	45
Mir770	chr6	+	142845049	142845124	0.240801	0.0128914	0.583333	0.326667	0.84	1.5	0.666667	2.33333	0.53	0.45	0	0	0.99	1.53	1	1	0	0	4	3
Ciita	chr10	-	4036668	4083966	0.22403	1.51737e-06	0.288333	0.116667	0.46	45.3333	18.3333	72.3333	0.2	0.06	0.09	0.18	0.15	1.05	27	9	19	22	44	151
Mir186	chr2	-	282781917	282782002	0.111038	9.57659e-14	1.24	0.26	2.22	3.66667	0.666667	6.66667	0.47	0	0.31	3.15	2.61	0.9	1	0	1	6	12	2
