# Supplementary material for: Subgroup-Elimination Transcriptomics Identifies Signaling Proteins that Define Subclasses of TRPV1-Positive Neurons and a Novel Paracrine Circuit
Source: PLoS One. 2014 Dec 31;9(12):e115731. doi: 10.1371/journal.pone.0115731 (PMC4281118; doi:10.1371/journal.pone.0115731)
Supplement: S5 Table — Merged data of differentially expressed genes detected by microarrays and sequencing (adjusted p-values <0.05 and fold-changes >1.5 using one of the two approaches). (XLSX) [file pone.0115731.s007.xlsx]

## Sheet: Info
Symbol	Gene Symbol in RatGenome Rn5		Upregulated = Enriched in TRPV1+ neurons
Synonyms	Important trivial names used in literature, can only be evaluted manually		Downregulated = Reduced expression in TRPV1+ neurons
Description	Gene Name
EnsemblGeneID	Ensembl Gene ID
EntrezGeneID	Entrez Gene ID
FC.Sort	Fold-change used for sorting
FC.Seq	Fold-change for sequencing
FC.Array.RTX	Fold-change for arrays with RTX-treatment
FC.Array.Cap	Fold-change for arrays with Cap-treatment
padj.Seq	Adjusted p-value for sequencing
padj.Array.RTX	Adjusted p-value for arrays with RTX-treatment
padj.Array.Cap	Adjusted p-value for arrays with Cap-treatment
RPKM.Seq.Average	Average RPKM value
RPKM.Seq.Cont	Average RPKM value for control samples
RPKM.Seq.RTX	Average RPKM value for RTX-treated samples
AveExpr.Array.Cont	Average signal intensity for arrays hybridized with control samples
AveExpr.Array.RTX	Average signal intensity for arrays hybridized with RTX-treated samples
AveExpr.Array.Cap	Average signal intensity for arrays hybridized with Cap-treated samples
RPKM_120726_DMSO	RPKM value for control sample 1
RPKM_120727_DMSO	RPKM value for control sample 2
RPKM_120730_DMSO	RPKM value for control sample 3
RPKM_120726_RTX	RPKM value for RTX-treated sample 1
RPKM_120727_RTX	RPKM value for RTX-treated sample 2
RPKM_120730_RTX	RPKM value for RTX-treated sample 3
RawReads_120726_DMSO	Number of reads for control sample 1
RawReads_120727_DMSO	Number of reads for control sample 2
RawReads_120730_DMSO	Number of reads for control sample 3
RawReads_120726_RTX	Number of reads for RTX-treated sample 1
RawReads_120727_RTX	Number of reads for RTX-treated sample 2
RawReads_120730_RTX	Number of reads for RTX-treated sample 3
Cont1	Signal intensity of array hybridized with control sample 1
Cont2	Signal intensity of array hybridized with control sample 2
Cont3	Signal intensity of array hybridized with control sample 3
Cont4	Signal intensity of array hybridized with control sample 4
Cap1	Signal intensity of array hybridized with Cap-treated sample 1
Cap2	Signal intensity of array hybridized with Cap-treated sample 2
Cap3	Signal intensity of array hybridized with Cap-treated sample 3
Cap4	Signal intensity of array hybridized with Cap-treated sample 4
RTX1	Signal intensity of array hybridized with RTX-treated sample 1
RTX2	Signal intensity of array hybridized with RTX-treated sample 2
RTX3	Signal intensity of array hybridized with RTX-treated sample 3
RTX4	Signal intensity of array hybridized with RTX-treated sample 4
Chr	Chromosome
Gene.Start	Base pairs were the gene starts
Gene.End	Base pairs were the gene ends
Strand	Strand were the gene is located
Band	Chromosome band
Probesequence	Sequence of the Illumina probe on the array

## Sheet: Intersection Arrays and RNA-Seq
Symbol	Synonyms	Description	EnsemblGeneID	EntrezGeneID	FC.Sort	FC.Seq	FC.Array.RTX	FC.Array.Cap	padj.Seq	padj.Array.RTX	padj.Array.Cap	RPKM.Seq.Average	RPKM.Seq.Cont	RPKM.Seq.RTX	AveExpr.Array.Cont	AveExpr.Array.RTX	AveExpr.Array.Cap	RPKM_120726_DMSO	RPKM_120727_DMSO	RPKM_120730_DMSO	RPKM_120726_RTX	RPKM_120727_RTX	RPKM_120730_RTX	RawReads_120726_DMSO	RawReads_120727_DMSO	RawReads_120730_DMSO	RawReads_120726_RTX	RawReads_120727_RTX	RawReads_120730_RTX	Cont1	Cont2	Cont3	Cont4	Cap1	Cap2	Cap3	Cap4	RTX1	RTX2	RTX3	RTX4	Chr	Gene.Start	Gene.End	Strand	Band	Probesequence
Iapp	amylin	Islet amyloid polypeptide	ENSRNOG00000012417	24476	11.6051	7.5353	11.6051	5.5393	4.63585e-26	6.05975e-07	4.02827e-05	19.5033	34.6233	4.38333	1412.74	127.522	256.334	25.22	39.25	39.4	1.43	4.09	7.63	177	325	419	9	62	56	1505.18	1289.17	1521.84	1334.75	237.996	245.964	228.787	312.59	137.462	167.405	69.6631	135.559	4	240724188	240729993	1	q44	GCTCCAGCAACAACCTTGGTCCAGTCCTCCCACCAACCAATGTGGGATCC
Cartpt		Cocaine- and amphetamine-regulated transcript protein CART(1-52) CART(55-102) CART(62-102)	ENSRNOG00000017712	29131	10.9787	8.94188	10.9787	7.66163	3.72486e-38	1.9249e-07	2.38157e-06	9.865	17.8633	1.86667	676.957	60.2893	85.578	18.97	18.99	15.63	1.17	1.83	2.6	398	470	497	22	83	57	540.164	998.444	542.274	626.948	79.8969	85.1243	94.4734	82.8174	62.2619	48.5073	73.6385	56.7495	2	49285118	49287138	-1	q14	TCCACCTGACACATTCTTGTGACCTTTCTGGGAAGAAGAGGGACTTTCGC
Crh		Corticoliberin	ENSRNOG00000012703	81648	7.99409	7.45991	7.99409	5.00037	1.03365e-23	4.75634e-05	0.000892024	3.76667	6.71	0.823333	629.805	72.7156	120.088	6.28	9.18	4.67	0.41	1.13	0.93	188	324	212	11	73	29	1125.09	494.917	501.14	398.077	180.032	92.3429	92.767	115.21	83.8686	61.4571	77.0249	68.5118	2	124182919	124184783	-1	q24	CCACCTTCTGAGGGAAGTCTTGGAAATGGCCAGGGCAGAGCAGTTAGCTC
Mrgprx3		Mas-related G-protein coupled receptor member A	ENSRNOG00000014227	252960	6.79005	3.84499	6.79005	4.32895	1.64985e-25	1.0227e-08	2.91291e-07	20.8017	32.9833	8.62	1532.46	225.992	355.514	30.02	31.58	37.35	8.4	7.78	9.68	967	1200	1823	242	541	326	1488.97	1382.79	1625.75	1632.32	361.466	320.147	319.067	421.374	239.9	209.631	204.487	249.951	1	104362405	104387707	-1	q22	ATCGTTCTGTGGCGCTGGGCGGATGAAGCTCACCAGATTGTACGCGACCA
Kcnip1	KChIP1	Kv channel-interacting protein 1	ENSRNOG00000005365	65023	6.62171	2.8592	6.62171	4.08958	2.84769e-18	0.000267491	0.00524382	31.5467	46.5033	16.59	609.687	101.024	153.85	41.98	44.81	52.72	15.02	14.64	20.11	1793	2258	3412	574	1350	898	674.14	534.179	636.528	593.903	151.763	128.389	111.772	223.474	103.585	129.698	40.4216	130.392	10	18444651	18663340	-1	q12	GAAATACACATATCCCGTGCTCAAAGAGGACACTCCCAGGCAGCACGTGG
Trpv1		Transient receptor potential cation channel subfamily V member 1	ENSRNOG00000019486	83810	4.64356	4.06672	4.64356	2.99264	1.40261e-35	3.41354e-09	2.34984e-07	64.2717	103.907	24.6367	4860.56	1046.59	1626.74	102.52	102.92	106.28	21.99	24.5	27.42	7274	8616	11427	1396	3754	2034	4631.92	4766.53	4906.11	5137.69	1560.38	1694.8	1484.75	1767.05	1105.53	1022.02	1010.9	1047.91	10	59538296	59563441	1	q24	CGGGCCTGCTGTGGGAACTGGGAGGTGTGTGGGAATTGAGATGTGTATCC
Lpar3		Lysophosphatidic acid receptor 3	ENSRNOG00000015260	66025	4.58854	3.58245	4.58854	3.56594	1.38274e-22	4.55e-05	0.000435541	10.5667	16.5333	4.6	1280.31	276.72	358.92	16.63	15.35	17.62	3.52	4.61	5.67	977	1064	1569	185	585	348	1598.76	934.647	1475.58	1112.24	459.4	261.112	395.372	319.793	327.827	212.778	312.44	253.837	2	270634753	270679035	1	q44	CCTCCGTCTTGGTGGTCTGGATACCACTGATGGGTTTGCTGGATTCCATG
Mrgprd		Mas-related G-protein coupled receptor member D	ENSRNOG00000013448	293648	4.36121	4.36121	3.44967	2.61558	3.15488e-31	6.72118e-05	0.00125129	27.7583	45.63	9.88667	154.243	44.58	57.9423	48.26	49.86	38.77	8.37	9.27	12.02	1160	1414	1412	180	481	302	151.631	107.877	167.288	190.175	65.6235	55.6071	52.4983	58.0403	52.7034	45.9368	31.5104	48.1695	1	225355623	225356582	1	q43	TCAGGACGAGCCTGAAGGCAGGGAGACGCCATCCACATGTACTAATGATG
Gfra3		GDNF family receptor alpha-3 precursor	ENSRNOG00000020309	84422	4.36116	3.60606	4.36116	2.22249	8.32158e-28	2.44803e-06	0.00111664	31.345	49.7233	12.9667	2066.38	483.892	927.801	53.63	51.98	43.56	12.19	14.29	12.42	2738	3131	3370	557	1575	663	1823.91	2217.27	2146.69	2077.64	893.804	948.139	900.194	969.068	487.964	515.35	328.282	603.97	18	27205218	27233490	-1	p12	AACCGGGTGAGGAAGAGACCCAGTAACCCTACTGCTAAGTGCTGTGTGAC
Slc51a		solute carrier family 51, alpha subunit	ENSRNOG00000001765	303879	4.29382	3.19078	4.29382	2.74216	4.98124e-14	6.19225e-08	5.75229e-06	7.225	11	3.45	1465.07	341.423	538.701	11.71	10.67	10.62	3.27	3.25	3.83	468	503	643	117	280	160	1403.08	1481.56	1520.79	1454.85	644.938	503.473	451.275	555.118	361.87	340.678	345.19	317.953	11	74617803	74632201	1	q22	TTACCGCCAGACCTGGACTCAACGCTCAAAGCCTGACAAGAGCGGCTTGG
Cldn16		claudin-16	ENSRNOG00000033878	155268	3.77375	3.77375	1.81986	1.37699	0.00413578	0.0252096	0.268151	0.625	1	0.25	61.9955	33.7058	44.2395	0.98	0.99	1.03	0.3	0.27	0.18	37	44	59	10	22	7	57.6141	89.0463	44.8758	56.4458	34.6165	40.7769	55.0381	46.5268	44.7131	31.7727	33.2727	25.0648	11	83013684	83033156	1	q23	GGCCAAATCCTACAAGGCCCCTAGGACAGAGACAGCCAAAATGTACGCTG
Adcyap1		Pituitary adenylate cyclase-activating polypeptide PACAP-related peptide Pituitary adenylate cyclase-activating polypeptide 27 Pituitary adenylate cyclase-activating polypeptide 38	ENSRNOG00000049882	24166	3.64238	2.89962	3.64238	1.98791	4.68371e-18	5.34e-08	3.98e-05	33.5767	49.7433	17.41	3590.32	986.834	1804.76	49.21	47.15	52.87	14.17	18.16	19.9	1549	1751	2522	399	1234	655	3391.05	3358.44	3720.76	3891.02	1891.76	1779.13	1671.81	1876.36	1110.93	896.295	954.813	985.297	9	121156295	121162350	-1	q38	TCTAGTCCCTCTGCAGGTTCCACTGCCTGACAGATCAGGTGCTGGTGTTG
Trpc4		short transient receptor potential channel 4 isoform beta	ENSRNOG00000011133	84494	3.37291	3.37291	1.75827	1.55045	2.07044e-06	0.00265435	0.0232539	0.916667	1.42	0.413333	86.415	49.0443	56.1069	1.55	1.11	1.6	0.34	0.5	0.4	121	102	190	24	85	33	74.8262	99.7038	80.5761	90.5539	70.7167	50.2694	46.7031	56.7383	49.0795	55.315	48.731	43.0515	2	163157119	163282064	1	q31	AGCCCCACGGACACAGTTGCCCATGAAGATTATGTGACCACGAGATTGTG
Tcf15		transcription factor 15	ENSRNOG00000000012	296272	3.28375	3.28375	2.27464	1.73431	1.869e-08	0.000121769	0.00527162	0.911667	1.44667	0.376667	210.253	92.7878	120.976	2.04	1.32	0.98	0.45	0.26	0.42	51	39	37	10	14	11	179.593	229.343	196.922	235.153	110.683	135.995	110.661	126.565	111.622	88.5769	95.4829	75.4695	3	153992077	153998331	1	q41	CCAGAAGCCCAAACCACTCCTGCTTCGTGTAGGGACCAGAGGACAATGGC
Tac1		Protachykinin-1 Substance P Neurokinin A Neuropeptide K Neuropeptide gamma C-terminal-flanking peptide	ENSRNOG00000007374	24806	3.25093	3.25093	2.83496	1.56728	2.86684e-26	1.84816e-06	0.00451497	256.38	386.463	126.297	14655.6	5173.91	9342.4	380.64	383.25	395.5	107.83	144.13	126.93	9836	11684	15487	2493	8041	3429	12673	15803.3	15371.1	14775.2	9878.87	10046.6	8375.99	9068.15	5505.28	5197.1	4400.92	5592.33	4	33499891	33507855	1	q12	GCGATGCAAGTCTCCAAAGACAGAAAGGCTGCTGTGAGGCAGTGCAGGCG
Kcnk2	TREK1, TREK-1 K2P2.1	potassium channel subfamily K member 2 isoform 2	ENSRNOG00000002653	170899	3.16879	2.54965	3.16879	2.20278	4.00433e-12	2.63446e-05	0.0012654	7.31167	10.5133	4.11	926.341	293.943	425.636	11.15	10.37	10.02	3.74	3.74	4.85	909	997	1237	273	658	413	906.888	1029.43	815.716	953.328	409.116	462.599	317.222	513.608	277.615	321.83	238.694	337.634	13	112318475	112456560	-1	q26	TGAAGGCTGATGTGGTGGGATGTACCACGCATAAACTGTGAACTGGATGG
Gal		Galanin peptides Galanin Galanin message-associated peptide	ENSRNOG00000015156	29141	2.99351	2.17152	2.99351	1.60701	2.58256e-06	2.07911e-05	0.0189855	16.2533	22.6267	9.88	382.123	129.703	238.09	24.58	23.77	19.53	8.62	11.44	9.58	427	487	514	134	429	174	355.476	413.605	362.267	397.143	227.967	258.067	254.428	211.897	138.23	126.161	94.3852	160.035	1	225520966	225525829	-1	q43	GTTTCTCAGTTTCTTGCACCTTAAAGAGGCCGGGGCCCTCGACAGCCTGC
Trpc3		short transient receptor potential channel 3	ENSRNOG00000016070	60395	2.78059	2.41588	2.78059	2.28534	2.37302e-12	2.07911e-05	0.000259911	12.315	17.5767	7.05333	695.982	247.334	302.633	15.97	18.88	17.88	6.52	6.51	8.13	1364	1903	2314	498	1200	726	875.647	695.28	648.519	564.48	309.747	264.737	279.303	356.746	246.311	231.004	259.981	252.039	2	142945396	143011755	-1	q26	GGTGCTTGGTAAATGTTGAACCCAGCTGGCCTGGACAGCCAGTAGCATCC
Ramp3		Receptor activity-modifying protein 3	ENSRNOG00000008154	56820	2.71099	2.71099	1.8008	1.68693	2.78634e-14	0.0176852	0.0502423	20.5733	30.63	10.5167	289.765	165.021	173.67	38.49	31.44	21.96	10.66	10.18	10.71	1179	1136	1019	292	673	343	236.926	310.771	296.233	315.131	134.014	160.417	176.267	223.984	135.093	133.131	150.687	241.173	14	80555463	80572980	1	q21	GATAGAGAGTGAACCTCCTTCCTGAGGGGTATTCCTGGGGGTGAGGCACG
Chrna6		neuronal acetylcholine receptor subunit alpha-6 precursor	ENSRNOG00000012283	81721	2.62032	2.55907	2.62032	2.18851	7.43077e-15	1.20254e-05	0.00014312	34.05	48.6467	19.4533	929.884	354.417	422.064	50.32	46.66	48.96	17.31	22.65	18.4	2206	2413	3252	679	2144	843	940.571	769.891	1090.55	918.521	403.794	452.028	417.29	415.146	352.354	340.117	418.175	307.022	16	68486608	68493308	1	q12.3	GCCACTGCTTGGGAACACAGGAGCGTCTTAATCGGGATTTTCCTTTTGCC
Acpp		Prostatic acid phosphatase	ENSRNOG00000011820	56780	2.61385	1.68079	2.61385	2.05865	0.000113995	2.86614e-06	9.87572e-05	82.8917	104.11	61.6733	2238.24	859.934	1088.33	104.52	108.32	99.49	53.54	63.03	68.45	4477	5474	6458	2052	5829	3065	2381.98	2101.78	2125.02	2344.17	1145.16	1031.04	993.729	1183.41	906.888	818.816	734.55	979.482	8	112224762	112270036	-1	q32	GGGCAAAGGACCTGATTCACCTGACAACAACGCTCACCTGTTCCCCTGCC
Oprk1		Kappa-type opioid receptor	ENSRNOG00000007647	29335	2.57168	2.19008	2.57168	1.68109	9.04646e-05	0.00070453	0.0401427	5.275	7.19333	3.35667	343.327	134.337	202.894	6.37	6.52	8.69	3.29	3.65	3.13	212	256	438	98	262	109	368.654	370.128	385.268	249.259	240.934	177.578	179.873	213.192	166.357	94.5294	130.665	145.797	5	18516575	18534375	-1	q12	GAAGGATTTGCTTGCTATGTCTGAGACCTTGAGATCAACCCTACCTGGCC
Cpne5		copine-5	ENSRNOG00000000522	309650	2.51607	2.51607	1.80893	1.80018	2.50228e-07	0.00361494	0.00871533	1.655	2.39667	0.913333	106.431	58.2671	58.3293	2.37	2.79	2.03	0.85	0.94	0.95	255	354	331	82	218	107	80.5108	134.387	99.3263	111.501	59.5425	50.2823	60.5349	62.9573	58.2332	49.9665	69.6455	55.2231	20	8664244	8745116	-1	p12	GAGCAGATAGAGTCCCCTTCCCGATCCTCAAAGGCTCAGTGGTATGCTAG
Tnni3k		serine/threonine-protein kinase TNNI3K	ENSRNOG00000028225	295531	2.50873	2.50873	1.67429	1.46612	0.00042946	0.00474904	0.0401667	1.14167	1.63	0.653333	90.7351	54.9474	61.9332	1.63	1.54	1.72	0.33	0.74	0.89	121	135	193	22	118	69	92.5477	101.066	85.2526	84.0741	70.9847	57.5944	60.1561	58.9978	69.2451	49.3128	58.5868	42.6449	2	279730855	279999097	-1	q45	GCCTGGGGCTGGGGTTCAAATCTGTGTAGATAGCTGGGTTGACCCTTATG
Grik1	GLR5; GLUR5	glutamate receptor, ionotropic kainate 1 isoform 3	ENSRNOG00000001575	29559	2.49357	2.34312	2.49357	1.87091	1.30342e-13	5.31208e-07	4.02742e-05	75.1217	104.193	46.05	2832.53	1133.2	1511.96	93.09	101.65	117.84	38.46	49.77	49.92	7695	9913	14761	2844	8883	4314	3118.1	2835.26	2849.48	2527.29	1610.47	1417.77	1448.86	1570.74	1083.29	1154.63	1155.95	1138.91	11	31426908	31828130	-1	q11	CAGAGGACTATGTCTTTATCCATAACCCCAGTCGTGGACAGAGGGGGAAG
Kcnj5		G protein-activated inward rectifier potassium channel 4	ENSRNOG00000033796	29713	2.46288	2.46288	1.89092	1.66108	6.46203e-07	0.0373875	0.132976	6.59	9.37667	3.80333	149.446	84.2715	91.7646	7.05	10.54	10.54	3.29	4.64	3.48	211	372	478	88	300	109	148.268	152.522	152.338	144.656	86.1151	80.9624	124.677	75.3044	114.322	97.4832	41.9968	83.2835	8	33325087	33510036	-1	q21	GGAACAGCATCCTAACCTCAGGCCTTGTTCCCCTTAGACAGGGTGCCCAG
Rgs4		Regulator of G-protein signaling 4	ENSRNOG00000002773	29480	2.41391	2.41391	2.2768	1.81658	5.18639e-15	5.0765e-07	2.47746e-05	561.037	781.99	340.083	30713.8	13491	16936.7	751.27	786.39	808.31	314.88	376.02	329.35	54832	67715	89398	20562	59253	25129	29708.1	31401.5	31401.5	30344.2	16862.9	16306.9	15859.6	18717.2	13674.5	13018	13967.4	13304.1	13	92682956	92689247	-1	q24	GAGTGTGTCTTCAGTTGTATTTGCCATCGCTCTTTGGTCTGGCGAGCCTG
Krt75		keratin 75	ENSRNOG00000043203	300247	2.34937	2.34937	1.85884	1.44448	0.00212955	0.0383435	0.266039	1.56833	2.25	0.886667	123.681	69.4854	86.5114	2.44	2.27	2.04	0.62	1.37	0.67	105	115	133	24	127	30	111.468	147.42	132.909	102.927	70.3721	77.4018	117.798	80.4739	86.5698	64.5772	37.8794	88.9151						CAGTGGGCAGTGGCTCCAGCATCAAGTTTGTCTCCAGCACGTCATCCAGC
Rxfp1		relaxin receptor 1 precursor	ENSRNOG00000024120	295144	2.28759	2.28759	1.6	1.64406	0.0094112	0.00783011	0.0138374	0.751667	1.04	0.463333	68.4322	42.3658	41.3942	1.13	0.94	1.05	0.43	0.52	0.44	64	63	90	22	64	26	85.5869	64.2013	55.32	68.6206	42.1522	44.1605	33.5565	45.7075	41.7392	43.7581	37.5207	46.4451	2	197738113	197930308	-1	q34	ACACTCCATCATTCATCTGGGTGGAAATGTGGCCCTTGCAGGAGATGTCC
Alk		ALK tyrosine kinase receptor precursor	ENSRNOG00000008683	266802	2.27728	1.82159	2.27728	1.92137	8.52197e-06	0.000320444	0.00409227	11.0933	14.6333	7.55333	449.482	198.105	232.798	13.8	13.57	16.53	6.04	7.59	9.03	1637	1899	2972	641	1943	1120	413.748	555.118	436.988	392.073	229.888	245.699	200	255.604	202.758	220.216	221.516	147.931	6	32580734	33082961	1	q14	CCCCTGTTCAGGCTGCGCCACTTCCCCTGCGGCAACGTCAACTATGGTTA
Hs6st2		heparan-sulfate 6-O-sulfotransferase 2	ENSRNOG00000030880	302489	2.26873	1.76742	2.26873	1.8763	3.43736e-05	0.000432599	0.00589765	25.675	33.1133	18.2367	129.028	56.9114	69.4014	31.43	36.31	31.6	16.87	19.53	18.31	1882	2565	2867	904	2525	1146	136.434	110.953	121.137	147.59	73.6138	75.3044	50.1683	78.5191	57.9875	66.6134	48.3772	54.6673	X	138736166	139027990	-1	q36	TTTGACCCAAAGGGAGAACCACGGAAGTCAGAAGCAGGGCTCAGGCCAGG
P2rx3	P2X3	purinergic receptor P2X, ligand-gated ion channel, 3	ENSRNOG00000008552	81739	2.21561	1.90941	2.21561	1.95432	8.47437e-08	8.2873e-05	0.00082505	251.958	332.507	171.41	3439.61	1547.09	1747.73	320.77	341.66	335.09	169.33	175.88	169.02	31363	39412	49647	14813	37127	17276	3726.37	2730.37	3887.73	3413.97	1934.51	1721.09	1640.53	1694.8	1681.37	1317.5	1478.53	1710.98						GGTTGACTTTCCTGTGCATTCCTGGCTGGCCTCAATTTACAGATCTCCTC
Dgki		diacylglycerol kinase iota	ENSRNOG00000026705	688705	2.19376	1.67197	2.19376	1.72853	0.000113995	2.44803e-06	0.00014312	49.2267	62.87	35.5833	298.348	136.129	172.753	59.09	62.9	66.62	29.91	37.26	39.58	5724	7189	9779	2592	7793	4008	277.965	301.873	299.019	314.535	158.626	175.454	187.729	169.201	145.214	143.128	124.605	131.57	4	64199211	64653936	-1	q22	GCCCATTGAGAAGGGGGCAGGCTACCGGAGATTTGTGGAGTACACGTTCC
Fam70a	TMEM255A	transmembrane protein 255A	ENSRNOG00000028085	313453	2.18988	2.14055	2.18988	1.87285	2.33816e-10	0.0033392	0.0239525	54.1683	73.2567	35.08	578.875	254.093	296.705	79.22	74.31	66.24	35.44	37.15	32.65	4509	4990	5713	1805	4566	1943	544.814	339.264	714.325	717.098	316.743	307.758	291.354	270.966	264.407	221.448	272.299	258.217						CAAGAAAGGAAGCTCACTAAGCAGGGCTGGGGAGCCAGTCGGCAAGAGTG
Nnat		neuronatin	ENSRNOG00000043596	94270	2.18599	2.18599	2.15535	2.10533	1.47096e-10	0.000165451	0.000448107	42.9883	60.0133	25.9633	556.746	260.555	263.927	65.15	62.07	52.82	24.25	29.06	24.58	2201	2474	2704	733	2120	868	527.177	508.094	548.186	643.527	237.599	267.055	286.234	264.82	224.482	232.569	334.288	250.882	3	161553429	161553518	1	q42	CGCACAGATCCTACCATGGAGAGCTAACACCCCACCAACCAGCAGAATGG
Kcng1		potassium voltage-gated channel subfamily G member 1	ENSRNOG00000012144	296395	2.13467	1.78624	2.13467	1.48995	0.0011607	4.7007e-05	0.0116877	3.855	5.04667	2.66333	560.916	262.202	377.458	4.76	6.18	4.2	1.36	2.79	3.84	325	498	435	83	412	274	511.019	627.946	517.349	587.352	373.119	386.928	315.791	433.993	256.707	258.747	246.214	287.14	3	171047847	171178647	-1	q42	CGGGGTGGGGGACACCAACAAGCCGGTCATCTCTGCTGTTTCAAAGGTGA
Sh2d4a		SH2 domain-containing protein 4A	ENSRNOG00000013541	306376	2.12176	2.12176	1.60955	1.47606	9.85982e-05	0.000295114	0.00299598	3.14833	4.21333	2.08333	262.332	162.699	177.554	5.04	3.83	3.77	1.87	2.13	2.25	307	275	348	102	280	143	232.392	285.566	262.612	268.76	172.594	188.876	162.646	186.1	171.492	165.923	151.682	161.7	16	22972716	23044750	-1	p14	GTGTCACTGATTGGGTGGGCTTTGAGACCCTCCTTCTAGCTGCCTGAGAG
Xdh		xanthine dehydrogenase/oxidase	ENSRNOG00000007081	497811	2.11058	2.11058	1.93491	1.65514	2.41731e-08	2.63446e-05	0.000525811	8.43	11.4933	5.36667	472.199	243.658	286.182	10.81	12.15	11.52	5.64	5	5.46	1128	1496	1822	527	1127	596	436.267	472.376	468.926	511.229	243.828	316.507	300.959	283.432	245.318	242.979	243.472	242.865	6	34996983	35059195	-1	q14	GTCTGTGAGGATCTGAAGAGAAGGTCTCCAGCAGTGGTTTGTACCGCAGC
Amigo2		Amphoterin-induced protein 2	ENSRNOG00000007032	300186	2.11001	2.0143	2.11001	2.06587	5.10873e-07	0.000163853	0.000448107	9.87667	13.2267	6.52667	1340.18	627.227	640.399	12.2	12.98	14.5	6.71	6.61	6.26	947	1188	1705	466	1107	508	1035.44	1660.51	1285.93	1378.81	614.527	607.592	652.734	686.742	592.721	591.572	667.034	657.581	7	138328447	138330009	-1	q36	AGTCACTCCCTACACCCTCACCGCAGCAGACTCAGGTTTGTCCACCTGCG
Pde9a		high affinity cGMP-specific 3',5'-cyclic phosphodiesterase 9A	ENSRNOG00000001174	191569	2.1	2.1	1.6445	1.45641	5.85742e-05	0.000222629	0.00409227	4.75	6.40333	3.09667	310.879	189.132	214.159	5.46	6.82	6.93	3.36	3.13	2.8	263	388	506	145	326	141	300.066	327.274	315.791	300.384	222.771	208.57	238.284	187.012	188.692	199.789	192.854	175.194	20	12328642	12405854	1	p12	CAGGATCTTCCACACAAGGATGGTCGTGCCCAGATGACCCCCAGATGACC
Kcnmb2		calcium-activated potassium channel subunit beta-2	ENSRNOG00000010094	294961	2.06624	2.06624	1.50609	1.47275	0.00611399	0.0264884	0.057668	5.92167	7.96	3.88333	199.045	134.782	134.878	7.76	7.78	8.34	3.99	3.7	3.96	137	162	223	63	141	73	209.119	172.668	222.281	192.113	150.508	134.601	128.509	125.895	116.241	116.966	189.775	116.147	2	138218940	138256373	1	q25	GCTGTTCCATTCTCTCTTCTGGCCAACGTGTATGATGGCTGGGGGTGTGG
Mal2		MAL2 proteolipid protein	ENSRNOG00000008615	362911	2.0233	2.0233	1.71408	1.35212	8.19839e-07	0.0214121	0.226997	5.33333	7.05667	3.61	164.349	95.9511	120.513	5.29	7.53	8.35	2.96	4.16	3.71	368	618	880	184	625	270	132.909	174.991	136.717	212.778	107.94	146.382	101.453	126.278	93.1929	105.011	117.355	68.2447	7	94768727	94801520	1	q32	GCGAAGATGGCGACCGTAACACTCCTTGGAAACCGACAGTTGTGTGCTAG
Plcxd3		PI-PLC X domain-containing protein 3	ENSRNOG00000014550	310358	2.00787	1.79041	2.00787	1.50156	7.06281e-06	0.00095971	0.0376667	54.14	68.17	40.11	1503.51	754.293	1009.53	60.58	69.45	74.48	38.54	42.22	39.57	2853	3859	5315	1624	4293	1948	1510.79	1696.9	1445.51	1360.84	926.011	850.105	993.279	1268.71	634.352	770.065	683.608	929.146	2	73220198	73389440	1	q21	CAGCAGCTCTGTGCGAAGCAGCTAGGACTACCATGCAAACAGACTTTTGG
Cd53		Leukocyte surface antigen CD53	ENSRNOG00000017874	24251	1.97515	1.94049	1.97515	1.49407	1.0096e-06	0.0200263	0.194631	7.22167	9.42667	5.01667	184.397	99.3829	122.992	7.51	8.79	11.98	3.96	5.23	5.86	320	442	774	151	481	261	215.924	178.525	160.374	182.765	134.215	119.347	111.891	126.515	65.6701	128.798	62.3974	140.666	2	228956411	229004207	-1	q41	CCAGTTCCCTTTTGAACACAGTCCTTGGGAATAGGAATCATACAGAGATC
Dpysl4		Dihydropyrimidinase-related protein 4	ENSRNOG00000027582	25417	1.96509	1.96509	1.85932	1.81955	2.43662e-08	4.72768e-05	0.00014312	81.2567	109.81	52.7033	756.523	405.399	414.549	112.98	120.86	95.59	49.23	55.28	53.6	7402	9342	9490	2886	7819	3671	815.425	641.271	790.061	779.336	418.45	443.711	383.347	412.689	409.328	380.766	416.111	415.393	1	218349771	218365280	1	q41	GGCTGACGATCACATTGCCAGACGCACAGCTCAGAAGATCATGGCACCCC
Ddah1		N(G),N(G)-dimethylarginine dimethylaminohydrolase 1	ENSRNOG00000014613	64157	1.91961	1.71456	1.91961	1.58619	0.000663397	0.0024	0.0317038	9.18333	11.7833	6.58333	1346.06	698.375	846.596	9.81	12.39	13.15	4.81	6.56	8.38	659	982	1339	289	952	589	1049.37	1543.73	1263.68	1527.45	751.548	992.311	711.124	931.4	636.845	853.343	621.342	681.972	2	270160834	270289319	1	q44	AGACTGGGCCTCATCTCGTCCCCCTCAGTGGCCGGAAGTGAGAAAATCAA
Nt5e		5'-nucleotidase precursor	ENSRNOG00000011071	58813	1.91876	1.91153	1.91876	1.6022	0.00010531	0.000142637	0.00381035	5.09	6.60667	3.57333	460.352	238.045	285.214	6.51	6.43	6.88	3.46	4.01	3.25	456	531	730	217	607	238	545.418	487.63	423.968	384.394	291.426	264.407	278.319	306.704	237.768	220.759	248.123	245.53	8	95464241	95508297	1	q31	TGGGTTAGTCCAGGGAATGCAAAAGGCAGTCAGGGACAGTGGAGAAAGGG
Clic3		chloride intracellular channel 3	ENSRNOG00000015184	296566	1.91475	1.91475	1.75351	1.46556	0.0018066	0.000724997	0.0176258	8.615	11.48	5.75	276.253	157.17	189.624	11.61	13.22	9.61	5.5	5.26	6.49	224	301	281	95	219	131	258.217	314.631	261.196	270.966	154.721	210.205	176.768	216.803	166.423	151.974	159.9	150.384	3	2657749	2659658	1	p13	ACCACTGGACCATGAACTGGCACAGGAGCCACACCTTTCTGAATCCCGCC
Galk1		galactokinase	ENSRNOG00000006359	287835	1.89605	1.76564	1.89605	1.6284	0.000101311	1.59287e-05	0.000329492	14.5967	19.1933	10	1964.51	1032.6	1203.53	23.62	18.99	14.97	10.23	10.46	9.31	779	739	748	302	745	321	1808.47	2236.34	1857.1	1956.12	1122.16	1273.07	1220.82	1198.08	1046.19	1029.43	1029.43	1025.35	10	103720846	103725036	1	q32.1	GTGCTGAGCTTGTGAGGTGTCCCTGCGAGTGACGTACGCACAGGCGTAAG
Npy5r		Neuropeptide Y receptor type 5	ENSRNOG00000014172	25340	1.88068	1.88068	1.69636	1.55825	0.00307013	0.00783011	0.0362919	1.83333	2.32	1.34667	131.875	78.2522	84.8863	1.92	2.59	2.45	1.16	1.16	1.72	116	185	224	63	151	109	129.256	108.934	143.164	146.145	99.3734	91.5529	68.85	79.769	91.8408	89.6167	67.7559	63.7955	16	24680527	24688482	1	p14	GAGAGCCCTTATCCACTGCCTACACATGTCATGATTCTCTCTGTGCACCA
Ina		alpha-internexin	ENSRNOG00000020248	24503	1.87365	1.61088	1.87365	1.73507	0.000838798	0.000222629	0.0012654	21.605	27.1667	16.0433	1015.53	543.732	585.077	26.37	26.94	28.19	14.97	15.3	17.86	3025	3646	4901	1536	3790	2142	1036.48	1134.42	926.011	965.194	591.059	559.995	537.635	651.618	554.254	447.12	572.321	601.231	1	274212015	274224817	1	q54	TATGCACACTTCTCCCCCACCTCAAGAAGGCAGGCTGGAAAGTCAGCTCT
Kcnt1	Slack	potassium channel subfamily T member 1	ENSRNOG00000017283	60444	1.87136	1.69745	1.87136	1.55798	0.000102667	5.44186e-05	0.00183572	23.475	30.1633	16.7867	180.408	96.7751	116.162	30.05	29.63	30.81	14.22	16.7	19.44	2773	3226	4308	1174	3328	1875	185.24	178.224	179.873	178.297	129.698	109.172	120.126	105.654	111.213	93.447	87.5099	94.9305	3	8673193	8725541	1	p12	CCCTTTCCTATGTACTCATCAACCCCCCGCCAGACACAAGACTGGAGCCC
Vgf		neurosecretory protein VGF precursor	ENSRNOG00000001416	29461	1.86321	1.86321	1.56932	1.36873	8.70797e-07	0.0037133	0.0440443	17.5883	23.54	11.6367	176.419	111.787	128.662	24.94	22.56	23.12	9.85	11.52	13.54	1647	1758	2314	582	1642	935	147.931	206.578	168.636	182.53	114.141	122.498	126.601	151.408	105.801	105.654	114.141	121.551	12	24689888	24692911	-1	q12	ACCAGACCTGTCAGACTTCTTTGGGGTCTGATCCTGGGGCCAGCCCAGGC
Scml4		sex comb on midleg-like protein 4	ENSRNOG00000026110	309859	1.83819	1.83819	1.80517	1.6372	3.75487e-05	1.70479e-05	0.000155727	6.625	8.55333	4.69667	521.97	289.463	318.862	8.34	8.43	8.89	4.7	4.41	4.98	904	1078	1461	456	1031	564	513.608	497.647	550.06	526.566	312.212	303.837	320.813	338.584	263.067	287.99	308.625	298.17	20	49258821	49350697	1	q13	TCTACCTGGACCGTGGAGGACGTGGTCCGGTTTGTGAAAGATGCAGACCC
Celf6		CUGBP Elav-like family member 6	ENSRNOG00000010817	300758	1.82109	1.64286	1.82109	1.55909	0.000691139	7.71768e-05	0.00183572	25.7833	32.8167	18.75	1474.69	814.195	946.258	37.37	34.91	26.17	17.08	20.78	18.39	1594	1757	1692	652	1914	820	1451.95	1550.08	1425.02	1471.72	1016.5	928.488	915.331	924.715	894.398	733.974	910.016	718.392	8	64126553	64191454	1	q24	CTGGCTGAGGATCGACTGATCTAAGGGAACCAGCAGAGAGCCTCGGGGGT
Gfra2		GDNF family receptor alpha-2 precursor	ENSRNOG00000014010	25136	1.82005	1.69837	1.82005	1.51067	8.5203e-05	2.3686e-05	0.00109195	47.6783	60.3767	34.98	1287.4	708.736	852.579	61.21	60.79	59.13	31.84	36.6	36.5	4254	4985	6228	1980	5492	2652	1331.17	1315.86	1218.68	1283.89	842.44	798.758	864.151	904.968	675.463	644.731	747.577	767.174	15	56280942	56372307	1	p11	GTTGTCTATGATGGGAAGAAAGGTACCAGGACCCCTGAGCCCTGGTCCAG
Slc5a7		high affinity choline transporter 1	ENSRNOG00000010597	85426	1.8067	1.6392	1.8067	1.21401	0.000459502	0.0262142	0.533133	4.69833	5.78	3.61667	64.017	36.1025	53.5415	5.46	5.37	6.51	3.09	4.2	3.56	669	776	1207	339	1110	456	77.284	67.8786	54.0735	56.8317	49.0169	75.3454	47.4716	42.3319	23.0102	41.5795	36.5356	43.2848	9	4343096	4379724	-1	q11	GCTTGTAGCTGGAACGATATGTTAACAAGCTGTCAAATGCTCAGTGCCAA
Nqo1		NAD(P)H dehydrogenase	ENSRNOG00000012772	24314	1.79753	1.51008	1.79753	1.64822	0.0111764	0.000254593	0.00183453	48.8017	58.7567	38.8467	2594.34	1444.52	1570.44	58.2	60.15	57.92	38.44	39.67	38.43	2115	2579	3190	1250	3113	1460	2273.52	2549.86	2634.82	2919.17	1437.1	1575.41	1576.48	1692.77	1348.39	1422.05	1319.07	1688.58	19	49291903	49306795	1	q12	TGCAGTGACTGACAAGCCTCGGGGGATTGCTCTCCAGCTCTTCTCTGCCT
Gna14		guanine nucleotide-binding protein subunit alpha-14	ENSRNOG00000014840	309242	1.76356	1.66762	1.76356	1.52682	0.000113995	0.0140983	0.0809288	106.932	131.957	81.9067	817.025	449.369	524.077	112.9	136.55	146.42	74.66	89.2	81.86	7711	11003	15154	4562	13154	5845	990.599	511.975	938.294	827.232	632.036	487.63	429.817	546.823	442.716	468.677	455.252	430.83	1	242484562	242665785	1	q51	CACAGGACCAAAGCAAGATGTCAAAGCTGCCAGGGACTTTATCCTCAAGC
Mycn		N-myc proto-oncogene protein	ENSRNOG00000006308	298894	1.74867	1.74867	1.52865	1.45834	0.0365458	0.000696623	0.00358131	1.88667	2.43667	1.33667	448.461	293.69	307.495	2.57	2.13	2.61	1.15	1.4	1.46	168	164	258	67	198	100	486.628	422.678	431.737	452.801	314.535	330.832	289.167	295.444	262.473	315.526	309.109	287.654	6	51348170	51353994	-1	q16	CCCGCCTTTTGTATACGTCCTGGGTAATGAGAGGTGGCTCTCGGGCCAGT
Rab27b		Ras-related protein Rab-27B	ENSRNOG00000012176	84590	1.74817	1.68657	1.74817	1.55791	0.000459502	0.00105765	0.00993213	45.1917	56.5333	33.85	176.046	100.26	112.466	49.2	56.24	64.16	31.53	34.53	35.49	1090	1470	2154	625	1652	822	192.156	151.333	203.406	157.291	106.555	125.443	101.842	116.021	88.4602	96.5316	106.139	109.909	18	67642827	67703841	-1	q12.2	AGCGGTTCCGGAGTCTCACCACCGCCTTCTTCAGAGATGCCATGGGCTTC
Bfsp1		filensin	ENSRNOG00000005707	25394	1.74046	1.74046	1.55632	1.36181	0.0468734	0.00692885	0.0639587	2.22833	2.88	1.57667	192.105	122.345	139.43	4.08	2.28	2.28	1.49	1.77	1.47	217	143	184	71	204	82	165.561	235.153	208.267	159.438	136.398	133.787	135.35	152.185	114.562	141.341	112.395	121.081	3	144374721	144408658	-1	q41	AAGGCTTGAAGGAAGAGAGTGTCTGGGGCCAGTAGGGGAAGTGCTTTGAG
Adcy5		adenylate cyclase type 5	ENSRNOG00000002229	64532	1.71904	1.71904	1.61708	1.4044	7.23564e-05	0.00114631	0.0193479	11.455	14.82	8.09	265.991	163.689	188.091	14.53	15.96	13.97	7.42	7.62	9.23	1759	2279	2563	803	1992	1168	238.382	322.659	258.6	244.323	178.685	194.157	190.405	189.117	182.17	161.209	149.465	161.91	11	71787104	71933840	-1	q22	CAGGACTGTTGATAAGGGGGAGGCAAGAGGACACCAGGCAAGGAGCAGTG
Rab36		ras-related protein Rab-36	ENSRNOG00000001311	690407	1.68521	1.68521	1.6546	1.47165	0.00728791	0.00420006	0.0334625	9.71167	12.43	6.99333	209.011	125.491	141.466	13.8	11.97	11.52	5.73	7.57	7.68	428	438	541	159	507	249	214.191	252.039	201.252	168.561	125.698	151.682	126.131	162.353	121.067	144.482	116.147	120.267	20	16740316	16755556	-1	p11	TGTGTCTCCAGAGCCCAGCCATTTCTCTTTAGCCGGTCAGCAGCCACTGG
Paqr5		membrane progestin receptor gamma	ENSRNOG00000014164	315741	1.68495	1.59369	1.68495	1.35015	0.00256459	5.84257e-05	0.00871533	13.3833	16.3567	10.41	1032.83	613.051	766.237	15.62	16.52	16.93	9.37	11.13	10.73	1446	1804	2374	776	2225	1038	971.309	1066.41	1034.2	1059.39	813.637	688.425	750.945	811.94	622.88	603.077	646.422	579.826	8	66632371	66711465	-1	q24	CTGACATCAGCCTCTGGCCGTGTGCATCAGCATAGGTGGGTGTGTCTAGG
Camk4		Calcium/calmodulin-dependent protein kinase type IV	ENSRNOG00000020478	25050	1.67094	1.67094	1.54625	1.45036	0.00260914	0.00807945	0.0352887	11.9217	15.12	8.72333	203.648	131.651	141.242	14.54	15	15.82	8.57	9.19	8.41	635	773	1047	335	867	384	233.129	198.849	203.848	178.766	169.421	113.792	147.486	134.269	136.398	135.198	112.286	142.723	18	25464155	25680622	1	p12	GAAGAGTGTGGAGGAAGAAATGGACCCGAAAGCTGAGGAGGAAGCCGCTG
Npy1r		neuropeptide Y receptor type 1	ENSRNOG00000014149	29358	1.65881	1.65881	1.57617	1.08898	0.000207111	0.0169948	0.714143	25.1383	30.6833	19.5933	492.14	305.47	444.575	26.94	30.62	34.49	17.05	23.14	18.59	1766	2368	3425	1000	3275	1274	443.018	353.619	554.58	617.341	446.353	396.939	410.101	524.907	321.156	301.341	295.444	303.94	16	24663045	24671859	-1	p14	TACCTGTGCTCCCAGGGAATGGATTGAGGCAGGTTTGGAAAGTCCAGGAC
Fxyd2		FXYD domain-containing ion transport regulator 2	ENSRNOG00000016469	29639	1.6531	1.6531	1.50879	1.35042	0.000340061	0.0015676	0.0199454	369.135	468.907	269.363	10169.7	6707.61	7508.94	517.73	503.24	385.75	304.02	256.15	247.92	3270	3750	3692	1718	3493	1637	11545	10702.6	8975.7	9455.26	7041.9	7875.06	7025.49	8093.32	6672.23	6679.84	6620.51	6857.86						GCAGTGCCAAGGGGACGGAGAATCCCTTCGAGTATGACTATGAAACCGTC
Fam117a		protein FAM117A	ENSRNOG00000004417	497983	1.65138	1.65138	1.54722	1.36394	0.0110242	0.00187897	0.0244905	5.37833	6.84667	3.91	184.349	119.498	135.433	7.75	6.35	6.44	3.79	3.96	3.98	450	435	567	197	497	242	183.251	190.514	194.943	168.689	130.203	146	119.528	146	109.892	139.267	113.527	115.305	10	82964187	83008064	1	q26	AAGAGTGGGAAGAAGGATCTGGCACTCCTCCAGGGGGCATGTAGCAGCCA
RGD1562284		uncharacterized protein LOC313837	ENSRNOG00000005705	313837	1.64676	1.58714	1.64676	1.41205	0.031458	0.0207173	0.135663	13.075	15.8733	10.2767	344.595	214.652	245.163	14.58	14.7	18.34	9.53	10.54	10.76	342	407	652	200	534	264	344.356	300.384	361.466	372.175	272.891	195.67	258.839	253.252	174.492	155.009	270.042	259.066	6	1647589	1679763	1	q11	CCTGATAGCTTCTCCTTTCCCTGAAGTCTGGCACACCATGGATGACAATG
Tmeff1		Tomoregulin-1	ENSRNOG00000008034	63845	1.6374	1.61925	1.6374	1.34081	0.00128927	0.0200263	0.190402	22.335	27.47	17.2	523.758	311.138	379.988	22.39	28.32	31.7	14.99	18.52	18.09	1387	2070	2976	831	2478	1172	593.231	325.172	607.592	569.037	400.005	348.472	358.359	413.117	335.99	289.702	288.824	330.037	5	68842285	68926413	1	q23	TGGGAAAGAAGGATGACGGGCTGCAGTATCGGCCAGATGTGAAAGATGCT
Slc7a4		cationic amino acid transporter 4	ENSRNOG00000001874	303787	1.61672	1.61672	1.56352	1.38693	0.00902713	0.000359072	0.00725731	7.325	9.27	5.38	486.268	312.194	350.664	11.46	9	7.35	4.94	5.93	5.27	651	603	633	251	727	313	472.376	483.58	507.288	481.83	341.462	364.516	358.621	338.055	361.143	292.288	287.767	307.578	11	90497556	90501226	-1	q23	CTTCTGGCTGCTGGTCGGACTCGTCGTGTATTTTGGCTACGGCATCTGGC
Dgkz		Diacylglycerol kinase zeta	ENSRNOG00000017737	81821	1.61607	1.55149	1.61607	1.49666	0.00201004	0.00194561	0.0119421	117.785	145.763	89.8067	1955.07	1214.89	1303.99	148.59	152.57	136.13	78.73	100.27	90.42	13113	15885	18205	6216	19104	8342	2220.38	1855.03	1950.87	1793.99	1394.89	1351.4	1261.64	1208.02	1226.86	1183.81	1434.48	1014.41	3	87542673	87572556	-1	q31	TTCATGGGGAACAGGAAACAAGCTGGGCTGACTGGGTCCCTCCCTTCAGG
Slc37a1		glycerol-3-phosphate transporter	ENSRNOG00000001169	294321	1.58171	1.58171	1.56602	1.29693	0.00454013	0.0103049	0.146212	12.585	15.7833	9.38667	530.666	337.121	406.112	16.01	17.12	14.22	8.88	8.96	10.32	1169	1475	1573	580	1413	788	679	492.468	482.519	468.677	468.145	391.368	402.424	362.509	352.831	274.067	372.949	348.639	20	12216552	12278026	1	p12	CAGTACCGACCGTGTCAAGATGGGAATGTCTGCGAAGCAATAAGCCCCCC
Dusp26		Dual specificity protein phosphatase 26	ENSRNOG00000011518	306527	1.57328	1.5386	1.57328	1.41124	0.00411697	0.00420006	0.0348443	64.4333	79.87	48.9967	1421.15	906.76	1002.47	85.56	85.31	68.74	47.3	51.25	48.44	3427	4031	4172	1695	4432	2028	1503.28	1179.06	1457.63	1544.61	1064.36	970.445	1022.02	953.07	1118.29	801.722	897.896	809.133	16	64455739	64463016	-1	q12.3	CATCCGCTACCTGGGTGTTGAAGCCCACGACTCGCCAGCCTTTGACATGA
Inpp5d		phosphatidylinositol 3,4,5-trisphosphate 5-phosphatase 1	ENSRNOG00000017020	54259	1.55253	1.55253	1.51128	1.3722	0.00526	0.000320444	0.00503478	11.3833	14.08	8.68667	459.53	304.422	334.872	13	14.62	14.62	8.22	8.9	8.94	1596	2118	2721	903	2360	1148	477.845	475.79	443.428	441.057	352.252	336.296	317.674	333.265	287.04	310.11	332.771	287.767	9	94464377	94569982	1	q35	TGTACTGAGGAAGAATATCCACCATCGTCCCCAGTGACTGAGCTCTCTGG
Rspo2		R-spondin-2 precursor	ENSRNOG00000037687	500863	1.54169	1.54169	1.51841	1.39495	0.0192192	0.0226577	0.0932063	7.26333	8.74	5.78667	255.294	165.506	180.644	8.69	8.93	8.6	5.4	5.71	6.25	701	850	1051	390	994	527	276.303	177.398	290.327	277.148	184.087	202.81	151.38	184.296	168.183	151.498	184.593	157.752	7	81992732	82077521	-1	q31	GTTGGTCATTGGAGCGAATGGGGAACGTGTAGCAGAAACAACCGCACGTG

## Sheet: Up_p<0.05_fc>1.5
Symbol	Synonyms	Description	EnsemblGeneID	EntrezGeneID	FC.Sort	FC.Seq	FC.Array.RTX	FC.Array.Cap	padj.Seq	padj.Array.RTX	padj.Array.Cap	RPKM.Seq.Average	RPKM.Seq.Cont	RPKM.Seq.RTX	AveExpr.Array.Cont	AveExpr.Array.RTX	AveExpr.Array.Cap	RPKM_120726_DMSO	RPKM_120727_DMSO	RPKM_120730_DMSO	RPKM_120726_RTX	RPKM_120727_RTX	RPKM_120730_RTX	RawReads_120726_DMSO	RawReads_120727_DMSO	RawReads_120730_DMSO	RawReads_120726_RTX	RawReads_120727_RTX	RawReads_120730_RTX	Cont1	Cont2	Cont3	Cont4	Cap1	Cap2	Cap3	Cap4	RTX1	RTX2	RTX3	RTX4	Chr	Gene.Start	Gene.End	Strand	Band	Probesequence
Iapp	amylin	Islet amyloid polypeptide	ENSRNOG00000012417	24476	11.6051	7.5353	11.6051	5.5393	4.63585e-26	6.05975e-07	4.02827e-05	19.5033	34.6233	4.38333	1412.74	127.522	256.334	25.22	39.25	39.4	1.43	4.09	7.63	177	325	419	9	62	56	1505.18	1289.17	1521.84	1334.75	237.996	245.964	228.787	312.59	137.462	167.405	69.6631	135.559	4	240724188	240729993	1	q44	GCTCCAGCAACAACCTTGGTCCAGTCCTCCCACCAACCAATGTGGGATCC
Cartpt		Cocaine- and amphetamine-regulated transcript protein CART(1-52) CART(55-102) CART(62-102)	ENSRNOG00000017712	29131	10.9787	8.94188	10.9787	7.66163	3.72486e-38	1.9249e-07	2.38157e-06	9.865	17.8633	1.86667	676.957	60.2893	85.578	18.97	18.99	15.63	1.17	1.83	2.6	398	470	497	22	83	57	540.164	998.444	542.274	626.948	79.8969	85.1243	94.4734	82.8174	62.2619	48.5073	73.6385	56.7495	2	49285118	49287138	-1	q14	TCCACCTGACACATTCTTGTGACCTTTCTGGGAAGAAGAGGGACTTTCGC
Polr2l		polymerase (RNA) II (DNA directed) polypeptide L	ENSRNOG00000019293	502374	9.83186	9.83186			0.00211099			1.145	2.14333	0.146667				2.78	1.81	1.84	0.24	0.2	0	26	20	26	2	4	0													1	220932291	220935362	-1	q41
Crh		Corticoliberin	ENSRNOG00000012703	81648	7.99409	7.45991	7.99409	5.00037	1.03365e-23	4.75634e-05	0.000892024	3.76667	6.71	0.823333	629.805	72.7156	120.088	6.28	9.18	4.67	0.41	1.13	0.93	188	324	212	11	73	29	1125.09	494.917	501.14	398.077	180.032	92.3429	92.767	115.21	83.8686	61.4571	77.0249	68.5118	2	124182919	124184783	-1	q24	CCACCTTCTGAGGGAAGTCTTGGAAATGGCCAGGGCAGAGCAGTTAGCTC
Mrgprx3		Mas-related G-protein coupled receptor member A	ENSRNOG00000014227	252960	6.79005	3.84499	6.79005	4.32895	1.64985e-25	1.0227e-08	2.91291e-07	20.8017	32.9833	8.62	1532.46	225.992	355.514	30.02	31.58	37.35	8.4	7.78	9.68	967	1200	1823	242	541	326	1488.97	1382.79	1625.75	1632.32	361.466	320.147	319.067	421.374	239.9	209.631	204.487	249.951	1	104362405	104387707	-1	q22	ATCGTTCTGTGGCGCTGGGCGGATGAAGCTCACCAGATTGTACGCGACCA
Hal		Histidine ammonia-lyase	ENSRNOG00000004502	29301	6.72849	6.72849			6.18829e-13			1.11333	1.96667	0.26				1.73	1.92	2.25	0.06	0.21	0.51	92	120	181	3	24	28													7	34391142	34421405	1	q13
Kcnip1	KChIP1	Kv channel-interacting protein 1	ENSRNOG00000005365	65023	6.62171	2.8592	6.62171	4.08958	2.84769e-18	0.000267491	0.00524382	31.5467	46.5033	16.59	609.687	101.024	153.85	41.98	44.81	52.72	15.02	14.64	20.11	1793	2258	3412	574	1350	898	674.14	534.179	636.528	593.903	151.763	128.389	111.772	223.474	103.585	129.698	40.4216	130.392	10	18444651	18663340	-1	q12	GAAATACACATATCCCGTGCTCAAAGAGGACACTCCCAGGCAGCACGTGG
Ptgdr		prostaglandin D2 receptor	ENSRNOG00000031535	498475	4.97677	4.97677			1.9806e-13			3.14833	5.29333	1.00333				3.35	6.44	6.09	0.33	1.26	1.42	90	204	248	8	73	40													15	22064758	22073554	-1	p14
Trpv1		Transient receptor potential cation channel subfamily V member 1	ENSRNOG00000019486	83810	4.64356	4.06672	4.64356	2.99264	1.40261e-35	3.41354e-09	2.34984e-07	64.2717	103.907	24.6367	4860.56	1046.59	1626.74	102.52	102.92	106.28	21.99	24.5	27.42	7274	8616	11427	1396	3754	2034	4631.92	4766.53	4906.11	5137.69	1560.38	1694.8	1484.75	1767.05	1105.53	1022.02	1010.9	1047.91	10	59538296	59563441	1	q24	CGGGCCTGCTGTGGGAACTGGGAGGTGTGTGGGAATTGAGATGTGTATCC
Nos1		nitric oxide synthase, brain	ENSRNOG00000001130	24598	4.60918	4.60918			3.2786e-21			1.78333	2.96333	0.603333				2.84	3.28	2.77	0.42	0.47	0.92	325	443	481	43	116	110													12	46049288	46209569	-1	q16
Slc16a12		monocarboxylate transporter 12	ENSRNOG00000021916	309525	4.60798	4.60798			7.39152e-28			8.93667	14.64	3.23333				13.72	13.85	16.35	2.79	3.4	3.51	643	766	1161	117	344	172													1	260199459	260222109	-1	q53
Lpar3		Lysophosphatidic acid receptor 3	ENSRNOG00000015260	66025	4.58854	3.58245	4.58854	3.56594	1.38274e-22	4.55e-05	0.000435541	10.5667	16.5333	4.6	1280.31	276.72	358.92	16.63	15.35	17.62	3.52	4.61	5.67	977	1064	1569	185	585	348	1598.76	934.647	1475.58	1112.24	459.4	261.112	395.372	319.793	327.827	212.778	312.44	253.837	2	270634753	270679035	1	q44	CCTCCGTCTTGGTGGTCTGGATACCACTGATGGGTTTGCTGGATTCCATG
Mrgprd		Mas-related G-protein coupled receptor member D	ENSRNOG00000013448	293648	4.36121	4.36121	3.44967	2.61558	3.15488e-31	6.72118e-05	0.00125129	27.7583	45.63	9.88667	154.243	44.58	57.9423	48.26	49.86	38.77	8.37	9.27	12.02	1160	1414	1412	180	481	302	151.631	107.877	167.288	190.175	65.6235	55.6071	52.4983	58.0403	52.7034	45.9368	31.5104	48.1695	1	225355623	225356582	1	q43	TCAGGACGAGCCTGAAGGCAGGGAGACGCCATCCACATGTACTAATGATG
Gfra3		GDNF family receptor alpha-3 precursor	ENSRNOG00000020309	84422	4.36116	3.60606	4.36116	2.22249	8.32158e-28	2.44803e-06	0.00111664	31.345	49.7233	12.9667	2066.38	483.892	927.801	53.63	51.98	43.56	12.19	14.29	12.42	2738	3131	3370	557	1575	663	1823.91	2217.27	2146.69	2077.64	893.804	948.139	900.194	969.068	487.964	515.35	328.282	603.97	18	27205218	27233490	-1	p12	AACCGGGTGAGGAAGAGACCCAGTAACCCTACTGCTAAGTGCTGTGTGAC
Slc51a		solute carrier family 51, alpha subunit	ENSRNOG00000001765	303879	4.29382	3.19078	4.29382	2.74216	4.98124e-14	6.19225e-08	5.75229e-06	7.225	11	3.45	1465.07	341.423	538.701	11.71	10.67	10.62	3.27	3.25	3.83	468	503	643	117	280	160	1403.08	1481.56	1520.79	1454.85	644.938	503.473	451.275	555.118	361.87	340.678	345.19	317.953	11	74617803	74632201	1	q22	TTACCGCCAGACCTGGACTCAACGCTCAAAGCCTGACAAGAGCGGCTTGG
Lmx1a		LIM homeobox transcription factor 1 alpha	ENSRNOG00000004642	289201	3.84215	3.84215			3.91447e-11			1.43167	2.27333	0.59				2.48	2.02	2.32	0.59	0.42	0.76	202	194	286	43	73	65													13	90560341	90699341	1	q24
Cldn16		claudin-16	ENSRNOG00000033878	155268	3.77375	3.77375	1.81986	1.37699	0.00413578	0.0252096	0.268151	0.625	1	0.25	61.9955	33.7058	44.2395	0.98	0.99	1.03	0.3	0.27	0.18	37	44	59	10	22	7	57.6141	89.0463	44.8758	56.4458	34.6165	40.7769	55.0381	46.5268	44.7131	31.7727	33.2727	25.0648	11	83013684	83033156	1	q23	GGCCAAATCCTACAAGGCCCCTAGGACAGAGACAGCCAAAATGTACGCTG
Adcyap1		Pituitary adenylate cyclase-activating polypeptide PACAP-related peptide Pituitary adenylate cyclase-activating polypeptide 27 Pituitary adenylate cyclase-activating polypeptide 38	ENSRNOG00000049882	24166	3.64238	2.89962	3.64238	1.98791	4.68371e-18	5.34e-08	3.98e-05	33.5767	49.7433	17.41	3590.32	986.834	1804.76	49.21	47.15	52.87	14.17	18.16	19.9	1549	1751	2522	399	1234	655	3391.05	3358.44	3720.76	3891.02	1891.76	1779.13	1671.81	1876.36	1110.93	896.295	954.813	985.297	9	121156295	121162350	-1	q38	TCTAGTCCCTCTGCAGGTTCCACTGCCTGACAGATCAGGTGCTGGTGTTG
Hprt1		Hypoxanthine-guanine phosphoribosyltransferase	ENSRNOG00000031367	24465	3.50117	3.50117	1.14703	1.1011	3.27745e-07	0.0912686	0.296958	0.886667	1.34	0.433333	6125.28	5342.54	5564.89	2.02	0.97	1.03	0.4	0.06	0.84	62	35	48	11	4	27	6202.05	6430.92	5892.72	5975.42	5530.48	5313.31	5448.17	5967.62	4972.19	5318.82	5448.17	5630.99	X	153249883	153281841	-1	q37	TGTCTGTTGCTGCGTCCCTTTTGATTTGCACTATGAGCCTGTAGGCAGCC
Trpc4		short transient receptor potential channel 4 isoform beta	ENSRNOG00000011133	84494	3.37291	3.37291	1.75827	1.55045	2.07044e-06	0.00265435	0.0232539	0.916667	1.42	0.413333	86.415	49.0443	56.1069	1.55	1.11	1.6	0.34	0.5	0.4	121	102	190	24	85	33	74.8262	99.7038	80.5761	90.5539	70.7167	50.2694	46.7031	56.7383	49.0795	55.315	48.731	43.0515	2	163157119	163282064	1	q31	AGCCCCACGGACACAGTTGCCCATGAAGATTATGTGACCACGAGATTGTG
Ascl4		Protein Ascl4	ENSRNOG00000031493	299687	3.36397		3.36397	2.12471		4.75287e-05	0.00433436				228.172	67.8048	105.773													240.081	163.742	273.786	235.077	115.728	101.143	108.134	98.0865	70.0558	73.156	48.4673	79.54	7	24097290	24097727	-1	q13	GAGCGTCACAGGCCGGACCTCAACAGCGATGGCGAGTCCAAAGCGTCCTC
Pnmal1		PNMA-like protein 1	ENSRNOG00000027944	361515	3.35439	3.35439			0.00010531			1.13	1.78	0.48				2.12	1.86	1.36	0.54	0.59	0.31	97	100	94	22	58	15													1	80140829	80143488	1	q21
Vwa5a		von Willebrand factor A domain-containing protein 5A	ENSRNOG00000046414	301097	3.29064	3.29064			1.00548e-15			2.565	2.69667	2.43333				1.97	2.86	3.26	2.01	3.22	2.07	292	500	733	266	1030	321													3	165209768	165232682	1	q42
Tcf15		transcription factor 15	ENSRNOG00000000012	296272	3.28375	3.28375	2.27464	1.73431	1.869e-08	0.000121769	0.00527162	0.911667	1.44667	0.376667	210.253	92.7878	120.976	2.04	1.32	0.98	0.45	0.26	0.42	51	39	37	10	14	11	179.593	229.343	196.922	235.153	110.683	135.995	110.661	126.565	111.622	88.5769	95.4829	75.4695	3	153992077	153998331	1	q41	CCAGAAGCCCAAACCACTCCTGCTTCGTGTAGGGACCAGAGGACAATGGC
Tac1		Protachykinin-1 Substance P Neurokinin A Neuropeptide K Neuropeptide gamma C-terminal-flanking peptide	ENSRNOG00000007374	24806	3.25093	3.25093	2.83496	1.56728	2.86684e-26	1.84816e-06	0.00451497	256.38	386.463	126.297	14655.6	5173.91	9342.4	380.64	383.25	395.5	107.83	144.13	126.93	9836	11684	15487	2493	8041	3429	12673	15803.3	15371.1	14775.2	9878.87	10046.6	8375.99	9068.15	5505.28	5197.1	4400.92	5592.33	4	33499891	33507855	1	q12	GCGATGCAAGTCTCCAAAGACAGAAAGGCTGCTGTGAGGCAGTGCAGGCG
Ewsr1		RNA-binding protein EWS	ENSRNOG00000046950	100912481	3.19109	3.19109	1.00959	1.05252	0.000102577	0.943196	0.679053	1.17	0.853333	1.48667	2335.75	2311.73	2215.61	0.5	1.18	0.88	1.76	1.58	1.12	27	75	72	85	184	63	2603.35	2136.05	2282.97	2320.61	2176.86	2194.89	2376.27	2114.41	2432.12	2284.2	2430.16	2100.44	4	24535689	24564164	1	q12	ATAAAGGCGAGCACCGTCAGGAACGCAGAGACCGGCCCTACTAGAGACCT
Zic5		zinc finger protein ZIC 5	ENSRNOG00000014358	361095	3.17184	3.17184			3.2955e-17			8.985	13.92	4.05				30.36	7.62	3.78	5.66	2.92	3.57	1553	460	293	259	323	191													15	112280174	112286885	-1	q25
Kcnk2	TREK1, TREK-1 K2P2.1	potassium channel subfamily K member 2 isoform 2	ENSRNOG00000002653	170899	3.16879	2.54965	3.16879	2.20278	4.00433e-12	2.63446e-05	0.0012654	7.31167	10.5133	4.11	926.341	293.943	425.636	11.15	10.37	10.02	3.74	3.74	4.85	909	997	1237	273	658	413	906.888	1029.43	815.716	953.328	409.116	462.599	317.222	513.608	277.615	321.83	238.694	337.634	13	112318475	112456560	-1	q26	TGAAGGCTGATGTGGTGGGATGTACCACGCATAAACTGTGAACTGGATGG
Amdhd1		probable imidazolonepropionase	ENSRNOG00000005266	299735	3.03797	3.03797			3.3365e-09			4.44667	6.75667	2.13667				6.45	7.47	6.35	2.4	1.75	2.26	207	283	309	69	121	76													7	34427627	34471274	-1	q13
LOC257642		rRNA promoter binding protein	ENSRNOG00000046059	257642	2.99627	2.99627			3.61617e-21			31.1117	48.09	14.1333				78.83	33.12	32.32	29.45	9.89	3.06	1059	525	658	354	287	43
Gal		Galanin peptides Galanin Galanin message-associated peptide	ENSRNOG00000015156	29141	2.99351	2.17152	2.99351	1.60701	2.58256e-06	2.07911e-05	0.0189855	16.2533	22.6267	9.88	382.123	129.703	238.09	24.58	23.77	19.53	8.62	11.44	9.58	427	487	514	134	429	174	355.476	413.605	362.267	397.143	227.967	258.067	254.428	211.897	138.23	126.161	94.3852	160.035	1	225520966	225525829	-1	q43	GTTTCTCAGTTTCTTGCACCTTAAAGAGGCCGGGGCCCTCGACAGCCTGC
Vps37c		vacuolar protein sorting-associated protein 37C	ENSRNOG00000001460	308178	2.93024	2.93024	1.12498	1.1387	0.0438581	0.54684	0.57046	0.361667	0.563333	0.16	98.2167	86.6756	84.7294	1.06	0.28	0.35	0.15	0.07	0.26	70	22	35	9	10	18	81.1809	83.3328	96.9307	131.422	90.5793	78.1812	85.3438	84.8134	100.239	95.6123	66.7611	84.0897	1	233687419	233712492	1	q43	ACCCCTTAGTGGGGGGCCAAACTCCTGGTCCTGGTTATCCTCAACAGTCC
Cldn10		claudin 10	ENSRNOG00000010085	290485	2.92339	2.25474	2.92339	2.18452	0.219244	0.000665474	0.0117681	0.756667	1.06	0.453333	125.72	43.4965	58.1419	0.36	1.81	1.01	0.47	0.31	0.58	12	71	51	14	22	20	148.207	96.7735	121.081	136.817	71.2328	42.4098	50.3967	68.5282	41.0668	34.51	37.9934	60.4159	15	107450003	107539150	1	q24	GGACCCACGTCAGTCATGTCTTCCCGGACCAAGTATCAAGGCGGAGAAGG
Slco1a5		solute carrier organic anion transporter family, member 1a5	ENSRNOG00000031249	80900	2.88812	2.88812	1.20525	1.1438	0.0452303	0.157253	0.383407	0.205	0.31	0.1	80.6244	66.9961	70.6057	0.33	0.31	0.29	0.11	0.13	0.06	23	25	30	7	20	4	89.8746	80.5108	82.0325	70.0795	62.9076	69.7942	83.1567	66.5642	67.1128	78.0396	58.5922	64.2397						GGAGAGGTGTGCTTTCTACCAAGCCTGACAAGGTGGGTTTGATCTCTGGG
Trpc3		short transient receptor potential channel 3	ENSRNOG00000016070	60395	2.78059	2.41588	2.78059	2.28534	2.37302e-12	2.07911e-05	0.000259911	12.315	17.5767	7.05333	695.982	247.334	302.633	15.97	18.88	17.88	6.52	6.51	8.13	1364	1903	2314	498	1200	726	875.647	695.28	648.519	564.48	309.747	264.737	279.303	356.746	246.311	231.004	259.981	252.039	2	142945396	143011755	-1	q26	GGTGCTTGGTAAATGTTGAACCCAGCTGGCCTGGACAGCCAGTAGCATCC
Rgs14		Regulator of G-protein signaling 14	ENSRNOG00000015616	114705	2.71982	2.71982	1.12727	1.17281	9.24192e-06	0.300628	0.221393	1.35167	2.01333	0.69	678.683	603.907	579.602	2.42	2.02	1.6	0.64	0.7	0.73	172	170	173	41	107	54	633.732	732.942	644.731	703.325	505.238	575.789	628.625	608.756	545.105	558.056	613.173	699.294	17	11887270	11901352	-1	p14	TGTTTTCAGAATCTCTCTCCCCAAGGCATAGGATATAGAAGGCAGGGGGG
Cd72		B-cell differentiation antigen CD72	ENSRNOG00000017485	313498	2.71544	2.71544	1.85186	1.57035	8.52197e-06	0.316446	0.551125	2.99333	4.37667	1.61	154.091	74.9048	86.5487	4.99	4.09	4.05	1.4	1.9	1.53	184	178	226	46	151	59	179.747	42.108	266.368	128.139	86.814	42.5917	124.522	92.2677	72.7537	35.4956	121.171	70.1986	5	63468973	63476331	-1	q22	TACAGACCTTTTCCCCTGCATTTGTGAGCTGGAGGCGCTCAGGTTTCCTG
Ramp3		Receptor activity-modifying protein 3	ENSRNOG00000008154	56820	2.71099	2.71099	1.8008	1.68693	2.78634e-14	0.0176852	0.0502423	20.5733	30.63	10.5167	289.765	165.021	173.67	38.49	31.44	21.96	10.66	10.18	10.71	1179	1136	1019	292	673	343	236.926	310.771	296.233	315.131	134.014	160.417	176.267	223.984	135.093	133.131	150.687	241.173	14	80555463	80572980	1	q21	GATAGAGAGTGAACCTCCTTCCTGAGGGGTATTCCTGGGGGTGAGGCACG
Aldh18a1		delta-1-pyrroline-5-carboxylate synthase	ENSRNOG00000015267	361755	2.68754	2.68754	0.837251	0.932409	0.00616892	0.0422359	0.497235	0.55	0.826667	0.273333	336.136	401.483	361.007	1.78	0.19	0.51	0.32	0.13	0.37	153	19	66	25	24	33	316.368	348.151	337.069	342.955	347.46	402.077	347.46	347.033	418.175	378.815	399.405	409.539	1	266505499	266537718	-1	q54	TCCGGCCTCCTTGTGTGTGTCTGTCTCTGTTACTGGGGCTGAATCTGGGG
Chrna6		neuronal acetylcholine receptor subunit alpha-6 precursor	ENSRNOG00000012283	81721	2.62032	2.55907	2.62032	2.18851	7.43077e-15	1.20254e-05	0.00014312	34.05	48.6467	19.4533	929.884	354.417	422.064	50.32	46.66	48.96	17.31	22.65	18.4	2206	2413	3252	679	2144	843	940.571	769.891	1090.55	918.521	403.794	452.028	417.29	415.146	352.354	340.117	418.175	307.022	16	68486608	68493308	1	q12.3	GCCACTGCTTGGGAACACAGGAGCGTCTTAATCGGGATTTTCCTTTTGCC
Acpp		Prostatic acid phosphatase	ENSRNOG00000011820	56780	2.61385	1.68079	2.61385	2.05865	0.000113995	2.86614e-06	9.87572e-05	82.8917	104.11	61.6733	2238.24	859.934	1088.33	104.52	108.32	99.49	53.54	63.03	68.45	4477	5474	6458	2052	5829	3065	2381.98	2101.78	2125.02	2344.17	1145.16	1031.04	993.729	1183.41	906.888	818.816	734.55	979.482	8	112224762	112270036	-1	q32	GGGCAAAGGACCTGATTCACCTGACAACAACGCTCACCTGTTCCCCTGCC
Oprk1		Kappa-type opioid receptor	ENSRNOG00000007647	29335	2.57168	2.19008	2.57168	1.68109	9.04646e-05	0.00070453	0.0401427	5.275	7.19333	3.35667	343.327	134.337	202.894	6.37	6.52	8.69	3.29	3.65	3.13	212	256	438	98	262	109	368.654	370.128	385.268	249.259	240.934	177.578	179.873	213.192	166.357	94.5294	130.665	145.797	5	18516575	18534375	-1	q12	GAAGGATTTGCTTGCTATGTCTGAGACCTTGAGATCAACCCTACCTGGCC
Rlim		E3 ubiquitin-protein ligase RLIM	ENSRNOG00000002824	317241	2.56793	2.56793	0.911065	0.924994	0.00845148	0.327078	0.494102	0.826667	1.17667	0.476667	395.846	432.794	426.147	1.99	0.76	0.78	0.61	0.32	0.5	106	48	63	29	37	28	417.513	348.909	444.015	372.949	427.608	427.608	412.566	436.806	444.147	445.498	411.243	430.289	X	74567732	74583626	-1	q22	GATGGTCGACATAGGGCTCCAGTCGCATTTGATGAAAGTGGCTCTCTGCC
Prdm8		Uncharacterized protein	ENSRNOG00000002004	305198	2.56481		2.56481	2.20238		6.06e-07	8.63e-06				272.704	106.45	124.013													286.765	267.236	255.604	281.21	113.098	120.55	137.661	124.743	116.803	97.2851	104.006	107.706	14	12997501	13000902	-1	p22	GCCAAGTGCAACGCCTCCTTCCGCATGACCTCCGACCTAGTGTACCACAT
Cpne5		copine-5	ENSRNOG00000000522	309650	2.51607	2.51607	1.80893	1.80018	2.50228e-07	0.00361494	0.00871533	1.655	2.39667	0.913333	106.431	58.2671	58.3293	2.37	2.79	2.03	0.85	0.94	0.95	255	354	331	82	218	107	80.5108	134.387	99.3263	111.501	59.5425	50.2823	60.5349	62.9573	58.2332	49.9665	69.6455	55.2231	20	8664244	8745116	-1	p12	GAGCAGATAGAGTCCCCTTCCCGATCCTCAAAGGCTCAGTGGTATGCTAG
Tnni3k		serine/threonine-protein kinase TNNI3K	ENSRNOG00000028225	295531	2.50873	2.50873	1.67429	1.46612	0.00042946	0.00474904	0.0401667	1.14167	1.63	0.653333	90.7351	54.9474	61.9332	1.63	1.54	1.72	0.33	0.74	0.89	121	135	193	22	118	69	92.5477	101.066	85.2526	84.0741	70.9847	57.5944	60.1561	58.9978	69.2451	49.3128	58.5868	42.6449	2	279730855	279999097	-1	q45	GCCTGGGGCTGGGGTTCAAATCTGTGTAGATAGCTGGGTTGACCCTTATG
Grik1	GLR5; GLUR5	glutamate receptor, ionotropic kainate 1 isoform 3	ENSRNOG00000001575	29559	2.49357	2.34312	2.49357	1.87091	1.30342e-13	5.31208e-07	4.02742e-05	75.1217	104.193	46.05	2832.53	1133.2	1511.96	93.09	101.65	117.84	38.46	49.77	49.92	7695	9913	14761	2844	8883	4314	3118.1	2835.26	2849.48	2527.29	1610.47	1417.77	1448.86	1570.74	1083.29	1154.63	1155.95	1138.91	11	31426908	31828130	-1	q11	CAGAGGACTATGTCTTTATCCATAACCCCAGTCGTGGACAGAGGGGGAAG
Ipcef1		Interactor protein for cytohesin exchange factors 1	ENSRNOG00000018163	361474	2.47217	2.47217			0.00228955			1.82167	2.58667	1.05667				2.44	3.14	2.18	0.86	1.09	1.22	92	140	125	29	89	48													1	44896239	44967362	-1	q11
Kcnj5		G protein-activated inward rectifier potassium channel 4	ENSRNOG00000033796	29713	2.46288	2.46288	1.89092	1.66108	6.46203e-07	0.0373875	0.132976	6.59	9.37667	3.80333	149.446	84.2715	91.7646	7.05	10.54	10.54	3.29	4.64	3.48	211	372	478	88	300	109	148.268	152.522	152.338	144.656	86.1151	80.9624	124.677	75.3044	114.322	97.4832	41.9968	83.2835	8	33325087	33510036	-1	q21	GGAACAGCATCCTAACCTCAGGCCTTGTTCCCCTTAGACAGGGTGCCCAG
Spata32		spermatogenesis associated 32	ENSRNOG00000003275	287747	2.44974	2.44974			0.0216913			1.62833	2.35667	0.9				1.64	2.34	3.09	0.62	0.94	1.14	47	79	134	16	58	34													10	91062288	91073123	-1	q32.1
Rgs4		Regulator of G-protein signaling 4	ENSRNOG00000002773	29480	2.41391	2.41391	2.2768	1.81658	5.18639e-15	5.0765e-07	2.47746e-05	561.037	781.99	340.083	30713.8	13491	16936.7	751.27	786.39	808.31	314.88	376.02	329.35	54832	67715	89398	20562	59253	25129	29708.1	31401.5	31401.5	30344.2	16862.9	16306.9	15859.6	18717.2	13674.5	13018	13967.4	13304.1	13	92682956	92689247	-1	q24	GAGTGTGTCTTCAGTTGTATTTGCCATCGCTCTTTGGTCTGGCGAGCCTG
Sepw1		selenoprotein W	ENSRNOG00000013548		2.3575	2.3575	1.06333	1.03801	0.00626818	0.460766	0.725257	3.465	5	1.93	26456.9	24855.8	25452.5	8.06	3.56	3.38	1.99	1.71	2.09	140	73	89	31	64	38	24461.1	28732.3	26317.1	26317.1	24966.5	25560	26317.1	24966.5	23988	26317.1	24559	24559	1	78801628	78804176	-1	q21	TCAAGACTGCAAGAAGACGGGCAGCCGTGTCGCCAGGTGTTCCTGGTTGA
Krt75		keratin 75	ENSRNOG00000043203	300247	2.34937	2.34937	1.85884	1.44448	0.00212955	0.0383435	0.266039	1.56833	2.25	0.886667	123.681	69.4854	86.5114	2.44	2.27	2.04	0.62	1.37	0.67	105	115	133	24	127	30	111.468	147.42	132.909	102.927	70.3721	77.4018	117.798	80.4739	86.5698	64.5772	37.8794	88.9151						CAGTGGGCAGTGGCTCCAGCATCAAGTTTGTCTCCAGCACGTCATCCAGC
Pfn2		Profilin-2	ENSRNOG00000017427	100909840	2.34622	2.34622	0.833292	0.887561	0.00014363	0.039669	0.219412	1.09667	1.48667	0.706667	5089.58	6104.5	5728.17	3.05	0.76	0.65	0.62	0.44	1.06	149	44	48	27	46	54	5255.42	4598.73	5151.33	5352.82	6037.65	5505.28	5585.01	5784.72	6163.79	5755.67	5943.43	6555.09	2	167359674	167365375	-1	q31	GTCAATAGCACGTGATGAGTGCAGCTGTGGAGAGAAAGGCACTTCCTCCC
Foxs1		forkhead box protein S1	ENSRNOG00000008529	311547	2.34407	2.34407	1.00479	1.00572	0.00014363	0.988848	0.985872	2.70667	3.83333	1.58	66.6299	66.5616	66.7475	3.3	3.78	4.42	1.16	1.81	1.77	105	142	213	33	124	59	56.4096	69.877	62.3635	77.8696	68.2378	70.928	78.7085	49.1156	56.6751	62.3399	83.817	63.4142	3	154809751	154810734	-1	q41	CCCTGGGGGGACCTACTGACAAACTTGGGATGTGGGGAAATGGAACCCTC
Inadl		InaD-like (Drosophila)	ENSRNOG00000007551	140581	2.3193		2.3193	2.05616		5.51e-05	0.000448107				158.544	69.04	77.0352													156.217	141.173	165.874	170.91	73.0071	74.0966	76.3599	84.6771	67.1431	84.5672	54.0645	70.3851						AGCTAAGAGGCACGGAACAGCTCCACCGCCAATGAAACTGCCCCCACCTT
Galr2		Galanin receptor type 2	ENSRNOG00000009407	100910349	2.30151		2.30151	1.67073		6.70575e-06	0.000897575				831.313	361.995	498.295													799.229	775.09	891.728	859.203	494.313	438.093	534.654	526.12	405.635	349.348	372.726	320.27	10	104825372	104827565	1	q32.1	ACCCCATCGTTTACGCTCTGGTCTCCAAGCATTTCCGTAAAGGTTTCCGC
Rxfp1		relaxin receptor 1 precursor	ENSRNOG00000024120	295144	2.28759	2.28759	1.6	1.64406	0.0094112	0.00783011	0.0138374	0.751667	1.04	0.463333	68.4322	42.3658	41.3942	1.13	0.94	1.05	0.43	0.52	0.44	64	63	90	22	64	26	85.5869	64.2013	55.32	68.6206	42.1522	44.1605	33.5565	45.7075	41.7392	43.7581	37.5207	46.4451	2	197738113	197930308	-1	q34	ACACTCCATCATTCATCTGGGTGGAAATGTGGCCCTTGCAGGAGATGTCC
Alk		ALK tyrosine kinase receptor precursor	ENSRNOG00000008683	266802	2.27728	1.82159	2.27728	1.92137	8.52197e-06	0.000320444	0.00409227	11.0933	14.6333	7.55333	449.482	198.105	232.798	13.8	13.57	16.53	6.04	7.59	9.03	1637	1899	2972	641	1943	1120	413.748	555.118	436.988	392.073	229.888	245.699	200	255.604	202.758	220.216	221.516	147.931	6	32580734	33082961	1	q14	CCCCTGTTCAGGCTGCGCCACTTCCCCTGCGGCAACGTCAACTATGGTTA
Impad1		inositol monophosphatase 3	ENSRNOG00000046647	312952	2.27209	2.27209	0.853073	0.912345	3.91277e-05	0.163165	0.511851	0.39	0.523333	0.256667	218.201	255.021	239.161	0.74	0.35	0.48	0.23	0.16	0.38	119	67	117	33	54	64	207.258	197.241	216.265	252.039	211.8	269.355	225.537	249.951	234.568	262.473	254.059	268.986	17	91850971	91880941	-1	q12.3	CCCGGCTGGTGGTGCTGGTTATAAGGTTTTAGCCCTCTTGGATGTACCTG
Hs6st2		heparan-sulfate 6-O-sulfotransferase 2	ENSRNOG00000030880	302489	2.26873	1.76742	2.26873	1.8763	3.43736e-05	0.000432599	0.00589765	25.675	33.1133	18.2367	129.028	56.9114	69.4014	31.43	36.31	31.6	16.87	19.53	18.31	1882	2565	2867	904	2525	1146	136.434	110.953	121.137	147.59	73.6138	75.3044	50.1683	78.5191	57.9875	66.6134	48.3772	54.6673	X	138736166	139027990	-1	q36	TTTGACCCAAAGGGAGAACCACGGAAGTCAGAAGCAGGGCTCAGGCCAGG
P2rx3	P2X3	purinergic receptor P2X, ligand-gated ion channel, 3	ENSRNOG00000008552	81739	2.21561	1.90941	2.21561	1.95432	8.47437e-08	8.2873e-05	0.00082505	251.958	332.507	171.41	3439.61	1547.09	1747.73	320.77	341.66	335.09	169.33	175.88	169.02	31363	39412	49647	14813	37127	17276	3726.37	2730.37	3887.73	3413.97	1934.51	1721.09	1640.53	1694.8	1681.37	1317.5	1478.53	1710.98						GGTTGACTTTCCTGTGCATTCCTGGCTGGCCTCAATTTACAGATCTCCTC
Acot4		acyl-coenzyme A thioesterase 4	ENSRNOG00000046864	681337	2.21153	2.21153			0.0226147			0.978333	1.37333	0.583333				1.26	1.22	1.64	0.38	0.75	0.62	77	88	152	21	99	40													6	118021372	118026536	-1	q31
Dgki		diacylglycerol kinase iota	ENSRNOG00000026705	688705	2.19376	1.67197	2.19376	1.72853	0.000113995	2.44803e-06	0.00014312	49.2267	62.87	35.5833	298.348	136.129	172.753	59.09	62.9	66.62	29.91	37.26	39.58	5724	7189	9779	2592	7793	4008	277.965	301.873	299.019	314.535	158.626	175.454	187.729	169.201	145.214	143.128	124.605	131.57	4	64199211	64653936	-1	q22	GCCCATTGAGAAGGGGGCAGGCTACCGGAGATTTGTGGAGTACACGTTCC
Fam70a	TMEM255A	transmembrane protein 255A	ENSRNOG00000028085	313453	2.18988	2.14055	2.18988	1.87285	2.33816e-10	0.0033392	0.0239525	54.1683	73.2567	35.08	578.875	254.093	296.705	79.22	74.31	66.24	35.44	37.15	32.65	4509	4990	5713	1805	4566	1943	544.814	339.264	714.325	717.098	316.743	307.758	291.354	270.966	264.407	221.448	272.299	258.217						CAAGAAAGGAAGCTCACTAAGCAGGGCTGGGGAGCCAGTCGGCAAGAGTG
Nnat		neuronatin	ENSRNOG00000043596	94270	2.18599	2.18599	2.15535	2.10533	1.47096e-10	0.000165451	0.000448107	42.9883	60.0133	25.9633	556.746	260.555	263.927	65.15	62.07	52.82	24.25	29.06	24.58	2201	2474	2704	733	2120	868	527.177	508.094	548.186	643.527	237.599	267.055	286.234	264.82	224.482	232.569	334.288	250.882	3	161553429	161553518	1	q42	CGCACAGATCCTACCATGGAGAGCTAACACCCCACCAACCAGCAGAATGG
Padi3		protein-arginine deiminase type-3	ENSRNOG00000006950	29520	2.18185	2.18185	1.66853	1.29341	0.22632	0.00277701	0.114693	0.311667	0.45	0.173333	107.271	64.1642	83.1493	0.76	0.21	0.38	0.14	0.16	0.22	59	19	45	10	27	18	98.01	120.375	94.2493	116.451	90.7743	90.7507	84.9803	66.0918	64.7311	69.4583	55.427	67.0405	5	163015782	163042857	-1	q36	ACTGGGAGAAGGGAGGGATGTGGCTGTCTCAGTATGGGTCTTCTGTGAGT
Bglap		Osteocalcin	ENSRNOG00000019607	25295	2.17769	2.17769	1.66042	1.28577	0.687157	0.00516043	0.156696	0.668333	0.94	0.396667	81.9499	49.1703	63.3623	0.83	1.12	0.87	0.65	0.38	0.16	10	16	16	7	10	2	66.1404	93.6129	92.767	75.2792	61.8698	55.2713	72.4656	63.8424	40.319	54.4004	53.3373	48.6244	2	207144714	207145691	-1	q34	GCTTCCAGGACGCCTACAAGCGCATCTATGGCACCACCGTTTAGGGCATG
C6		complement component 6	ENSRNOG00000024115	24237	2.16117	2.16117	1.22259	0.969302	0.0367728	0.317962	0.927349	0.783333	1.06667	0.5	66.8746	55.3556	68.9658	0.95	1.08	1.17	0.58	0.36	0.56	68	91	127	37	55	42	70.7785	78.1722	53.9234	64.6241	85.3943	65.2107	62.297	62.9613	63.9674	67.2201	39.7698	50.4651						GCCTATTGCCCCCACAATGCCCCAAGGATGAAAACCAACTCCACTGTGTC
Bex1		Protein BEX1	ENSRNOG00000033844	501625	2.15801	2.15801			8.79355e-09			47.86	65.3633	30.3567				69.4	61.65	65.04	32.34	29.16	29.57	1228	1287	1744	512	1114	547													1	117724202	117725601	-1	q22
Kcnip2	KChIP2	Kv channel-interacting protein 2	ENSRNOG00000018018	100911951	2.13511	1.46795	2.13511	1.95087	0.560869	3.05509e-06	2.60902e-05	0.978333	1.2	0.756667	1457.16	682.492	748.201	2.02	0.77	0.81	0.76	0.92	0.59	118	53	72	40	116	36	1449.77	1383.23	1433.21	1562.42	806.287	680.351	708.579	797.589	716.314	634.578	699.294	679.783	1	270337783	270361515	1	q54	TAGGGACGGTAGGCTCCAGGTCCAACCTCTCCAGGTCAGCACCCTGCCAT
Kcng1		potassium voltage-gated channel subfamily G member 1	ENSRNOG00000012144	296395	2.13467	1.78624	2.13467	1.48995	0.0011607	4.7007e-05	0.0116877	3.855	5.04667	2.66333	560.916	262.202	377.458	4.76	6.18	4.2	1.36	2.79	3.84	325	498	435	83	412	274	511.019	627.946	517.349	587.352	373.119	386.928	315.791	433.993	256.707	258.747	246.214	287.14	3	171047847	171178647	-1	q42	CGGGGTGGGGGACACCAACAAGCCGGTCATCTCTGCTGTTTCAAAGGTGA
Sstr1		Somatostatin receptor type 1	ENSRNOG00000048145	25033	2.13219	2.13219	1.28839	1.22826	0.0391434	0.0637572	0.177734	0.681667	0.943333	0.42	90.2361	70.2766	74.1301	1.25	0.86	0.72	0.44	0.28	0.54	112	91	98	35	54	51	83.9084	94.6048	89.0883	93.3427	76.2944	90.8372	64.2013	65.1875	63.1196	75.5439	78.1722	64.2707	6	88784408	88787878	1	q23	GGGTCCACAGTGACCTGACATCTAACCTGCAATGGTCGAATGCACTGTTG
Rn28s		28S ribosomal RNA	ENSRNOG00000050614	100861535	2.12792	1.10929	2.12792	1.57005	0.888405	0.00316947	0.0687609	217.072	251.963	182.18	235.845	112.135	152.116	427.63	222.81	105.45	186.51	135.27	224.76	31800	19548	11883	12409	21718	17473	190.141	246.902	250.268	256.067	163.334	106.16	156.398	182.571	99.9106	86.9299	145.899	115.799	14	46834107	46834200	1	p11	TGACATTCAGAGCACTGGGCAGAAATCACATCGCGTCAACACCCGCCGCG
Gnb4		guanine nucleotide binding protein (G protein), beta polypeptide 4	ENSRNOG00000011070	294962	2.12213	2.12213			3.20155e-09			39.53	53.8933	25.1667				52.67	56.81	52.2	21.62	24.89	28.99	1835	2335	2756	674	1872	1056
Sh2d4a		SH2 domain-containing protein 4A	ENSRNOG00000013541	306376	2.12176	2.12176	1.60955	1.47606	9.85982e-05	0.000295114	0.00299598	3.14833	4.21333	2.08333	262.332	162.699	177.554	5.04	3.83	3.77	1.87	2.13	2.25	307	275	348	102	280	143	232.392	285.566	262.612	268.76	172.594	188.876	162.646	186.1	171.492	165.923	151.682	161.7	16	22972716	23044750	-1	p14	GTGTCACTGATTGGGTGGGCTTTGAGACCCTCCTTCTAGCTGCCTGAGAG
Kctd4		BTB/POZ domain-containing protein KCTD4	ENSRNOG00000050996	691835	2.11906	2.11906			8.77791e-07			1.54667	2.07	1.02333				1.59	2.34	2.28	0.97	1.06	1.04	128	222	278	70	183	87													15	61719150	61722354	1	q11
Xdh		xanthine dehydrogenase/oxidase	ENSRNOG00000007081	497811	2.11058	2.11058	1.93491	1.65514	2.41731e-08	2.63446e-05	0.000525811	8.43	11.4933	5.36667	472.199	243.658	286.182	10.81	12.15	11.52	5.64	5	5.46	1128	1496	1822	527	1127	596	436.267	472.376	468.926	511.229	243.828	316.507	300.959	283.432	245.318	242.979	243.472	242.865	6	34996983	35059195	-1	q14	GTCTGTGAGGATCTGAAGAGAAGGTCTCCAGCAGTGGTTTGTACCGCAGC
Amigo2		Amphoterin-induced protein 2	ENSRNOG00000007032	300186	2.11001	2.0143	2.11001	2.06587	5.10873e-07	0.000163853	0.000448107	9.87667	13.2267	6.52667	1340.18	627.227	640.399	12.2	12.98	14.5	6.71	6.61	6.26	947	1188	1705	466	1107	508	1035.44	1660.51	1285.93	1378.81	614.527	607.592	652.734	686.742	592.721	591.572	667.034	657.581	7	138328447	138330009	-1	q36	AGTCACTCCCTACACCCTCACCGCAGCAGACTCAGGTTTGTCCACCTGCG
Pde9a		high affinity cGMP-specific 3',5'-cyclic phosphodiesterase 9A	ENSRNOG00000001174	191569	2.1	2.1	1.6445	1.45641	5.85742e-05	0.000222629	0.00409227	4.75	6.40333	3.09667	310.879	189.132	214.159	5.46	6.82	6.93	3.36	3.13	2.8	263	388	506	145	326	141	300.066	327.274	315.791	300.384	222.771	208.57	238.284	187.012	188.692	199.789	192.854	175.194	20	12328642	12405854	1	p12	CAGGATCTTCCACACAAGGATGGTCGTGCCCAGATGACCCCCAGATGACC
Il7		interleukin-7 precursor	ENSRNOG00000011973	25647	2.08501	2.08501	1.30134	1.31054	8.51216e-07	0.13991	0.183017	2.67667	3.53333	1.82	68.9994	54.2013	52.4679	3.31	2.56	4.73	2.21	1.42	1.83	92	84	199	55	85	53	72.4656	76.4436	65.7425	61.3459	52.4673	53.7058	51.0806	52.6179	51.1146	62.5405	36.6395	66.5106	2	116171567	116217455	1	q24	TTGGTGAACCACTGGGGGAGTGGAACTGTCCTGTGGAAGACTGCAGATAC
Clip3		CAP-Gly domain-containing linker protein 3	ENSRNOG00000020821	308493	2.07687	2.07687	1.14964	1.26258	0.000785883	0.327942	0.146693	2.425	3.35333	1.49667	1116.51	970.824	877.009	5.79	2.05	2.22	1.5	1.04	1.95	306	128	178	71	119	108	1108.66	894.805	1175.98	1286.6	869.55	844.21	881.789	912.486	952.438	867.697	1187.96	875.202	1	89906480	89921238	1	q21	CCACGGGCAAGCATGACGGCTCTGTGTTCGGTGTCCGGTACTTTACCTGT
Kcnmb2		calcium-activated potassium channel subunit beta-2	ENSRNOG00000010094	294961	2.06624	2.06624	1.50609	1.47275	0.00611399	0.0264884	0.057668	5.92167	7.96	3.88333	199.045	134.782	134.878	7.76	7.78	8.34	3.99	3.7	3.96	137	162	223	63	141	73	209.119	172.668	222.281	192.113	150.508	134.601	128.509	125.895	116.241	116.966	189.775	116.147	2	138218940	138256373	1	q25	GCTGTTCCATTCTCTCTTCTGGCCAACGTGTATGATGGCTGGGGGTGTGG
Slc14a1		Urea transporter 1	ENSRNOG00000016753	54301	2.06116	2.06116			0.000410435			4.925	6.7	3.15				7.21	7.43	5.46	2.32	3.19	3.94	250	304	287	72	239	143													18	74136473	74161863	-1	q12.3
Fam150b		Protein FAM150B	ENSRNOG00000005154	679566	2.0547	2.0547			0.00307013			3.22833	4.40333	2.05333				3.9	4.52	4.79	1.87	1.95	2.34	142	194	264	61	153	89													6	58505391	58514834	1	q16
Hmx1		homeobox protein HMX1	ENSRNOG00000009154	360960	2.02532	2.02532			2.48134e-05			0.886667	1.27	0.503333				1.51	1.55	0.75	0.3	0.57	0.64	57	69	43	10	46	25													14	80166246	80170013	-1	q21
Mal2		MAL2 proteolipid protein	ENSRNOG00000008615	362911	2.0233	2.0233	1.71408	1.35212	8.19839e-07	0.0214121	0.226997	5.33333	7.05667	3.61	164.349	95.9511	120.513	5.29	7.53	8.35	2.96	4.16	3.71	368	618	880	184	625	270	132.909	174.991	136.717	212.778	107.94	146.382	101.453	126.278	93.1929	105.011	117.355	68.2447	7	94768727	94801520	1	q32	GCGAAGATGGCGACCGTAACACTCCTTGGAAACCGACAGTTGTGTGCTAG
Dclk3		serine/threonine-protein kinase DCLK3	ENSRNOG00000033026	316023	2.01116	2.01116			0.0159643			1.11667	1.51	0.723333				1.92	1.17	1.44	0.41	0.72	1.04	156	112	177	30	126	88													8	119040830	119093605	1	q32
Plcxd3		PI-PLC X domain-containing protein 3	ENSRNOG00000014550	310358	2.00787	1.79041	2.00787	1.50156	7.06281e-06	0.00095971	0.0376667	54.14	68.17	40.11	1503.51	754.293	1009.53	60.58	69.45	74.48	38.54	42.22	39.57	2853	3859	5315	1624	4293	1948	1510.79	1696.9	1445.51	1360.84	926.011	850.105	993.279	1268.71	634.352	770.065	683.608	929.146	2	73220198	73389440	1	q21	CAGCAGCTCTGTGCGAAGCAGCTAGGACTACCATGCAAACAGACTTTTGG
Ngb		Neuroglobin	ENSRNOG00000011719	85382	2.00121	2.00121			0.000101311			5.045	6.84667	3.24333				8.23	6.51	5.8	3.21	3.23	3.29	361	337	386	126	306	151													6	120412242	120417308	-1	q31
Armcx1		Armadillo repeat-containing X-linked protein 1	ENSRNOG00000046862	501619	1.98889	1.98889	1.10291	1.07546	0.0120871	0.370497	0.592251	1.14667	1.47333	0.82	4516.17	4086.84	4196.18	2.18	0.73	1.51	1.24	0.61	0.61	116	46	122	59	70	34	4884.84	4234.96	4896.16	4048.71	4450.1	4259.27	3677.41	4397.95	4489.12	3983.03	3870.49	4004.72	X	105798563	105803308	1	q32	CAATAGCCATCGATGCTGGCTTTAGACTGAGCCACTCTCAGTATGCCAAA
Cd53		Leukocyte surface antigen CD53	ENSRNOG00000017874	24251	1.97515	1.94049	1.97515	1.49407	1.0096e-06	0.0200263	0.194631	7.22167	9.42667	5.01667	184.397	99.3829	122.992	7.51	8.79	11.98	3.96	5.23	5.86	320	442	774	151	481	261	215.924	178.525	160.374	182.765	134.215	119.347	111.891	126.515	65.6701	128.798	62.3974	140.666	2	228956411	229004207	-1	q41	CCAGTTCCCTTTTGAACACAGTCCTTGGGAATAGGAATCATACAGAGATC
Cend1		Cell cycle exit and neuronal differentiation protein 1	ENSRNOG00000018448	361675	1.9729	1.9729	0.995822	1.09115	0.000870103	0.980127	0.458402	4.15	5.66	2.64	666.745	671.618	610.568	10.2	2.91	3.87	3.15	2.05	2.72	431	145	248	119	187	120	624.71	683.037	712.583	646.651	624.236	597.789	633.732	586.516	764.98	601.054	692.493	627.946	1	220887403	220890392	-1	q41	GCAGGAAAGAAATAGACAGTGAGCCCACCTCCACTGACCCCAGCACACGC
Dpysl4		Dihydropyrimidinase-related protein 4	ENSRNOG00000027582	25417	1.96509	1.96509	1.85932	1.81955	2.43662e-08	4.72768e-05	0.00014312	81.2567	109.81	52.7033	756.523	405.399	414.549	112.98	120.86	95.59	49.23	55.28	53.6	7402	9342	9490	2886	7819	3671	815.425	641.271	790.061	779.336	418.45	443.711	383.347	412.689	409.328	380.766	416.111	415.393	1	218349771	218365280	1	q41	GGCTGACGATCACATTGCCAGACGCACAGCTCAGAAGATCATGGCACCCC
Ptpru		receptor-type tyrosine-protein phosphatase U precursor	ENSRNOG00000013515	116680	1.95878	1.95878			0.000113995			1.66833	2.25	1.08667				2.25	2.47	2.03	0.83	1.02	1.41	287	372	394	95	282	188													5	153601583	153675513	-1	q36
Kcna3	Kv1.3	Potassium voltage-gated channel subfamily A member 3	ENSRNOG00000018116	29731	1.9262	1.9262	0.995166	0.88431	0.000151899	0.988102	0.592839	6.68667	8.95	4.42333	49.7751	50.8196	55.9954	9.61	9.16	8.08	4.04	4.41	4.82	380	427	484	143	376	199	43.8738	54.3082	57.2502	43.6683	55.5806	54.3497	62.2538	51.7975	40.914	70.6905	44.7763	46.8974	2	229233084	229234661	1	q41	CGGAGTATATGGTGATCGAAGAGGGGGGTATGAACCACAGCGCCTTCCCC
Ddah1		N(G),N(G)-dimethylarginine dimethylaminohydrolase 1	ENSRNOG00000014613	64157	1.91961	1.71456	1.91961	1.58619	0.000663397	0.0024	0.0317038	9.18333	11.7833	6.58333	1346.06	698.375	846.596	9.81	12.39	13.15	4.81	6.56	8.38	659	982	1339	289	952	589	1049.37	1543.73	1263.68	1527.45	751.548	992.311	711.124	931.4	636.845	853.343	621.342	681.972	2	270160834	270289319	1	q44	AGACTGGGCCTCATCTCGTCCCCCTCAGTGGCCGGAAGTGAGAAAATCAA
Nt5e		5'-nucleotidase precursor	ENSRNOG00000011071	58813	1.91876	1.91153	1.91876	1.6022	0.00010531	0.000142637	0.00381035	5.09	6.60667	3.57333	460.352	238.045	285.214	6.51	6.43	6.88	3.46	4.01	3.25	456	531	730	217	607	238	545.418	487.63	423.968	384.394	291.426	264.407	278.319	306.704	237.768	220.759	248.123	245.53	8	95464241	95508297	1	q31	TGGGTTAGTCCAGGGAATGCAAAAGGCAGTCAGGGACAGTGGAGAAAGGG
Hnrnpab		heterogeneous nuclear ribonucleoprotein A/B	ENSRNOG00000003645	100910156	1.91595	1.91595			0.0192192			2.69667	3.61333	1.78				5.59	2.92	2.33	2.28	1.57	1.49	222	137	140	81	135	62													10	34728062	34733954	-1	q21
Clic3		chloride intracellular channel 3	ENSRNOG00000015184	296566	1.91475	1.91475	1.75351	1.46556	0.0018066	0.000724997	0.0176258	8.615	11.48	5.75	276.253	157.17	189.624	11.61	13.22	9.61	5.5	5.26	6.49	224	301	281	95	219	131	258.217	314.631	261.196	270.966	154.721	210.205	176.768	216.803	166.423	151.974	159.9	150.384	3	2657749	2659658	1	p13	ACCACTGGACCATGAACTGGCACAGGAGCCACACCTTTCTGAATCCCGCC
Ptgir		Prostacyclin receptor	ENSRNOG00000016756	292661	1.91356	1.91356	1.49227	1.42375	1.37159e-06	0.0380477	0.0985453	23.7867	32.1033	15.47	90.1081	60.3767	62.7314	40.6	34.17	21.54	13.82	16.74	15.85	1382	1372	1111	421	1230	564	65.9848	96.951	95.2361	102.26	62.3399	73.156	60.2136	55.216	51.7936	61.6217	51.1862	76.9055	1	80080854	80083237	1	q21	TCACGATCAGAGGATTCACGCAGGCCATCGCCCCAGACAGCAGAGAGATG
Kcne3		Potassium voltage-gated channel subfamily E member 3	ENSRNOG00000017054	63883	1.90526	1.90526	0.82508	1.1348	0.0192392	0.272994	0.565801	3.71833	4.85667	2.58	52.3981	64.7383	45.9755	3.8	4.83	5.94	2.12	3.18	2.44	110	165	261	55	199	74	60.4552	54.5814	47.0353	47.5203	44.3358	44.0065	49.6447	45.915	57.49	57.1794	91.1975	53.0865	1	171390840	171397803	1	q32	CAAGACCAGACTACTCAAGCTCTATCTTGGAAGGGACTTGGTGGGGGCTG
Galk1		galactokinase	ENSRNOG00000006359	287835	1.89605	1.76564	1.89605	1.6284	0.000101311	1.59287e-05	0.000329492	14.5967	19.1933	10	1964.51	1032.6	1203.53	23.62	18.99	14.97	10.23	10.46	9.31	779	739	748	302	745	321	1808.47	2236.34	1857.1	1956.12	1122.16	1273.07	1220.82	1198.08	1046.19	1029.43	1029.43	1025.35	10	103720846	103725036	1	q32.1	GTGCTGAGCTTGTGAGGTGTCCCTGCGAGTGACGTACGCACAGGCGTAAG
Pcsk1n		proSAAS precursor	ENSRNOG00000007112	100911286	1.89176	1.89176	1.28156	1.26183	2.05505e-06	0.020241	0.0478034	6.52833	9.06333	3.99333	14535	11389.8	11543	13.48	8.15	5.56	5.37	3.8	2.81	317	226	198	113	193	69	14641.8	14408.2	14545	14545	12109.1	10433.3	12309.1	11320.5	12083.8	10877.7	12637.6	9960.15	X	16104506	16107925	-1	q12	CGAGCTGTGGACCAGGATTTGGGTCCCGAGGTGCCTCCTGAGAACGTACT
Igfbpl1		insulin-like growth factor-binding protein-like 1 precursor	ENSRNOG00000011320	366366	1.89088	1.06566	1.89088	1.41594	1	0.00218881	0.0774773	0.728333	0.786667	0.67	135.605	72.8668	95.5264	0.63	0.97	0.76	0.57	0.6	0.84	21	38	38	17	43	29	116.784	152.558	140.63	132.449	89.1227	98.8558	89.9453	104.182	64.7235	93.3219	54.3573	79.0645	5	65911664	65927068	-1	q22	CCTCGGTTCCGGGTGACCTCCTGTGATGAACATGGCTTCCAGAGACACTG
Rnf182		E3 ubiquitin-protein ligase RNF182	ENSRNOG00000018070	498726	1.88347	1.49366	1.88347	1.69185	0.200378	0.000139196	0.0012654	5.41167	6.50333	4.32	1790.56	946.94	1057.27	5.27	7.11	7.13	4.69	4.29	3.98	161	256	330	128	283	127	1933.22	1751.09	1960.18	1517.75	1207.39	965.194	1077.91	978.585	1025.35	923.497	934.647	904.262	17	26191715	26240098	1	p12	GTGGCTACGTTCAACCGACGTTCGTGTGACCTGCTTTCCTTTGTATTCCC
Npy5r		Neuropeptide Y receptor type 5	ENSRNOG00000014172	25340	1.88068	1.88068	1.69636	1.55825	0.00307013	0.00783011	0.0362919	1.83333	2.32	1.34667	131.875	78.2522	84.8863	1.92	2.59	2.45	1.16	1.16	1.72	116	185	224	63	151	109	129.256	108.934	143.164	146.145	99.3734	91.5529	68.85	79.769	91.8408	89.6167	67.7559	63.7955	16	24680527	24688482	1	p14	GAGAGCCCTTATCCACTGCCTACACATGTCATGATTCTCTCTGTGCACCA
Ina		alpha-internexin	ENSRNOG00000020248	24503	1.87365	1.61088	1.87365	1.73507	0.000838798	0.000222629	0.0012654	21.605	27.1667	16.0433	1015.53	543.732	585.077	26.37	26.94	28.19	14.97	15.3	17.86	3025	3646	4901	1536	3790	2142	1036.48	1134.42	926.011	965.194	591.059	559.995	537.635	651.618	554.254	447.12	572.321	601.231	1	274212015	274224817	1	q54	TATGCACACTTCTCCCCCACCTCAAGAAGGCAGGCTGGAAAGTCAGCTCT
Drd2	D2 receptor	dopamine receptor D2	ENSRNOG00000008428	24318	1.87244	1.87244	1.26743	1.35085	4.24018e-05	0.0536728	0.0376187	7.42333	9.91	4.93667	247.603	196.353	183.339	10.55	9.79	9.39	5.28	4.75	4.78	724	793	977	324	704	343	275.344	235.514	239.564	239.988	185.762	178.394	201.662	167.538	217.779	167.432	220.494	179.706						GTTGGAGTTGAAGCTGGATGTGGTAACTTGGGGCTCTTTGGGGCTGGGGG
Kcnt1	Slack	potassium channel subfamily T member 1	ENSRNOG00000017283	60444	1.87136	1.69745	1.87136	1.55798	0.000102667	5.44186e-05	0.00183572	23.475	30.1633	16.7867	180.408	96.7751	116.162	30.05	29.63	30.81	14.22	16.7	19.44	2773	3226	4308	1174	3328	1875	185.24	178.224	179.873	178.297	129.698	109.172	120.126	105.654	111.213	93.447	87.5099	94.9305	3	8673193	8725541	1	p12	CCCTTTCCTATGTACTCATCAACCCCCCGCCAGACACAAGACTGGAGCCC
Myl6l		myosin light polypeptide 6	ENSRNOG00000008521	304447	1.86726	1.86726			0.0300704			7.00167	9.23333	4.77				13.45	7.14	7.11	4.82	3.87	5.62	206	129	165	66	128	90													12	35081272	35081883	-1	q14
Vgf		neurosecretory protein VGF precursor	ENSRNOG00000001416	29461	1.86321	1.86321	1.56932	1.36873	8.70797e-07	0.0037133	0.0440443	17.5883	23.54	11.6367	176.419	111.787	128.662	24.94	22.56	23.12	9.85	11.52	13.54	1647	1758	2314	582	1642	935	147.931	206.578	168.636	182.53	114.141	122.498	126.601	151.408	105.801	105.654	114.141	121.551	12	24689888	24692911	-1	q12	ACCAGACCTGTCAGACTTCTTTGGGGTCTGATCCTGGGGCCAGCCCAGGC
Atp13a4		probable cation-transporting ATPase 13A4	ENSRNOG00000001714	288026	1.86021	1.58867	1.86021	1.58455	0.0586726	3.27593e-05	0.00082505	2.27333	2.74	1.80667	437.704	234.742	275.343	2.36	2.89	2.97	1.9	2.07	1.45	229	331	436	165	434	147	421.229	489.691	452.028	387.87	274.286	276.303	287.424	263.361	239.824	247.907	215.396	235.842	11	77880133	78013596	1	q22	GAAGCAAGGGTTGCCATGAGCCAAAAGATGGGCAGGTATCAGGAGGAGAG
Syt9		Synaptotagmin-9	ENSRNOG00000019613	60564	1.85667	1.42165	1.85667	1.69373	0.046157	0.000411003	0.00299647	62.565	74.2733	50.8567	332.189	178.461	194.951	67.53	71.72	83.57	48.02	52.76	51.79	2537	3179	4758	1614	4280	2034	315.131	274.9	363.519	375.208	201.662	199.93	176.882	201.328	193.192	154.427	197.306	168.918	1	178591098	178768239	1	q33	CATGGACTATGACCGTGTAGGTCACAATGAGGTCATCGGCGTGTGCCAAG
Lrrc55		Leucine-rich repeat-containing protein 55	ENSRNOG00000028266	311171	1.85517	1.85517	1.40159	1.36726	0.00130878	0.0298613	0.0679898	5.46	7.16333	3.75667	81.726	58.4834	60.2241	7.28	7.02	7.19	3.64	3.68	3.95	326	371	488	146	356	185	93.1747	78.2991	79.1112	76.3189	73.9584	49.0575	58.8108	59.0696	57.0597	50.6538	68.9174	57.3026	3	79101424	79114130	-1	q24	TCACTCACTGAAGAGAGCTTCAAGGCCTGCCACCTGACTCTGACCCTGGA
Chrne		acetylcholine receptor subunit epsilon precursor	ENSRNOG00000003777	29422	1.83847	1.65443	1.83847	1.65149	0.00206884	0.190399	0.354312	16.4917	20.8167	12.1667	1261.65	651.58	729.816	22.83	25.19	14.43	12.37	17.02	7.11	918	1195	879	445	1477	299	755.995	706.954	1358.01	2225.65	603.077	420.008	744.191	1151.99	497.334	390.851	756.252	961.884	10	56984504	56988822	-1	q24	GCCCCTGAAGTCCGCTGCTGTGTGGATGCTGTGAACTTTGTGGCTGAGAG
Scml4		sex comb on midleg-like protein 4	ENSRNOG00000026110	309859	1.83819	1.83819	1.80517	1.6372	3.75487e-05	1.70479e-05	0.000155727	6.625	8.55333	4.69667	521.97	289.463	318.862	8.34	8.43	8.89	4.7	4.41	4.98	904	1078	1461	456	1031	564	513.608	497.647	550.06	526.566	312.212	303.837	320.813	338.584	263.067	287.99	308.625	298.17	20	49258821	49350697	1	q13	TCTACCTGGACCGTGGAGGACGTGGTCCGGTTTGTGAAAGATGCAGACCC
Ctxn3		cortexin 3	ENSRNOG00000022957	100188934	1.8364	1.8364			4.53079e-06			30.2783	38.52	22.0367				35.05	41.07	39.44	20.15	24.16	21.8	1295	1790	2208	666	1927	842
Vwc2		brorin precursor	ENSRNOG00000049076	501231	1.83602	1.53762	1.83602	1.41893	0.36473	0.00470541	0.0985225	0.945	1.15667	0.733333	143.214	76.3662	98.9913	0.89	1.55	1.03	0.78	0.74	0.68	75	154	132	59	134	60	110.056	190.175	155.566	117.059	107.63	95.0207	108.867	84.4475	69.219	73.8402	75.5751	86.8305	14	90987662	91137489	1	q21	TATGAGGAGGGCACGTGGAGAATTGAACGGCAAGCCATGTGCACGAGACA
Celf6		CUGBP Elav-like family member 6	ENSRNOG00000010817	300758	1.82109	1.64286	1.82109	1.55909	0.000691139	7.71768e-05	0.00183572	25.7833	32.8167	18.75	1474.69	814.195	946.258	37.37	34.91	26.17	17.08	20.78	18.39	1594	1757	1692	652	1914	820	1451.95	1550.08	1425.02	1471.72	1016.5	928.488	915.331	924.715	894.398	733.974	910.016	718.392	8	64126553	64191454	1	q24	CTGGCTGAGGATCGACTGATCTAAGGGAACCAGCAGAGAGCCTCGGGGGT
Gfra2		GDNF family receptor alpha-2 precursor	ENSRNOG00000014010	25136	1.82005	1.69837	1.82005	1.51067	8.5203e-05	2.3686e-05	0.00109195	47.6783	60.3767	34.98	1287.4	708.736	852.579	61.21	60.79	59.13	31.84	36.6	36.5	4254	4985	6228	1980	5492	2652	1331.17	1315.86	1218.68	1283.89	842.44	798.758	864.151	904.968	675.463	644.731	747.577	767.174	15	56280942	56372307	1	p11	GTTGTCTATGATGGGAAGAAAGGTACCAGGACCCCTGAGCCCTGGTCCAG
B3galnt1		UDP-GalNAc:beta-1,3-N-acetylgalactosaminyltransferase 1	ENSRNOG00000012019	310508	1.81384	1.12935	1.81384	1.69292	0.849567	5.9726e-05	0.000423466	33.84	35.11	32.57	950.882	524.043	561.357	31.59	33.75	39.99	36.06	31.89	29.76	1502	1893	2881	1534	3274	1479	906.236	867.354	995.743	1034.2	548.186	539.978	535.078	622.185	477.845	546.552	506.812	564.965	2	185583757	185613045	-1	q32	CACTCACGGAGCCTACCTAGACTGGAGCGCCAAGGCCTGAACTTACAGTA
Cdh11		cadherin 11	ENSRNOG00000013481	84407	1.80981	1.50341	1.80981	1.83996	0.00657224	5.44186e-05	0.000103687	42.97	50.4067	35.5333	818.916	451.687	444.545	41.74	50.89	58.59	34.99	36.54	35.07	5398	7765	11483	4049	10202	4742	919.987	765.808	830.055	759.814	452.943	411.365	483.767	430.106	464.427	465.899	462.971	413.451	19	2374108	2531571	1	p14	AGACTTGATGGCCCGCCTTGAGCATTGTGGCGTTGAAGGGGTTCATAGTC
Slc5a7		high affinity choline transporter 1	ENSRNOG00000010597	85426	1.8067	1.6392	1.8067	1.21401	0.000459502	0.0262142	0.533133	4.69833	5.78	3.61667	64.017	36.1025	53.5415	5.46	5.37	6.51	3.09	4.2	3.56	669	776	1207	339	1110	456	77.284	67.8786	54.0735	56.8317	49.0169	75.3454	47.4716	42.3319	23.0102	41.5795	36.5356	43.2848	9	4343096	4379724	-1	q11	GCTTGTAGCTGGAACGATATGTTAACAAGCTGTCAAATGCTCAGTGCCAA
Adamts8		Uncharacterized protein	ENSRNOG00000005574	300475	1.80624		1.80624	1.54066		0.000261508	0.00537368				110.649	61.0247	71.6124													94.9548	121.945	103.495	122.199	71.9571	80.6106	66.6433	67.2385	55.7727	60.2136	61.5483	66.5642	8	32044798	32063464	1	q13	CTCTGAAACCTGAGGATGCCAAGCCCTGTGGAAGCCAGCCATGTCTCCTC
Nqo1		NAD(P)H dehydrogenase	ENSRNOG00000012772	24314	1.79753	1.51008	1.79753	1.64822	0.0111764	0.000254593	0.00183453	48.8017	58.7567	38.8467	2594.34	1444.52	1570.44	58.2	60.15	57.92	38.44	39.67	38.43	2115	2579	3190	1250	3113	1460	2273.52	2549.86	2634.82	2919.17	1437.1	1575.41	1576.48	1692.77	1348.39	1422.05	1319.07	1688.58	19	49291903	49306795	1	q12	TGCAGTGACTGACAAGCCTCGGGGGATTGCTCTCCAGCTCTTCTCTGCCT
Dapk1		death-associated protein kinase 1	ENSRNOG00000018198	306722	1.79394	1.46583	1.79394	1.57017	0.0180292	3.94418e-05	0.000705775	24.5917	29.7633	19.42	1680.47	938.911	1071.88	30.24	29.29	29.76	18.47	19.12	20.67	4435	5068	6614	2424	6055	3170	1653.8	1744.86	1687.8	1635.41	1048.89	983.464	1094.21	1160.96	871.093	1019	872.275	993.279	17	6525247	6683920	-1	p14	CGGTGCATAGCACTTGGGTTCTACGCTGAGATCCTGGTTTGATCACTTCC
Abca6		ATP-binding cassette, subfamily A (ABC1), member 6	ENSRNOG00000046890	303639	1.77059		1.77059	1.70393		0.00161709	0.00524382				105.247	59.1354	61.5681													121.627	91.3571	116.554	91.4485	61.6453	63.2456	51.7625	69.619	55.2096	53.1901	62.8477	65.2941	10	98185786	98251463	-1	q32.1	TAGGACCCGAGGGCGCTGGTAAAAGTTCCTCTCTCAGGATGATAGCTGGC
Ror2		tyrosine-protein kinase transmembrane receptor ROR2 precursor	ENSRNOG00000010974	306782	1.76639	1.76639	1.1022	1.23359	0.0161846	0.484898	0.164921	1.33833	1.73	0.946667	67.8724	61.6873	55.3518	1.6	1.68	1.91	0.75	1.18	0.91	158	195	285	66	251	94	63.9674	72.5673	62.4672	72.4876	45.4266	58.7157	52.7356	64.5293	59.7012	71.4854	56.5459	59.0169	17	14050995	14228982	1	p14	GGCTCCACCAGCACTGGCTATGTCACCACGGCACCCTCTAACACATCTGT
Cst12		cystatin-12 precursor	ENSRNOG00000004946	266776	1.7643	1.7643	1.31087	1.27114	0.00721337	0.0417024	0.104501	11.9583	14.9333	8.98333	1555.53	1193.2	1220.46	15.86	15.92	13.02	7.76	10.8	8.39	217	257	270	95	319	120	1378.81	1696.12	1670	1477.18	1221.21	1145.54	1300.44	1214.63	1014.41	1094.67	1211.78	1451.95	3	149528541	149532394	1	q41	GCACCTGTGTGCAGACTTAAGTGGGGCAAGGGTCTTTCTGTGCCTGTAGC
Gna14		guanine nucleotide-binding protein subunit alpha-14	ENSRNOG00000014840	309242	1.76356	1.66762	1.76356	1.52682	0.000113995	0.0140983	0.0809288	106.932	131.957	81.9067	817.025	449.369	524.077	112.9	136.55	146.42	74.66	89.2	81.86	7711	11003	15154	4562	13154	5845	990.599	511.975	938.294	827.232	632.036	487.63	429.817	546.823	442.716	468.677	455.252	430.83	1	242484562	242665785	1	q51	CACAGGACCAAAGCAAGATGTCAAAGCTGCCAGGGACTTTATCCTCAAGC
Ccdc68		coiled-coil domain-containing protein 68	ENSRNOG00000021381	291530	1.75343	1.75343			0.000310766			7.42833	9.30667	5.55				8.85	9.42	9.65	5.77	5.91	4.97	305	383	504	178	440	179													18	67564700	67626011	1	q12.1
Mycn		N-myc proto-oncogene protein	ENSRNOG00000006308	298894	1.74867	1.74867	1.52865	1.45834	0.0365458	0.000696623	0.00358131	1.88667	2.43667	1.33667	448.461	293.69	307.495	2.57	2.13	2.61	1.15	1.4	1.46	168	164	258	67	198	100	486.628	422.678	431.737	452.801	314.535	330.832	289.167	295.444	262.473	315.526	309.109	287.654	6	51348170	51353994	-1	q16	CCCGCCTTTTGTATACGTCCTGGGTAATGAGAGGTGGCTCTCGGGCCAGT
Rab27b		Ras-related protein Rab-27B	ENSRNOG00000012176	84590	1.74817	1.68657	1.74817	1.55791	0.000459502	0.00105765	0.00993213	45.1917	56.5333	33.85	176.046	100.26	112.466	49.2	56.24	64.16	31.53	34.53	35.49	1090	1470	2154	625	1652	822	192.156	151.333	203.406	157.291	106.555	125.443	101.842	116.021	88.4602	96.5316	106.139	109.909	18	67642827	67703841	-1	q12.2	AGCGGTTCCGGAGTCTCACCACCGCCTTCTTCAGAGATGCCATGGGCTTC
Bfsp1		filensin	ENSRNOG00000005707	25394	1.74046	1.74046	1.55632	1.36181	0.0468734	0.00692885	0.0639587	2.22833	2.88	1.57667	192.105	122.345	139.43	4.08	2.28	2.28	1.49	1.77	1.47	217	143	184	71	204	82	165.561	235.153	208.267	159.438	136.398	133.787	135.35	152.185	114.562	141.341	112.395	121.081	3	144374721	144408658	-1	q41	AAGGCTTGAAGGAAGAGAGTGTCTGGGGCCAGTAGGGGAAGTGCTTTGAG
Gpr68		ovarian cancer G-protein coupled receptor 1	ENSRNOG00000046309	314386	1.73717	1.73717	1.02172	0.991562	0.00156643	0.946435	0.982976	5.62333	7.25667	3.99	61.8781	59.8707	62.3684	7.37	7.58	6.82	4.35	3.43	4.19	502	609	704	265	505	298	84.5112	55.757	49.5536	57.6905	59.9601	61.4571	81.8601	46.1964	54.7696	61.5357	72.7855	50.3922	6	134097147	134098274	-1	q32	GTTAACCAAGCTCCACTCAGCCTTCCAGACCCCTAACTCACTGGGATTGG
Camk2a		Calcium/calmodulin-dependent protein kinase II alpha	ENSRNOG00000018712	25400	1.73002	1.15674	1.73002	1.34164	0.76072	0.00126697	0.0578522	34.845	38.3567	31.3333	123.177	71.3758	91.3144	35.45	42.01	37.61	28.52	33.77	31.71	1203	1682	1934	866	2474	1125	106.808	143.529	116.409	125.964	89.6342	95.5455	87.6058	92.4722	77.183	80.9837	69.9085	57.4279						AAGATGTGCGACCCTGGAATGACAGCCTTTGAACCGGAGGCCCTGGGGAA
Adcy5		adenylate cyclase type 5	ENSRNOG00000002229	64532	1.71904	1.71904	1.61708	1.4044	7.23564e-05	0.00114631	0.0193479	11.455	14.82	8.09	265.991	163.689	188.091	14.53	15.96	13.97	7.42	7.62	9.23	1759	2279	2563	803	1992	1168	238.382	322.659	258.6	244.323	178.685	194.157	190.405	189.117	182.17	161.209	149.465	161.91	11	71787104	71933840	-1	q22	CAGGACTGTTGATAAGGGGGAGGCAAGAGGACACCAGGCAAGGAGCAGTG
Plcb3		1-phosphatidylinositol 4,5-bisphosphate phosphodiesterase beta-3	ENSRNOG00000021150	29322	1.71682	1.71682			2.94731e-05			101.82	130.427	73.2133				126.31	140.62	124.35	67.59	80	72.05	11698	15364	17451	5600	15995	6976													1	229200438	229215707	-1	q43
Rasgef1a		Protein Rasgef1a	ENSRNOG00000031671	312664	1.71197		1.71197	1.59319		0.000222259	0.00134589				314.285	183.312	197.206													342.107	277.256	328.406	309.37	220.216	187.191	181.488	199.93	185.881	174.09	199.49	173.787	4	216061371	216070484	1	q42	CTCGGACGCCTCTCCAGCCAGTGTCTCTGATGTTGGGGTTAGTGCCTTAG
RGD1311744				300608	1.71086		1.71086	1.5141		0.00108443	0.0119594				386.017	225.985	254.114													422.678	325.913	411.88	383.595	235.153	263.592	244.95	272.76	243.573	214.797	189.964	255.604						TGGAAGACATGACGGCTGCACGCCCTAGTGAGGTATTAGAACCTTCGGCT
Dsp		Protein Dsp	ENSRNOG00000013928	306871	1.70984		1.70984	1.4408		0.00214884	0.034352				179.237	105.63	124.567													168.689	163.228	199.789	185.24	112.742	118.42	122.396	144.708	132.363	98.0746	89.7578	102.323	17	29202519	29249169	-1	p12	TGAATCGCTCCATGGTGGAAGACATCACTGGGCTGCGCCTTCTGGAAGCC
Sgsm1		small G protein signaling modulator 1	ENSRNOG00000000708	288743	1.70085	1.18229	1.70085	1.38653	0.6258	0.0149359	0.150217	19.7317	21.98	17.4833	75.3009	44.3364	53.5079	23.97	21.45	20.52	17.5	17.51	17.44	3058	3229	3967	1998	4825	2326	64.8529	59.9311	79.9556	96.464	48.0073	58.8282	52.7541	54.442	40.0873	51.5746	32.6999	52.9838	12	51103675	51169362	1	q16	ATGACGTCTTCTCCGTGTGGGAGACTATCTGGGCGGCTAAGCACGTGTCC
Smim3		small integral membrane protein 3	ENSRNOG00000019536	286910	1.69078		1.69078	1.40899		0.00206685	0.0376667				1415.92	843.39	1008.41													1273.07	1487.97	1434.48	1468.16	955.291	1124.51	866.954	1086.89	772.87	923.749	699.667	977.273						TCTGTGGCACTGGAGATGGAACTTTGACCTCCTTCATGCTGGGAAAGGCA
Rab36		ras-related protein Rab-36	ENSRNOG00000001311	690407	1.68521	1.68521	1.6546	1.47165	0.00728791	0.00420006	0.0334625	9.71167	12.43	6.99333	209.011	125.491	141.466	13.8	11.97	11.52	5.73	7.57	7.68	428	438	541	159	507	249	214.191	252.039	201.252	168.561	125.698	151.682	126.131	162.353	121.067	144.482	116.147	120.267	20	16740316	16755556	-1	p11	TGTGTCTCCAGAGCCCAGCCATTTCTCTTTAGCCGGTCAGCAGCCACTGG
Paqr5		membrane progestin receptor gamma	ENSRNOG00000014164	315741	1.68495	1.59369	1.68495	1.35015	0.00256459	5.84257e-05	0.00871533	13.3833	16.3567	10.41	1032.83	613.051	766.237	15.62	16.52	16.93	9.37	11.13	10.73	1446	1804	2374	776	2225	1038	971.309	1066.41	1034.2	1059.39	813.637	688.425	750.945	811.94	622.88	603.077	646.422	579.826	8	66632371	66711465	-1	q24	CTGACATCAGCCTCTGGCCGTGTGCATCAGCATAGGTGGGTGTGTCTAGG
Klhl1		kelch-like protein 1	ENSRNOG00000031100	290426	1.68465	1.68465	1.24949	1.21752	0.0296793	0.039669	0.102179	2.90833	3.63	2.18667	80.9554	64.9317	66.5422	3.01	3.78	4.1	2.15	2.06	2.35	203	301	420	130	300	166	77.686	81.7167	76.3836	88.0353	71.2089	63.9183	70.4928	60.5488	64.5007	72.5285	56.8803	65.8174	15	83811191	84250457	-1	q21	GAGAGGAGGTGTTGGCGTGGCCACCTGTGATGGTTTCCTTTATGCAGTGG
Tph2		Tryptophan 5-hydroxylase 2	ENSRNOG00000003880	317675	1.6764	1.351	1.6764	1.47073	0.177095	0.000549293	0.00871533	12.3583	13.9933	10.7233	655.261	390.415	444.967	12.22	13.48	16.28	11.54	10.84	9.79	787	1024	1588	665	1507	659	623.329	731.424	686.742	579.551	493.991	432.183	403.573	450.123	365.524	410.217	358.468	427.45	7	58053270	58157948	-1	q22	GATTGCACTGACCTTGTTGAAACCAATTTGTGGTACGCTTCCTGAAGTGC
Nptx2		neuronal pentraxin-2 precursor	ENSRNOG00000001006	288475	1.67548	1.47538	1.67548	1.43549	0.0139663	0.0062567	0.0585736	54.67	67.2567	42.0833	1187.56	702.915	817.042	76.08	65.5	60.19	42.72	44.72	38.81	3625	3682	4346	1821	4600	1933	1032.59	941.979	1446.68	1328.98	794.994	737.304	911.986	823.886	642.684	605.202	817.045	746.73	12	14073308	14084217	-1	p11	GCCTGGGTCCCTTGTGTGTGTAGCACATCCCTGCTTTTGACTGAACACAG
Camk4		Calcium/calmodulin-dependent protein kinase type IV	ENSRNOG00000020478	25050	1.67094	1.67094	1.54625	1.45036	0.00260914	0.00807945	0.0352887	11.9217	15.12	8.72333	203.648	131.651	141.242	14.54	15	15.82	8.57	9.19	8.41	635	773	1047	335	867	384	233.129	198.849	203.848	178.766	169.421	113.792	147.486	134.269	136.398	135.198	112.286	142.723	18	25464155	25680622	1	p12	GAAGAGTGTGGAGGAAGAAATGGACCCGAAAGCTGAGGAGGAAGCCGCTG
Wdr96		LOC365476 protein	ENSRNOG00000036585	365476	1.66976		1.66976	1.30285		0.00287168	0.108819				168.855	100.927	129.472													166.445	189.775	180.934	138.267	153.84	117.478	128.105	118.464	87.2799	106.102	96.1087	114.218	1	274944315	275031132	-1	q55	CCAGCAGGAGCAGAAGGTAGACCAATGCTGACCTAACGTCCCTTGGATAG
Lzts1		Leucine zipper putative tumor suppressor 1	ENSRNOG00000011826	266711	1.66215	1.44508	1.66215	1.54483	0.0369898	0.000250586	0.0017231	12.3883	14.93	9.84667	930.835	561.603	602.382	15.78	15.43	13.58	10.05	9.7	9.79	1972	2276	2573	1124	2619	1279	859.552	992.009	923.029	948.75	581.699	568.349	630.277	629.204	566.955	502.353	642.45	534.654	16	22147127	22202135	1	p14	AGTGCCCCTCAGTGGAGACTGCTTTCCCTCTTGAACACTGGAGCCCTCAG
Ydjc		YdjC homolog	ENSRNOG00000001861	287938	1.66134	1.66134	1.48713	1.22863	0.0266997	0.00216268	0.090471	4.31833	5.53333	3.10333	686.481	460.675	559.334	7.09	5.9	3.61	3.13	2.68	3.5	223	219	172	88	182	115	644.731	779.336	657.581	664.276	539.428	488.19	595.191	614.527	443.428	442.251	490.476	466.547	11	91143087	91144893	-1	q23	GCCTGACTAACCCTGTTCCCAGGTCCTTTAGGCTGAGTAGAAGGCCGACC
Cbln4		cerebellin-4 precursor	ENSRNOG00000004372	499947	1.65926	1.65926			0.00459516			6.375	7.95667	4.79333				6.82	7.7	9.35	4.38	5.56	4.44	496	660	1030	285	873	337													3	176112391	176120178	-1	q42
Npy1r		neuropeptide Y receptor type 1	ENSRNOG00000014149	29358	1.65881	1.65881	1.57617	1.08898	0.000207111	0.0169948	0.714143	25.1383	30.6833	19.5933	492.14	305.47	444.575	26.94	30.62	34.49	17.05	23.14	18.59	1766	2368	3425	1000	3275	1274	443.018	353.619	554.58	617.341	446.353	396.939	410.101	524.907	321.156	301.341	295.444	303.94	16	24663045	24671859	-1	p14	TACCTGTGCTCCCAGGGAATGGATTGAGGCAGGTTTGGAAAGTCCAGGAC
Fxyd2		FXYD domain-containing ion transport regulator 2	ENSRNOG00000016469	29639	1.6531	1.6531	1.50879	1.35042	0.000340061	0.0015676	0.0199454	369.135	468.907	269.363	10169.7	6707.61	7508.94	517.73	503.24	385.75	304.02	256.15	247.92	3270	3750	3692	1718	3493	1637	11545	10702.6	8975.7	9455.26	7041.9	7875.06	7025.49	8093.32	6672.23	6679.84	6620.51	6857.86						GCAGTGCCAAGGGGACGGAGAATCCCTTCGAGTATGACTATGAAACCGTC
Fam117a		protein FAM117A	ENSRNOG00000004417	497983	1.65138	1.65138	1.54722	1.36394	0.0110242	0.00187897	0.0244905	5.37833	6.84667	3.91	184.349	119.498	135.433	7.75	6.35	6.44	3.79	3.96	3.98	450	435	567	197	497	242	183.251	190.514	194.943	168.689	130.203	146	119.528	146	109.892	139.267	113.527	115.305	10	82964187	83008064	1	q26	AAGAGTGGGAAGAAGGATCTGGCACTCCTCCAGGGGGCATGTAGCAGCCA
Chn1		N-chimaerin	ENSRNOG00000017939	84030	1.64945	1.47022	1.64945	1.62692	0.0180708	7.89023e-05	0.000246548	38.605	44.9667	32.2433	5180.72	3139.28	3184.37	40.59	42.41	51.9	32.02	34.06	30.65	2299	2834	4455	1623	4166	1815	4914.27	5654.66	5090	5063.96	3125.81	3364.68	3311.59	2935.43	3331.53	3022.83	3200.94	3001.83	3	66992186	67035054	-1	q24	CTTCCTCCTCTCAGACATAGTGCTTTGTCTTCAGCAGAAGCGAGACGTGT
Scgn		secretagogin	ENSRNOG00000016628	306942	1.64938	1.56881	1.64938	1.39925	0.492639	0.00120385	0.0239692	1.62833	1.96667	1.29	130.68	79.7147	93.5398	1.9	1.98	2.02	1.52	1.42	0.93	39	48	63	28	63	20	140.302	127.912	132.133	122.373	83.8044	92.0242	103.4	94.9305	65.3917	87.3662	77.1991	88.9018	17	45214779	45256404	1	p11	GAACAAGGATGGAAAGATCCAGAAGTCTGAGCTGGCGCTGTGTCTTGGGC
Calca		Calcitonin	ENSRNOG00000011130	24241	1.64921	1.64921			0.000144607			987.057	1241.15	732.967				1282.78	1304.69	1135.97	709.36	787	702.54	41861	50231	56174	20711	55449	23967													1	191158063	191162954	-1	q35
RGD1562284		uncharacterized protein LOC313837	ENSRNOG00000005705	313837	1.64676	1.58714	1.64676	1.41205	0.031458	0.0207173	0.135663	13.075	15.8733	10.2767	344.595	214.652	245.163	14.58	14.7	18.34	9.53	10.54	10.76	342	407	652	200	534	264	344.356	300.384	361.466	372.175	272.891	195.67	258.839	253.252	174.492	155.009	270.042	259.066	6	1647589	1679763	1	q11	CCTGATAGCTTCTCCTTTCCCTGAAGTCTGGCACACCATGGATGACAATG
Rcan3		calcipressin-3	ENSRNOG00000018576	362627	1.64415	1.64415			0.00950822			17.65	22.3933	12.9067				23.81	19.92	23.45	12.08	13.38	13.26	469	463	700	213	569	273													5	157542942	157551147	-1	q36
Dpysl3		Dihydropyrimidinase-related protein 3	ENSRNOG00000018992	25418	1.64132	1.02483	1.64132	1.52177	1	0.0284989	0.089068	87.3533	90.6733	84.0333	388.972	229.28	248.699	88.5	104.92	78.6	65.71	85.61	100.78	3944	5516	5308	2620	8237	4695	393.663	559.995	274.193	328.036	195.578	269.932	264.643	264.643	223.359	205.978	253.711	234.07	18	37372519	37474987	-1	q11	CCCACCAGTGAGGAACCTCCATCAGTCGGGATTTAGTCTGTCAGGCACCC
Scn11a	NaV1.9	sodium channel protein type 11 subunit alpha	ENSRNOG00000032884	29701	1.63831	1.41488	1.63831	1.41099	0.0362941	0.000449594	0.0116877	185.608	217.947	153.27	7805.47	4781.91	5537.67	199.75	226.88	227.21	138.34	161.98	159.49	29318	39288	50534	18167	51331	24471	8245.06	7644.05	7994.39	7338.4	6102.28	5119.01	5481.24	5448.17	5362.36	4501.86	5070.46	4192.95	8	127654506	127724240	-1	q32	GAAGGGACTGCAAAGGACACCGACCATAACGGAAGGCCTGGAGGACAGTC
Smim3		Putative small membrane protein NID67	ENSRNOG00000019536	286910	1.63749	1.63749			0.00201004			19.77	24.5833	14.9567				23.02	26.62	24.11	15.82	14.17	14.88	981	1338	1557	603	1304	663													18	54978252	55005211	-1	q12.1
Tmeff1		Tomoregulin-1	ENSRNOG00000008034	63845	1.6374	1.61925	1.6374	1.34081	0.00128927	0.0200263	0.190402	22.335	27.47	17.2	523.758	311.138	379.988	22.39	28.32	31.7	14.99	18.52	18.09	1387	2070	2976	831	2478	1172	593.231	325.172	607.592	569.037	400.005	348.472	358.359	413.117	335.99	289.702	288.824	330.037	5	68842285	68926413	1	q23	TGGGAAAGAAGGATGACGGGCTGCAGTATCGGCCAGATGTGAAAGATGCT
Fam89a		Protein FAM89A	ENSRNOG00000019022	361441	1.63617	1.63617			0.000645518			30.1367	38.5367	21.7367				44.72	41.01	29.88	22.08	20.33	22.8	1503	1626	1522	664	1475	801													19	68206966	68219573	-1	q12
Mt3		Metallothionein-3	ENSRNOG00000018958	117038	1.63378	1.63378	1.14268	1.109	0.000384389	0.147478	0.329229	380.132	484.383	275.88	21649.1	18917.3	19510.7	653.35	426.67	373.13	329.85	244.55	253.24	6108	4706	5286	2759	4936	2475	20955.1	24236.5	20449.9	20955.1	18840.5	20698.2	20545	17958.9	18840.5	20165.7	18116.8	18546.3	19	11300015	11301422	-1	p13	AGAAGAGCTGCTGCTCCTGTTGCCCTGCAGGATGTGAGAAGTGTGCCAAG
Asl		argininosuccinate lyase	ENSRNOG00000000903	59085	1.63221	1.43052	1.63221	1.29283	0.052234	0.00402877	0.121133	25.09	30.2833	19.8967	286.907	177.835	221.541	31.09	32.8	26.96	21.94	20.64	17.11	1603	1995	2106	1012	2297	922	319.425	273.235	295.662	259.305	227.607	206.09	237.154	215.311	231.906	166.896	164.081	148.455	12	32102491	32115103	1	q13	GGGACTTCCAAGCACCTACAACAAGGACTTACAGGAAGACAAGGAGGCTG
Kcnc4	Kv3.4	potassium voltage-gated channel subfamily C member 4	ENSRNOG00000050924	684516	1.63083	1.63083			0.000616793			30.425	38.4933	22.3567				37.59	40.46	37.43	18.09	23.08	25.9	2243	2849	3385	966	2974	1616													2	229694932	229715013	-1	q41
Dgkh		diacylglycerol kinase, eta	ENSRNOG00000010065	361076	1.62868		1.62868	1.46684		0.00126697	0.0122706				481.258	294.27	327.514													459.656	564.965	477.733	422.678	293.073	363.633	305.95	347.4	303.498	313.721	289.328	270.533	15	64471270	64625227	-1	q12	GGGAAGCGAAGTCCTCACCACTCAATACAGAGTTCTTGGAAGCTGCTGGC
Cds2		Phosphatidate cytidylyltransferase 2	ENSRNOG00000021265	114101	1.62834	1.39626	1.62834	1.52857	0.0527391	0.00783011	0.0317038	313.495	364.17	262.82	148.938	91.4376	97.9486	331.03	388.31	373.17	248.31	293.13	247.02	12470	17258	21302	8369	23841	9728	123.562	146.943	155.244	170.005	89.1619	124.546	84.0897	93.997	96.126	95.8093	74.5759	99.2393	3	131392178	131430664	1	q36	TAGTCTACCCAGGGCCAGGAGAGCCAGAATAGGACTAGAGTGAGGGGCAG
Ahi1		jouberin	ENSRNOG00000013969	308923	1.6252	0.954824	1.6252	1.44464	1	0.00212779	0.0212681	18.945	18.2633	19.6267	285.058	174.271	195.685	16.58	17.33	20.88	20.18	19.02	19.68	1296	1598	2473	1411	3209	1608	285.566	224.568	324.041	306.055	188.837	211.182	189.724	192.997	191.608	163.705	182.639	159.129	1	18958623	19080397	1	p12	CGAAGACTGGTGGTACGGCAGCTTAGGAAAGGGGCAGGAAGGGTTCTTTC
Gpr35		G-protein coupled receptor 35	ENSRNOG00000024030	367315	1.6215	1.6215			0.0110002			15.3483	19.39	11.3067				21.38	20.62	16.17	11.1	12.78	10.04	493	561	565	229	636	242													9	99800964	99801884	1	q36
Gpc5		glypican 5 precursor	ENSRNOG00000008631	306157	1.61986	1.61986			0.00198163			16.1983	19.8467	12.55				17.92	19.44	22.18	11.37	12.59	13.69	1115	1427	2091	633	1691	890													15	104018023	104084185	1	q24
Myt1		myelin transcription factor 1	ENSRNOG00000017346	362291	1.61794	1.49416	1.61794	1.37214	0.0133866	6.72118e-05	0.00425378	14.8517	17.59	12.1133	1119.55	691.363	816.398	17.72	17.47	17.58	11.09	13.04	12.21	2421	2816	3640	1356	3847	1744	1070.24	1203.05	1084.46	1120.45	864.756	821.072	741.642	838.122	686.531	675.225	693.037	710.658	3	181019141	181049952	1	q43	GGAGGTTCTTATGGATGATTCATGTTGCTGTGAGGGAGTGCTGGCCATGG
Slc7a4		cationic amino acid transporter 4	ENSRNOG00000001874	303787	1.61672	1.61672	1.56352	1.38693	0.00902713	0.000359072	0.00725731	7.325	9.27	5.38	486.268	312.194	350.664	11.46	9	7.35	4.94	5.93	5.27	651	603	633	251	727	313	472.376	483.58	507.288	481.83	341.462	364.516	358.621	338.055	361.143	292.288	287.767	307.578	11	90497556	90501226	-1	q23	CTTCTGGCTGCTGGTCGGACTCGTCGTGTATTTTGGCTACGGCATCTGGC
Dgkz		Diacylglycerol kinase zeta	ENSRNOG00000017737	81821	1.61607	1.55149	1.61607	1.49666	0.00201004	0.00194561	0.0119421	117.785	145.763	89.8067	1955.07	1214.89	1303.99	148.59	152.57	136.13	78.73	100.27	90.42	13113	15885	18205	6216	19104	8342	2220.38	1855.03	1950.87	1793.99	1394.89	1351.4	1261.64	1208.02	1226.86	1183.81	1434.48	1014.41	3	87542673	87572556	-1	q31	TTCATGGGGAACAGGAAACAAGCTGGGCTGACTGGGTCCCTCCCTTCAGG
Fam43a		protein FAM43A	ENSRNOG00000048279	100909474	1.61527	1.61527	1.19284	1.08342	0.0281552	0.2857	0.714456	3.69	4.64667	2.73333	69.3128	57.5921	63.4402	5.46	4.42	4.06	2.38	2.69	3.13	329	314	370	128	350	197	90.8372	61.1212	64.277	61.0156	63.068	60.3501	74.9231	55.4195	48.9694	59.5267	56.078	65.7942	AABR06110207.1	59	1351	-1		CCCAGCTCCGGGACACCACTTCCTCTGTCAGGCTGTGCTTCAGACATGAA
Kcnf1		potassium voltage-gated channel, subfamily F, member 1	ENSRNOG00000024310	298908	1.61446	1.61446			0.00215161			13.2183	16.7067	9.73				17.25	18.21	14.66	10.52	9.74	8.93	1156	1440	1489	631	1410	626													6	52191821	52193338	-1	q16
Synpr		Synaptoporin	ENSRNOG00000008203	66030	1.61019	1.61019	1.33397	1.29317	0.000446787	0.190993	0.312311	249.947	299.957	199.937	3591.04	2613.13	2680.08	270.68	316.75	312.44	183.51	218.61	197.69	10719	14799	18749	6502	18691	8184	3736.94	2125.02	4330.28	4171.91	2603.35	2759.79	2492.25	2864.93	2664.52	2159.19	3029.06	2599.74	15	18562899	18741366	-1	p14	AGTTATGGGTCAAGTGGTGGGTACAGTCAGCAGGCGAGTCTGGGGCCAAC
Kcnk18	TRESK	Potassium channel subfamily K member 18	ENSRNOG00000032706	445371	1.6099	1.6099			0.00367171			22.14	27.92	16.36				28.92	27.26	27.58	16.45	15.82	16.81	961	1069	1389	489	1135	584													1	287744272	287758268	1	q55
LOC100361985	Cpn1	carboxypeptidase N, polypeptide 1	ENSRNOG00000013439	100361985	1.6053		1.6053	1.41535		0.00160198	0.0199454				154.721	96.7826	109.365													137.876	162.049	157.61	161.348	102.575	103.585	108.654	122.645	86.2265	108.326	85.7102	106.868						CTGCAACAGGGTTCTGGAGACCTTTCTGGGAGTCTGGTTCGGGTCACTGC
Lrrc3		Leucine-rich repeat-containing protein 3	ENSRNOG00000001217	246773	1.59853	1.59853	1.35044	1.28504	0.0136873	0.044816	0.131766	12.9083	16.32	9.49667	106.611	79.3595	83.7161	19.19	16.02	13.75	8.03	10.54	9.92	457	450	496	171	542	247	115.605	102.709	106.631	101.501	88.4602	87.5901	64.4689	94.3451	90.8372	78.5944	82.0111	65.9954	20	13659350	13660300	1	p12	CCTGTGGGAACTGAAGCTGGACCCTGACTCCGTGGATGAAATTGCCTGCC
Rgs7		Regulator of G-protein signaling 7	ENSRNOG00000021984	54296	1.59668	1.31136	1.59668	1.40589	0.197414	4.75287e-05	0.00128951	41.9883	46.75	37.2267	4785.59	2996.79	3406.37	39.41	46.8	54.04	37.22	39.07	35.39	2163	3031	4495	1828	4630	2031	4944.06	4844.29	4577.05	4776.95	3345.59	3173.26	3558	3548.62	3071.19	3035.57	2990.23	2890.18	13	97560710	97772203	-1	q25	GGAAGGTGTCATTTCACCCGTGTATCCACAGTCTTAAGCAAGCGCCCATC
Ptger3		Prostaglandin E2 receptor EP3 subtype	ENSRNOG00000010325	24929	1.59645	1.59645	1.42749	1.44753	0.0192192	0.217125	0.264559	6.86667	8.7	5.03333	86.3044	62.6278	61.0041	10.6	9.9	5.6	5.92	4.33	4.85	332	366	266	166	293	159	96.9756	68.6077	80.2607	99.3734	82.593	45.1922	69.9197	46.3115	96.9957	52.7073	44.016	56.7921	2	282680844	282760556	-1	q45	CCAGCTTATGGGGATCATGTGTGTACTGTCCGTCTGCTGGTCGCCGCTAT
Kcnip4	KChIP4	Kv channel-interacting protein 4	ENSRNOG00000032350	259243	1.59308	1.35784	1.59308	1.5175	0.146525	0.0264884	0.0687609	35.6367	41.6467	29.6267	1445.61	891.878	934.021	33.79	41.29	49.86	28.36	30.29	30.23	1084	1563	2424	814	2098	1014	1574.46	944.867	1646.2	1616.9	946.399	916.528	808.8	1064.36	988.659	723.188	959.845	895.82	14	66629284	66779107	1	q11	CGGTGCCTTGACCGGAGGCAAATGTGGACGACTACACACGAGTTGAAGCC
Cacna2d1	CCHLA2, Cacna2, DHSCCA	voltage-dependent calcium channel subunit alpha-2/delta-1 isoform 1 precursor	ENSRNOG00000033531	25399	1.59072	1.40116	1.59072	1.3654	0.052234	0.0027669	0.0422052	58.4667	67.2967	49.6367	4122.6	2599.14	3008.5	58.29	69.46	74.14	44.09	52.84	51.98	5701	8015	10988	3858	11158	5314	3794.32	4806.46	3778.1	4111.53	3166.11	2841.88	2873.93	3152.06	2967.08	2344.17	2864.93	2220.38	4	15684840	16105448	-1	q11	GGGAGTTCGCTGTTGCACTGTTGGAGATTACGTGGAAAAGGCTCCCCCAC
S100a6		Protein S100-A6	ENSRNOG00000011647	85247	1.5898	1.5898	1.21892	1.06258	0.000924064	0.15214	0.743991	705.897	865.997	545.797	14403.5	11951.2	13594.8	974.36	884.09	739.54	586.76	531.14	519.49	9744	10431	11207	5250	11468	5431	14209.3	15473.5	14059.8	13871.6	13338.1	11806.4	14363.9	14870.8	10092.2	10702.6	11910.5	15099.3	2	209441323	209442604	1	q34	CTCTGGCAAGGAGGGTGACAAGCACACCCTGAGCAAGAAGGAGCTGAAGG
Lrrc2		leucine-rich repeat-containing protein 2	ENSRNOG00000030688	301033	1.58754	1.58754			0.00987065			9.03667	10.95	7.12333				12.87	9.35	10.63	7.15	6.95	7.27	805	690	1007	400	939	475													8	118567954	118602409	1	q32
Pdxp		Pyridoxal phosphate phosphatase	ENSRNOG00000009570	727679	1.58281	1.58281			0.00214813			15.085	19.1833	10.9867				21.03	21.54	14.98	11.05	11.48	10.43	1047	1265	1130	492	1234	543													7	120132151	120137599	1	q34
Slc37a1		glycerol-3-phosphate transporter	ENSRNOG00000001169	294321	1.58171	1.58171	1.56602	1.29693	0.00454013	0.0103049	0.146212	12.585	15.7833	9.38667	530.666	337.121	406.112	16.01	17.12	14.22	8.88	8.96	10.32	1169	1475	1573	580	1413	788	679	492.468	482.519	468.677	468.145	391.368	402.424	362.509	352.831	274.067	372.949	348.639	20	12216552	12278026	1	p12	CAGTACCGACCGTGTCAAGATGGGAATGTCTGCGAAGCAATAAGCCCCCC
Higd1a		HIG1 domain family member 1A	ENSRNOG00000019428	140937	1.57851	1.28266	1.57851	1.2593	0.276355	0.0411812	0.357892	57.3083	63.0367	51.58	147.677	96.2717	117.334	57.97	65.55	65.59	53.47	52.99	48.28	2050	2735	3515	1692	4046	1785	130.154	168.417	156.732	135.403	97.2674	117.292	123.611	131.164	82.8308	116.109	63.5471	122.599	8	129660260	129669650	-1	q32	TCTGGGCCAAGCGTAAGCCTTAGAAGAGCTGGTGGCATGGGAAGTGCTTG
Ssc5d		soluble scavenger receptor cysteine-rich domain-containing protein SSC5D precursor	ENSRNOG00000016687	308341	1.57629	1.57629			0.0216913			2.55167	3.21	1.89333				4	2.97	2.66	2.04	1.72	1.92	449	393	452	205	418	226													1	76074530	76092319	1	q21
Gpr27		Probable G-protein coupled receptor 27	ENSRNOG00000010880	65275	1.57569	1.57569	1.25732	1.04885	0.00911266	0.132763	0.828936	1.93	2.57	1.29	112.531	89.2929	107.08	3.2	3.16	1.35	1.3	0.75	1.82	91	106	58	33	46	54	128.139	97.8351	98.102	126.047	108.134	108.17	122.929	89.0883	89.9547	104.841	84.9434	77.432	4	196629031	196630164	1	q42	GCATCAACCCCGTGGTGTGTTTCCTCTTCAACCGGGAGCTGAGGGACTGT
Dusp26		Dual specificity protein phosphatase 26	ENSRNOG00000011518	306527	1.57328	1.5386	1.57328	1.41124	0.00411697	0.00420006	0.0348443	64.4333	79.87	48.9967	1421.15	906.76	1002.47	85.56	85.31	68.74	47.3	51.25	48.44	3427	4031	4172	1695	4432	2028	1503.28	1179.06	1457.63	1544.61	1064.36	970.445	1022.02	953.07	1118.29	801.722	897.896	809.133	16	64455739	64463016	-1	q12.3	CATCCGCTACCTGGGTGTTGAAGCCCACGACTCGCCAGCCTTTGACATGA
Ldb2		LIM domain-binding protein 2	ENSRNOG00000003205	289664	1.56987	1.56987			0.0018066			84.4767	102.39	66.5633				89.06	107.47	110.64	63.71	73.1	62.88	4306	6130	8106	2756	7631	3178													14	70817550	71145367	1	q21
Celf4		CUGBP Elav-like family member 4	ENSRNOG00000014503	307540	1.56986	1.50106	1.56986	1.35336	0.0132723	0.0014038	0.0267348	19.8917	23.84	15.9433	2220.51	1412.96	1637.13	23.05	23.72	24.75	13.93	16.11	17.79	1990	2416	3237	1076	3003	1605	1901.24	2411.92	2226.84	2342.02	1790.08	1534.82	1667.94	1555.69	1569.35	1312.14	1465.6	1304.73	18	17451658	17470521	-1	p12	ACTAGGAGGAGATGCTGCTGCCAACCGATCCTGGGGCTTTTCCAGCCCGT
Slc39a3		Zinc transporter ZIP3	ENSRNOG00000045524	314637	1.56739	1.56739	1.09433	1.06637	0.0146883	0.650767	0.799207	8.38333	10.5733	6.19333	282.593	260.009	266.033	11.64	11.21	8.87	6.21	5.68	6.69	396	450	457	189	417	238	317.338	304.733	271.765	236.534	305.353	287.04	263.911	207.826	281.436	317.791	231.107	209.699	7	11712392	11720741	1	q11	CTTTCTCAAGTGGTGAGCCCTGAATCCCCAAAGGACACAGAGCGCGTCCC
Wbp2		WW domain-binding protein 2	ENSRNOG00000007971	192645	1.56663	0.945889	1.56663	1.25591	1	0.0465823	0.371763	112.67	113.17	112.17	119.517	78.2355	95.0742	110.6	128.29	100.62	107.25	104.07	125.19	2176	2978	3000	1888	4421	2575	107.546	104.661	125.81	140.052	100.75	85.2412	84.6556	109.651	88.16	81.8397	48.1318	94.8104	10	103647548	103654798	1	q32.1	CTGCCAGCGCCTATTACAACCCGGGCAACCCACACAATGTCTACATGCCC
Mgat5b		alpha-1,6-mannosylglycoprotein 6-beta-N-acetylglucosaminyltransferase B	ENSRNOG00000024954	303693	1.55803	1.55803			0.0270268			3.11333	3.89	2.33667				4.38	4	3.29	2.91	1.97	2.13	431	465	491	256	418	219													10	105520095	105589480	1	q32.2
Rab3b		Ras-related protein Rab-3B	ENSRNOG00000008001	81755	1.55549	1.55549	1.50077	1.06355	0.201818	0.00991075	0.744652	3.97	4.91	3.03	83.2144	55.3688	79.3355	4.6	5.68	4.45	2.47	3.87	2.75	131	191	192	63	238	82	75.9899	84.4257	84.2266	88.2155	88.2155	94.6603	74.9012	59.5649	56.2056	55.5607	54.9635	54.7454	5	132343181	132408834	1	q35	TGACTCAATGGACACAGACCCCTCCGTGCTGGGCGCCTCCAAGACCACAC
Gnaq		guanine nucleotide-binding protein G(q) subunit alpha	ENSRNOG00000014183	81666	1.55303	1.39227	1.55303	1.52181	0.0616317	0.0200263	0.0446566	152.103	176.02	128.187	506.142	324.08	327.218	152.84	173.11	202.11	120.52	134.91	129.13	4095	5472	8206	2889	7804	3617	521.842	360.989	554.982	586.754	318.742	346.157	318.062	325.913	395.05	291.426	342.107	267.738	1	240497178	240736864	1	q43	CTACTTCCCAGAATATGATGGACCCCAGAGAGATGCCCAGGCAGCACGAG
Inpp5d		phosphatidylinositol 3,4,5-trisphosphate 5-phosphatase 1	ENSRNOG00000017020	54259	1.55253	1.55253	1.51128	1.3722	0.00526	0.000320444	0.00503478	11.3833	14.08	8.68667	459.53	304.422	334.872	13	14.62	14.62	8.22	8.9	8.94	1596	2118	2721	903	2360	1148	477.845	475.79	443.428	441.057	352.252	336.296	317.674	333.265	287.04	310.11	332.771	287.767	9	94464377	94569982	1	q35	TGTACTGAGGAAGAATATCCACCATCGTCCCCAGTGACTGAGCTCTCTGG
Serpina11		Serpin A11	ENSRNOG00000011141	362774	1.54989	1.54989	1.37435	1.29634	0.0287897	0.0262142	0.0945461	9.79	12.2333	7.34667	2515.49	1833.67	1953.4	15.79	12.06	8.85	7.89	8.12	6.03	626	564	532	280	695	250	2260.66	2603.35	2485.95	2711.99	1558.15	2015.25	2263.27	1976.92	1582.31	1807.65	2016.08	1928.62	6	136865783	136875200	-1	q32	TATGGGGCAGCTCAACAAAACTGTCTCCAGGGTATCGCACAAGGCCGTCG
Fgf13		fibroblast growth factor 13	ENSRNOG00000042753	84488	1.54498	1.38735	1.54498	1.19807	0.0561494	0.00625061	0.254464	339.85	387.973	291.727	3859.57	2471.91	3188.69	330.77	388.4	444.75	269.93	314.26	290.99	16597	22993	33817	12118	34046	15264	4546.29	3843.47	4101.82	2946.68	3063.59	3377.59	2914.85	3398.71	2725.37	2376.27	2340.86	2445.12	X	142078585	142189620	-1	q36	CTCTGTGTTCCAAAAGTGAACATAGCATGTACAGGCAGTTTTCTGCCCTG
RGD1560723				500448	1.54476		1.54476	1.50109		0.0358038	0.0775974				92.9483	59.1449	61.0216													97.2851	61.9601	106.675	105.872	66.8764	50.4362	56.854	69.9197	60.0376	65.8745	61.5729	49.0946						CTGTCTCAGAATTTAAACGGGGTCACCATCGCGTAGAGAAGCAGGCCCTG
Vstm5		V-set and transmembrane domain-containing protein 5	ENSRNOG00000010480	500947	1.54367	1.4365	1.54367	1.3655	0.0493651	0.00512898	0.0477089	26.7283	32.0033	21.4533	269.872	172.661	195.525	30.78	33.34	31.89	20.82	23.73	19.81	1431	1829	2247	866	2382	963	297.519	326.226	229.113	226.63	215.665	183.026	186.448	196.962	168.995	174.938	167.773	178.937	8	13735551	13755647	1	q12	AGCAAAGGTTAAAATGCCCTGGGACGGGGCTAGAGAGAAGGCTCAACACC
RGD1562431		Protein RGD1562431	ENSRNOG00000032306		1.54362		1.54362	1.2454		0.00432336	0.140118				70.3034	45.646	56.6782													69.9925	78.6709	64.815	67.7353	48.3613	52.9572	65.3726	60.0216	44.191	48.5032	39.1523	50.7375	9	76220105	76221132	1	q33	CTCGAGGCGCAGGCATGGATACTCCAGGGAAGTCAACTCAGTGGATCGTG
Nfe2l3		Uncharacterized protein	ENSRNOG00000010886	312331	1.5427		1.5427	1.1094		0.0210277	0.648749				107.557	69.8068	97.7664													94.5777	127.948	108.77	98.9318	107.03	120.932	78.5365	84.5672	62.1425	81.0895	75.8274	60.1677	4	145871588	145898997	1	q33	TGACCAAGGTAGACCAGTCAACCCAAGCCACTATGCACTTCAGTACAGCC
Adrbk2		Adrenergic, beta, receptor kinase 2		25372	1.54261	1.54261			0.0156483			12.29	15.1067	9.47333				15.68	13.99	15.65	8.04	10.14	10.24	857	902	1296	393	1196	585
Rspo2		R-spondin-2 precursor	ENSRNOG00000037687	500863	1.54169	1.54169	1.51841	1.39495	0.0192192	0.0226577	0.0932063	7.26333	8.74	5.78667	255.294	165.506	180.644	8.69	8.93	8.6	5.4	5.71	6.25	701	850	1051	390	994	527	276.303	177.398	290.327	277.148	184.087	202.81	151.38	184.296	168.183	151.498	184.593	157.752	7	81992732	82077521	-1	q31	GTTGGTCATTGGAGCGAATGGGGAACGTGTAGCAGAAACAACCGCACGTG
Tom1l1		Tom1l1 target of myb1 (chicken)-like 1	ENSRNOG00000002474	287622	1.53942		1.53942	1.34484		0.00055236	0.0143395				504.216	327.973	374.267													480.997	557.288	500.236	478.343	369.319	366.85	377.552	383.347	372.03	312.44	301.196	326.226						TCAAGTGCCTGAGGAGGCCACTGCATCAGGCGGCCTTTAGGTGTAGTTAG
Mmd		Monocyte to macrophage differentiation protein	ENSRNOG00000002436	303439	1.53485	1.32049	1.53485	1.38451	0.172054	0.000402424	0.00592028	48.6	54.4967	42.7033	4471.55	2913.72	3224.05	43.53	56.23	63.73	38.79	47.35	41.97	2875	4381	6378	2292	6752	2898	4537.47	4727.28	4610.77	4010.69	3186.41	3311.59	3136.8	3261.41	3010.1	2609.77	3099.57	2935.43	10	77617043	77645125	1	q26	GGGAATTTGTTCAGTGGTCAAGGGAACCCAAGGACAACACCAGCCAGGCC
Wipf3		WAS/WASL-interacting protein family member 3	ENSRNOG00000009571	259242	1.5301	1.01412	1.5301	1.45133	1	0.00101908	0.00524382	17.765	18.2	17.33	1255.58	818.612	861.954	13.63	19.35	21.62	11.32	18.66	22.01	1470	2462	3533	1092	4344	2482	1417.11	1290.78	1101.38	1213.06	870.293	823.211	853.343	900.967	895.58	783.077	827.849	767.943	4	149287016	149335996	1	q34	CCTGTAGATGGCCTTTGGGCCTTCACATGCATGTGCACACATGTGCCCTT
Nsg1		Neuron-specific protein family member 1	ENSRNOG00000005700	25247	1.52914	1.52914	1.41632	1.44434	0.00431652	0.085676	0.109683	119.877	145.647	94.1067	230.973	166.589	158.827	144.7	150.34	141.9	88.77	100.21	93.34	5828	7144	8661	3199	8714	3930	185.472	240.697	236.241	261.484	168.85	156.217	148.937	161.302	217.275	175.228	109.576	164.275	14	77362124	77383868	1	q21	GGGGCAGGACGGCTGGTGGGGGGCTGATGTGGCACCTTGAAAATAGAATA
Efna5		ephrin-A5 precursor	ENSRNOG00000034177	116683	1.52856	1.06329	1.52856	1.62723	1	0.0106707	0.0117796	9.18833	9.55667	8.82	150.184	98.2293	91.8595	9.67	10.86	8.14	7.19	8.02	11.25	185	245	236	123	331	225	156.145	128.258	137.022	179.311	99.9989	92.7215	95.2664	79.4511	112.956	108.231	85.3603	86.3693	9	109627452	109897812	-1	q37	GGATACCCAGCCGCCTTTTGGCAATCCTACTGTTCCTCCTGGCGATGCTT
Pkib		cAMP-dependent protein kinase inhibitor beta	ENSRNOG00000000811	24678	1.52764	1.52764	1.41131	1.23575	0.0139663	0.0136309	0.145014	13.2633	15.6467	10.88	222.338	157.248	180.059	15.31	14.51	17.12	11.01	10	11.63	592	662	1003	381	835	470	200.619	220.494	258.971	209.266	182.048	205.731	152.645	179.813	149.791	174.492	142.723	161.984	20	42346937	42440588	1	q12	GACCAAGGCCAACCGAAGAAGCCCCTAGACGAAGACAAATAAAGGCTTAG
Adam19		ADAM metallopeptidase domain 19 precursor	ENSRNOG00000042980	303068	1.52726	1.52726			0.00374508			65.48	79.5967	51.3633				77.58	81.49	79.72	47.1	52.11	54.88	12176	15089	18961	6614	17658	9005													10	30966982	31059793	1	q21
Ptprt		receptor-type tyrosine-protein phosphatase T	ENSRNOG00000032656	362263	1.51741	1.51741			0.0115543			9.55333	11.5733	7.53333				10.3	12.18	12.24	6.73	8.24	7.63	1486	2075	2678	869	2569	1151													3	163763405	164548723	-1	q42
Cadm1		cell adhesion molecule 1 precursor	ENSRNOG00000018778	363058	1.51709	1.33363	1.51709	1.40037	0.135877	0.00429565	0.0267659	225.293	262.03	188.557	7093.18	4664.81	5037.04	249.77	273.95	262.37	187.78	185.61	192.28	11049	14298	17588	7432	17728	8892	8261.23	6022.46	7382.94	6706.07	5255.42	4641.27	5012.96	5238.52	5172.12	4354.21	5018.11	4114.79	8	50460915	50788814	1	q23	GCCAAAGGAGCCGATGACGCAGCAGACGCAGACACAGCTATAATCAATGC
Mstn		Growth/differentiation factor 8	ENSRNOG00000021294	29152	1.5162	1.43667	1.5162	1.18276	0.148534	0.0465823	0.497649	9.85667	11.3733	8.34	115.68	75.2828	95.641	10.51	11.66	11.95	8.86	8.65	7.51	297	389	512	224	528	222	146.145	80.0941	106.07	130.414	94.0301	105.967	85.9025	96.6642	74.959	84.6388	84.1352	57.3981	9	52975922	52982322	-1	q22	CCCGGAGAGACTTTGGGCTTGACTGTGATGAACACTCCACGGAATCGCGG
Pde10a		cAMP and cAMP-inhibited cGMP 3',5'-cyclic phosphodiesterase 10A	ENSRNOG00000011310	63885	1.50954	1.28894	1.50954	1.39086	0.31221	0.00572695	0.034352	10.8	12.3567	9.24333	731.915	489.156	527.927	10.5	12.87	13.7	8.77	9.81	9.15	889	1285	1757	664	1792	810	741.642	744.191	754.577	687.251	529.007	456.465	543.965	582.271	487.12	446.353	602.11	421.041	1	53617430	53846125	-1	q12	GAATTAAAACACACCCCCATCCCCTCACTGTAGCCTTTGGCAACTTCGCC
Cacna1e	Cav2.3	voltage-dependent R-type calcium channel subunit alpha-1E	ENSRNOG00000002863	54234	1.50885	1.50885			0.0418362			2.745	3.35667	2.13333				3.14	3.44	3.49	1.91	2.05	2.44	545	705	919	297	769	442													13	76850596	77306502	-1	q22
Fam19a3		Protein Fam19a3	ENSRNOG00000030253	691123	1.50881		1.50881	1.30478		0.0351551	0.211851				118.41	78.765	90.8633													120.998	108.654	144.257	99.7293	94.4456	94.4066	69.9085	104.693	95.5901	82.4132	60.5668	76.49	2	226673357	226675253	-1	q41	GCAGCCGAGGACACAAGGTCAAAACCACCAAGGTCACACGGTAACTCTCG
Tspan8		tetraspanin-8	ENSRNOG00000004411	171048	1.50837	1.50837	1.2041	1.14691	0.00526	0.0875299	0.265233	436.68	510.927	362.433	15088.7	12557.1	13160.4	527.4	514.6	490.78	359.26	374.2	353.84	15307	17621	21585	9329	23449	10736	15274.2	13674.5	15099.3	16306.9	14363.9	12908.9	11910.5	13458.5	11572.2	11699.5	12497.4	14459.2	7	58821747	58854524	1	q22	GTCAGAGTTTAAGTGCTGTGGCTTGAGATTTGGAGCTGCTGACTGGGGAA
Epha5		ephrin type-A receptor 5 isoform 1 precursor	ENSRNOG00000002024	79208	1.50748	1.50748	1.3899	1.21	0.00806681	0.00287168	0.0736632	6.83167	8.01	5.65333	413.981	298.234	342.365	7.19	8.17	8.67	5.32	5.64	6	1522	2039	2781	1008	2576	1327	398.593	393.949	427.342	436.041	351.504	370.03	321.642	326.284	295.573	318.574	311.417	267.372	14	25418094	25783444	1	p21	CAGTTCAATGGACGCTGTGGCTCAGGTGACCTTGGAGGATTTGAGACGCC
Kcnh6	Kv11.2, HERG2	potassium voltage-gated channel subfamily H member 6	ENSRNOG00000008078	116745	1.50543	1.50543	1.4114	1.23898	0.0138361	0.00196652	0.0433505	15.0967	18.5967	11.5967	648.504	459.037	523.307	19.04	20.45	16.3	11.81	13.07	9.91	1608	2037	2086	892	2383	875	661.57	686.904	585.181	660.361	558.056	545.604	487.12	502.448	490.476	441.794	457.036	446.843	10	93958632	93979107	1	q32.1	CCAGCTCAGAACCACCTTCTGCCTCAAAAGCCCAGACCCAAGGCCAGGTT
Grik3	GluK3, GluR7, gluR-7	glutamate receptor, ionotropic kainate 3 isoform 2 precursor	ENSRNOG00000008992	298521	1.50514	1.50514			0.0375386			4.90333	6.02333	3.78333				5.12	7.83	5.12	3.13	5	3.22	464	838	704	254	979	305													5	147265647	147480507	1	q36
Tusc5		Tumor suppressor candidate 5 homolog	ENSRNOG00000022239	360576	1.50482	1.25732	1.50482	1.47186	0.31798	0.0223116	0.0502423	272.887	314.073	231.7	1132.92	752.736	767.119	325.84	327.34	289.04	234.81	239.97	220.32	27571	32678	37061	17776	43839	19489	1164.39	875.647	1234.44	1257.2	731.424	925.285	715.46	696.307	899.94	669.716	806.287	635.002	10	63170006	63190291	-1	q24	CAGCCCACGGCAGACGGAAGGGAAAATCTGGAATGAAGTTGGCCGTGAAC
Dync1i2		cytoplasmic dynein 1 intermediate chain 2 isoform 2	ENSRNOG00000009781	116659	1.50248	1.46967	1.50248	1.44051	0.0129739	0.00206685	0.00871533	280.998	335.47	226.527	9827.56	6533.15	6809.47	327.14	327.87	351.4	222.83	227.96	228.79	22983	27176	37409	14006	34577	16803	10570.7	8745.41	10716.1	9278.07	6965.01	6988.83	6127.66	7156.39	6768	7156.39	6250.94	5957.26	3	64314539	64364643	1	q23	CCTGGAGGGTGGCCGTAGCCTTATCGAGTCTGGCAAAGAGGATGAAGTAG
Hoxa9		Protein Hoxa9l; RCG52500, isoform CRA_a	ENSRNOG00000050685	297099	1.50181	0.609051	1.50181	1.46031	1	0.000816068	0.00294994	0.1	0.1	0.1	1344.99	894.121	920.421	0.26	0.04	0	0.1	0.2	0	6	1	0	2	10	0	1204.78	1437.58	1319.83	1417.77	997.166	843.478	913.75	927.288	950.308	898.358	871.853	855.968	AABR06109730.1	94369	96333	-1		CTGCAGTTCCAGAAGACGCGGTGCCCTCCGTTTCCACGGCTGCTGACAAG

## Sheet: Up_p<0.05
Symbol	Synonyms	Description	EnsemblGeneID	EntrezGeneID	FC.Sort	FC.Seq	FC.Array.RTX	FC.Array.Cap	padj.Seq	padj.Array.RTX	padj.Array.Cap	RPKM.Seq.Average	RPKM.Seq.Cont	RPKM.Seq.RTX	AveExpr.Array.Cont	AveExpr.Array.RTX	AveExpr.Array.Cap	RPKM_120726_DMSO	RPKM_120727_DMSO	RPKM_120730_DMSO	RPKM_120726_RTX	RPKM_120727_RTX	RPKM_120730_RTX	RawReads_120726_DMSO	RawReads_120727_DMSO	RawReads_120730_DMSO	RawReads_120726_RTX	RawReads_120727_RTX	RawReads_120730_RTX	Cont1	Cont2	Cont3	Cont4	Cap1	Cap2	Cap3	Cap4	RTX1	RTX2	RTX3	RTX4	Chr	Gene.Start	Gene.End	Strand	Band	Probesequence
Iapp		Islet amyloid polypeptide	ENSRNOG00000012417	24476	11.6051	7.5353	11.6051	5.5393	4.63585e-26	6.05975e-07	4.02827e-05	19.5033	34.6233	4.38333	1412.74	127.522	256.334	25.22	39.25	39.4	1.43	4.09	7.63	177	325	419	9	62	56	1505.18	1289.17	1521.84	1334.75	237.996	245.964	228.787	312.59	137.462	167.405	69.6631	135.559	4	240724188	240729993	1	q44	GCTCCAGCAACAACCTTGGTCCAGTCCTCCCACCAACCAATGTGGGATCC
Cartpt		Cocaine- and amphetamine-regulated transcript protein CART(1-52) CART(55-102) CART(62-102)	ENSRNOG00000017712	29131	10.9787	8.94188	10.9787	7.66163	3.72486e-38	1.9249e-07	2.38157e-06	9.865	17.8633	1.86667	676.957	60.2893	85.578	18.97	18.99	15.63	1.17	1.83	2.6	398	470	497	22	83	57	540.164	998.444	542.274	626.948	79.8969	85.1243	94.4734	82.8174	62.2619	48.5073	73.6385	56.7495	2	49285118	49287138	-1	q14	TCCACCTGACACATTCTTGTGACCTTTCTGGGAAGAAGAGGGACTTTCGC
Polr2l		polymerase (RNA) II (DNA directed) polypeptide L	ENSRNOG00000019293	502374	9.83186	9.83186			0.00211099			1.145	2.14333	0.146667				2.78	1.81	1.84	0.24	0.2	0	26	20	26	2	4	0													1	220932291	220935362	-1	q41
Crh		Corticoliberin	ENSRNOG00000012703	81648	7.99409	7.45991	7.99409	5.00037	1.03365e-23	4.75634e-05	0.000892024	3.76667	6.71	0.823333	629.805	72.7156	120.088	6.28	9.18	4.67	0.41	1.13	0.93	188	324	212	11	73	29	1125.09	494.917	501.14	398.077	180.032	92.3429	92.767	115.21	83.8686	61.4571	77.0249	68.5118	2	124182919	124184783	-1	q24	CCACCTTCTGAGGGAAGTCTTGGAAATGGCCAGGGCAGAGCAGTTAGCTC
Mrgprx3		Mas-related G-protein coupled receptor member A	ENSRNOG00000014227	252960	6.79005	3.84499	6.79005	4.32895	1.64985e-25	1.0227e-08	2.91291e-07	20.8017	32.9833	8.62	1532.46	225.992	355.514	30.02	31.58	37.35	8.4	7.78	9.68	967	1200	1823	242	541	326	1488.97	1382.79	1625.75	1632.32	361.466	320.147	319.067	421.374	239.9	209.631	204.487	249.951	1	104362405	104387707	-1	q22	ATCGTTCTGTGGCGCTGGGCGGATGAAGCTCACCAGATTGTACGCGACCA
Hal		Histidine ammonia-lyase	ENSRNOG00000004502	29301	6.72849	6.72849			6.18829e-13			1.11333	1.96667	0.26				1.73	1.92	2.25	0.06	0.21	0.51	92	120	181	3	24	28													7	34391142	34421405	1	q13
Kcnip1		Kv channel-interacting protein 1	ENSRNOG00000005365	65023	6.62171	2.8592	6.62171	4.08958	2.84769e-18	0.000267491	0.00524382	31.5467	46.5033	16.59	609.687	101.024	153.85	41.98	44.81	52.72	15.02	14.64	20.11	1793	2258	3412	574	1350	898	674.14	534.179	636.528	593.903	151.763	128.389	111.772	223.474	103.585	129.698	40.4216	130.392	10	18444651	18663340	-1	q12	GAAATACACATATCCCGTGCTCAAAGAGGACACTCCCAGGCAGCACGTGG
Ptgdr		prostaglandin D2 receptor	ENSRNOG00000031535	498475	4.97677	4.97677			1.9806e-13			3.14833	5.29333	1.00333				3.35	6.44	6.09	0.33	1.26	1.42	90	204	248	8	73	40													15	22064758	22073554	-1	p14
Trpv1		Transient receptor potential cation channel subfamily V member 1	ENSRNOG00000019486	83810	4.64356	4.06672	4.64356	2.99264	1.40261e-35	3.41354e-09	2.34984e-07	64.2717	103.907	24.6367	4860.56	1046.59	1626.74	102.52	102.92	106.28	21.99	24.5	27.42	7274	8616	11427	1396	3754	2034	4631.92	4766.53	4906.11	5137.69	1560.38	1694.8	1484.75	1767.05	1105.53	1022.02	1010.9	1047.91	10	59538296	59563441	1	q24	CGGGCCTGCTGTGGGAACTGGGAGGTGTGTGGGAATTGAGATGTGTATCC
Nos1		nitric oxide synthase, brain	ENSRNOG00000001130	24598	4.60918	4.60918			3.2786e-21			1.78333	2.96333	0.603333				2.84	3.28	2.77	0.42	0.47	0.92	325	443	481	43	116	110													12	46049288	46209569	-1	q16
Slc16a12		monocarboxylate transporter 12	ENSRNOG00000021916	309525	4.60798	4.60798			7.39152e-28			8.93667	14.64	3.23333				13.72	13.85	16.35	2.79	3.4	3.51	643	766	1161	117	344	172													1	260199459	260222109	-1	q53
Lpar3		Lysophosphatidic acid receptor 3	ENSRNOG00000015260	66025	4.58854	3.58245	4.58854	3.56594	1.38274e-22	4.55e-05	0.000435541	10.5667	16.5333	4.6	1280.31	276.72	358.92	16.63	15.35	17.62	3.52	4.61	5.67	977	1064	1569	185	585	348	1598.76	934.647	1475.58	1112.24	459.4	261.112	395.372	319.793	327.827	212.778	312.44	253.837	2	270634753	270679035	1	q44	CCTCCGTCTTGGTGGTCTGGATACCACTGATGGGTTTGCTGGATTCCATG
Mrgprd		Mas-related G-protein coupled receptor member D	ENSRNOG00000013448	293648	4.36121	4.36121	3.44967	2.61558	3.15488e-31	6.72118e-05	0.00125129	27.7583	45.63	9.88667	154.243	44.58	57.9423	48.26	49.86	38.77	8.37	9.27	12.02	1160	1414	1412	180	481	302	151.631	107.877	167.288	190.175	65.6235	55.6071	52.4983	58.0403	52.7034	45.9368	31.5104	48.1695	1	225355623	225356582	1	q43	TCAGGACGAGCCTGAAGGCAGGGAGACGCCATCCACATGTACTAATGATG
Gfra3		GDNF family receptor alpha-3 precursor	ENSRNOG00000020309	84422	4.36116	3.60606	4.36116	2.22249	8.32158e-28	2.44803e-06	0.00111664	31.345	49.7233	12.9667	2066.38	483.892	927.801	53.63	51.98	43.56	12.19	14.29	12.42	2738	3131	3370	557	1575	663	1823.91	2217.27	2146.69	2077.64	893.804	948.139	900.194	969.068	487.964	515.35	328.282	603.97	18	27205218	27233490	-1	p12	AACCGGGTGAGGAAGAGACCCAGTAACCCTACTGCTAAGTGCTGTGTGAC
Slc51a		solute carrier family 51, alpha subunit	ENSRNOG00000001765	303879	4.29382		4.29382	2.74216		6.19225e-08	5.75229e-06				1465.07	341.423	538.701													1403.08	1481.56	1520.79	1454.85	644.938	503.473	451.275	555.118	361.87	340.678	345.19	317.953						TTACCGCCAGACCTGGACTCAACGCTCAAAGCCTGACAAGAGCGGCTTGG
Lmx1a		LIM homeobox transcription factor 1 alpha	ENSRNOG00000004642	289201	3.84215	3.84215			3.91447e-11			1.43167	2.27333	0.59				2.48	2.02	2.32	0.59	0.42	0.76	202	194	286	43	73	65													13	90560341	90699341	1	q24
Cldn16		claudin-16	ENSRNOG00000033878	155268	3.77375	3.77375	1.81986	1.37699	0.00413578	0.0252096	0.268151	0.625	1	0.25	61.9955	33.7058	44.2395	0.98	0.99	1.03	0.3	0.27	0.18	37	44	59	10	22	7	57.6141	89.0463	44.8758	56.4458	34.6165	40.7769	55.0381	46.5268	44.7131	31.7727	33.2727	25.0648	11	83013684	83033156	1	q23	GGCCAAATCCTACAAGGCCCCTAGGACAGAGACAGCCAAAATGTACGCTG
Adcyap1		Pituitary adenylate cyclase-activating polypeptide PACAP-related peptide Pituitary adenylate cyclase-activating polypeptide 27 Pituitary adenylate cyclase-activating polypeptide 38	ENSRNOG00000049882	24166	3.64238	2.89962	3.64238	1.98791	4.68371e-18	5.34e-08	3.98e-05	33.5767	49.7433	17.41	3590.32	986.834	1804.76	49.21	47.15	52.87	14.17	18.16	19.9	1549	1751	2522	399	1234	655	3391.05	3358.44	3720.76	3891.02	1891.76	1779.13	1671.81	1876.36	1110.93	896.295	954.813	985.297	9	121156295	121162350	-1	q38	TCTAGTCCCTCTGCAGGTTCCACTGCCTGACAGATCAGGTGCTGGTGTTG
Hprt1		Hypoxanthine-guanine phosphoribosyltransferase	ENSRNOG00000031367	24465	3.50117	3.50117	1.14703	1.1011	3.27745e-07	0.0912686	0.296958	0.886667	1.34	0.433333	6125.28	5342.54	5564.89	2.02	0.97	1.03	0.4	0.06	0.84	62	35	48	11	4	27	6202.05	6430.92	5892.72	5975.42	5530.48	5313.31	5448.17	5967.62	4972.19	5318.82	5448.17	5630.99	X	153249883	153281841	-1	q37	TGTCTGTTGCTGCGTCCCTTTTGATTTGCACTATGAGCCTGTAGGCAGCC
Trpc4		short transient receptor potential channel 4 isoform beta	ENSRNOG00000011133	84494	3.37291	3.37291	1.75827	1.55045	2.07044e-06	0.00265435	0.0232539	0.916667	1.42	0.413333	86.415	49.0443	56.1069	1.55	1.11	1.6	0.34	0.5	0.4	121	102	190	24	85	33	74.8262	99.7038	80.5761	90.5539	70.7167	50.2694	46.7031	56.7383	49.0795	55.315	48.731	43.0515	2	163157119	163282064	1	q31	AGCCCCACGGACACAGTTGCCCATGAAGATTATGTGACCACGAGATTGTG
Ascl4		Protein Ascl4	ENSRNOG00000031493	299687	3.36397		3.36397	2.12471		4.75287e-05	0.00433436				228.172	67.8048	105.773													240.081	163.742	273.786	235.077	115.728	101.143	108.134	98.0865	70.0558	73.156	48.4673	79.54	7	24097290	24097727	-1	q13	GAGCGTCACAGGCCGGACCTCAACAGCGATGGCGAGTCCAAAGCGTCCTC
Pnmal1		PNMA-like protein 1	ENSRNOG00000027944	361515	3.35439	3.35439			0.00010531			1.13	1.78	0.48				2.12	1.86	1.36	0.54	0.59	0.31	97	100	94	22	58	15													1	80140829	80143488	1	q21
Vwa5a		von Willebrand factor A domain-containing protein 5A	ENSRNOG00000046414	301097	3.29064	3.29064			1.00548e-15			2.565	2.69667	2.43333				1.97	2.86	3.26	2.01	3.22	2.07	292	500	733	266	1030	321													3	165209768	165232682	1	q42
Tcf15		transcription factor 15	ENSRNOG00000000012	296272	3.28375	3.28375	2.27464	1.73431	1.869e-08	0.000121769	0.00527162	0.911667	1.44667	0.376667	210.253	92.7878	120.976	2.04	1.32	0.98	0.45	0.26	0.42	51	39	37	10	14	11	179.593	229.343	196.922	235.153	110.683	135.995	110.661	126.565	111.622	88.5769	95.4829	75.4695	3	153992077	153998331	1	q41	CCAGAAGCCCAAACCACTCCTGCTTCGTGTAGGGACCAGAGGACAATGGC
Tac1		Protachykinin-1 Substance P Neurokinin A Neuropeptide K Neuropeptide gamma C-terminal-flanking peptide	ENSRNOG00000007374	24806	3.25093	3.25093	2.83496	1.56728	2.86684e-26	1.84816e-06	0.00451497	256.38	386.463	126.297	14655.6	5173.91	9342.4	380.64	383.25	395.5	107.83	144.13	126.93	9836	11684	15487	2493	8041	3429	12673	15803.3	15371.1	14775.2	9878.87	10046.6	8375.99	9068.15	5505.28	5197.1	4400.92	5592.33	4	33499891	33507855	1	q12	GCGATGCAAGTCTCCAAAGACAGAAAGGCTGCTGTGAGGCAGTGCAGGCG
Ewsr1		RNA-binding protein EWS	ENSRNOG00000046950	100912481	3.19109	3.19109	1.00959	1.05252	0.000102577	0.943196	0.679053	1.17	0.853333	1.48667	2335.75	2311.73	2215.61	0.5	1.18	0.88	1.76	1.58	1.12	27	75	72	85	184	63	2603.35	2136.05	2282.97	2320.61	2176.86	2194.89	2376.27	2114.41	2432.12	2284.2	2430.16	2100.44	4	24535689	24564164	1	q12	ATAAAGGCGAGCACCGTCAGGAACGCAGAGACCGGCCCTACTAGAGACCT
Slc51a		organic solute transporter subunit alpha	ENSRNOG00000001765	303879	3.19078	3.19078			4.98124e-14			7.225	11	3.45				11.71	10.67	10.62	3.27	3.25	3.83	468	503	643	117	280	160													11	74617803	74632201	1	q22
Zic5		zinc finger protein ZIC 5	ENSRNOG00000014358	361095	3.17184	3.17184			3.2955e-17			8.985	13.92	4.05				30.36	7.62	3.78	5.66	2.92	3.57	1553	460	293	259	323	191													15	112280174	112286885	-1	q25
Kcnk2		potassium channel subfamily K member 2 isoform 2	ENSRNOG00000002653	170899	3.16879	2.54965	3.16879	2.20278	4.00433e-12	2.63446e-05	0.0012654	7.31167	10.5133	4.11	926.341	293.943	425.636	11.15	10.37	10.02	3.74	3.74	4.85	909	997	1237	273	658	413	906.888	1029.43	815.716	953.328	409.116	462.599	317.222	513.608	277.615	321.83	238.694	337.634	13	112318475	112456560	-1	q26	TGAAGGCTGATGTGGTGGGATGTACCACGCATAAACTGTGAACTGGATGG
Amdhd1		probable imidazolonepropionase	ENSRNOG00000005266	299735	3.03797	3.03797			3.3365e-09			4.44667	6.75667	2.13667				6.45	7.47	6.35	2.4	1.75	2.26	207	283	309	69	121	76													7	34427627	34471274	-1	q13
LOC257642		rRNA promoter binding protein	ENSRNOG00000046059	257642	2.99627	2.99627			3.61617e-21			31.1117	48.09	14.1333				78.83	33.12	32.32	29.45	9.89	3.06	1059	525	658	354	287	43
Gal		Galanin peptides Galanin Galanin message-associated peptide	ENSRNOG00000015156	29141	2.99351	2.17152	2.99351	1.60701	2.58256e-06	2.07911e-05	0.0189855	16.2533	22.6267	9.88	382.123	129.703	238.09	24.58	23.77	19.53	8.62	11.44	9.58	427	487	514	134	429	174	355.476	413.605	362.267	397.143	227.967	258.067	254.428	211.897	138.23	126.161	94.3852	160.035	1	225520966	225525829	-1	q43	GTTTCTCAGTTTCTTGCACCTTAAAGAGGCCGGGGCCCTCGACAGCCTGC
Vps37c		vacuolar protein sorting-associated protein 37C	ENSRNOG00000001460	308178	2.93024	2.93024	1.12498	1.1387	0.0438581	0.54684	0.57046	0.361667	0.563333	0.16	98.2167	86.6756	84.7294	1.06	0.28	0.35	0.15	0.07	0.26	70	22	35	9	10	18	81.1809	83.3328	96.9307	131.422	90.5793	78.1812	85.3438	84.8134	100.239	95.6123	66.7611	84.0897	1	233687419	233712492	1	q43	ACCCCTTAGTGGGGGGCCAAACTCCTGGTCCTGGTTATCCTCAACAGTCC
Cldn10		claudin 10	ENSRNOG00000010085	290485	2.92339	2.25474	2.92339	2.18452	0.219244	0.000665474	0.0117681	0.756667	1.06	0.453333	125.72	43.4965	58.1419	0.36	1.81	1.01	0.47	0.31	0.58	12	71	51	14	22	20	148.207	96.7735	121.081	136.817	71.2328	42.4098	50.3967	68.5282	41.0668	34.51	37.9934	60.4159	15	107450003	107539150	1	q24	GGACCCACGTCAGTCATGTCTTCCCGGACCAAGTATCAAGGCGGAGAAGG
Slco1a5		solute carrier organic anion transporter family, member 1a5	ENSRNOG00000031249	80900	2.88812	2.88812	1.20525	1.1438	0.0452303	0.157253	0.383407	0.205	0.31	0.1	80.6244	66.9961	70.6057	0.33	0.31	0.29	0.11	0.13	0.06	23	25	30	7	20	4	89.8746	80.5108	82.0325	70.0795	62.9076	69.7942	83.1567	66.5642	67.1128	78.0396	58.5922	64.2397						GGAGAGGTGTGCTTTCTACCAAGCCTGACAAGGTGGGTTTGATCTCTGGG
Trpc3		short transient receptor potential channel 3	ENSRNOG00000016070	60395	2.78059	2.41588	2.78059	2.28534	2.37302e-12	2.07911e-05	0.000259911	12.315	17.5767	7.05333	695.982	247.334	302.633	15.97	18.88	17.88	6.52	6.51	8.13	1364	1903	2314	498	1200	726	875.647	695.28	648.519	564.48	309.747	264.737	279.303	356.746	246.311	231.004	259.981	252.039	2	142945396	143011755	-1	q26	GGTGCTTGGTAAATGTTGAACCCAGCTGGCCTGGACAGCCAGTAGCATCC
Rgs14		Regulator of G-protein signaling 14	ENSRNOG00000015616	114705	2.71982	2.71982	1.12727	1.17281	9.24192e-06	0.300628	0.221393	1.35167	2.01333	0.69	678.683	603.907	579.602	2.42	2.02	1.6	0.64	0.7	0.73	172	170	173	41	107	54	633.732	732.942	644.731	703.325	505.238	575.789	628.625	608.756	545.105	558.056	613.173	699.294	17	11887270	11901352	-1	p14	TGTTTTCAGAATCTCTCTCCCCAAGGCATAGGATATAGAAGGCAGGGGGG
Cd72		B-cell differentiation antigen CD72	ENSRNOG00000017485	313498	2.71544	2.71544	1.85186	1.57035	8.52197e-06	0.316446	0.551125	2.99333	4.37667	1.61	154.091	74.9048	86.5487	4.99	4.09	4.05	1.4	1.9	1.53	184	178	226	46	151	59	179.747	42.108	266.368	128.139	86.814	42.5917	124.522	92.2677	72.7537	35.4956	121.171	70.1986	5	63468973	63476331	-1	q22	TACAGACCTTTTCCCCTGCATTTGTGAGCTGGAGGCGCTCAGGTTTCCTG
Ramp3		Receptor activity-modifying protein 3	ENSRNOG00000008154	56820	2.71099	2.71099	1.8008	1.68693	2.78634e-14	0.0176852	0.0502423	20.5733	30.63	10.5167	289.765	165.021	173.67	38.49	31.44	21.96	10.66	10.18	10.71	1179	1136	1019	292	673	343	236.926	310.771	296.233	315.131	134.014	160.417	176.267	223.984	135.093	133.131	150.687	241.173	14	80555463	80572980	1	q21	GATAGAGAGTGAACCTCCTTCCTGAGGGGTATTCCTGGGGGTGAGGCACG
Aldh18a1		delta-1-pyrroline-5-carboxylate synthase	ENSRNOG00000015267	361755	2.68754	2.68754	0.837251	0.932409	0.00616892	0.0422359	0.497235	0.55	0.826667	0.273333	336.136	401.483	361.007	1.78	0.19	0.51	0.32	0.13	0.37	153	19	66	25	24	33	316.368	348.151	337.069	342.955	347.46	402.077	347.46	347.033	418.175	378.815	399.405	409.539	1	266505499	266537718	-1	q54	TCCGGCCTCCTTGTGTGTGTCTGTCTCTGTTACTGGGGCTGAATCTGGGG
Chrna6		neuronal acetylcholine receptor subunit alpha-6 precursor	ENSRNOG00000012283	81721	2.62032	2.55907	2.62032	2.18851	7.43077e-15	1.20254e-05	0.00014312	34.05	48.6467	19.4533	929.884	354.417	422.064	50.32	46.66	48.96	17.31	22.65	18.4	2206	2413	3252	679	2144	843	940.571	769.891	1090.55	918.521	403.794	452.028	417.29	415.146	352.354	340.117	418.175	307.022	16	68486608	68493308	1	q12.3	GCCACTGCTTGGGAACACAGGAGCGTCTTAATCGGGATTTTCCTTTTGCC
Acpp		Prostatic acid phosphatase	ENSRNOG00000011820	56780	2.61385	1.68079	2.61385	2.05865	0.000113995	2.86614e-06	9.87572e-05	82.8917	104.11	61.6733	2238.24	859.934	1088.33	104.52	108.32	99.49	53.54	63.03	68.45	4477	5474	6458	2052	5829	3065	2381.98	2101.78	2125.02	2344.17	1145.16	1031.04	993.729	1183.41	906.888	818.816	734.55	979.482	8	112224762	112270036	-1	q32	GGGCAAAGGACCTGATTCACCTGACAACAACGCTCACCTGTTCCCCTGCC
Oprk1		Kappa-type opioid receptor	ENSRNOG00000007647	29335	2.57168	2.19008	2.57168	1.68109	9.04646e-05	0.00070453	0.0401427	5.275	7.19333	3.35667	343.327	134.337	202.894	6.37	6.52	8.69	3.29	3.65	3.13	212	256	438	98	262	109	368.654	370.128	385.268	249.259	240.934	177.578	179.873	213.192	166.357	94.5294	130.665	145.797	5	18516575	18534375	-1	q12	GAAGGATTTGCTTGCTATGTCTGAGACCTTGAGATCAACCCTACCTGGCC
Rlim		E3 ubiquitin-protein ligase RLIM	ENSRNOG00000002824	317241	2.56793	2.56793	0.911065	0.924994	0.00845148	0.327078	0.494102	0.826667	1.17667	0.476667	395.846	432.794	426.147	1.99	0.76	0.78	0.61	0.32	0.5	106	48	63	29	37	28	417.513	348.909	444.015	372.949	427.608	427.608	412.566	436.806	444.147	445.498	411.243	430.289	X	74567732	74583626	-1	q22	GATGGTCGACATAGGGCTCCAGTCGCATTTGATGAAAGTGGCTCTCTGCC
Prdm8		Uncharacterized protein	ENSRNOG00000002004	305198	2.56481		2.56481	2.20238		6.06e-07	8.63e-06				272.704	106.45	124.013													286.765	267.236	255.604	281.21	113.098	120.55	137.661	124.743	116.803	97.2851	104.006	107.706	14	12997501	13000902	-1	p22	GCCAAGTGCAACGCCTCCTTCCGCATGACCTCCGACCTAGTGTACCACAT
Cpne5		copine-5	ENSRNOG00000000522	309650	2.51607	2.51607	1.80893	1.80018	2.50228e-07	0.00361494	0.00871533	1.655	2.39667	0.913333	106.431	58.2671	58.3293	2.37	2.79	2.03	0.85	0.94	0.95	255	354	331	82	218	107	80.5108	134.387	99.3263	111.501	59.5425	50.2823	60.5349	62.9573	58.2332	49.9665	69.6455	55.2231	20	8664244	8745116	-1	p12	GAGCAGATAGAGTCCCCTTCCCGATCCTCAAAGGCTCAGTGGTATGCTAG
Tnni3k		serine/threonine-protein kinase TNNI3K	ENSRNOG00000028225	295531	2.50873	2.50873	1.67429	1.46612	0.00042946	0.00474904	0.0401667	1.14167	1.63	0.653333	90.7351	54.9474	61.9332	1.63	1.54	1.72	0.33	0.74	0.89	121	135	193	22	118	69	92.5477	101.066	85.2526	84.0741	70.9847	57.5944	60.1561	58.9978	69.2451	49.3128	58.5868	42.6449	2	279730855	279999097	-1	q45	GCCTGGGGCTGGGGTTCAAATCTGTGTAGATAGCTGGGTTGACCCTTATG
Grik1		glutamate receptor, ionotropic kainate 1 isoform 3	ENSRNOG00000001575	29559	2.49357	2.34312	2.49357	1.87091	1.30342e-13	5.31208e-07	4.02742e-05	75.1217	104.193	46.05	2832.53	1133.2	1511.96	93.09	101.65	117.84	38.46	49.77	49.92	7695	9913	14761	2844	8883	4314	3118.1	2835.26	2849.48	2527.29	1610.47	1417.77	1448.86	1570.74	1083.29	1154.63	1155.95	1138.91	11	31426908	31828130	-1	q11	CAGAGGACTATGTCTTTATCCATAACCCCAGTCGTGGACAGAGGGGGAAG
Ipcef1		Interactor protein for cytohesin exchange factors 1	ENSRNOG00000018163	361474	2.47217	2.47217			0.00228955			1.82167	2.58667	1.05667				2.44	3.14	2.18	0.86	1.09	1.22	92	140	125	29	89	48													1	44896239	44967362	-1	q11
Kcnj5		G protein-activated inward rectifier potassium channel 4	ENSRNOG00000033796	29713	2.46288	2.46288	1.89092	1.66108	6.46203e-07	0.0373875	0.132976	6.59	9.37667	3.80333	149.446	84.2715	91.7646	7.05	10.54	10.54	3.29	4.64	3.48	211	372	478	88	300	109	148.268	152.522	152.338	144.656	86.1151	80.9624	124.677	75.3044	114.322	97.4832	41.9968	83.2835	8	33325087	33510036	-1	q21	GGAACAGCATCCTAACCTCAGGCCTTGTTCCCCTTAGACAGGGTGCCCAG
Spata32		spermatogenesis associated 32	ENSRNOG00000003275	287747	2.44974	2.44974			0.0216913			1.62833	2.35667	0.9				1.64	2.34	3.09	0.62	0.94	1.14	47	79	134	16	58	34													10	91062288	91073123	-1	q32.1
Rgs4		Regulator of G-protein signaling 4	ENSRNOG00000002773	29480	2.41391	2.41391	2.2768	1.81658	5.18639e-15	5.0765e-07	2.47746e-05	561.037	781.99	340.083	30713.8	13491	16936.7	751.27	786.39	808.31	314.88	376.02	329.35	54832	67715	89398	20562	59253	25129	29708.1	31401.5	31401.5	30344.2	16862.9	16306.9	15859.6	18717.2	13674.5	13018	13967.4	13304.1	13	92682956	92689247	-1	q24	GAGTGTGTCTTCAGTTGTATTTGCCATCGCTCTTTGGTCTGGCGAGCCTG
Sepw1		selenoprotein W	ENSRNOG00000013548	25545	2.3575	2.3575	1.06333	1.03801	0.00626818	0.460766	0.725257	3.465	5	1.93	26456.9	24855.8	25452.5	8.06	3.56	3.38	1.99	1.71	2.09	140	73	89	31	64	38	24461.1	28732.3	26317.1	26317.1	24966.5	25560	26317.1	24966.5	23988	26317.1	24559	24559	1	78801628	78804176	-1	q21	TCAAGACTGCAAGAAGACGGGCAGCCGTGTCGCCAGGTGTTCCTGGTTGA
Krt75		keratin 75	ENSRNOG00000043203	300247	2.34937	2.34937	1.85884	1.44448	0.00212955	0.0383435	0.266039	1.56833	2.25	0.886667	123.681	69.4854	86.5114	2.44	2.27	2.04	0.62	1.37	0.67	105	115	133	24	127	30	111.468	147.42	132.909	102.927	70.3721	77.4018	117.798	80.4739	86.5698	64.5772	37.8794	88.9151						CAGTGGGCAGTGGCTCCAGCATCAAGTTTGTCTCCAGCACGTCATCCAGC
Pfn2		Profilin-2	ENSRNOG00000017427	100909840	2.34622	2.34622	0.833292	0.887561	0.00014363	0.039669	0.219412	1.09667	1.48667	0.706667	5089.58	6104.5	5728.17	3.05	0.76	0.65	0.62	0.44	1.06	149	44	48	27	46	54	5255.42	4598.73	5151.33	5352.82	6037.65	5505.28	5585.01	5784.72	6163.79	5755.67	5943.43	6555.09	2	167359674	167365375	-1	q31	GTCAATAGCACGTGATGAGTGCAGCTGTGGAGAGAAAGGCACTTCCTCCC
Foxs1		forkhead box protein S1	ENSRNOG00000008529	311547	2.34407	2.34407	1.00479	1.00572	0.00014363	0.988848	0.985872	2.70667	3.83333	1.58	66.6299	66.5616	66.7475	3.3	3.78	4.42	1.16	1.81	1.77	105	142	213	33	124	59	56.4096	69.877	62.3635	77.8696	68.2378	70.928	78.7085	49.1156	56.6751	62.3399	83.817	63.4142	3	154809751	154810734	-1	q41	CCCTGGGGGGACCTACTGACAAACTTGGGATGTGGGGAAATGGAACCCTC
Inadl		InaD-like (Drosophila)	ENSRNOG00000007551	140581	2.3193		2.3193	2.05616		5.51e-05	0.000448107				158.544	69.04	77.0352													156.217	141.173	165.874	170.91	73.0071	74.0966	76.3599	84.6771	67.1431	84.5672	54.0645	70.3851						AGCTAAGAGGCACGGAACAGCTCCACCGCCAATGAAACTGCCCCCACCTT
Galr2		Galanin receptor type 2	ENSRNOG00000009407	100910349	2.30151		2.30151	1.67073		6.70575e-06	0.000897575				831.313	361.995	498.295													799.229	775.09	891.728	859.203	494.313	438.093	534.654	526.12	405.635	349.348	372.726	320.27	10	104825372	104827565	1	q32.1	ACCCCATCGTTTACGCTCTGGTCTCCAAGCATTTCCGTAAAGGTTTCCGC
Rxfp1		relaxin receptor 1 precursor	ENSRNOG00000024120	295144	2.28759	2.28759	1.6	1.64406	0.0094112	0.00783011	0.0138374	0.751667	1.04	0.463333	68.4322	42.3658	41.3942	1.13	0.94	1.05	0.43	0.52	0.44	64	63	90	22	64	26	85.5869	64.2013	55.32	68.6206	42.1522	44.1605	33.5565	45.7075	41.7392	43.7581	37.5207	46.4451	2	197738113	197930308	-1	q34	ACACTCCATCATTCATCTGGGTGGAAATGTGGCCCTTGCAGGAGATGTCC
Alk		ALK tyrosine kinase receptor precursor	ENSRNOG00000008683	266802	2.27728	1.82159	2.27728	1.92137	8.52197e-06	0.000320444	0.00409227	11.0933	14.6333	7.55333	449.482	198.105	232.798	13.8	13.57	16.53	6.04	7.59	9.03	1637	1899	2972	641	1943	1120	413.748	555.118	436.988	392.073	229.888	245.699	200	255.604	202.758	220.216	221.516	147.931	6	32580734	33082961	1	q14	CCCCTGTTCAGGCTGCGCCACTTCCCCTGCGGCAACGTCAACTATGGTTA
Impad1		inositol monophosphatase 3	ENSRNOG00000046647	312952	2.27209	2.27209	0.853073	0.912345	3.91277e-05	0.163165	0.511851	0.39	0.523333	0.256667	218.201	255.021	239.161	0.74	0.35	0.48	0.23	0.16	0.38	119	67	117	33	54	64	207.258	197.241	216.265	252.039	211.8	269.355	225.537	249.951	234.568	262.473	254.059	268.986	17	91850971	91880941	-1	q12.3	CCCGGCTGGTGGTGCTGGTTATAAGGTTTTAGCCCTCTTGGATGTACCTG
Hs6st2		heparan-sulfate 6-O-sulfotransferase 2	ENSRNOG00000030880	302489	2.26873	1.76742	2.26873	1.8763	3.43736e-05	0.000432599	0.00589765	25.675	33.1133	18.2367	129.028	56.9114	69.4014	31.43	36.31	31.6	16.87	19.53	18.31	1882	2565	2867	904	2525	1146	136.434	110.953	121.137	147.59	73.6138	75.3044	50.1683	78.5191	57.9875	66.6134	48.3772	54.6673	X	138736166	139027990	-1	q36	TTTGACCCAAAGGGAGAACCACGGAAGTCAGAAGCAGGGCTCAGGCCAGG
P2rx3		purinergic receptor P2X, ligand-gated ion channel, 3	ENSRNOG00000008552	81739	2.21561	1.90941	2.21561	1.95432	8.47437e-08	8.2873e-05	0.00082505	251.958	332.507	171.41	3439.61	1547.09	1747.73	320.77	341.66	335.09	169.33	175.88	169.02	31363	39412	49647	14813	37127	17276	3726.37	2730.37	3887.73	3413.97	1934.51	1721.09	1640.53	1694.8	1681.37	1317.5	1478.53	1710.98						GGTTGACTTTCCTGTGCATTCCTGGCTGGCCTCAATTTACAGATCTCCTC
Acot4		acyl-coenzyme A thioesterase 4	ENSRNOG00000046864	681337	2.21153	2.21153			0.0226147			0.978333	1.37333	0.583333				1.26	1.22	1.64	0.38	0.75	0.62	77	88	152	21	99	40													6	118021372	118026536	-1	q31
Dgki		diacylglycerol kinase iota	ENSRNOG00000026705	688705	2.19376	1.67197	2.19376	1.72853	0.000113995	2.44803e-06	0.00014312	49.2267	62.87	35.5833	298.348	136.129	172.753	59.09	62.9	66.62	29.91	37.26	39.58	5724	7189	9779	2592	7793	4008	277.965	301.873	299.019	314.535	158.626	175.454	187.729	169.201	145.214	143.128	124.605	131.57	4	64199211	64653936	-1	q22	GCCCATTGAGAAGGGGGCAGGCTACCGGAGATTTGTGGAGTACACGTTCC
Fam70a	TMEM255A	transmembrane protein 255A	ENSRNOG00000028085	313453	2.18988	2.14055	2.18988	1.87285	2.33816e-10	0.0033392	0.0239525	54.1683	73.2567	35.08	578.875	254.093	296.705	79.22	74.31	66.24	35.44	37.15	32.65	4509	4990	5713	1805	4566	1943	544.814	339.264	714.325	717.098	316.743	307.758	291.354	270.966	264.407	221.448	272.299	258.217						CAAGAAAGGAAGCTCACTAAGCAGGGCTGGGGAGCCAGTCGGCAAGAGTG
Nnat		neuronatin	ENSRNOG00000043596	94270	2.18599	2.18599	2.15535	2.10533	1.47096e-10	0.000165451	0.000448107	42.9883	60.0133	25.9633	556.746	260.555	263.927	65.15	62.07	52.82	24.25	29.06	24.58	2201	2474	2704	733	2120	868	527.177	508.094	548.186	643.527	237.599	267.055	286.234	264.82	224.482	232.569	334.288	250.882	3	161553429	161553518	1	q42	CGCACAGATCCTACCATGGAGAGCTAACACCCCACCAACCAGCAGAATGG
Padi3		protein-arginine deiminase type-3	ENSRNOG00000006950	29520	2.18185	2.18185	1.66853	1.29341	0.22632	0.00277701	0.114693	0.311667	0.45	0.173333	107.271	64.1642	83.1493	0.76	0.21	0.38	0.14	0.16	0.22	59	19	45	10	27	18	98.01	120.375	94.2493	116.451	90.7743	90.7507	84.9803	66.0918	64.7311	69.4583	55.427	67.0405	5	163015782	163042857	-1	q36	ACTGGGAGAAGGGAGGGATGTGGCTGTCTCAGTATGGGTCTTCTGTGAGT
Bglap		Osteocalcin	ENSRNOG00000019607	25295	2.17769	2.17769	1.66042	1.28577	0.687157	0.00516043	0.156696	0.668333	0.94	0.396667	81.9499	49.1703	63.3623	0.83	1.12	0.87	0.65	0.38	0.16	10	16	16	7	10	2	66.1404	93.6129	92.767	75.2792	61.8698	55.2713	72.4656	63.8424	40.319	54.4004	53.3373	48.6244	2	207144714	207145691	-1	q34	GCTTCCAGGACGCCTACAAGCGCATCTATGGCACCACCGTTTAGGGCATG
Zpbp2		Zona pellucida-binding protein 2	ENSRNOG00000007255	363676	2.16689	2.16689	1.37641	1.07925	0.425662	0.0186682	0.636588	0.455	0.626667	0.283333	155.398	114.129	143.903	0.34	0.8	0.74	0.16	0.13	0.56	12	34	40	5	10	21	161.91	155.765	158.074	145.843	141.108	146.757	141.603	146.145	119.113	116.376	87.5577	133.468	10	86310808	86319304	1	q31	ACCTCAGTGCCTCGGTGTACAAGGGGGAGTTCAAGTGTTAGTCGACGCTC
C6		complement component 6	ENSRNOG00000024115	24237	2.16117	2.16117	1.22259	0.969302	0.0367728	0.317962	0.927349	0.783333	1.06667	0.5	66.8746	55.3556	68.9658	0.95	1.08	1.17	0.58	0.36	0.56	68	91	127	37	55	42	70.7785	78.1722	53.9234	64.6241	85.3943	65.2107	62.297	62.9613	63.9674	67.2201	39.7698	50.4651						GCCTATTGCCCCCACAATGCCCCAAGGATGAAAACCAACTCCACTGTGTC
Bex1		Protein BEX1	ENSRNOG00000033844	501625	2.15801	2.15801			8.79355e-09			47.86	65.3633	30.3567				69.4	61.65	65.04	32.34	29.16	29.57	1228	1287	1744	512	1114	547													1	117724202	117725601	-1	q22
Kcnip2		Kv channel-interacting protein 2	ENSRNOG00000018018	100911951	2.13511	1.46795	2.13511	1.95087	0.560869	3.05509e-06	2.60902e-05	0.978333	1.2	0.756667	1457.16	682.492	748.201	2.02	0.77	0.81	0.76	0.92	0.59	118	53	72	40	116	36	1449.77	1383.23	1433.21	1562.42	806.287	680.351	708.579	797.589	716.314	634.578	699.294	679.783	1	270337783	270361515	1	q54	TAGGGACGGTAGGCTCCAGGTCCAACCTCTCCAGGTCAGCACCCTGCCAT
Kcng1		potassium voltage-gated channel subfamily G member 1	ENSRNOG00000012144	296395	2.13467	1.78624	2.13467	1.48995	0.0011607	4.7007e-05	0.0116877	3.855	5.04667	2.66333	560.916	262.202	377.458	4.76	6.18	4.2	1.36	2.79	3.84	325	498	435	83	412	274	511.019	627.946	517.349	587.352	373.119	386.928	315.791	433.993	256.707	258.747	246.214	287.14	3	171047847	171178647	-1	q42	CGGGGTGGGGGACACCAACAAGCCGGTCATCTCTGCTGTTTCAAAGGTGA
Sstr1		Somatostatin receptor type 1	ENSRNOG00000048145	25033	2.13219	2.13219	1.28839	1.22826	0.0391434	0.0637572	0.177734	0.681667	0.943333	0.42	90.2361	70.2766	74.1301	1.25	0.86	0.72	0.44	0.28	0.54	112	91	98	35	54	51	83.9084	94.6048	89.0883	93.3427	76.2944	90.8372	64.2013	65.1875	63.1196	75.5439	78.1722	64.2707	6	88784408	88787878	1	q23	GGGTCCACAGTGACCTGACATCTAACCTGCAATGGTCGAATGCACTGTTG
Rn28s		28S ribosomal RNA	ENSRNOG00000050614	100861535	2.12792	1.10929	2.12792	1.57005	0.888405	0.00316947	0.0687609	217.072	251.963	182.18	235.845	112.135	152.116	427.63	222.81	105.45	186.51	135.27	224.76	31800	19548	11883	12409	21718	17473	190.141	246.902	250.268	256.067	163.334	106.16	156.398	182.571	99.9106	86.9299	145.899	115.799	14	46834107	46834200	1	p11	TGACATTCAGAGCACTGGGCAGAAATCACATCGCGTCAACACCCGCCGCG
Phkg2		Phosphorylase b kinase gamma catalytic chain, testis/liver isoform	ENSRNOG00000018725	100909429	2.12323	2.12323	1.22105	1.22532	0.523273	0.0148488	0.0267348	0.298333	0.43	0.166667	1068.27	874.892	872.173	0.66	0.33	0.3	0.15	0.16	0.19	30	18	21	6	16	9	1099.18	1024.97	1056.43	1092.5	931.675	845.947	863.73	847.342	914.963	876.701	850.419	857.483	1	206027400	206039924	1	q37	CCCCATCATTGCCACTGACCTGGAAGGAGACTCCAGTGCTATCACAGAGG
Gnb4		guanine nucleotide binding protein (G protein), beta polypeptide 4	ENSRNOG00000011070	294962	2.12213	2.12213			3.20155e-09			39.53	53.8933	25.1667				52.67	56.81	52.2	21.62	24.89	28.99	1835	2335	2756	674	1872	1056
Sh2d4a		SH2 domain-containing protein 4A	ENSRNOG00000013541	306376	2.12176	2.12176	1.60955	1.47606	9.85982e-05	0.000295114	0.00299598	3.14833	4.21333	2.08333	262.332	162.699	177.554	5.04	3.83	3.77	1.87	2.13	2.25	307	275	348	102	280	143	232.392	285.566	262.612	268.76	172.594	188.876	162.646	186.1	171.492	165.923	151.682	161.7	16	22972716	23044750	-1	p14	GTGTCACTGATTGGGTGGGCTTTGAGACCCTCCTTCTAGCTGCCTGAGAG
Kctd4		BTB/POZ domain-containing protein KCTD4	ENSRNOG00000050996	691835	2.11906	2.11906			8.77791e-07			1.54667	2.07	1.02333				1.59	2.34	2.28	0.97	1.06	1.04	128	222	278	70	183	87													15	61719150	61722354	1	q11
Xdh		xanthine dehydrogenase/oxidase	ENSRNOG00000007081	497811	2.11058	2.11058	1.93491	1.65514	2.41731e-08	2.63446e-05	0.000525811	8.43	11.4933	5.36667	472.199	243.658	286.182	10.81	12.15	11.52	5.64	5	5.46	1128	1496	1822	527	1127	596	436.267	472.376	468.926	511.229	243.828	316.507	300.959	283.432	245.318	242.979	243.472	242.865	6	34996983	35059195	-1	q14	GTCTGTGAGGATCTGAAGAGAAGGTCTCCAGCAGTGGTTTGTACCGCAGC
Amigo2		Amphoterin-induced protein 2	ENSRNOG00000007032	300186	2.11001	2.0143	2.11001	2.06587	5.10873e-07	0.000163853	0.000448107	9.87667	13.2267	6.52667	1340.18	627.227	640.399	12.2	12.98	14.5	6.71	6.61	6.26	947	1188	1705	466	1107	508	1035.44	1660.51	1285.93	1378.81	614.527	607.592	652.734	686.742	592.721	591.572	667.034	657.581	7	138328447	138330009	-1	q36	AGTCACTCCCTACACCCTCACCGCAGCAGACTCAGGTTTGTCCACCTGCG
Pde9a		high affinity cGMP-specific 3',5'-cyclic phosphodiesterase 9A	ENSRNOG00000001174	191569	2.1	2.1	1.6445	1.45641	5.85742e-05	0.000222629	0.00409227	4.75	6.40333	3.09667	310.879	189.132	214.159	5.46	6.82	6.93	3.36	3.13	2.8	263	388	506	145	326	141	300.066	327.274	315.791	300.384	222.771	208.57	238.284	187.012	188.692	199.789	192.854	175.194	20	12328642	12405854	1	p12	CAGGATCTTCCACACAAGGATGGTCGTGCCCAGATGACCCCCAGATGACC
Il7		interleukin-7 precursor	ENSRNOG00000011973	25647	2.08501	2.08501	1.30134	1.31054	8.51216e-07	0.13991	0.183017	2.67667	3.53333	1.82	68.9994	54.2013	52.4679	3.31	2.56	4.73	2.21	1.42	1.83	92	84	199	55	85	53	72.4656	76.4436	65.7425	61.3459	52.4673	53.7058	51.0806	52.6179	51.1146	62.5405	36.6395	66.5106	2	116171567	116217455	1	q24	TTGGTGAACCACTGGGGGAGTGGAACTGTCCTGTGGAAGACTGCAGATAC
Clip3		CAP-Gly domain-containing linker protein 3	ENSRNOG00000020821	308493	2.07687	2.07687	1.14964	1.26258	0.000785883	0.327942	0.146693	2.425	3.35333	1.49667	1116.51	970.824	877.009	5.79	2.05	2.22	1.5	1.04	1.95	306	128	178	71	119	108	1108.66	894.805	1175.98	1286.6	869.55	844.21	881.789	912.486	952.438	867.697	1187.96	875.202	1	89906480	89921238	1	q21	CCACGGGCAAGCATGACGGCTCTGTGTTCGGTGTCCGGTACTTTACCTGT
Kcnmb2		calcium-activated potassium channel subunit beta-2	ENSRNOG00000010094	294961	2.06624	2.06624	1.50609	1.47275	0.00611399	0.0264884	0.057668	5.92167	7.96	3.88333	199.045	134.782	134.878	7.76	7.78	8.34	3.99	3.7	3.96	137	162	223	63	141	73	209.119	172.668	222.281	192.113	150.508	134.601	128.509	125.895	116.241	116.966	189.775	116.147	2	138218940	138256373	1	q25	GCTGTTCCATTCTCTCTTCTGGCCAACGTGTATGATGGCTGGGGGTGTGG
Slc14a1		Urea transporter 1	ENSRNOG00000016753	54301	2.06116	2.06116			0.000410435			4.925	6.7	3.15				7.21	7.43	5.46	2.32	3.19	3.94	250	304	287	72	239	143													18	74136473	74161863	-1	q12.3
Fam150b		Protein FAM150B	ENSRNOG00000005154	679566	2.0547	2.0547			0.00307013			3.22833	4.40333	2.05333				3.9	4.52	4.79	1.87	1.95	2.34	142	194	264	61	153	89													6	58505391	58514834	1	q16
Hmx1		homeobox protein HMX1	ENSRNOG00000009154	360960	2.02532	2.02532			2.48134e-05			0.886667	1.27	0.503333				1.51	1.55	0.75	0.3	0.57	0.64	57	69	43	10	46	25													14	80166246	80170013	-1	q21
Mal2		MAL2 proteolipid protein	ENSRNOG00000008615	362911	2.0233	2.0233	1.71408	1.35212	8.19839e-07	0.0214121	0.226997	5.33333	7.05667	3.61	164.349	95.9511	120.513	5.29	7.53	8.35	2.96	4.16	3.71	368	618	880	184	625	270	132.909	174.991	136.717	212.778	107.94	146.382	101.453	126.278	93.1929	105.011	117.355	68.2447	7	94768727	94801520	1	q32	GCGAAGATGGCGACCGTAACACTCCTTGGAAACCGACAGTTGTGTGCTAG
Dclk3		serine/threonine-protein kinase DCLK3	ENSRNOG00000033026	316023	2.01116	2.01116			0.0159643			1.11667	1.51	0.723333				1.92	1.17	1.44	0.41	0.72	1.04	156	112	177	30	126	88													8	119040830	119093605	1	q32
Plcxd3		PI-PLC X domain-containing protein 3	ENSRNOG00000014550	310358	2.00787	1.79041	2.00787	1.50156	7.06281e-06	0.00095971	0.0376667	54.14	68.17	40.11	1503.51	754.293	1009.53	60.58	69.45	74.48	38.54	42.22	39.57	2853	3859	5315	1624	4293	1948	1510.79	1696.9	1445.51	1360.84	926.011	850.105	993.279	1268.71	634.352	770.065	683.608	929.146	2	73220198	73389440	1	q21	CAGCAGCTCTGTGCGAAGCAGCTAGGACTACCATGCAAACAGACTTTTGG
Ngb		Neuroglobin	ENSRNOG00000011719	85382	2.00121	2.00121			0.000101311			5.045	6.84667	3.24333				8.23	6.51	5.8	3.21	3.23	3.29	361	337	386	126	306	151													6	120412242	120417308	-1	q31
Armcx1		Armadillo repeat-containing X-linked protein 1	ENSRNOG00000046862	501619	1.98889	1.98889	1.10291	1.07546	0.0120871	0.370497	0.592251	1.14667	1.47333	0.82	4516.17	4086.84	4196.18	2.18	0.73	1.51	1.24	0.61	0.61	116	46	122	59	70	34	4884.84	4234.96	4896.16	4048.71	4450.1	4259.27	3677.41	4397.95	4489.12	3983.03	3870.49	4004.72	X	105798563	105803308	1	q32	CAATAGCCATCGATGCTGGCTTTAGACTGAGCCACTCTCAGTATGCCAAA
Cd53		Leukocyte surface antigen CD53	ENSRNOG00000017874	24251	1.97515	1.94049	1.97515	1.49407	1.0096e-06	0.0200263	0.194631	7.22167	9.42667	5.01667	184.397	99.3829	122.992	7.51	8.79	11.98	3.96	5.23	5.86	320	442	774	151	481	261	215.924	178.525	160.374	182.765	134.215	119.347	111.891	126.515	65.6701	128.798	62.3974	140.666	2	228956411	229004207	-1	q41	CCAGTTCCCTTTTGAACACAGTCCTTGGGAATAGGAATCATACAGAGATC
Cend1		Cell cycle exit and neuronal differentiation protein 1	ENSRNOG00000018448	361675	1.9729	1.9729	0.995822	1.09115	0.000870103	0.980127	0.458402	4.15	5.66	2.64	666.745	671.618	610.568	10.2	2.91	3.87	3.15	2.05	2.72	431	145	248	119	187	120	624.71	683.037	712.583	646.651	624.236	597.789	633.732	586.516	764.98	601.054	692.493	627.946	1	220887403	220890392	-1	q41	GCAGGAAAGAAATAGACAGTGAGCCCACCTCCACTGACCCCAGCACACGC
Dpysl4		Dihydropyrimidinase-related protein 4	ENSRNOG00000027582	25417	1.96509	1.96509	1.85932	1.81955	2.43662e-08	4.72768e-05	0.00014312	81.2567	109.81	52.7033	756.523	405.399	414.549	112.98	120.86	95.59	49.23	55.28	53.6	7402	9342	9490	2886	7819	3671	815.425	641.271	790.061	779.336	418.45	443.711	383.347	412.689	409.328	380.766	416.111	415.393	1	218349771	218365280	1	q41	GGCTGACGATCACATTGCCAGACGCACAGCTCAGAAGATCATGGCACCCC
Ptpru		receptor-type tyrosine-protein phosphatase U precursor	ENSRNOG00000013515	116680	1.95878	1.95878			0.000113995			1.66833	2.25	1.08667				2.25	2.47	2.03	0.83	1.02	1.41	287	372	394	95	282	188													5	153601583	153675513	-1	q36
Kcna3		Potassium voltage-gated channel subfamily A member 3	ENSRNOG00000018116	29731	1.9262	1.9262	0.995166	0.88431	0.000151899	0.988102	0.592839	6.68667	8.95	4.42333	49.7751	50.8196	55.9954	9.61	9.16	8.08	4.04	4.41	4.82	380	427	484	143	376	199	43.8738	54.3082	57.2502	43.6683	55.5806	54.3497	62.2538	51.7975	40.914	70.6905	44.7763	46.8974	2	229233084	229234661	1	q41	CGGAGTATATGGTGATCGAAGAGGGGGGTATGAACCACAGCGCCTTCCCC
Ddah1		N(G),N(G)-dimethylarginine dimethylaminohydrolase 1	ENSRNOG00000014613	64157	1.91961	1.71456	1.91961	1.58619	0.000663397	0.0024	0.0317038	9.18333	11.7833	6.58333	1346.06	698.375	846.596	9.81	12.39	13.15	4.81	6.56	8.38	659	982	1339	289	952	589	1049.37	1543.73	1263.68	1527.45	751.548	992.311	711.124	931.4	636.845	853.343	621.342	681.972	2	270160834	270289319	1	q44	AGACTGGGCCTCATCTCGTCCCCCTCAGTGGCCGGAAGTGAGAAAATCAA
Nt5e		5'-nucleotidase precursor	ENSRNOG00000011071	58813	1.91876	1.91153	1.91876	1.6022	0.00010531	0.000142637	0.00381035	5.09	6.60667	3.57333	460.352	238.045	285.214	6.51	6.43	6.88	3.46	4.01	3.25	456	531	730	217	607	238	545.418	487.63	423.968	384.394	291.426	264.407	278.319	306.704	237.768	220.759	248.123	245.53	8	95464241	95508297	1	q31	TGGGTTAGTCCAGGGAATGCAAAAGGCAGTCAGGGACAGTGGAGAAAGGG
Hnrnpab		heterogeneous nuclear ribonucleoprotein A/B	ENSRNOG00000003645	100910156	1.91595	1.91595			0.0192192			2.69667	3.61333	1.78				5.59	2.92	2.33	2.28	1.57	1.49	222	137	140	81	135	62													10	34728062	34733954	-1	q21
Clic3		chloride intracellular channel 3	ENSRNOG00000015184	296566	1.91475	1.91475	1.75351	1.46556	0.0018066	0.000724997	0.0176258	8.615	11.48	5.75	276.253	157.17	189.624	11.61	13.22	9.61	5.5	5.26	6.49	224	301	281	95	219	131	258.217	314.631	261.196	270.966	154.721	210.205	176.768	216.803	166.423	151.974	159.9	150.384	3	2657749	2659658	1	p13	ACCACTGGACCATGAACTGGCACAGGAGCCACACCTTTCTGAATCCCGCC
Ptgir		Prostacyclin receptor	ENSRNOG00000016756	292661	1.91356	1.91356	1.49227	1.42375	1.37159e-06	0.0380477	0.0985453	23.7867	32.1033	15.47	90.1081	60.3767	62.7314	40.6	34.17	21.54	13.82	16.74	15.85	1382	1372	1111	421	1230	564	65.9848	96.951	95.2361	102.26	62.3399	73.156	60.2136	55.216	51.7936	61.6217	51.1862	76.9055	1	80080854	80083237	1	q21	TCACGATCAGAGGATTCACGCAGGCCATCGCCCCAGACAGCAGAGAGATG
Kcne3		Potassium voltage-gated channel subfamily E member 3	ENSRNOG00000017054	63883	1.90526	1.90526	0.82508	1.1348	0.0192392	0.272994	0.565801	3.71833	4.85667	2.58	52.3981	64.7383	45.9755	3.8	4.83	5.94	2.12	3.18	2.44	110	165	261	55	199	74	60.4552	54.5814	47.0353	47.5203	44.3358	44.0065	49.6447	45.915	57.49	57.1794	91.1975	53.0865	1	171390840	171397803	1	q32	CAAGACCAGACTACTCAAGCTCTATCTTGGAAGGGACTTGGTGGGGGCTG
Galk1		galactokinase	ENSRNOG00000006359	287835	1.89605	1.76564	1.89605	1.6284	0.000101311	1.59287e-05	0.000329492	14.5967	19.1933	10	1964.51	1032.6	1203.53	23.62	18.99	14.97	10.23	10.46	9.31	779	739	748	302	745	321	1808.47	2236.34	1857.1	1956.12	1122.16	1273.07	1220.82	1198.08	1046.19	1029.43	1029.43	1025.35	10	103720846	103725036	1	q32.1	GTGCTGAGCTTGTGAGGTGTCCCTGCGAGTGACGTACGCACAGGCGTAAG
Pcsk1n		proSAAS precursor	ENSRNOG00000007112	100911286	1.89176	1.89176	1.28156	1.26183	2.05505e-06	0.020241	0.0478034	6.52833	9.06333	3.99333	14535	11389.8	11543	13.48	8.15	5.56	5.37	3.8	2.81	317	226	198	113	193	69	14641.8	14408.2	14545	14545	12109.1	10433.3	12309.1	11320.5	12083.8	10877.7	12637.6	9960.15	X	16104506	16107925	-1	q12	CGAGCTGTGGACCAGGATTTGGGTCCCGAGGTGCCTCCTGAGAACGTACT
Igfbpl1		insulin-like growth factor-binding protein-like 1 precursor	ENSRNOG00000011320	366366	1.89088	1.06566	1.89088	1.41594	1	0.00218881	0.0774773	0.728333	0.786667	0.67	135.605	72.8668	95.5264	0.63	0.97	0.76	0.57	0.6	0.84	21	38	38	17	43	29	116.784	152.558	140.63	132.449	89.1227	98.8558	89.9453	104.182	64.7235	93.3219	54.3573	79.0645	5	65911664	65927068	-1	q22	CCTCGGTTCCGGGTGACCTCCTGTGATGAACATGGCTTCCAGAGACACTG
Rnf182		E3 ubiquitin-protein ligase RNF182	ENSRNOG00000018070	498726	1.88347	1.49366	1.88347	1.69185	0.200378	0.000139196	0.0012654	5.41167	6.50333	4.32	1790.56	946.94	1057.27	5.27	7.11	7.13	4.69	4.29	3.98	161	256	330	128	283	127	1933.22	1751.09	1960.18	1517.75	1207.39	965.194	1077.91	978.585	1025.35	923.497	934.647	904.262	17	26191715	26240098	1	p12	GTGGCTACGTTCAACCGACGTTCGTGTGACCTGCTTTCCTTTGTATTCCC
Npy5r		Neuropeptide Y receptor type 5	ENSRNOG00000014172	25340	1.88068	1.88068	1.69636	1.55825	0.00307013	0.00783011	0.0362919	1.83333	2.32	1.34667	131.875	78.2522	84.8863	1.92	2.59	2.45	1.16	1.16	1.72	116	185	224	63	151	109	129.256	108.934	143.164	146.145	99.3734	91.5529	68.85	79.769	91.8408	89.6167	67.7559	63.7955	16	24680527	24688482	1	p14	GAGAGCCCTTATCCACTGCCTACACATGTCATGATTCTCTCTGTGCACCA
Ina		alpha-internexin	ENSRNOG00000020248	24503	1.87365	1.61088	1.87365	1.73507	0.000838798	0.000222629	0.0012654	21.605	27.1667	16.0433	1015.53	543.732	585.077	26.37	26.94	28.19	14.97	15.3	17.86	3025	3646	4901	1536	3790	2142	1036.48	1134.42	926.011	965.194	591.059	559.995	537.635	651.618	554.254	447.12	572.321	601.231	1	274212015	274224817	1	q54	TATGCACACTTCTCCCCCACCTCAAGAAGGCAGGCTGGAAAGTCAGCTCT
Pdcd5		programmed cell death protein 5	ENSRNOG00000013250	292814	1.87316	1.87316	1.42971	1.29983	0.420655	0.000816068	0.0129523	1.75667	2.32	1.19333	13984.1	9767.87	10737.6	3.55	1.87	1.54	1.78	0.74	1.06	58	36	38	26	26	18	14775.2	14963.3	13210.9	12987.1	10570.7	10956.9	10625.6	10797.1	9211.76	9711.36	9984.62	10163.7	1	92303910	92309238	-1	q21	ACGTGCTTAGACAGACCCACGGAGCAGGTCTAGGACAGTTACCACCTGTA
Drd2	D2 receptor	dopamine receptor D2	ENSRNOG00000008428	24318	1.87244	1.87244	1.26743	1.35085	4.24018e-05	0.0536728	0.0376187	7.42333	9.91	4.93667	247.603	196.353	183.339	10.55	9.79	9.39	5.28	4.75	4.78	724	793	977	324	704	343	275.344	235.514	239.564	239.988	185.762	178.394	201.662	167.538	217.779	167.432	220.494	179.706						GTTGGAGTTGAAGCTGGATGTGGTAACTTGGGGCTCTTTGGGGCTGGGGG
Kcnt1		potassium channel subfamily T member 1	ENSRNOG00000017283	60444	1.87136	1.69745	1.87136	1.55798	0.000102667	5.44186e-05	0.00183572	23.475	30.1633	16.7867	180.408	96.7751	116.162	30.05	29.63	30.81	14.22	16.7	19.44	2773	3226	4308	1174	3328	1875	185.24	178.224	179.873	178.297	129.698	109.172	120.126	105.654	111.213	93.447	87.5099	94.9305	3	8673193	8725541	1	p12	CCCTTTCCTATGTACTCATCAACCCCCCGCCAGACACAAGACTGGAGCCC
Myl6l		myosin light polypeptide 6	ENSRNOG00000008521	304447	1.86726	1.86726			0.0300704			7.00167	9.23333	4.77				13.45	7.14	7.11	4.82	3.87	5.62	206	129	165	66	128	90													12	35081272	35081883	-1	q14
Vgf		neurosecretory protein VGF precursor	ENSRNOG00000001416	29461	1.86321	1.86321	1.56932	1.36873	8.70797e-07	0.0037133	0.0440443	17.5883	23.54	11.6367	176.419	111.787	128.662	24.94	22.56	23.12	9.85	11.52	13.54	1647	1758	2314	582	1642	935	147.931	206.578	168.636	182.53	114.141	122.498	126.601	151.408	105.801	105.654	114.141	121.551	12	24689888	24692911	-1	q12	ACCAGACCTGTCAGACTTCTTTGGGGTCTGATCCTGGGGCCAGCCCAGGC
Atp13a4		probable cation-transporting ATPase 13A4	ENSRNOG00000001714	288026	1.86021	1.58867	1.86021	1.58455	0.0586726	3.27593e-05	0.00082505	2.27333	2.74	1.80667	437.704	234.742	275.343	2.36	2.89	2.97	1.9	2.07	1.45	229	331	436	165	434	147	421.229	489.691	452.028	387.87	274.286	276.303	287.424	263.361	239.824	247.907	215.396	235.842	11	77880133	78013596	1	q22	GAAGCAAGGGTTGCCATGAGCCAAAAGATGGGCAGGTATCAGGAGGAGAG
Syt9		Synaptotagmin-9	ENSRNOG00000019613	60564	1.85667	1.42165	1.85667	1.69373	0.046157	0.000411003	0.00299647	62.565	74.2733	50.8567	332.189	178.461	194.951	67.53	71.72	83.57	48.02	52.76	51.79	2537	3179	4758	1614	4280	2034	315.131	274.9	363.519	375.208	201.662	199.93	176.882	201.328	193.192	154.427	197.306	168.918	1	178591098	178768239	1	q33	CATGGACTATGACCGTGTAGGTCACAATGAGGTCATCGGCGTGTGCCAAG
Lrrc55		Leucine-rich repeat-containing protein 55	ENSRNOG00000028266	311171	1.85517	1.85517	1.40159	1.36726	0.00130878	0.0298613	0.0679898	5.46	7.16333	3.75667	81.726	58.4834	60.2241	7.28	7.02	7.19	3.64	3.68	3.95	326	371	488	146	356	185	93.1747	78.2991	79.1112	76.3189	73.9584	49.0575	58.8108	59.0696	57.0597	50.6538	68.9174	57.3026	3	79101424	79114130	-1	q24	TCACTCACTGAAGAGAGCTTCAAGGCCTGCCACCTGACTCTGACCCTGGA
Chrne		acetylcholine receptor subunit epsilon precursor	ENSRNOG00000003777	29422	1.83847	1.65443	1.83847	1.65149	0.00206884	0.190399	0.354312	16.4917	20.8167	12.1667	1261.65	651.58	729.816	22.83	25.19	14.43	12.37	17.02	7.11	918	1195	879	445	1477	299	755.995	706.954	1358.01	2225.65	603.077	420.008	744.191	1151.99	497.334	390.851	756.252	961.884	10	56984504	56988822	-1	q24	GCCCCTGAAGTCCGCTGCTGTGTGGATGCTGTGAACTTTGTGGCTGAGAG
Scml4		sex comb on midleg-like protein 4	ENSRNOG00000026110	309859	1.83819	1.83819	1.80517	1.6372	3.75487e-05	1.70479e-05	0.000155727	6.625	8.55333	4.69667	521.97	289.463	318.862	8.34	8.43	8.89	4.7	4.41	4.98	904	1078	1461	456	1031	564	513.608	497.647	550.06	526.566	312.212	303.837	320.813	338.584	263.067	287.99	308.625	298.17	20	49258821	49350697	1	q13	TCTACCTGGACCGTGGAGGACGTGGTCCGGTTTGTGAAAGATGCAGACCC
Ctxn3		cortexin 3	ENSRNOG00000022957	100188934	1.8364	1.8364			4.53079e-06			30.2783	38.52	22.0367				35.05	41.07	39.44	20.15	24.16	21.8	1295	1790	2208	666	1927	842
Vwc2		brorin precursor	ENSRNOG00000049076	501231	1.83602	1.53762	1.83602	1.41893	0.36473	0.00470541	0.0985225	0.945	1.15667	0.733333	143.214	76.3662	98.9913	0.89	1.55	1.03	0.78	0.74	0.68	75	154	132	59	134	60	110.056	190.175	155.566	117.059	107.63	95.0207	108.867	84.4475	69.219	73.8402	75.5751	86.8305	14	90987662	91137489	1	q21	TATGAGGAGGGCACGTGGAGAATTGAACGGCAAGCCATGTGCACGAGACA
Celf6		CUGBP Elav-like family member 6	ENSRNOG00000010817	300758	1.82109	1.64286	1.82109	1.55909	0.000691139	7.71768e-05	0.00183572	25.7833	32.8167	18.75	1474.69	814.195	946.258	37.37	34.91	26.17	17.08	20.78	18.39	1594	1757	1692	652	1914	820	1451.95	1550.08	1425.02	1471.72	1016.5	928.488	915.331	924.715	894.398	733.974	910.016	718.392	8	64126553	64191454	1	q24	CTGGCTGAGGATCGACTGATCTAAGGGAACCAGCAGAGAGCCTCGGGGGT
Gfra2		GDNF family receptor alpha-2 precursor	ENSRNOG00000014010	25136	1.82005	1.69837	1.82005	1.51067	8.5203e-05	2.3686e-05	0.00109195	47.6783	60.3767	34.98	1287.4	708.736	852.579	61.21	60.79	59.13	31.84	36.6	36.5	4254	4985	6228	1980	5492	2652	1331.17	1315.86	1218.68	1283.89	842.44	798.758	864.151	904.968	675.463	644.731	747.577	767.174	15	56280942	56372307	1	p11	GTTGTCTATGATGGGAAGAAAGGTACCAGGACCCCTGAGCCCTGGTCCAG
B3galnt1		UDP-GalNAc:beta-1,3-N-acetylgalactosaminyltransferase 1	ENSRNOG00000012019	310508	1.81384	1.12935	1.81384	1.69292	0.849567	5.9726e-05	0.000423466	33.84	35.11	32.57	950.882	524.043	561.357	31.59	33.75	39.99	36.06	31.89	29.76	1502	1893	2881	1534	3274	1479	906.236	867.354	995.743	1034.2	548.186	539.978	535.078	622.185	477.845	546.552	506.812	564.965	2	185583757	185613045	-1	q32	CACTCACGGAGCCTACCTAGACTGGAGCGCCAAGGCCTGAACTTACAGTA
Cdh11		cadherin 11	ENSRNOG00000013481	84407	1.80981	1.50341	1.80981	1.83996	0.00657224	5.44186e-05	0.000103687	42.97	50.4067	35.5333	818.916	451.687	444.545	41.74	50.89	58.59	34.99	36.54	35.07	5398	7765	11483	4049	10202	4742	919.987	765.808	830.055	759.814	452.943	411.365	483.767	430.106	464.427	465.899	462.971	413.451	19	2374108	2531571	1	p14	AGACTTGATGGCCCGCCTTGAGCATTGTGGCGTTGAAGGGGTTCATAGTC
Slc5a7		high affinity choline transporter 1	ENSRNOG00000010597	85426	1.8067	1.6392	1.8067	1.21401	0.000459502	0.0262142	0.533133	4.69833	5.78	3.61667	64.017	36.1025	53.5415	5.46	5.37	6.51	3.09	4.2	3.56	669	776	1207	339	1110	456	77.284	67.8786	54.0735	56.8317	49.0169	75.3454	47.4716	42.3319	23.0102	41.5795	36.5356	43.2848	9	4343096	4379724	-1	q11	GCTTGTAGCTGGAACGATATGTTAACAAGCTGTCAAATGCTCAGTGCCAA
Adamts8		Uncharacterized protein	ENSRNOG00000005574	300475	1.80624		1.80624	1.54066		0.000261508	0.00537368				110.649	61.0247	71.6124													94.9548	121.945	103.495	122.199	71.9571	80.6106	66.6433	67.2385	55.7727	60.2136	61.5483	66.5642	8	32044798	32063464	1	q13	CTCTGAAACCTGAGGATGCCAAGCCCTGTGGAAGCCAGCCATGTCTCCTC
Nqo1		NAD(P)H dehydrogenase	ENSRNOG00000012772	24314	1.79753	1.51008	1.79753	1.64822	0.0111764	0.000254593	0.00183453	48.8017	58.7567	38.8467	2594.34	1444.52	1570.44	58.2	60.15	57.92	38.44	39.67	38.43	2115	2579	3190	1250	3113	1460	2273.52	2549.86	2634.82	2919.17	1437.1	1575.41	1576.48	1692.77	1348.39	1422.05	1319.07	1688.58	19	49291903	49306795	1	q12	TGCAGTGACTGACAAGCCTCGGGGGATTGCTCTCCAGCTCTTCTCTGCCT
Dapk1		death-associated protein kinase 1	ENSRNOG00000018198	306722	1.79394	1.46583	1.79394	1.57017	0.0180292	3.94418e-05	0.000705775	24.5917	29.7633	19.42	1680.47	938.911	1071.88	30.24	29.29	29.76	18.47	19.12	20.67	4435	5068	6614	2424	6055	3170	1653.8	1744.86	1687.8	1635.41	1048.89	983.464	1094.21	1160.96	871.093	1019	872.275	993.279	17	6525247	6683920	-1	p14	CGGTGCATAGCACTTGGGTTCTACGCTGAGATCCTGGTTTGATCACTTCC
Abca6		ATP-binding cassette, subfamily A (ABC1), member 6	ENSRNOG00000046890	303639	1.77059		1.77059	1.70393		0.00161709	0.00524382				105.247	59.1354	61.5681													121.627	91.3571	116.554	91.4485	61.6453	63.2456	51.7625	69.619	55.2096	53.1901	62.8477	65.2941	10	98185786	98251463	-1	q32.1	TAGGACCCGAGGGCGCTGGTAAAAGTTCCTCTCTCAGGATGATAGCTGGC
Ror2		tyrosine-protein kinase transmembrane receptor ROR2 precursor	ENSRNOG00000010974	306782	1.76639	1.76639	1.1022	1.23359	0.0161846	0.484898	0.164921	1.33833	1.73	0.946667	67.8724	61.6873	55.3518	1.6	1.68	1.91	0.75	1.18	0.91	158	195	285	66	251	94	63.9674	72.5673	62.4672	72.4876	45.4266	58.7157	52.7356	64.5293	59.7012	71.4854	56.5459	59.0169	17	14050995	14228982	1	p14	GGCTCCACCAGCACTGGCTATGTCACCACGGCACCCTCTAACACATCTGT
Cst12		cystatin-12 precursor	ENSRNOG00000004946	266776	1.7643	1.7643	1.31087	1.27114	0.00721337	0.0417024	0.104501	11.9583	14.9333	8.98333	1555.53	1193.2	1220.46	15.86	15.92	13.02	7.76	10.8	8.39	217	257	270	95	319	120	1378.81	1696.12	1670	1477.18	1221.21	1145.54	1300.44	1214.63	1014.41	1094.67	1211.78	1451.95	3	149528541	149532394	1	q41	GCACCTGTGTGCAGACTTAAGTGGGGCAAGGGTCTTTCTGTGCCTGTAGC
Gna14		guanine nucleotide-binding protein subunit alpha-14	ENSRNOG00000014840	309242	1.76356	1.66762	1.76356	1.52682	0.000113995	0.0140983	0.0809288	106.932	131.957	81.9067	817.025	449.369	524.077	112.9	136.55	146.42	74.66	89.2	81.86	7711	11003	15154	4562	13154	5845	990.599	511.975	938.294	827.232	632.036	487.63	429.817	546.823	442.716	468.677	455.252	430.83	1	242484562	242665785	1	q51	CACAGGACCAAAGCAAGATGTCAAAGCTGCCAGGGACTTTATCCTCAAGC
Hormad2		HORMA domain-containing protein 2	ENSRNOG00000037865	498400	1.75766	1.75766	1.48503	1.49252	0.206181	0.0449249	0.0698823	1.035	1.31	0.76	111.807	74.1317	74.2058	1.03	1.39	1.51	0.68	0.83	0.77	42	67	94	25	73	33	123.018	143.678	90.3331	90.1994	80.1838	67.7447	60.318	88.5769	86.2511	73.5463	66.0125	70.7167	14	85258458	85343038	-1	q21	GCAGTTCAGGGGCCTGGTTCCCTTGTAAGACCTATGTTGAGTGTTTTCCC
Ccdc68		coiled-coil domain-containing protein 68	ENSRNOG00000021381	291530	1.75343	1.75343			0.000310766			7.42833	9.30667	5.55				8.85	9.42	9.65	5.77	5.91	4.97	305	383	504	178	440	179													18	67564700	67626011	1	q12.1
Mycn		N-myc proto-oncogene protein	ENSRNOG00000006308	298894	1.74867	1.74867	1.52865	1.45834	0.0365458	0.000696623	0.00358131	1.88667	2.43667	1.33667	448.461	293.69	307.495	2.57	2.13	2.61	1.15	1.4	1.46	168	164	258	67	198	100	486.628	422.678	431.737	452.801	314.535	330.832	289.167	295.444	262.473	315.526	309.109	287.654	6	51348170	51353994	-1	q16	CCCGCCTTTTGTATACGTCCTGGGTAATGAGAGGTGGCTCTCGGGCCAGT
Rab27b		Ras-related protein Rab-27B	ENSRNOG00000012176	84590	1.74817	1.68657	1.74817	1.55791	0.000459502	0.00105765	0.00993213	45.1917	56.5333	33.85	176.046	100.26	112.466	49.2	56.24	64.16	31.53	34.53	35.49	1090	1470	2154	625	1652	822	192.156	151.333	203.406	157.291	106.555	125.443	101.842	116.021	88.4602	96.5316	106.139	109.909	18	67642827	67703841	-1	q12.2	AGCGGTTCCGGAGTCTCACCACCGCCTTCTTCAGAGATGCCATGGGCTTC
Bfsp1		filensin	ENSRNOG00000005707	25394	1.74046	1.74046	1.55632	1.36181	0.0468734	0.00692885	0.0639587	2.22833	2.88	1.57667	192.105	122.345	139.43	4.08	2.28	2.28	1.49	1.77	1.47	217	143	184	71	204	82	165.561	235.153	208.267	159.438	136.398	133.787	135.35	152.185	114.562	141.341	112.395	121.081	3	144374721	144408658	-1	q41	AAGGCTTGAAGGAAGAGAGTGTCTGGGGCCAGTAGGGGAAGTGCTTTGAG
Gpr68		ovarian cancer G-protein coupled receptor 1	ENSRNOG00000046309	314386	1.73717	1.73717	1.02172	0.991562	0.00156643	0.946435	0.982976	5.62333	7.25667	3.99	61.8781	59.8707	62.3684	7.37	7.58	6.82	4.35	3.43	4.19	502	609	704	265	505	298	84.5112	55.757	49.5536	57.6905	59.9601	61.4571	81.8601	46.1964	54.7696	61.5357	72.7855	50.3922	6	134097147	134098274	-1	q32	GTTAACCAAGCTCCACTCAGCCTTCCAGACCCCTAACTCACTGGGATTGG
Camk2a		Calcium/calmodulin-dependent protein kinase II alpha	ENSRNOG00000018712	25400	1.73002	1.15674	1.73002	1.34164	0.76072	0.00126697	0.0578522	34.845	38.3567	31.3333	123.177	71.3758	91.3144	35.45	42.01	37.61	28.52	33.77	31.71	1203	1682	1934	866	2474	1125	106.808	143.529	116.409	125.964	89.6342	95.5455	87.6058	92.4722	77.183	80.9837	69.9085	57.4279						AAGATGTGCGACCCTGGAATGACAGCCTTTGAACCGGAGGCCCTGGGGAA
Adcy5		adenylate cyclase type 5	ENSRNOG00000002229	64532	1.71904	1.71904	1.61708	1.4044	7.23564e-05	0.00114631	0.0193479	11.455	14.82	8.09	265.991	163.689	188.091	14.53	15.96	13.97	7.42	7.62	9.23	1759	2279	2563	803	1992	1168	238.382	322.659	258.6	244.323	178.685	194.157	190.405	189.117	182.17	161.209	149.465	161.91	11	71787104	71933840	-1	q22	CAGGACTGTTGATAAGGGGGAGGCAAGAGGACACCAGGCAAGGAGCAGTG
Plcb3		1-phosphatidylinositol 4,5-bisphosphate phosphodiesterase beta-3	ENSRNOG00000021150	29322	1.71682	1.71682			2.94731e-05			101.82	130.427	73.2133				126.31	140.62	124.35	67.59	80	72.05	11698	15364	17451	5600	15995	6976													1	229200438	229215707	-1	q43
Rasgef1a		Protein Rasgef1a	ENSRNOG00000031671	312664	1.71197		1.71197	1.59319		0.000222259	0.00134589				314.285	183.312	197.206													342.107	277.256	328.406	309.37	220.216	187.191	181.488	199.93	185.881	174.09	199.49	173.787	4	216061371	216070484	1	q42	CTCGGACGCCTCTCCAGCCAGTGTCTCTGATGTTGGGGTTAGTGCCTTAG
RGD1311744				300608	1.71086		1.71086	1.5141		0.00108443	0.0119594				386.017	225.985	254.114													422.678	325.913	411.88	383.595	235.153	263.592	244.95	272.76	243.573	214.797	189.964	255.604						TGGAAGACATGACGGCTGCACGCCCTAGTGAGGTATTAGAACCTTCGGCT
Dsp		Protein Dsp	ENSRNOG00000013928	306871	1.70984		1.70984	1.4408		0.00214884	0.034352				179.237	105.63	124.567													168.689	163.228	199.789	185.24	112.742	118.42	122.396	144.708	132.363	98.0746	89.7578	102.323	17	29202519	29249169	-1	p12	TGAATCGCTCCATGGTGGAAGACATCACTGGGCTGCGCCTTCTGGAAGCC
Sgsm1		small G protein signaling modulator 1	ENSRNOG00000000708	288743	1.70085	1.18229	1.70085	1.38653	0.6258	0.0149359	0.150217	19.7317	21.98	17.4833	75.3009	44.3364	53.5079	23.97	21.45	20.52	17.5	17.51	17.44	3058	3229	3967	1998	4825	2326	64.8529	59.9311	79.9556	96.464	48.0073	58.8282	52.7541	54.442	40.0873	51.5746	32.6999	52.9838	12	51103675	51169362	1	q16	ATGACGTCTTCTCCGTGTGGGAGACTATCTGGGCGGCTAAGCACGTGTCC
Smim3		small integral membrane protein 3	ENSRNOG00000019536	286910	1.69078		1.69078	1.40899		0.00206685	0.0376667				1415.92	843.39	1008.41													1273.07	1487.97	1434.48	1468.16	955.291	1124.51	866.954	1086.89	772.87	923.749	699.667	977.273						TCTGTGGCACTGGAGATGGAACTTTGACCTCCTTCATGCTGGGAAAGGCA
Rab36		ras-related protein Rab-36	ENSRNOG00000001311	690407	1.68521	1.68521	1.6546	1.47165	0.00728791	0.00420006	0.0334625	9.71167	12.43	6.99333	209.011	125.491	141.466	13.8	11.97	11.52	5.73	7.57	7.68	428	438	541	159	507	249	214.191	252.039	201.252	168.561	125.698	151.682	126.131	162.353	121.067	144.482	116.147	120.267	20	16740316	16755556	-1	p11	TGTGTCTCCAGAGCCCAGCCATTTCTCTTTAGCCGGTCAGCAGCCACTGG
Paqr5		membrane progestin receptor gamma	ENSRNOG00000014164	315741	1.68495	1.59369	1.68495	1.35015	0.00256459	5.84257e-05	0.00871533	13.3833	16.3567	10.41	1032.83	613.051	766.237	15.62	16.52	16.93	9.37	11.13	10.73	1446	1804	2374	776	2225	1038	971.309	1066.41	1034.2	1059.39	813.637	688.425	750.945	811.94	622.88	603.077	646.422	579.826	8	66632371	66711465	-1	q24	CTGACATCAGCCTCTGGCCGTGTGCATCAGCATAGGTGGGTGTGTCTAGG
Klhl1		kelch-like protein 1	ENSRNOG00000031100	290426	1.68465	1.68465	1.24949	1.21752	0.0296793	0.039669	0.102179	2.90833	3.63	2.18667	80.9554	64.9317	66.5422	3.01	3.78	4.1	2.15	2.06	2.35	203	301	420	130	300	166	77.686	81.7167	76.3836	88.0353	71.2089	63.9183	70.4928	60.5488	64.5007	72.5285	56.8803	65.8174	15	83811191	84250457	-1	q21	GAGAGGAGGTGTTGGCGTGGCCACCTGTGATGGTTTCCTTTATGCAGTGG
Apoh		beta-2-glycoprotein 1 precursor	ENSRNOG00000003566	287774	1.6837	1.6837	1.47415	1.2962	0.240558	0.00692885	0.0745229	2.29667	2.85333	1.74	253.909	170.865	193.967	2.63	3.27	2.66	1.76	1.85	1.61	75	110	115	45	114	48	235.009	319.793	237.472	223.359	197.399	193.432	201.484	183.555	172.879	181.205	177.969	151.408	10	96364126	96378117	1	q32.1	GGAGGCTCAGTGCATAGACGGCACCATCGAGATCCCCAAATGCTTCAAGG
Tph2		Tryptophan 5-hydroxylase 2	ENSRNOG00000003880	317675	1.6764	1.351	1.6764	1.47073	0.177095	0.000549293	0.00871533	12.3583	13.9933	10.7233	655.261	390.415	444.967	12.22	13.48	16.28	11.54	10.84	9.79	787	1024	1588	665	1507	659	623.329	731.424	686.742	579.551	493.991	432.183	403.573	450.123	365.524	410.217	358.468	427.45	7	58053270	58157948	-1	q22	GATTGCACTGACCTTGTTGAAACCAATTTGTGGTACGCTTCCTGAAGTGC
Nptx2		neuronal pentraxin-2 precursor	ENSRNOG00000001006	288475	1.67548	1.47538	1.67548	1.43549	0.0139663	0.0062567	0.0585736	54.67	67.2567	42.0833	1187.56	702.915	817.042	76.08	65.5	60.19	42.72	44.72	38.81	3625	3682	4346	1821	4600	1933	1032.59	941.979	1446.68	1328.98	794.994	737.304	911.986	823.886	642.684	605.202	817.045	746.73	12	14073308	14084217	-1	p11	GCCTGGGTCCCTTGTGTGTGTAGCACATCCCTGCTTTTGACTGAACACAG
Camk4		Calcium/calmodulin-dependent protein kinase type IV	ENSRNOG00000020478	25050	1.67094	1.67094	1.54625	1.45036	0.00260914	0.00807945	0.0352887	11.9217	15.12	8.72333	203.648	131.651	141.242	14.54	15	15.82	8.57	9.19	8.41	635	773	1047	335	867	384	233.129	198.849	203.848	178.766	169.421	113.792	147.486	134.269	136.398	135.198	112.286	142.723	18	25464155	25680622	1	p12	GAAGAGTGTGGAGGAAGAAATGGACCCGAAAGCTGAGGAGGAAGCCGCTG
Wdr96		LOC365476 protein	ENSRNOG00000036585	365476	1.66976		1.66976	1.30285		0.00287168	0.108819				168.855	100.927	129.472													166.445	189.775	180.934	138.267	153.84	117.478	128.105	118.464	87.2799	106.102	96.1087	114.218	1	274944315	275031132	-1	q55	CCAGCAGGAGCAGAAGGTAGACCAATGCTGACCTAACGTCCCTTGGATAG
Lzts1		Leucine zipper putative tumor suppressor 1	ENSRNOG00000011826	266711	1.66215	1.44508	1.66215	1.54483	0.0369898	0.000250586	0.0017231	12.3883	14.93	9.84667	930.835	561.603	602.382	15.78	15.43	13.58	10.05	9.7	9.79	1972	2276	2573	1124	2619	1279	859.552	992.009	923.029	948.75	581.699	568.349	630.277	629.204	566.955	502.353	642.45	534.654	16	22147127	22202135	1	p14	AGTGCCCCTCAGTGGAGACTGCTTTCCCTCTTGAACACTGGAGCCCTCAG
Ydjc		YdjC homolog	ENSRNOG00000001861	287938	1.66134	1.66134	1.48713	1.22863	0.0266997	0.00216268	0.090471	4.31833	5.53333	3.10333	686.481	460.675	559.334	7.09	5.9	3.61	3.13	2.68	3.5	223	219	172	88	182	115	644.731	779.336	657.581	664.276	539.428	488.19	595.191	614.527	443.428	442.251	490.476	466.547	11	91143087	91144893	-1	q23	GCCTGACTAACCCTGTTCCCAGGTCCTTTAGGCTGAGTAGAAGGCCGACC
Cbln4		cerebellin-4 precursor	ENSRNOG00000004372	499947	1.65926	1.65926			0.00459516			6.375	7.95667	4.79333				6.82	7.7	9.35	4.38	5.56	4.44	496	660	1030	285	873	337													3	176112391	176120178	-1	q42
Npy1r		neuropeptide Y receptor type 1	ENSRNOG00000014149	29358	1.65881	1.65881	1.57617	1.08898	0.000207111	0.0169948	0.714143	25.1383	30.6833	19.5933	492.14	305.47	444.575	26.94	30.62	34.49	17.05	23.14	18.59	1766	2368	3425	1000	3275	1274	443.018	353.619	554.58	617.341	446.353	396.939	410.101	524.907	321.156	301.341	295.444	303.94	16	24663045	24671859	-1	p14	TACCTGTGCTCCCAGGGAATGGATTGAGGCAGGTTTGGAAAGTCCAGGAC
Fxyd2		FXYD domain-containing ion transport regulator 2	ENSRNOG00000016469	29639	1.6531	1.6531	1.50879	1.35042	0.000340061	0.0015676	0.0199454	369.135	468.907	269.363	10169.7	6707.61	7508.94	517.73	503.24	385.75	304.02	256.15	247.92	3270	3750	3692	1718	3493	1637	11545	10702.6	8975.7	9455.26	7041.9	7875.06	7025.49	8093.32	6672.23	6679.84	6620.51	6857.86						GCAGTGCCAAGGGGACGGAGAATCCCTTCGAGTATGACTATGAAACCGTC
Fam117a		protein FAM117A	ENSRNOG00000004417	497983	1.65138	1.65138	1.54722	1.36394	0.0110242	0.00187897	0.0244905	5.37833	6.84667	3.91	184.349	119.498	135.433	7.75	6.35	6.44	3.79	3.96	3.98	450	435	567	197	497	242	183.251	190.514	194.943	168.689	130.203	146	119.528	146	109.892	139.267	113.527	115.305	10	82964187	83008064	1	q26	AAGAGTGGGAAGAAGGATCTGGCACTCCTCCAGGGGGCATGTAGCAGCCA
Chn1		N-chimaerin	ENSRNOG00000017939	84030	1.64945	1.47022	1.64945	1.62692	0.0180708	7.89023e-05	0.000246548	38.605	44.9667	32.2433	5180.72	3139.28	3184.37	40.59	42.41	51.9	32.02	34.06	30.65	2299	2834	4455	1623	4166	1815	4914.27	5654.66	5090	5063.96	3125.81	3364.68	3311.59	2935.43	3331.53	3022.83	3200.94	3001.83	3	66992186	67035054	-1	q24	CTTCCTCCTCTCAGACATAGTGCTTTGTCTTCAGCAGAAGCGAGACGTGT
Scgn		secretagogin	ENSRNOG00000016628	306942	1.64938	1.56881	1.64938	1.39925	0.492639	0.00120385	0.0239692	1.62833	1.96667	1.29	130.68	79.7147	93.5398	1.9	1.98	2.02	1.52	1.42	0.93	39	48	63	28	63	20	140.302	127.912	132.133	122.373	83.8044	92.0242	103.4	94.9305	65.3917	87.3662	77.1991	88.9018	17	45214779	45256404	1	p11	GAACAAGGATGGAAAGATCCAGAAGTCTGAGCTGGCGCTGTGTCTTGGGC
Calca		Calcitonin	ENSRNOG00000011130	24241	1.64921	1.64921			0.000144607			987.057	1241.15	732.967				1282.78	1304.69	1135.97	709.36	787	702.54	41861	50231	56174	20711	55449	23967													1	191158063	191162954	-1	q35
RGD1562284		uncharacterized protein LOC313837	ENSRNOG00000005705	313837	1.64676	1.58714	1.64676	1.41205	0.031458	0.0207173	0.135663	13.075	15.8733	10.2767	344.595	214.652	245.163	14.58	14.7	18.34	9.53	10.54	10.76	342	407	652	200	534	264	344.356	300.384	361.466	372.175	272.891	195.67	258.839	253.252	174.492	155.009	270.042	259.066	6	1647589	1679763	1	q11	CCTGATAGCTTCTCCTTTCCCTGAAGTCTGGCACACCATGGATGACAATG
Rcan3		calcipressin-3	ENSRNOG00000018576	362627	1.64415	1.64415			0.00950822			17.65	22.3933	12.9067				23.81	19.92	23.45	12.08	13.38	13.26	469	463	700	213	569	273													5	157542942	157551147	-1	q36
Dpysl3		Dihydropyrimidinase-related protein 3	ENSRNOG00000018992	25418	1.64132	1.02483	1.64132	1.52177	1	0.0284989	0.089068	87.3533	90.6733	84.0333	388.972	229.28	248.699	88.5	104.92	78.6	65.71	85.61	100.78	3944	5516	5308	2620	8237	4695	393.663	559.995	274.193	328.036	195.578	269.932	264.643	264.643	223.359	205.978	253.711	234.07	18	37372519	37474987	-1	q11	CCCACCAGTGAGGAACCTCCATCAGTCGGGATTTAGTCTGTCAGGCACCC
Scn11a		sodium channel protein type 11 subunit alpha	ENSRNOG00000032884	29701	1.63831	1.41488	1.63831	1.41099	0.0362941	0.000449594	0.0116877	185.608	217.947	153.27	7805.47	4781.91	5537.67	199.75	226.88	227.21	138.34	161.98	159.49	29318	39288	50534	18167	51331	24471	8245.06	7644.05	7994.39	7338.4	6102.28	5119.01	5481.24	5448.17	5362.36	4501.86	5070.46	4192.95	8	127654506	127724240	-1	q32	GAAGGGACTGCAAAGGACACCGACCATAACGGAAGGCCTGGAGGACAGTC
Smim3		Putative small membrane protein NID67	ENSRNOG00000019536	286910	1.63749	1.63749			0.00201004			19.77	24.5833	14.9567				23.02	26.62	24.11	15.82	14.17	14.88	981	1338	1557	603	1304	663													18	54978252	55005211	-1	q12.1
Tmeff1		Tomoregulin-1	ENSRNOG00000008034	63845	1.6374	1.61925	1.6374	1.34081	0.00128927	0.0200263	0.190402	22.335	27.47	17.2	523.758	311.138	379.988	22.39	28.32	31.7	14.99	18.52	18.09	1387	2070	2976	831	2478	1172	593.231	325.172	607.592	569.037	400.005	348.472	358.359	413.117	335.99	289.702	288.824	330.037	5	68842285	68926413	1	q23	TGGGAAAGAAGGATGACGGGCTGCAGTATCGGCCAGATGTGAAAGATGCT
Fam89a		Protein FAM89A	ENSRNOG00000019022	361441	1.63617	1.63617			0.000645518			30.1367	38.5367	21.7367				44.72	41.01	29.88	22.08	20.33	22.8	1503	1626	1522	664	1475	801													19	68206966	68219573	-1	q12
Mt3		Metallothionein-3	ENSRNOG00000018958	117038	1.63378	1.63378	1.14268	1.109	0.000384389	0.147478	0.329229	380.132	484.383	275.88	21649.1	18917.3	19510.7	653.35	426.67	373.13	329.85	244.55	253.24	6108	4706	5286	2759	4936	2475	20955.1	24236.5	20449.9	20955.1	18840.5	20698.2	20545	17958.9	18840.5	20165.7	18116.8	18546.3	19	11300015	11301422	-1	p13	AGAAGAGCTGCTGCTCCTGTTGCCCTGCAGGATGTGAGAAGTGTGCCAAG
Asl		argininosuccinate lyase	ENSRNOG00000000903	59085	1.63221	1.43052	1.63221	1.29283	0.052234	0.00402877	0.121133	25.09	30.2833	19.8967	286.907	177.835	221.541	31.09	32.8	26.96	21.94	20.64	17.11	1603	1995	2106	1012	2297	922	319.425	273.235	295.662	259.305	227.607	206.09	237.154	215.311	231.906	166.896	164.081	148.455	12	32102491	32115103	1	q13	GGGACTTCCAAGCACCTACAACAAGGACTTACAGGAAGACAAGGAGGCTG
Kcnc4		potassium voltage-gated channel subfamily C member 4	ENSRNOG00000050924	684516	1.63083	1.63083			0.000616793			30.425	38.4933	22.3567				37.59	40.46	37.43	18.09	23.08	25.9	2243	2849	3385	966	2974	1616													2	229694932	229715013	-1	q41
Dgkh		diacylglycerol kinase, eta	ENSRNOG00000010065	361076	1.62868		1.62868	1.46684		0.00126697	0.0122706				481.258	294.27	327.514													459.656	564.965	477.733	422.678	293.073	363.633	305.95	347.4	303.498	313.721	289.328	270.533	15	64471270	64625227	-1	q12	GGGAAGCGAAGTCCTCACCACTCAATACAGAGTTCTTGGAAGCTGCTGGC
Cds2		Phosphatidate cytidylyltransferase 2	ENSRNOG00000021265	114101	1.62834	1.39626	1.62834	1.52857	0.0527391	0.00783011	0.0317038	313.495	364.17	262.82	148.938	91.4376	97.9486	331.03	388.31	373.17	248.31	293.13	247.02	12470	17258	21302	8369	23841	9728	123.562	146.943	155.244	170.005	89.1619	124.546	84.0897	93.997	96.126	95.8093	74.5759	99.2393	3	131392178	131430664	1	q36	TAGTCTACCCAGGGCCAGGAGAGCCAGAATAGGACTAGAGTGAGGGGCAG
Ahi1		jouberin	ENSRNOG00000013969	308923	1.6252	0.954824	1.6252	1.44464	1	0.00212779	0.0212681	18.945	18.2633	19.6267	285.058	174.271	195.685	16.58	17.33	20.88	20.18	19.02	19.68	1296	1598	2473	1411	3209	1608	285.566	224.568	324.041	306.055	188.837	211.182	189.724	192.997	191.608	163.705	182.639	159.129	1	18958623	19080397	1	p12	CGAAGACTGGTGGTACGGCAGCTTAGGAAAGGGGCAGGAAGGGTTCTTTC
Gpr35		G-protein coupled receptor 35	ENSRNOG00000024030	367315	1.6215	1.6215			0.0110002			15.3483	19.39	11.3067				21.38	20.62	16.17	11.1	12.78	10.04	493	561	565	229	636	242													9	99800964	99801884	1	q36
Gpc5		glypican 5 precursor	ENSRNOG00000008631	306157	1.61986	1.61986			0.00198163			16.1983	19.8467	12.55				17.92	19.44	22.18	11.37	12.59	13.69	1115	1427	2091	633	1691	890													15	104018023	104084185	1	q24
Myt1		myelin transcription factor 1	ENSRNOG00000017346	362291	1.61794	1.49416	1.61794	1.37214	0.0133866	6.72118e-05	0.00425378	14.8517	17.59	12.1133	1119.55	691.363	816.398	17.72	17.47	17.58	11.09	13.04	12.21	2421	2816	3640	1356	3847	1744	1070.24	1203.05	1084.46	1120.45	864.756	821.072	741.642	838.122	686.531	675.225	693.037	710.658	3	181019141	181049952	1	q43	GGAGGTTCTTATGGATGATTCATGTTGCTGTGAGGGAGTGCTGGCCATGG
Slc7a4		cationic amino acid transporter 4	ENSRNOG00000001874	303787	1.61672	1.61672	1.56352	1.38693	0.00902713	0.000359072	0.00725731	7.325	9.27	5.38	486.268	312.194	350.664	11.46	9	7.35	4.94	5.93	5.27	651	603	633	251	727	313	472.376	483.58	507.288	481.83	341.462	364.516	358.621	338.055	361.143	292.288	287.767	307.578	11	90497556	90501226	-1	q23	CTTCTGGCTGCTGGTCGGACTCGTCGTGTATTTTGGCTACGGCATCTGGC
Dgkz		Diacylglycerol kinase zeta	ENSRNOG00000017737	81821	1.61607	1.55149	1.61607	1.49666	0.00201004	0.00194561	0.0119421	117.785	145.763	89.8067	1955.07	1214.89	1303.99	148.59	152.57	136.13	78.73	100.27	90.42	13113	15885	18205	6216	19104	8342	2220.38	1855.03	1950.87	1793.99	1394.89	1351.4	1261.64	1208.02	1226.86	1183.81	1434.48	1014.41	3	87542673	87572556	-1	q31	TTCATGGGGAACAGGAAACAAGCTGGGCTGACTGGGTCCCTCCCTTCAGG
Fam43a		protein FAM43A	ENSRNOG00000048279	100909474	1.61527	1.61527	1.19284	1.08342	0.0281552	0.2857	0.714456	3.69	4.64667	2.73333	69.3128	57.5921	63.4402	5.46	4.42	4.06	2.38	2.69	3.13	329	314	370	128	350	197	90.8372	61.1212	64.277	61.0156	63.068	60.3501	74.9231	55.4195	48.9694	59.5267	56.078	65.7942	AABR06110207.1	59	1351	-1		CCCAGCTCCGGGACACCACTTCCTCTGTCAGGCTGTGCTTCAGACATGAA
Kcnf1		potassium voltage-gated channel, subfamily F, member 1	ENSRNOG00000024310	298908	1.61446	1.61446			0.00215161			13.2183	16.7067	9.73				17.25	18.21	14.66	10.52	9.74	8.93	1156	1440	1489	631	1410	626													6	52191821	52193338	-1	q16
Synpr		Synaptoporin	ENSRNOG00000008203	66030	1.61019	1.61019	1.33397	1.29317	0.000446787	0.190993	0.312311	249.947	299.957	199.937	3591.04	2613.13	2680.08	270.68	316.75	312.44	183.51	218.61	197.69	10719	14799	18749	6502	18691	8184	3736.94	2125.02	4330.28	4171.91	2603.35	2759.79	2492.25	2864.93	2664.52	2159.19	3029.06	2599.74	15	18562899	18741366	-1	p14	AGTTATGGGTCAAGTGGTGGGTACAGTCAGCAGGCGAGTCTGGGGCCAAC
Kcnk18		Potassium channel subfamily K member 18	ENSRNOG00000032706	445371	1.6099	1.6099			0.00367171			22.14	27.92	16.36				28.92	27.26	27.58	16.45	15.82	16.81	961	1069	1389	489	1135	584													1	287744272	287758268	1	q55
LOC100361985	Cpn1	carboxypeptidase N, polypeptide 1	ENSRNOG00000013439	100361985	1.6053		1.6053	1.41535		0.00160198	0.0199454				154.721	96.7826	109.365													137.876	162.049	157.61	161.348	102.575	103.585	108.654	122.645	86.2265	108.326	85.7102	106.868						CTGCAACAGGGTTCTGGAGACCTTTCTGGGAGTCTGGTTCGGGTCACTGC
Lrrc3		Leucine-rich repeat-containing protein 3	ENSRNOG00000001217	246773	1.59853	1.59853	1.35044	1.28504	0.0136873	0.044816	0.131766	12.9083	16.32	9.49667	106.611	79.3595	83.7161	19.19	16.02	13.75	8.03	10.54	9.92	457	450	496	171	542	247	115.605	102.709	106.631	101.501	88.4602	87.5901	64.4689	94.3451	90.8372	78.5944	82.0111	65.9954	20	13659350	13660300	1	p12	CCTGTGGGAACTGAAGCTGGACCCTGACTCCGTGGATGAAATTGCCTGCC
Rgs7		Regulator of G-protein signaling 7	ENSRNOG00000021984	54296	1.59668	1.31136	1.59668	1.40589	0.197414	4.75287e-05	0.00128951	41.9883	46.75	37.2267	4785.59	2996.79	3406.37	39.41	46.8	54.04	37.22	39.07	35.39	2163	3031	4495	1828	4630	2031	4944.06	4844.29	4577.05	4776.95	3345.59	3173.26	3558	3548.62	3071.19	3035.57	2990.23	2890.18	13	97560710	97772203	-1	q25	GGAAGGTGTCATTTCACCCGTGTATCCACAGTCTTAAGCAAGCGCCCATC
Ptger3		Prostaglandin E2 receptor EP3 subtype	ENSRNOG00000010325	24929	1.59645	1.59645	1.42749	1.44753	0.0192192	0.217125	0.264559	6.86667	8.7	5.03333	86.3044	62.6278	61.0041	10.6	9.9	5.6	5.92	4.33	4.85	332	366	266	166	293	159	96.9756	68.6077	80.2607	99.3734	82.593	45.1922	69.9197	46.3115	96.9957	52.7073	44.016	56.7921	2	282680844	282760556	-1	q45	CCAGCTTATGGGGATCATGTGTGTACTGTCCGTCTGCTGGTCGCCGCTAT
Kcnip4		Kv channel-interacting protein 4	ENSRNOG00000032350	259243	1.59308	1.35784	1.59308	1.5175	0.146525	0.0264884	0.0687609	35.6367	41.6467	29.6267	1445.61	891.878	934.021	33.79	41.29	49.86	28.36	30.29	30.23	1084	1563	2424	814	2098	1014	1574.46	944.867	1646.2	1616.9	946.399	916.528	808.8	1064.36	988.659	723.188	959.845	895.82	14	66629284	66779107	1	q11	CGGTGCCTTGACCGGAGGCAAATGTGGACGACTACACACGAGTTGAAGCC
Cacna2d1		voltage-dependent calcium channel subunit alpha-2/delta-1 isoform 1 precursor	ENSRNOG00000033531	25399	1.59072	1.40116	1.59072	1.3654	0.052234	0.0027669	0.0422052	58.4667	67.2967	49.6367	4122.6	2599.14	3008.5	58.29	69.46	74.14	44.09	52.84	51.98	5701	8015	10988	3858	11158	5314	3794.32	4806.46	3778.1	4111.53	3166.11	2841.88	2873.93	3152.06	2967.08	2344.17	2864.93	2220.38	4	15684840	16105448	-1	q11	GGGAGTTCGCTGTTGCACTGTTGGAGATTACGTGGAAAAGGCTCCCCCAC
S100a6		Protein S100-A6	ENSRNOG00000011647	85247	1.5898	1.5898	1.21892	1.06258	0.000924064	0.15214	0.743991	705.897	865.997	545.797	14403.5	11951.2	13594.8	974.36	884.09	739.54	586.76	531.14	519.49	9744	10431	11207	5250	11468	5431	14209.3	15473.5	14059.8	13871.6	13338.1	11806.4	14363.9	14870.8	10092.2	10702.6	11910.5	15099.3	2	209441323	209442604	1	q34	CTCTGGCAAGGAGGGTGACAAGCACACCCTGAGCAAGAAGGAGCTGAAGG
Lrrc2		leucine-rich repeat-containing protein 2	ENSRNOG00000030688	301033	1.58754	1.58754			0.00987065			9.03667	10.95	7.12333				12.87	9.35	10.63	7.15	6.95	7.27	805	690	1007	400	939	475													8	118567954	118602409	1	q32
Pdxp		Pyridoxal phosphate phosphatase	ENSRNOG00000009570	727679	1.58281	1.58281			0.00214813			15.085	19.1833	10.9867				21.03	21.54	14.98	11.05	11.48	10.43	1047	1265	1130	492	1234	543													7	120132151	120137599	1	q34
Slc37a1		glycerol-3-phosphate transporter	ENSRNOG00000001169	294321	1.58171	1.58171	1.56602	1.29693	0.00454013	0.0103049	0.146212	12.585	15.7833	9.38667	530.666	337.121	406.112	16.01	17.12	14.22	8.88	8.96	10.32	1169	1475	1573	580	1413	788	679	492.468	482.519	468.677	468.145	391.368	402.424	362.509	352.831	274.067	372.949	348.639	20	12216552	12278026	1	p12	CAGTACCGACCGTGTCAAGATGGGAATGTCTGCGAAGCAATAAGCCCCCC
Higd1a		HIG1 domain family member 1A	ENSRNOG00000019428	140937	1.57851	1.28266	1.57851	1.2593	0.276355	0.0411812	0.357892	57.3083	63.0367	51.58	147.677	96.2717	117.334	57.97	65.55	65.59	53.47	52.99	48.28	2050	2735	3515	1692	4046	1785	130.154	168.417	156.732	135.403	97.2674	117.292	123.611	131.164	82.8308	116.109	63.5471	122.599	8	129660260	129669650	-1	q32	TCTGGGCCAAGCGTAAGCCTTAGAAGAGCTGGTGGCATGGGAAGTGCTTG
Ssc5d		soluble scavenger receptor cysteine-rich domain-containing protein SSC5D precursor	ENSRNOG00000016687	308341	1.57629	1.57629			0.0216913			2.55167	3.21	1.89333				4	2.97	2.66	2.04	1.72	1.92	449	393	452	205	418	226													1	76074530	76092319	1	q21
Gpr27		Probable G-protein coupled receptor 27	ENSRNOG00000010880	65275	1.57569	1.57569	1.25732	1.04885	0.00911266	0.132763	0.828936	1.93	2.57	1.29	112.531	89.2929	107.08	3.2	3.16	1.35	1.3	0.75	1.82	91	106	58	33	46	54	128.139	97.8351	98.102	126.047	108.134	108.17	122.929	89.0883	89.9547	104.841	84.9434	77.432	4	196629031	196630164	1	q42	GCATCAACCCCGTGGTGTGTTTCCTCTTCAACCGGGAGCTGAGGGACTGT
Dusp26		Dual specificity protein phosphatase 26	ENSRNOG00000011518	306527	1.57328	1.5386	1.57328	1.41124	0.00411697	0.00420006	0.0348443	64.4333	79.87	48.9967	1421.15	906.76	1002.47	85.56	85.31	68.74	47.3	51.25	48.44	3427	4031	4172	1695	4432	2028	1503.28	1179.06	1457.63	1544.61	1064.36	970.445	1022.02	953.07	1118.29	801.722	897.896	809.133	16	64455739	64463016	-1	q12.3	CATCCGCTACCTGGGTGTTGAAGCCCACGACTCGCCAGCCTTTGACATGA
Ldb2		LIM domain-binding protein 2	ENSRNOG00000003205	289664	1.56987	1.56987			0.0018066			84.4767	102.39	66.5633				89.06	107.47	110.64	63.71	73.1	62.88	4306	6130	8106	2756	7631	3178													14	70817550	71145367	1	q21
Celf4		CUGBP Elav-like family member 4	ENSRNOG00000014503	307540	1.56986	1.50106	1.56986	1.35336	0.0132723	0.0014038	0.0267348	19.8917	23.84	15.9433	2220.51	1412.96	1637.13	23.05	23.72	24.75	13.93	16.11	17.79	1990	2416	3237	1076	3003	1605	1901.24	2411.92	2226.84	2342.02	1790.08	1534.82	1667.94	1555.69	1569.35	1312.14	1465.6	1304.73	18	17451658	17470521	-1	p12	ACTAGGAGGAGATGCTGCTGCCAACCGATCCTGGGGCTTTTCCAGCCCGT
Slc39a3		Zinc transporter ZIP3	ENSRNOG00000045524	314637	1.56739	1.56739	1.09433	1.06637	0.0146883	0.650767	0.799207	8.38333	10.5733	6.19333	282.593	260.009	266.033	11.64	11.21	8.87	6.21	5.68	6.69	396	450	457	189	417	238	317.338	304.733	271.765	236.534	305.353	287.04	263.911	207.826	281.436	317.791	231.107	209.699	7	11712392	11720741	1	q11	CTTTCTCAAGTGGTGAGCCCTGAATCCCCAAAGGACACAGAGCGCGTCCC
Wbp2		WW domain-binding protein 2	ENSRNOG00000007971	192645	1.56663	0.945889	1.56663	1.25591	1	0.0465823	0.371763	112.67	113.17	112.17	119.517	78.2355	95.0742	110.6	128.29	100.62	107.25	104.07	125.19	2176	2978	3000	1888	4421	2575	107.546	104.661	125.81	140.052	100.75	85.2412	84.6556	109.651	88.16	81.8397	48.1318	94.8104	10	103647548	103654798	1	q32.1	CTGCCAGCGCCTATTACAACCCGGGCAACCCACACAATGTCTACATGCCC
Mgat5b		alpha-1,6-mannosylglycoprotein 6-beta-N-acetylglucosaminyltransferase B	ENSRNOG00000024954	303693	1.55803	1.55803			0.0270268			3.11333	3.89	2.33667				4.38	4	3.29	2.91	1.97	2.13	431	465	491	256	418	219													10	105520095	105589480	1	q32.2
Rab3b		Ras-related protein Rab-3B	ENSRNOG00000008001	81755	1.55549	1.55549	1.50077	1.06355	0.201818	0.00991075	0.744652	3.97	4.91	3.03	83.2144	55.3688	79.3355	4.6	5.68	4.45	2.47	3.87	2.75	131	191	192	63	238	82	75.9899	84.4257	84.2266	88.2155	88.2155	94.6603	74.9012	59.5649	56.2056	55.5607	54.9635	54.7454	5	132343181	132408834	1	q35	TGACTCAATGGACACAGACCCCTCCGTGCTGGGCGCCTCCAAGACCACAC
Gnaq		guanine nucleotide-binding protein G(q) subunit alpha	ENSRNOG00000014183	81666	1.55303	1.39227	1.55303	1.52181	0.0616317	0.0200263	0.0446566	152.103	176.02	128.187	506.142	324.08	327.218	152.84	173.11	202.11	120.52	134.91	129.13	4095	5472	8206	2889	7804	3617	521.842	360.989	554.982	586.754	318.742	346.157	318.062	325.913	395.05	291.426	342.107	267.738	1	240497178	240736864	1	q43	CTACTTCCCAGAATATGATGGACCCCAGAGAGATGCCCAGGCAGCACGAG
Inpp5d		phosphatidylinositol 3,4,5-trisphosphate 5-phosphatase 1	ENSRNOG00000017020	54259	1.55253	1.55253	1.51128	1.3722	0.00526	0.000320444	0.00503478	11.3833	14.08	8.68667	459.53	304.422	334.872	13	14.62	14.62	8.22	8.9	8.94	1596	2118	2721	903	2360	1148	477.845	475.79	443.428	441.057	352.252	336.296	317.674	333.265	287.04	310.11	332.771	287.767	9	94464377	94569982	1	q35	TGTACTGAGGAAGAATATCCACCATCGTCCCCAGTGACTGAGCTCTCTGG
Serpina11		Serpin A11	ENSRNOG00000011141	362774	1.54989	1.54989	1.37435	1.29634	0.0287897	0.0262142	0.0945461	9.79	12.2333	7.34667	2515.49	1833.67	1953.4	15.79	12.06	8.85	7.89	8.12	6.03	626	564	532	280	695	250	2260.66	2603.35	2485.95	2711.99	1558.15	2015.25	2263.27	1976.92	1582.31	1807.65	2016.08	1928.62	6	136865783	136875200	-1	q32	TATGGGGCAGCTCAACAAAACTGTCTCCAGGGTATCGCACAAGGCCGTCG
Fgf13		fibroblast growth factor 13	ENSRNOG00000042753	84488	1.54498	1.38735	1.54498	1.19807	0.0561494	0.00625061	0.254464	339.85	387.973	291.727	3859.57	2471.91	3188.69	330.77	388.4	444.75	269.93	314.26	290.99	16597	22993	33817	12118	34046	15264	4546.29	3843.47	4101.82	2946.68	3063.59	3377.59	2914.85	3398.71	2725.37	2376.27	2340.86	2445.12	X	142078585	142189620	-1	q36	CTCTGTGTTCCAAAAGTGAACATAGCATGTACAGGCAGTTTTCTGCCCTG
RGD1560723				500448	1.54476		1.54476	1.50109		0.0358038	0.0775974				92.9483	59.1449	61.0216													97.2851	61.9601	106.675	105.872	66.8764	50.4362	56.854	69.9197	60.0376	65.8745	61.5729	49.0946						CTGTCTCAGAATTTAAACGGGGTCACCATCGCGTAGAGAAGCAGGCCCTG
Vstm5		V-set and transmembrane domain-containing protein 5	ENSRNOG00000010480	500947	1.54367	1.4365	1.54367	1.3655	0.0493651	0.00512898	0.0477089	26.7283	32.0033	21.4533	269.872	172.661	195.525	30.78	33.34	31.89	20.82	23.73	19.81	1431	1829	2247	866	2382	963	297.519	326.226	229.113	226.63	215.665	183.026	186.448	196.962	168.995	174.938	167.773	178.937	8	13735551	13755647	1	q12	AGCAAAGGTTAAAATGCCCTGGGACGGGGCTAGAGAGAAGGCTCAACACC
RGD1562431		Protein RGD1562431	ENSRNOG00000032306	316465	1.54362		1.54362	1.2454		0.00432336	0.140118				70.3034	45.646	56.6782													69.9925	78.6709	64.815	67.7353	48.3613	52.9572	65.3726	60.0216	44.191	48.5032	39.1523	50.7375	9	76220105	76221132	1	q33	CTCGAGGCGCAGGCATGGATACTCCAGGGAAGTCAACTCAGTGGATCGTG
Nfe2l3		Uncharacterized protein	ENSRNOG00000010886	312331	1.5427		1.5427	1.1094		0.0210277	0.648749				107.557	69.8068	97.7664													94.5777	127.948	108.77	98.9318	107.03	120.932	78.5365	84.5672	62.1425	81.0895	75.8274	60.1677	4	145871588	145898997	1	q33	TGACCAAGGTAGACCAGTCAACCCAAGCCACTATGCACTTCAGTACAGCC
Adrbk2		Adrenergic, beta, receptor kinase 2		25372	1.54261	1.54261			0.0156483			12.29	15.1067	9.47333				15.68	13.99	15.65	8.04	10.14	10.24	857	902	1296	393	1196	585
Rspo2		R-spondin-2 precursor	ENSRNOG00000037687	500863	1.54169	1.54169	1.51841	1.39495	0.0192192	0.0226577	0.0932063	7.26333	8.74	5.78667	255.294	165.506	180.644	8.69	8.93	8.6	5.4	5.71	6.25	701	850	1051	390	994	527	276.303	177.398	290.327	277.148	184.087	202.81	151.38	184.296	168.183	151.498	184.593	157.752	7	81992732	82077521	-1	q31	GTTGGTCATTGGAGCGAATGGGGAACGTGTAGCAGAAACAACCGCACGTG
Tom1l1		Tom1l1 target of myb1 (chicken)-like 1	ENSRNOG00000002474	287622	1.53942		1.53942	1.34484		0.00055236	0.0143395				504.216	327.973	374.267													480.997	557.288	500.236	478.343	369.319	366.85	377.552	383.347	372.03	312.44	301.196	326.226						TCAAGTGCCTGAGGAGGCCACTGCATCAGGCGGCCTTTAGGTGTAGTTAG
Mmd		Monocyte to macrophage differentiation protein	ENSRNOG00000002436	303439	1.53485	1.32049	1.53485	1.38451	0.172054	0.000402424	0.00592028	48.6	54.4967	42.7033	4471.55	2913.72	3224.05	43.53	56.23	63.73	38.79	47.35	41.97	2875	4381	6378	2292	6752	2898	4537.47	4727.28	4610.77	4010.69	3186.41	3311.59	3136.8	3261.41	3010.1	2609.77	3099.57	2935.43	10	77617043	77645125	1	q26	GGGAATTTGTTCAGTGGTCAAGGGAACCCAAGGACAACACCAGCCAGGCC
Wipf3		WAS/WASL-interacting protein family member 3	ENSRNOG00000009571	259242	1.5301	1.01412	1.5301	1.45133	1	0.00101908	0.00524382	17.765	18.2	17.33	1255.58	818.612	861.954	13.63	19.35	21.62	11.32	18.66	22.01	1470	2462	3533	1092	4344	2482	1417.11	1290.78	1101.38	1213.06	870.293	823.211	853.343	900.967	895.58	783.077	827.849	767.943	4	149287016	149335996	1	q34	CCTGTAGATGGCCTTTGGGCCTTCACATGCATGTGCACACATGTGCCCTT
Ppef2		serine/threonine-protein phosphatase with EF-hands 2	ENSRNOG00000002282	305246	1.52987	1.52987	1.4049	1.30664	0.291845	0.0331184	0.126557	1.30333	1.59333	1.01333	77.7812	55.3748	59.836	1.45	1.69	1.64	0.88	0.96	1.2	112	154	192	61	160	97	64.7501	80.2607	85.6664	80.4474	55.2979	75.6511	53.6404	54.7547	47.575	59.8332	61.9944	52.0964	14	17220015	17254101	1	p22	ACAGTCCACAGACACGGGGGAGAGTGGTCGTAGCAGTCCAGGCCCATGTT
Nsg1		Neuron-specific protein family member 1	ENSRNOG00000005700	25247	1.52914	1.52914	1.41632	1.44434	0.00431652	0.085676	0.109683	119.877	145.647	94.1067	230.973	166.589	158.827	144.7	150.34	141.9	88.77	100.21	93.34	5828	7144	8661	3199	8714	3930	185.472	240.697	236.241	261.484	168.85	156.217	148.937	161.302	217.275	175.228	109.576	164.275	14	77362124	77383868	1	q21	GGGGCAGGACGGCTGGTGGGGGGCTGATGTGGCACCTTGAAAATAGAATA
Efna5		ephrin-A5 precursor	ENSRNOG00000034177	116683	1.52856	1.06329	1.52856	1.62723	1	0.0106707	0.0117796	9.18833	9.55667	8.82	150.184	98.2293	91.8595	9.67	10.86	8.14	7.19	8.02	11.25	185	245	236	123	331	225	156.145	128.258	137.022	179.311	99.9989	92.7215	95.2664	79.4511	112.956	108.231	85.3603	86.3693	9	109627452	109897812	-1	q37	GGATACCCAGCCGCCTTTTGGCAATCCTACTGTTCCTCCTGGCGATGCTT
Pkib		cAMP-dependent protein kinase inhibitor beta	ENSRNOG00000000811	24678	1.52764	1.52764	1.41131	1.23575	0.0139663	0.0136309	0.145014	13.2633	15.6467	10.88	222.338	157.248	180.059	15.31	14.51	17.12	11.01	10	11.63	592	662	1003	381	835	470	200.619	220.494	258.971	209.266	182.048	205.731	152.645	179.813	149.791	174.492	142.723	161.984	20	42346937	42440588	1	q12	GACCAAGGCCAACCGAAGAAGCCCCTAGACGAAGACAAATAAAGGCTTAG
Adam19		ADAM metallopeptidase domain 19 precursor	ENSRNOG00000042980	303068	1.52726	1.52726			0.00374508			65.48	79.5967	51.3633				77.58	81.49	79.72	47.1	52.11	54.88	12176	15089	18961	6614	17658	9005													10	30966982	31059793	1	q21
Ptprt		receptor-type tyrosine-protein phosphatase T	ENSRNOG00000032656	362263	1.51741	1.51741			0.0115543			9.55333	11.5733	7.53333				10.3	12.18	12.24	6.73	8.24	7.63	1486	2075	2678	869	2569	1151													3	163763405	164548723	-1	q42
Fas		tumor necrosis factor receptor superfamily member 6 precursor	ENSRNOG00000019142	246097	1.51719	1.51719	1.29395	1.06951	0.0545093	0.0288298	0.64082	4.095	4.82	3.37	82.2754	63.659	77.3526	5.79	4.15	4.52	3.87	3.52	2.72	369	312	437	221	485	181	86.1345	84.8419	78.2455	79.8798	63.3935	79.4302	85.4784	81.1083	64.1596	57.5171	64.4132	68.5463	1	259812248	259844583	1	q53	CCTAAGGAGTCCTCTGGTATTTGACCAGGTCCTGTGCAGTGCCACATTGT
Cadm1		cell adhesion molecule 1 precursor	ENSRNOG00000018778	363058	1.51709	1.33363	1.51709	1.40037	0.135877	0.00429565	0.0267659	225.293	262.03	188.557	7093.18	4664.81	5037.04	249.77	273.95	262.37	187.78	185.61	192.28	11049	14298	17588	7432	17728	8892	8261.23	6022.46	7382.94	6706.07	5255.42	4641.27	5012.96	5238.52	5172.12	4354.21	5018.11	4114.79	8	50460915	50788814	1	q23	GCCAAAGGAGCCGATGACGCAGCAGACGCAGACACAGCTATAATCAATGC
Mstn		Growth/differentiation factor 8	ENSRNOG00000021294	29152	1.5162	1.43667	1.5162	1.18276	0.148534	0.0465823	0.497649	9.85667	11.3733	8.34	115.68	75.2828	95.641	10.51	11.66	11.95	8.86	8.65	7.51	297	389	512	224	528	222	146.145	80.0941	106.07	130.414	94.0301	105.967	85.9025	96.6642	74.959	84.6388	84.1352	57.3981	9	52975922	52982322	-1	q22	CCCGGAGAGACTTTGGGCTTGACTGTGATGAACACTCCACGGAATCGCGG
Pde10a		cAMP and cAMP-inhibited cGMP 3',5'-cyclic phosphodiesterase 10A	ENSRNOG00000011310	63885	1.50954	1.28894	1.50954	1.39086	0.31221	0.00572695	0.034352	10.8	12.3567	9.24333	731.915	489.156	527.927	10.5	12.87	13.7	8.77	9.81	9.15	889	1285	1757	664	1792	810	741.642	744.191	754.577	687.251	529.007	456.465	543.965	582.271	487.12	446.353	602.11	421.041	1	53617430	53846125	-1	q12	GAATTAAAACACACCCCCATCCCCTCACTGTAGCCTTTGGCAACTTCGCC
Cacna1e		voltage-dependent R-type calcium channel subunit alpha-1E	ENSRNOG00000002863	54234	1.50885	1.50885			0.0418362			2.745	3.35667	2.13333				3.14	3.44	3.49	1.91	2.05	2.44	545	705	919	297	769	442													13	76850596	77306502	-1	q22
Fam19a3		Protein Fam19a3	ENSRNOG00000030253	691123	1.50881		1.50881	1.30478		0.0351551	0.211851				118.41	78.765	90.8633													120.998	108.654	144.257	99.7293	94.4456	94.4066	69.9085	104.693	95.5901	82.4132	60.5668	76.49	2	226673357	226675253	-1	q41	GCAGCCGAGGACACAAGGTCAAAACCACCAAGGTCACACGGTAACTCTCG
Tspan8		tetraspanin-8	ENSRNOG00000004411	171048	1.50837	1.50837	1.2041	1.14691	0.00526	0.0875299	0.265233	436.68	510.927	362.433	15088.7	12557.1	13160.4	527.4	514.6	490.78	359.26	374.2	353.84	15307	17621	21585	9329	23449	10736	15274.2	13674.5	15099.3	16306.9	14363.9	12908.9	11910.5	13458.5	11572.2	11699.5	12497.4	14459.2	7	58821747	58854524	1	q22	GTCAGAGTTTAAGTGCTGTGGCTTGAGATTTGGAGCTGCTGACTGGGGAA
Epha5		ephrin type-A receptor 5 isoform 1 precursor	ENSRNOG00000002024	79208	1.50748	1.50748	1.3899	1.21	0.00806681	0.00287168	0.0736632	6.83167	8.01	5.65333	413.981	298.234	342.365	7.19	8.17	8.67	5.32	5.64	6	1522	2039	2781	1008	2576	1327	398.593	393.949	427.342	436.041	351.504	370.03	321.642	326.284	295.573	318.574	311.417	267.372	14	25418094	25783444	1	p21	CAGTTCAATGGACGCTGTGGCTCAGGTGACCTTGGAGGATTTGAGACGCC
Kcnh6		potassium voltage-gated channel subfamily H member 6	ENSRNOG00000008078	116745	1.50543	1.50543	1.4114	1.23898	0.0138361	0.00196652	0.0433505	15.0967	18.5967	11.5967	648.504	459.037	523.307	19.04	20.45	16.3	11.81	13.07	9.91	1608	2037	2086	892	2383	875	661.57	686.904	585.181	660.361	558.056	545.604	487.12	502.448	490.476	441.794	457.036	446.843	10	93958632	93979107	1	q32.1	CCAGCTCAGAACCACCTTCTGCCTCAAAAGCCCAGACCCAAGGCCAGGTT
Grik3		glutamate receptor, ionotropic kainate 3 isoform 2 precursor	ENSRNOG00000008992	298521	1.50514	1.50514			0.0375386			4.90333	6.02333	3.78333				5.12	7.83	5.12	3.13	5	3.22	464	838	704	254	979	305													5	147265647	147480507	1	q36
Tusc5		Tumor suppressor candidate 5 homolog	ENSRNOG00000022239	360576	1.50482	1.25732	1.50482	1.47186	0.31798	0.0223116	0.0502423	272.887	314.073	231.7	1132.92	752.736	767.119	325.84	327.34	289.04	234.81	239.97	220.32	27571	32678	37061	17776	43839	19489	1164.39	875.647	1234.44	1257.2	731.424	925.285	715.46	696.307	899.94	669.716	806.287	635.002	10	63170006	63190291	-1	q24	CAGCCCACGGCAGACGGAAGGGAAAATCTGGAATGAAGTTGGCCGTGAAC
Dync1i2		cytoplasmic dynein 1 intermediate chain 2 isoform 2	ENSRNOG00000009781	116659	1.50248	1.46967	1.50248	1.44051	0.0129739	0.00206685	0.00871533	280.998	335.47	226.527	9827.56	6533.15	6809.47	327.14	327.87	351.4	222.83	227.96	228.79	22983	27176	37409	14006	34577	16803	10570.7	8745.41	10716.1	9278.07	6965.01	6988.83	6127.66	7156.39	6768	7156.39	6250.94	5957.26	3	64314539	64364643	1	q23	CCTGGAGGGTGGCCGTAGCCTTATCGAGTCTGGCAAAGAGGATGAAGTAG
Cbr3		carbonyl reductase	ENSRNOG00000001701	304078	1.50186	1.50186	1.43516	1.26306	0.171858	0.0184517	0.148625	5.465	6.68	4.25	214.865	150.21	170.101	7.69	6.55	5.8	4.38	4.04	4.33	226	227	258	115	256	133	184.341	229.888	208.469	236.761	164.319	165.457	197.8	152.827	157.836	119.739	167.698	155.566	11	37500661	37508918	1	q11	ATTTTGCTGAATGCCTGCTGCCCGGGATGGGTGAAGACCGACATGGCGAG
Hoxa9		Protein Hoxa9l; RCG52500, isoform CRA_a	ENSRNOG00000050685	297099	1.50181	0.609051	1.50181	1.46031	1	0.000816068	0.00294994	0.1	0.1	0.1	1344.99	894.121	920.421	0.26	0.04	0	0.1	0.2	0	6	1	0	2	10	0	1204.78	1437.58	1319.83	1417.77	997.166	843.478	913.75	927.288	950.308	898.358	871.853	855.968	AABR06109730.1	94369	96333	-1		CTGCAGTTCCAGAAGACGCGGTGCCCTCCGTTTCCACGGCTGCTGACAAG
Ccdc109b		coiled-coil domain containing 109B	ENSRNOG00000009433	295462	1.49965		1.49965	1.37699		0.000188152	0.00249356				677.295	451.125	491.331													698.008	662.533	627.13	721.51	472.376	494.694	491.443	506.812	441.551	467.499	453.519	441.931	2	249552961	249573851	-1	q42	AGCTAAAGGAGGACCTGGCTGAGGCTACAGAATCCCTGGAGAACGTGCGC
Crabp1		Cellular retinoic acid-binding protein 1	ENSRNOG00000023633	25061	1.49886	1.49886	1.35228	1.01885	0.113364	0.00783011	0.910217	11.8333	14.4367	9.23	412.683	305.86	405.56	16.1	15.18	12.03	8.91	10.85	7.93	303	337	343	150	441	156	407.963	440.943	387.87	413.956	434.92	361.376	410.472	415.473	346.05	308.625	284.3	284.467	8	57926233	57934271	1	q24	CTTCTTGAGGGGGATGGCCCCAAAACTTACTGGACCCGAGAGCTGGCCAA
Shf		Protein Shf	ENSRNOG00000028685	362205	1.49668		1.49668	1.19901		0.00158558	0.116693				291.513	195.031	243.115													314.773	301.054	280.547	269.68	267.992	233.505	239.564	231.401	213.933	192.565	201.484	172.141	3	120827512	120837367	-1	q36	AAGGGGAGGGAATCATGGGCCTTGGAATAAAGGGGCTGTGTGGAGCTGGG
Pik3c2g		phosphatidylinositol 4-phosphate 3-kinase C2 domain-containing subunit gamma	ENSRNOG00000034228	116720	1.49616	1.29041	1.49616	1.3495	0.424628	0.0106707	0.0677406	1.96167	2.16667	1.75667	159.965	107.595	118.037	1.66	2.42	2.42	2	1.71	1.56	242	418	536	262	540	239	167.629	182.464	149.506	140.263	116.554	113.132	126.769	115.693	88.12	95.2361	125.289	121.736	4	237973381	238354786	1	q44	GATCTCACAGTTTGTCACCTGTGTAACAGGCAAACCCAGAGGACGCCTCC
Eml5		echinoderm microtubule associated protein like 5	ENSRNOG00000004207	444982	1.49602	1.49602			0.0468734			3.08333	3.65667	2.51				3.81	3.29	3.87	2.15	2.75	2.63	620	632	956	313	966	448
Ppp1r2		Protein phosphatase inhibitor 2	ENSRNOG00000001733	192361	1.49589	1.46671	1.49589	1.28326	0.0130588	0.00807945	0.108009	425.603	494.327	356.88	274.769	183.123	215.823	432.89	485.03	565.06	331.92	375.68	363.04	24184	31969	47837	16591	45314	21203	307.834	242.097	266.778	282.366	190.844	197.168	199.49	275.788	195.578	178.685	178.766	179.464	11	75823345	76106552	1	q22	CGGACTCGGGAACAAGAAAGCAGTGGAGAGGAAGACAATGACCTCTCCCC
Tubb2b		Tubulin beta-2B chain	ENSRNOG00000017445	291081	1.49515	1.48807	1.49515	1.42787	0.00950822	0.00120298	0.00537368	218.322	266.23	170.413	6637.17	4447.93	4648.28	252.79	287.57	258.33	171.59	179.73	159.92	10657	14303	16503	6472	16359	7048	6102.28	6955.96	6620.51	6869.92	5055.56	4472.83	4588.81	4475.92	4848.91	4128.31	4760.43	4054.05	17	33336065	33339110	1	p12	AGTTCCCCAGGCCAAGCAGGTTAGGGAAAGCTGAGGTGAAAGGAGGGGGT
Pkig		cAMP-dependent protein kinase inhibitor gamma	ENSRNOG00000010235	266709	1.49494	1.49494	1.48077	1.26581	0.0187173	0.002522	0.0590437	46.0517	56.65	35.4533	7757.26	5265.94	6127.38	69.9	53.92	46.13	33.67	39.44	33.25	1659	1510	1659	715	2021	825	8231.36	7410.76	7976.18	7410.76	5865.81	5872.83	6441.71	6329.18	4516.72	4952.99	5511.19	6082.85	3	166238136	166305338	1	q42	GCAGCTCTAAGTTCCCTCACAGAGCCTCACAGATCCAGTTTTGGGAAAGG
Rnf7		RING-box protein 2	ENSRNOG00000011663	300948	1.49165	1.49165	1.30571	1.12229	0.0787688	0.00475133	0.21098	11.3217	13.3733	9.27	2760.07	2112.13	2459.77	14.39	15.41	10.32	10.21	9.35	8.25	452	571	491	287	634	271	2922.11	2853	2651.86	2613.32	2356.08	2676.48	2421.41	2385.09	2081.79	2043.44	2147.93	2175.37	8	103774031	103783041	-1	q31	CTCCTACCCTTTGCTCCTAATACCCTTTGTTGTTGGGAGTGAGGCAACCC
Glt25d1		procollagen galactosyltransferase 1 precursor	ENSRNOG00000023317	290637	1.48523	1.16861	1.48523	1.32148	0.690155	0.00793448	0.0679898	32.3533	35.78	28.9267	310.404	209.773	237.181	35.66	37.81	33.87	28.9	30.38	27.5	2682	3355	3861	1945	4933	2162	299.019	314.438	323.426	304.733	269.27	272.299	202.81	204.346	235.267	212.115	209.939	181.772	16	19900825	19913462	1	p14	GACAGAGCCAAGTCCCAGAAGATGCGGGAACAGCAAGCACTGAGCCGTGA
Zcchc9		zinc finger CCHC domain-containing protein 9	ENSRNOG00000014927	309986	1.48425	1.41593	1.48425	1.32303	0.0728546	0.00118838	0.0194055	21.9533	25.3633	18.5433	1265.75	853.769	957.14	21.37	24.89	29.83	16.32	21.27	18.04	773	1062	1635	528	1661	682	1242.6	1205.52	1238.83	1376.05	1004.42	869.197	948.75	1006.19	814.437	810.908	830.937	958.794	2	48035517	48044197	1	q14	TGTGCACCAGGTCCAGAGTACTGAGATTCAGGCAGTGTGATTGAGAGCTT
Nbeal2-ps1		Uncharacterized protein	ENSRNOG00000027880	316014	1.48253		1.48253	1.21648		0.0136209	0.233619				116.135	78.9911	95.8414													107.483	115.151	113.681	128.225	102.599	105.445	95.9784	79.3429	86.2867	92.9955	72.3683	64.3137	8	118235182	118264997	-1	q32	GTGTCTGTGACCAAGGAACGCAGTCATGTGCTGGTGGGTCTGGAAGATGG
Bdkrb2		B2 bradykinin receptor isoform 1	ENSRNOG00000047300	25245	1.48198	1.48198	0.84522	1.026	0.0403227	0.400671	0.939311	6.495	7.93	5.06	54.1787	65.1598	52.8999	8.64	7.85	7.3	5.59	4.93	4.66	873	936	1118	505	1076	492	52.8447	61.629	56.9958	45.2453	61.8296	43.8008	55.9601	50.0092	51.8448	52.2234	85.4085	71.1625	6	138615812	138619882	1	q32	TGCAGGATTGGGCGGGGAACAAGCAGTGAACACAAGCCATCGGGCAGGAC
Ntrk1		High affinity nerve growth factor receptor	ENSRNOG00000013953	59109	1.48188	1.35214	1.48188	1.29332	0.103415	0.00815676	0.0906258	112.922	133.047	92.7967	4746.64	3214.87	3669.22	151.54	130.9	116.7	96.08	89.21	93.1	9898	10087	11551	5615	12580	6357	4239.27	5391.96	4663.4	4691.95	3361.32	3987.72	3960.66	3367.16	3580.48	3339.09	3351.39	2588.52	2	206548566	206565371	-1	q34	GGCTCCCTCAGCGCCCAGCAGCTATCACACTCAAGTCTTACCCTCAGCAT
Spint1		kunitz-type protease inhibitor 1 precursor	ENSRNOG00000012811	311331	1.48105	1.27691	1.48105	1.29917	0.547504	0.00778356	0.0811177	4.19	4.79667	3.58333	176.328	119.371	135.89	4.97	5.31	4.11	4.15	3.3	3.3	284	358	356	212	407	197	157.159	188.223	192.156	167.773	148.478	138.462	114.872	141.749	119.208	118.064	138.628	101.585	3	117599950	117612634	1	q35	CCCAGTGCAGGCTCTGTGGAGGTAGCTATTGCTGTATTGCTGGCCGTCTG
Atox1		Copper transport protein ATOX1	ENSRNOG00000013118	84355	1.48099	1.22274	1.48099	1.42042	0.52095	0.00126697	0.00537368	85.22	96.24	74.2	3649.61	2456.34	2560.69	94.24	107.95	86.53	78.79	75.28	68.53	1155	1561	1607	864	1992	878	3418.47	3791.04	3270.26	4118.66	2447.19	2506.71	2697.69	2591.15	2385.09	2358.56	2464.92	2616.78	10	40622328	40637386	-1	q22	GAGGCAGACTGTTGATCTGGTCTCCCCCGCTGATCTGGAACACCAACTGC
Klf5		Kruppel-like factor 5	ENSRNOG00000008785	84410	1.48088	1.14479	1.48088	1.30644	0.862108	0.000645723	0.0162264	5.56833	5.93667	5.2	1817.35	1228.51	1392.51	5.31	5.87	6.63	4.01	6.62	4.97	430	560	813	290	1157	420	1831.9	1714.4	1869.05	1854.06	1375.39	1347.36	1319.83	1527.45	1200.89	1304.73	1280.73	1127.7	15	87216663	87231849	1	q21	CTCGACGCCTCGCAGTCCGCTCGCCATCCTTTAAACCGCAGACCTAACTT
Sytl3		synaptotagmin-like protein 3	ENSRNOG00000018321	499017	1.47982	1.47982	1.42885	1.27373	0.0406707	0.00547465	0.0593535	12.6917	15.3767	10.0067	446.324	312.722	349.441	16.49	16.15	13.49	9.98	10.28	9.76	907	1048	1124	491	1221	561	384.851	458.496	480.595	461.357	373.353	343.212	343.9	337.298	365.793	302.211	296.923	285.96	1	48534303	48590470	1	q11	CCCAGTCCAAGCTTCAGTGGCAGAAAGTCCTGTCCAGCCCCAACTTATGG
Rasl10a		ras-like protein family member 10A	ENSRNOG00000008951	364190	1.47531	1.08986	1.47531	1.37514	1	0.0110996	0.0488838	3.14833	3.38667	2.91	109.812	74.3846	80.5298	3.37	3.73	3.06	2.62	2.49	3.62	82	107	113	57	131	92	103.55	113.288	100.38	122.03	99.538	83.5733	69.1404	69.8675	66.5158	79.8161	77.1443	74.0621	14	85989454	85990832	1	q21	TGCAGCCCGGACAGTTTCGATTATGTGAAAGCCCTGAGGCAACGCATAGC
Tmem164		transmembrane protein 164	ENSRNOG00000012787	367763	1.47429	1.47429	1.27016	1.08037	0.0146883	0.0825202	0.66175	31.2417	37.3267	25.1567	69.9645	54.6645	64.2131	36.37	38.76	36.85	22.29	26.9	26.28	4800	6035	7368	2632	7665	3625	56.9646	68.3399	85.8872	68.6663	62.4777	68.3501	67.936	58.0888	59.7081	52.3224	48.9763	57.651	X	112397269	112556696	1	q34	GACCATGACCCACGGGAAGCTGGTCATCCTGTTCTCATACATGGCTGGGC
Xylt2		xylosyltransferase 2	ENSRNOG00000003728	64134	1.47173	1.45822	1.47173	1.35063	0.024289	0.000402424	0.00524382	21.6017	26.23	16.9733	1155.2	785.508	855.519	27.2	28.34	23.15	17.03	17.56	16.33	2284	2807	2945	1279	3184	1433	1112.24	1200.89	1121.53	1186.14	861.925	833.766	908.984	817.401	773.254	786.888	847.027	734.862	10	82204622	82218102	-1	q26	ATCAGGCCCTGCTGAGATCCATGAAGTTTCCCCACTGGAGGAGGGAGCCC
Serpinf1		pigment epithelium-derived factor precursor	ENSRNOG00000003172	287526	1.47071	1.47071	1.09233	1.02668	0.0403936	0.461559	0.883597	22.6283	27.5433	17.7133	493.039	449.695	480.819	31.09	25.89	25.65	21.38	18.28	13.48	1094	1075	1368	673	1389	496	558.056	459.236	442.489	512.374	486.438	423.04	559.995	453.804	468.677	452.156	428.287	449.661	10	61954921	61969094	-1	q24	GCTCACCCAAGTGGAACACAGGGCAGCTTTTGAGTGGAATGAGGAGGGGG
Fam70b		protein FAM70B	ENSRNOG00000026336	290877	1.46927	1.46927	1.27316	1.29774	0.148544	0.0484878	0.0595994	15.15	18.44	11.86	497.911	388.825	382.021	24.16	18.1	13.06	11.32	13.75	10.51	310	274	254	130	381	141	443.543	434.761	563.941	549.4	360.989	347.46	412.689	406.946	392.848	356.127	405.635	400.69	16	80692961	80697619	1	q12.5	GATCCTAGCCTACACCGGCTTGTGCCCTCCGTCTATGAGTGTGCCAACCT
RGD1312005		uncharacterized protein LOC291580	ENSRNOG00000022429	291580	1.46826	1.2354	1.46826	1.45019	0.530672	0.0169948	0.0366059	12.4567	13.62	11.2933	1552.11	1057.73	1068.45	13.75	13.43	13.68	10.86	10.1	12.92	678	781	1022	479	1075	666	1575.41	1339.61	1452.63	1840.8	996.183	1127.09	934.647	1215.87	985.636	919.649	1050.98	1274.65	18	53346501	53361030	1	q12.1	GCCACTGCCCTTTAGACGTGAGCGTTGCCTGTATTATGTTGGCCTCTCTG
Anxa5		annexin A5	ENSRNOG00000014453	25673	1.46813	1.44324	1.46813	1.33313	0.0213164	0.00214884	0.0234317	862.273	1017.75	706.8	8534.41	5802.37	6393.92	1027.25	1045.22	980.77	717.15	730.04	673.21	36174	43425	52336	22595	55505	24783	7988.88	8178.07	8193.89	9776.78	6561.01	6145.97	5879.86	6988.83	6014.77	5271.19	6057.73	5865.81	2	142777627	142808368	-1	q26	CTATAAGAAGGCCCTGCTGCTCCTCTGTGGAGGCGAGGATGACTGAGGAG
Adcy7		adenylate cyclase type 7	ENSRNOG00000014776	84420	1.46599	1.40086	1.46599	1.32683	0.0870093	0.0391153	0.165842	10.3	12.2867	8.31333	81.2135	54.9071	60.5669	14.08	12.44	10.34	8.22	8.78	7.94	1461	1523	1625	763	1967	861	64.7878	73.8009	79.7583	106.507	56.62	53.8383	59.2575	72.5517	67.0041	47.669	53.2566	51.6986	19	30730189	30752411	-1	q11	CAATGTTGCCAGCCGCATGGAGAGCACCGGAGAGCTTGGGAAGATCCAGG
RGD1310110		uncharacterized protein LOC361032	ENSRNOG00000031849	361032	1.46599	1.46599	1.37976	1.38476	0.0174002	0.00235518	0.00520563	48.48	56.7667	40.1933	1320.39	956.612	953.889	55.17	57.55	57.58	39.16	43.54	37.88	4447	5473	7033	2824	7578	3192	1350.44	1241.38	1413.32	1276.43	950.926	930.259	891.728	1042.64	902.993	938.294	973.677	1011.48	15	30512209	30604270	-1	p14	CATGTCTGGAATGCTGGTGCCTGTTGGGGTAGGGATAGCCGGAGCCTTGT
Syt5		Synaptotagmin-5	ENSRNOG00000018217	54309	1.4632	1.4632			0.0303036			23.6367	28.83	18.4433				35.07	27.11	24.31	20.29	16.22	18.82	1592	1452	1672	824	1590	893													1	75683291	75691003	-1	q21
Tnr		tenascin R	ENSRNOG00000002468	25567	1.4627	1.06005	1.4627	1.4696	1	0.0302411	0.0496473	10.5883	10.91	10.2667	116.939	81.0572	79.4649	9.9	11.67	11.16	8.95	10.76	11.09	1588	2209	2713	1285	3729	1861	106.07	137.193	111.31	113.184	77.8372	71.3434	90.2865	78.3926	107.429	80.8545	71.0308	64.9141						TGTGGCTGAACAGCCCACCTCATCAAGGGAGCCGAAATCTCGTGCCGAAT
Creb3l1		Cyclic AMP-responsive element-binding protein 3-like protein 1 Processed cyclic AMP-responsive element-binding protein 3-like protein 1	ENSRNOG00000005413	362165	1.462	0.88732	1.462	1.35881	0.938039	0.00183468	0.0143395	3.22	3.11	3.33	313.113	213.915	230.722	2.91	3.09	3.33	2.65	2.99	4.35	192	240	333	156	426	300	326.727	292.503	295.321	337.9	225.999	211.961	262.25	222.679	203.581	227.152	211.093	213.835	3	87591105	87632647	-1	q31	ATTTTATGAAGTTAGTGCGGGCTTTGCTACCCCTTGGCCTGGGACAGAGG
Htr4		5-hydroxytryptamine receptor 4	ENSRNOG00000019134	25324	1.46177	1.46177	1.33539	1.44343	0.0943428	0.0433854	0.0296188	12.4167	14.6567	10.1767	118.169	88.5751	82.8673	11.46	16.25	16.26	9.5	10.22	10.81	360	602	774	267	693	355	124.476	117.478	122.304	108.42	79.2084	106.767	75.9342	69.5595	79.2866	87.4458	94.6249	92.9431	18	56880237	57045771	1	q12.1	CATCCTCTGCTGTGATGATGAGCGCTACAAAAGACCCCCCATTCTGGGCC
Fbxl2		Protein Fbxl2	ENSRNOG00000027099	363156	1.46176		1.46176	1.338		0.0070714	0.0465968				1014.48	692.461	755.048													933.447	893.29	1193.77	1037.43	728.433	699.049	758.704	834.005	780.547	627.13	638.435	723.734	8	121556744	121594358	-1	q32	CATCAAGCGTATGCGGGCTCAGCTTCCTCGTGTCAAAGTCCATGCCTACT
Cd44		CD44 antigen precursor	ENSRNOG00000006094	25406	1.46137	1.24267	1.46137	1.40463	0.367921	0.0156337	0.0459511	211.603	232.363	190.843	1558.16	1054.51	1097.13	222.38	222.55	252.16	197.81	181.05	193.67	22139	26139	38040	17619	38914	20156	1713.14	1153.66	1734.53	1631.3	1117.51	1078.77	997.166	1195.07	1041.87	959.845	1151.99	1064.36	3	99339455	99426032	-1	q33	GCATGAGGAGGCATGATGTACAACCCCCAGACCACTCTTTCCATCACCAC
Cib2		Calcium and integrin-binding family member 2	ENSRNOG00000009942	300719	1.4605	1.4605	1.41866	1.3509	0.019999	0.00055236	0.00371227	100.278	120.593	79.9633	2635.34	1856.72	1950.15	121.29	124.92	115.57	81.84	80.71	77.34	4262	5179	6154	2573	6123	2841	2599.74	2474.37	2697.69	2769.55	2017.72	1846.91	1946.27	1989.71	1827.93	1799.47	1941.03	1858.45	8	57704422	57720624	-1	q24	CCTTGCAGGAGAGGTAAGGCTGAATTATCTGTGTGCTGGGCAGGCACTCC
Irf6		interferon regulatory factor 6	ENSRNOG00000005082	364081	1.45953	1.4476	1.45953	1.31114	0.0312998	0.00243518	0.0300559	19.5633	22.8833	16.2433	2515.55	1720.09	1910.55	25.17	20.73	22.75	15.99	16.69	16.05	2546	2474	3487	1447	3646	1697	2291.44	2900.06	2326.36	2544.36	1842.42	1963.58	1912.32	1923.86	1653.8	1843.96	1556.73	1825.87	13	116425025	116444232	1	q27	AGGGCTCCGCATCTATGTCCTGCTTGACCGACTGCAAACTTGGAAAGTGG
Wnt4		protein Wnt-4 precursor	ENSRNOG00000013166	84426	1.45952	1.02234	1.45952	1.33078	1	0.0186682	0.0947504	1.53167	1.62333	1.44	103.442	70.142	77.1351	1.99	1.78	1.1	1.11	1.52	1.69	60	63	50	30	99	53	119.528	107.583	108.809	77.8474	85.8672	69.2684	70.0429	83.3619	76.4675	67.7353	71.9907	64.3745	5	159405834	159424674	1	q36	ACCACCTGCGTGGCCCAGGGAAGGCCAATAACTTAAACAGTCTCCCGCCA
Mpped2		Metallophosphoesterase MPPED2	ENSRNOG00000004863	362185	1.45926	1.19969	1.45926	1.4471	0.624453	0.00590735	0.0154185	17.12	18.34	15.9	395.013	270.615	271.835	17.21	19.4	18.41	14.7	17.42	15.58	686	912	1112	524	1499	649	367.975	347.911	452.801	411.365	290.756	268.672	256.067	271.846	279.072	306.811	263.361	233.215	3	104336355	104510581	1	q34	AGGCCAGTCTCTGCTGGACAAGTGGAACCTCATCCCTGAAGGCACCGACA
Ece2		endothelin-converting enzyme 2	ENSRNOG00000001715	408243	1.45912	1.34335	1.45912	1.28875	0.138686	0.002522	0.0389584	33.705	39.4933	27.9167	268.817	184.848	209.05	42.99	40.1	35.39	27.7	28.64	27.41	3223	3547	4020	1858	4635	2148	256.246	264.82	274.446	279.758	192.854	215.568	196.084	231.692	193.272	206.253	176.451	163.414	11	87020944	87036302	-1	q23	AATGGAGAGAGGCTCAACGGACTCCAGACCCTGGGGGAAAACATCGCCGA
Ucp2		Mitochondrial uncoupling protein 2	ENSRNOG00000017854	54315	1.45779	1.45779			0.0259914			67.3133	81.82	52.8067				82.34	91.83	71.29	52.12	53.68	52.62	1907	2509	2502	1080	2684	1274													1	171707621	171713990	1	q32
Pcbd1		Pterin-4-alpha-carbinolamine dehydratase	ENSRNOG00000000566	29700	1.45756	1.45756	1.375	1.17946	0.0585913	0.00277701	0.104501	37.3783	44.4833	30.2733	472.476	344.335	401.244	44.48	45.56	43.41	32.48	29.82	28.52	825	997	1220	539	1194	553	482.519	475.094	467.042	465.249	366.518	422.678	422.934	392.848	310.885	342.41	349.817	374.227	20	32402034	32491710	1	q11	CTGACTCTTGCGGTGACCACCATCTCCGTCAGGGAGGGGTATGAGTCCCT
Olr789		olfactory receptor Olr789	ENSRNOG00000048999	296042	1.45721		1.45721	1.29072		0.0414928	0.208859				73.0521	50.9221	56.615													67.297	66.7362	85.1243	73.0509	61.7997	47.2342	58.8394	58.5868	62.6235	59.5203	41.6201	39.9244	3	109934899	109935837	-1	q35	TTTTCATCCATGTCATTGGCGGTGTGGAGGTGGTGCTGCTCATAGGCATG
Gng2		guanine nucleotide binding protein (G protein), gamma 2	ENSRNOG00000048980	80850	1.45695	1.45695			0.0170341			99.1317	114.107	84.1567				103.52	113.53	125.27	75.39	88.13	88.95	9465	12247	17356	6167	17397	8502
Plcl1		inactive phospholipase C-like protein 1	ENSRNOG00000032659	84587	1.45674	1.19598	1.45674	1.62028	0.727514	0.00444904	0.00188543	2.855	3.08333	2.62667	172.908	119.295	107.037	3.02	2.56	3.67	2.38	2.72	2.78	396	396	729	279	771	381	168.803	180.032	175.812	166.987	92.8885	108.009	110.736	116.516	100.933	119.507	135.713	121.026	9	61825029	62156595	1	q31	GGGCCGGGAGTATGGAATTCATTTTCTATTACCAGTGGTGGGCAGATCCA
Rgs10		Regulator of G-protein signaling 10	ENSRNOG00000042592	54290	1.45609	1.45609	1.3613	1.21585	0.0200501	0.00692885	0.0902418	224.19	265.73	182.65	7846.47	5782.3	6458.06	284.34	256.18	256.67	182.69	200.94	164.32	5972	6348	8169	3433	9112	3608	8011.07	7295.87	7900.84	8178.07	6307.06	5930.82	6736.52	6857.86	5635.02	5338.97	5457.46	6697.75	1	206829266	206870538	-1	q41	CTTCACCCCCATGGAGCAGAGGGATGGACTCTCAGACTGTGTGCAGGATG
Fkbp1b		Peptidyl-prolyl cis-trans isomerase FKBP1B	ENSRNOG00000047143	58950	1.4559	1.4559			0.0216913			453.042	546.013	360.07				570.19	549.25	518.6	385.19	336.64	358.38	4616	5246	6362	2790	5884	3033													6	39899738	39908165	-1	q15
Slit1		Slit homolog 1 protein	ENSRNOG00000026065	65047	1.4542	1.04733	1.4542	1.25722	1	0.0173946	0.164669	41.7917	43.9033	39.68	1330.43	923.265	1054.91	42.91	45.75	43.05	37.35	39.86	41.83	5283	6645	8032	4114	10596	5384	1316.36	1538.66	1246.41	1220.28	1110.37	1010.9	1001.6	1096.79	1122.16	834.885	1002.72	733.293	1	268298680	268445090	-1	q54	CCGGGTTGCCAAGCCCTCTCCCAAAGTGCCTTGCACAGATAGGCGCTTAA
Fmnl1		formin-like protein 1	ENSRNOG00000003207	287746	1.45383	1.11432	1.45383	1.46149	0.897688	0.0488059	0.0755394	12.4517	13.48	11.4233	195.967	138.176	134.197	13.39	13.57	13.48	10.65	11.06	12.56	1220	1458	1860	868	2174	1196	206.895	192.686	208.835	175.454	151.925	134.309	123.49	127.063	141.806	133.002	183.333	94.5607	10	91025570	91052384	1	q32.1	CACCCAAGTCTCCTCCCAAGGCCAGGCGACAACAGATGGACCTCATCTCT
Isl2		insulin gene enhancer protein ISL-2	ENSRNOG00000015336	57233	1.45289	1.39668	1.45289	1.3385	0.0601158	0.00867951	0.0502423	68.5633	82.2933	54.8333	4108.18	2827.33	3060.16	89.16	92.08	65.64	54.81	57.41	52.28	2847	3469	3176	1566	3958	1745	4313.93	3421.28	4493.96	4203.54	3322	2805.18	3205.96	2907.51	3143.05	2764	3006.79	2395.47	8	58696062	58700544	1	q24	GAGACTCACCCATGCTCAGGCCATTCCAGCTCTGAAAAATCTCCGGCCCT
Runx1		Runt-related transcription factor 1	ENSRNOG00000001704	50662	1.45044	0.975378	1.45044	1.24255	1	0.00311576	0.0744766	30.6917	31.2433	30.14	1376.93	953.634	1106.99	30.92	30.67	32.14	26.75	30.45	33.22	1549	1813	2440	1199	3294	1740	1397.21	1477.18	1364.14	1269.18	1071.58	1079.26	1127.09	1150.04	1137.61	919.42	895.58	861.925	11	36371333	36460969	-1	q11	CGCCAGGAGAGCCCTTGGAGGCCAACAGGAGGGAAACTGTGAATGCTTCT
Spint2		serine protease inhibitor, Kunitz type 2 isoform b precursor	ENSRNOG00000020636	292770	1.44984	1.44984	1.32137	1.17676	0.19106	0.00592713	0.106551	5.86167	7.09667	4.62667	647.445	491.414	550.247	9.15	6.99	5.15	5.08	4.37	4.43	306	276	261	152	316	155	644.334	673.867	641.912	629.669	533.17	537.635	571.863	558.319	439.383	467.733	532.42	526.12	1	88380000	88402455	-1	q21	TCAGAGAGCCTGGGGGACACCATGACAGAGCAACGCTTGTGCCTGAGATC
Mina		myc-induced nuclear antigen	ENSRNOG00000033295	266670	1.44914	1.44914	1.37054	1.29825	0.296594	0.0106707	0.0465968	2.585	2.98	2.19	425.242	309.109	326.571	3.1	3.02	2.82	1.97	2.54	2.06	141	162	194	80	249	98	419	474.31	447.828	359.831	293.611	351.613	323.426	337.634	287.289	333.791	303.94	311.417	16	37148395	37149789	1	p11	GGGTGGAGCTGTGGTTGGTTACAGAGAAGAGGCAGGAGAAAGAAGCTGGT
Stk4		serine/threonine-protein kinase 4	ENSRNOG00000013529	311622	1.44845	1.44845			0.0488482			7.29333	8.53	6.05667				8.17	8.69	8.73	5.36	6.27	6.54	1068	1341	1730	627	1771	894													3	166652145	166731210	1	q42
Comt		Catechol O-methyltransferase	ENSRNOG00000001889	24267	1.4478	1.33323	1.4478	1.32638	0.157536	0.00127802	0.0148091	67.7583	79.0267	56.49	734.152	506.576	554.603	72.15	88.16	76.77	57.17	56.57	55.73	2962	4270	4776	2100	5014	2392	699.667	746.73	786.541	703.669	500.468	529.181	571.641	617.124	519.34	510.054	501.14	495.769	11	89824622	89829518	1	q23	CACCAGTTAGGCCCAGCAGGAAGTCAGCAAACTGTAAATGTCCAGACGCC
Steap3		Metalloreductase STEAP3	ENSRNOG00000049471	170824	1.44714	1.44714	0.916489	0.941584	0.0288396	0.702229	0.836735	34.41	41.6933	27.1267	73.5472	78.2161	76.0873	44.75	41.58	38.75	28.35	26.12	26.91	2981	3268	3912	1690	3757	1874	69.877	93.6618	82.6871	47.9628	74.3454	76.4675	67.5621	85.9741	71.1881	73.0903	90.1755	78.4105	13	41363990	41380914	-1	q11	GTGGACTCTTGTCGGGGCAGTTCAGGGGGGAGGGAAGCATTAGAGATTGC
Cyb561d1		cytochrome b-561 domain containing 1	ENSRNOG00000028839	362017	1.44677	1.21875	1.44677	1.20627	0.86736	0.0496434	0.381098	0.943333	1.04667	0.84	120.907	81.7598	98.0399	1.33	1.04	0.77	0.85	0.9	0.77	146	135	128	84	214	89	93.8165	120.605	167.773	101.434	91.4852	94.3018	92.8885	113.484	77.3205	93.7649	73.6882	82.2658	2	230456544	230460353	-1	q41	GGCTACAGTAACGGTGCTCTTGGGCATGTACTCAGTGTGGTTCCAGGCTC
LOC100359829					1.44506		1.44506	1.18766		0.00725793	0.210645				383.448	267.45	323.632													370.372	396.737	392.073	374.609	353.2	337.298	289.256	314.773	276.303	256.707	315.907	220.883						TCCACGCTACACCAGTCCATTATCAGCTCCCCAGAGATGCTTCGGAGGGC
Jup		Junction plakoglobin	ENSRNOG00000015380	81679	1.44265	1.43727	1.44265	1.34233	0.0266997	0.00108443	0.00945507	70.9833	85.32	56.6467	2191.57	1519.9	1630.61	91.92	85.66	78.38	56.22	56.01	57.71	7888	8673	10193	4317	10378	5177	2377.68	2223.96	2082.87	2081.79	1677.7	1596.54	1657.3	1590.9	1623.66	1609.53	1424.37	1422.05	10	88073766	88100379	-1	q31	GTAGCGGGAGAGAGTGGAGACTTTTTAAGTGCCCCTGCTAGGACCTGCCC
Negr1		neuronal growth regulator 1 precursor	ENSRNOG00000021410	59318	1.44172	1.15233	1.44172	1.265	0.829213	0.00375581	0.0578522	12.5767	13.43	11.7233	473.295	327.208	373.095	13.09	13.05	14.15	10.57	14.28	10.32	591	695	968	427	1392	487	404.953	519.34	462.368	506.518	381.311	335.173	385.046	390.851	337.224	321.998	347.4	302.211	2	281883336	282071757	1	q45	CAACTTTTCAAGAGCATTCAGTCGTGGTCTGCTAGGCTTCCGGCTGTAGT
Arhgap22		rho GTPase-activating protein 22	ENSRNOG00000024728	306279	1.44111	1.38451	1.44111	1.32766	0.111106	0.0058988	0.0388728	12.025	14.4067	9.64333	299.244	207.016	225.252	17.94	12.93	12.35	10.18	9.26	9.49	935	795	976	475	1042	517	270.748	308.324	275.217	342.689	221.448	231.516	196.447	251.597	187.901	210.589	213.309	216.265	16	11523404	11572152	1	p15	CAGAGCCCCAGAGTGAAAGGAGCGGAAGCGCATGTCCACCTATGTCCACT
Stx2		Syntaxin-2	ENSRNOG00000000936	25130	1.43964	1.40641	1.43964	1.22343	0.0908364	0.0151774	0.195729	40.4883	47.5267	33.45	455.365	315.915	369.531	51.06	45.38	46.14	33.56	34.17	32.62	1153	1209	1579	678	1666	770	440.141	369.585	514.088	497.647	354.902	360.881	365.197	397.143	332.37	296.923	366.518	267.849	12	33261860	33285512	1	q14	GGCTTGACGGTTGGCAAATGATTGCGTAGATGGCGCTGGGTGCTTGCCTC
Gpx3		glutathione peroxidase 3		64317	1.43952	1.32029	1.43952	1.23894	0.457441	0.0183455	0.186156	5.56667	6.45333	4.68	449.896	313.898	364.298	6.91	6.62	5.83	4.95	4.9	4.19	254	287	325	163	389	161	389.143	462.599	459.879	487.964	348.292	315.985	359.174	433.74	289.167	268.593	324.041	373.791						CCAATGGTCCTGCTCAAACCTGAACATCATTCTTGGGGCCAGCATCTCCC
RGD1305587		uncharacterized protein LOC294499	ENSRNOG00000000551	294499	1.43919	1.43919	1.23227	1.17361	0.228519	0.0478866	0.171504	7.61	9.06	6.16	603.735	488.469	511.892	8.6	10.2	8.38	6.77	7.15	4.56	220	308	325	155	395	122	504.188	644.731	638.435	627.584	511.229	518.298	506.812	511.229	471.292	470.905	468.926	542.754	20	33529902	33531720	-1	q11	GTATTCTCCCAGAGCACAAGTCCTCCTCCAGGCCCAAACCCAGAGCTTAA
Mras		ras-related protein M-Ras precursor	ENSRNOG00000014060	25482	1.43874	1.22848	1.43874	1.28003	0.494	0.00587537	0.0626674	12.9267	14.39	11.4633	194.418	134.942	151.647	13.45	15.06	14.66	9.42	11.38	13.59	1206	1593	1992	756	2204	1274	193.192	220.883	193.565	170.034	165.818	144.147	137.876	158.748	146.757	141.749	120.502	130.761	8	107054728	107082507	-1	q31	AATCCCAAAGCCCCTCAGACCCACCACACTAAGTCCAGAGCCACAGAGGG
Kntc1		kinetochore-associated protein 1	ENSRNOG00000033658	304477	1.4374	1.15251	1.4374	1.2498	0.861652	0.00815676	0.111633	2.20333	2.33333	2.07333	252.005	174.652	201.003	2.37	2.34	2.29	1.83	2.18	2.21	382	444	558	263	758	371	262.004	293.611	219.191	233.215	195.851	177.873	219.698	210.589	164.433	171.856	166.311	196.009	12	40072618	40146547	-1	q16	GTGCCAGCAGACACAGCTCCCTCTGAGATCCTGAAGACATTCCTTGGATC
Serpinb1b		serine (or cysteine) peptidase inhibitor, clade B, member 1b	ENSRNOG00000034229	306891	1.43706		1.43706	1.27549		0.00594124	0.0662096				933.459	647.465	730.102													987.48	799.652	1047.59	899.111	782.655	683.98	668.366	785.409	662.533	585.384	647.666	694.275	17	34442903	34450396	-1	p12	GCTGCTGCCACAGCAGGTCTTGTTGAATACTGCCTGGTGTCAATAGAAGC
Calcb		calcitonin gene-related peptide 2 precursor	ENSRNOG00000011074	171519	1.43611	1.43611	1.42019	1.21215	0.0290406	0.00095971	0.0465968	244.808	293.74	195.877	6991.6	4917.54	5769.77	288.64	308.57	284.01	198.58	207.93	181.12	5462	6889	8144	3362	8495	3583	6965.01	6528.55	7496.83	6976.01	5694.01	6044.72	6053.19	5287.16	4906.11	5018.11	4836.39	4909.54	1	191246065	191249721	1	q35	CGCAGGGACCTTCGGGTCTGAGGAACTAACGCTCCAGGAAGAAGGTTACA
Sh3gl3		Endophilin-A3	ENSRNOG00000019776	81921	1.43268	1.32337	1.43268	1.26604	0.356603	0.00610994	0.0733474	9.455	10.6033	8.30667	583.585	406.379	462.761	11.57	10.09	10.15	8.17	8.19	8.56	416	428	553	263	636	322	541.789	542.274	642.684	607.592	528.701	440.644	492.557	389.143	412.689	404.481	389.232	419.113	1	145001325	145131589	1	q31	GCATCCCAAGTCCCTAGGCGAGACTACATGCCAAAGCCTGTGAACACGAG
Thy1		Thy-1 membrane glycoprotein	ENSRNOG00000006604	24832	1.43252	1.14946	1.43252	1.52153	0.748537	0.0307487	0.0296188	1010.7	1118.87	902.537	9290.17	6440.81	6043.5	1169.77	1191.93	994.91	965.1	903.76	838.75	38818	46665	50030	28654	64751	29097	9490.57	6908.03	10295.3	10466.8	5617.28	5777.74	5930.82	6848.18	5992.13	5523.54	7369.94	6877.63	8	46998623	47003437	1	q22	CCGAGCACACTTACCGCTCCCGCGTCAACCTTTTCAGTGACCGCTTTATC
Acvr2b		Activin receptor type-2B	ENSRNOG00000014477	25366	1.43239	1.43239	1.38188	1.25353	0.372727	0.00712274	0.0656277	1.54333	1.85	1.23667	633.293	460.507	505.419	1.38	2.08	2.09	1.15	1.02	1.54	62	110	142	46	99	72	636.13	650.78	655.202	591.059	528.366	469.435	529.181	494.694	521.132	448.496	482.757	389.644	8	127293865	127325514	1	q32	TGTGGACCTGCTCCCTAAAGAGTCCAGCATCTAAGCCCAGGACACTAGCG
Kcnd3		Potassium voltage-gated channel subfamily D member 3	ENSRNOG00000014686	65195	1.43134	1.43134	1.37228	1.34245	0.0283172	0.0209853	0.0509398	43.4267	50.1167	36.7367	1547.56	1124.39	1157.55	41.34	50.14	58.87	30.35	39.39	40.47	7056	10096	15226	4635	14517	7222	1538.66	1456.53	1790.08	1404.98	1057.16	1047.91	1096.79	1428.32	1082.33	1055.15	1153.08	1206.99	2	227345046	227557341	1	q41	CAGCTAGTAAGGCAACAACCAGGATACCACGTTCTTCTGGAGACCAAGAG
LOC501396					1.42889		1.42889	1.17095		0.0443113	0.441353				425.234	300.573	367.022													481.133	407.774	391.368	420.661	350.018	324.274	318.449	475.347	262.318	275.054	276.423	388.497						ACCACCAGTAACTGCTTTTCTACTATGTCTCCAAGGCAAGCCACAGGCTA
Cmtm2a		CKLF-like MARVEL transmembrane domain-containing protein 2A	ENSRNOG00000025420	307616	1.42737	1.02467	1.42737	1.49345	1	0.0380477	0.0418196	0.466667	0.48	0.453333	83.7002	59.1941	56.5655	0.34	0.32	0.78	0.47	0.33	0.56	8	9	28	10	17	14	89.4896	75.1341	82.9504	87.2268	58.6871	45.908	69.2522	52.4145	67.5427	58.8932	45.3035	65.0371	19	878307	885427	1	p14	GTCCATGATGTACTTGGGGAAGGCTCTCAGGGATTCAGGATACCCACAGA
Nipsnap3b		protein NipSnap homolog 3A	ENSRNOG00000010332	313211	1.42655	1.25122	1.42655	1.06158	0.399006	0.0824313	0.840219	51.86	57.2133	46.5067	165.54	119.306	156.627	51.15	60.17	60.32	48.21	46.47	44.84	1423	1975	2543	1200	2791	1304	179.032	146.819	161.26	175.05	146.699	136.633	154.427	188.752	108.723	118.522	83.533	166.445	5	73997164	74012019	1	q24	TACTTCATTGTTCTTCTGTGGTTTTATGATTAAGTCTTGTCCTCAAAATA
Casc5		cancer susceptibility candidate 5	ENSRNOG00000037304	311327	1.42497	0.781665	1.42497	1.37618	0.31798	0.0329327	0.0811177	0.616667	0.536667	0.696667	69.1235	48.5667	49.899	0.43	0.59	0.59	0.77	0.63	0.69	87	140	182	140	275	145	68.6663	81.6051	55.2713	70.9512	54.3257	46.1017	53.1012	46.0673	41.0194	55.9645	41.9814	55.3014	3	117392643	117453522	1	q35	CTCAGCCAGTCTGTAGTCAAGATCCGGGCATTGGCTCTGTTGCAGCCAAA
Syt7		synaptotagmin-7	ENSRNOG00000026432	59267	1.42497	1.42497	1.30195	1.21069	0.0410102	0.0854196	0.270474	53.6983	64.42	42.9767	90.2792	68.8302	73.9612	62.82	62.6	67.84	39.48	45.31	44.14	2253	2649	3687	1267	3509	1655	73.3689	92.9431	83.0017	111.803	63.0275	77.2487	76.8489	78.7198	68.6585	76.8617	58.6777	71.1229	1	233382666	233440845	1	q43	GCGAGGTGAAGCACTGGAAAGACATGATCGCTCGTCCCCGGCAGCCTGTG
Scg3		secretogranin-3 precursor	ENSRNOG00000010784	116635	1.42479	1.39293	1.42479	1.38781	0.0547933	0.000321425	0.0012654	322.635	370.323	274.947	16918.4	11880.6	12196.2	347.09	350.61	413.27	280.05	282.86	261.93	18547	22104	33464	13389	32634	14632	16862.9	16970.6	17212.5	16627.6	12269.3	12142	11630.9	12742.6	11699.5	12220.9	12309.1	11292.9	8	82183497	82242336	-1	q24	GCAGCCTGTGAAAACGGCAGGCAACCTGAGCCTTCCAACTGTTCCAGCAA
Samd12		sterile alpha motif domain-containing protein 12	ENSRNOG00000043390	362910	1.42418	1.23143	1.42418	1.24087	0.593427	0.0150325	0.15369	19.345	21.0967	17.5933	144.699	100.96	115.516	19.78	20.85	22.66	18.64	16.77	17.37	402	500	698	339	736	369	117.355	169.715	157.94	133.787	108.896	120.65	118.522	113.995	101.968	114.415	97.8048	89.6524	7	93636142	93930039	-1	q32	GAGTGTGACCTGTTCCCCAGAGAAATACTGACTCATGGCCCTGCCAGAAG
Tmem45b		Transmembrane protein 45B	ENSRNOG00000008515	315524	1.42322	1.42322	1.30856	1.28042	0.0420353	0.0560682	0.117501	27.02	31.08	22.96	2362.29	1799.1	1844.19	27.79	31.51	33.94	20.42	27.08	21.38	2404	3215	4449	1580	5057	1933	2615	1928.62	2503.05	2402.48	2081.79	1554.84	1764.25	1975.88	1937.2	1565.6	1857.53	1836.06	8	32588674	32633861	-1	q13	AGCGGCTCGGATGAGGAGTGACCTCAGGCTTGGAGCTGTGGAGACCTCAC
Ppp1r1a		Protein phosphatase 1 regulatory subunit 1A	ENSRNOG00000036827	58977	1.42241	1.26999	1.42241	1.20831	0.335745	0.00916492	0.170109	37.1033	42.4367	31.77	218.178	154.053	180.668	41.37	47.82	38.12	32.86	34.25	28.2	1600	2182	2234	1137	2860	1140	215.792	241.268	214.87	200.78	181.082	196.121	185.635	159.832	176.17	127.986	152.972	159.086	7	142925731	142933381	-1	q36	AGCTAAGAAGAGCATAGCCTGGGCAGTGAAGGACTGTGTGCCGTAGCGCC
Coro1a		Coronin-1A	ENSRNOG00000019430	155151	1.42229	1.42229	1.41555	1.18386	0.0520425	0.00420574	0.152012	39.95	48.1467	31.7533	3168.84	2241.79	2673.85	52.96	54.08	37.4	33.54	33.31	28.41	2109	2541	2257	1195	2864	1183	3481.67	3022.83	3248.73	2922.11	2676.48	2615	2884.45	2519.47	2265.11	1944.72	2474.37	2282.97	1	205102883	205107856	-1	q37	GTCACGGCTGGAGGAGGATGTGAGGAATCTCAACGCCATAGTGCAAAAGC
Nudt16		U8 snoRNA-decapping enzyme	ENSRNOG00000012962	363129	1.42108	1.32585	1.42108	1.31171	0.242541	0.00582417	0.0388728	18.39	21.63	15.15	422.199	298.191	321.816	28.18	19.57	17.14	16.14	15.04	14.27	880	721	811	451	1014	466	443.428	386.339	411.365	447.664	298.08	348.054	327.274	313.855	285.247	308.721	341.765	257.031	8	113059261	113061297	-1	q32	TCTAAGTAGAGTCGGCCCAGCATGGACCCCTGGAACCCAAGTTGAAGGCC
Scn10a		Sodium channel protein type 10 subunit alpha	ENSRNOG00000032473	29571	1.41482	1.20967	1.41482	1.34498	0.490991	0.00537645	0.0246956	178.743	202.303	155.183	25515.7	18077.3	18933.7	182.47	219.43	205.01	133.64	159.96	171.95	29622	42027	50432	19410	56065	29181	26024.7	28322.3	24122.9	23592.7	19341.2	18116.8	18478	19798.8	19654.4	16306.9	20082.1	16265.8	8	127503062	127619947	-1	q32	CTGCTGGTGTCGGGCAGTCTTAGAGAAGTCACGTAGGGGTTGGTACTGAG
Tmem151b		transmembrane protein 151B	ENSRNOG00000019958	301253	1.41423	1.41423			0.0452303			31.1033	37.9233	24.2833				40.94	40.22	32.61	23.28	26.25	23.32	1614	1871	1948	821	2234	961													9	16732153	16734756	1	q12
Rasal3		RAS protein activator like-3	ENSRNOG00000006167	314596	1.41315	1.36036	1.41315	1.20654	0.181812	0.0135728	0.194169	6.055	7.18333	4.92667	1136.38	802.828	940.611	7.7	7.56	6.29	4.55	5.7	4.53	762	883	943	403	1219	469	1280.02	1121.53	1183.81	960.163	888.492	895.82	1093.22	884.908	864.151	742.975	880.002	724.183	7	14557751	14573109	-1	q11	AGGGGACAGAGTGGGAGGTGTCAATCACTCTGGTAACTGTGAGGTTGCCC
Fam189a2		RGD1307524 protein	ENSRNOG00000015011	309415	1.41303		1.41303	1.19772		0.0088274	0.177584				514.972	363.864	428.847													494.532	604.58	464.492	496.286	446.175	379.116	453.67	436.428	341.363	413.605	365.197	335.29	1	249102133	249155546	-1	q51	GGCAGGAGACATGATGGTTAACACCAAGCGACTCCAGTCCTCCAGCCTCC
Crmp1		Dihydropyrimidinase-related protein 1	ENSRNOG00000004781	25415	1.412	1.10701	1.412	1.26937	0.906663	0.00206444	0.0295947	31.9	34.4333	29.3667	4083.55	2901.64	3216.93	35.85	35.44	32.01	28.17	27.99	31.94	2545	2968	3443	1789	4289	2370	4242.97	4104.4	3950.33	4036.49	3330.03	3101.27	3200.94	3235.47	3065.51	2523	3156.85	2861.2	14	78240967	78282969	-1	q21	GCCTGAGTCTCTGTCCCTCTGAGGAGGTCAGCAAGGCAGTCAGATTTTTA
Tmem74		Protein Tmem74	ENSRNOG00000005114	500864	1.41197		1.41197	1.46266		0.00474904	0.00589765				516.779	365.911	353.367													539.058	561.02	502.948	464.09	399.226	342.827	332.047	339.368	384.394	396.737	342.557	339.956	7	82695682	82696599	-1	q31	CCCAACACTGTGGCAGCCCGGGAGATGGAACGCCTAGAAAAAGAGAGTGC
Tmem106a		Transmembrane protein 106A	ENSRNOG00000023628	287722	1.4117	1.29509	1.4117	1.36288	0.272264	0.0129398	0.0388728	22.9133	25.8967	19.93	784.379	556.954	574.29	26.28	25.69	25.72	20.68	21.38	17.73	1560	1799	2313	1098	2740	1100	676.072	777.448	813.213	870.783	614.818	579.551	587.047	515.744	657.874	490.476	569.414	510.054	10	89282482	89291487	1	q32.1	CTTGACATTGTCTTGGGACTGAGCATGTTGGTTACCCAGCTCCACCCGGG
Rit2		GTP-binding protein Rit2	ENSRNOG00000017568	291713	1.41112	1.41112	1.36391	1.22237	0.0515847	0.00194561	0.0376667	47.2383	53.9267	40.55	3206.47	2348.82	2624.78	52.75	57.01	52.02	41.16	40.43	40.06	2508	3198	3748	1751	4150	1991	3111.33	3198.5	3437.72	3078.33	2567.71	2801.27	2418.14	2711.99	2333.49	2340.86	2335.84	2385.09	18	23424107	23780916	-1	p12	ACTGGGATGATAAAAGGCTTAGGGGATCTGCTTTCGCCTGATAACCCTGG
Ifi27		interferon alpha-inducible protein 27	ENSRNOG00000009263	170512	1.41064	1.41064	1.21995	1.11231	0.0420719	0.0419695	0.327588	471.767	563.293	380.24	11862.5	9741.71	10678.7	641.39	605.4	443.09	390.96	380.65	369.11	12764	14214	13362	6961	16355	7679	11353.5	12595.8	11630.9	11869.7	11630.9	9878.87	11007.9	10197.3	10956.9	9571.28	9177.9	9260.71	6	136548421	136554959	1	q32	CCAAGGTGGCTGACATGGCAAGAGAGGAGGCAGACATGGGAACAGAGGTG
Snx15		Sorting nexin-15	ENSRNOG00000021007	293691	1.4104	1.4104	1.21714	1.09716	0.168297	0.0298613	0.353372	9.31333	11.1867	7.44	347.535	285.917	317.081	13.73	10.46	9.37	8.02	7.51	6.79	526	473	544	275	621	272	353.2	346.741	358.152	332.047	289.256	325.291	332.771	321.007	288.737	258.067	298.885	297.98	1	228421392	228430527	-1	q43	GTGGCATCTGGGCCACTTATCTGTCAGTTCACACATCTAGAGCCAGGGTC
Csmd1		CUB and sushi domain-containing protein 1 precursor	ENSRNOG00000030719	364634	1.40882	0.985381	1.40882	1.17384	1	0.00347104	0.154742	23.695	23.48	23.91	184.981	130.652	156.809	21.16	24.22	25.06	21.06	24.92	25.75	6852	9253	12299	6103	17420	8716	163.414	169.421	197.053	210.038	154.387	155.712	152.381	164.756	137.193	127.127	129.514	128.775	16	78123917	78434380	1	q12.5	TATCACTGGGGAGCGCAACCGGATCCAGCTATCCTTCCACACCTTTGCCC
Unc13c		protein unc-13 homolog C	ENSRNOG00000007694	286931	1.40874	1.38458	1.40874	1.23422	0.079547	0.0411812	0.255968	10.745	12.2467	9.24333	159.202	111.219	126.537	10.77	12.46	13.51	7.65	10.11	9.97	1949	2660	3705	1239	3948	1886	192.262	187.413	136.434	120.699	133.899	126.799	122.432	123.018	124.522	107.391	97.9832	114.982	8	72463339	72889842	1	q24	GGGAGCTACGGGGCATGGTACCCTCTCCTGAAAAATCTCTCTATGGATGA
Homer2		Homer protein homolog 2	ENSRNOG00000019297	29547	1.40677	1.14784	1.40677	1.34503	0.851254	0.002522	0.0138374	10.8533	11.86	9.84667	343.448	244.248	255.861	12.3	11.3	11.98	10.25	9.86	9.43	574	622	847	428	993	460	347.112	364.718	326.455	335.506	276.52	270.851	247.742	228.333	224.14	244.323	253.341	255.189	1	144387111	144478036	-1	q31	TGGGTTGGAGCGCATTCATAGTTACCCTCAGCTGCATGTGGCCTTTGGAC
Arhgef2		Rho guanine nucleotide exchange factor 2	ENSRNOG00000020027	310635	1.40583	1.3692	1.40583	1.27999	0.120218	0.000471619	0.00942443	12.4567	14.6533	10.26	1621.98	1154.71	1267.1	14.66	13.22	16.08	10.18	10.8	9.8	1531	1628	2545	951	2435	1070	1613.61	1576.48	1640.53	1657.3	1264.92	1240.14	1293.67	1269.68	1099.95	1136.74	1241.38	1140.77	2	207396432	207423791	1	q34	AAAGACCTGACACGCATGAGGTGCTGTCTCAGTGCCCGTTCTGAGGACTG
Prkca		Protein kinase C, alpha	ENSRNOG00000003491	24680	1.40451	1.3406	1.40451	1.32177	0.123206	0.00212431	0.0153672	84.0883	94.71	73.4667	370.679	264.738	280.574	79.11	96.65	108.37	64.93	78.91	76.56	7192	10366	14928	5281	15487	7276	384.022	362.37	369.319	367.004	298.26	270.176	278.806	275.054	261.006	232.806	291.354	273.786						CTGCTGGGGCCTCTATTACCCGCTACCCCACACACTGGCACTCTATCAGA
Lipe		hormone-sensitive lipase	ENSRNOG00000020546	25330	1.40433	1.40433	1.35122	1.11165	0.0968922	0.0184634	0.453915	8.25	9.89	6.61	463.951	344.699	417.001	10.17	10.93	8.57	6.78	6.59	6.46	942	1194	1203	562	1318	625	442.056	522.613	446.985	444.147	415.473	392.579	402.717	457.234	359.671	365.884	372.785	280.456	1	83511519	83530200	-1	q21	CGGCACTAAAAGACCTCTTGCACCCTTCTGCGCGGGCTTCCGTGATGAGT
Pik3ip1		phosphoinositide-3-kinase-interacting protein 1 precursor	ENSRNOG00000018859	305472	1.40384	1.40384	1.31683	1.14486	0.0651228	0.00598303	0.172122	33.4	39.6033	27.1967	1723.57	1310.4	1504.75	41.82	40.87	36.12	27.81	26.78	27	2326	2682	3044	1384	3216	1570	1835.27	1687.8	1620.13	1751.09	1581.42	1517.75	1473.15	1446.68	1463.81	1264.92	1271.83	1241.02	14	84248813	84260745	1	q21	AGGGTTTTCCAGAGAGGGAAAAGCAGCTTCTGAGTGTCCTGCCGAGAGCG
Coro2a		coronin-2A	ENSRNOG00000008901	313235	1.40249	1.32847	1.40249	1.42069	0.171858	0.00279075	0.00524382	42.7083	49.59	35.8267	363.562	259.675	255.869	46.99	54.76	47.02	34.2	37.56	35.72	2391	3287	3625	1557	4126	1900	347.4	383.745	343.9	379.205	249.259	250.179	276.834	247.205	234.441	290.666	258.747	254.846	5	66684828	66714854	-1	q22	TGTGGAGAGGTCCAGAACCAAACCGCAGGTCCCCGAGAACAACCACTATT
Ctdspl		CTD small phosphatase-like protein	ENSRNOG00000046257	301056	1.40223	1.32901	1.40223	1.37438	0.421806	0.00475568	0.0154272	2.35167	2.66667	2.03667	174.23	124.379	126.684	2.85	2.37	2.78	1.9	2.07	2.14	294	288	435	175	460	231	170.155	173.014	160.613	193.136	136.717	119.167	130.154	120.699	130.717	134.797	108.896	123.104	8	126933361	126939913	1	q32	ACACGGAGCTGTTGGACCTCATCCCGTTCTTCGAGGGCCTAAGCAGGGAA
Rabif		RAB interacting factor	ENSRNOG00000045814	304807	1.39955	1.39955	1.2627	1.18768	0.929369	0.0313583	0.146466	0.396667	0.466667	0.326667	513.431	407.119	434.352	0.27	0.81	0.32	0.25	0.43	0.3	12	43	22	10	42	14	523.871	526.876	511.975	491.001	463.186	436.267	364.432	473.522	431.171	371.597	422.856	402.853						TGCCTTCATGTGTGTGGCACCCATACAAACAAGTGAGCACACTCGCGTAC
Bdnf		Brain-derived neurotrophic factor	ENSRNOG00000047466	24225	1.39917	1.39917	1.34145	1.25534	0.0824789	0.00570106	0.0383633	8.33	9.63333	7.02667	368.831	274.561	293.137	8.79	9.47	10.64	6.44	6.9	7.74	1336	1697	2449	875	2263	1230	377.929	359.447	406.946	331.004	277.965	299.375	302.211	292.994	272.096	275.788	295.662	254.697	3	107390648	107421863	1	q35	CCCTCCGCAACTGTGTGGTCAGTGGCTGGCTCTCATACCCACTAAGATAC
Celf5		CUG-BP- and ETR-3-like factor 5	ENSRNOG00000004695	314647	1.3989	1.27647	1.3989	1.22579	0.636765	0.0376436	0.252977	1.38833	1.58	1.19667	302.346	216.215	246.621	1.27	1.84	1.63	0.99	1.21	1.39	139	238	270	97	286	159	364.057	302.498	267.485	275.344	297.629	217.779	228.271	242.804	210.092	224.651	252.146	177.969	7	11262657	11287130	1	q11	GTGGCCCCAGACCCTACGTGATTTGTACAACGGGCTTAGTTTCTGCTACG
Pcsk2		Neuroendocrine convertase 2	ENSRNOG00000005438	25121	1.39836	1.23903	1.39836	1.39362	0.403185	0.0077308	0.0181659	57.6083	64.78	50.4367	481.989	344.533	344.514	66.58	68	59.76	52.05	51.11	48.15	4062	4894	5524	2841	6732	3071	421.477	460.935	502.789	542.754	335.906	339.368	337.9	364.882	307.447	320.813	375.967	373.905	3	144059121	144362761	1	q41	CACCCAGAGTGCCCCATACATCGATCAGGTGGTGAGGGATTACCAATCGA
Cacnb1		voltage-dependent L-type calcium channel subunit beta-1	ENSRNOG00000004518	50688	1.39571	1.39571	1.39554	1.3903	0.0790458	0.00634205	0.0154185	14.485	17.31	11.66	324.313	231.976	232.9	19.43	16.17	16.33	11.81	11.64	11.53	1583	1554	2016	861	2047	982	280.929	357.644	327.956	330.724	252.039	238.853	210.092	230.618	253.126	236.473	213.933	224.371	10	85742631	85763137	-1	q31	CTCCCCAGCATCACAGCTGGTCCAGAGAGAGCCGATTGTGCCAACGAGGA
Pik3cd		phosphatidylinositol-4,5-bisphosphate 3-kinase catalytic subunit delta isoform	ENSRNOG00000016846	366508	1.39476	1.38529	1.39476	1.35303	0.0787688	0.00945365	0.03002	19.7583	23.48	16.0367	129.921	93.7439	95.8901	24.32	24.46	21.66	15.84	16.32	15.95	2905	3446	3920	1693	4208	1991	121.985	132.007	140.808	124.885	93.0829	96.0224	96.7735	97.6815	101.625	100.466	74.4595	98.4255	5	170248202	170274177	-1	q36	CCAGTATCTCAAGGACTCTCTGGCACTAGGGAAGACGGAGGAAGAAGCAC
Trpa1		transient receptor potential cation channel subfamily A member 1	ENSRNOG00000007354	312896	1.39439	1.39439	1.33065	1.07649	0.0586726	0.0348025	0.662695	37.5767	42.88	32.2733	701.183	524.249	646.578	39.14	45.92	43.58	29.66	37.09	30.07	3287	4550	5546	2229	6726	2640	595.833	633.732	837.865	737.304	689.961	616.275	606.481	673.595	496.075	464.94	572.879	563.102	5	3764788	3818026	1	q11	AGAGGTCCACCATCGTGTATCCGAATAGACCCAGGCACGGCAGGATGCTG
Pqlc3		PQ-loop repeat-containing protein 3 precursor	ENSRNOG00000005126	298906	1.39312	1.30271	1.39312	1.23238	0.213494	0.00296909	0.0562831	71.6683	79.7367	63.6	4123.41	2966.57	3342.31	72.83	81.84	84.54	61.92	67.66	61.22	3463	4591	6091	2634	6946	3043	4371.41	3826.52	4044.66	4251.04	3358.44	3331.53	3244.42	3434.85	2611.09	2916.82	3302.79	3035.57	6	52010004	52021578	-1	q16	GTGCACAGGTGTATACTAAGCAGTTCTCCAACACAGTGTGCCTTAGGGAG
Actl6b		Actin-like protein 6B	ENSRNOG00000001408	288563	1.39253	1.2882	1.39253	1.23035	0.326491	0.00417899	0.0679898	19.8817	23.0533	16.71	1118.62	805.347	908.294	23.4	25.67	20.09	18.03	16.12	15.98	908	1175	1181	626	1350	648	1052.34	1161.96	1063.52	1196.65	933.117	888.884	869.197	941.979	912.486	719.992	829.566	759.344	12	24211506	24227904	-1	q12	ATCCACAGCGTTGTAGGGAACAGCCAGAGGGGCGGTCTACCAGCCAGAAA
Zfp667		zinc finger protein 667		308326	1.39215	1.39215	1.38659	1.10774	0.138686	0.0386686	0.598034	3.04667	3.47667	2.61667	130.636	94.9403	119.032	3.41	3.23	3.79	2.48	2.67	2.7	289	323	487	188	488	239	141.552	131.794	125.443	123.756	142.942	124.797	112.797	95.5901	91.6659	77.823	96.7216	113.551						CACAGGCAGGCCATCTGCAAACCAAGGAAAAACCCTCACCAGAACCTGAC
A3galt2		Alpha-1,3-galactosyltransferase 2	ENSRNOG00000005935	171553	1.39211	1.39211	1.37307	1.25924	0.0585913	0.00692885	0.0562831	142.927	169.787	116.067	4661.82	3412.95	3704.14	196.69	176.33	136.34	117.33	118.56	112.31	9396	9938	9870	5015	12228	5609	4446.14	4848.91	4676.11	4676.11	3693.08	3460.02	3930.51	3732.95	3930.51	3215.44	3548.62	2957.23	5	150671102	150683390	1	q36	TTGGCAAGGCCATTCAAGGGAAGCCTCTTGTGGGACCCTTCAGCTCGGTC
Rgs11		Regulator of G-protein signaling 11	ENSRNOG00000020459	54291	1.38896	1.10683	1.38896	1.32798	0.956253	0.0132124	0.0460528	6.65	7.18667	6.11333	78.9726	56.6261	59.2911	8.24	6.77	6.55	5.13	7.55	5.66	442	428	532	246	874	317	79.9654	79.8371	65.9904	90.0975	60.3313	65.6923	52.6431	58.4977	61.1602	59.0847	53.8255	52.4338	10	15383438	15391694	1	q12	AGGAAGCCCTGCACCTGGGCACACTCCTGACACAGCACGGCTACATCTAC
Dnajc11		dnaJ homolog subfamily C member 11	ENSRNOG00000008802	362666	1.38876	1.14599	1.38876	1.37768	0.780033	0.0043732	0.0119421	44.805	48.9167	40.6933	611.077	438.973	443.165	52.49	48.6	45.66	43.16	41.11	37.81	2826	3087	3725	2079	4778	2128	576.449	553.97	637.347	676.544	460.575	483.025	419.113	409.949	439.797	412.909	460.935	442.251	5	172668492	172712646	1	q36	ACAGCAGCTCTCTGGAGGCGTTTGGAACACTCTGCCCTCACACATGGGAC
Tagln2		Transgelin-2	ENSRNOG00000008301	304983	1.38667	1.36371	1.38667	1.32065	0.0895171	0.0195295	0.0652929	291.562	341.72	241.403	9736.31	6994.28	7382.44	365.91	367.81	291.44	249.93	242.78	231.5	11849	14052	14301	7241	16974	7837	9765.23	8534.02	11385.3	9260.71	7025.49	8745.41	7439.22	6319.62	6697.75	6672.23	7708.65	6898.5	13	95407052	95413998	1	q24	CCAGACTGTGGATCTCTGGGAAGGAAAGAACATGGCTTGTGTGCAGCGGA
Prkcd		Protein kinase C delta type	ENSRNOG00000016346	170538	1.38512	1.35735	1.38512	1.23185	0.100622	0.00389199	0.0598926	81.7167	94.4767	68.9567	1860.32	1340.01	1508.59	88	101.5	93.93	67.9	74.38	64.59	5891	8017	9529	4067	10750	4520	1780.4	1873.76	1698.92	2088.21	1659.54	1509.31	1405.74	1459.75	1388.36	1274.65	1388.36	1308.68	16	6588979	6608725	-1	p16	GCCCTGGTTTGCATCCTCACTGCCCATGAAGAAGAGTGGGTGACTGGTGA
Mpp2		membrane protein, palmitoylated 2	ENSRNOG00000020850	85275	1.3846	1.35311	1.3846	1.25395	0.259928	0.0306009	0.166297	5.72833	6.77667	4.68	60.1585	43.1155	47.8273	7.75	7.12	5.46	4.43	4.05	5.56	424	460	453	217	479	318	69.727	48.5411	56.8461	65.5197	39.7488	46.5412	51.4688	53.5505	42.4681	39.2823	44.296	46.4155	10	89789505	89819927	-1	q32.1	GTCCCTTACGTGGTGTTCATCGAGGCTCCTGACTTTGAGACTCTGCGGGC
Sigmar1		Sigma non-opioid intracellular receptor 1	ENSRNOG00000014604	29336	1.38384	1.1918	1.38384	1.21935	0.581238	0.00377601	0.0698823	108.67	121.733	95.6067	870.203	626.496	710.894	136.55	130.55	98.1	98.1	101.87	86.85	5291	5968	5760	3401	8522	3518	821.072	948.75	764.051	946.937	706.112	724.49	679	733.974	613.333	658.1	600.817	633.732	5	62645891	62648669	-1	q22	GAAAGCTGGCTGATGCCTGGGGCCAGTTCCCAAAGAGAGGACCTGGGGAA
Tpm1		tropomyosin 1, alpha	ENSRNOG00000018184	24851	1.38369	0.939996	1.38369	1.36331	1	0.00278427	0.00871533	82.8	80.7267	84.8733	2011.6	1454.31	1474.36	77.65	76.08	88.45	85.82	82.65	86.15	5691	6578	9823	5627	13078	6600	1874.63	2192.26	1961.8	2017.72	1449.39	1503.28	1391.47	1553.28	1338.96	1469.74	1416.2	1592.35						CCTAGGGCCAGGCACAGACCGTGCTTTCTATTGTACAGAGGTGATCCTCC
LOC360919					1.38272		1.38272	1.36299		0.0446879	0.0858249				208.929	151.657	153.314													197.399	249.54	203.581	185.199	166.671	174.144	140.178	132.263	187.635	150.101	140.478	128.414						GAACACTCACGGCCTCCAGACAATTTAATGTGCAGCCACACCTCCCTGGG
Nedd4l		E3 ubiquitin-protein ligase NEDD4-like	ENSRNOG00000017610	291553	1.38054	1.14057	1.38054	1.30421	0.779172	0.00778356	0.0380426	68.43	71.8333	65.0267	1469.18	1067.13	1126.95	60.35	73.64	81.51	56.43	69.02	69.63	6233	8974	12757	5215	15391	7518	1492	1587.8	1351.4	1445.51	1189.33	1201.77	1026.54	1090.15	1241.38	1012.47	1040.38	974.301	18	59776172	59921504	1	q12.1	GGTCCGCGTGCACTTTTGCATTTGCCTAGCAGACTTTTGCAGAGCCCGTG
Celsr3		Cadherin EGF LAG seven-pass G-type receptor 3	ENSRNOG00000034005	83466	1.37924	1.2033	1.37924	1.30531	0.543404	0.0461182	0.136461	8.86	9.92	7.8	383.88	282.021	293.991	9.85	10.44	9.47	6.39	8.07	8.94	2922	3654	4254	1695	5167	2770	385.934	428.287	344.196	377.103	331.731	281.048	276.423	286.765	342.107	293.703	285.865	206.41	8	116964621	116991765	1	q32	AAGTCTTCTAACAGCTTGCCCCAAAGGTGGCTCAGGACTGGGGTTCTGTG
Prkar2b		cAMP-dependent protein kinase type II-beta regulatory subunit	ENSRNOG00000009079	24679	1.37876	1.35454	1.37876	1.18588	0.0999095	0.00674132	0.149876	84.17	94.37	73.97	4223.22	3069.11	3556.98	87.47	94.94	100.7	68.87	79.11	73.93	6923	8866	12078	4877	13519	6117	4506.55	4210.27	4391.11	3784.94	3766.53	3341.24	3623.84	3496.31	3060.38	2700.61	3491.12	3024.34	6	59936129	59968013	-1	q21	CGGAAACCAATGCCTGTGGAATAAAGAGCCCCAACCAAGGCTACAGAGGC
Atp1b3		Sodium/potassium-transporting ATPase subunit beta-3	ENSRNOG00000011501	25390	1.37825	1.37825	1.21866	1.16865	0.0678955	0.0202139	0.0878834	246.82	280.253	213.387	22924.1	18807	19626.9	284.73	265.63	290.4	205.24	229.13	205.79	12924	14225	19974	8335	22455	9765	24122.9	21798.9	23165.8	22608.9	20955.1	18840.5	18546.3	20165.7	18978.6	18478	19654.4	18116.8	8	103638324	103669634	-1	q31	GCTCCCAATCCCAAACATGCAGAGTGGGGGTCTCGTCGTCTTCTGTGTGT
Scara3		scavenger receptor class A member 3	ENSRNOG00000016177	364405	1.37744	1.34382	1.37744	1.15682	0.222675	0.00214884	0.134222	6.85333	8.06333	5.64333	482.205	350.004	416.511	8.92	7.93	7.34	5.83	6.18	4.92	749	786	934	438	1121	432	464.492	453.047	489.691	521.59	439.957	417.665	411.564	396.856	328.406	367.975	336.88	366.756	15	48953960	48986864	1	p12	CCTCTTCCTCTTGGTTGACCTGACACAGATGCACACTGACCTCACCCTAC
Rims2		Regulating synaptic membrane exocytosis protein 2	ENSRNOG00000047652	116839	1.37679	1.16874	1.37679	1.25072	0.695545	0.0195295	0.124282	13.3567	14.3033	12.41	381.976	278.548	305.268	13.52	14.32	15.07	11.25	12.79	13.19	2011	2513	3396	1497	4106	2051	360.07	348.054	428.667	391.112	277.256	308.406	294.916	340.493	279.46	233.347	327.956	273.428	7	77655910	77689547	-1	q31	GCGGTCGACTGGGCTGCTCTGGGAGGCAATGTCATTCACTAATGCCAAGA
Lxn		Latexin	ENSRNOG00000013572	59073	1.37641	1.20416	1.37641	1.15266	0.52095	0.00322317	0.171442	458.46	498.13	418.79	3828.86	2790.91	3325.23	407.4	525.14	561.85	428.68	474.01	353.68	10895	16569	22769	10257	27369	9888	3811.19	3858.39	3894.85	3751	3291.87	3265.07	3154.9	3589.09	2722.96	2480.71	2841.88	3118.1	2	183977969	183983852	-1	q32	GCACAACAGCCGCCTCCCAAAGGAAGCACCAGCAGAGTAAACAAGACCCC
Abcg3l2		ATP-binding cassette, subfamily G (WHITE), member 3-like 2		360910	1.37529	1.30166	1.37529	1.25851	0.385038	0.0496056	0.202075	5.17333	5.73333	4.61333	219.799	157.361	171.893	4.72	5.75	6.73	4.3	5.24	4.3	303	435	654	247	725	288	266.478	246.558	204.634	161.525	180.966	157.016	165.504	184.087	141.108	172.231	156.398	159.709						GAAGGGAGTGTAAGGAAAATGAGAGAGGTGGACGGAGGGGGAAATGGCTG
Tmem87b		transmembrane protein 87B precursor	ENSRNOG00000017443	362212	1.3751	1.26951	1.3751	1.19821	0.333275	0.00206685	0.0623243	26.075	28.5567	23.5933	987.469	719.688	824.351	29.9	28.29	27.48	22.76	22.17	25.85	1590	1775	2215	1083	2546	1437	991.112	953.7	991.112	1013.95	826.926	864.151	816.265	790.061	806.287	684.274	709.991	678.2	3	128621323	128654288	-1	q36	GAGATCTGTGTATGCAGGTGAAGAACTCAGGTGTGGGAGGGTCTGCCGCC
S100a11		Protein S100-A11	ENSRNOG00000010105	445415	1.375	1.34598	1.375	1.21963	0.243031	0.0138522	0.14008	68.0117	77.5233	58.5	15781.1	11524.9	12919	90.48	66.49	75.6	62.89	61.64	50.97	669	580	847	416	984	394	14671.6	15669.7	15000	17783.1	12908.9	11931.6	13108.1	13727.7	10716.1	10901.8	10514.2	13967.4	2	210998954	211004364	-1	q34	TGCCTACAGAGACTGAGAGATGCATCGAGTCCCTGATTGCTGTTTTCCAG
Exoc7		Exocyst complex component 7	ENSRNOG00000009617	64632	1.37459	1.37459	1.23707	1.16211	0.922474	0.0226514	0.135048	0.41	0.5	0.32	898.498	727.611	773.654	0.85	0.34	0.31	0.45	0.21	0.3	44	21	24	21	24	16	860.658	918.228	932.282	882.824	805.988	727.385	813.213	748.03	772.025	747.807	744.191	646.422						GGCCATCCCAGACACGGAGCAGAGGGACAAGATCCGACAGGCTCAGAAAA
Gusb		beta-glucuronidase precursor	ENSRNOG00000000913	24434	1.37455	1.37455	1.30579	1.18253	0.243031	0.00883744	0.108671	5.41167	6.35667	4.46667	614.113	470.761	519.172	6.84	6.97	5.26	4.38	4.62	4.4	421	506	490	241	614	283	667.94	594.539	606.925	587.047	513.841	551.359	525.31	486.18	445.172	508.764	433.993	495.115	12	32136118	32164707	1	q13	GCAGTGCCTTAGGCTCAGTAATGTGTCCTGCTGAGAAGTGTCCCAGGTCA
LOC500077					1.37425	1.03195	1.37425	1.26497	1	0.0480058	0.186516	4.17	4.29333	4.04667	126.785	92.776	99.8449	4.6	4.82	3.46	4.92	3.55	3.67	186	230	212	178	310	155	119.44	114.982	119.054	153.663	90.9847	97.1367	113.048	98.2098	112.579	86.814	73.0664	98.6444						AGCTGCCCACAGTTCCCTGCCATATCCGAGAGCAGGAGGCTCTATCAGAC
Scn3a		sodium channel protein type 3 subunit alpha	ENSRNOG00000005007	497770	1.37086	1.12606	1.37086	1.10517	0.900322	0.0421912	0.600408	2.91833	3.04333	2.79333	141.637	103.033	127.657	2.87	2.98	3.28	2.74	2.86	2.78	488	599	846	417	1050	495	134.639	175.516	124.129	132.263	135.713	142.194	124.302	108.42	120.043	107.763	93.576	90.7507	3	58167493	58277870	-1	q22	GCTGACACTGCTGAGGAGAACTCCATTGTGCAAGTGACCCGTCATCACGC
Nptxr		neuronal pentraxin receptor	ENSRNOG00000016156	81005	1.36888	1.36888	1.34272	1.23956	0.0812919	0.0177895	0.102878	55.9417	66.2333	45.65	244.817	182.061	198.124	68.7	67.55	62.45	41.51	45.12	50.32	8351	9688	11503	4515	11841	6394	264.023	257.453	240.081	217.709	226.982	177.336	210.936	177.243	174.383	182.307	197.241	174.313	7	121002639	121020713	-1	q34	TACACATGACCGGGGACCACAGACTAAGGTGTGAGGATCTGGGAGGTGGG
Rnf20		E3 ubiquitin-protein ligase BRE1A	ENSRNOG00000006087	313216	1.36851	1.29768	1.36851	1.13899	0.228392	0.0431811	0.472554	26.9833	30.1	23.8667	1107.99	805.485	963.662	31.78	30.4	28.12	24.23	22.7	24.67	3357	3788	4501	2290	5176	2724	1357.32	1113.24	1079.26	882.129	991.477	855.968	1009.22	997.981	680.351	769.17	926.474	845.947	5	69386859	69411969	1	q23	CCAGAGAGGGTTGGTGAATTATGAATTACTGTCATCATCCTCTCAGAGGG
Dolpp1		dolichyldiphosphatase 1	ENSRNOG00000017663	296624	1.36729	1.21637	1.36729	1.36602	0.577582	0.0334824	0.0578522	13.28	15.05	11.51	312.791	225.806	226.687	16.82	17.19	11.14	12.3	11.08	11.15	902	1087	905	590	1283	625	271.846	254.428	378.616	346.273	206.895	241.529	209.153	249.172	230.354	213.835	227.404	231.629	3	14310907	14319391	1	p11	CAGCTCCTGACTGGGTGGAAAGTGCTCTTGGCATGGGCCTCAGCGTGTGG
Hap1		huntingtin-associated protein 1 isoform B	ENSRNOG00000014819	29430	1.36639	1.36639	1.30597	1.34337	0.232557	0.0195295	0.0239692	3.755	4.44667	3.06333	171.583	131.832	127.691	4.93	4.46	3.95	2.89	3.11	3.19	445	475	540	233	605	301	182.53	175.812	171.066	156.924	128.798	134.178	117.292	130.496	135.059	134.35	111.359	146.559	10	88051271	88059466	-1	q31	CCTCTCACGTAAAGGGACTTCCCCAGTCCTGGTTGGCTTTTGGAACCTGG
Fkbp5		peptidyl-prolyl cis-trans isomerase FKBP5	ENSRNOG00000022523	361810	1.36185	1.20245	1.36185	1.2479	0.6258	0.0016636	0.0225821	8.39	9.27333	7.50667	1380.14	1013.6	1107.32	9.31	9.72	8.79	7.25	7.15	8.12	809	996	1157	564	1342	738	1328.56	1389.19	1390.69	1412.14	1211.78	1077.91	1084.46	1055.15	1014.19	1045.89	1027.83	966.493	20	10177067	10219361	-1	p12	AGATGTCTTCACACCCTGAGCCTGGAGAGAGTGGTGGGTAAGCAGATGAC
Tmem160		transmembrane protein 160 precursor	ENSRNOG00000015304	292654	1.35614	1.35614	1.2627	1.13051	0.147647	0.0306009	0.299414	19.08	23.05	15.11	1893.73	1505.07	1676.11	28.99	24.12	16.04	14.43	14.9	16	593	582	497	264	658	342	1783.02	2001.56	1933.22	1857.1	1744.36	1727.8	1712.04	1520.23	1628.22	1569.35	1550.88	1271.83	1	79664960	79667668	1	q21	AGCAGGGCTGTGGGGACTGGCTGGGCCTGATGACTGGGACATTAAAACCT
Ret		ret proto-oncogene	ENSRNOG00000014751	24716	1.35472	1.34879	1.35472	1.40451	0.102993	0.0127889	0.0154937	213.522	247.547	179.497	3439.87	2532.28	2445.15	241.93	257.73	242.98	161.87	190.63	185.99	37492	47122	57060	22443	63781	30131	3437.72	2967.08	3496.31	3858.39	2474.37	2545.91	2152.1	2608.23	2690.29	2302.32	2549.86	2586.65						GCTGCTATGGTACGTGTTTTGGTCTCCTCCGTTCTGACACAACTCCCGTG
Gcnt2		N-acetyllactosaminide beta-1,6-N-acetylglucosaminyl-transferase	ENSRNOG00000023778	306860	1.35365	1.20831	1.35365	1.18304	0.511322	0.000964501	0.0454224	52.3533	56.6433	48.0633	5267.67	3890.1	4450.02	56.36	54.28	59.29	47.7	49.96	46.53	5773	6560	9203	4372	11050	4983	5406.01	5271.19	5428.42	4965.05	4506.55	4406.89	4425.48	4461.15	3838.75	3784.94	3905.4	4031.32	17	23615673	23657985	-1	p13	GAGCTGGCAGGGAAAGTACCCGTATCTACTGTGTCCAGTTTGGTTTTGCG
Tmem176b		Transmembrane protein 176B	ENSRNOG00000008465	171411	1.35346	1.35346	1.17339	1.13677	0.0980139	0.0445995	0.146466	695.55	816.08	575.02	23291.2	19864.6	20502.8	925.35	802.47	720.42	610.24	589.2	525.62	38871	39770	45858	22935	53437	23082	23592.7	22608.9	23797.3	23165.8	19978	20955.1	19430.3	21648	19978	18840.5	21209.5	19430.3	4	143138374	143145816	-1	q33	ATTCGGCACCGGCCTCCCCGACCAAAGAGAAGATCCCTGTTACCCCATGA
RGD1563701				500623	1.35192		1.35192	1.27274		0.0170641	0.0707571				212.106	156.742	167.005													226.89	229.829	193.272	198.431	182.704	140.263	167.538	177.515	164.712	148.455	168.49	145.311						CCTGAAGTCTTGGGAAACCTTGCTACCCAGAATGTAGATGCGGCTGTCTG
Dpp10		Inactive dipeptidyl peptidase 10	ENSRNOG00000002595	363972	1.35134	1.30618	1.35134	1.21291	0.181812	0.0352719	0.215709	153.447	171.51	135.383	1673.23	1220.54	1360.3	136	168.62	209.91	125.97	145.45	134.73	7864	11503	18392	6517	18158	8144	2091.85	1319.07	1771.2	1510.79	1438.49	1315.86	1392.68	1294.15	1289.49	1186.94	1187.51	1218.23	13	44555442	44766710	-1	q12	CTTCAGTGATTGCCTAAAGGAAGAAGTATCCGTGCTGCCACAGGAACCAG
Ptcd1		pentatricopeptide repeat-containing protein 1, mitochondrial	ENSRNOG00000000987	304278	1.35012	1.03651	1.35012	1.10622	1	0.0401018	0.570875	8.73833	9.18333	8.29333	102.572	75.7912	93.1162	10.86	9.52	7.17	9.61	8.16	7.11	809	837	810	641	1312	554	85.4784	106.555	106.593	111.66	80.0873	80.8545	103.292	108.231	85.4253	73.1667	69.9639	74.6089	12	13284989	13302661	1	p11	CAGGTGACCCCGAACACCCACATCTACAGCACCCTTATCAACGCAGCCCT
Sqrdl		sulfide:quinone oxidoreductase, mitochondrial	ENSRNOG00000000172	691966	1.34985	1.34985	1.28019	1.09532	0.233726	0.0200807	0.438753	12.5017	14.2967	10.7067	960.126	751.898	876.328	12.98	15.26	14.65	10.16	11.15	10.81	517	717	884	362	959	450	989.708	1009.22	960.851	880.726	809.429	894.805	888.343	912.733	677.097	725.443	744.395	860.658	3	121438451	121477299	1	q36	GGCTATACCTCGTGCCCACTGGTGACTGGTTACAACCGTGTGATTCTTGC
Pcgf3		polycomb group RING finger protein 3	ENSRNOG00000000062	305624	1.3491	0.949292	1.3491	1.23611	1	0.0206356	0.126267	20.4917	20.2	20.7833	420.705	313.355	340.083	18.14	20	22.46	21.33	20.77	20.25	652	848	1223	686	1612	761	417.29	375.863	458.496	431.171	354.766	364.432	326.836	314.299	375.208	297.319	269.091	311.803	14	2242209	2295509	-1	p22	GAAAACACTTCGCAGTTTGCTCGTCTCTGCTCCAGGTCCACAGGCCAGAG
Vezt		Vezatin	ENSRNOG00000006514	299738	1.34552	1.21948	1.34552	1.27077	0.470299	0.00712191	0.0388728	80.1617	88.1067	72.2167	7813.23	5800.61	6132.52	85.29	91.75	87.28	71.03	75.18	70.44	6137	7789	9517	4573	11680	5299	7284.31	8110.51	7165.06	8693.05	6314.4	5813.23	6314.4	6088.03	6057.73	5943.43	6029.14	5172.12	7	34946146	35009764	-1	q13	GAATGAGCCCTTTCTACTGTGTCCTTGCGGTGTGTAACTGCAGCGGTCAT
Pop5		ribonuclease P/MRP protein subunit POP5	ENSRNOG00000001199		1.34343	0.983854	1.34343	1.20251	1	0.00563484	0.0816613	5.35	5.41333	5.28667	793.563	591.354	661.591	4.57	6.42	5.25	5.45	5.83	4.58	164	272	286	175	452	172	756.724	802.431	817.045	798.05	598.945	666.2	739.606	641.615	576.053	646.651	559.731	582.98	12	48932062	48936411	-1	q16	GCTGTCTGCTGGACAGAGAGTCGGTTGAAGAGCTTTCGGACAGTGCTGGG
RGD1559864		Protein RGD1559864	ENSRNOG00000000129	500446	1.34301		1.34301	1.37688		0.00610994	0.00871533				942.642	700.664	684.195													926.939	844.647	977.273	1021.71	708.182	632.356	657.306	738.936	740.351	665.275	704.536	692.493	5	62902399	62910270	1	q22	CCCTCTGTGCTAGGAGATGGAGCTAGCCTGAGAGGACCTTGTGGACACTC
Cpt2		carnitine O-palmitoyltransferase 2, mitochondrial precursor	ENSRNOG00000012443	25413	1.34005	1.13244	1.34005	1.22788	0.86071	0.00258658	0.0348443	16.8117	18.14	15.4833	1514.94	1132.19	1233.25	18.67	18.07	17.68	15.42	16.04	14.99	1072	1224	1538	792	1988	900	1582.31	1527.45	1501.81	1448.17	1223.02	1258.65	1219.72	1231.6	1169.13	1231.6	1070.87	1057.16	5	131353542	131370821	-1	q34	TGCAGGCTGAGCTGGAAGAGCCCAACTGAAGGTAGTGAGAGGTCGCAGCT
Pcmtd2		protein-L-isoaspartate O-methyltransferase domain-containing protein 2	ENSRNOG00000017404	311726	1.33782	1.21673	1.33782	1.48338	0.490991	0.0295882	0.0154185	14.0367	15.0067	13.0667	118.89	88.8687	80.6203	14.88	14.31	15.83	11.4	13.41	14.39	1320	1498	2129	905	2568	1335	131.75	111.622	111.359	120.831	91.1223	85.9229	80.9624	64.4737	93.6129	84.9	95.9784	80.9837	3	181059923	181079779	1	q43	AGCATCAAGAGGGCTATGCGCCAGGAAGCCACCAGAGGAGGTGGTCTGAA
Nell1		protein kinase C-binding protein NELL1 precursor	ENSRNOG00000015675	81733	1.33672	1.27259	1.33672	1.23795	0.284522	0.002522	0.0275278	82.9667	92.3	73.6333	4815.88	3602.49	3894.21	99.04	93.27	84.59	75.22	76.46	69.22	6752	7502	8739	4588	11254	4933	4673.25	4914.27	4668.94	5007.06	3656.66	4004.72	3726.37	4189.07	3637.01	3430.92	3656.66	3685.35	1	106540585	107260907	1	q22	GTCTCCATCTGAGGAAGGCGTTTGGATTGCCTTTGCCACTTTGCTCATCC
Dhx32		DEAH (Asp-Glu-Ala-His) box polypeptide 32	ENSRNOG00000018119	361667	1.33582	1.12469	1.33582	1.26215	0.871627	0.0200807	0.0811177	17.0133	18.04	15.9867	398.589	298.735	316.556	18.72	17.29	18.11	15.39	17.63	14.94	1493	1627	2189	1098	3035	1246	412.405	422.417	404.169	355.363	316.912	352.981	325.796	270.533	326.586	297.98	309.37	261.006	1	212738509	212790818	-1	q41	CCTCTCCAACACAGAGTGCAATACAGACACCAAGGGGAGGCTGGTGGTGG
Slc4a11		sodium bicarbonate transporter-like protein 11	ENSRNOG00000021234	311423	1.33546	1.17947	1.33546	1.16835	0.738447	0.0279302	0.278139	7.51333	8.32667	6.7	97.3752	72.9666	83.364	8.39	7.39	9.2	6.33	6.33	7.44	616	640	1023	416	1003	571	90.7743	95.2664	112.442	91.0177	89.548	89.1086	71.2089	83.5907	67.0802	77.5235	65.2107	82.0521	3	129722370	129725935	-1	q36	CTACATCCGGAGAGTGCCCCAAAGGAAGATTCACTACTTCACGGGCCTGC
Mblac1		Metallo-beta-lactamase domain-containing protein 1	ENSRNOG00000001357	304346	1.33497	1.07189	1.33497	1.27723	1	0.0223116	0.0747577	5.605	5.92333	5.28667	651.12	483.685	506.164	6.07	6.32	5.38	6.11	5.64	4.11	192	236	258	173	385	136	584.902	803.972	633.909	581.699	454.691	521.59	518.929	529.447	500.236	471.572	462.236	500.694	12	21393471	21394732	1	q11	TCAGGTTGTCAGACTTGGCGGCAGGGAACTTTACCCGCTGAGCCTTCCTG
Lta4h		leukotriene A-4 hydrolase	ENSRNOG00000004494	299732	1.3348	1.29109	1.3348	1.22743	0.287032	0.0070714	0.0607778	25.8067	29.1933	22.42	2877.5	2162.23	2344.69	28.87	28.58	30.13	21.77	23	22.49	1448	1691	2290	977	2491	1179	2700.61	2976	2933.34	2900.06	2409.4	2267.36	2466.65	2235.34	1901.24	2101.78	2243.4	2402.48	7	34353506	34385290	1	q13	TCAAGGACCTCGCTGCCTTCGACAAATCCCACGATCAAGCTGTCCGCACC
Camkk2		Calcium/calmodulin-dependent protein kinase kinase 2, beta	ENSRNOG00000001309	83506	1.33423	1.28659	1.33423	1.16345	0.327743	0.0121324	0.199902	12.6917	14.6967	10.6867	84.3513	63.4206	72.5871	16.1	16.38	11.61	10.72	11.48	9.86	817	981	893	487	1258	523	83.5565	87.6813	87.6058	78.5618	69.4145	67.9673	72.3904	80.5761	66.2067	61.2983	55.3749	70.8027						GAGGAAGTGCTCTTGTGAAAGGTGGTCCCTGCGTGGAAAGTTGCGGGGCT
Prss12		Neurotrypsin	ENSRNOG00000015353	85266	1.33277	1.24354	1.33277	1.21105	0.428397	0.0102946	0.0966666	20.2817	23.0667	17.4967	928.478	696.943	767.554	24.36	20.93	23.91	17.57	14.13	20.79	1519	1540	2259	980	1903	1355	891.728	974.301	986.294	861.588	671.836	790.64	796.83	810.908	679.783	666.2	775.588	666.2	2	247015139	247074636	1	q42	AAGCCCGATGAAACTTGGGTTGTGTATGGGGTGACTTCCTGGGGGTACGG
Carhsp1		Calcium-regulated heat stable protein 1	ENSRNOG00000002610	260416	1.33087	1.30537	1.33087	1.08159	0.20813	0.00692885	0.485054	45.5483	52.1733	38.9233	1179.57	888.408	1091.2	55.84	52.91	47.77	40.1	37.51	39.16	4239	4739	5496	2724	6149	3108	1185.14	1196.65	1225.15	1111.35	1107.52	1061.91	1025.79	1169.59	776.271	931.675	898.75	946.937	10	5842867	5856458	1	q11	CAGCCTGTAGACTTATTCTGGAACTGCAGAGTGTTGGGGAAGACCCCCTC
RGD1564325		40S ribosomal protein S24	ENSRNOG00000046517	306259	1.33076		1.33076	1.27931		0.0491379	0.129051				74	55.584	57.7312													69.0724	63.9183	86.8756	76.1335	62.0339	48.6212	58.808	61.4618	61.1406	51.6935	47.5649	61.9371	16	7340799	7341200	-1	p16	CCCACAAACAGCGAAAGGAATGCAAGAACAGAATGAAGACGGTCAGGAGG
Matk		Megakaryocyte-associated tyrosine-protein kinase	ENSRNOG00000020431	60450	1.33016	1.16985	1.33016	1.29261	0.779813	0.0330193	0.0816613	8.96833	10.0267	7.91	237.62	178.898	183.977	11.91	10.49	7.68	8.9	6.83	8	483	502	472	323	598	339	253.711	256.335	234.908	205.527	212.778	168.417	168.995	185.717	189.637	203.581	162.301	160.072	7	11492662	11497686	-1	q11	GCCAGGACCCCTGACCCCTGAACTGGAAAGCAAGAGGACACAGATGTAGG
Flot2		Flotillin 2	ENSRNOG00000009681	83764	1.32997	1.32997	1.20873	1.13577	0.145886	0.0456699	0.222659	111.638	129.91	93.3667	1957.79	1624.58	1723.97	141.12	131.29	117.32	98.86	92.79	88.45	9603	10540	12098	6019	13632	6292	1986.65	2019.88	1850.12	1974.53	1684.58	1738.89	1652.5	1819.91	1662.36	1595.64	1809.76	1430.56						TATAGGCCTTCTTCCTGCTAGTGAATGGGGCTCTCCCAGGGGGCAAGGCT
P4htm		Protein P4htm; Similar to prolyl-4-hydroxylase-alpha NE2 CG9720-PA (Predicted)	ENSRNOG00000020249	301008	1.32956		1.32956	1.17533		0.00332012	0.0850193				1310.31	986.304	1116.6													1309.64	1276.93	1337.19	1317.5	1035.44	1199.84	1157.68	1073.44	1055.75	983.701	940.571	965.194	8	116709604	116727218	-1	q32	TCGAAGGCACTGTGACAAGGGGAACCTTCGGGTCAAGCCCCAGCAAGGAA
RGD1566387			ENSRNOG00000013698	298326	1.32909		1.32909	1.12022		0.0475043	0.506454				81.3565	61.1296	72.9863													69.5595	80.6221	86.996	88.2482	58.4897	81.243	69.9003	82.3123	62.5315	61.5885	53.7668	66.6318	X	122335987	122465109	1	q35	GCAGAACAAGAGCACCAAGCAGTATGGAGTTATAGCGGTCTACAGTGGCC
Pck2		Phosphoenolpyruvate carboxykinase 2 (mitochondrial)	ENSRNOG00000018536	361042	1.32635	1.32635	1.22832	1.20047	0.205633	0.0205384	0.0582364	22.2783	26.03	18.5267	659.068	536.911	550.13	26.88	29.09	22.12	20.08	17.69	17.81	1272	1624	1586	850	1807	881	677.097	649.52	652.073	657.581	534.493	613.931	522.21	529.885	515.166	565.814	549.043	517.623						ATCATCTTCGGAGGCCGCAGACCTAAAGGGGTACCACTGGTGTATGAGGC
Agmat		Agmatinase, mitochondrial	ENSRNOG00000012315	298607	1.32578	1.09363	1.32578	1.14738	1	0.0283942	0.32823	0.373333	0.42	0.326667	68.0795	51.3329	59.3623	0.6	0.35	0.31	0.39	0.26	0.33	19	13	15	11	18	11	70.7167	66.6819	59.2964	75.6231	55.7365	60.2289	68.1687	53.3151	51.1885	52.5515	44.8041	56.7875	5	164019284	164033407	1	q36	CCGCCGTATGATCTCTCTGGAAACACAGCCCTCCTCGCGGCTAACCTACT
Ccdc90a		Protein Ccdc90a; Putative uncharacterized protein RGD1307673_predicted	ENSRNOG00000017988	291034	1.3255		1.3255	1.22934		0.00563484	0.0465968				207.301	156.458	168.89													194.797	211.029	209.119	214.258	180.759	163.377	153.321	178.101	147.076	167.059	153.713	157.987	17	26114737	26131882	-1	p12	CATGCCCAGCAGGATAGAGCCCTGACGCAGACCGACAGGAAGATAGAGAC
Atic		Bifunctional purine biosynthesis protein PURH Phosphoribosylaminoimidazolecarboxamide formyltransferase IMP cyclohydrolase	ENSRNOG00000015511	100910688	1.32523	1.08757	1.32523	1.17371	0.969029	0.0335311	0.27116	17.215	17.8833	16.5467	141.423	106.042	119.534	20.02	17.26	16.37	17.41	15.5	16.73	1239	1260	1535	964	2071	1082	113.433	136.817	152.466	162.976	120.215	110.491	121.081	126.35	101.234	119.167	97.8634	105.904	9	78636339	78656386	1	q33	AGACTTGGACTGTGTGTTGGGGGCGGGGGAGGTGACAGGACTGAATCTGT
Hmbox1		Protein Hmbox1	ENSRNOG00000013326	305968	1.3245		1.3245	1.14513		0.0295882	0.33988				193.817	145.145	168.321													188.573	236.534	165.246	184.916	183.121	179.593	151.763	158.805	142.651	148.751	138.669	150.508	15	51947244	52031402	-1	p11	GCTAGGTGCAGAAAAAGCAGGGGACATTGCCACCTACATGTCGAGCGCGT
Gnao1		Guanine nucleotide-binding protein G(o) subunit alpha	ENSRNOG00000019482	50664	1.32388	1.17398	1.32388	1.2221	0.637624	0.0210131	0.124579	201.61	222.907	180.313	18770.9	14261.5	15389.8	208.17	218.42	242.13	171.68	187.32	181.94	10670	13208	18806	7873	20729	9749	18235.8	18546.3	19978	18323.6	16764.9	14363.9	16221	14209.3	16221	12987.1	15473.5	12364.7	19	11487578	11643367	-1	p13	TCTGTACCAAGCCCCTGTCTAACCTACGACCCCAGAGTGACTGACGGCTG
Tpm3		Tropomyosin alpha-3 chain	ENSRNOG00000017441	117557	1.32273	0.969331	1.32273	1.17095	1	0.00412132	0.0975626	58.9317	58.7933	59.07	1617.49	1220.7	1378.78	60.1	56.56	59.72	61.75	58.61	56.85	3347	3716	5040	3077	7047	3310	1565.6	1772.13	1480.79	1651.43	1434.67	1332.57	1371.84	1376.05	1220.82	1166.77	1271.18	1224.04	2	208863073	208884376	1	q34	CTGCAGCCCTCTCACCTGTATACTGACTGTAGGGTTTGCTCACCTGCATG
Gtpbp2		GTP binding protein 2	ENSRNOG00000019332	363195	1.32042	1.23701	1.32042	1.27243	0.456015	0.0326158	0.0917071	16.665	18.9233	14.4067	424.624	321.828	334.002	20.85	19.32	16.6	14.43	14.4	14.39	1538	1681	1855	952	2293	1110	416.79	369.731	452.32	459.656	386.802	299.801	330.832	318.574	327.649	318.449	362.728	278.486	9	16095446	16103483	-1	q12	TGCTATTTGTGGTGCTGGCTCAGGCGTGGGGTTGCCAGGCTAAGACTTGG
Usp12		ubiquitin carboxyl-terminal hydrolase 12	ENSRNOG00000033411	360763	1.32006	1.14196	1.32006	1.18379	0.889885	0.00563484	0.0898861	9	9.31	8.69	909.647	689.669	767.411	10.16	8.21	9.56	10.46	7.9	7.71	281	268	401	259	472	223	934.32	860.658	976.655	866.954	769.891	755.385	781.72	762.647	631.476	660.844	717.794	748.561	12	12145472	12195185	1	p11	TCTCCAAGAACTCTGAGTCTGGGTACATCCTTTTCTATCAGTCTCGGGAC
Map3k5		mitogen-activated protein kinase kinase kinase 5	ENSRNOG00000031700	365057	1.31956		1.31956	1.30827		0.00389199	0.0111601				428.809	324.849	328.149													435.247	402.717	438.093	439.18	336.149	315.437	356.276	304.733	333.944	313.063	329.193	323.198						GTCGGTTTCTGGCTGAGGATTACACGCTGGTGGATGTCCTTTACTACGTC
Emp3		Epithelial membrane protein 3	ENSRNOG00000021104	81505	1.31919	1.31919	1.30271	1.22643	0.216241	0.00783011	0.0482907	60.7633	71.2733	50.2533	5118.95	3932.4	4169.63	89.72	71.37	52.73	48.97	53.24	48.55	1628	1528	1450	795	2086	921	4668.94	5197.1	5244.24	5365.5	4089.33	4021.92	4298.28	4268.99	3900.72	3592.01	4322.34	3914.54	1	102979697	102982874	-1	q22	CCCTGGTCAGTGGCATCATCTACATCCACCTGCGGAAACGAGAATGAGCG
Cxxc4		CXXC-type zinc finger protein 4	ENSRNOG00000045764	83824	1.31895	1.04962	1.31895	1.17807	1	0.0495355	0.300121	5.55	5.63667	5.46333	326.643	245.202	274.689	4.62	5.71	6.58	4.58	5.51	6.3	630	918	1359	558	1620	897	259.305	376.396	371.069	299.801	259.586	262.25	308.552	268.368	253.464	253.711	253.837	219.797	2	257941014	257965727	1	q43	GAGGAAAAGGTGTGGGGTCTGCGTGCCCTGCAAGAGGCTCATCAACTGTG
Tubgcp4		Tubulin, gamma complex associated protein 4	ENSRNOG00000012798	362203	1.31845		1.31845	1.30211		0.0422359	0.0816613				63.4238	48.3607	48.5369													71.9421	65.0242	60.9352	55.7937	49.2086	47.4113	51.3278	46.1997	42.5164	41.3319	57.5516	52.0428						GGCCCAGTCCTTTATTTTGCTGAAGCCTGTAAGTAGGTGTGATTGTTTGC
Ap3s1		AP-3 complex subunit sigma-1	ENSRNOG00000003829	302290	1.31805	1.12485	1.31805	1.17024	0.847833	0.00336414	0.0848951	41.8	43.4767	40.1233	3956.58	2996.7	3376.07	35.37	42.05	53.01	35.84	47.17	37.36	1133	1589	2573	1027	3262	1251	4287.79	3641	4054.05	3843.47	3454.9	3462.92	3353.88	3232.57	2926.86	3029.06	2976	3054.87	18	40378507	40443852	1	q11	GGCCACTCCCAGGTAAAACCCAGAGGGAAAGTCATCTAAGTTTACCATGC
Sarm1		sterile alpha and TIR motif-containing protein 1	ENSRNOG00000010244	287545	1.31755	1.16372	1.31755	1.3599	0.696182	0.0327933	0.038022	29.4733	32.7367	26.21	349.426	267.982	256.789	35.3	34.46	28.45	23.92	25.88	28.83	3566	4107	4355	2162	5644	3044	347.699	367.756	354.766	327.483	259.387	254.241	249.011	264.516	328.701	264.023	264.174	215.029	10	65877570	65901277	1	q25	GCTGCCCAGGCTACTTGCCCTCGGTCTACATTATCAGAGAGCCAAAAGGC
Gnal		guanine nucleotide binding protein, alpha stimulating, olfactory type	ENSRNOG00000010440	24611	1.3167	1.28353	1.3167	1.415	0.246493	0.0262923	0.0189855	140.638	161.757	119.52	1553.81	1177.6	1091.93	150.69	167.45	167.13	121.22	123.88	113.46	5684	7452	9553	4091	10089	4474	1434.48	1363.4	1817.02	1600.34	1032.59	1115.45	1118.29	1101.38	1169.59	1051.52	1347.77	1141.51	18	62036103	62131420	1	q12.1	GCCAAGTTCTTTATCCGGGATCTGTTCTTGAGGATCAGCACAGCCACGGG
Mterfd3		mTERF domain-containing protein 3, mitochondrial	ENSRNOG00000006978	366856	1.3166	1.00983	1.3166	1.28036	1	0.0273376	0.0698823	6.75833	6.63333	6.88333	242.355	184.692	190.484	5.9	7.22	6.78	6.98	7.15	6.52	239	345	416	253	625	276	244.323	236.819	253.711	234.568	227.096	185.472	165.026	184.341	179.1	163.28	207.912	188.479	7	24788439	24798713	1	q13	CAGGCACTGCTGAAGGAAGGCATCTCCGTAGCTCAAATAAGAGCGTCACC
LOC100361323					1.3162		1.3162	1.10436		0.0352719	0.519695				496.408	377.277	449.069													490.035	559.457	506.966	429.172	490.035	408.883	482.876	414.481	374.609	323.426	385.137	425.938						TGAGTTTGCAGGCCCACTGCTTCTTTCTGCTACTTGTGGGTCACTACAGG
Tex10		testis expressed 10	ENSRNOG00000008618	298065	1.31523	1.03832	1.31523	1.17055	1	0.0155696	0.180334	13.82	13.7667	13.8733	312.154	237.147	266.178	12.58	12.96	15.76	13.07	14.24	14.31	1222	1486	2320	1136	2988	1454	308.324	315.526	348.054	276.712	250.77	278.806	253.033	282.103	254.428	253.126	217.496	223.539	5	68695431	68742028	-1	q23	TGCCTGTTGTAGGCCAGCTGCTTCGCCTGCTGCTTCAGCATGTGCCTCTT
Vps53		vacuolar protein sorting-associated protein 53 homolog	ENSRNOG00000006895	287535	1.31515	0.998691	1.31515	1.25329	1	0.00767071	0.0379398	33.7883	33.81	33.7667	1972.43	1497.27	1568.99	32.33	35.79	33.31	33.06	33.28	34.96	2255	2945	3521	2063	5012	2549	1869.05	2225.65	1815.43	1979.6	1552.22	1584.04	1573.52	1566.18	1586.25	1380.23	1471.72	1550.88	10	63672733	63790222	1	q24	CTAGCACACTGTCCCTGATGGCCCCAACACCAGAGCAGGAATCATCACGC
Mapk3		Mitogen-activated protein kinase 3	ENSRNOG00000019601	50689	1.31419	1.12596	1.31419	1.11054	0.84729	0.034952	0.487863	173.993	189.377	158.61	446.356	338.742	399.143	191.48	201.61	175.04	168.14	168.26	139.43	8485	10540	11754	6666	16098	6459	498.906	439.18	363.759	483.58	403.711	380.036	403.711	409.116	306.704	336.641	393.949	317.674	1	205172641	205178843	1	q37	CCTGGACCAGCTCAACCACATTCTAGCTCTTGACCTGCTGGACCAGATGT
Fam117b		protein FAM117B	ENSRNOG00000022066	363236	1.31207	1.04093	1.31207	1.11145	1	0.0399283	0.497443	25.3317	25.21	25.4533	105.117	79.4462	93.9313	22.53	23.99	29.11	21.97	25.45	28.94	2719	3415	5323	2372	6631	3651	98.9524	102.44	89.2269	129.849	88.9151	86.7723	94.6603	105.377	84.1352	82.6086	74.1794	76.8617	9	66520071	66596356	1	q31	CCAGTGATGTGAAACAGCAAGGCTCCTGGAAGGACTCGTGGTCCCCTGAG
Cdkl1		Cyclin-dependent kinase-like 1	ENSRNOG00000038720	314198	1.31138	1.31138	1.28433	1.20011	0.284522	0.0353961	0.1617	15.4717	17.38	13.5633	1698.85	1322.16	1410.91	13.66	19.24	19.24	14.52	12.91	13.26	626	1040	1336	595	1277	635	1782.32	1923.86	1561.13	1528.1	1488.97	1470.71	1353.49	1330.47	1317.91	1448.17	1386.36	1136.21	6	101526936	101570647	-1	q24	GATAATGTCAGAAGACCTGGGCTGCAGTTTGCTCTCTGCCACACGCAGAG
Scn3b		Sodium channel subunit beta-3	ENSRNOG00000006937	245956	1.31052	1.28059	1.31052	1.28175	0.259455	0.0237989	0.0585736	53.475	59.6767	47.2733	6401.64	4880.21	5003.94	56.89	58.11	64.03	45.35	50.06	46.41	5532	6667	9435	3946	10511	4718	6706.07	6339.43	6898.5	5662.54	5313.31	4255.63	5493.85	4952.99	5261.09	4431.21	4914.27	4914.27	8	61379752	61402266	-1	q24	TGTGACCAGGACCTTGGAGTGCCTGCTTATCATTCTGACCATCCAATCCC
Cacnb3		Voltage-dependent L-type calcium channel subunit beta-3	ENSRNOG00000012489	25297	1.31049	1.28542	1.31049	1.31678	0.236063	0.021211	0.0376667	167.483	192.46	142.507	10245.1	7846.61	7776.9	198.19	208.37	170.82	145.91	140.21	141.4	12458	15453	16271	8206	19029	9292	9235.26	10597.6	10821.7	10326	8110.51	7156.39	8159.26	7681.42	8245.06	7681.42	8827.83	6632.12	X	114818643	114828180	1	q34	GGGGCTCCCTGGCTCGTAGCTGCCACTTGTTAAGTTAGGGTTAGATGAGA
Zfyve28		lateral signaling target protein 2 homolog	ENSRNOG00000014874	305454	1.3104	1.17863	1.3104	1.34402	0.650687	0.0313267	0.0388728	18.4467	20.49	16.4033	209.689	160.896	156.319	21.93	21.04	18.5	15	16.31	17.9	2180	2468	2788	1334	3502	1861	192.113	219.282	212.661	214.702	176.17	141.648	150.384	157.076	184.593	162.399	163.503	133.089	14	82412194	82497078	1	q21	CGCATTGCTACATGTTCCACGTCACGCCCTTCTACAGTGACAAGACGGGC
Atp2c1		calcium-transporting ATPase type 2C member 1	ENSRNOG00000013305	170699	1.30989	1.30989	1.29819	1.21849	0.177881	0.00547465	0.0401427	121.883	134.817	108.95	2014.09	1549.91	1651.24	128.31	130.21	145.93	105.22	108.53	113.1	15372	18404	26493	11278	28072	14165	1857.1	2172.5	2031.59	1995.17	1627.06	1692.77	1575.41	1709.73	1508.01	1489.54	1593.66	1608.45	8	113331596	113398299	-1	q32	CGCTGCTGCGCTGTCGTTGATAGGAGAACTCTGTTGTCTGAGTCTGTACT
Fam189b		uncharacterized protein LOC310640	ENSRNOG00000020518	310640	1.30978	1.13692	1.30978	1.25128	0.796482	0.0127889	0.0509398	63.2833	69.44	57.1267	23312.4	17841.8	18647.4	76.75	74.73	56.84	48.8	53.82	68.76	5850	6720	6565	3328	8856	5479	24559	23988	22198.1	22504.7	19260.5	18323.6	19978	17027.3	19341.2	17299.2	18978.6	15748.1	2	207911887	207917765	1	q34	AGCTTCTGTCCTGTGCTGCATGGGTGTTCAAGTTGTGGGAGCAAATGCCC
Yif1b		Protein YIF1B	ENSRNOG00000020616	292768	1.30962	1.13063	1.30962	1.21234	0.85001	0.0331516	0.163679	32.0667	35.3867	28.7467	3844.98	2938.17	3164.7	41.92	38.68	25.56	32.14	28.2	25.9	1324	1441	1223	908	1923	855	3517.04	4466.02	3759.85	3637.01	3367.16	2859.44	3088.57	3343.61	3129.07	2998.93	3170.28	2454.41	1	88361280	88371399	1	q21	TCCCTCCCAGCCAAGGTGCTCTTGTAGCCAGCTGCACACCCGCAACAATA
Osbpl6		oxysterol-binding protein-related protein 6	ENSRNOG00000010812	311129	1.30939	1.08696	1.30939	1.39485	0.963397	0.0218296	0.0176258	14.175	14.6433	13.7067	267.623	203.984	191.594	14.23	14.02	15.68	13.4	14.09	13.63	1431	1663	2389	1206	3060	1433	254.124	281.552	298.577	236.241	192.565	169.08	204.111	200.619	207.826	216.942	182.401	208.768	3	69952408	70024414	1	q24	CCACATGTTCCGTCTGCTGTCCGAATACGTCATCCCGAATCCTTAGGAGC
Gtf2ird1		general transcription factor II-I repeat domain-containing protein 1	ENSRNOG00000001478	100912262	1.30926	0.878458	1.30926	1.1608	0.95755	0.00612178	0.128129	1.75667	1.66667	1.84667	738.943	563.974	637.079	1.23	1.58	2.19	1.65	1.97	1.92	95	144	256	114	328	155	700.319	757.058	709.991	788.402	587.708	610.825	687.251	662.533	565.136	583.318	568.842	538.6	12	27273682	27380402	1	q12	CGTGCAGCTTCCAGGCCCCCTTGATTATTAGACCTCAGAGCCGAATCAGG
Pcgf1		polycomb group RING finger protein 1	ENSRNOG00000008360	312480	1.30841	0.934395	1.30841	1.16874	1	0.0367504	0.271966	11.5533	10.9333	12.1733	1572.2	1201	1353.81	10.58	10.54	11.68	12.59	13.15	10.78	217	255	363	231	582	231	1756.35	1483.42	1503.28	1545.75	1652.5	1154.63	1306.72	1301.41	1215.32	1135.13	1313.88	1139.68	4	178596101	178598690	1	q34	TGTTCTGTTAGAGCTGAGGTCCGCCATCTCCGAAGGGTTCTGTGTCACCG
Elmod1		ELMO domain-containing protein 1	ENSRNOG00000009054	315670	1.30796	1.20752	1.30796	1.18388	0.547641	0.0183599	0.158593	19.1417	20.3967	17.8867	177.464	135.106	149.595	18.27	20.4	22.52	17.19	18.33	18.14	1126	1483	2103	948	2439	1169	188.312	154.151	169.345	198.047	147.169	145.497	138.018	167.698	129.698	140.357	136.31	134.06	8	57066609	57123000	-1	q24	GGGATTGAGTGCTGACTGCTTTGTTTCTATCTTGGGGGTGGGGAGGCAAT
Aacs		Acetoacetyl-CoA synthetase	ENSRNOG00000000967	65984	1.30673	1.30673	1.21669	1.13121	0.20046	0.0422297	0.247665	49.2083	57.2467	41.17	2108	1730.57	1861.76	56.27	64.73	50.74	39.49	43.41	40.61	4475	6073	6115	2810	7453	3376	2120.35	2345.88	1977.8	1987.97	1879.07	1831.9	1726.91	2009.18	1668.76	1863.64	1751.09	1638.79	12	38381589	38425067	-1	q15	CTCAGAGGAAAATGGCCGCGTGCTCCCTCCTAATAGTTCCGGGCTCTTTC
Ehbp1l1		EH domain binding protein 1-like 1	ENSRNOG00000020788	309169	1.30595	1.05378	1.30595	1.02309	1	0.0388772	0.91132	4.69167	4.99667	4.38667	133.914	102.824	131.101	6.01	5.03	3.95	4.77	4.17	4.22	851	839	848	604	1273	625	117.644	136.398	140.357	141.255	123.284	115.605	140.302	145.214	86.0901	114.897	105.445	104.864						AACAGGAGCAGGGACAGATAGATGGGAGGGCCGCTGAGGTGGAGAAGCAA
Bdh1		D-beta-hydroxybutyrate dehydrogenase, mitochondrial	ENSRNOG00000001736	117099	1.30591	1.09902	1.30591	1.11702	0.965911	0.0313583	0.430063	11.72	12.4533	10.9867	323.958	246.297	288.879	13.13	12.54	11.69	11.99	10.73	10.24	530	597	715	433	935	432	263.285	367.004	338.184	327.36	265.4	321.234	266.778	302.102	241.455	251.944	244.584	247.205	11	75653264	75688263	-1	q22	GTGGTGAATGGTTTGGGCCTTCACAAATACAGGGCACTGGTGGGTGGCCC
Srrd		SRR1 domain containing	ENSRNOG00000000662	288717	1.30586		1.30586	1.11635		0.0131712	0.325239				261.559	199.589	233.365													255.051	244.055	241.982	305.149	244.853	234.441	223.474	230.694	202.069	213.101	190.405	192.78						AGTCAGACTGAGGTTTCCGTTCTCACCTCCCTGGGTGTGACAGTCCTCAG
Fancb		Fanconi anemia, complementation group B	ENSRNOG00000003346	501552	1.30536	0.966738	1.30536	1.17476	1	0.027235	0.215317	1.35667	1.32	1.39333	179.411	137.071	152.505	1.08	1.47	1.41	1.26	1.44	1.48	72	115	142	75	207	103	195.04	189.295	151.578	181.731	169.903	146.699	156.669	136.749	128.545	151.631	133.651	134.459	X	31503735	31518179	-1	q14	GGGCCACGACTTTTTCAGGGAGAAGGGCCAAAATCCGTCACTACAAGCGC
Smyd2		N-lysine methyltransferase SMYD2	ENSRNOG00000003583	289372	1.30464	1.03596	1.30464	1.31789	1	0.037944	0.0564235	72.3367	75.8333	68.84	2470.28	1895.38	1870.09	80.97	75.63	70.9	76.08	69.11	61.33	3176	3500	4214	2670	5853	2515	2109.64	2592.54	2448.58	2730.37	2065.19	1712.04	1856.23	1846.91	2228.54	1827.93	1853.25	1671.81	13	113261746	113302396	1	q27	TTCCGTCAGAAACCTCACAGTCACCCCAGCCTTCTGCAAGCCTCGCCATG
C1qtnf2		complement C1q tumor necrosis factor-related protein 2 precursor	ENSRNOG00000003870	497886	1.30401	1.30401	1.26238	1.12634	0.401793	0.0300248	0.311451	11.1333	12.8733	9.39333	1105.85	874.788	984.046	14.06	13.39	11.17	8.98	10.7	8.5	427	480	514	244	702	270	1033.04	1223.72	1070.87	1095.77	1009.67	976.655	1100.69	849.164	923.029	871.093	870.544	834.487	10	28909018	28925541	1	q21	TAGACAAGCTGGGGTTGAGCGTCCAGGCAGGGACTAAGATTCCGCAAGGG
Prrxl1		dorsal root ganglia homeobox protein	ENSRNOG00000020045	252880	1.30055	1.19103	1.30055	1.29464	0.586701	0.0103952	0.0234816	55.5	62.0333	48.9667	3376.88	2602.52	2611.6	66.57	58.48	61.05	49.38	48.44	49.08	3998	4143	5556	2653	6281	3081	3395.09	3247.17	3345.59	3519.66	2532.67	2653.99	2426.46	2833.26	2386.27	2532.67	2919.17	2571.97	16	10789827	10819506	1	p15	TGCCGCAGTTTAGCGTGGCTGTGTTCTTTCACGCGATGGTGACTTCGGAG
Coa5		uncharacterized protein LOC503252	ENSRNOG00000018102	503252	1.30043	0.928738	1.30043	1.26855	0.987841	0.0143188	0.0406798	24.855	23.2833	26.4267	416.769	321.238	328.371	21.22	23.55	25.08	22.85	26.41	30.02	2056	2692	3682	1981	5526	3041	408.316	392.667	413.451	452.64	349.454	311.327	324.668	328.036	315.985	357.099	330.724	281.144	9	43716386	43726016	-1	q21	CTGTGTGCTCCAGGAAGGAAAGTCCCCACGGCAGTGCTTGAAGGAAGGCA
Robo2		roundabout 2 precursor	ENSRNOG00000029598	84409	1.29985	1.24565	1.29985	1.15185	0.354431	0.0140972	0.200533	64.1017	69.71	58.4933	229.963	177.517	199.683	62.18	70.97	75.98	57.95	58.79	58.74	13897	18712	25732	11588	28368	13723	223.818	237.996	218.989	239.048	195.264	210.75	188.479	204.239	188.312	192.337	177.398	152.022	11	14733231	14884133	-1	p11	TGGCAGACCCAAGCACAGCTTCTTTCAGAACAGGCAACATCTCCTTAGGG
Mcoln1		mucolipin-1	ENSRNOG00000000975	288371	1.29983	1.10848	1.29983	1.30209	0.907186	0.020241	0.0376667	31.6883	34.13	29.2467	410.851	315.396	314.596	35.86	34.25	32.28	29.02	32.06	26.66	1848	2082	2521	1338	3567	1436	353.504	441.551	445.498	402.853	313.855	289.328	326.918	328.282	331.253	329.511	281.946	318.876	12	4216868	4230870	1	p12	CAGATCGAATCGGACACTGGGGAAGGGAGGGCATGGAGGGTGGCTGTTAA
Dda1		DET1 and DDB1 associated 1	ENSRNOG00000039417	682635	1.29974	1.07694	1.29974	1.25081	0.991773	0.0177895	0.0585305	21.7533	23.0967	20.41	3403.9	2614.12	2710.06	22.19	25.85	21.25	19.86	22.54	18.83	1043	1433	1513	835	2287	925	3877.58	3083.59	3511.39	3143.05	2735.87	2737.07	2633.45	2733.84	2796.2	2728.9	2606.05	2325.35	16	19739276	19746866	1	p14	GAAAGGCTTGCCCGTCTACAACAAGAGCAACTTCAGCAGATTCCACGCGG
Dcbld1		Protein Dcbld1; RCG22100	ENSRNOG00000000407	309773	1.29936		1.29936	1.16406		0.0107247	0.148625				189.795	145.685	162.483													171.856	175.711	207.947	203.668	164.182	166.445	158.559	160.747	151.333	151.546	135.755	144.107	20	35139175	35232665	1	q11	TTCTGAGGCTGGGCGATTTGAACATTGAGTCCAAGACCTGCGCTTCCGAC
Dpyd		dihydropyrimidine dehydrogenase	ENSRNOG00000017105	81656	1.29793	1.18812	1.29793	1.13089	0.605646	0.024182	0.327588	15.5767	16.5867	14.5667	740.472	569.696	655.46	15.29	17.09	17.38	13.68	15.84	14.18	1578	2081	2717	1263	3530	1530	657.581	810.061	770.319	723.927	746.73	665.478	622.88	586.754	573.142	517.349	596.719	591.572						CCACACTGTCACTGGGCACAGACCACTCAGTCTGCTTCTCATAGTCACCT
Lgals1		Galectin-1	ENSRNOG00000009884	56646	1.2977	1.2977	1.22972	1.17837	0.209087	0.042572	0.146062	1109.66	1286.32	933.003	27009.9	21950.5	22861.4	1282.07	1429.71	1147.17	1034.99	956.01	808.01	16131	21223	21872	11651	25970	10628	26317.1	26024.7	24966.5	30731.2	22783.9	22034.1	22504.7	24122.9	22783.9	20545	20350.1	24122.9	7	120144848	120147980	1	q34	CCTACACTTCAACCCCCGCTTCAACGCCCACGGAGATGCCAACACCATTG
Kcnc2		Potassium voltage-gated channel subfamily C member 2	ENSRNOG00000004077	246153	1.29702	1.29288	1.29702	1.307	0.327008	0.0207173	0.0354845	7.965	9.05	6.88	981.39	753.469	747.64	8.41	9.39	9.35	5.95	7.49	7.2	776	1023	1308	491	1493	695	866.954	1118.75	899.94	1039.91	755.995	795.682	697.512	741.369	757.058	802.796	698.637	755.385	7	54999433	55177445	1	q22	CCCCTGTATCGTGTACCTTTTGTGACCATCTCAAGGTGCATGCCTAATCG
Snx11		sorting nexin 11	ENSRNOG00000008642	303493	1.29523	1.29523	1.27908	1.2839	0.275333	0.0461819	0.0702489	19.6033	22.56	16.6467	368.323	289.499	286.382	27.62	21.84	18.22	16.28	16.6	17.06	1725	1609	1724	910	2238	1114	398.738	327.483	374.474	372.596	295.884	276.926	299.375	273.343	293.82	291.785	336.296	236.094	10	84421495	84432020	-1	q31	GGACCCTGCTGTGCCTTTGGATCCTGGTCAGCTAGACACAGTGTGGGGAA
Ndst1		Bifunctional heparan sulfate N-deacetylase/N-sulfotransferase 1 Heparan sulfate N-deacetylase 1 Heparan sulfate N-sulfotransferase 1	ENSRNOG00000019014	29633	1.29384	1.00114	1.29384	1.16979	1	0.0465166	0.276926	26.9683	27.7067	26.23	128.007	98.8895	109.238	28.88	28.54	25.7	26.77	25.6	26.32	2916	3400	3933	2419	5581	2779	134.153	134.797	136.31	106.767	101.434	100.256	113.527	121.736	113.013	101.434	93.3623	87.7481	18	55189496	55226907	-1	q12.1	CACCTGGATGTGACCTGTGGTGTTTCCTGTGGTAAAGGCTGAGGCGAGTC
Serpinb1a		Leukocyte elastase inhibitor A	ENSRNOG00000016581	291091	1.28958	1.23773	1.28958	1.27663	0.397948	0.0121324	0.0285789	164.493	180.093	148.893	7671.03	5967.81	6006.85	158.23	188.58	193.47	154.02	156.78	135.88	4989	7015	9244	4345	10673	4479	7787.52	7253.29	7961.88	7681.42	6057.73	5808.09	6186.18	5975.42	6250.94	5346.97	6672.23	5601.08	17	34796325	34803701	1	p12	CTGCCACGGCAGGCATCGCTACATTCTGCATGTTGCTGCCCGAAGAAGAA
Fbxo41		F-box protein 41		312504	1.28879		1.28879	1.04627		0.0186682	0.73476				76.3629	59.0413	72.6481													75.8422	77.6486	65.4896	86.4712	72.6393	71.5152	75.1685	71.2696	58.6508	63.1793	54.723	59.6122						TGGAACTGGACCACGTGTCAGAGATTACCCAGGAGGTGGCGGCAGAGGTC
Hs2st1		heparan sulfate 2-O-sulfotransferase 1	ENSRNOG00000012549	292155	1.28853	1.17077	1.28853	1.31966	0.670107	0.0201882	0.0267104	36.345	38.59	34.1	1001.34	780.202	760.323	37.07	36.02	42.68	33.72	32.92	35.66	3671	4208	6405	2988	7038	3692	966.493	997.981	1007.27	1033.62	754.577	846.331	734.272	706.112	859.203	830.937	753.333	677.335	2	268996211	269129114	-1	q44	CACACCCGTGGAGGTTAGTGGGAAGGCGAGTACCATTCCAGAAGAGGTTC
Cpped1		Calcineurin-like phosphoesterase domain-containing protein 1	ENSRNOG00000015118	302890	1.28814	1.00071	1.28814	1.14468	1	0.0129398	0.19748	4.15833	4.18333	4.13333	496.291	384.989	432.809	3.28	5.8	3.47	3.19	4.3	4.91	170	355	273	148	481	266	445.172	498.152	541.789	500.05	446.985	449.881	421.593	412.775	373.791	354.13	406.72	405.316	10	2523592	2643424	1	q11	TGGTGCACAAGTAACCAGGGCCGCCACATCCTGCCAAGGAAGTCTTACAG
Galnt5		Polypeptide N-acetylgalactosaminyltransferase 5	ENSRNOG00000004645	83627	1.28793	1.28793	1.2807	1.26875	0.261994	0.0135728	0.0313412	24.5533	27.24	21.8667	491.32	383.91	386.813	24.11	29.07	28.54	21.75	23.32	20.53	2116	3010	3796	1708	4419	1884	450.365	482.519	525.109	507.288	379.658	406.048	372.175	389.369	404.953	355.363	415.146	360.177	3	49141855	49185390	1	q21	TGGCCTTTGGAAGTGTCTTGTGTCCCACCCTGCATTGGGGTGCATACTGC
Dusp22		dual specificity phosphatase 22	ENSRNOG00000018218	361242	1.28765	1.01857	1.28765	1.28726	1	0.0278182	0.0488838	10.6083	10.6667	10.55	968.746	748.63	748.998	8.26	12.2	11.54	10.55	10.41	10.69	238	415	504	272	648	322	1031.63	1112.78	860.03	870.544	754.312	790.061	686.352	765.267	719.319	708.182	795.97	771.049	17	38367181	38417679	1	p12	TCTCATGACGATACCCAAGAAGGAAGCCTGCACCTGGGAAATGTGCAGCG
Zmym1		zinc finger MYM-type protein 1	ENSRNOG00000013855	313604	1.28656	1.12717	1.28656	1.20463	0.872113	0.0439389	0.177131	6.535	6.78333	6.28667	768.807	593.786	634.552	6.6	6.65	7.1	5.89	6.82	6.15	560	666	913	447	1250	546	856.353	873.194	684.838	660.844	708.359	620.758	605.804	603.288	563.102	638.972	613.613	559.457	5	148876980	148894226	-1	q36	ACTTCGTACCACGGGGCAAGAGAAGCTCAGTAGCCTTGCTCTGATAGCTG
Ppapdc1a		phosphatidate phosphatase PPAPDC1A	ENSRNOG00000020424	309014	1.28638	1.26138	1.28638	1.16896	0.476758	0.0339435	0.227356	15.62	17.7667	13.4733	1131.12	883.311	969.261	17.77	19.22	16.31	12.17	14.99	13.26	550	702	765	337	1002	429	1141.51	1100.69	1215.87	1066.41	1024.16	847.81	987.035	1018.04	915.331	783.971	1025.35	808.592	1	209449940	209577459	1	q41	CTCCGAAGTCCCCTCAGCTTCCGTTTTGTGGATGGCGTTCTTGCCACTCT
Fbxo16		F-box only protein 16	ENSRNOG00000014003	305970	1.28627	1.22853	1.28627	1.2119	0.748039	0.01004	0.0585736	5.995	6.52333	5.46667	336.36	261.544	278.126	5.73	7.76	6.08	5.95	5.66	4.79	181	289	291	168	386	158	320.27	350.937	338.326	335.906	298.885	245.771	282.284	285.566	250.36	277.017	256.896	261.903	15	52415892	52465127	1	p11	TCACGGAGCACCATCAGAATCACCCTGGGCTTCCATCACCCTCTCTGAGG
Ube2l6		Ubiquitin/ISG15-conjugating enzyme E2 L6	ENSRNOG00000030467	295704	1.28617	1.28617	1.19258	1.0754	0.32629	0.0485269	0.491741	26.5217	30.12	22.9233	1623.93	1365.07	1509.87	30.82	30.55	28.99	24.85	23.17	20.75	1087	1271	1549	784	1764	765	1693.89	1549.05	1633.25	1619.52	1571.83	1477.8	1522.59	1467.27	1285.93	1276.93	1352.8	1544.61	3	78712108	78727220	1	q24	TGGGGGGAACTGTGTGGTGGGTACTCCTTCCTGGAGTCATCTGGCTGTAG
Dctn1		dynactin subunit 1	ENSRNOG00000010048	29167	1.28537	1.13491	1.28537	1.26956	0.802447	0.0469226	0.0906258	151.918	167.553	136.283	5508.42	4334.43	4338.71	178.48	177.83	146.35	131.54	135.52	141.79	19584	23021	24335	12914	32105	16265	5313.31	5585.01	5523.54	5611.82	4400.92	4400.92	4360.05	4192.95	5141.87	3996.53	4739.29	3460.02	4	179465836	179485632	1	q34	AGTGCACGGCCACCTCAGCCACTCCCGGGTTGAACCACATGCTAACTTCT
Hao2		Hydroxyacid oxidase 2	ENSRNOG00000019470	84029	1.28527		1.28527	1.14779		0.0311765	0.279481				82.1523	64.0387	71.8595													81.4811	76.345	86.1151	84.6679	63.0391	80.806	76.7549	66.8382	70.0139	63.3176	56.7113	66.1119	2	220254690	220278103	1	q34	GAGCTAGGTGCATTTTTCTTGGGAGACCAATCCTTTGGGGCCTTGCCTGC
Sh3bgrl3		SH3 domain-binding glutamic acid-rich-like protein 3	ENSRNOG00000015967	298544	1.2852	1.2852	1.2739	1.26703	0.238513	0.0149539	0.0317038	752.853	875.173	630.533	5663.31	4443.55	4463.38	983.77	846.3	795.45	702.12	616.9	572.58	18542	18819	22719	11840	25104	11282	5233.89	5423.35	5784.72	6211.29	4601.72	4212.99	4406.89	4631.92	4681.31	4076.34	4335.24	4681.31	5	156043499	156044872	-1	q36	GGCCACAGACCCTACCCAGTCTTCACCAGGGCTCGGAACTAACTCCTTGT
Trpm4		Transient receptor potential cation channel subfamily M member 4	ENSRNOG00000020714	171143	1.28436	0.947759	1.28436	1.18847	1	0.0325389	0.175655	5.70333	5.76667	5.64	365.982	285.307	307.998	6.35	6.39	4.56	6.16	5.43	5.33	665	790	723	577	1227	584	328.948	384.394	396.231	354.357	334.129	284.403	327.649	285.811	314.894	251.867	302.701	271.765	1	102357043	102386710	-1	q22	AAGCTACACAACTGGTGGCCTTGTCCTCACCGTAGACCCCATGTTCAGGG
Pih1d1		PIH1 domain-containing protein 1	ENSRNOG00000020634	292898	1.28199	1.17909	1.28199	1.20214	0.788176	0.0223116	0.116943	10.5617	11.5867	9.53667	652.768	509.056	543.069	10.42	14.24	10.1	9.86	9.29	9.46	333	537	489	282	641	316	620.758	723.734	661.57	605.01	558.319	494.532	597.583	521.842	492.852	483.58	491.708	568.085	1	102217680	102221752	1	q22	AGGAGAAAGCAACTGATGGTGTCCATGCCCCTCCTGTCAGCGTCCTCTTG
Dmrtc1a		Doublesex- and mab-3-related transcription factor C1	ENSRNOG00000046093	501668	1.27982		1.27982	1.27834		0.0279281	0.0496473				621.991	487.908	485.749													646.651	563.102	664.598	613.613	475.79	472.712	500.895	493.598	579.551	477.348	439.383	455.35	AABR06110835.1	5214	10525	1		GCTCTGGTTCGCTGCCTTCTGGACATCTGGATTGCATGTCCCTCTTGACC
Deaf1		deformed epidermal autoregulatory factor 1 homolog	ENSRNOG00000017960	83632	1.27946	1.20299	1.27946	1.04243	0.584802	0.00824663	0.70486	15.64	17.6	13.68	257.371	201.093	246.895	19.99	17.86	14.95	14.05	14.23	12.76	1056	1113	1197	664	1623	705	253.464	278.319	251.597	246.105	263.841	251.944	235.78	236.015	206.72	207.258	202.758	187.635	1	221201338	221234579	-1	q41	CAGACTGTGCCCTTGGAAACAAACTCCTGCCAGAGACCAAGGAACGCTGG
Prkag2		5'-AMP-activated protein kinase subunit gamma-2	ENSRNOG00000009085	373545	1.27732	1.05137	1.27732	1.07566	1	0.0182539	0.537589	46.9533	47.45	46.4567	83.1621	65.0621	77.2658	40.73	45.48	56.14	45.3	46.61	47.46	2250	2964	4699	2239	5559	2741	91.3175	75.7728	81.0895	84.4688	71.8733	79.4032	74.3225	83.464	64.815	71.2447	62.3091	61.8797	4	6770353	6816799	1	q11	ATTAAAAATGGGGTTCACGGGCTGGAGAGATGGCTCAGCCGTTAAAGGCT
Cst6		cystatin-M precursor	ENSRNOG00000020455	171096	1.27556	1.08963	1.27556	1.09435	0.987812	0.0217671	0.44856	18.31	19.7833	16.8367	934.265	731.909	856.9	22.92	20.89	15.54	18.06	17.08	15.37	478	514	491	337	769	335	917.662	992.311	954.813	872.275	762.986	929.738	951.32	783.556	745.912	737.611	747.807	696.307	1	227656559	227658267	-1	q43	CAGCTTCTAAAGCATGACTGCGTGCAGGTGTGACTGGCCCCAGGGTGACA
Abr		active breakpoint cluster region-related protein	ENSRNOG00000022216	287537	1.27487	1.21702	1.27487	1.23842	0.476967	0.0132363	0.0429052	60.4983	66.8067	54.19	4998.86	3930.19	4033.33	65.84	67.82	66.76	52.86	54.05	55.66	8087	9828	12426	5810	14334	7148	4722.46	5218.26	4877.52	5177.21	4069.91	3954.79	4019.3	4089.33	4221.67	3672.41	4259.27	3567.42	10	63306286	63449250	1	q24	GGAATCCGGGTATGCCTGTACTTGCTTGTGCAACGACTGAGGGCTGCCAG
RGD1564958				290604	1.27484		1.27484	1.11957		0.0368646	0.38711				103.506	81.1039	92.8996													95.14	103.292	102.77	112.821	96.8403	77.5126	90.5702	106.675	80.1966	84.0311	76.3836	83.8044						TGTGGAGAAGGCTGGGACTCACCTGAAGGGTGGGGGCAAAAGGGTCTTCA
Smarcc1		SWI/SNF complex subunit SMARCC1	ENSRNOG00000020804	301020	1.27456	0.977399	1.27456	1.27019	1	0.0193078	0.0379398	16.3283	16.2367	16.42	175.628	137.659	138.238	16.14	15.33	17.24	15.32	16.29	17.65	1473	1651	2385	1251	3210	1684	155.92	185.103	181.615	179.873	147.42	146.559	131.131	127.842	140.263	129.335	147.727	133.312	8	117561617	117675013	1	q32	GTACCCCTCACAGCACCAAACGGCATGTGTAAGTAGCCCAGCGGGAAGAC
Rbfox1		fox-1 homolog A	ENSRNOG00000002827	302920	1.27402	1.15613	1.27402	1.25428	0.717629	0.0110996	0.0296523	59.825	62.25	57.4	8418.05	6603.43	6719.1	56.28	62.51	67.96	52.34	58.78	61.08	5840	7652	10686	4859	13168	6626	8553.06	7875.06	8913.93	8330.14	7004.73	6140.3	7260	6471.38	6456.27	6567.41	6918.66	6471.38	10	7109396	7450683	-1	q12	CCAATGTGGGGAGAGAGGAAGCTTTCCGAGGCCCGAGTGTTGCGACACAT
Haus4		HAUS augmin-like complex subunit 4	ENSRNOG00000039284	305882	1.27383	1.22911	1.27383	1.14726	0.589206	0.0171214	0.194631	11.3967	12.8633	9.93	299.566	235.736	261.141	13.56	12.45	12.58	9.66	10.32	9.81	516	559	725	329	848	390	297.028	318.574	298.26	284.403	248.68	256.575	279.575	259.734	240.934	235.077	207.347	259.586	15	37067372	37078759	-1	p12	GGACCACCTCCACCACAGGGGAATATGGGGACACTTGCTTAAAACACTGC
Spsb2		SPRY domain-containing SOCS box protein 2	ENSRNOG00000015125	297592	1.27316	0.996498	1.27316	1.26789	1	0.0358038	0.0647635	0.18	0.196667	0.163333	546.643	431.763	432.206	0.4	0.06	0.13	0.15	0.34	0	12	2	6	4	22	0	549.223	562.786	548.833	525.73	410.217	395.683	479.495	443.428	429.817	364.122	438.421	494.694	4	224344323	224345975	1	q42	CCGTGGGGACAGGTGGAGAGGCACTGCTGGCCTAGACAACTTAAAAGCTG
LOC689899					1.27241		1.27241	0.913531		0.0495529	0.542776				478.696	373.656	519.67													583.318	445.498	478.004	407.963	502.948	546.235	504.188	525.31	374.031	366.631	343.335	410.626						CCCACTGACCACCGAGTCGGCTATGAAGAAAATAGAGGACAACAACACGC
RGD1307443		Dyslexia-associated protein KIAA0319 homolog	ENSRNOG00000018141	361244	1.27211	1.18369	1.27211	1.34185	0.599288	0.0370669	0.0296188	65.3167	71.5367	59.0967	459.05	360.354	341.987	71.48	74.09	69.04	59.29	58.15	59.85	7304	8932	10690	5421	12830	6393	494.177	395.372	469.79	476.86	310.614	324.79	348.151	384.394	362.906	347.911	397.943	332.656	17	44033616	44094176	-1	p11	GCTCTGGCGTTGACCCTAACAGTGCTAACTGGAGCTGTGACTTGGGTGTG
Fastk		fas-activated serine/threonine kinase	ENSRNOG00000011667	296741	1.27089	1.11976	1.27089	1.20103	0.878764	0.0201997	0.0975626	25.6117	27.89	23.3333	392.23	308.68	327.237	30.93	30.63	22.11	22.99	24.9	22.11	1242	1451	1345	826	2159	928	407.085	397.451	403.573	360.811	313.063	344.902	292.623	358.359	332.469	294.528	314.114	293.611	4	7271939	7275953	1	q11	GTCTTCGCTGGGGACCTGAGGGTGGGTGAGGGAGTACACACAGTACACAT
Galntl4		UDP-N-acetyl-alpha-D-galactosamine:polypeptide N-acetylgalactosaminyltransferase-like 4	ENSRNOG00000017021	293181	1.27072	1.27072	1.26426	1.24856	0.307109	0.0383768	0.0787114	42.02	48.2433	35.7967	1916.69	1514.26	1530.18	49.69	50.47	44.57	39.28	34.93	33.18	3116	3734	4235	2204	4729	2175	1762.25	1733.96	1995.17	2175.37	1566.18	1499.68	1429.86	1624.99	1528.1	1497.49	1685.51	1345.93	1	183278639	183588615	-1	q33	GCTGGTGCTGCAGAAGTGCTCGGGACAACACTGGACTATCACCAATGTCC
Zdhhc13		probable palmitoyltransferase ZDHHC13	ENSRNOG00000014277	365252	1.27004	1.17369	1.27004	1.23713	0.675863	0.011718	0.0379398	17.665	18.5533	16.7767	954.432	749.877	770.757	17.53	17.5	20.63	16.57	15.46	18.3	1023	1205	1824	865	1948	1116	1062.77	912.486	944.575	897.896	784.805	734.55	828.464	735.21	755.146	736.325	757.471	750.564	1	105165499	105204298	1	q22	TCAGCTCCCCACAGTCAAAGTCTCTGGGAATGAAGTCCTCAGCAAGAGTG
Rgs3		regulator of G-protein signaling 3	ENSRNOG00000024501	54293	1.26994	1.26994	1.25575	1.2822	0.289504	0.0197479	0.0262119	72.2017	82.6767	61.7267	9351.06	7465.37	7286.19	88.93	84.3	74.8	62.41	59.53	63.24	8238	9213	10500	5173	11906	6124	8656.61	9519.08	9657.27	9571.28	7284.31	7289.36	7369.94	7201.14	8178.07	7231.69	7875.06	6576.63	5	82606811	82690341	1	q24	GGCAGCTGGGCCTTCTAGACTGACATGACCTTGGAGGGGATGCTGCAGAA
Tes		Testin	ENSRNOG00000032978	500040	1.2694	1.2694	1.20291	1.09422	0.29936	0.0207173	0.295538	63.955	70.3033	57.6067	5099.31	4242.26	4662.77	70.96	70.79	69.16	61.26	56.25	55.31	4194	4936	6194	3239	7178	3417	5184.11	4977.67	5105.65	5129.82	4844.29	4681.31	4391.11	4734.36	4164.79	4036.49	4251.04	4516.72	4	44929781	44968303	1	q21	GCTATAGACACAAAGGCTGTCTTCTTTGCCTGTGCACGCGCATCCTTGGG
Acly		ATP-citrate synthase isoform 1	ENSRNOG00000016924	24159	1.26773	1.18696	1.26773	1.1594	0.583856	0.0297711	0.210582	217.447	239.313	195.58	3837.82	3026.07	3316.74	232.01	244.73	241.2	191.8	199.31	195.63	24993	31104	39373	18486	46356	22031	4076.34	4027.96	3493.81	3753.16	3513.92	3347.61	2844.95	3560.49	2955.98	3088.57	2806.8	3252.91	10	88185495	88236092	-1	q31	TGTCAAGGGGAGGAGGGTTGGGGCCATTGTACCCTTAGCCATCGTCACAC
Tmc7		transmembrane channel-like protein 7	ENSRNOG00000016679	499254	1.26738	0.989514	1.26738	1.02349	1	0.0490651	0.903226	21.6367	21.6167	21.6567	100.383	79.4146	97.9717	21.8	19.31	23.74	22.14	21.16	21.67	1183	1236	1952	1075	2479	1229	100.933	110.019	88.5378	102.043	90.7252	100.466	94.103	106.593	81.5666	90.2474	78.8544	66.9901	1	195142160	195191670	-1	q36	CTGCCTGGTCATGTTCTACTTCATTGCGCTGGCTGGAGCACACAAGCGGG
Sdr16c5		epidermal retinol dehydrogenase 2	ENSRNOG00000008871	297805	1.2658	1.1334	1.2658	1.0567	1	0.0331184	0.692613	0.645	0.673333	0.616667	121.931	96.2806	115.447	0.29	1.14	0.59	0.58	0.56	0.71	10	47	31	18	42	26	121.081	134.834	109.943	121.866	104.224	128.035	119.686	109.844	86.5019	98.9524	96.2918	103.376	5	21681674	21703750	-1	q13	CCCCTATGCCCTGTGTTTTCTGAGACCCATTGCTACGTCAGGCTTACTTC
Arfgef2		Brefeldin A-inhibited guanine nucleotide-exchange protein 2	ENSRNOG00000007485	296380	1.26418	1.08422	1.26418	1.18862	0.960212	0.0422359	0.174643	46.2733	48.4	44.1467	467.94	369.894	395.403	43.39	49.73	52.08	43.84	45.32	43.28	6229	8424	11330	5631	14049	6495	492.075	491.854	425.043	462.787	426.789	408.71	323.698	422.417	394.598	373.512	347.033	364.432	3	169733008	169814500	1	q42	GCCTGAACACTGGCCTTGTCACAGTCCCCAGCAGAGGCTCAAGGTGTCAT
Kat7		K(lysine) acetyltransferase 7	ENSRNOG00000022664	303470	1.26406	1.19545	1.26406	1.15276	0.565595	0.020241	0.184142	65.325	70.95	59.7	1825.54	1446.15	1584.06	72.5	68.48	71.87	58.62	60.55	59.93	5824	6490	8748	4213	10501	5033	1894.91	1907.49	1813.61	1686.15	1597.86	1683.31	1449.39	1605.68	1585.16	1446.31	1457.63	1295.52						TCACTGTGGGTTGGAGGGAGCTGATTTTAAGCATGTTCAGTGGCGGCTCC
Slc6a9		Sodium- and chloride-dependent glycine transporter 1	ENSRNOG00000019484	116509	1.26165	1.21524	1.26165	1.29827	0.853448	0.0384372	0.0429267	1.29833	1.46667	1.13	102.222	80.97	78.8397	1.54	1.54	1.32	0.83	1.14	1.42	122	144	159	59	195	118	100.29	114.78	99.1593	94.6603	88.8906	79.8548	77.284	69.3294	89.4438	79.7583	75.4695	79.2084	5	140458723	140492746	1	q36	CCCGGGGGCTGTACAGTGTTACTTGTTGGACTGCACCACTCAGCCCTGTT
Ppt2		Lysosomal thioesterase PPT2	ENSRNOG00000000435	54398	1.25923	1.1327	1.25923	1.16118	0.888363	0.0430719	0.233541	9.4	10.3167	8.48333	440.532	349.545	379.176	11.89	10.35	8.71	8.58	8.83	8.04	505	519	561	326	810	357	502.448	422.934	434.322	402.424	371.735	340.362	421.819	382.789	393.324	336.296	342.41	326.149	20	6460813	6469830	-1	p12	GCCTAGGTTCTTTGAGGCCCCAGCCCCTCTTTTAACCACCCTTGAGTGGG
Mapt		microtubule-associated protein tau	ENSRNOG00000005133	29477	1.25769	1.25769	1.17469	1.11905	0.31561	0.0461819	0.207634	130.788	147.343	114.233	10456.4	8904.21	9351.61	153.08	150.26	138.69	104.4	112.39	125.91	19533	22620	26816	11919	30962	16795	10269.9	10197.3	10924.9	10433.3	9117.58	8757.42	9571.28	9960.15	9466.86	8596.65	8786.46	8766.86	10	92050859	92144937	1	q32.1	GGGTTACTTTTGGGCAGTATTGCAGTCTCACCCTCCCGATGGGCTGTAGC
Setd6		N-lysine methyltransferase SETD6	ENSRNOG00000012447	291844	1.2575	1.11701	1.2575	1.01648	0.975887	0.0108671	0.900398	3.82833	4.10667	3.55	243.233	193.437	239.02	4.07	3.51	4.74	3.59	4.42	2.64	171	174	302	135	401	116	246.98	225.255	242.097	258.6	233.643	239.215	239.824	243.4	204.267	178.469	191.681	199.332	19	9747567	9750562	-1	p13	CATGCCTGCTGAGGAGTTCAGAGACTACAAAGAGCGGGCTGGATGGGGAG
Stx7		Syntaxin-7	ENSRNOG00000015670	100910446	1.25738	1.25738	1.25337	1.25681	0.337893	0.0148627	0.0267659	44.14	48.14	40.14	7961.32	6356.32	6330.37	39.67	51.23	53.52	43.49	43.21	33.72	2056	3133	4204	2017	4835	1827	8437.91	7401.97	8043.55	7961.88	6503.25	6053.19	6273.46	6491.57	5943.43	6014.77	6688.61	6778.46	1	23721818	23761945	-1	p12	GTGTCCCTCAGAACACTCATTAGACATGTATCTTTGGGTCCCGTCTTCGC
Nipal2		NIPA-like protein 2	ENSRNOG00000005190	362899	1.25693	1.14559	1.25693	1.33499	0.838325	0.0341034	0.0239692	13.06	13.96	12.16	545.799	432.821	406.878	11.79	15.02	15.07	12.77	12.57	11.14	647	972	1253	627	1489	639	524.907	488.9	640.835	528.555	422.678	395.05	398.42	411.365	472.712	400.527	440.141	417.906	7	73513633	73624863	-1	q22	GCCTGGCTGCCGGAGCACGACTGTCACACAAAAATGTGCACTCGAGATTT
Trabd		traB domain-containing protein	ENSRNOG00000029095	300142	1.25507	1.12824	1.25507	1.19156	0.87785	0.0186682	0.0884016	11.1583	12.2567	10.06	736.893	588.704	618.483	14.27	13.23	9.27	10.93	9.83	9.42	854	934	840	585	1270	589	737.304	707.94	728.712	773.615	634.352	584.902	639.279	615.399	606.925	540.62	657.874	549.4	7	129744197	129755170	1	q35	GGGTACAGGGGGTACAGGGCTTGTTGGGCTGCGTACTTCTGTCTCACACT
Pigx		phosphatidylinositol-glycan biosynthesis class X protein precursor	ENSRNOG00000033623	288041	1.25376	1.19975	1.25376	1.14013	0.704531	0.00491081	0.0985225	17.46	19.1633	15.7567	2802.59	2235.53	2459.16	15.52	19.68	22.29	15.73	16.81	14.73	375	561	816	340	877	372	2835.26	2751.18	2811.97	2811.97	2398.63	2392.87	2584.64	2460.52	2226.84	2210.58	2300.06	2204.62	11	75013594	75031091	1	q22	GTGCAGGTGCCAGTGGGACTGACTATACACACCTCCTTAGTGTGCTCCGT
Fbll1		rRNA/tRNA 2'-O-methyltransferase fibrillarin-like protein 1	ENSRNOG00000015303	363563	1.25334	1.07462	1.25334	1.19294	0.994363	0.0146074	0.0691919	14.315	15.48	13.15	1050	837.03	878.764	17.07	17.37	12	14.11	13.8	11.54	703	844	749	520	1227	497	1025.79	1023.19	989.051	1161.96	859.203	869.932	869.391	916.528	869.932	862.601	841.15	774.436	10	20494823	20495797	-1	q12	CGGATCAGTCCCGCATCGTGGCACTTAACGCCCACACCTTTCTGCGCAAC
Atg16l1		autophagy-related protein 16-1	ENSRNOG00000017913	363278	1.25043	1.18349	1.25043	1.17833	0.631536	0.0355385	0.158593	28.29	30.9367	25.6433	211.615	169.379	179.704	32.16	30.27	30.38	25.9	25.23	25.8	2362	2623	3381	1702	4000	1981	230.354	195.217	215.48	205.407	201.065	168.918	179.155	169.677	167.347	190.844	159.494	159.832	9	94599373	94634548	1	q35	GCTGCTCCCGTGATGACCTGCTAAAAATCATTGACCTGCGGACAAACGCC
Heatr2		HEAT repeat-containing protein 2	ENSRNOG00000021312	304332	1.24971	1.11386	1.24971	1.14894	0.935518	0.0288247	0.208027	4.81167	5.23667	4.38667	1091.37	876.82	951.364	6.13	4.75	4.83	3.94	4.7	4.52	523	478	624	301	866	403	1088.82	1080.17	1119.27	1077.22	956.372	886.193	1036.88	926.011	1008.72	791.826	872.735	834.005	12	19532497	19570964	-1	q11	GTGGGTGCAATGTCCTGGTGTTGTTTCTCAGTGTTAGTGATGCCCGTGGG
Cd47		Leukocyte surface antigen CD47	ENSRNOG00000001964	29364	1.24941	1.04327	1.24941	1.24991	1	0.0269839	0.047514	49.5917	49.56	49.6233	1628.06	1305.21	1303.82	41.08	52.92	54.68	41.09	50.59	57.19	1981	3011	3996	1773	5267	2883	1615.74	1638.3	1728.71	1529.49	1327.41	1198.08	1269.68	1420.11	1387.02	1235.17	1407.81	1190.86	11	56693298	56738925	-1	q21	GCGTTGCCATCGTTCACACACACCCCCTTTGACATACAGCGCACCCAGGT
Hyi		hydroxypyruvate isomerase	ENSRNOG00000037518	500536	1.24809		1.24809	1.12084		0.0471503	0.365964				1355.52	1087.88	1207.97													1427.59	1359.3	1437.1	1198.08	1291.85	1187.96	1235.92	1116.15	1089.34	1161.45	1172.68	928.043						CCACTGGCAGGTCATGGATGGGAATCTGACTGGAAACATCAGGGAGTTCC
Cdr2		cerebellar degeneration-related protein 2	ENSRNOG00000017260	308958	1.24762	1.18341	1.24762	1.21051	0.633265	0.0207173	0.0659488	35.8967	38.98	32.8133	754.712	604.953	622.455	39.78	35.75	41.41	34.37	31.59	32.48	2336	2477	3685	1806	4005	1994	761.37	677.654	797.171	782.655	598.427	641.004	632.036	618.354	607.592	576.831	568.085	667.305	1	197815831	197840738	-1	q36	GATAATGTTGAGTCCGAGGTCCTAGGAAATCTCGATAGACTGGCCTCTGG
Grm7		metabotropic glutamate receptor 7 precursor	ENSRNOG00000005662	81672	1.24692	1.19241	1.24692	1.2374	0.595898	0.0335311	0.0653704	22.83	25.18	20.48	245.874	196.712	198.289	22.37	26.66	26.51	19.88	21.46	20.1	1910	2686	3430	1519	3956	1794	228.426	222.771	259.066	273.235	202.363	210.828	180.934	199.032	201.615	182.401	194.36	208.469	4	206090084	206680107	1	q42	CTCCACCCGGGAGAGCAATGTTAGAGGATCCACACATCCTGAACAGCTGC
Znhit2		zinc finger HIT domain-containing protein 2	ENSRNOG00000021794	309177	1.24684	1.1578	1.24684	1.29526	0.803581	0.0383768	0.0368776	9.07667	10.1567	7.99667	435.02	348.212	335.135	12.12	10.11	8.24	9.02	7.31	7.66	389	383	401	259	507	257	373.689	444.619	453.804	467.968	327.141	308.478	350.018	354.902	378.154	325.485	356.276	332.932	1	228359846	228361096	1	q43	GTTGAGGAGATGGCAACCCTTACTGGGGAGCTAGAACGGCTTTGGGGAGG
Vac14		Vac14 homolog (S. cerevisiae)	ENSRNOG00000017219	307842	1.24615	1.04927	1.24615	1.17981	1	0.0350477	0.148625	28.32	29.9333	26.7067	1301.86	1042.16	1104.72	31.94	27.61	30.25	28.13	25.81	26.18	2435	2484	3495	1919	4248	2087	1151.19	1387.02	1304.22	1365.01	1000.62	1036.48	1131.03	1250.74	1028.39	1024.16	1073.44	1042.64	19	51753774	51855971	-1	q12	GCACACAGGCCAGCACAAAGACCTCTACAGAATGATGTTCACCCCTGCCC
Tnip1		TNFAIP3-interacting protein 1	ENSRNOG00000010370	363599	1.24522	1.07976	1.24522	1.22453	0.981509	0.023244	0.0572113	30.495	32.67	28.32	2806.59	2259.87	2290.99	37.42	31.03	29.56	29.58	28.35	27.03	2671	2613	3197	1889	4369	2017	2622.85	2837.27	2914.85	2851.38	2379.45	2226.84	2241.46	2316.2	2506.71	2316.2	2226.84	1989.71	10	40028044	40075239	-1	q22	CAGGTCTGCTAAAGGGCCCCAGACTGAAGATGACCTCAGCCCCCACAGTT
Palm		Paralemmin-1	ENSRNOG00000009760	170673	1.24482	1.23932	1.24482	1.23799	0.418161	0.0325389	0.0602232	23.49	26.7867	20.1933	709.107	571.515	573.086	28.4	28.85	23.11	18.6	19.28	22.7	1783	2137	2199	1045	2613	1490	699.294	672.788	716.314	748.03	533.328	601.054	558.608	599.354	605.202	547.681	632.036	501.14	7	12877762	12963915	-1	q11	AGGCAGCAGTAGCCACTTTGGTCCCCAGAAGCACAACCTTGCACACAGGC
Fuca2		Plasma alpha-L-fucosidase	ENSRNOG00000015551	292485	1.2448	1.06431	1.2448	1.15015	1	0.0242728	0.179668	20.2583	21.12	19.3967	1717.52	1378.99	1495.47	22.41	21.37	19.58	20.44	19.92	17.83	896	1008	1186	731	1719	745	1765.81	1836.06	1619.52	1648.71	1379.4	1541.28	1404.56	1656.65	1346.73	1335.7	1470.71	1362.84	1	9287057	9301800	1	p13	AAAGCCAAGCGGCATTGTGGTGGAGTTGCCCCGGCTAAGCGTTCATCAGA
Nrd1		nardilysin precursor	ENSRNOG00000007111	25499	1.24125	0.947096	1.24125	1.1488	1	0.0344329	0.212983	42.6483	41.18	44.1167	768.318	620.346	668.345	38.82	40.44	44.28	39.88	44.46	48.01	3453	4244	5968	3174	8539	4464	707.94	826.926	775.758	762.647	703.979	684.838	634.578	649.984	698.008	635.838	595.191	552.348	5	132471876	132534126	1	q35	TCTCCTGGCAGAGTCCACCACCCCCATTACTGACATCAGGGCCTTCACAG
Pms2		mismatch repair endonuclease PMS2	ENSRNOG00000001040	288479	1.24047	1.14093	1.24047	1.20677	0.848828	0.0327521	0.0906258	10.9433	11.59	10.2967	1379.2	1113.67	1141.43	10.36	12.44	11.97	10.63	10.51	9.75	731	1035	1279	671	1601	719	1470.71	1439.62	1340.94	1265.55	1132.98	1160.53	1183.41	1088.82	1170.47	1169.95	1154.11	960.163	12	14757747	14781994	-1	q11	TGGGAGAGCCACCCCAGGAGTTTGAGACTATCCTGAGCTACATTGGTGAG
Kcnj14		ATP-sensitive inward rectifier potassium channel 14	ENSRNOG00000021056	276720	1.23974	1.09002	1.23974	1.19296	1	0.0419695	0.131753	1.98667	2.10667	1.86667	101.357	81.3679	84.6976	1.61	2.32	2.39	1.86	1.81	1.93	110	187	248	114	267	138	85.8329	102.622	113.048	103.924	77.1548	85.5047	84.8134	91.3175	80.4327	81.4466	79.9556	83.6366	1	102884516	102888529	-1	q22	GGAGTATTGGCTGTTTAGGGTCCGACTGAGGGGGTGGTTCTGGCTTCACC
Zyg11b		Protein Zyg11b	ENSRNOG00000010859	362559	1.23941		1.23941	1.07021		0.0331011	0.578251				258.804	209.733	241.981													256.143	253.252	257.453	268.368	243.332	227.893	256.499	240.202	240.697	202.419	211.474	184.341	5	131695011	131725479	-1	q35	TGTGGTGGGTTCATTTGGAATAGCGTGCTCTCTGGTGTTTGGGGGCGGGG
Magi3		membrane-associated guanylate kinase, WW and PDZ domain-containing protein 3	ENSRNOG00000019885	245903	1.23843	1.19775	1.23843	1.16354	0.551993	0.0392463	0.183017	50.4667	54.4067	46.5267	5629.07	4551.42	4828.64	49.62	54.53	59.07	44.09	47.48	48.01	7264	9419	13104	5775	15006	7347	5865.81	6140.3	5318.82	5191.33	5041.87	4734.36	4884.84	4653.47	4691.95	4318.38	5119.01	4076.34	2	225923270	226123408	-1	q34	TTCCACTGTGACAACTGTACTGGCCCCTTATGACACATGCTTCCATCCAG
Cog1		component of oligomeric golgi complex 1	ENSRNOG00000002795	303652	1.23804	1.12821	1.23804	1.22306	0.861671	0.0157874	0.0379398	15.2217	16.5667	13.8767	1439.83	1165.26	1177.16	17.15	17.11	15.44	12.93	15.29	13.41	1281	1508	1748	864	2466	1047	1394.89	1428.76	1479.11	1456.53	1180.24	1167.39	1211.45	1149.58	1205.52	1198.83	1220.82	1035.88	10	101847319	101860914	1	q32.1	GAGGAAGACGGCTCACCTGCACCTTCATTGTTCAAGCTCGCCTGGCTCTC
Aqp11		Aquaporin-11	ENSRNOG00000013358	286758	1.23768	1.1012	1.23768	1.12053	0.956583	0.0274649	0.279623	15.5133	16.7967	14.23	1534.3	1240.6	1372.26	17.41	17.46	15.52	14.04	14.97	13.68	561	664	758	405	1042	461	1550.08	1469.11	1508.49	1609.53	1478.53	1208.57	1394.15	1407.81	1255.61	1136.21	1266.35	1304.22	1	168910173	168920364	-1	q32	CTCAAACGAAGTCAGTGGACGATCAGGCTGGATGTGACGGTTTGGGCACC
Arhgdia		Rho GDP-dissociation inhibitor 1	ENSRNOG00000036688	360678	1.2366	1.2366	1.18733	1.1105	0.391099	0.0310319	0.223426	319.735	365.6	273.87	9153.74	7705.02	8239.96	429.11	367.1	300.59	285.77	266.54	269.3	19542	19724	20744	11644	26207	12821	9711.36	9314.01	8693.05	8896.54	8261.23	7846.73	8620.52	8231.36	7826.65	7552.24	7961.88	7479.29	10	109347156	109350645	-1	q32.3	TCCCTGGACCCAACCAGGACAAACGTGGGACCAAGTTCACGCAGTTGGGA
Clpb		caseinolytic peptidase B protein homolog	ENSRNOG00000019693	65041	1.2365	1.03867	1.2365	1.21215	1	0.0272039	0.0679898	32.2167	33.6667	30.7667	612.539	495.577	506.38	32.82	34.16	34.02	30.38	33.65	28.27	1706	2095	2680	1413	3777	1536	591.219	652.311	599.354	607.273	570.03	466.547	498.906	490.035	511.019	522.343	461.639	487.308						TCGCCCCAGGCTGAAAAGCGTCCGCCTACACTGCGACTGGAGATCATTGA
RGD1560394		uncharacterized protein LOC289728 precursor	ENSRNOG00000038150	289728	1.23421	1.23421	1.20826	1.08785	0.46015	0.0152585	0.304348	10.425	12.5267	8.32333	2475.78	2048.78	2276.86	17.12	13.38	7.08	9.03	8.68	7.26	284	262	178	134	311	126	2395.47	2537.72	2508.1	2461.82	2225.65	2325.35	2386.27	2170.19	2015.25	2077.64	2080.27	2021.98	14	82737925	82739530	-1	q21	CCTTCAGGACCTACGGAAAACCGCCTACAGCCTGGACGCACGGACGGAGA
Fbxw4		F-box/WD repeat-containing protein 4	ENSRNOG00000017343	309444	1.23108	1.07583	1.23108	1.194	1	0.023244	0.0748863	7.13333	7.65333	6.61333	2127.31	1726.83	1779.16	8.09	9.23	5.64	5.65	7.35	6.84	389	524	411	243	763	344	1961.8	2309.97	2185.78	2051.69	1749.85	1765.81	1876.36	1724.64	1869.05	1680.61	1721.09	1636.58	1	272756541	272852823	-1	q54	TTGGGGCTCTGGGCTGGCTGCTCCTTAGGCCAGTTGTGGGAGACATGTTA
Faf2		FAS-associated factor 2	ENSRNOG00000017607	291000	1.23022	1.03004	1.23022	1.09304	1	0.0362498	0.429848	28.885	29.2633	28.5067	808.393	657.467	738.093	28.51	29.71	29.57	28.6	29.82	27.1	1395	1715	2192	1252	3150	1386	750.564	869.932	756.724	856.353	757.058	731.424	711.605	752.286	731.869	634.773	595.504	667.721	17	12613754	12653474	-1	p14	CTACTTCCAGAGGAAGAGGGGAGAGAAGGATGGACTGACTGCCCACAGTT
Hbxip		late endosomal/lysosomal adaptor, MAPK and MTOR activator 5		295357	1.23002		1.23002	1.12377		0.0236302	0.234516				1058.32	859.814	940.884													967.773	1046.76	1077.22	1141.51	1002.36	899.545	943.975	917.662	848.422	869.932	805.25	915.654						ACGTCAGTTAGGAGTGTGGTGGCCTTGTCTGGGCTTTTGTCACTCTGCTC
RGD1565310		uncharacterized protein LOC362697	ENSRNOG00000016528	362697	1.22817	1.10549	1.22817	1.26255	0.922044	0.023244	0.0267104	16.7633	17.45	16.0767	1070.59	871.44	847.766	15.53	19.54	17.28	14.73	17.54	15.96	1204	1788	2031	1022	2936	1294	1079.26	1158.66	1024.97	1019.49	874.076	781.72	855.267	880.002	891.728	852.451	923.497	818.083	6	22219236	22281276	1	q12	TCTGTCCCCTGGGGGTGACAAGCCTTACAGCCCTTTAGAGCCTGTGGCTT
Slc52a2		solute carrier family 52, riboflavin transporter, member 2	ENSRNOG00000032561	362942	1.22804		1.22804	1.16609		0.0142057	0.0805363				429.517	349.828	368.404													425.822	409.949	445.655	436.642	377.345	378.815	371.408	346.05	358.468	366.352	335.047	339.448						TCAGCAGGTGTGGTCCTCGTGGTGCTTTCATGGGTACTGTGTGCAGGCGT
Lgals3		Galectin-3	ENSRNOG00000010645	83781	1.22692	1.17553	1.22692	1.10138	0.642189	0.0184517	0.29492	251.633	278.183	225.083	15347.4	12500.3	13922.1	294.92	292.8	246.83	245.36	227.15	202.74	6963	8156	8831	5183	11579	5004	16265.8	14641.8	16022.8	14459.2	13871.6	13338.1	14545	13933.9	12309.1	12448.5	13257.4	11986.4	15	28094062	28106276	1	p14	GACATAACCCTCACCAGCGCTTCCCACGCCATGATCTAAGCCAGAAGGGG
Stim1		Stromal interaction molecule 1	ENSRNOG00000020425	361618	1.22666	1.1845	1.22666	1.16586	0.625961	0.0267382	0.124579	20.785	23.0833	18.4867	3206.62	2620.73	2750.9	26.44	23.61	19.2	18.14	17.76	19.56	2536	2672	2790	1557	3677	1961	3093.8	3145.99	3283.9	3302.79	2846.72	2639.52	2835.26	2682.08	2890.18	2493.14	2725.37	2374.22	1	173562502	173722020	1	q32	TGGTCTTAGGTGGGTGCTAGGCTCTAGACTGCCTCGGTGCCCCCTGGACA
Exosc5		exosome complex exonuclease RRP46	ENSRNOG00000020635	308441	1.22666	1.21137	1.22666	1.20907	0.677179	0.0302411	0.0679898	9.24	10.4833	7.99667	811.814	660.706	669.927	12.24	11.7	7.51	7.26	8.35	8.38	313	353	291	166	461	224	730.311	899.111	820.468	797.364	669.959	695.548	677.097	637.102	678.682	639.279	701.308	623.556	1	83713977	83723114	1	q21	GGCCTGGGTACAACCCTCTCTTCACCAGGACACCATTAAAAAGGGCTCAC
Atg3		Ubiquitin-like-conjugating enzyme ATG3	ENSRNOG00000002094	171415	1.22659	1.12796	1.22659	1.11	0.860413	0.0490246	0.376074	40.1233	41.97	38.2767	587.83	477.911	527.695	40.04	40.72	45.15	34.43	37.57	42.83	1387	1664	2370	1067	2810	1551	635.838	640.835	564.196	510.45	541.555	548.186	494.694	526.346	504.407	501.717	464.728	440.793	11	64687322	64715848	-1	q21	GTGATGAAGAAAATTATTGAGACCGTTGCAGAAGGCGGGGGAGAGCTTGG
Lcp1		plastin-2	ENSRNOG00000010319	306071	1.22522	1.17113	1.22522	1.198	0.662961	0.0184634	0.053306	54.12	57.7267	50.5133	3552.72	2904.51	2965.22	52.77	57.14	63.27	48.67	53.62	49.25	4485	5730	8148	3701	9840	4376	3558	3650.88	3415.93	3586.07	2931.56	2998.93	2892.07	3038.33	2740.34	3003.48	2719.32	3154.9	15	60932334	60988849	1	q11	CATGTAGCCTCAGATGATGTTTGCCCATCTGCCTCCACGAAGTAAGGATA
Gpx2		glutathione peroxidase 2		29326	1.22475	1.15512	1.22475	1.25731	0.779894	0.0173054	0.0199454	40.725	44.55	36.9	1078.51	879.842	857.09	46.35	46.6	40.7	43.97	37.84	28.89	1171	1389	1558	994	2064	763	1026.54	1166.77	1083.84	1036.88	867.697	884.543	861.925	814.193	919.987	877.234	847.342	874.803						AGTCCACTGGGGGCTCTAAGTCTGGGGTAGGTGCTAGGCCTTCTTCACAG
Tmeff2		tomoregulin-2	ENSRNOG00000016623	363228	1.22458	1.16124	1.22458	1.23124	0.723703	0.0112524	0.0212504	17.125	17.94	16.31	2908.62	2374.71	2363.5	15.75	17.87	20.2	15.58	15.64	17.71	1280	1714	2488	1133	2744	1505	2859.44	2822.54	2962.25	2990.23	2390.97	2497.62	2322.01	2243.4	2381.98	2326.36	2384.18	2406.31	9	55079810	55369414	-1	q22	CTAGAGGGAGCATGTTTCCCAGTGGCCGGACAACCGACAGCTTGGACTAC
RGD1559786		UPF0587 protein C1orf123 homolog	ENSRNOG00000012724	298384	1.2245	0.985629	1.2245	1.23746	1	0.0422359	0.0578522	28.275	28.21	28.34	226.313	185.288	182.93	28.79	28.33	27.51	30.29	30.68	24.05	1001	1162	1449	942	2303	874	216.445	243.472	223.474	221.862	191.105	191.337	179.747	169.533	207.912	178.101	165.504	189.637	5	131337314	131345189	1	q34	ACTGAGTCTCGTGGAACCGAAGATCCCCACACAGCAGACAGAGCTGTGAG
Zyx		zyxin	ENSRNOG00000017354	114636	1.22382	0.904777	1.22382	1.12212	0.920082	0.0421776	0.296958	18.3383	18.04	18.6367	84.2451	68.9099	75.325	20.93	18.2	14.99	18.28	18.6	19.03	1336	1371	1450	1044	2564	1270	87.3375	83.0017	85.6315	81.0098	65.7266	83.0809	73.9816	78.5107	67.5866	63.5239	73.0778	71.4511	4	136544930	136553784	1	q31	CTCTTGGAGTTGAAATAAAGGGTCTTGATGGGGAAAAAGATCAGGGGAGG
RGD1562339		Protein RGD1562339	ENSRNOG00000001767	498107	1.22337		1.22337	1.20625		0.0306009	0.0679898				90.1949	73.7997	74.6755													93.3079	85.747	85.1083	96.6165	75.3193	73.6642	76.6408	73.0778	78.0806	65.8855	72.7137	78.5191	11	86128083	86173597	1	q23	CTACGTGCAGAAGCAGCCCCATTCCCAGAAGATGAGCCCTGAGGAGGTCT
Mafg		Transcription factor MafG	ENSRNOG00000036697	64188	1.22265	1.10127	1.22265	1.18494	0.934582	0.0361548	0.109502	28.8	31.1033	26.4967	6244.17	5119.51	5264.31	33.74	30.38	29.19	24.84	25.74	28.91	1363	1448	1787	898	2245	1221	5930.82	6066.65	6728.29	6250.94	5372.53	5293.78	5129.82	5261.09	5654.66	4794.15	5423.35	4605.87	10	109399211	109404375	-1	q32.3	GTGGAAGGTGTGTCAGTGTGTCCTGCGATGGGTCCGGTGTCACTGTTTAC
Gsto1		glutathione S-transferase omega-1	ENSRNOG00000028746	114846	1.22222	1.16456	1.22222	1.16666	0.734568	0.0214121	0.102023	60.09	65.6433	54.5367	4455.82	3637.79	3812.78	69.68	66.2	61.05	57.28	53.02	53.31	1523	1707	2022	1120	2502	1218	4255.63	4965.05	4189.07	4413.52	3606.35	3826.52	3887.73	3930.51	3604.73	3720.76	3604.73	3620.95	1	275040049	275050032	1	q55	AAGTCTCTACCTACAGGACAGCCCCGAGGCCTGTGATTATGGGCTCTGAG
Arpc2		Actin-related protein 2/3 complex subunit 2	ENSRNOG00000014289	301511	1.22184	1.09571	1.22184	1.18972	0.933543	0.0251361	0.0747577	160.443	166.253	154.633	12249.7	10039	10290.3	152.24	162.88	183.64	155.47	157.57	150.86	5407	6825	9883	4940	12082	5601	12189.4	11676.7	13078.5	12054.3	10295.3	10025.8	10676.2	10163.7	10140	9776.78	11042.4	9196.93	9	81285098	81320273	1	q33	GGAGGAAGCACTGTTGACCGAAGGCTGGACCGCTTGCTACTGGATAATCG
Tpgs2		Tubulin polyglutamylase complex subunit 2	ENSRNOG00000014957	361301	1.22111	1.01703	1.22111	1.18107	1	0.0306009	0.10061	63.8633	63.71	64.0167	4117.12	3362.61	3475.94	60.36	62.76	68.01	64.08	65.11	62.86	3670	4502	6266	3486	8547	3996	3586.07	4368.89	4153.48	4360.05	3418.47	3409.09	3458.07	3618.14	3434.85	3493.81	3247.17	3274.62	18	17093464	17148510	-1	p12	GGGGACTGGAAGGATGGCTCAGCAGTTAGGAGCGTGGACTACTCATGCAG
Ampd3		AMP deaminase 3	ENSRNOG00000018262	25095	1.22007	1.10016	1.22007	1.12578	0.940953	0.0287187	0.226997	11.7833	12.34	11.2267	784.321	643.09	696.539	11.79	12.94	12.29	11.32	10.74	11.62	1154	1494	1822	991	2268	1189	794.58	812.573	809.133	720.996	725.19	670.612	662.232	728.121	685.243	588.03	655.816	643.27	1	182574033	182618403	1	q33	GACTCTGCCAGCCTTCCAGTGTTCACACAGCGTATGGAAGGAACCATGTC
Klc4		Kinesin light chain 4	ENSRNOG00000018168	316226	1.21947	1.11968	1.21947	1.17591	0.89622	0.0182924	0.0698823	10.605	11.57	9.64	969.645	795.951	824.485	13.05	11.8	9.86	9.58	10.46	8.88	834	890	955	548	1444	593	1003.24	988.659	946.11	940.571	853.914	809.429	807.072	827.522	827.232	797.364	831.567	727.642	9	15554537	15568069	1	q12	TATGCACCTCAGGGATGCGCCTACTGCTGGCTTTTCCGTCAGTTTGGGGC
Gls		glutaminase kidney isoform, mitochondrial isoform b	ENSRNOG00000013595	24398	1.21671	1.05529	1.21671	1.24256	1	0.0415352	0.0477089	83.91	84.9933	82.8267	3129.33	2580.8	2518.64	80.93	81.93	92.12	74.74	83.84	89.9	13471	16090	23236	11131	30130	15643	3177.96	3256.85	2998.93	3083.59	2662.74	2476.76	2445.12	2489.92	2856.74	2571.97	2659.15	2235.34	9	53923145	53969091	1	q22	GATAACAGCAAGGACCCTGTAAGTGTGTGAATGAGCCGCTGACTGCTGCC
Mkks		McKusick-Kaufman/Bardet-Biedl syndromes putative chaperonin	ENSRNOG00000006705	311456	1.21634	1.08201	1.21634	1.15953	0.969029	0.0480058	0.177089	14.05	14.2133	13.8867	731.887	600.84	630.105	13.14	14.48	15.02	12.44	14.2	15.02	969	1260	1678	821	2261	1158	663.668	798.05	775.09	690.74	633.526	589.367	620.758	676.77	599.907	548.186	626.643	628.625	3	136347550	136365793	-1	q36	GGGTGACCTGTACTTTTCCACTGGCGGGATAGGAGTCTTCACTTCTCATG
Emb		Embigin	ENSRNOG00000011365	114511	1.21628	1.11681	1.21628	1.13394	0.876876	0.0310319	0.201972	58.5917	60.8	56.3833	637.869	524.5	561.94	57.93	58.53	65.94	55.09	56.19	57.87	2098	2501	3619	1785	4394	2191	599.907	635.838	619.426	696.307	577.601	575.199	562.318	532.642	571.46	523.595	486.438	516.508	2	68054520	68107903	1	q16	TTACCCTCTCTGGGAGATCAGGGGGACAGGGCAGACACCAGCAAAATCAG
Ndn		necdin	ENSRNOG00000010146	308690	1.21247	1.20847	1.21247	1.08087	0.508914	0.0355385	0.460864	148.423	166.903	129.943	21782.3	17995	20198.2	173.69	176.7	150.32	126.36	133.41	130.06	6961	8355	9129	4531	11544	5449	21798.9	22034.1	21648	21648	20545	19978	18235.8	22034.1	19430.3	17494.4	18427.8	16627.6	1	124119141	124120755	1	q22	GGGACTGATGGTCCGTATCGACAAAGAAGGCCCTGGAGAGTTAGCAGGAC
Klhl29		kelch-like 29	ENSRNOG00000005371	298867	1.21218	0.880445	1.21218	1.16002	0.850854	0.0463583	0.164921	5.64167	5.43333	5.85	883.091	729.398	761.256	5.4	5.37	5.53	5.51	5.8	6.24	943	1107	1464	861	2187	1139	875.202	946.937	819.56	890.666	709.229	740.886	809.133	785.777	686.352	764.98	794.994	671.266	6	40403632	40706610	1	q15	TGGCGTGCATCTGCCTCCAAGGGAGGTGTTAGTGGTCAACAAGACTCCGC
Exoc6		exocyst complex component 6	ENSRNOG00000036601	50556	1.21158	1.21158	1.19766	1.11358	0.529458	0.0495355	0.296281	23.8683	25.6833	22.0533	1126.04	939.726	1009.39	20.98	26.33	29.74	21.51	22.77	21.88	1410	2087	3028	1293	3304	1537	1039.91	1082.98	1241.02	1140.27	973.992	1045.35	988.278	1029.95	985.297	927.288	989.708	856.611	1	263708964	263850916	1	q53	CAGAAGCTGATCGAGACAGTGGTGAAACAGCTCAGAGGCTTGGTGACCGG
Prkcb		Protein kinase C beta type	ENSRNOG00000012061	25023	1.21113	1.20937	1.21113	1.1186	0.505227	0.0266161	0.226997	67.8967	74.1333	61.66	5138.5	4250.31	4595.83	64.88	74.11	83.41	57.98	63.01	63.99	5916	7973	11525	4730	12404	6100	4995.93	5119.01	5266.93	5172.12	4663.4	4322.34	4643.61	4753.96	4276.23	3874.26	4625.39	4225.36	1	199295067	199639137	1	q36	CATGGTGCCTCTGTTGGCATCCGTCATGTGGAGAGCTTGTCTTAGAGGGC
Lyplal1		lysophospholipase-like protein 1	ENSRNOG00000023130	289357	1.2111	1.03416	1.2111	1.19599	1	0.0358001	0.0775024	8.89333	8.88	8.90667	863.304	713.436	721.212	7.92	8.55	10.17	8.34	10.96	7.42	296	377	576	279	884	290	845.413	906.236	901.916	799.652	715.818	702.564	708.359	758.107	682.475	653.406	753.625	764.238	13	108706787	108738098	-1	q26	CATTCCAGGCAGCAGTGTGGTGGCTCTTGATGCCGAGTTCTGCCCGACTT
Ppp1r1c		protein phosphatase 1 regulatory subunit 1C	ENSRNOG00000024990	499818	1.21071	1.20163	1.21071	1.06113	0.52095	0.0355936	0.59352	179.25	192.113	166.387	5558.07	4586.99	5231.54	175.09	183.52	217.73	159.55	180.1	159.51	12472	15423	23502	10168	27697	11878	5293.78	5365.5	6176.83	5396.18	5112.02	5151.33	5592.33	5070.46	4446.14	4360.05	4592.84	4948.93	3	73232214	73334814	1	q24	GTGCTTGGGACGAGTGTGAGTGGGGATTAATGGAAGAGGAATGTTTACGG
Dock11		dedicator of cytokinesis protein 11	ENSRNOG00000013321	313438	1.21045	1.11176	1.21045	1.19384	0.876876	0.0313583	0.0698823	79.6717	81.9733	77.37	6199.71	5121.03	5204.3	69.39	81.39	95.14	74.5	79.77	77.84	11491	15901	23874	11038	28519	13476	6145.97	6491.57	5967.62	6193.67	5720.73	4722.46	5372.53	5001.48	5177.21	5029.13	5300.13	4977.67	X	122657242	122840107	1	q35	AGCAACTCGAAAGTGCCTGAAACTCGCAGCCGTGCGCTTGCTTTGTACTG
Rbms1		RNA-binding motif, single-stranded-interacting protein 1	ENSRNOG00000008482	362138	1.2104	0.966225	1.2104	1.18194	1	0.0235916	0.0690026	60.22	59.36	61.08	3820.02	3157.57	3232.68	50.04	57.88	70.16	61.62	64.06	57.56	2438	3327	5180	2686	6739	2932	3680.44	3769.01	4031.32	3799.3	3339.09	3161.34	3369.91	3060.38	3278.04	3180.39	3255.04	2916.82	3	51911276	52132833	-1	q21	GTTCCCGTTGAGGAAGCAAGTGGCCAGCAGCAGGTGACTGTGGAGACGTC
Slc7a7		Y+L amino acid transporter 1	ENSRNOG00000010296	83509	1.20881	1.1364	1.20881	1.12852	0.824701	0.0484713	0.25805	44.7483	48.6133	40.8833	2388.22	1976.45	2115.89	49.73	51.15	44.96	41.11	42.8	38.74	2565	3113	3514	1897	4767	2089	2179.15	2553.16	2405.01	2415.56	2032.65	1976.92	2243.4	2210.58	2086.14	1778.02	2071.56	1970.08	15	36894261	36938138	-1	p12	GTGGATAATGCAGACTGTGGCGGAAGCAGGCCATTTCTGAGGCTTGGTTC
Stambp		STAM-binding protein	ENSRNOG00000012227	171565	1.20881	1.09729	1.20881	1.19713	0.95406	0.0381894	0.0775974	23.6217	24.5	22.7433	829.238	686.516	694.244	23.49	23.39	26.62	22.38	24.05	21.8	1002	1177	1721	854	2215	972	836.21	804.379	861.925	814.437	771.412	645.779	652.311	707.476	721.51	635.002	688.909	700.644	4	179839859	179864344	-1	q34	AAGGCTTTCACCCCCATGGCAGAGACCCACCGCTGTTCTGTGACTGCAGC
Serp2		stress-associated endoplasmic reticulum protein 2	ENSRNOG00000038228	498546	1.20803	1.20803	1.19397	1.15559	0.600219	0.0469226	0.145518	28.865	32.4867	25.2433	1606.81	1343.8	1387.74	34.89	35.24	27.33	27.11	23.88	24.74	850	1013	1009	591	1256	630	1448.86	1721.87	1560.38	1696.12	1428.32	1336.59	1425.77	1360.27	1371.03	1246.75	1389.19	1368.21	15	62376861	62400750	-1	q11	GCGGGTCTATAGGAAGCGAACAAGCCATGGGTGATAGAAAGGCGGTCCCC
Apopt1		Apoptogenic protein 1, mitochondrial	ENSRNOG00000011542	299341	1.20749	1.01859	1.20749	1.12982	1	0.0249165	0.176777	29.3383	30.4567	28.22	1438.5	1189.98	1272.34	29.62	31.45	30.3	29.49	29.7	25.47	605	758	938	539	1310	544	1323.12	1478.53	1427.11	1525.23	1200.1	1274.65	1333.88	1280.73	1177.21	1150.52	1216.32	1215.87	6	144205803	144230967	-1	q32	CTTCATGGGGAAGGTGGCCCTGGAGAGGATGTGGAGCAAGCTGAAGCAGA
LOC100360417					1.20678		1.20678	1.23221		0.0443611	0.0496473				3689.36	3062.97	2991.83													3478.15	3592.01	3736.94	3950.33	2967.08	2916.82	2951.77	3131.66	3294.34	2813.95	3306.32	2837.27						TACTGGATGGAAGCCTGGACACCCCTGGTGGGTAAGCCTGTGCCAATGGT
Arpc5		Actin-related protein 2/3 complex subunit 5	ENSRNOG00000028062	360854	1.20584	1.16595	1.20584	1.17725	0.693096	0.0233799	0.0695911	64.19	67.7	60.68	12477.5	10343	10589.7	61.58	69.87	71.65	59.23	65.41	57.4	2704	3620	4768	2327	6201	2635	11731	12400.1	12364.7	13414.4	10821.7	10388.6	10295.3	10853	10466.8	9933.6	10924.9	10046.6	13	75146057	75154961	1	q21	AGTTCTGAAACCAACCACCCGAATGCCTGTGGCCAAGAGGGAAGCAGCCC
Uhrf2		E3 ubiquitin-protein ligase UHRF2	ENSRNOG00000011308	309331	1.20479	1.1191	1.20479	1.15422	0.876876	0.0430719	0.158048	19.0783	19.9267	18.23	1611.6	1339.91	1397.8	20.89	18.27	20.62	17.32	18.85	18.52	1867	1926	2792	1385	3637	1730	1564.6	1564.6	1636.58	1680.61	1512.34	1291.26	1391.85	1395.74	1415.2	1196.06	1394.89	1353.49	1	255476029	255539517	1	q52	CTCCTAGTGGTCTCCATCTGCAGCTTAGGAGGGCTGTGCTGGCTTTTGAG
Mlst8		target of rapamycin complex subunit LST8	ENSRNOG00000009667	64226	1.20419	1.13878	1.20419	1.11007	0.827814	0.0396304	0.297991	15.5983	17.06	14.1367	2383.59	1981.93	2147.78	18.44	17.74	15	14.8	13.55	14.06	1660	1884	2046	1192	2633	1323	2231.98	2385.09	2464.92	2452.36	2105.7	2009.18	2239.9	2236.34	2141.88	1902.72	2061.55	1821.57	10	13656236	13661987	-1	q12	CCCTGGACTCTTGGCCTGTGCAGAACATGGGATTTTGGAGTGTGTGTGAG
Map2k1		Dual specificity mitogen-activated protein kinase kinase 1	ENSRNOG00000010176	170851	1.20371	1.18811	1.20371	1.1233	0.588367	0.0187073	0.16205	107.373	116.603	98.1433	6707.09	5573.35	5971.92	116.66	123.89	109.26	96.3	96.45	101.68	6193	7759	8789	4574	11054	5643	6672.23	6829.95	6869.92	6456.27	5833.13	6176.83	5750.07	6127.66	5611.82	5275.69	5640.68	5765.2	8	68841356	69431569	-1	q24	GAGCCCATCACTGCCATGATAGCTGGGGCTTCAGTCTGTCTACTGTGGTG
L3mbtl2		Lethal(3)malignant brain tumor-like protein 2	ENSRNOG00000024743	300320	1.20357	1.17701	1.20357	1.16032	0.664672	0.0332626	0.120527	22.67	25.0233	20.3167	1607.39	1332.21	1381.62	26.4	25.86	22.81	21.01	21	18.94	2231	2579	2921	1589	3831	1673	1600.34	1804.02	1546.66	1478.53	1378.81	1392.68	1350.44	1404.56	1329.93	1340.21	1284.64	1374.07	7	122871438	122892514	1	q34	CAGTGAGGCCCCTGCTTCCTGTCATGTAGTGACTGTAGTGTGCTGCGTGA
Mettl2		methyltransferase like 2	ENSRNOG00000006131	363687	1.19966	0.955477	1.19966	1.09246	1	0.0251361	0.316136	8.96833	8.72667	9.21	235.412	196.283	215.4	8.36	9.09	8.73	9.34	10.34	7.95	381	489	603	381	1018	379	248.017	230.755	238.507	224.371	212.73	212.273	212.115	224.482	201.122	187.124	188.973	207.912	10	93112426	93126251	1	q32.1	GTGGAGTTCAAAGGACAACTTGCAGGGGTCGGTTCTCTCCTACCTGTTGG
Cct4		T-complex protein 1 subunit delta	ENSRNOG00000009642	29374	1.19922	1.19595	1.19922	1.15403	0.558625	0.0264884	0.106939	161.83	172.517	151.143	9071.16	7556.45	7857.07	176.36	171.61	169.58	154.19	154.72	144.52	9265	10636	13500	7247	17549	7937	9196.93	9729.24	8572.02	8786.46	8358.57	7681.42	7836.06	7552.24	7451.16	7605.82	7744.02	7424.8	14	107843411	107856260	1	q22	GAGGCTGGCTGACTGGCACGAGTATGGAGAGAAGTATTGTGGCTAGAGTG
Sharpin		Sharpin	ENSRNOG00000012812	81859	1.19772	1.02709	1.19772	1.19413	1	0.0480058	0.0824346	25.2833	26.3867	24.18	1763.74	1477.01	1477.49	28.63	26.73	23.8	27.71	22.92	21.91	1171	1290	1475	1014	2024	937	1698.92	1792.88	1770.27	1792.88	1506.01	1406.29	1538.66	1459.01	1564.6	1484.75	1573.52	1285.19	7	117400782	117404993	-1	q34	TATGCCCTCTTGTCACAGGCCCAACCACCACCTGAACTTTGGAGGGGACC
Pim2		pim-2 oncogene	ENSRNOG00000008177	317366	1.19747	1.13863	1.19747	1.1028	0.8795	0.0469226	0.336494	7.64167	8.38667	6.89667	556.516	465.649	504.438	9.16	9.01	6.99	6.31	6.8	7.58	464	538	536	286	743	401	541.555	532.642	559.457	592.411	511.482	482.519	501.14	522.613	505.238	494.313	425.288	437.758	X	16243856	16249125	-1	q12	ATTGTGTACTGGATGTGGAGAGTGGCGCGTGTGCCCTCCTGTCCCTTCTC
Ift57		intraflagellar transport protein 57 homolog	ENSRNOG00000001958	303968	1.19592	1.15449	1.19592	1.10758	0.825006	0.0282805	0.248276	7.885	8.29667	7.47333	1184.24	990.026	1070.5	8.18	8.17	8.54	7.12	7.69	7.61	520	613	823	405	1056	506	1163.64	1237.77	1159.57	1175.98	1108.66	974.301	1073.44	1125.58	981.555	973.253	988.278	1017.02	11	56827640	56895355	-1	q21	ATCGGGGTTGTGGAGCACACGCTGCTTCAGTCAAAGCTCAAGGAGAAGTG
Tppp3		Tubulin polymerization-promoting protein family member 3	ENSRNOG00000016890	291966	1.19546	1.13674	1.19546	1.09264	0.796302	0.020577	0.284451	765.44	845.477	685.403	10416.8	8710.92	9528.12	928.11	913.91	694.41	728.57	675.34	652.3	22657	26322	25688	15913	35595	16647	11007.9	10025.8	10514.2	10119.3	9388.06	9388.06	9657.27	9679.09	8866.55	8766.86	8896.54	8313.73	19	48289941	48293620	-1	q12	CTATGACGCCAAGGTGAAGAAGTGACACCTGCCAAAGCCCCCAGGGAGGT
Slc9a6		Sodium/hydrogen exchanger	ENSRNOG00000000879	302863	1.19534		1.19534	1.13792		0.0313583	0.151873				4217.95	3528.25	3705.85													4167.43	4431.21	4318.38	3954.79	3917.95	3580.48	3732.95	3592.01	3391.05	3413.97	3564.6	3743.39	X	153620186	153673347	1	q37	GTGCATGAGTGAACTGCTCGTGGACCTGTGTTTCTGTTGTTCGTGGAACC
Arhgap21		rho GTPase-activating protein 21	ENSRNOG00000008659	307178	1.19496	1.10101	1.19496	1.16349	0.919418	0.036758	0.108295	23.4733	24.72	22.2267	1963.38	1643.35	1687.54	23.65	23.63	26.88	20.11	23.87	22.7	3878	4571	6681	2950	8451	3892	2102.97	1954.7	1907.49	1888.36	1800.2	1597.86	1685.51	1666.58	1643.05	1642.07	1752.18	1536.09	17	89415087	89486545	-1	q12.3	ACACAGGTGGATACAGAACTCCCATTCCTTAGTCATTCCAGGCGGATCTG
Got1		Aspartate aminotransferase, cytoplasmic	ENSRNOG00000016356	24401	1.19492	1.03633	1.19492	1.20135	1	0.0365597	0.0562831	99.415	102.373	96.4567	9157.42	7670.12	7627.16	111.19	104.96	90.97	91.43	102.13	95.81	5543	6173	6872	4078	10992	4993	8731.7	9117.58	9278.07	9502.32	8059.06	7191.57	7382.94	7875.06	7655.07	8313.73	7247.08	7464.62	1	270691432	270714931	-1	q54	GAGTCCTGTCCCCAAAATCAAGTTGTCTGAGGAGCCGGCTGTGACTGTGG
Nol10		Nucleolar protein 10	ENSRNOG00000005344	313981	1.1939	1.1645	1.1939	1.14331	0.756592	0.0469226	0.17511	10.6333	11.2267	10.04	429.607	359.61	375.873	12.05	9.72	11.91	10.45	10.1	9.57	846	805	1267	656	1530	702	419.29	468.926	418.333	411.88	381.052	407.774	366.756	347.911	351.261	382.615	358.621	345.945	6	52376044	52460900	1	q16	GAAGTTAAAGGGAGGCACCACCATGCCAGCCAGAAAGTCTGTCCTCACTG
Armc8		armadillo repeat containing 8	ENSRNOG00000014521	315949	1.19373	1.15338	1.19373	1.22916	0.748039	0.0480537	0.0459511	21.3517	22.3667	20.3367	584.286	488.929	475.47	22.42	20.78	23.9	20.06	20.84	20.11	2486	2719	4017	1991	4991	2332	566.771	546.235	634.773	589.367	466.954	493.27	433.56	508.094	514.419	474.71	483.392	483.195	8	107148284	107243975	-1	q31	GACTCCTTCTATTTGCACACGTCACCTTGGACTGCAGGGAGCTGTTTTGC
Morn4		MORN repeat-containing protein 4	ENSRNOG00000027156	293950	1.19345	0.972129	1.19345	1.15817	1	0.0483602	0.141797	15.0333	15.23	14.8367	873.617	733.969	754.684	16.96	15.21	13.52	12.77	16.6	15.14	720	762	870	485	1522	672	861.925	856.97	873.657	901.916	790.061	730.311	723.927	774.436	739.606	644.017	783.556	768.697	1	268775555	268785855	-1	q54	GGCAGAGGGCAACCCTATCCGGGCATCTGTGAAATGATCTGGAATCGCAC
Sybu		Protein Golsyn	ENSRNOG00000004200	500865	1.19099		1.19099	1.17446		0.0276286	0.0656221				2606.68	2186.2	2216.77													2524.99	2436.85	2787.26	2677.63	2251	2243.4	2210.58	2162.11	2188.76	2117.68	2193.43	2244.93	7	83615448	83685901	-1	q31	GTGCCCCTGCCGTGTTGTCTGAGGTGCCCGTTCTTATACTAATGGTTCAG
Dirc2		Disrupted in renal carcinoma protein 2 homolog	ENSRNOG00000002240	303902	1.18979	1.0796	1.18979	1.11261	0.981509	0.0325389	0.22653	31.16	33.4033	28.9167	2487.46	2091.43	2236.62	35.11	34.63	30.47	30.21	28.56	27.98	2344	2728	3083	1805	4117	1953	2501.02	2604.21	2426.46	2418.14	2182.94	2123.35	2368.75	2271.43	2038.32	2000.46	2223.96	2102.97	11	71288001	71359970	1	q22	GTGCTGGCACAAGTGTGAAGTCCAGCGCCCACTGTAACTTACCAGGTTAG
Dclk1		Serine/threonine-protein kinase DCLK1	ENSRNOG00000032922	83825	1.18978	1.00855	1.18978	1.09012	1	0.022765	0.296623	32.5367	31.4467	33.6267	1913.3	1607.94	1756.32	27.95	30.4	35.99	30.47	31.68	38.73	8018	10289	15645	7822	19624	11616	1962.5	1896.21	1863.64	1930.83	1673.28	1754.35	1873.76	1723.88	1581.42	1614.19	1638.3	1597.86	2	164277278	164355201	1	q31	GGTGGTAGTCTGGTGATGGGACTTGCCCTTCCTTACCAACAAGACCAGTC
Tcta		T-cell leukemia translocation-altered gene protein homolog	ENSRNOG00000048237	306587	1.18879	1.1432	1.18879	1.14727	0.801965	0.0439389	0.148625	40.1467	43.5667	36.7267	1864.19	1566.06	1623.77	48.84	43.12	38.74	37.08	38.88	34.22	2070	2156	2488	1406	3558	1516	1682.49	1949.59	1910.86	1913.8	1540.28	1585.16	1632.32	1737.32	1588.89	1582.31	1494.29	1598.76	8	116427899	116430966	-1	q32	CACAGCCTCATGCCCACCCACTGACATCACTACAAGAGTCAAGGTCTCAC
Rabac1		Prenylated Rab acceptor protein 1	ENSRNOG00000020233	83583	1.18722	1.17276	1.18722	1.14046	0.664672	0.045554	0.166097	146.31	163.13	129.49	17835.9	15026.7	15664.7	198.37	176.85	114.17	136.03	111.49	140.95	4052	4262	3534	2486	4917	3010	17404.7	17679.5	17542.4	18717.2	14459.2	14963.3	16265.8	16970.6	15600.9	14578.9	15518.6	14408.2	1	83095962	83099071	-1	q21	AGCCTAACTCTGAGCCTTCCACCCTAGACCTCAAACCCGGGGAGAGGCTT
Mapk3		Mitogen-activated protein kinase 3	ENSRNOG00000019601	50689	1.18592	1.12596	1.18592	1.13494	0.84729	0.0783309	0.245062	173.993	189.377	158.61	6949.69	5849.59	6105.62	191.48	201.61	175.04	168.14	168.26	139.43	8485	10540	11754	6666	16098	6459	6587.58	6225.35	7319.46	7666.39	6262.47	6082.85	5803.71	6273.46	5630.99	5428.42	6211.29	6127.66	1	205172641	205178843	1	q37	CTTTGACATGGAGCTGGATGATCTCCCCAAGGAGCGGCTGAAGGAGCTGA
Bcap29		B-cell receptor-associated protein 29	ENSRNOG00000007884	298943	1.18396	1.03148	1.18396	1.03079	1	0.0469226	0.794691	31.0733	31.3133	30.8333	2454.7	2073.59	2387.03	25.84	31.33	36.77	28.98	29.65	33.87	1117	1598	2409	1121	2768	1531	2474.37	2415.56	2519.47	2409.4	2665.79	2348.04	2342.02	2192.26	2010.69	2109.64	2036.94	2137.08	6	59555828	59595518	-1	q21	ACTGTCACGACACTGAGTTGAACCTATGTTGCACTGTGGAGTTCTCCACT
Psmg1		proteasome assembly chaperone 1	ENSRNOG00000001643	288236	1.17603	1.09044	1.17603	1.05938	0.959847	0.0465027	0.559637	30.2267	30.7567	29.6967	3120.38	2652.13	2942.2	30.41	31.56	30.3	29.81	30.96	28.32	869	1064	1312	762	1910	846	2916.82	3354.93	3054.87	3154.9	3018.1	2882.13	2890.18	2978.41	2487.75	2782.7	2704.6	2633.45	11	39858073	39866253	-1	q12	TTACACATGACCCCACAGATGTAGCCATGACCTGCCTGTCCAGGGGCAGC
Mrps17		28S ribosomal protein S17, mitochondrial	ENSRNOG00000000926	288621	1.17573	1.02787	1.17573	1.09174	1	0.0365597	0.306267	16.1667	16.3033	16.03	822.839	699.916	754.312	16.81	16.01	16.09	15.56	19.3	13.23	548	616	795	454	1359	451	824.888	849.516	804.379	812.573	701.039	749.144	780.176	786.888	720.33	695.772	674.14	709.422	12	32511014	32514191	-1	q13	GAAGAGCTCAAGTCCTCCTGAACCTGGGGAAGAGGGAGCCAGAGGATGGA
Pithd1		Protein RGD1308048	ENSRNOG00000010873	298557	1.17436		1.17436	1.12746		0.0460507	0.177131				5433.53	4625.45	4815.49													5137.69	5842.12	5362.36	5391.96	4991.58	4854.7	4734.36	4681.31	4877.52	4610.77	4653.47	4360.05	5	158088178	158097818	-1	q36	TGGAGTCCTTTCTGTGTGGGTGACCTGTGTGGGGTAAGATTGAGACCTGG
Evl		ena/VASP-like protein	ENSRNOG00000014476	79115	1.17359	0.941424	1.17359	1.17935	1	0.0464544	0.0679898	35.625	35.31	35.94	4135.02	3520.65	3502.3	31.58	35.99	38.36	33.96	36.74	37.12	1271	1709	2340	1223	3193	1562	3976.74	4397.95	3877.58	4287.79	3601.02	3507.84	3386.42	3513.92	3564.6	3633.61	3560.49	3323.91	6	141721470	141760317	1	q32	TGTCAGGATGCAGCACAGCTCCAGCAGCCACAGTGTCCCAGTTTGTCCAC
Mettl22		Protein RGD1311433	ENSRNOG00000002714	287054	1.17127		1.17127	1.09182		0.0473051	0.324113				1184.5	1012.21	1085.8													1166.77	1189.33	1170.47	1211.45	1095.18	1044.59	1159.97	1043.45	1076.72	953.7	1029	989.443	10	6026812	6043628	-1	q11	AGCAGCTGGAGCTCTGGAAGATTGTGGTCGAGCCAGCAGCATGAGTCACC
Thumpd1		THUMP domain-containing protein 1	ENSRNOG00000014946	309041	1.16548	1.07558	1.16548	1.13354	0.991773	0.0495137	0.148635	25.6017	26.0433	25.16	1815.28	1557.73	1600.6	26.91	24.52	26.7	27.15	25.99	22.34	1808	1944	2719	1632	3771	1569	1853.25	1825.87	1701.02	1880.99	1646.2	1558.15	1615.74	1582.31	1482.46	1550.08	1536.97	1661.4	1	196394580	197295841	-1	q36	GCATGCTGGTCCTGCTCTGCAGACAAAGGAGTTAAGCCTGGTCCTGTAGG
Prkag2		5'-AMP-activated protein kinase subunit gamma-2	ENSRNOG00000009085	373545	1.15428	1.05137	1.15428	1.14951	1	0.133825	0.20072	46.9533	47.45	46.4567	3623.7	3135.65	3154.49	40.73	45.48	56.14	45.3	46.61	47.46	2250	2964	4699	2239	5559	2741	3905.4	3450.76	3791.04	3347.61	3474.25	3279.99	2922.11	2941.61	3347.61	3057.24	3134.25	3003.48	4	6770353	6816799	1	q11	ACGTTCATGGAAACAGGCCGAGGTCGCAGGGATGAAGTACCAGAAGACGT
Lhpp		Phospholysine phosphohistidine inorganic pyrophosphate phosphatase	ENSRNOG00000017097	361663	1.15053	1.14466	1.15053	1.10549	0.827773	0.0411812	0.183594	19.975	21.9967	17.9533	1501.13	1304.49	1357.58	22.09	24.02	19.88	18.95	17.59	17.32	904	1160	1233	694	1554	741	1455.25	1545.75	1506.01	1497.49	1350.87	1357.32	1358.01	1364.14	1304.73	1296.25	1291.26	1325.7	1	211611521	211702233	1	q41	GCCCACCTCTACAGTCAAGGGTGCAGGCACAGAAAGCACCTTAGAGTCCG
Pms2		mismatch repair endonuclease PMS2	ENSRNOG00000001040	288479	1.14093	1.14093	0.974546	0.987143	0.848828	0.860752	0.952363	10.9433	11.59	10.2967	182.602	186.205	184.049	10.36	12.44	11.97	10.63	10.51	9.75	731	1035	1279	671	1601	719	148.137	201.615	183.026	197.629	181.954	170.466	180.032	203.742	182.221	175.595	190.081	196.922	12	14757747	14781994	-1	q11	ATGGGTGAGATGGACCACCCCTGGAACTGCCCCCACGGAAGGCCGACCAT

## Sheet: Down_p<0.05_fc<0.67
Symbol	Synonyms	Description	EnsemblGeneID	EntrezGeneID	FC.Sort	FC.Seq	FC.Array.RTX	FC.Array.Cap	padj.Seq	padj.Array.RTX	padj.Array.Cap	RPKM.Seq.Average	RPKM.Seq.Cont	RPKM.Seq.RTX	AveExpr.Array.Cont	AveExpr.Array.RTX	AveExpr.Array.Cap	RPKM_120726_DMSO	RPKM_120727_DMSO	RPKM_120730_DMSO	RPKM_120726_RTX	RPKM_120727_RTX	RPKM_120730_RTX	RawReads_120726_DMSO	RawReads_120727_DMSO	RawReads_120730_DMSO	RawReads_120726_RTX	RawReads_120727_RTX	RawReads_120730_RTX	Cont1	Cont2	Cont3	Cont4	Cap1	Cap2	Cap3	Cap4	RTX1	RTX2	RTX3	RTX4	Chr	Gene.Start	Gene.End	Strand	Band	Probesequence
Mir186		rno-mir-186	ENSRNOG00000035617		0.111038	0.111038	NA	NA	9.57659e-14			1.24	0.26	2.22				0.47	0	0.31	3.15	2.61	0.9	1	0	1	6	12	2													2	282781917	282782002	-1	q45
Ciita		MHC class II transactivator isoform 1	ENSRNOG00000002659	85483	0.22403	0.22403	NA	NA	1.51737e-06			0.288333	0.116667	0.46				0.2	0.06	0.09	0.18	0.15	1.05	27	9	19	22	44	151													10	4037680	4083966	-1	q11
Mir770		rno-mir-770	ENSRNOG00000040384		0.240801	0.240801	NA	NA	0.0128914			0.583333	0.326667	0.84				0.53	0.45	0	0	0.99	1.53	1	1	0	0	4	3													6	142845041	142845134	1	q32
Sult1d1		Sulfotransferase 1 family member D1	ENSRNOG00000001960	60393	0.46028	0.46028	NA	NA	3.07781e-07			0.716667	0.456667	0.976667				0.32	0.6	0.45	1.1	1.03	0.8	17	38	37	53	119	45													14	22022302	22040897	1	p21
Rpe65		retinoid isomerohydrolase	ENSRNOG00000009582	89826	0.473017	0.473017	NA	NA	0.000122689			1.16833	0.736667	1.6				0.64	0.47	1.1	1.19	1.78	1.83	34	29	88	56	203	101													2	284774182	284804254	1	q45
Prelp		Prolargin	ENSRNOG00000003120	84400	0.490002	0.490002	NA	NA	0.000992812			4.06167	2.76667	5.35667				2.79	2.67	2.84	6.48	5.58	4.01	99	112	153	206	428	149													13	55804884	55814122	-1	q13
Hormad1		HORMA domain-containing protein 1	ENSRNOG00000021160	365868	0.513793	0.513793	NA	NA	0.0388784			0.138333	0.1	0.176667				0.15	0.04	0.11	0.19	0.25	0.09	6	2	7	7	22	4													2	217171290	217206779	1	q34
LOC681325		hypothetical protein LOC681325	ENSRNOG00000023005	681325	0.520559	0.520559	NA	NA	9.63596e-05			0.156667	0.113333	0.2				0.13	0.05	0.16	0.1	0.19	0.31	9	4	16	6	28	22
Chrm3		Muscarinic acetylcholine receptor M3	ENSRNOG00000049410	24260	0.54961	0.54961	0.829796	0.816261	0.00657224	0.253297	0.279996	2.16833	1.54	2.79667	159.168	190.66	193.065	1.22	1.87	1.53	2.08	2.13	4.18	109	198	208	167	412	392	129.549	199.272	141.255	166.597	166.07	201.662	209.266	195.264	175.595	209.499	160.417	217.129	17	65755434	65757203	-1	q12.1	CAGCCGACTTTGACATCAGTGGGTGTGTTCTCAGTGGTGTGTCTGTACCT
Prss23		Serine protease 23	ENSRNOG00000017307	308807	0.55783	0.55783	0.683477	0.849188	0.0244066	0.0837437	0.544083	3.05	2.16	3.94	232.548	345.869	275.037	1.32	2.07	3.09	5.35	2.55	3.92	61	113	217	222	255	190	201.252	207.112	278.664	243.165	230.755	250.268	351.754	267.372	233.643	329.298	420.008	400.527	1	160037254	160045625	-1	q32	CTTGCCAGCACCGATGGTCGTTTTGCACTCATTGTAGGAGAGAGGCCAGC
Oprd1		Delta-type opioid receptor	ENSRNOG00000010531	24613	0.565831	0.565831	NA	NA	0.0362206			1.13	0.876667	1.38333				0.96	0.93	0.74	1.29	1.46	1.4	34	39	40	41	112	52													5	153962767	153997858	-1	q36
Lppr5		lipid phosphate phosphatase-related protein type 5	ENSRNOG00000016878	310812	0.570298	0.570298	NA	NA	0.0433125			1.88667	1.34	2.43333				1.32	1.39	1.31	2.72	2.41	2.17	93	115	139	171	366	159													2	237965738	238169325	-1	q41
Anpep		aminopeptidase N precursor	ENSRNOG00000014610	81641	0.579212	0.579212	0.652703	0.749817	0.355055	0.0186682	0.133685	0.54	0.406667	0.673333	54.959	84.7478	74.2407	0.52	0.35	0.35	0.53	0.85	0.64	43	34	44	39	151	55	57.7464	57.6905	48.7703	55.6287	89.5934	55.9548	80.9998	70.4149	71.765	102.74	79.1112	85.375	1	142522426	142540882	-1	q31	ATGACTATCTCAGCAGCCTGTGCAGGGTCTCTGTCTTCAGAGCGCCAGAC
Adora2b		adenosine receptor A2b	ENSRNOG00000002922	29316	0.591992	0.591992	0.878503	0.837077	0.0161846	0.32208	0.225207	5.035	3.78	6.29	303.708	345.272	362.354	2.8	4.4	4.14	6.55	7.02	5.3	129	239	289	270	698	255	278.009	298.577	359.174	279.072	343.212	355.642	420.008	330.554	359.447	336.513	385.754	299.375	10	48358060	48374870	1	q23	GTCACACAAGTCTGGCTCACACGTACATGCAACTAGGAGGCCCTGAGGCT
Rgs1		Regulator of G-protein signaling 1	ENSRNOG00000003895	54289	0.593486	0.593486	0.816789	0.743734	0.000691139	0.58293	0.466521	5.31667	3.98333	6.65	178.494	217.14	231.745	1.64	2.54	7.77	3.45	7.72	8.78	53	97	381	100	539	297	292.408	153.616	132.718	135.234	310.771	240.934	183.593	191.681	161.592	217.496	153.321	336.149	13	66051576	66055901	-1	q21	CGGTGGAGACTTGAGGAAACATCGCAAGAAGAACAGGGTGAGGCAAGTGG
Cebpa		CCAAT/enhancer-binding protein alpha	ENSRNOG00000010918	24252	0.607706	0.607706	1.05684	0.92762	0.00244003	0.811371	0.773877	1.22667	1.05333	1.4	75.2734	70.4074	80.2448	0.89	1.32	0.95	1.38	1.53	1.29	31	54	50	43	115	47	72.9523	87.0373	53.5138	87.5901	65.7358	79.4178	93.3079	82.5177	72.6867	80.1142	57.1847	71.6441	1	92493857	92495245	1	q21	AAGCGGGTGGAACAGCTGAGCCGTGAACTGGACACGCTGCGGGGTATCTT
Rgs6		regulator of G-protein signaling 6	NA	54295	0.610284	0.610284	NA	NA	0.00821509			7.50167	5.72667	9.27667				5.69	5.82	5.67	10.51	7.71	9.61	317	383	479	524	928	560
Ace		angiotensin I converting enzyme	ENSRNOG00000007467	24310	0.612198	0.612198	0.895869	0.87066	0.0409052	0.43882	0.386014	2.24333	1.75	2.73667	72.4491	81.2941	83.6247	1.79	1.66	1.8	2.54	2.96	2.71	153	167	232	194	544	242	74.0491	72.4656	77.7744	65.5074	67.9183	85.025	89.3469	92.2088	93.1747	72.2306	71.2089	88.562						GTCACAGAGAACAGGAGACATGGAGAGACACTGGGCTGGCCGGAGTACAC
Pon2		Serum paraoxonase/arylesterase 2	ENSRNOG00000009112	296851	0.612437	0.612437	0.692002	0.727664	0.000838798	0.0032086	0.0170064	29.4033	21.6167	37.19	1590.53	2293.82	2180.98	19.13	22.69	23.03	30.73	36.87	43.97	839	1174	1531	1206	3492	2016	1622.73	1394.89	1786.37	1558.15	1965.97	2244.93	2245.66	2267.36	2067.39	2303.67	2436.85	2367.37	4	30251593	30287330	-1	q12	CACCTCCGTGCCACCAACCTCTAGGAGTCCACTGAAACAGGGAGTGTTAT
Hs3st1		heparan sulfate glucosamine 3-O-sulfotransferase 1 precursor	ENSRNOG00000010598	84406	0.61481	0.61481	0.699195	0.734617	0.0159643	0.0212183	0.0679898	13.105	10.29	15.92	271.647	388.918	368.165	10.51	10.01	10.35	18.93	14.49	14.34	244	274	364	393	726	348	310.208	238.741	238.932	298.705	377.929	411.243	337.804	345.685	420.008	323.059	360.579	452.028	14	75872397	75873335	1	q21	CACATCGTGGATGGCGACCGTTTCATCAGAGACCCTTTCCCTGAGATCCA
Lhfp		Lipoma HMGIC fusion partner	ENSRNOG00000014153	499615	0.619061	0.619061	0.675099	0.780528	0.00174597	0.00180282	0.0386541	23.26	18.1333	28.3867	1643.7	2423.1	2096.59	18.22	18.57	17.61	28.6	27.33	29.23	950	1142	1391	1334	3076	1593	1553.95	1459.75	1921.3	1639.77	1986.65	2109.64	2228.54	2061.55	2356.08	2487.75	2339.39	2509.16	2	161947947	162146115	1	q31	CCACGCCACTGCACAGGGGGTCAGCTGTGTACTGTTGCTCCTGTTTCTTT
Coro6		Coronin-6	ENSRNOG00000014496	245982	0.622241	0.622241	0.807357	0.827741	0.0192192	0.213583	0.344494	5.3	4.19333	6.40667	93.0127	113.738	111.887	4.23	3.75	4.6	5.48	6.81	6.93	255	267	421	296	887	437	100.971	110.632	91.3571	69.0909	131.844	109.576	118.094	88.0353	121.902	102.91	111.501	118.639	10	62389414	62397409	-1	q24	CTGAGGAAGCCTAGCAAATGCAAGCTGGACTGAGGCCCCACCACGTAGCT
Kif21b		kinesin-like protein KIF21B	ENSRNOG00000008471	289397	0.627538	0.627538	NA	NA	0.00911266			3.58667	2.87667	4.29667				2.57	3.22	2.84	3.98	4.25	4.66	345	510	578	477	1230	654													13	58030724	58076237	1	q13
Htr1d		5-hydroxytryptamine receptor 1D	ENSRNOG00000012038	25323	0.638003	0.638003	0.820747	0.890295	0.025902	0.196515	0.542856	12.9383	10.4	15.4767	141.108	170.195	156.338	9.8	11.37	10.03	18.45	14.53	13.45	276	378	428	465	884	396	115.21	119.237	157.016	172.97	151.333	146.037	168.689	159.293	181.355	152.773	192.456	154.194	5	158566277	158567401	1	q36	TCATCTGCTGGCTGCCTTTCTTTGTGGTATCCTTGGTCCTCCCCATCTGC
Gja1		Gap junction alpha-1 protein	ENSRNOG00000000805	24392	0.640957	0.640957	0.738829	0.755804	0.00312218	0.00614242	0.0205652	27.84	21.29	34.39	3664.63	4986.12	4848.86	21.48	22.03	20.36	36	34.54	32.63	1685	2039	2420	2527	5851	2676	3672.41	3586.07	3656.66	3743.39	4944.06	4748.89	4776.95	4925.55	4287.79	5184.11	4786.71	5685.87	20	39612108	39624547	1	q11	GTGTTTGACATTCCACGTTAAACTGCTGTCGTGTTCGGCTTCGTAGCATG
RGD1359508		UPF0462 protein C4orf33 homolog	ENSRNOG00000038330	361941	0.642776	0.642776	0.86145	0.746607	0.0270268	0.619305	0.350926	2.53333	2.00667	3.06	82.3222	100.63	110.366	2.01	1.94	2.07	2.28	3.67	3.23	57	65	89	58	225	96	94.6765	76.4675	87.3662	70.7785	94.6249	123.149	99.7854	123.906	88.3706	122.33	54.9352	136.884	2	148271821	148296647	1	q26	GTGTCCAGAGGAGAGACTCATTGGGAAGGTGAAGCTTTTCTTCCTTGGAG
Crim1		cysteine rich transmembrane BMP regulator 1 precursor	ENSRNOG00000004208	298744	0.644446	0.644446	NA	NA	0.0255129			3.665	2.98	4.35				2.99	3.17	2.78	4.09	4.87	4.09	304	381	428	372	1070	435													6	780568	952528	1	q11
Runx2		runt-related transcription factor 2	ENSRNOG00000020193	367218	0.645962	0.645962	NA	NA	0.0438277			2.4	1.85333	2.94667				1.46	1.99	2.11	2.59	3.04	3.21	207	333	454	328	931	476													9	17450988	17658363	1	q12
Acta2		actin, alpha 2, smooth muscle, aorta	NA	81633	0.649854	0.649854	NA	NA	0.0290406			13.0317	10.5633	15.5				10.84	11.38	9.47	15.1	16.06	15.34	373	462	494	465	1193	552
Map3k6		mitogen-activated protein kinase kinase kinase 6	ENSRNOG00000008936	313022	0.65009	0.65009	1.11605	0.851057	0.0362206	0.647903	0.544944	2.475	2.02667	2.92333	66.0464	61.0355	77.1917	2.36	1.62	2.1	2.92	2.71	3.14	255	206	343	282	633	355	68.3918	70.4465	54.1771	71.1701	77.0845	81.0222	77.5126	73.1475	73.8872	56.7071	37.6562	75.8915	5	155101637	155113501	1	q36	ATGCAGAATTTGGAGAGCCATCTTGGCACAGCGAGCAGGAGCCACGTCGG
Ptgs2		Prostaglandin G/H synthase 2	ENSRNOG00000002525	29527	0.621665	0.652652	0.621665	0.773533	0.0189882	0.0496056	0.347923	14.3317	11.1467	17.5167	861.521	1401.32	1160	14.21	11.5	7.73	24.06	19.48	9.01	643	614	530	974	1903	426	847.027	911.114	918.521	769.421	1189.87	794.994	1717.46	937.693	1273.68	1342.48	1807.65	1181.44	13	72316370	72323056	1	q21	TGAACCTGGGAATTCAGGTTAAGTATGTGACTGCTGCCGTGCCTCAGAGA
Cnksr3		Connector enhancer of kinase suppressor of ras 3	ENSRNOG00000018052	308113	0.652762	0.652762	0.730057	0.786875	0.0139999	0.0234817	0.111633	9.89333	8.08667	11.7	327.96	447.745	418.543	8.69	8.18	7.39	11.31	12.17	11.62	724	804	933	843	2189	1012	337.634	355.256	277.017	341.931	356.276	505.701	385.406	426.789	434.322	419	463.959	473.699	1	45120906	45213960	-1	q11	ATGTTTTCAGATTTACACGTGACCCAGTGTGGCCGTTGGCAGCCTGGGCG
Lpar4		lysophosphatidic acid receptor 4	ENSRNOG00000002428	302378	0.652763	0.652763	0.840692	0.948354	0.0182926	0.209832	0.785285	0.608333	0.493333	0.723333	163.475	193.051	170.965	0.36	0.6	0.52	0.57	0.76	0.84	38	74	82	53	171	92	133.165	187.694	147.641	185.401	187.587	153.56	170.856	171.856	199.571	168.046	193.192	211.396	X	78238142	78251630	1	q31	GGAGCACATTGTAGCCAAGGTGCTGCTAAATTTGTGCTCGGGTTGGGAGC
Plau		urokinase-type plasminogen activator precursor	ENSRNOG00000010516	25619	0.652862	0.652862	0.702013	0.920079	0.0139182	0.136435	0.804975	14.3567	11.8067	16.9067	121.186	173.858	133.613	12.04	12.45	10.93	16.78	17.67	16.27	671	819	923	837	2127	948	111.837	109.484	108.326	155.098	118.639	156.145	92.9431	166.726	195.795	168.737	123.788	207.112	15	3621553	3627467	-1	p16	CCACCAGGGTGAACCCCAATAGTATTACCCTCAGACACAGGTCTGGGTGC
Itpr2		inositol 1,4,5-trisphosphate receptor, type 2	NA	81678	0.655333	0.655333	NA	NA	0.0255129			2.31333	1.84333	2.78333				1.77	1.84	1.92	2.61	3.02	2.72	463	568	761	613	1707	744
Cdh5		cadherin-5	ENSRNOG00000013324	307618	0.655414	0.655414	NA	NA	0.0146883			14.6167	11.86	17.3733				11.81	10.96	12.81	20.75	16.75	14.62	693	759	1139	1090	2123	897													19	1022710	1037677	-1	p14
Mcl1		myeloid cell leukemia sequence 1	NA	60430	0.65606	0.65606	0.775004	0.804105	0.00374508	0.0484878	0.130104	60.995	54.6467	67.3433	3304.9	4229.18	4070.91	50.86	53.25	59.83	60.02	73.31	68.7	2613	3228	4658	2759	8133	3690	3278.04	2704.6	3192.31	4044.66	4021.92	4251.04	3838.75	4171.91	4136.45	4065.94	4013.67	4700.66						GCTAGAAGCTGCAGTGCTGTACAAGAGGGTGAAGGAGGATGTGCTCTGAG
Bgn		Biglycan	ENSRNOG00000017440	25181	0.659034	0.659034	0.860506	0.84484	0.0262152	0.277972	0.288371	10.25	8.36667	12.1333	90.9321	106.014	107.603	9.95	8.14	7.01	13.04	12.46	10.9	604	583	645	708	1633	692	83.096	94.6603	103.719	82.2533	92.6989	107.63	120.717	109.366	96.2918	98.4255	99.3263	130.012	1	153067994	153080160	-1	q32	CCACCCCGAACCAGTTTGCATTGGCCCCTGCCCTCTCCCCAAGATGGCTA
Itga1		Integrin alpha-1	ENSRNOG00000012080	25118	0.659564	0.659564	0.792524	0.916109	0.0153051	0.660437	0.910217	10.6133	8.33	12.8967	383.506	495.564	426.012	7.69	8.36	8.94	11.59	11.34	15.76	756	970	1332	1020	2407	1620	525.561	199.571	433.109	375.78	652.073	209.758	432.891	409.328	728.433	228.333	565.136	460.355	2	71666606	71823121	-1	q21	CCTTCCGACCTGAGTCAAGTGAATGTCTCGCTCCTCCTGTGGAAACCGAC
Tc2n		membrane targeting (tandem) C2 domain containing 1	ENSRNOG00000004754	500707	0.660164	0.660164	0.778724	0.783758	0.00728791	0.0752946	0.124282	4.735	3.75333	5.71667	106.36	137.794	136.076	3.29	3.5	4.47	5.23	5.41	6.51	204	256	420	290	724	422	110.8	113.238	102.3	99.1023	134.496	156.274	121.171	132.363	105.676	145.05	149.307	151.14	6	134651343	134801529	-1	q32	CTGCAAATCCTCGAGGCACAATACCTTCCAAGTTCATCAACACCTCTGGC
Klf2		Krueppel-like factor 2	ENSRNOG00000014205	306330	0.661651	0.661651	0.749714	0.845602	0.0312998	0.0118974	0.154044	1.85167	1.71667	1.98667	2347.99	3115.29	2761.86	1.59	2.51	1.05	1.65	2.79	1.52	42	78	42	39	159	42	2356.08	1971.33	2384.18	2680.34	2623.63	2733.84	2864.93	2825.06	2985.33	3026.29	3216.97	3232.57	16	19084196	19086146	-1	p14	CGCCACGCACACTTGCAGCTACACCAACTGCGGCAAGACCTACACCAAGA
Plxna2		plexin-A2	ENSRNOG00000007324	289392	0.662752	0.662752	0.828417	0.907899	0.00630037	0.254814	0.652693	29.445	23.64	35.25	171.604	204.607	188.298	22.58	24.04	24.3	31.96	32.72	41.07	5755	7230	9387	7288	18005	10943	134.496	172.09	164.584	215.247	151.578	180.128	196.158	225.33	187.413	217.832	212.486	200.698	13	117922569	118118393	1	q27	CTGGCCTTCCACACCAAGCCAAAGTGTTTGCTCCTCATAGCACCCAAAGC
Ptgds		Prostaglandin-H2 D-isomerase	ENSRNOG00000015550	25526	0.66288	0.66288	0.774864	0.786147	0.0111934	0.114392	0.189308	80.5367	66.6267	94.4467	3532.1	4595.04	4477.39	71.04	70.33	58.51	120.91	84.83	77.6	1339	1564	1671	2039	3452	1529	3113.99	4171.91	3228.29	3614.19	3930.51	4906.11	4543.28	4529.66	3685.35	5662.54	4019.3	5012.96	3	2667538	2670472	-1	p13	GAAGTCAGTCACAGGTAACACATGGTGATGTGGCCTCAGGACTCCCGTGC
Ltbp1		latent-transforming growth factor beta-binding protein 1 precursor	ENSRNOG00000033090	59107	0.665353	0.665353	0.706962	0.814453	0.0281552	0.0680724	0.342844	4.35333	3.59333	5.11333	248.243	357.451	308.667	3.76	3.84	3.18	5.19	5.89	4.26	584	704	748	722	1978	693	253.341	258.971	250.77	229.888	244.433	314.631	386.178	289.425	255.604	351.504	385.268	437.427	6	31097090	31491806	-1	q14	CCCTTGGTCCGGAGACTTTGAAAAACAAATTGTCTGTCCTGTGGAGCAGG
Fn1		fibronectin 1	ENSRNOG00000014288	25661	0.652857	0.676072	0.652857	0.822967	0.0130738	0.00889188	0.240404	22.2033	18.3767	26.03	792.616	1224.18	962.538	19.13	18.67	17.33	24.59	24.68	28.82	3972	4574	5454	4569	11066	6256	844.21	870.783	707.665	747.807	891.728	912.486	1087.58	958.358	938.294	1271.83	1443.25	1243.35						GGCTGTGTCCAAACACCCCACAGGACTCACTGTCCCAACAATCCTAATTG
Aoc3		amine oxidase, copper containing 3	NA	29473	0.637274	0.688843	0.637274	0.785848	0.104227	0.00286719	0.0959154	3.83167	3.21	4.45333	231.192	361.183	293.832	3.73	3.6	2.3	4.97	4.49	3.9	368	418	343	438	955	402	236.473	198.21	269.68	220.405	269.932	280.315	346.273	278.806	339.022	339.956	377.103	388.651						GGCATGCAAATGAGCCTGAGTCTGTTCCAAGATGGGTCTGGATTGGTCGG
Col15a1		collagen, type XV, alpha 1	ENSRNOG00000039197	298069	0.651733	0.716134	0.651733	0.787661	0.158374	0.00783011	0.144917	3.49	3.00333	3.97667	703.742	1084.96	890.476	2.41	3.31	3.29	3.66	4.3	3.97	311	505	644	423	1198	536	698.277	728.433	592.917	795.344	931.4	962.566	813.637	854.3	907.746	1011.71	1080.17	1340.21						GCTTGGCGATACCACGCACGGTTCCATACAGCCAGAGAAAGAGAGCTGCT
Scrg1		Scrapie-responsive protein 1	ENSRNOG00000013228	64458	0.60864	0.71706	0.60864	0.673935	0.327569	0.0154221	0.0679898	13.8217	11.1833	16.46	147.725	245.947	221.424	11	11.27	11.28	15.04	18.74	15.6	139	168	216	170	511	206	162.301	142.009	157.076	129.514	182.639	191.84	277.148	234.07	215.178	197.856	250.96	319.793	16	35936797	35967145	-1	p11	TCCGGAGGGCAGAGCCGACCTGAAGCTGATCGATGAAAATGTGCAGCATC
Itga5		integrin alpha-5	ENSRNOG00000036832	315346	0.602803	0.720735	0.602803	0.717458	0.138686	0.00377601	0.0554748	4.65667	4.07333	5.24	112.158	188.475	157.365	5.08	3.8	3.34	5.87	5.26	4.59	556	490	554	574	1241	525	114.562	112.209	109.909	111.953	149.465	163.503	183.026	133.468	181.488	150.901	236.761	184.751	7	142750121	142773323	-1	q36	GGCAAGTCGGGAATTACCCAGGACACAGTGGCAAACAGACCTGGAACCTC
Pxn		Paxillin	ENSRNOG00000001149	360820	0.634324	0.72931	0.634324	0.896821	0.122518	0.0120098	0.599836	11.4417	9.96333	12.92	75.1713	117.811	84.3146	10.5	9.33	10.06	12.8	12.24	13.72	974	1021	1413	1062	2451	1330	66.0564	77.3531	90.599	66.6768	68.7676	106.555	87.5901	74.3454	122.461	104.334	126.325	118.124	12	48595400	48642173	-1	q16	GTAGACAGTGCCAGCATAAACTCACCCACAGGCCACTGAAGGCACCCTGG
Phlda1		Pleckstrin homology-like domain family A member 1	ENSRNOG00000004019	29380	0.636215	0.73901	0.636215	0.717818	0.122518	0.0207033	0.114693	39.2833	34.6433	43.9233	334.904	530.178	465.546	38.53	35.72	29.68	45.16	42.81	43.8	1747	1911	2039	1832	4191	2076	286.486	412.909	321.156	319.067	505.031	535.078	410.319	411.756	434.592	619.106	435.247	631.767	7	54272090	54274294	1	q22	AACTCTGCCTGAAGAGGGCGGCACCCGGGCCACTCAAGGTTTTGAGGACT
Pkp1		plakophilin-1	ENSRNOG00000010076	304822	0.620948	0.739157	0.620948	0.746949	0.20046	0.0312306	0.222678	5.53	4.86	6.2	168.153	265.249	218.717	5.37	4.42	4.79	5.76	6.43	6.41	618	600	836	593	1597	771	108.723	219.797	177.648	166.445	199.739	212.018	235.709	227.404	236.926	293.145	310.614	220.311	13	57753232	57800892	-1	q13	GGTAACTTCTTCCATGACCTCAAGCTGGCCAGGTAGGCTGGGCCCAACAT
Ntng1		netrin-G1 precursor	ENSRNOG00000031136	295382	0.629287	0.755836	0.629287	0.743005	0.180044	0.00402877	0.0609148	17.3083	14.58	20.0367	849.205	1367.81	1142.64	13.49	14.49	15.76	21.8	19.38	18.93	1716	2176	3038	2482	5324	2518	902.295	823.211	853.914	817.401	1151.99	1196.65	1125.58	1096.35	1629.85	1464.72	1353.49	1023.19	2	232164771	232320751	-1	q41	CGTCGTGCAGAGATTTCTCTGTAAGGGCAACGAGCGTGCTGGCATCAAAG
Ppap2b		lipid phosphate phosphohydrolase 3	ENSRNOG00000008116	192270	0.639008	0.758577	0.639008	0.715469	0.175535	0.00157448	0.0180785	57.8733	50.02	65.7267	2762.33	4338.85	3854.9	50.81	49.4	49.85	65.6	66.5	65.08	3915	4490	5820	4522	11062	5242	2854.78	2452.36	2805.18	2936.99	3964.69	3991.81	3604.73	3858.39	3729.34	4614.65	4058.42	4952.99	5	128551196	128626137	1	q34	GTGTCCTTCCAAGCAAGGTCCCACTCTAGCCAGTAGACAAGGTCCCTTCT
Tfpi2		tissue factor pathway inhibitor 2 precursor	ENSRNOG00000010513	286926	0.591909	0.761278	0.591909	0.728218	0.207398	0.0242728	0.204966	54.2483	45.8133	62.6833	518.755	889.268	702.795	31.85	45.93	59.66	49.71	69.47	68.87	898	1528	2549	1254	4229	2030	563.941	410.101	449.661	651.315	694.515	632.036	693.991	790.64	710.406	836.572	719.319	1290.78	4	28855875	28860297	-1	q12	CTGGATGCTTGCAACCGTGCCTGTGTTAAAGCCTTGAAGAAGCCCAAGAG
RGD1305645		Augurin	ENSRNOG00000023576	363225	0.663593	0.763595	0.663593	0.75113	0.374438	0.020694	0.131907	15.7	13.99	17.41	702.15	1054.39	928.294	15.61	14.77	11.59	20.57	16.51	15.15	353	394	397	416	806	358	577.601	881.052	705.929	644.017	861.094	1039.05	1003.6	809.429	1015.66	1297.25	914.963	989.708	9	50191737	50212523	1	q22	CTACTACCAGCGTCACTATGATGAAGATGCGGCCATTGGTCCCCGCAGCC
S100b		Protein S100-B	ENSRNOG00000001295	25742	0.653813	0.770417	0.653813	0.742173	0.20089	0.00196652	0.0267659	673.815	592.123	755.507	3879.36	5930.7	5225.77	585.79	585.29	605.29	804.8	742.45	719.27	21744	25632	34047	26728	59502	27911	3530.64	3677.41	4344.69	3964.69	4561.4	5481.24	5362.36	5498.07	5271.19	6202.05	5850.01	6399.54	20	15287748	15296457	-1	p12	GGACACGGACAGAGGAGGGCACTGGAGAGAGTGTCAGGTCTTTTTCTAGC
Mrgprb4		Mas-related G-protein coupled receptor member B4	ENSRNOG00000033021	404658	0.666236	0.78166	0.666236	0.684759	0.294395	0.00560436	0.0180179	64.3883	55	73.7767	1150.31	1726.71	1676.56	51.98	53.53	59.49	71.05	86.76	63.52	1265	1537	2194	1547	4559	1616	1177.92	1062.77	1329.93	1030.61	1909.75	1593.66	1583.32	1619.52	1526.22	1580.81	1898.59	1901.24	1	104488718	104489689	-1	q22	CATGGTTCTTTTTGTGTCCAGCCTAGCCCTCTTGGCCAAAATCATCTGTG
Cp		ceruloplasmin isoform 1 precursor	ENSRNOG00000011913	24268	0.658179	0.785454	0.658179	0.686449	0.301133	0.0108671	0.0349531	11.43	9.83667	13.0233	88.3213	134.204	129.129	9.19	9.64	10.68	13.54	13.8	11.73	949	1175	1672	1251	3077	1267	103.1	86.8423	85.9025	77.4408	114.832	112.059	155.974	133.651	131.794	114.082	138.23	152.712	2	124467580	124510450	1	q24	TACATAGTCCACTTACACCTGCACTGAAAGGACTCTGCAAAGTGGCAACA
Col1a1		Collagen alpha-1(I) chain	ENSRNOG00000003897	29393	0.61645	0.788098	0.61645	0.785561	0.290788	0.0337918	0.339418	38.425	34.9233	41.9267	341.978	563.065	433.161	38.32	34.54	31.91	40.49	40.26	45.03	5546	5898	6999	5243	12583	6813	386.178	404.783	288.126	288.824	366.85	430.106	516.687	419	380.036	616.597	529.181	726.445	10	82563434	82580363	1	q26	CCTGACGGTGCTATTTAACAAGGGAGGAGAGAGTGCCAACTCCAGCCTGC
Kif19		kinesin family member 19	ENSRNOG00000003105	303659	0.636201	0.799065	0.636201	0.708316	0.391099	0.00465773	0.0366059	13.4817	12.3	14.6633	89.4414	140.581	126.432	10.8	13.77	12.33	15.35	13.63	15.01	934	1406	1616	1188	2547	1358	83.5139	90.2474	80.1365	103.868	145.144	117.715	134.06	108.809	155.244	142.314	146.274	118.495						AAAAAGGGAGGAGTCACTGGAGGCCAAGAGGAGGAAGCGGAGGTCTCGGT
Bace2		Beta-secretase 2	ENSRNOG00000001953	288227	0.64663	0.801868	0.64663	0.792005	0.441933	0.00313512	0.101535	24.5133	22.5067	26.52	170.516	262.934	216.48	25.01	22.08	20.43	24.91	25.13	29.52	963	1003	1192	858	2089	1188	195.67	163.63	162.251	160.512	203.164	268.593	194.595	199.571	257.031	258.6	277.965	258.139	11	41305970	41388420	1	q12	ACGTGGTCTTTGACAGAGCTCAGAGGAGGGTGGGCTTTGCAGTGAGTCCC
Hpse		heparanase	ENSRNOG00000002188	64537	0.621072	0.807545	0.621072	0.829487	0.555704	0.00236839	0.20215	6.59833	5.93333	7.26333	146.908	237.247	178.555	6.21	5.8	5.79	7.79	6.02	7.98	469	517	662	526	982	630	137.062	148.937	148.478	153.154	205.527	147.931	163.458	197.306	235.31	252.361	204.887	256.43						GAGGCTCTCCCAGCAAGCCTTTCCTCAAGTCTCAAGTCTTACTGGCTAGG
Myl9		myosin regulatory light polypeptide 9	ENSRNOG00000020246	296313	0.61349	0.808742	0.61349	0.743954	0.525846	0.0186682	0.176463	23.5867	21.8533	25.32	127.302	206.544	172.097	25.82	22.09	17.65	29	27.82	19.14	644	650	667	647	1498	499	108.134	107.793	149.557	143.726	127.842	166.07	216.682	177.796	195.372	193.911	186.326	250.568	3	158832629	158838991	-1	q42	GATTCACGGATGAGGAGGTGGACGAGATGTACCGTGAGGCGCCCATTGAT
Sfrp4		secreted frizzled-related protein 4 precursor	ENSRNOG00000018893	89803	0.63988	0.809615	0.63988	0.835137	0.768144	0.0427941	0.486553	3.18667	2.81333	3.56	39.8867	61.8225	46.8472	2.33	3.09	3.02	4.47	3.07	3.14	110	172	216	189	313	155	50.1375	44.2092	37.6799	27.5201	47.5203	39.4956	49.1225	51.2504	55.0739	77.284	66.4781	48.4538	17	56095160	56105248	1	q12.1	GGTTAATCCATCAAGAGAGCTGGGCCATCCCACTCCAGGGCATCGTAAGG
Rnd3		Rho-related GTP-binding protein RhoE	ENSRNOG00000004624	295588	0.662373	0.812833	0.662373	0.741291	0.414079	0.00778356	0.0591454	141.213	121.823	160.603	900.372	1356.41	1213.38	127.55	111.02	126.9	169.33	147.91	164.57	6384	6556	9625	7583	15984	8611	857.887	823.541	835.606	1084.46	1137.61	1317.91	1045.89	1352.1	1293.67	1262.73	1285.93	1583.32	3	41756399	41774581	-1	q12	AGCGTGATTAAAGAGGAGGCAGGTGGGTGCCGATTTCACCAGGAGAGACC
Tmprss5		transmembrane protease serine 5	ENSRNOG00000008058	266681	0.639359	0.814094	0.639359	0.633722	0.432468	0.00783011	0.0163698	71.32	66.2433	76.3967	716.225	1102.21	1110.4	75.49	68.24	55	78.3	75.73	75.16	4433	4728	4894	4114	9602	4614	906.494	537.021	754.08	667.305	1149.58	1088.82	1090.97	1112.24	1171.84	999.719	1124.51	1112.78	8	52026465	52048471	1	q23	CCTCCGTGAAGCAGAGGTCTACAAGGTAAGAAGGATGGAGTTGGGTTAGG
Ca2		Carbonic anhydrase 2	ENSRNOG00000009629	54231	0.66625	0.815226	0.66625	0.804796	0.471881	0.0058988	0.137572	39.05	34	44.1	563.981	855.605	700.65	34.42	30.72	36.86	43.98	45	43.32	1251	1317	2030	1430	3531	1646	536.799	551.359	603.077	564.689	735.886	717.098	666.579	683.037	935.12	1012.07	677.87	797.364	2	107871643	107886834	-1	q24	TCTCATGTGGTGGTAGCATGGTGGCAGGCTGGTGGTTGACTTAGGGCATC
Pla2g7		platelet-activating factor acetylhydrolase precursor	ENSRNOG00000025691	301265	0.654837	0.817239	0.654837	0.89057	0.547351	0.0221611	0.600882	18.0983	15.9867	20.21	376.565	577.597	422.286	17.73	14.81	15.42	20.7	20.35	19.58	782	771	1031	817	1938	903	350.937	468.145	341.363	345.815	412.689	511.229	366.631	398.593	575.549	738.47	492.468	503.9	9	18813230	18855030	-1	q13	TGATCAGTGGGACTGTCTGGTGGAGGGAGAGAACGAGAACCTCATCCCGG
Mylip		E3 ubiquitin-protein ligase MYLIP	ENSRNOG00000017579	306825	0.634089	0.822109	0.634089	0.797805	0.561979	0.0112303	0.217602	12.0833	10.89	13.2767	84.0642	132.247	106.017	10.85	11.01	10.81	13.38	12.34	14.11	833	997	1257	919	2044	1132	85.2144	75.4562	100.167	75.4194	84.6107	114.832	95.7754	128.85	133.468	113.048	135.503	146.968	17	21703597	21725205	-1	p14	GCAGACCAGAGTGCTGCAGGAGAAGCTGCGCAAACTGAAGGAAGCCATGC
Col3a1		Collagen alpha-1(III) chain	ENSRNOG00000003357	84032	0.643239	0.829171	0.643239	0.716539	0.508914	0.0493508	0.180142	76.3883	70.9933	81.7833	448.523	712.317	623.928	81.4	70.45	61.13	88.91	88.59	67.85	9626	9828	10954	9407	22617	8387	536.499	474.71	404.953	377.929	521.842	610.295	705.476	658.1	453.519	774.747	716.033	904.968	9	51689492	51725414	1	q22	CCAGCCGGGCCTCCCAGAACATTACATACCACTGCAAAAACAGCATTGCC
Tnfaip8		tumor necrosis factor alpha-induced protein 8	ENSRNOG00000026136	307428	0.664961	0.856406	0.664961	0.792737	0.907186	0.00114631	0.0454224	2.73	2.46	3	140.211	211.556	176.748	2.05	2.6	2.73	3.16	3.1	2.74	111	166	224	153	362	155	137.022	130.816	146.673	146.332	184.549	171.439	178.863	172.141	203.668	210.679	188.154	243.725	18	43960149	44002489	1	q11	TGCACGACATCATTCAGCGCCACCTTACCGCCAAGTCTCACGGACGGGTT
S100a16		protein S100-A16	ENSRNOG00000012053	361991	0.653673	0.869054	0.653673	0.682618	0.827514	0.000320444	0.00152733	24.3883	23.4633	25.3133	1074.78	1643.8	1572.72	25.28	22.33	22.78	25.7	24.66	25.58	640	667	874	582	1348	677	1018.04	1014.93	1097.96	1168.21	1533.43	1521.44	1659.54	1576.48	1512.34	1744.86	1620.13	1697.88	2	209356215	209361933	1	q34	GGCCCCCAAGACTTTTCCCACTTGTCGAGTCTGTGTGCTCTTGCAGTGTC
Pvalb		Parvalbumin alpha	ENSRNOG00000006471	25269	0.658065	0.871827	0.658065	0.827384	0.79145	0.0439377	0.425722	100.225	93.6267	106.823	338.666	519.619	404.433	109.98	74.16	96.74	115.74	97.52	107.21	1472	1171	1962	1386	2818	1500	319.067	442.056	290.539	303.003	424.73	438.421	369.731	384.851	542.555	683.98	370.943	480.997	7	119419896	119435231	-1	q34	GTGAGAGAGAGCGAAGGACCACGCCCTGATATTTCCTGCCTGCTTGGTAC
Thbd		thrombomodulin precursor	ENSRNOG00000004687	83580	0.665566	0.88583	0.665566	0.729894	0.867761	0.0208982	0.0975626	11.5283	10.9767	12.08	245.9	373.234	338.403	12.14	10.84	9.95	12.05	12.43	11.76	1111	1171	1380	987	2456	1125	259.87	236.347	215.792	271.592	304.04	301.693	334.426	413.451	301.873	344.038	371.235	475.79	3	149161661	149163394	-1	q41	GCCCTGGCCTATACACAAGAATTGGGACCTCCCTTGGGATCTGGCTAGAA
Galnt7		N-acetylgalactosaminyltransferase 7	ENSRNOG00000012037	29750	0.661471	0.886908	0.661471	0.71492	0.964667	0.00658405	0.0362919	3.09	2.86333	3.31667	57.3497	86.3848	79.4991	2.79	2.98	2.82	3.11	3.58	3.26	153	193	235	153	424	187	61.2145	50.9072	68.2954	48.9815	80.5429	81.8397	77.7216	77.8923	99.7854	73.9924	86.6086	85.1527	16	35751116	35876429	1	p11	ACAGTGTGTGACGGGAACGGAAGAAGCCAACAGTCCACCTGCGGACAAGT
Bai1		Bai1 brain-specific angiogenesis inhibitor 1	ENSRNOG00000029450	362931	0.630517	0.892766	0.630517	0.818424	0.872113	0.0393144	0.434894	8.98667	8.81	9.16333	46.7169	74.3194	58.1094	10.01	8.36	8.06	8.9	8.14	10.45	1297	1278	1583	1032	2277	1415	55.6716	48.3115	44.0208	38.8638	57.3465	40.632	56.3513	78.108	75.0991	75.5616	88.9151	57.7018						TGGCTCCGATTTTTAGATACCCCCTACCCCTTGGGAAGCAGCCAGACCCC
Pdgfrl		Platelet-derived growth factor receptor-like protein	ENSRNOG00000010832	290771	0.603481	0.895114	0.603481	0.811742	1	0.0182494	0.361803	1.155	1.08667	1.22333	87.5517	141.069	105.785	1.3	0.94	1.02	1.33	1.64	0.7	48	41	57	44	131	27	74.0303	127.063	77.0397	72.0738	87.1872	107.94	128.676	99.338	130.816	138.886	142.942	151.631	16	54098438	54161461	-1	q12.1	GGGACGCCCATCTGCACACACAGCTTCGAGGTGCTTTACAGGAGGCCCAG
Eln		Elastin	ENSRNOG00000001469	25043	0.616691	0.923666	0.616691	0.974773	1	0.0472083	0.954361	1.89333	1.91	1.87667	104.888	174.372	110.912	3.32	1.65	0.76	2.4	2.05	1.18	296	173	102	191	394	110	94.6048	108.088	112.853	104.006	92.3884	98.3501	163.334	89.5734	131.164	158.672	244.714	162.937	12	26978753	27022484	1	q12	GTCCGACGACTTCTCACACTGGGAATAGCTCCCTTGTTCTTGTGGAATCC
Nckap1l		nck-associated protein 1-like	ENSRNOG00000036829	315348	0.602883	1.00281	0.602883	0.692608	1	0.0469226	0.192269	1.87667	1.85333	1.9	69.9084	112.434	96.5476	1.86	1.77	1.93	2.18	1.65	1.87	214	241	336	225	411	225	64.3137	87.8496	86.7939	40.6765	96.3193	91.9363	96.5612	101.374	90.7931	99.3263	140.178	119.44	7	142849494	142894585	1	q36	ATGCGCTTGGTGGTGGAGGAGTCACCCTTCTTGACCCTGGACATGCTGGA
Clec7a		C-type lectin domain family 7 member A	ENSRNOG00000033879	502902	0.643708	1.01689	0.643708	0.727603	1	0.0070714	0.0578522	0.878333	0.85	0.906667	50.7977	79.2339	69.5364	0.87	0.43	1.25	0.85	0.7	1.17	53	31	115	46	92	74	58.6188	42.9319	51.9321	49.7082	69.4016	72.1633	74.2335	62.3471	70.8747	67.5071	81.3985	97.1553	4	211859715	211870886	-1	q42	GTGAAGGGCCGTGGTTCTGGGAGGATGGATCAGCATTTACCCCCAACTCG
Lox		Protein-lysine 6-oxidase	ENSRNOG00000014426	24914	0.601436	1.13573	0.601436	0.854717	0.961111	0.0254415	0.558937	3.04167	3.33333	2.75	343.679	566.193	407.727	4.81	2.88	2.31	3.59	2.45	2.21	214	151	156	143	235	103	308.055	424.524	271.347	370.791	341.036	365.793	587.93	336.149	469.206	612.457	589.878	593.231	18	46715872	46791367	-1	q11	GTCCCATATGACTGCTTGCTGCGTACTAGGGGACATGCCATTTGGTGTTA
Ogn		mimecan precursor	ENSRNOG00000029792	100910855	0.64871	1.51881	0.64871	0.738891	0.220891	0.0461819	0.207141	0.255	0.316667	0.193333	938.504	1482.51	1279.56	0.54	0.31	0.1	0.08	0.27	0.23	36	24	10	5	39	16	820.468	899.545	979.482	1054.52	1053.14	1188.65	1597.86	1278.61	1031.04	1401.58	1467.27	2030.17	17	17506166	17526899	-1	p14	GTTCGCAGGCCTCATTTTCTCTGACTGAATGCTCACCAAGAGCACTGAAC
Omd		osteomodulin precursor	ENSRNOG00000039560	100910891	0.640105	NA	0.640105	0.793353		0.0461819	0.358833				64.4949	104.262	81.2628													62.4983	71.6742	67.868	55.939	77.6791	93.9725	78.1204	75.2792	68.691	85.1939	129.67	133.493	17	17534553	17542498	-1	p14	GATGAGGAAGAGGAAGAGGAAGACGACAGTCAGGACCACACTCTTGAGGG
Aspn		asporin precursor	ENSRNOG00000015410	306805	0.651833	NA	0.651833	0.893842		0.0201882	0.607609				147.084	229.269	165.941													147.169	156.099	135.602	149.465	156.832	156.398	206.578	143.956	170.653	289.256	227.607	229.56	17	16708333	16731733	-1	p14	CAACCTGCAACGTTTCGCTGCGTTGTTGGCAGAATGAGTGTTCAGCTTGG
Fbln2		Fibulin 2, isoform CRA_a; Protein Fbln2	ENSRNOG00000007338	282583	0.65249	NA	0.65249	0.698132		0.00278427	0.0170944				3512.88	5401.42	5035.56													3482.98	3148.28	3799.3	3620.95	4383.14	5129.82	5266.93	5362.36	4854.7	5070.46	6386.73	5293.78	4	187651235	187690477	-1	q41	TGCTCCCGCCTTTGCTGGGGACACCATCTCACTGACCATCACCAAGGGTA
Col12a1		Collagen alpha-1(XII) chain	ENSRNOG00000010510	25683	0.665596	NA	0.665596	0.852332		0.0127889	0.350464				83.9346	125.518	98.183													84.2084	102.599	71.776	77.1548	86.7723	109.423	108.687	87.8496	141.749	132.056	115.871	112.395	8	86584556	86698440	-1	q31	TCGTACCTGTGGAGCCTGAGAGGACGGCAGAATACGAGGATGACTACGGG

## Sheet: Down_p<0.05
Symbol	Synonyms	Description	EnsemblGeneID	EntrezGeneID	FC.Sort	FC.Seq	FC.Array.RTX	FC.Array.Cap	padj.Seq	padj.Array.RTX	padj.Array.Cap	RPKM.Seq.Average	RPKM.Seq.Cont	RPKM.Seq.RTX	AveExpr.Array.Cont	AveExpr.Array.RTX	AveExpr.Array.Cap	RPKM_120726_DMSO	RPKM_120727_DMSO	RPKM_120730_DMSO	RPKM_120726_RTX	RPKM_120727_RTX	RPKM_120730_RTX	RawReads_120726_DMSO	RawReads_120727_DMSO	RawReads_120730_DMSO	RawReads_120726_RTX	RawReads_120727_RTX	RawReads_120730_RTX	Cont1	Cont2	Cont3	Cont4	Cap1	Cap2	Cap3	Cap4	RTX1	RTX2	RTX3	RTX4	Chr	Gene.Start	Gene.End	Strand	Band	Probesequence
Mir186		rno-mir-186	ENSRNOG00000035617		0.111038	0.111038	NA	NA	9.57659e-14			1.24	0.26	2.22				0.47	0	0.31	3.15	2.61	0.9	1	0	1	6	12	2													2	282781917	282782002	-1	q45
Ciita		MHC class II transactivator isoform 1	ENSRNOG00000002659	85483	0.22403	0.22403	NA	NA	1.51737e-06			0.288333	0.116667	0.46				0.2	0.06	0.09	0.18	0.15	1.05	27	9	19	22	44	151													10	4037680	4083966	-1	q11
Mir770		rno-mir-770	ENSRNOG00000040384		0.240801	0.240801	NA	NA	0.0128914			0.583333	0.326667	0.84				0.53	0.45	0	0	0.99	1.53	1	1	0	0	4	3													6	142845041	142845134	1	q32
Sult1d1		Sulfotransferase 1 family member D1	ENSRNOG00000001960	60393	0.46028	0.46028	NA	NA	3.07781e-07			0.716667	0.456667	0.976667				0.32	0.6	0.45	1.1	1.03	0.8	17	38	37	53	119	45													14	22022302	22040897	1	p21
Rpe65		retinoid isomerohydrolase	ENSRNOG00000009582	89826	0.473017	0.473017	NA	NA	0.000122689			1.16833	0.736667	1.6				0.64	0.47	1.1	1.19	1.78	1.83	34	29	88	56	203	101													2	284774182	284804254	1	q45
Prelp		Prolargin	ENSRNOG00000003120	84400	0.490002	0.490002	NA	NA	0.000992812			4.06167	2.76667	5.35667				2.79	2.67	2.84	6.48	5.58	4.01	99	112	153	206	428	149													13	55804884	55814122	-1	q13
Hormad1		HORMA domain-containing protein 1	ENSRNOG00000021160	365868	0.513793	0.513793	NA	NA	0.0388784			0.138333	0.1	0.176667				0.15	0.04	0.11	0.19	0.25	0.09	6	2	7	7	22	4													2	217171290	217206779	1	q34
LOC681325		hypothetical protein LOC681325	ENSRNOG00000023005	681325	0.520559	0.520559	NA	NA	9.63596e-05			0.156667	0.113333	0.2				0.13	0.05	0.16	0.1	0.19	0.31	9	4	16	6	28	22
Ly6c		Ly6-C antigen precursor	ENSRNOG00000048198	100911104	0.541757	0.541757	0.693144	0.681553	1	0.0221158	0.0352124	0.295	0.233333	0.356667	51.3802	72.9446	74.3191	0.2	0.5	0	0.22	0.28	0.57	2	6	0	2	6	6	54.2509	65.4488	45.6606	40.1608	76.3189	77.0397	65.1875	78.7303	67.785	74.7074	75.8708	73.4151	AABR06109985.1	7397	10463	-1		GTGTGTGTTTCTCAGGTGTTAGAAGCTGTAGAGGGCTCTGTAAGACGGAC
Chrm3		Muscarinic acetylcholine receptor M3	ENSRNOG00000049410	24260	0.54961	0.54961	0.829796	0.816261	0.00657224	0.253297	0.279996	2.16833	1.54	2.79667	159.168	190.66	193.065	1.22	1.87	1.53	2.08	2.13	4.18	109	198	208	167	412	392	129.549	199.272	141.255	166.597	166.07	201.662	209.266	195.264	175.595	209.499	160.417	217.129	17	65755434	65757203	-1	q12.1	CAGCCGACTTTGACATCAGTGGGTGTGTTCTCAGTGGTGTGTCTGTACCT
Prss23		Serine protease 23	ENSRNOG00000017307	308807	0.55783	0.55783	0.683477	0.849188	0.0244066	0.0837437	0.544083	3.05	2.16	3.94	232.548	345.869	275.037	1.32	2.07	3.09	5.35	2.55	3.92	61	113	217	222	255	190	201.252	207.112	278.664	243.165	230.755	250.268	351.754	267.372	233.643	329.298	420.008	400.527	1	160037254	160045625	-1	q32	CTTGCCAGCACCGATGGTCGTTTTGCACTCATTGTAGGAGAGAGGCCAGC
Oprd1		Delta-type opioid receptor	ENSRNOG00000010531	24613	0.565831	0.565831	NA	NA	0.0362206			1.13	0.876667	1.38333				0.96	0.93	0.74	1.29	1.46	1.4	34	39	40	41	112	52													5	153962767	153997858	-1	q36
Lppr5		lipid phosphate phosphatase-related protein type 5	ENSRNOG00000016878	310812	0.570298	0.570298	NA	NA	0.0433125			1.88667	1.34	2.43333				1.32	1.39	1.31	2.72	2.41	2.17	93	115	139	171	366	159													2	237965738	238169325	-1	q41
Anpep		aminopeptidase N precursor	ENSRNOG00000014610	81641	0.579212	0.579212	0.652703	0.749817	0.355055	0.0186682	0.133685	0.54	0.406667	0.673333	54.959	84.7478	74.2407	0.52	0.35	0.35	0.53	0.85	0.64	43	34	44	39	151	55	57.7464	57.6905	48.7703	55.6287	89.5934	55.9548	80.9998	70.4149	71.765	102.74	79.1112	85.375	1	142522426	142540882	-1	q31	ATGACTATCTCAGCAGCCTGTGCAGGGTCTCTGTCTTCAGAGCGCCAGAC
Tfpi2		tissue factor pathway inhibitor 2 precursor	ENSRNOG00000010513	286926	0.591909	0.761278	0.591909	0.728218	0.207398	0.0242728	0.204966	54.2483	45.8133	62.6833	518.755	889.268	702.795	31.85	45.93	59.66	49.71	69.47	68.87	898	1528	2549	1254	4229	2030	563.941	410.101	449.661	651.315	694.515	632.036	693.991	790.64	710.406	836.572	719.319	1290.78	4	28855875	28860297	-1	q12	CTGGATGCTTGCAACCGTGCCTGTGTTAAAGCCTTGAAGAAGCCCAAGAG
Adora2b		adenosine receptor A2b	ENSRNOG00000002922	29316	0.591992	0.591992	0.878503	0.837077	0.0161846	0.32208	0.225207	5.035	3.78	6.29	303.708	345.272	362.354	2.8	4.4	4.14	6.55	7.02	5.3	129	239	289	270	698	255	278.009	298.577	359.174	279.072	343.212	355.642	420.008	330.554	359.447	336.513	385.754	299.375	10	48358060	48374870	1	q23	GTCACACAAGTCTGGCTCACACGTACATGCAACTAGGAGGCCCTGAGGCT
Rgs1		Regulator of G-protein signaling 1	ENSRNOG00000003895	54289	0.593486	0.593486	0.816789	0.743734	0.000691139	0.58293	0.466521	5.31667	3.98333	6.65	178.494	217.14	231.745	1.64	2.54	7.77	3.45	7.72	8.78	53	97	381	100	539	297	292.408	153.616	132.718	135.234	310.771	240.934	183.593	191.681	161.592	217.496	153.321	336.149	13	66051576	66055901	-1	q21	CGGTGGAGACTTGAGGAAACATCGCAAGAAGAACAGGGTGAGGCAAGTGG
Lox		Protein-lysine 6-oxidase	ENSRNOG00000014426	24914	0.601436	1.13573	0.601436	0.854717	0.961111	0.0254415	0.558937	3.04167	3.33333	2.75	343.679	566.193	407.727	4.81	2.88	2.31	3.59	2.45	2.21	214	151	156	143	235	103	308.055	424.524	271.347	370.791	341.036	365.793	587.93	336.149	469.206	612.457	589.878	593.231	18	46715872	46791367	-1	q11	GTCCCATATGACTGCTTGCTGCGTACTAGGGGACATGCCATTTGGTGTTA
Itga5		integrin alpha-5	ENSRNOG00000036832	315346	0.602803	0.720735	0.602803	0.717458	0.138686	0.00377601	0.0554748	4.65667	4.07333	5.24	112.158	188.475	157.365	5.08	3.8	3.34	5.87	5.26	4.59	556	490	554	574	1241	525	114.562	112.209	109.909	111.953	149.465	163.503	183.026	133.468	181.488	150.901	236.761	184.751	7	142750121	142773323	-1	q36	GGCAAGTCGGGAATTACCCAGGACACAGTGGCAAACAGACCTGGAACCTC
Nckap1l		nck-associated protein 1-like	ENSRNOG00000036829	315348	0.602883	1.00281	0.602883	0.692608	1	0.0469226	0.192269	1.87667	1.85333	1.9	69.9084	112.434	96.5476	1.86	1.77	1.93	2.18	1.65	1.87	214	241	336	225	411	225	64.3137	87.8496	86.7939	40.6765	96.3193	91.9363	96.5612	101.374	90.7931	99.3263	140.178	119.44	7	142849494	142894585	1	q36	ATGCGCTTGGTGGTGGAGGAGTCACCCTTCTTGACCCTGGACATGCTGGA
Pdgfrl		Platelet-derived growth factor receptor-like protein	ENSRNOG00000010832	290771	0.603481	0.895114	0.603481	0.811742	1	0.0182494	0.361803	1.155	1.08667	1.22333	87.5517	141.069	105.785	1.3	0.94	1.02	1.33	1.64	0.7	48	41	57	44	131	27	74.0303	127.063	77.0397	72.0738	87.1872	107.94	128.676	99.338	130.816	138.886	142.942	151.631	16	54098438	54161461	-1	q12.1	GGGACGCCCATCTGCACACACAGCTTCGAGGTGCTTTACAGGAGGCCCAG
Cebpa		CCAAT/enhancer-binding protein alpha	ENSRNOG00000010918	24252	0.607706	0.607706	1.05684	0.92762	0.00244003	0.811371	0.773877	1.22667	1.05333	1.4	75.2734	70.4074	80.2448	0.89	1.32	0.95	1.38	1.53	1.29	31	54	50	43	115	47	72.9523	87.0373	53.5138	87.5901	65.7358	79.4178	93.3079	82.5177	72.6867	80.1142	57.1847	71.6441	1	92493857	92495245	1	q21	AAGCGGGTGGAACAGCTGAGCCGTGAACTGGACACGCTGCGGGGTATCTT
Scrg1		Scrapie-responsive protein 1	ENSRNOG00000013228	64458	0.60864	0.71706	0.60864	0.673935	0.327569	0.0154221	0.0679898	13.8217	11.1833	16.46	147.725	245.947	221.424	11	11.27	11.28	15.04	18.74	15.6	139	168	216	170	511	206	162.301	142.009	157.076	129.514	182.639	191.84	277.148	234.07	215.178	197.856	250.96	319.793	16	35936797	35967145	-1	p11	TCCGGAGGGCAGAGCCGACCTGAAGCTGATCGATGAAAATGTGCAGCATC
Rgs6		regulator of G-protein signaling 6	NA	54295	0.610284	0.610284	NA	NA	0.00821509			7.50167	5.72667	9.27667				5.69	5.82	5.67	10.51	7.71	9.61	317	383	479	524	928	560
Ace		angiotensin I converting enzyme	ENSRNOG00000007467	24310	0.612198	0.612198	0.895869	0.87066	0.0409052	0.43882	0.386014	2.24333	1.75	2.73667	72.4491	81.2941	83.6247	1.79	1.66	1.8	2.54	2.96	2.71	153	167	232	194	544	242	74.0491	72.4656	77.7744	65.5074	67.9183	85.025	89.3469	92.2088	93.1747	72.2306	71.2089	88.562						GTCACAGAGAACAGGAGACATGGAGAGACACTGGGCTGGCCGGAGTACAC
Pon2		Serum paraoxonase/arylesterase 2	ENSRNOG00000009112	296851	0.612437	0.612437	0.692002	0.727664	0.000838798	0.0032086	0.0170064	29.4033	21.6167	37.19	1590.53	2293.82	2180.98	19.13	22.69	23.03	30.73	36.87	43.97	839	1174	1531	1206	3492	2016	1622.73	1394.89	1786.37	1558.15	1965.97	2244.93	2245.66	2267.36	2067.39	2303.67	2436.85	2367.37	4	30251593	30287330	-1	q12	CACCTCCGTGCCACCAACCTCTAGGAGTCCACTGAAACAGGGAGTGTTAT
Myl9		myosin regulatory light polypeptide 9	ENSRNOG00000020246	296313	0.61349	0.808742	0.61349	0.743954	0.525846	0.0186682	0.176463	23.5867	21.8533	25.32	127.302	206.544	172.097	25.82	22.09	17.65	29	27.82	19.14	644	650	667	647	1498	499	108.134	107.793	149.557	143.726	127.842	166.07	216.682	177.796	195.372	193.911	186.326	250.568	3	158832629	158838991	-1	q42	GATTCACGGATGAGGAGGTGGACGAGATGTACCGTGAGGCGCCCATTGAT
Hs3st1		heparan sulfate glucosamine 3-O-sulfotransferase 1 precursor	ENSRNOG00000010598	84406	0.61481	0.61481	0.699195	0.734617	0.0159643	0.0212183	0.0679898	13.105	10.29	15.92	271.647	388.918	368.165	10.51	10.01	10.35	18.93	14.49	14.34	244	274	364	393	726	348	310.208	238.741	238.932	298.705	377.929	411.243	337.804	345.685	420.008	323.059	360.579	452.028	14	75872397	75873335	1	q21	CACATCGTGGATGGCGACCGTTTCATCAGAGACCCTTTCCCTGAGATCCA
Col1a1		Collagen alpha-1(I) chain	ENSRNOG00000003897	29393	0.61645	0.788098	0.61645	0.785561	0.290788	0.0337918	0.339418	38.425	34.9233	41.9267	341.978	563.065	433.161	38.32	34.54	31.91	40.49	40.26	45.03	5546	5898	6999	5243	12583	6813	386.178	404.783	288.126	288.824	366.85	430.106	516.687	419	380.036	616.597	529.181	726.445	10	82563434	82580363	1	q26	CCTGACGGTGCTATTTAACAAGGGAGGAGAGAGTGCCAACTCCAGCCTGC
Eln		Elastin	ENSRNOG00000001469	25043	0.616691	0.923666	0.616691	0.974773	1	0.0472083	0.954361	1.89333	1.91	1.87667	104.888	174.372	110.912	3.32	1.65	0.76	2.4	2.05	1.18	296	173	102	191	394	110	94.6048	108.088	112.853	104.006	92.3884	98.3501	163.334	89.5734	131.164	158.672	244.714	162.937	12	26978753	27022484	1	q12	GTCCGACGACTTCTCACACTGGGAATAGCTCCCTTGTTCTTGTGGAATCC
Ajuba		LIM domain-containing protein ajuba	ENSRNOG00000012791	85265	0.616849	0.616849	0.783881	0.806919	0.171388	0.0333554	0.089068	0.928333	0.74	1.11667	247.989	318.37	307.471	0.92	0.66	0.64	0.88	1.24	1.23	74	63	78	64	217	104	261.196	242.804	249.335	238.62	318.167	286.388	321.83	303.498	260.13	325.796	360.07	327.483	15	37092305	37102545	-1	p12	GGACCCTTGCTGGCTGAAAGTTAGGTTCCTTGGATGACCAGGTTGCCAAG
Lhfp		Lipoma HMGIC fusion partner	ENSRNOG00000014153	499615	0.619061	0.619061	0.675099	0.780528	0.00174597	0.00180282	0.0386541	23.26	18.1333	28.3867	1643.7	2423.1	2096.59	18.22	18.57	17.61	28.6	27.33	29.23	950	1142	1391	1334	3076	1593	1553.95	1459.75	1921.3	1639.77	1986.65	2109.64	2228.54	2061.55	2356.08	2487.75	2339.39	2509.16	2	161947947	162146115	1	q31	CCACGCCACTGCACAGGGGGTCAGCTGTGTACTGTTGCTCCTGTTTCTTT
Pkp1		plakophilin-1	ENSRNOG00000010076	304822	0.620948	0.739157	0.620948	0.746949	0.20046	0.0312306	0.222678	5.53	4.86	6.2	168.153	265.249	218.717	5.37	4.42	4.79	5.76	6.43	6.41	618	600	836	593	1597	771	108.723	219.797	177.648	166.445	199.739	212.018	235.709	227.404	236.926	293.145	310.614	220.311	13	57753232	57800892	-1	q13	GGTAACTTCTTCCATGACCTCAAGCTGGCCAGGTAGGCTGGGCCCAACAT
Hpse		heparanase	ENSRNOG00000002188	64537	0.621072	0.807545	0.621072	0.829487	0.555704	0.00236839	0.20215	6.59833	5.93333	7.26333	146.908	237.247	178.555	6.21	5.8	5.79	7.79	6.02	7.98	469	517	662	526	982	630	137.062	148.937	148.478	153.154	205.527	147.931	163.458	197.306	235.31	252.361	204.887	256.43						GAGGCTCTCCCAGCAAGCCTTTCCTCAAGTCTCAAGTCTTACTGGCTAGG
Ptgs2		Prostaglandin G/H synthase 2	ENSRNOG00000002525	29527	0.621665	0.652652	0.621665	0.773533	0.0189882	0.0496056	0.347923	14.3317	11.1467	17.5167	861.521	1401.32	1160	14.21	11.5	7.73	24.06	19.48	9.01	643	614	530	974	1903	426	847.027	911.114	918.521	769.421	1189.87	794.994	1717.46	937.693	1273.68	1342.48	1807.65	1181.44	13	72316370	72323056	1	q21	TGAACCTGGGAATTCAGGTTAAGTATGTGACTGCTGCCGTGCCTCAGAGA
Coro6		Coronin-6	ENSRNOG00000014496	245982	0.622241	0.622241	0.807357	0.827741	0.0192192	0.213583	0.344494	5.3	4.19333	6.40667	93.0127	113.738	111.887	4.23	3.75	4.6	5.48	6.81	6.93	255	267	421	296	887	437	100.971	110.632	91.3571	69.0909	131.844	109.576	118.094	88.0353	121.902	102.91	111.501	118.639	10	62389414	62397409	-1	q24	CTGAGGAAGCCTAGCAAATGCAAGCTGGACTGAGGCCCCACCACGTAGCT
Kif21b		kinesin-like protein KIF21B	ENSRNOG00000008471	289397	0.627538	0.627538	NA	NA	0.00911266			3.58667	2.87667	4.29667				2.57	3.22	2.84	3.98	4.25	4.66	345	510	578	477	1230	654													13	58030724	58076237	1	q13
Ntng1		netrin-G1 precursor	ENSRNOG00000031136	295382	0.629287	0.755836	0.629287	0.743005	0.180044	0.00402877	0.0609148	17.3083	14.58	20.0367	849.205	1367.81	1142.64	13.49	14.49	15.76	21.8	19.38	18.93	1716	2176	3038	2482	5324	2518	902.295	823.211	853.914	817.401	1151.99	1196.65	1125.58	1096.35	1629.85	1464.72	1353.49	1023.19	2	232164771	232320751	-1	q41	CGTCGTGCAGAGATTTCTCTGTAAGGGCAACGAGCGTGCTGGCATCAAAG
Bai1		Bai1 brain-specific angiogenesis inhibitor 1	ENSRNOG00000029450	362931	0.630517	0.892766	0.630517	0.818424	0.872113	0.0393144	0.434894	8.98667	8.81	9.16333	46.7169	74.3194	58.1094	10.01	8.36	8.06	8.9	8.14	10.45	1297	1278	1583	1032	2277	1415	55.6716	48.3115	44.0208	38.8638	57.3465	40.632	56.3513	78.108	75.0991	75.5616	88.9151	57.7018						TGGCTCCGATTTTTAGATACCCCCTACCCCTTGGGAAGCAGCCAGACCCC
Mylip		E3 ubiquitin-protein ligase MYLIP	ENSRNOG00000017579	306825	0.634089	0.822109	0.634089	0.797805	0.561979	0.0112303	0.217602	12.0833	10.89	13.2767	84.0642	132.247	106.017	10.85	11.01	10.81	13.38	12.34	14.11	833	997	1257	919	2044	1132	85.2144	75.4562	100.167	75.4194	84.6107	114.832	95.7754	128.85	133.468	113.048	135.503	146.968	17	21703597	21725205	-1	p14	GCAGACCAGAGTGCTGCAGGAGAAGCTGCGCAAACTGAAGGAAGCCATGC
Pxn		Paxillin	ENSRNOG00000001149	360820	0.634324	0.72931	0.634324	0.896821	0.122518	0.0120098	0.599836	11.4417	9.96333	12.92	75.1713	117.811	84.3146	10.5	9.33	10.06	12.8	12.24	13.72	974	1021	1413	1062	2451	1330	66.0564	77.3531	90.599	66.6768	68.7676	106.555	87.5901	74.3454	122.461	104.334	126.325	118.124	12	48595400	48642173	-1	q16	GTAGACAGTGCCAGCATAAACTCACCCACAGGCCACTGAAGGCACCCTGG
Kif19		kinesin family member 19	ENSRNOG00000003105	303659	0.636201	0.799065	0.636201	0.708316	0.391099	0.00465773	0.0366059	13.4817	12.3	14.6633	89.4414	140.581	126.432	10.8	13.77	12.33	15.35	13.63	15.01	934	1406	1616	1188	2547	1358	83.5139	90.2474	80.1365	103.868	145.144	117.715	134.06	108.809	155.244	142.314	146.274	118.495						AAAAAGGGAGGAGTCACTGGAGGCCAAGAGGAGGAAGCGGAGGTCTCGGT
Phlda1		Pleckstrin homology-like domain family A member 1	ENSRNOG00000004019	29380	0.636215	0.73901	0.636215	0.717818	0.122518	0.0207033	0.114693	39.2833	34.6433	43.9233	334.904	530.178	465.546	38.53	35.72	29.68	45.16	42.81	43.8	1747	1911	2039	1832	4191	2076	286.486	412.909	321.156	319.067	505.031	535.078	410.319	411.756	434.592	619.106	435.247	631.767	7	54272090	54274294	1	q22	AACTCTGCCTGAAGAGGGCGGCACCCGGGCCACTCAAGGTTTTGAGGACT
Aoc3		amine oxidase, copper containing 3	NA	29473	0.637274	0.688843	0.637274	0.785848	0.104227	0.00286719	0.0959154	3.83167	3.21	4.45333	231.192	361.183	293.832	3.73	3.6	2.3	4.97	4.49	3.9	368	418	343	438	955	402	236.473	198.21	269.68	220.405	269.932	280.315	346.273	278.806	339.022	339.956	377.103	388.651						GGCATGCAAATGAGCCTGAGTCTGTTCCAAGATGGGTCTGGATTGGTCGG
Htr1d		5-hydroxytryptamine receptor 1D	ENSRNOG00000012038	25323	0.638003	0.638003	0.820747	0.890295	0.025902	0.196515	0.542856	12.9383	10.4	15.4767	141.108	170.195	156.338	9.8	11.37	10.03	18.45	14.53	13.45	276	378	428	465	884	396	115.21	119.237	157.016	172.97	151.333	146.037	168.689	159.293	181.355	152.773	192.456	154.194	5	158566277	158567401	1	q36	TCATCTGCTGGCTGCCTTTCTTTGTGGTATCCTTGGTCCTCCCCATCTGC
Ppap2b		lipid phosphate phosphohydrolase 3	ENSRNOG00000008116	192270	0.639008	0.758577	0.639008	0.715469	0.175535	0.00157448	0.0180785	57.8733	50.02	65.7267	2762.33	4338.85	3854.9	50.81	49.4	49.85	65.6	66.5	65.08	3915	4490	5820	4522	11062	5242	2854.78	2452.36	2805.18	2936.99	3964.69	3991.81	3604.73	3858.39	3729.34	4614.65	4058.42	4952.99	5	128551196	128626137	1	q34	GTGTCCTTCCAAGCAAGGTCCCACTCTAGCCAGTAGACAAGGTCCCTTCT
Tmprss5		transmembrane protease serine 5	ENSRNOG00000008058	266681	0.639359	0.814094	0.639359	0.633722	0.432468	0.00783011	0.0163698	71.32	66.2433	76.3967	716.225	1102.21	1110.4	75.49	68.24	55	78.3	75.73	75.16	4433	4728	4894	4114	9602	4614	906.494	537.021	754.08	667.305	1149.58	1088.82	1090.97	1112.24	1171.84	999.719	1124.51	1112.78	8	52026465	52048471	1	q23	CCTCCGTGAAGCAGAGGTCTACAAGGTAAGAAGGATGGAGTTGGGTTAGG
Sfrp4		secreted frizzled-related protein 4 precursor	ENSRNOG00000018893	89803	0.63988	0.809615	0.63988	0.835137	0.768144	0.0427941	0.486553	3.18667	2.81333	3.56	39.8867	61.8225	46.8472	2.33	3.09	3.02	4.47	3.07	3.14	110	172	216	189	313	155	50.1375	44.2092	37.6799	27.5201	47.5203	39.4956	49.1225	51.2504	55.0739	77.284	66.4781	48.4538	17	56095160	56105248	1	q12.1	GGTTAATCCATCAAGAGAGCTGGGCCATCCCACTCCAGGGCATCGTAAGG
Omd		osteomodulin precursor	ENSRNOG00000039560	100910891	0.640105	NA	0.640105	0.793353		0.0461819	0.358833				64.4949	104.262	81.2628													62.4983	71.6742	67.868	55.939	77.6791	93.9725	78.1204	75.2792	68.691	85.1939	129.67	133.493	17	17534553	17542498	-1	p14	GATGAGGAAGAGGAAGAGGAAGACGACAGTCAGGACCACACTCTTGAGGG
[truncated: 529 more rows]
