# Supplementary material for: Subgroup-Elimination Transcriptomics Identifies Signaling Proteins that Define Subclasses of TRPV1-Positive Neurons and a Novel Paracrine Circuit
Source: PLoS One. 2014 Dec 31;9(12):e115731. doi: 10.1371/journal.pone.0115731 (PMC4281118; doi:10.1371/journal.pone.0115731)
Supplement: S8 Table — Sequences of qPCR primer pairs. (XLSX) [file pone.0115731.s010.xlsx]

## Sheet: Sheet1
Gene	Description	Primer name	Sequence
Actb	Actin, beta	Rf_Actb	GGGAAATCGTGCGTGACATT
		Rr_Actb	GCGGCAGTGGCCATCTC
Trpv1	Transient receptor potential cation channel, subfamily V, member 1	Rf_TRPV1_02	CTGAGCTTCTCCCTGAGGTC
		Rr_TRPV1_02	GCTGGGTGGCATGTCTATCT
Trpv1	Transient receptor potential cation channel, subfamily V, member 1	Rf_TRPV1_03	AGGGAGAAACTGGAAGAACTTTG
		Rr_ TRPV1_03	GCTGGGTGGCATGTCTATCT
Gapdh	Glyceraldehyde-3-phosphate dehydrogenase	Rf_GAPDH	ATGATTCTACCCACGGCAAG
		Rr_GAPDH	CTGGAAGATGGTGATGGGTT
Cartpt	CART prepropeptide	Rf_CARTPT_01	AGTCCCCATGTGTGACGCTGGAGAG
		Rr_CARTPT_01	GGGAACCGAAGGAGGCTGTCAC
Crh	Corticotropin releasing hormone	Rf_CRH_01	ACCTCGCAGAACAACAGTGCGG
		Rr_CRH_01	CGCATGTTTAGGGGCGCTCTCTTC
Mrgprd	MAS-related GPR, member D	Rf_MRGPRD_01	AGCGCCATCATCTTCATCCGCATG
		Rr_MRGPRD_01	TGAGCAGACGTACAGGAGCCTCAC
Iapp	islet amyloid polypeptide	Rf_IAPP_01	GAGCTACACCTGTCGGAAGTGGT
		Rr_IAPP_01	ACCAAGGTTGTTGCTGGAGCGA
Cldn10	claudin 10	Rf_CLDN10_01	TTCGTCGTCTCCATCTCGGGC
		Rr_CLDN10_01	GATGTAACCATCCAGCGCCAGCA
Mrga10	MAS-related GPR, member X3	Rf_MRGA10_01	TCTTTCCTTCTACGCAAGCCAGCT
		Rr_MRGA10_01	ACCCTGTACCGGTGAAGCTTTCCC
Lpar3	lysophosphatidic acid receptor 3	Rf_LPAR3_EDG7_01	ACGGTGTCAAACCTCCTGGCCTT
		Rr_LPAR3_EDG7_01	GCACACCACGAAGGCTCCTAAGA
Gfra3	GDNF family receptor alpha 3	Rf_GFRA3_01	CCGAAGCCTTGGTGACTACGAGT
		Rr_GFRA3_01	GGCGGTCGCACTTGTCGTTAAG
Gal	galanin prepropeptide	Rf_GAL_01	TCGGGATGCCAACAAAGGAGAAGA
		Rr_GAL_01	GTGAGGCCATGCTTGTCGCTA
Trpc3	transient receptor potential cation channel, subfamily C, member 3	Rf_TRPC3_01	TCCACCAAGGTCAAGAAGTGCCG
		Rr_TRPC3_01	GCACCACAGGGATGTTGCCGTA
Tac1	tachykinin 1	Rf_TAC1_01	ATCACCGGGTCCGACCGCAAAA
		Rr_TAC1_01	ACTGTCGGACCAGTCGGACCAA
Grik1	glutamate receptor, ionotropic, kainate 1	Rf_GRIK1_01	AGTTGGGTGCATCTTGCGGG
		Rr_GRIK1_01	AATCCCTCCGATCCTGAGCACTT
Rrgs4	regulator of G-protein signaling 4	Rf_RGS4_01	TGCCTTTCTCTCCTCGCTCCGAAT
		Rr_RGS4_01	GGCTCACCCTCTGGCAAGTTACTA
