# Supplementary material for: Subgroup-Elimination Transcriptomics Identifies Signaling Proteins that Define Subclasses of TRPV1-Positive Neurons and a Novel Paracrine Circuit
Source: PLoS One. 2014 Dec 31;9(12):e115731. doi: 10.1371/journal.pone.0115731 (PMC4281118; doi:10.1371/journal.pone.0115731)
Supplement: S1 Data — Supplemental information for the microarray analysis including the used R script and all input tables. (ZIP) [file pone.0115731.s011.zip]

Archive with 4 entries (4 files):
- TableControl.txt
- 121126_RScript_Microarrays.R
- DataFromGenomeStudio.txt
- SampleTable.txt
