# Supplementary material for: Subgroup-Elimination Transcriptomics Identifies Signaling Proteins that Define Subclasses of TRPV1-Positive Neurons and a Novel Paracrine Circuit
Source: PLoS One. 2014 Dec 31;9(12):e115731. doi: 10.1371/journal.pone.0115731 (PMC4281118; doi:10.1371/journal.pone.0115731)
Supplement: S1 Data — Supplemental information for the microarray analysis including the used R script and all input tables. (ZIP) [file pone.0115731.s011.zip › TableControl.txt]

TargetID	ProbeID	Cont1.AVG_Signal	Cont1.Detection_Pval	Cont2.AVG_Signal	Cont2.Detection_Pval	Cont3.AVG_Signal	Cont3.Detection_Pval	Cont4.AVG_Signal	Cont4.Detection_Pval	Cap1.AVG_Signal	Cap1.Detection_Pval	Cap2.AVG_Signal	Cap2.Detection_Pval	Cap3.AVG_Signal	Cap3.Detection_Pval	Cap4.AVG_Signal	Cap4.Detection_Pval	RTX1.AVG_Signal	RTX1.Detection_Pval	RTX2.AVG_Signal	RTX2.Detection_Pval	RTX3.AVG_Signal	RTX3.Detection_Pval	RTX4.AVG_Signal	RTX4.Detection_Pval
BIOTIN	3990446	20135.9	0	16598.97	0	16197.89	0	15362.19	0	20272.65	0	17883.8	0	16425.42	0	15478.62	0	19018.02	0	16722.56	0	16063.64	0	15259.23	0
BIOTIN	4810364	21613.88	0	16367.04	0	15149.65	0	13515.59	0	18497.88	0	16831.21	0	14911.97	0	15354.66	0	16279.13	0	16280.07	0	15002.36	0	14843.05	0
CY3_HYB	110215	329.5632	0.001212121	311.6997	0	255.5177	0	236.0237	0.001212121	321.4739	0.001212121	277.0542	0	265.8329	0.001212121	256.2678	0	246.5781	0.001212121	270.1403	0	292.174	0.001212121	274.0658	0
CY3_HYB	2370093	3088.424	0	2609.302	0	2466.291	0	1953.964	0	2967.929	0	2380.431	0	2295.667	0	2238.33	0	2704.232	0	2586.249	0	2129.641	0	2168.298	0
CY3_HYB	2970026	22563.26	0	18054.2	0	17903.18	0	16024.95	0	22348.58	0	17207.18	0	16816.7	0	16373.19	0	21083.86	0	18988	0	16679.13	0	15444.41	0
CY3_HYB	3290537	19899.75	0	16864.12	0	15256.25	0	13217.1	0	19346.78	0	15508.41	0	14428.76	0	14172.68	0	17107.59	0	16906.65	0	13940	0	14155.13	0
CY3_HYB	3800138	429.7225	0	395.9824	0	342.2538	0	311.8838	0	399.4639	0	338.0343	0	358.1353	0	312.9602	0	358.6793	0	318.6687	0	356.6096	0	312.4014	0
CY3_HYB	6130278	2840.633	0	2457.104	0	2088.152	0	1949.278	0	2742.321	0	2228.978	0	2371.76	0	2219.539	0	2490.442	0	2257.467	0	2069.454	0	2190.837	0
HIGH_STRINGENCY_HYB	7000347	19733.49	0	17817.12	0	16793.58	0	16141.17	0	19374.88	0	15878.77	0	17381.2	0	16247.89	0	17231.65	0	17168.03	0	16138.45	0	15347.96	0
HOUSEKEEPING	1410575	83.58015	0.5236363	86.55392	0.3272727	93.37629	0.1163636	95.83319	0.3078788	72.55984	0.6242424	82.17668	0.3745455	84.28886	0.4048485	68.33228	0.7309091	76.27354	0.6254545	76.34811	0.3563636	112.8331	0.6630303	68.63957	0.6206061
HOUSEKEEPING	3060242	16388.29	0	13851.54	0	11228.27	0	9326.596	0	14061.85	0	11559	0	14243.4	0	11735.21	0	10319.73	0	10874.99	0	10425.93	0	12387.64	0
HOUSEKEEPING	3290390	87.16226	0.4060606	62.59134	0.9709091	82.49492	0.3466667	90.04534	0.4521212	65.18642	0.8642424	81.7264	0.3915152	79.84274	0.5575758	69.65167	0.6787879	78.38223	0.539394	68.68427	0.6533333	89.57993	0.950303	64.71431	0.8048485
HOUSEKEEPING	4070397	393.9748	0	5151.815	0	289.0898	0	3518.365	0	409.6557	0	4627.195	0	348.4533	0	4967.112	0	307.9031	0	4475.724	0	346.8394	0	5976.079	0
HOUSEKEEPING	5390538	47906.14	0	40063.56	0	36986.96	0	33737.71	0	48303.34	0	44144.36	0	41696.27	0	39816.9	0	39662.22	0	40396.63	0	37179.25	0	41396.3	0
HOUSEKEEPING	7000603	32957.34	0	30224.3	0	23262.24	0	20056.31	0	28431.09	0	24961.73	0	26232.34	0	23870.57	0	22884.35	0	24095.57	0	20368.03	0	27404.48	0
LABELING	670021	70.97362	0.8581818	82.87699	0.4509091	68.36076	0.8715152	94.94533	0.3272727	69.08933	0.7539394	73.81047	0.68	71.82168	0.8315151	71.79105	0.6024243	69.12232	0.859394	60.79628	0.9224243	111.4574	0.689697	58.10341	0.9466667
LABELING	2810673	92.57309	0.2739394	76.00592	0.6630303	86.58364	0.2424242	107.4571	0.09575757	72.08833	0.64	83.89917	0.3187879	94.8233	0.1309091	88.92381	0.1321212	82.85401	0.3757576	69.31475	0.6278788	166.7228	0.0169697	69.92677	0.5575758
LABELING	3140193	75.77888	0.7478788	77.13075	0.6193939	65.78668	0.9224243	79.16749	0.7721212	71.12939	0.6727273	80.27274	0.4460606	79.69125	0.56	86.03189	0.1927273	57.23576	0.9890909	63.9395	0.8339394	132.2507	0.2569697	61.6686	0.88
LABELING	5890068	86.8023	0.420606	79.98683	0.5309091	77.27782	0.5442424	87.97086	0.5272727	86.6797	0.2121212	77.08479	0.5466667	99.22364	0.09454545	76.87306	0.4387879	72.84715	0.7575758	83.10198	0.1842424	132.269	0.2569697	74.73772	0.3927273
LOW_STRINGENCY_HYB	1090215	143.4522	0.004848485	131.569	0.004848485	119.3707	0.006060606	134.803	0.007272727	151.6716	0.003636364	136.351	0.003636364	141.4003	0.003636364	142.1006	0.003636364	132.754	0.003636364	142.3356	0.003636364	143.0161	0.1236364	120.7855	0.006060606
LOW_STRINGENCY_HYB	2370093	3088.424	0	2609.302	0	2466.291	0	1953.964	0	2967.929	0	2380.431	0	2295.667	0	2238.33	0	2704.232	0	2586.249	0	2129.641	0	2168.298	0
LOW_STRINGENCY_HYB	2630215	1027.735	0	809.7107	0	645.411	0	694.3158	0	911.3303	0	818.7607	0	861.4558	0	725.2609	0	831.2368	0	701.2444	0	754.4382	0	946.6147	0
LOW_STRINGENCY_HYB	2970026	22563.26	0	18054.2	0	17903.18	0	16024.95	0	22348.58	0	17207.18	0	16816.7	0	16373.19	0	21083.86	0	18988	0	16679.13	0	15444.41	0
LOW_STRINGENCY_HYB	3130239	1563.197	0	1182.246	0	1333.65	0	987.6304	0	1441.248	0	1172.456	0	1417.034	0	1375.618	0	1265.366	0	1094.609	0	1285.574	0	1343.053	0
LOW_STRINGENCY_HYB	3290537	19899.75	0	16864.12	0	15256.25	0	13217.1	0	19346.78	0	15508.41	0	14428.76	0	14172.68	0	17107.59	0	16906.65	0	13940	0	14155.13	0
LOW_STRINGENCY_HYB	5720575	72.87384	0.8242424	70.09713	0.8690909	84.32226	0.3042424	84.02445	0.6569697	82.6533	0.2981818	86.49522	0.2460606	74.1927	0.7551515	80.21147	0.3260606	77.47713	0.5769697	73.83835	0.449697	106.9129	0.7757576	75.80961	0.3587879
LOW_STRINGENCY_HYB	6130278	2840.633	0	2457.104	0	2088.152	0	1949.278	0	2742.321	0	2228.978	0	2371.76	0	2219.539	0	2490.442	0	2257.467	0	2069.454	0	2190.837	0
NEGATIVE	50035	81.83349	0.5830303	78.27459	0.5963637	84.1215	0.3115152	79.77992	0.7587879	79.0309	0.4109091	65.57834	0.9115152	81.02675	0.52	95.28632	0.07515152	67.13467	0.8981818	69.35085	0.6278788	121.3661	0.4630303	63.10712	0.8375757
NEGATIVE	50041	82.65508	0.5587879	68.40363	0.9030303	85.26658	0.2787879	94.17191	0.3454545	72.85667	0.609697	71.94014	0.7466667	85.77841	0.3551515	62.20407	0.9151515	74.06769	0.7054545	65.4998	0.7830303	113.4331	0.6545454	66.86115	0.7042424
NEGATIVE	50056	110.5577	0.06060606	105.1226	0.05454545	101.0812	0.04848485	128.9407	0.01212121	104.7902	0.04727273	115.5452	0.01333333	105.3885	0.05454545	95.76676	0.07151515	92.2324	0.1442424	98.87426	0.01939394	139.8019	0.1551515	97.23087	0.03515152
NEGATIVE	50164	87.07907	0.409697	75.68114	0.68	86.12015	0.2533333	90.70289	0.430303	75.88255	0.5236363	70.88282	0.7927273	75.38335	0.7163636	78.34525	0.3842424	74.71582	0.6775758	73.11123	0.4824242	111.8325	0.6824242	81.2502	0.2145455
NEGATIVE	50551	101.9996	0.1357576	92.57772	0.1878788	96.33414	0.08121212	87.51514	0.5466667	103.7245	0.05090909	97.74969	0.08606061	103.1135	0.06909091	86.41412	0.1818182	88.2356	0.2315152	87.93203	0.09333333	116.8386	0.5721212	82.85746	0.1830303
NEGATIVE	60110	90.07079	0.3393939	74.59608	0.7345455	76.89043	0.56	80.12379	0.7539394	77.27956	0.4739394	83.19965	0.350303	87.3129	0.3151515	69.06579	0.7018182	79.16388	0.5090909	65.53346	0.7793939	120.1577	0.4824242	78.97261	0.2678788
NEGATIVE	60121	76.98477	0.7224243	78.70011	0.580606	85.59193	0.2678788	83.91882	0.6581818	71.98544	0.6424242	68.86682	0.8460606	69.75401	0.8812121	69.01875	0.7042424	76.27527	0.6254545	67.59417	0.7139394	151.109	0.06181818	65.67814	0.7733333
NEGATIVE	60128	94.23897	0.2387879	89.13667	0.2630303	80.49509	0.4145454	96.23742	0.2957576	76.17381	0.5115151	70.83458	0.7951515	72.43324	0.8109091	75.57863	0.4715151	100.9974	0.05090909	69.20451	0.6351515	130.6697	0.2824242	66.52528	0.7272727
NEGATIVE	60142	86.73281	0.4266667	86.44612	0.3321212	87.23259	0.2206061	88.66943	0.5030303	80.56968	0.3624243	80.10094	0.4484848	67.38849	0.9393939	68.86966	0.7115151	74.60628	0.6872727	65.82308	0.7636364	116.839	0.5709091	75.38829	0.3660606
NEGATIVE	70092	89.14085	0.3612121	75.13419	0.7018182	83.52921	0.3224242	94.04916	0.3466667	75.43831	0.5321212	82.30962	0.3721212	89.54012	0.2460606	77.15675	0.4230303	85.22598	0.3054546	75.6239	0.3806061	132.7812	0.2533333	73.98479	0.4121212
NEGATIVE	70280	91.7328	0.2933333	84.67344	0.390303	90.73363	0.1539394	86.27019	0.590303	79.50323	0.3939394	73.92393	0.6787879	83.02312	0.4484848	70.15993	0.6630303	81.39711	0.4375758	72.86742	0.4909091	101.9003	0.8484849	66.27083	0.7430303
NEGATIVE	70286	79.71765	0.6375757	74.21084	0.7539394	74.15452	0.6569697	100.4338	0.1963636	67.95274	0.7903031	83.98668	0.3151515	78.33487	0.6181818	60.12137	0.9478788	80.18424	0.48	72.05805	0.5248485	107.4452	0.7648485	73.22811	0.4363636
NEGATIVE	70364	89.34428	0.3575757	86.2401	0.3406061	74.11185	0.6581818	91.80727	0.3987879	77.68445	0.4593939	67.40764	0.870303	82.72521	0.4618182	89.15175	0.129697	80.09287	0.4860606	71.80948	0.5381818	104.2005	0.8230303	66.847	0.7054545
NEGATIVE	70398	72.90427	0.8242424	83.93616	0.4181818	71.70425	0.7575758	70.94926	0.9321212	77.94285	0.449697	78.8965	0.4848485	74.87125	0.7357576	78.02681	0.3927273	63.27026	0.9527273	73.33866	0.4775757	101.7419	0.8521212	66.18344	0.7478788
NEGATIVE	70575	70.28128	0.8739394	76.83145	0.6339394	67.21507	0.8945454	91.6009	0.4048485	65.92869	0.849697	65.7884	0.9078788	75.97156	0.7018182	69.47148	0.689697	71.74436	0.7903031	78.37342	0.2909091	106.1517	0.7890909	65.96056	0.7575758
NEGATIVE	110180	69.11027	0.8921212	60.17952	0.9806061	73.21369	0.700606	89.75497	0.4618182	74.31388	0.5721212	69.73744	0.8339394	58.10617	0.9890909	78.18404	0.3866667	68.83263	0.8678788	70.67199	0.5890909	111.0321	0.700606	65.88179	0.7612121
NEGATIVE	110403	90.50142	0.3248485	87.54126	0.2957576	85.72014	0.2642424	80.57937	0.7442424	99.3232	0.07151515	91.62838	0.1527273	87.20607	0.3187879	85.23015	0.2036364	82.87147	0.3757576	80.32968	0.2387879	121.5858	0.4581818	81.61942	0.2072727
NEGATIVE	110593	67.50955	0.9175758	71.55546	0.8327273	81.00316	0.4024242	89.1699	0.4787879	73.44151	0.5939394	68.05241	0.8606061	78.31367	0.6206061	72.02108	0.590303	69.47358	0.8545455	75.25439	0.390303	98.10763	0.8909091	66.81125	0.710303
NEGATIVE	110739	90.19683	0.3357576	96.21699	0.1260606	82.7935	0.3442424	111.2551	0.06666667	92.60765	0.1393939	80.85631	0.4218182	90.84324	0.2133333	79.87481	0.3393939	83.71216	0.3393939	79.94998	0.2557576	106.2939	0.7830303	87.04934	0.1115151
NEGATIVE	130050	114.1683	0.04	103.3161	0.0630303	110.8331	0.01454545	109.4513	0.07878788	108.22	0.02909091	94.67882	0.1090909	115.6777	0.0169697	108.5687	0.0169697	118.1316	0.00969697	97.02757	0.02787879	159.0569	0.03272727	100.9318	0.02545455
NEGATIVE	130092	55.4032	0.9951515	57.29018	0.9939394	61.20102	0.9806061	53.02874	1	54.30989	0.9878788	56.32167	0.9890909	64.0008	0.9684848	55.07591	0.9806061	51.25237	0.9987879	49.39102	0.9975758	73.61092	0.9927273	52.89243	0.9818182
NEGATIVE	130347	79.2872	0.6557575	85.35425	0.3709091	73.67833	0.68	88.9144	0.4945455	77.21642	0.4775757	79.62424	0.4678788	81.21581	0.5090909	72.78201	0.5709091	76.29294	0.6230303	84.84293	0.1466667	91.64789	0.9333333	79.72177	0.2557576
NEGATIVE	130364	84.68062	0.4909091	78.62011	0.5818182	76.28348	0.5769697	97.1319	0.2678788	70.37946	0.7090909	88.35035	0.2072727	84.11076	0.4157576	87.81768	0.150303	79.16655	0.5078788	62.03107	0.8909091	120.0555	0.4884849	83.26912	0.1769697
NEGATIVE	130411	74.98296	0.769697	71.27628	0.8436363	73.00782	0.7127272	96.53664	0.289697	74.32351	0.5709091	77.53922	0.5248485	78.61704	0.6048485	77.44138	0.4121212	89.04086	0.2024242	71.37349	0.56	135.9053	0.2	81.84078	0.2024242
NEGATIVE	130458	84.90327	0.4836363	86.77985	0.3212121	75.94042	0.5890909	103.3917	0.1478788	78.59724	0.420606	79.40941	0.4739394	71.64307	0.8375757	75.05809	0.489697	92.31406	0.1406061	71.53221	0.5454546	129.6734	0.299394	69.1557	0.5951515
NEGATIVE	360082	91.41059	0.2969697	95.12116	0.1406061	81.48221	0.3854545	88.43823	0.510303	80.00919	0.3806061	83.92873	0.3187879	80.62715	0.5296969	72.88268	0.5672727	76.80187	0.6036364	75.82634	0.3721212	112.4991	0.6690909	80.63213	0.2315152
NEGATIVE	360129	82.86591	0.5515152	88.63297	0.2690909	78.3896	0.5030303	73.80234	0.8933333	86.0559	0.2206061	72.24008	0.7393939	84.24607	0.4084848	82.64902	0.2593939	87.17216	0.2545455	74.21215	0.4315152	121.0885	0.4690909	67.22009	0.6884848
NEGATIVE	360528	70.41714	0.870303	82.4184	0.4666667	74.6512	0.6387879	96.00208	0.3018182	76.30554	0.5090909	80.10052	0.449697	87.63496	0.3066667	79.0732	0.3587879	70.19774	0.8290909	62.58974	0.8727273	146.4688	0.09575757	76.2503	0.3515151
NEGATIVE	360619	106.1745	0.09090909	92.04239	0.1963636	81.47536	0.3866667	98.1353	0.2448485	88.12242	0.1975758	85.20307	0.2812121	82.89407	0.4509091	86.8798	0.1684849	86.01559	0.2848485	87.47862	0.09939394	122.3786	0.4460606	74.75453	0.3927273
NEGATIVE	360707	73.45943	0.809697	83.85894	0.4193939	77.50427	0.539394	87.77782	0.5345455	77.30119	0.4727273	73.23731	0.7030303	83.22636	0.4424242	71.1282	0.6206061	73.94483	0.7115151	67.81029	0.7018182	127.9746	0.3369697	66.10891	0.750303
NEGATIVE	380014	81.55636	0.590303	79.40769	0.5490909	83.07831	0.3321212	105.1533	0.129697	73.61704	0.5890909	83.70573	0.3284849	88.38849	0.2836364	66.93012	0.7830303	76.31204	0.6218182	79.04966	0.2727273	125.6312	0.3733333	70.96627	0.5151515
NEGATIVE	380129	86.26505	0.4412121	80.07893	0.5272727	70.31734	0.8072727	73.11861	0.9030303	71.12364	0.6739394	77.57228	0.5236363	80.41914	0.5357576	68.17973	0.7357576	73.50578	0.7248485	78.52088	0.2848485	107.7823	0.76	58.48429	0.9418182
NEGATIVE	380301	74.32255	0.7890909	72.42523	0.8036364	73.18244	0.7030303	89.4748	0.4690909	72.25163	0.6339394	71.8208	0.7527273	69.13254	0.8945454	69.60474	0.68	83.17649	0.3648485	61.87561	0.8945454	92.07233	0.9321212	62.61806	0.8460606
NEGATIVE	380707	76.85975	0.7272727	74.17181	0.7563636	80.29035	0.4266667	81.66902	0.7212121	75.66798	0.5272727	69.19599	0.84	82.14587	0.4751515	77.319	0.4169697	83.58519	0.3442424	73.4632	0.4678788	136.5524	0.190303	69.70298	0.5709091
NEGATIVE	430021	104.1875	0.110303	83.81384	0.4242424	82.25957	0.3563636	104.879	0.1321212	77.08102	0.4836363	76.50041	0.5684848	74.67654	0.7418182	78.40337	0.3793939	68.24229	0.8812121	85.42265	0.1345455	119.6447	0.4957576	72.80399	0.4593939
NEGATIVE	430138	77.75469	0.700606	75.94131	0.6678788	74.01298	0.6606061	90.67089	0.4315152	63.7795	0.9115152	68.42541	0.8569697	78.92304	0.5939394	67.09667	0.7781818	81.78643	0.4266667	66.14938	0.7563636	121.6961	0.4569697	62.04396	0.8642424
NEGATIVE	430176	86.81498	0.420606	92.71225	0.1830303	83.08538	0.3309091	129.2146	0.01090909	81.61693	0.3321212	83.16092	0.3515151	91.5687	0.1951515	73.6963	0.5321212	86.97552	0.2630303	90.82362	0.06787879	124.1475	0.4048485	75.00388	0.3866667
NEGATIVE	430372	122.4927	0.0169697	97.99221	0.110303	99.39118	0.05454545	105.0203	0.1309091	111.2184	0.0169697	98.24394	0.08	113.3813	0.02424242	123.0628	0.006060606	104.4916	0.03515152	97.11519	0.02666667	148.9891	0.07878788	109.0027	0.01333333
NEGATIVE	430487	70.97819	0.8581818	69.26187	0.8824242	73.86142	0.6690909	78.60229	0.7903031	62.42076	0.9345455	60.81064	0.9709091	67.94576	0.9260606	67.45402	0.7660606	79.21066	0.5066667	80.13971	0.2472727	119.4096	0.4993939	67.41411	0.6836364
NEGATIVE	450152	77.10002	0.72	76.46809	0.6484848	88.87136	0.1757576	99.47563	0.2145455	77.79075	0.4569697	81.33813	0.4024242	84.05814	0.4193939	83.71175	0.2315152	74.99154	0.6715152	70.89319	0.5769697	109.2617	0.7309091	70.34784	0.5406061
NEGATIVE	450292	91.39217	0.299394	84.58668	0.3975758	83.41892	0.3248485	82.31319	0.7042424	78.84283	0.4157576	84.29609	0.3042424	84.4796	0.4012121	85.69514	0.1951515	76.76476	0.6048485	79.78181	0.2593939	115.4624	0.6012121	73.8638	0.4145454
NEGATIVE	450452	96.62515	0.209697	93.90323	0.1624242	85.55659	0.2690909	88.04563	0.5248485	89.13932	0.1830303	87.10899	0.2363636	93.48494	0.1587879	77.67627	0.4036364	82.53834	0.3915152	78.75948	0.28	125.9134	0.3612121	87.38126	0.1078788
NEGATIVE	450537	87.58804	0.3939394	80.03498	0.5296969	83.68983	0.3187879	88.9352	0.4933333	78.69481	0.4181818	81.88744	0.3842424	74.72756	0.7393939	69.54879	0.6848485	87.75452	0.2363636	82.6986	0.1878788	114.5546	0.6230303	77.45052	0.3066667
NEGATIVE	450722	68.80853	0.9030303	66.40342	0.9393939	81.93317	0.3660606	83.32789	0.6751515	69.09704	0.7539394	85.42435	0.2715152	79.02032	0.5890909	63.63332	0.8836364	78.02879	0.5551515	67.86494	0.700606	98.70811	0.8848485	68.6348	0.6218182
NEGATIVE	460138	101.4265	0.1466667	87.06595	0.310303	109.5505	0.01939394	104.4561	0.1357576	89.84155	0.1709091	97.91277	0.08484849	94.60591	0.1369697	78.92126	0.3636364	107.6265	0.02181818	86.166	0.1236364	146.0743	0.1006061	88.25205	0.09696969
NEGATIVE	460242	101.7074	0.1381818	94.507	0.1527273	86.27316	0.2460606	110.44	0.07151515	86.03274	0.2218182	88.81882	0.1951515	87.9081	0.299394	78.32605	0.3854545	91.20509	0.1624242	78.22684	0.2945454	142.3603	0.1321212	91.33097	0.06909091
NEGATIVE	460440	89.51992	0.3527273	88.79425	0.2666667	73.336	0.6981818	84.1787	0.6545454	75.39194	0.5357576	87.67052	0.2193939	89.88726	0.2315152	69.83443	0.6727273	77.28883	0.5890909	86.67583	0.1127273	108.771	0.7418182	81.76865	0.2048485
NEGATIVE	460450	92.51338	0.2763636	87.56093	0.2945454	102.3525	0.04121212	103.2177	0.1539394	89.82658	0.1721212	80.86422	0.420606	100.0991	0.08969697	85.1556	0.2048485	105.567	0.02909091	80.73132	0.2339394	131.1713	0.2727273	72.92516	0.4533333
NEGATIVE	460487	84.68597	0.489697	82.97129	0.4472727	79.96469	0.4375758	85.54263	0.6157576	74.77465	0.5551515	71.42677	0.7648485	87.14427	0.3212121	77.97995	0.3939394	70.4558	0.8218182	64.72816	0.8084849	118.4431	0.5272727	73.96948	0.4133333
NEGATIVE	460541	103.1365	0.12	91.61856	0.2133333	92.25273	0.1321212	114.7694	0.04484848	91.97932	0.1454545	94.32995	0.1187879	93.32244	0.1612121	83.68317	0.2327273	78.26068	0.5478788	82.88679	0.1854545	146.5766	0.09212121	87.97898	0.1030303
NEGATIVE	510048	111.1611	0.0569697	99.43407	0.09454545	92.7972	0.1224242	128.3769	0.01333333	99.94675	0.06909091	84.48589	0.3030303	107.5934	0.04606061	93.81936	0.07878788	91.90784	0.1490909	83.66404	0.1721212	117.6873	0.5454546	89.80192	0.08121212
NEGATIVE	510075	92.4591	0.2775758	76.49878	0.6436363	91.72428	0.1418182	80.495	0.7466667	66.98869	0.8218182	78.0205	0.5078788	76.17219	0.6957576	77.16547	0.4218182	74.70527	0.6787879	65.75111	0.7733333	94.10617	0.9151515	68.61718	0.6230303
NEGATIVE	510139	84.43565	0.4993939	93.61711	0.1709091	87.21038	0.2218182	71.25185	0.9272727	72.33497	0.6315151	71.82192	0.7515152	82.42522	0.4690909	64.39114	0.8690909	79.27759	0.5042424	76.44445	0.3551515	130.0257	0.2933333	69.5229	0.5781818
NEGATIVE	510736	103.7914	0.1139394	101.7629	0.07636364	87.96679	0.1963636	92.93073	0.3745455	88.3279	0.1939394	77.20935	0.5442424	94.41338	0.1393939	84.19678	0.2230303	80.10901	0.4836363	84.12508	0.1636364	105.0431	0.8109091	91.23932	0.07151515
NEGATIVE	510750	86.48119	0.4327273	83.97805	0.4157576	85.64034	0.2666667	83.35442	0.6739394	83.69781	0.2775758	83.38502	0.3454545	82.79372	0.4569697	63.55196	0.8848485	88.29195	0.2278788	71.35057	0.5612121	124.9971	0.3818182	75.03521	0.3854545
NEGATIVE	520053	74.0266	0.8	70.46214	0.8630303	70.50672	0.8048485	93.80251	0.3539394	50.96791	0.9975758	65.52976	0.9127273	73.99817	0.7636364	77.13531	0.4242424	72.90701	0.7539394	59.04096	0.950303	122.9649	0.430303	72.98419	0.4484848
NEGATIVE	520068	87.98355	0.3866667	73.31765	0.7793939	73.91554	0.6654546	89.21895	0.4775757	69.38671	0.7418182	59.56966	0.9757576	73.74666	0.769697	80.08593	0.3321212	76.15863	0.630303	62.23272	0.88	138.7203	0.1684849	68.98703	0.6
NEGATIVE	520079	89.62251	0.3515151	96.39419	0.1212121	87.09145	0.2266667	96.69318	0.2836364	71.34278	0.6666667	115.5321	0.01454545	92.88847	0.1660606	90.12362	0.1163636	79.66312	0.4957576	82.31472	0.1963636	126.7258	0.3563636	71.69953	0.4945455
NEGATIVE	520170	91.16191	0.3078788	85.11073	0.3781818	76.93935	0.5551515	105.2402	0.1260606	76.07609	0.5127273	71.12448	0.7818182	72.22408	0.8193939	77.10844	0.4278788	79.60618	0.4993939	74.80329	0.4084848	117.5898	0.550303	63.74135	0.8230303
NEGATIVE	520309	118.9929	0.02545455	109.5262	0.03272727	88.39158	0.1854545	99.25048	0.2230303	83.31918	0.2836364	105.7594	0.0339394	95.77008	0.1187879	98.00706	0.05818182	98.24249	0.07151515	80.86169	0.2327273	118.4489	0.5248485	95.07403	0.04848485
NEGATIVE	520465	66.22245	0.9381818	66.34888	0.9406061	67.91861	0.88	60.19788	0.9915152	54.93043	0.9866667	68.91739	0.8448485	63.53412	0.9709091	59.22453	0.9527273	61.89566	0.9624242	69.71911	0.6169697	97.59095	0.8921212	65.41341	0.7878788
NEGATIVE	540093	66.6415	0.9284849	68.09515	0.9127273	87.93961	0.1975758	76.85638	0.8242424	67.78121	0.8	76.45413	0.5733333	74.17634	0.7575758	100.5775	0.05090909	77.73089	0.5660606	71.00099	0.5733333	110.1262	0.7175757	65.99806	0.7551515
NEGATIVE	540162	87.59501	0.3927273	72.96356	0.7878788	71.81969	0.7527273	96.96551	0.2739394	80.41734	0.3660606	59.15368	0.9781818	72.27252	0.8181818	65.32101	0.8387879	58.33864	0.9866667	72.19392	0.5151515	117.4934	0.5515152	69.92819	0.5575758
NEGATIVE	540270	83.60728	0.5224242	93.95695	0.1612121	76.52348	0.5648485	89.80007	0.4606061	78.1935	0.4351515	90.89259	0.1660606	77.1797	0.6642424	84.86472	0.2133333	90.86977	0.1709091	76.81696	0.3393939	152.2049	0.05575757	81.33937	0.2133333
NEGATIVE	540300	79.25623	0.6569697	82.9209	0.4509091	86.6531	0.2424242	76.80718	0.8266667	82.1973	0.3127273	92.17651	0.1418182	87.49126	0.310303	70.61877	0.64	86.93479	0.2642424	78.28837	0.2933333	106.1712	0.7878788	81.80525	0.2036364
NEGATIVE	580066	111.1922	0.05575757	77.47315	0.6121212	92.28515	0.1309091	86.39177	0.5854545	91.6667	0.1466667	74.27029	0.6654546	83.92478	0.4230303	82.92357	0.2460606	77.74719	0.5648485	73.42706	0.470303	108.0635	0.7551515	76.54368	0.3418182
NEGATIVE	580497	80.56013	0.6193939	92.62666	0.1854545	74.65263	0.6375757	88.494	0.5090909	71.57448	0.6557575	89.20816	0.1890909	76.56872	0.6884848	73.35206	0.5478788	91.49661	0.1575758	84.59511	0.1527273	128.8523	0.3127273	69.11471	0.5963637
NEGATIVE	580673	82.83595	0.5539394	74.83853	0.7212121	70.26689	0.8121212	87.09532	0.56	70.967	0.6836364	84.55045	0.299394	84.16156	0.4109091	72.35088	0.5793939	72.8986	0.7551515	76.56932	0.350303	112.6944	0.6666667	79.16117	0.2666667
NEGATIVE	610019	81.82775	0.5842424	89.41172	0.2557576	80.95355	0.4048485	79.06532	0.7769697	70.46018	0.7066666	73.03622	0.7127272	82.49168	0.4666667	82.25939	0.2678788	79.77402	0.4921212	68.85683	0.6509091	94.82267	0.9090909	72.72038	0.4666667
NEGATIVE	610082	79.83929	0.6327273	75.36647	0.6909091	64.95045	0.9393939	87.5699	0.5430303	72.36292	0.630303	66.25435	0.8957576	73.8057	0.7660606	67.4781	0.7636364	74.35159	0.6981818	63.00943	0.8630303	116.8763	0.569697	74.80717	0.3915152
NEGATIVE	610369	86.20985	0.4436364	75.90379	0.6727273	85.06727	0.289697	81.33868	0.7309091	64.61005	0.8775758	72.83466	0.7212121	74.09651	0.76	68.44158	0.7309091	77.01422	0.5987879	73.86729	0.4448485	105.6109	0.8012121	63.74984	0.8218182
NEGATIVE	610408	90.72246	0.3224242	78.80498	0.5733333	77.8952	0.5236363	74.66635	0.8775758	77.63367	0.4618182	91.39659	0.1587879	72.95364	0.7939394	73.54694	0.5369697	82.40575	0.3975758	72.18382	0.5163636	121.3197	0.4654545	68.05401	0.6557575
NEGATIVE	610528	84.07455	0.510303	77.33466	0.6145455	92.53606	0.1284848	95.24054	0.3212121	70.75112	0.6945454	84.66187	0.2921212	71.59086	0.84	65.94337	0.8157576	82.66786	0.3842424	73.98145	0.4424242	70.54876	0.9951515	69.30891	0.5878788
NEGATIVE	630064	78.23543	0.6872727	68.98204	0.8872727	81.62407	0.3781818	86.66923	0.5781818	64.55952	0.8812121	82.32108	0.3709091	86.62842	0.3309091	52.17255	0.9915152	71.37812	0.7963637	70.50504	0.5927272	95.64969	0.9042424	65.83096	0.7660606
NEGATIVE	630180	82.41552	0.5660606	74.844	0.72	67.4509	0.8872727	87.11091	0.5587879	64.69168	0.8751515	74.68327	0.6496969	67.64192	0.9333333	60.17268	0.9466667	66.46246	0.9139394	61.28883	0.9090909	110.6511	0.710303	66.84059	0.7066666
NEGATIVE	630739	82.52661	0.5612121	84.78371	0.3866667	73.50609	0.6933333	96.58563	0.2872727	80.97839	0.3490909	71.03461	0.7890909	85.93391	0.3490909	85.0471	0.209697	82.92825	0.3745455	71.37636	0.5587879	128.7161	0.3151515	76.25999	0.350303
NEGATIVE	630746	71.76564	0.8460606	82.55168	0.4606061	74.35287	0.6496969	96.39674	0.2921212	64.53893	0.8824242	72.56571	0.729697	72.30432	0.8169697	71.83046	0.6	71.95634	0.7866667	64.34943	0.8230303	106.5061	0.780606	66.36822	0.7345455
NEGATIVE	670113	110.6977	0.05939394	123.564	0.01333333	102.6391	0.03878788	138.3302	0.007272727	111.0663	0.01818182	101.4457	0.05575757	112.2746	0.02787879	90.55172	0.1151515	104.9013	0.03030303	95.86657	0.0339394	150.1961	0.07030303	103.9848	0.0169697
NEGATIVE	670332	69.6014	0.8860606	66.44726	0.9369697	86.2049	0.2484848	69.93443	0.9466667	78.45922	0.4242424	76.26889	0.5793939	75.36926	0.7187879	73.65127	0.5345455	70.45547	0.8230303	60.10556	0.9345455	119.0349	0.5139394	70.85024	0.5187879
NEGATIVE	670450	69.25293	0.8884848	67.17564	0.9284849	72.36142	0.7333333	69.60368	0.9551515	68.95853	0.7575758	84.15636	0.3090909	73.57968	0.7793939	80.76028	0.3090909	84.33493	0.3284849	70.85577	0.5793939	115.2068	0.6072727	68.97567	0.6024243
NEGATIVE	670484	62.63046	0.9636363	65.27974	0.9515151	61.25077	0.979394	74.61659	0.8787879	62.75764	0.9272727	64.22088	0.9381818	66.52684	0.9515151	57.33003	0.969697	55.88035	0.9927273	62.2103	0.8836364	115.6879	0.5963637	54.21733	0.9781818
NEGATIVE	730102	79.39842	0.6533333	67.44565	0.9248485	70.64181	0.8	61.19844	0.9878788	62.75213	0.9284849	62.7554	0.9515151	70.17881	0.8727273	65.45018	0.8351515	72.32591	0.7684848	60.23396	0.9321212	101.7233	0.8533334	59.02428	0.9345455
NEGATIVE	730315	79.71267	0.6387879	78.24434	0.5975758	62.30287	0.9709091	102.0024	0.1733333	79.3849	0.3987879	74.4229	0.6581818	82.47789	0.4678788	80.37762	0.32	88.32552	0.2230303	81.40359	0.2145455	120.3127	0.48	68.48942	0.6327273
NEGATIVE	730348	93.81622	0.2448485	77.04263	0.6230303	74.42476	0.6472727	69.6996	0.9515151	63.27037	0.9187879	72.64352	0.7260606	79.46111	0.5721212	76.70012	0.4436364	82.01579	0.4169697	59.7497	0.9393939	127.0775	0.3527273	62.07076	0.8630303
NEGATIVE	730500	101.0422	0.1515152	86.04555	0.3490909	80.95776	0.4036364	89.87624	0.4581818	84.80054	0.2509091	98.35609	0.07878788	82.7449	0.4606061	83.81377	0.230303	73.14623	0.7418182	72.6207	0.4981818	130.2478	0.2872727	65.81116	0.7672727
NEGATIVE	730504	100.0133	0.1648485	97.3008	0.1175758	94.88961	0.09454545	94.1965	0.3442424	91.12029	0.1551515	86.27268	0.2533333	102.9983	0.07030303	93.31974	0.08242425	95.04563	0.1042424	86.74129	0.1115151	162.1891	0.02666667	82.40757	0.190303
NEGATIVE	730670	118.7349	0.02787879	115.5194	0.02060606	115.656	0.01090909	103.3885	0.1490909	114.4814	0.01454545	96.74181	0.09575757	112.0579	0.02909091	102.3463	0.04121212	100.3685	0.05454545	103.181	0.01333333	124.1809	0.4036364	96.19267	0.04121212
NEGATIVE	770068	74.79182	0.7781818	79.77029	0.539394	76.92509	0.5563636	74.23907	0.8848485	71.6477	0.6545454	85.58571	0.2654545	81.17023	0.5139394	79.50333	0.350303	73.9676	0.7090909	78.85281	0.2775758	114.2047	0.6339394	69.75946	0.5672727
NEGATIVE	770095	89.24354	0.3587879	81.47601	0.4884849	83.87531	0.3175758	94.86881	0.3309091	75.86357	0.5248485	71.94178	0.7454545	86.71795	0.329697	85.02412	0.2109091	85.8366	0.2872727	75.19781	0.3927273	117.4653	0.5527273	70.87286	0.5175757
NEGATIVE	770500	70.11591	0.88	72.96038	0.7890909	71.40894	0.769697	93.52301	0.3612121	67.12597	0.8193939	72.28326	0.7345455	71.40141	0.8509091	67.40406	0.7684848	73.11549	0.7430303	61.61781	0.9030303	95.23846	0.9066667	73.35582	0.4315152
NEGATIVE	770600	94.56901	0.2339394	88.61564	0.270303	71.96852	0.7442424	72.40203	0.9139394	68.16595	0.7830303	88.64324	0.1975758	60.11391	0.9866667	63.8543	0.8775758	75.26508	0.6678788	72.51974	0.5042424	103.115	0.8327273	61.46371	0.8860606
NEGATIVE	780097	83.52111	0.5284848	75.87143	0.6739394	71.24131	0.7781818	86.99397	0.5624242	62.93842	0.9236364	75.86203	0.6024243	78.04817	0.630303	67.50572	0.7612121	77.78577	0.5624242	72.61954	0.4993939	108.971	0.7369697	60.53106	0.9090909
NEGATIVE	780195	83.51183	0.5309091	76.03396	0.6630303	75.92607	0.590303	73.94659	0.8909091	76.70741	0.4993939	76.182	0.5842424	86.59762	0.3321212	69.99155	0.6678788	62.1925	0.96	69.58669	0.6230303	125.8451	0.3624243	64.39906	0.8084849
NEGATIVE	780253	68.84313	0.9018182	66.87785	0.9321212	78.94798	0.4824242	76.11181	0.84	61.21316	0.9454545	75.13249	0.6290909	64.96568	0.9587879	64.91893	0.8509091	68.19061	0.8824242	70.81685	0.5818182	93.33865	0.92	70.05869	0.5539394
NEGATIVE	780288	81.35516	0.5951515	91.66247	0.2084848	76.50652	0.5660606	89.06812	0.4860606	64.24372	0.8981818	72.31189	0.7333333	68.82832	0.9042424	78.35646	0.3818182	78.54935	0.5345455	64.51685	0.8181818	123.4828	0.4181818	72.77934	0.4618182
NEGATIVE	840044	77.80961	0.6981818	80.70676	0.510303	83.92975	0.3163636	103.8728	0.1430303	68.56794	0.7672727	77.26477	0.5418182	84.73436	0.3915152	75.13966	0.4860606	79.64367	0.4981818	63.25807	0.8533334	77.83354	0.9866667	69.52301	0.5769697
NEGATIVE	840064	88.4665	0.3721212	82.71339	0.4557576	65.02024	0.9357576	75.71326	0.849697	80.1562	0.3745455	73.39748	0.6957576	80.31293	0.5430303	81.02452	0.3030303	71.83838	0.7890909	64.45326	0.8206061	107.6619	0.7624242	66.63935	0.7212121
NEGATIVE	840524	75.5676	0.7551515	75.56935	0.6848485	70.35701	0.8060606	68.13446	0.9624242	71.23263	0.670303	83.64962	0.3309091	82.75678	0.4581818	79.87694	0.3381818	72.24496	0.7733333	77.57437	0.3187879	122.6631	0.4363636	57.35172	0.9587879
NEGATIVE	840706	66.9388	0.9248485	79.86077	0.5369697	76.47488	0.5684848	96.8681	0.2787879	58.33166	0.969697	78.48439	0.4933333	72.82165	0.8012121	82.05643	0.2775758	72.25088	0.7721212	72.6694	0.4957576	118.8073	0.5187879	77.71989	0.3030303
NEGATIVE	840746	96.48534	0.2121212	84.99819	0.3830303	88.26534	0.1878788	99.93197	0.2060606	71.68654	0.6521212	83.86155	0.3224242	81.19228	0.5115151	68.92406	0.7066666	76.43217	0.6145455	71.39038	0.5575758	108.8624	0.7393939	77.00575	0.3272727
NEGATIVE	870088	86.86933	0.4193939	91.63002	0.2121212	84.59267	0.3018182	95.18436	0.3224242	71.01371	0.6787879	70.6531	0.8048485	101.7195	0.07636364	64.12588	0.8727273	84.35921	0.3260606	61.23783	0.9115152	119.6472	0.4945455	68.32981	0.64
NEGATIVE	870156	74.30257	0.7903031	83.80605	0.4254546	73.18024	0.7042424	118.6974	0.02787879	69.5282	0.7381818	76.68028	0.5660606	67.85188	0.9284849	71.90107	0.5987879	68.83711	0.8666667	59.43729	0.9454545	116.831	0.5733333	59.58528	0.9236364
NEGATIVE	870181	67.12362	0.9212121	64.28495	0.9612121	70.03944	0.8242424	71.403	0.9236364	68.66216	0.7660606	74.86932	0.6412121	86.87447	0.3272727	75.49655	0.4727273	78.08519	0.5527273	65.38193	0.7878788	114.448	0.6266667	57.00151	0.9624242
NEGATIVE	870400	108.5065	0.07636364	93.49818	0.1733333	87.69006	0.2048485	86.06731	0.5975758	85.56538	0.2327273	84.26852	0.3054546	78.48564	0.6084849	97.42282	0.06181818	102.4339	0.04606061	88.21718	0.08848485	118.2853	0.5321212	79.99393	0.2472727
NEGATIVE	940091	73.34135	0.8109091	66.80837	0.9333333	70.13766	0.8169697	97.91843	0.2521212	70.91459	0.6884848	79.04779	0.48	88.70947	0.2763636	69.50914	0.6860606	74.63554	0.6848485	65.5718	0.7781818	77.42594	0.9878788	68.40207	0.6375757
NEGATIVE	940093	108.9665	0.07151515	106.6118	0.04727273	93.26442	0.1187879	93.33978	0.3660606	95.67665	0.1018182	109.746	0.02181818	91.29552	0.2012121	85.78099	0.1939394	98.11146	0.07272727	95.05702	0.04121212	164.1329	0.02424242	104.539	0.01575758
NEGATIVE	940097	77.59121	0.7066666	84.34108	0.4048485	68.54582	0.8654546	83.16671	0.68	55.35091	0.9842424	74.94807	0.6375757	73.5858	0.7781818	70.51793	0.6436363	64.15309	0.9442424	65.26131	0.7927273	118.6716	0.5212121	61.41481	0.8884848
NEGATIVE	940132	73.20874	0.8145455	76.22674	0.6557575	73.12125	0.7078788	81.2207	0.7345455	67.91307	0.7927273	69.66296	0.8363636	68.95844	0.8981818	57.37738	0.9684848	71.00745	0.809697	63.30828	0.8521212	111.3151	0.6957576	63.31966	0.8315151
NEGATIVE	940288	94.43565	0.2351515	78.08606	0.6012121	81.59013	0.3806061	86.97395	0.5648485	77.12231	0.4812121	83.2717	0.3478788	74.93987	0.7345455	75.70895	0.4654545	77.61272	0.569697	88.06989	0.09090909	150.9634	0.06424242	71.55959	0.5006061
NEGATIVE	940672	112.7489	0.04727273	94.88506	0.1418182	73.3428	0.6969697	115.9004	0.03878788	108.4505	0.02666667	111.3169	0.01818182	108.7672	0.04121212	90.64511	0.1127273	98.85241	0.06666667	84.17553	0.1624242	166.1051	0.01939394	85.66605	0.1369697
NEGATIVE	1050091	75.56369	0.7563636	97.63074	0.1151515	70.05251	0.8230303	89.43105	0.4715151	83.79884	0.2751515	76.94666	0.5563636	89.43417	0.2509091	88.10036	0.1430303	86.91302	0.2654545	76.54181	0.3527273	135.1431	0.2145455	77.43381	0.3090909
NEGATIVE	1050093	103.13	0.1212121	96.32552	0.1224242	94.27718	0.1006061	99.79832	0.2084848	83.3045	0.2848485	92.19761	0.1406061	89.80067	0.2351515	83.95353	0.2254545	96.65212	0.08969697	88.48699	0.08606061	133.3898	0.2412121	85.6837	0.1357576
NEGATIVE	1050288	84.94675	0.4812121	77.65114	0.6084849	75.10251	0.6242424	93.04378	0.369697	76.35345	0.5066667	81.12144	0.409697	83.75003	0.4278788	92.98888	0.08484849	70.24089	0.8254545	68.98907	0.6412121	118.4441	0.5260606	72.20373	0.4824242
NEGATIVE	1050300	73.08383	0.8181818	65.63486	0.950303	67.9246	0.8787879	67.50739	0.9660606	80.60257	0.36	81.07714	0.4109091	78.74551	0.5963637	70.51804	0.6424242	66.79447	0.9078788	63.32708	0.849697	125.0006	0.3806061	57.64589	0.9575757
NEGATIVE	1050672	97.62749	0.1927273	111.4854	0.02666667	99.23322	0.05575757	104.5948	0.1333333	103.7431	0.04969697	101.1455	0.05818182	98.1965	0.09939394	101.7644	0.04484848	104.4224	0.03636364	96.32307	0.03030303	171.1167	0.008484849	85.99079	0.1260606
NEGATIVE	1050731	90.77463	0.3212121	98.13096	0.1066667	88.57355	0.1830303	93.56475	0.36	85.53502	0.2351515	87.45375	0.2266667	107.5702	0.04848485	92.61504	0.09212121	84.63096	0.32	78.03835	0.2981818	135.3412	0.2133333	82.349	0.1915151
NEGATIVE	1090471	111.3243	0.05454545	92.82613	0.1818182	105.2854	0.03151515	100.9234	0.1878788	82.78996	0.2945454	88.47814	0.2036364	101.3116	0.08242425	97.631	0.06060606	82.39244	0.4	89.35543	0.07636364	117.1712	0.5612121	75.21962	0.3721212
NEGATIVE	1090593	59.6988	0.9818182	78.83334	0.5709091	64.79678	0.9418182	84.57046	0.6424242	66.39159	0.84	76.10881	0.590303	68.87373	0.8993939	61.78262	0.9236364	72.51531	0.7660606	57.01168	0.9648485	74.58929	0.9915152	72.47015	0.4727273
NEGATIVE	1090647	56.74017	0.9915152	72.14104	0.8157576	66.91431	0.9042424	85.76135	0.6084849	61.1691	0.9466667	67.62138	0.8654546	78.51961	0.6072727	67.4296	0.7672727	60.09257	0.9721212	72.61188	0.5006061	114.7439	0.6193939	73.04404	0.4460606
NEGATIVE	1090739	67.74014	0.9139394	70.33345	0.8642424	75.2168	0.6193939	77.06874	0.8169697	68.33292	0.7769697	71.09388	0.7842425	82.35989	0.470303	71.53947	0.609697	64.69974	0.9369697	72.00267	0.5272727	117.8521	0.539394	70.19566	0.550303
NEGATIVE	1170066	74.86521	0.7721212	74.34978	0.7454545	70.81293	0.7915152	81.56018	0.7224243	71.56536	0.6569697	72.26558	0.7381818	70.48929	0.8690909	59.06983	0.9539394	61.10705	0.9684848	66.89134	0.7381818	97.25909	0.8945454	65.70751	0.7709091
NEGATIVE	1170131	129.3208	0.00969697	106.0566	0.05090909	101.4426	0.04727273	96.8793	0.2775758	107.0732	0.03515152	88.40076	0.2048485	103.132	0.06787879	114.8197	0.008484849	83.1284	0.3660606	88.61068	0.08484849	124.5952	0.3890909	107.0536	0.01454545
NEGATIVE	1170161	65.02168	0.9478788	58.69059	0.9890909	69.69177	0.8339394	74.13663	0.8860606	58.27489	0.9709091	59.85307	0.9745455	63.11042	0.9733334	66.11625	0.8109091	73.16726	0.7406061	57.32928	0.9624242	103.7659	0.8278788	57.78084	0.9551515
NEGATIVE	1170497	77.38889	0.7127272	79.61316	0.5442424	71.856	0.7490909	76.43709	0.8315151	59.64256	0.9624242	72.92272	0.7151515	75.87186	0.7078788	66.00922	0.8145455	76.11926	0.6327273	67.73805	0.7054545	134.555	0.2230303	58.63785	0.9406061
NEGATIVE	1170735	85.68866	0.4581818	74.87494	0.7151515	81.97121	0.3648485	95.54075	0.3127273	62.4385	0.9333333	81.14854	0.4084848	79.73642	0.56	69.67039	0.6775758	77.01128	0.6	68.70914	0.6521212	92.74158	0.9248485	60.35682	0.9115152
NEGATIVE	1190102	81.92868	0.5793939	80.76231	0.5078788	72.02506	0.7406061	70.27627	0.9430303	68.21674	0.7818182	70.61117	0.8072727	78.97537	0.590303	80.64141	0.3151515	85.42862	0.3006061	69.02055	0.6387879	94.84482	0.9078788	77.98898	0.2969697
NEGATIVE	1190315	81.36671	0.5939394	86.2541	0.3381818	76.90254	0.5587879	85.96413	0.6024243	69.5218	0.7393939	74.78029	0.6424242	81.33414	0.5030303	68.80913	0.7151515	89.81251	0.1939394	83.55412	0.1757576	94.45282	0.9139394	66.80432	0.7115151
NEGATIVE	1190500	79.24937	0.6581818	73.14641	0.7830303	69.24143	0.8472728	77.67461	0.8072727	62.25511	0.9357576	66.72709	0.8824242	68.85687	0.9018182	73.95448	0.5175757	59.26566	0.9769697	67.24062	0.7236364	110.2595	0.7151515	60.00848	0.9163637
NEGATIVE	1190504	66.29823	0.9357576	60.94004	0.9781818	71.63132	0.76	60.29931	0.990303	55.72998	0.9818182	51.57771	0.9951515	64.75806	0.9624242	46.75468	0.9987879	66.89338	0.9042424	54.79403	0.9854546	90.73311	0.9406061	54.54522	0.9757576
NEGATIVE	1230044	77.47826	0.710303	64.5761	0.9575757	73.68034	0.6787879	68.68346	0.96	73.12872	0.6012121	64.75471	0.9260606	74.74724	0.7381818	67.61795	0.7575758	78.28625	0.5454546	63.68547	0.8436363	111.4929	0.6884848	65.93306	0.7587879
NEGATIVE	1230403	81.03373	0.6072727	81.58396	0.4824242	83.48869	0.3236364	82.47626	0.6981818	67.825	0.7975758	85.79077	0.2618182	79.93888	0.5539394	68.6321	0.7224243	70.51463	0.8193939	63.98152	0.8339394	65.49742	0.9987879	60.91459	0.9018182
NEGATIVE	1230524	84.09979	0.5078788	78.11784	0.5987879	68.45776	0.8678788	77.86438	0.8012121	77.68625	0.4581818	67.04079	0.8775758	77.59709	0.6509091	63.69365	0.8824242	70.96133	0.8109091	61.76474	0.8981818	106.5631	0.7793939	57.9612	0.9515151
NEGATIVE	1230706	76.89436	0.7236364	83.50092	0.4375758	71.15958	0.7818182	76.32133	0.8363636	71.17612	0.6727273	79.64845	0.4654545	73.29246	0.7842425	68.44915	0.729697	78.28951	0.5430303	64.27908	0.8242424	78.03763	0.9854546	66.4328	0.7321212
NEGATIVE	1230746	74.02899	0.7987879	85.06319	0.3806061	71.74658	0.7551515	98.1555	0.2436364	81.21875	0.3454545	80.84299	0.4230303	74.6396	0.7454545	72.06073	0.5878788	80.22841	0.4763636	70.77785	0.5830303	108.1867	0.7515152	63.76756	0.8206061
NEGATIVE	1240035	98.56264	0.1830303	73.3332	0.7781818	73.40687	0.6945454	81.36734	0.7272727	70.5811	0.700606	67.47189	0.8690909	74.66289	0.7442424	68.90303	0.710303	85.06429	0.3127273	61.56976	0.9042424	104.4252	0.8193939	67.66427	0.6739394
NEGATIVE	1240037	84.97614	0.4787879	80.24785	0.5248485	88.7065	0.1818182	92.61331	0.3818182	93.63499	0.129697	70.1159	0.8230303	88.07785	0.2909091	84.95541	0.2121212	96.40974	0.09696969	88.84842	0.08	155.4489	0.04121212	87.26615	0.1090909
NEGATIVE	1240056	98.96992	0.1781818	89.60026	0.2484848	79.71746	0.4460606	73.56093	0.8981818	78.14072	0.4387879	75.45181	0.6157576	73.155	0.7866667	71.19388	0.6181818	75.96984	0.6436363	68.57452	0.6557575	115.3597	0.6036364	63.88889	0.8193939
NEGATIVE	1240164	73.8395	0.8036364	70.28766	0.8654546	70.54395	0.8024243	83.6899	0.6642424	70.91452	0.689697	57.38614	0.9854546	78.95818	0.5915151	64.46262	0.8678788	68.01112	0.8860606	55.83868	0.9781818	106.9282	0.7757576	62.26171	0.8569697
NEGATIVE	1240369	104.7343	0.1042424	100.7664	0.08484849	98.28142	0.0630303	106.5569	0.1078788	92.80776	0.1369697	89.27114	0.1866667	111.8478	0.03030303	111.8437	0.01212121	82.65954	0.3854545	95.44159	0.03757576	132.0067	0.2618182	110.0152	0.00969697
NEGATIVE	1340022	86.99908	0.4133333	82.73567	0.4545455	85.15698	0.2872727	77.717	0.8048485	82.08996	0.3163636	78.00056	0.510303	83.91226	0.4242424	75.33768	0.4751515	77.47034	0.5793939	74.1882	0.4327273	111.0019	0.7030303	68.04521	0.6569697
NEGATIVE	1340167	121.529	0.01818182	128.0286	0.007272727	107.0334	0.02545455	102.0023	0.1745455	95.15876	0.110303	110.396	0.02060606	129.8252	0.006060606	101.985	0.04363636	118.9232	0.007272727	107.4921	0.007272727	168.0812	0.01333333	95.68353	0.04484848
NEGATIVE	1340324	97.84528	0.1890909	78.52333	0.5854545	101.509	0.04606061	105.3912	0.1212121	101.9974	0.05575757	92.11931	0.1430303	102.2791	0.07515152	82.46944	0.2642424	88.25854	0.230303	85.97449	0.129697	133.1717	0.2460606	82.84111	0.1842424
NEGATIVE	1340433	85.24368	0.4690909	85.46481	0.369697	84.25574	0.3054546	109.1173	0.08121212	91.29305	0.1527273	101.5795	0.05454545	81.65956	0.489697	92.77486	0.08727273	90.47368	0.1781818	80.60419	0.2375758	105.8184	0.8	72.65462	0.470303
NEGATIVE	1340601	72.49917	0.8375757	83.93678	0.4169697	81.19498	0.3963636	90.91066	0.420606	89.72088	0.1745455	80.55054	0.4375758	81.94928	0.4812121	78.59589	0.3733333	86.02313	0.2836364	74.86362	0.4060606	132.1456	0.2593939	72.36387	0.4775757
NEGATIVE	1400088	75.7412	0.7515152	67.23714	0.9272727	87.01983	0.2290909	79.26883	0.7721212	81.18675	0.3466667	80.55684	0.4363636	84.42841	0.4024242	70.2143	0.6606061	76.22623	0.6266667	63.19103	0.8569697	146.2498	0.09939394	78.53617	0.28
NEGATIVE	1400156	79.34615	0.6545454	76.903	0.630303	69.30715	0.8436363	83.18038	0.6775758	67.85533	0.7963637	65.04185	0.9212121	81.90072	0.4824242	63.13561	0.8921212	70.56834	0.8181818	59.68364	0.9430303	128.7843	0.3139394	57.24793	0.96
NEGATIVE	1400184	61.90536	0.9709091	61.72588	0.9769697	63.73959	0.9587879	77.7624	0.8036364	61.01303	0.950303	64.30907	0.9369697	54.56764	0.9963636	46.53541	1	59.8247	0.9745455	58.90887	0.9527273	96.0162	0.8993939	59.42863	0.929697
NEGATIVE	1400341	91.07714	0.310303	69.81641	0.8739394	67.22908	0.8933333	74.39887	0.88	79.1812	0.4060606	73.51602	0.6872727	80.02117	0.5515152	66.23213	0.8084849	96.43645	0.09575757	69.78591	0.6157576	80.61861	0.9781818	70.58259	0.5296969
NEGATIVE	1400390	71.16405	0.8545455	80.2868	0.5224242	70.53782	0.8036364	91.19418	0.4133333	73.67618	0.5878788	75.76778	0.6048485	71.85773	0.8315151	69.41504	0.6909091	66.9957	0.9018182	64.57381	0.8145455	124.2896	0.3987879	77.24995	0.3163636
NEGATIVE	1400400	76.87588	0.7248485	73.58382	0.7757576	71.22641	0.780606	93.61467	0.3587879	67.22644	0.8181818	67.07995	0.8763636	81.3613	0.4993939	67.49103	0.7624242	76.83749	0.6024243	56.71475	0.969697	89.68766	0.950303	56.8534	0.9636363
NEGATIVE	1410278	74.1227	0.7939394	85.67599	0.3612121	77.58804	0.5321212	84.95506	0.6315151	65.0187	0.8678788	66.51997	0.8884848	76.05909	0.6981818	62.75843	0.9042424	83.21016	0.3624243	58.7943	0.9551515	109.3332	0.7284849	63.55223	0.8266667
NEGATIVE	1410332	86.78123	0.4242424	80.74964	0.5090909	73.93711	0.6642424	96.78147	0.2824242	72.9396	0.6072727	85.58499	0.2666667	84.14683	0.4133333	73.94613	0.5187879	78.36565	0.5406061	70.12685	0.6036364	106.225	0.7866667	76.91897	0.329697
NEGATIVE	1410427	78.17027	0.6909091	82.23093	0.4715151	75.20876	0.6206061	79.0106	0.780606	76.92406	0.4921212	78.93134	0.4836363	85.33369	0.3672727	69.23674	0.6981818	71.17729	0.8060606	77.52954	0.32	108.3196	0.7466667	81.16034	0.2181818
NEGATIVE	1410438	95.68762	0.2254545	97.34077	0.1163636	82.11091	0.3612121	94.0127	0.3478788	79.73726	0.3878788	90.7656	0.169697	101.5612	0.08	79.82396	0.3406061	93.91657	0.1212121	70.28678	0.6	147.776	0.08606061	80.20554	0.2448485
NEGATIVE	1450037	104.3819	0.1078788	104.5871	0.05575757	106.928	0.02666667	92.29727	0.3890909	94.46108	0.1163636	94.38681	0.1175758	109.451	0.03636364	108.6352	0.01575758	110.1287	0.01333333	88.78593	0.08121212	154.4229	0.05090909	94.12798	0.05212121
NEGATIVE	1450041	85.35954	0.4666667	67.04005	0.929697	84.74467	0.3006061	92.60084	0.3830303	88.66426	0.1890909	85.32701	0.2763636	80.81928	0.5260606	70.63382	0.6363636	94.63615	0.1115151	72.65763	0.4969697	125.0702	0.3781818	66.69899	0.7175757
NEGATIVE	1450270	76.84707	0.729697	75.14938	0.700606	80.01055	0.4351515	104.5645	0.1345455	63.07673	0.92	65.39439	0.9151515	76.0388	0.6993939	70.96163	0.6278788	75.73135	0.6569697	71.9371	0.5296969	117.4164	0.5539394	65.9056	0.76
NEGATIVE	1450519	85.35846	0.4678788	72.39201	0.8072727	87.63302	0.209697	95.41544	0.3175758	72.66774	0.6181818	77.06367	0.5478788	75.8146	0.710303	75.2034	0.4824242	78.11221	0.5515152	76.03709	0.3636364	148.3304	0.08	68.96992	0.6048485
NEGATIVE	1450551	100.5543	0.1575758	97.99489	0.1090909	85.06223	0.2909091	93.71289	0.3563636	87.57035	0.2012121	86.89616	0.24	89.19199	0.2606061	78.35003	0.3830303	104.3097	0.03757576	86.23883	0.1224242	135.123	0.2157576	100.5826	0.02666667
NEGATIVE	1500195	118.7686	0.02666667	121.5153	0.01575758	100.3029	0.04969697	113.0454	0.05212121	124.6776	0.006060606	108.3158	0.02666667	107.8176	0.04484848	105.7182	0.0230303	94.82773	0.1090909	104.6652	0.01090909	155.3972	0.04242424	113.6792	0.007272727
NEGATIVE	1500315	82.36707	0.5672727	87.15381	0.3078788	59.6221	0.990303	81.53787	0.7236364	65.55674	0.8557576	64.43729	0.9357576	66.55434	0.950303	77.93809	0.3975758	69.2535	0.8581818	63.14926	0.8606061	115.253	0.6060606	73.13606	0.44
NEGATIVE	1500348	99.57024	0.1672727	90.3702	0.2387879	102.1965	0.04242424	91.79947	0.4	91.0175	0.1575758	86.8333	0.2412121	103.6539	0.06424242	88.23166	0.1393939	91.61983	0.1539394	92.10342	0.0569697	125.101	0.3769697	72.15139	0.4836363
NEGATIVE	1500670	83.50429	0.5321212	72.15781	0.8145455	70.96478	0.7842425	86.0144	0.6	82.04417	0.3175758	79.84296	0.4545455	94.55318	0.1381818	81.18003	0.299394	68.32421	0.8775758	75.78281	0.3745455	116.6912	0.5781818	67.82662	0.6690909
NEGATIVE	1570048	100.7888	0.1551515	86.46544	0.329697	94.44307	0.09696969	99.71998	0.2109091	85.66405	0.2278788	90.8472	0.1672727	92.62215	0.1721212	80.30102	0.3248485	80.19497	0.4787879	71.81821	0.5345455	144.135	0.1139394	71.85764	0.489697
NEGATIVE	1570435	93.12386	0.2557576	103.6635	0.05939394	87.56941	0.2133333	106.2595	0.110303	95.9498	0.09939394	80.72763	0.4290909	92.67702	0.1709091	95.19445	0.07636364	98.80564	0.06787879	82.4905	0.1927273	141.973	0.1357576	85.45672	0.1442424
NEGATIVE	1570546	96.83823	0.2060606	94.75322	0.1430303	106.0222	0.02909091	107.5684	0.09575757	84.59747	0.2557576	83.89035	0.32	85.28961	0.369697	88.53127	0.1357576	81.34747	0.4412121	86.33999	0.1187879	138.1562	0.1733333	83.45103	0.1709091
NEGATIVE	1570603	111.0591	0.05818182	88.31231	0.2751515	75.04111	0.6278788	94.74875	0.3321212	85.27333	0.2448485	92.62221	0.1357576	75.05622	0.7284849	86.50114	0.1793939	87.60415	0.24	77.01057	0.3345455	133.7248	0.2387879	68.78262	0.6133333
NEGATIVE	1570736	79.49779	0.6484848	85.83199	0.3551515	82.94727	0.3345455	97.36438	0.2606061	69.61488	0.7333333	71.34038	0.7721212	76.1209	0.6969697	96.10968	0.06787879	77.15211	0.5927272	64.73042	0.8072727	114.3366	0.6315151	60.02112	0.9151515
NEGATIVE	1580333	72.65435	0.830303	74.81805	0.7224243	73.3978	0.6957576	67.53636	0.9648485	73.10653	0.6048485	71.09953	0.7830303	70.6352	0.8654546	62.6608	0.9066667	68.75146	0.8690909	63.23016	0.8545455	118.0612	0.5333334	62.0023	0.8654546
NEGATIVE	1580497	88.32703	0.3781818	87.3961	0.3042424	102.1078	0.04363636	107.7751	0.09212121	95.09579	0.1115151	94.61877	0.110303	107.5728	0.04727273	89.00288	0.1321212	92.2903	0.1418182	83.76135	0.1709091	140.5608	0.1478788	88.24813	0.09818182
NEGATIVE	1580673	59.44626	0.9830303	66.94068	0.9309091	67.40554	0.8884848	72.85786	0.9078788	61.11064	0.9490909	73.93322	0.6775758	61.96639	0.9781818	59.04754	0.9551515	69.95766	0.8363636	60.84053	0.9212121	80.42657	0.979394	58.35308	0.9430303
NEGATIVE	1580717	106.7648	0.08727273	87.53962	0.2969697	89.06738	0.1745455	87.64487	0.539394	88.34765	0.1927273	87.86891	0.2169697	90.89521	0.2084848	86.10379	0.190303	87.4954	0.2436364	83.52558	0.1769697	139.3359	0.1612121	81.21501	0.2169697
NEGATIVE	1580735	73.9556	0.8012121	78.30917	0.5951515	73.05968	0.710303	90.27057	0.4436364	70.11287	0.7187879	74.77385	0.6448485	77.29013	0.6630303	69.02106	0.7030303	86.28546	0.2775758	78.49455	0.2872727	122.45	0.4448485	73.26746	0.4351515
NEGATIVE	1660022	91.25346	0.3018182	94.0516	0.16	68.58247	0.8642424	70.5336	0.9369697	81.9987	0.3187879	70.55486	0.8109091	88.22993	0.2860606	81.60686	0.289697	93.41833	0.1260606	86.67484	0.1139394	143.0281	0.1236364	71.63671	0.4981818
NEGATIVE	1660601	107.4307	0.07878788	72.81799	0.7939394	77.12525	0.5490909	100.8875	0.1890909	83.04363	0.289697	83.46931	0.3418182	81.89629	0.4836363	63.91909	0.8763636	80.70143	0.4654545	70.02869	0.6084849	122.5367	0.4412121	72.75379	0.4630303
NEGATIVE	1660687	79.62051	0.6448485	80.31841	0.52	83.32999	0.3272727	71.02633	0.929697	68.35623	0.7757576	84.64655	0.2945454	78.36285	0.6109091	65.01463	0.8484849	74.33926	0.6993939	66.9923	0.7345455	110.7315	0.7066666	65.68011	0.7721212
NEGATIVE	1690053	80.32592	0.6242424	75.25267	0.6957576	76.47754	0.5672727	80.53764	0.7454545	74.38924	0.5660606	74.19434	0.6678788	74.48732	0.750303	80.36727	0.3212121	77.35112	0.5842424	83.51933	0.1781818	122.6594	0.4375758	74.33685	0.4024242
NEGATIVE	1690068	71.64185	0.8484849	82.50072	0.4630303	69.9418	0.8278788	115.0245	0.04363636	87.97962	0.2	62.97587	0.9478788	77.82208	0.6375757	60.37146	0.9442424	75.29057	0.6666667	64.59772	0.8133333	128.2048	0.3333333	62.33005	0.8557576
NEGATIVE	1690072	97.65206	0.1915151	85.77921	0.3575757	102.4965	0.04	92.95235	0.3733333	82.28657	0.3078788	97.33656	0.08969697	88.96023	0.2666667	94.33021	0.07757576	78.22493	0.550303	85.22214	0.1357576	114.35	0.630303	93.76994	0.05575757
NEGATIVE	1690176	97.48372	0.1951515	93.71135	0.1684849	81.20358	0.3951515	81.71482	0.7175757	102.4699	0.05454545	94.41067	0.1163636	69.95161	0.8763636	77.42384	0.4145454	81.82206	0.4254546	92.61203	0.05454545	131.0546	0.2775758	85.96446	0.1284848
NEGATIVE	1690463	87.45985	0.3975758	63.02825	0.9709091	69.6665	0.8351515	81.36224	0.7284849	80.56853	0.3636364	66.28798	0.8945454	78.06944	0.6278788	56.84038	0.9769697	78.0293	0.5539394	65.53217	0.780606	101.9653	0.8472728	64.09599	0.8133333
NEGATIVE	1740026	96.34907	0.2157576	76.95321	0.6290909	66.58111	0.9115152	83.6018	0.670303	71.46185	0.659394	75.30989	0.6181818	82.82179	0.4557576	70.98696	0.6266667	71.64378	0.7915152	72.27037	0.5127273	123.2393	0.4242424	68.51818	0.6290909
NEGATIVE	1740050	77.38121	0.7139394	78.60202	0.5830303	78.97922	0.48	72.64069	0.9127273	79.03909	0.409697	87.29356	0.2327273	85.04952	0.3793939	82.59948	0.2618182	84.976	0.3139394	80.02534	0.2533333	120.2388	0.4812121	75.40105	0.3648485
NEGATIVE	1740452	61.46219	0.9721212	64.95602	0.9551515	81.25807	0.3927273	73.98342	0.8884848	70.06915	0.7212121	76.01811	0.5927272	76.73248	0.68	66.63542	0.7951515	68.29098	0.88	64.15237	0.8278788	100.3132	0.8666667	70.61412	0.5260606
NEGATIVE	1740458	81.86617	0.5818182	75.03212	0.7078788	79.56445	0.4521212	82.58543	0.6969697	66.7071	0.8254545	82.97662	0.3527273	74.55813	0.7490909	68.05067	0.7466667	81.01113	0.4557576	70.54097	0.5915151	128.9143	0.3115152	62.65171	0.8424242
NEGATIVE	1740711	81.02236	0.6084849	79.08804	0.56	73.61427	0.6872727	90.56078	0.4351515	69.63223	0.7321212	70.45448	0.8157576	79.06255	0.5878788	65.70778	0.8230303	68.00461	0.8872727	68.65221	0.6545454	117.1312	0.5636364	65.73574	0.769697
NEGATIVE	1770121	49.08173	0.9975758	58.83664	0.9866667	54.22213	0.9963636	58.52553	0.9939394	48.35862	0.9987879	54.17905	0.9915152	50.75402	1	55.06808	0.9818182	57.07574	0.990303	54.68996	0.9878788	64.32468	1	49.7931	0.9951515
NEGATIVE	1770128	103.4837	0.1163636	98.01622	0.1078788	101.7409	0.04484848	100.0755	0.2036364	84.21238	0.2618182	91.55794	0.1539394	83.4455	0.4351515	79.69442	0.3466667	75.86744	0.6496969	77.76013	0.310303	136.1805	0.1975758	74.02153	0.4084848
NEGATIVE	1770333	96.18028	0.2206061	98.48003	0.1018182	96.62974	0.07878788	90.16291	0.4484848	93.238	0.1309091	79.72144	0.4593939	94.66377	0.1333333	92.7565	0.08848485	89.87879	0.190303	77.25146	0.329697	133.9552	0.2327273	85.94678	0.129697
NEGATIVE	1770717	77.66637	0.7042424	82.04667	0.4775757	66.72659	0.9078788	60.17589	0.9927273	66.4471	0.8363636	77.41454	0.5321212	68.77932	0.9066667	65.60352	0.8290909	66.31266	0.9151515	55.31625	0.9806061	98.72359	0.8836364	69.79453	0.5648485
NEGATIVE	1780056	70.12442	0.8787879	81.2557	0.4957576	82.22549	0.3587879	82.03109	0.710303	79.48479	0.3963636	82.09565	0.3769697	81.48342	0.4969697	75.83762	0.4593939	90.44428	0.1793939	67.90852	0.6945454	119.2186	0.5078788	66.48306	0.729697
NEGATIVE	1780164	83.5703	0.5248485	86.89632	0.3163636	67.03873	0.8981818	84.58854	0.64	79.35935	0.4	82.69423	0.3624243	84.94981	0.3854545	87.98134	0.1454545	87.10836	0.2593939	74.26797	0.4266667	110.8	0.7054545	71.32826	0.5066667
NEGATIVE	1780369	109.3276	0.06909091	91.60905	0.2145455	89.67171	0.1648485	88.63447	0.5054545	81.4319	0.3381818	82.51196	0.3684849	96.15855	0.1151515	75.77654	0.4618182	88.45313	0.2181818	74.06819	0.4363636	142.6289	0.129697	90.73459	0.07393939
NEGATIVE	1780408	84.45978	0.4981818	84.77114	0.3890909	75.82204	0.5939394	100.7683	0.1915151	70.01806	0.7224243	73.66566	0.6836364	84.06416	0.4181818	70.30073	0.6557575	78.73473	0.5248485	84.62704	0.150303	145.2209	0.1054545	64.73392	0.8036364
NEGATIVE	1780528	63.4999	0.9587879	76.59839	0.64	64.16311	0.9539394	81.49289	0.7260606	63.93985	0.9054545	71.69328	0.76	73.75698	0.7684848	62.54797	0.9103031	67.81783	0.889697	74.57041	0.4181818	91.20142	0.9357576	61.82079	0.8727273
NEGATIVE	1850279	78.90158	0.6715152	75.91058	0.6715152	61.87599	0.9745455	71.54301	0.9224243	72.80913	0.6121212	67.58649	0.8666667	79.50662	0.5672727	69.19347	0.700606	69.75963	0.8424242	58.57075	0.9575757	92.87839	0.9236364	61.43208	0.8872727
NEGATIVE	1850592	86.38207	0.4351515	82.60929	0.4581818	95.12328	0.09090909	112.0048	0.0569697	89.78793	0.1733333	93.3105	0.1284848	89.75244	0.24	89.16022	0.1260606	82.17554	0.4121212	87.12505	0.1054545	147.9717	0.08484849	71.50708	0.5018182
NEGATIVE	1850619	86.63822	0.4315152	78.96439	0.5684848	72.57668	0.7272727	87.60603	0.5418182	76.90119	0.4945455	79.65171	0.4642424	85.96474	0.3466667	81.96867	0.28	82.76535	0.3806061	80.0954	0.249697	113.6749	0.6496969	68.41449	0.6351515
NEGATIVE	1850707	88.82561	0.3672727	73.06402	0.7842425	84.86086	0.2945454	78.6823	0.7878788	70.27778	0.710303	82.44171	0.369697	67.22809	0.9430303	60.77762	0.9369697	73.7298	0.7139394	74.23238	0.430303	124.0787	0.4084848	71.18219	0.5127273
NEGATIVE	1940025	79.24191	0.6606061	99.55139	0.09333333	86.92936	0.2315152	85.659	0.6109091	98.58889	0.07393939	101.7047	0.05212121	89.70935	0.2412121	72.70769	0.5721212	78.79037	0.5212121	71.50222	0.5490909	145.6051	0.1030303	66.35648	0.7357576
NEGATIVE	1940148	90.79762	0.3187879	84.3989	0.4024242	70.8952	0.7878788	85.8071	0.6060606	70.45291	0.7078788	74.99823	0.6339394	77.76095	0.6424242	68.91798	0.7078788	77.74807	0.5636364	79.34254	0.2642424	128.2239	0.3321212	75.60175	0.3624243
NEGATIVE	1940204	82.48968	0.5636364	73.31289	0.780606	68.02721	0.8751515	98.35791	0.2387879	79.9355	0.3830303	65.40918	0.9139394	81.84106	0.4860606	70.19109	0.6618182	78.50615	0.5357576	73.49129	0.4666667	113.5845	0.6509091	67.94487	0.6642424
NEGATIVE	1940315	74.23594	0.7927273	61.97438	0.9745455	65.12895	0.9345455	80.89013	0.7393939	59.42607	0.9648485	66.36832	0.8921212	72.48122	0.809697	61.90348	0.9224243	61.99457	0.9612121	60.47611	0.929697	94.52837	0.9115152	68.73183	0.6169697
NEGATIVE	1940504	69.77007	0.8836364	70.62733	0.8581818	74.90108	0.6327273	76.39852	0.8351515	65.60682	0.8545455	71.20667	0.7769697	63.72606	0.969697	73.08298	0.5551515	77.5507	0.5745454	68.06284	0.6884848	101.501	0.8581818	68.03875	0.6606061
NEGATIVE	1940670	82.69086	0.5563636	72.98186	0.7854546	79.50278	0.4569697	91.004	0.4181818	65.10365	0.8654546	80.94769	0.4169697	80.36958	0.5381818	71.71911	0.6060606	88.75529	0.209697	67.67133	0.7078788	167.1664	0.01454545	66.73231	0.7163636
NEGATIVE	1980093	93.8205	0.2436364	87.92842	0.2824242	77.58356	0.5345455	120.3489	0.02545455	85.62201	0.230303	85.93239	0.2606061	90.54871	0.2193939	86.72446	0.1721212	88.92204	0.2048485	73.78028	0.4521212	166.5221	0.01818182	78.7271	0.2751515
NEGATIVE	1980162	82.73657	0.5551515	77.27763	0.6169697	71.57384	0.7636364	82.83826	0.6872727	78.99225	0.4121212	71.48742	0.7636364	86.08473	0.3418182	70.59579	0.6412121	78.56173	0.5333334	67.63589	0.7090909	132.9328	0.2484848	67.21972	0.689697
NEGATIVE	1980270	72.5802	0.8339394	77.62518	0.6109091	62.92492	0.9660606	91.08764	0.4169697	69.98648	0.7236364	83.41563	0.3442424	78.17863	0.6218182	76.19324	0.4533333	81.07014	0.4509091	67.91149	0.6933333	101.4851	0.859394	70.22287	0.5478788
NEGATIVE	1980397	85.50115	0.4618182	65.81915	0.9466667	63.87793	0.9575757	86.82249	0.5709091	70.72481	0.6957576	70.95069	0.7903031	61.35104	0.9818182	74.80533	0.4981818	73.43957	0.7284849	63.32047	0.8509091	86.04879	0.9624242	54.0521	0.979394
NEGATIVE	1980672	86.31571	0.44	69.46798	0.88	75.24526	0.6169697	88.41083	0.5115151	77.48078	0.4666667	81.05021	0.4133333	70.62395	0.8666667	78.80238	0.3684849	87.35857	0.2484848	71.55421	0.5442424	141.8152	0.1369697	69.10542	0.5975758
NEGATIVE	1980731	111.5561	0.05333333	98.75302	0.09939394	110.5153	0.0169697	115.5611	0.04	85.29305	0.2436364	92.08539	0.1454545	94.86046	0.1309091	80.94672	0.3042424	87.32494	0.249697	85.74504	0.1333333	121.3247	0.4642424	85.13315	0.1454545
NEGATIVE	1990039	86.78427	0.4218182	83.69317	0.4290909	70.07677	0.8206061	67.46499	0.9672727	66.40032	0.8375757	73.09232	0.710303	81.55858	0.4957576	69.35648	0.6933333	69.36662	0.8569697	70.00612	0.609697	139.508	0.16	71.46659	0.5042424
NEGATIVE	1990093	97.05923	0.2036364	87.45594	0.3018182	79.85997	0.4424242	103.7097	0.1454545	81.29581	0.3418182	84.6093	0.2969697	90.37029	0.2218182	92.15219	0.09575757	88.42622	0.2193939	77.96131	0.3042424	127.657	0.3442424	72.44456	0.4751515
NEGATIVE	1990162	107.2887	0.08242425	104.551	0.0569697	104.9245	0.03272727	116.8224	0.0339394	109.6405	0.02181818	97.69449	0.08727273	96.65842	0.110303	105.396	0.02666667	97.16145	0.08606061	104.0468	0.01212121	144.0541	0.1151515	98.48068	0.0339394
NEGATIVE	1990270	107.3138	0.08121212	89.57663	0.2509091	92.14717	0.1333333	95.84807	0.3078788	86.54843	0.2133333	101.0906	0.05939394	111.2842	0.03151515	86.70408	0.1745455	100.5309	0.05333333	84.04083	0.1648485	113.7951	0.6460606	84.25426	0.1539394
NEGATIVE	1990300	88.12727	0.3842424	90.19054	0.2412121	72.13906	0.7357576	116.3805	0.03636364	88.90479	0.1866667	95.49581	0.1054545	87.50359	0.3090909	85.27184	0.2024242	82.96082	0.3721212	67.8084	0.7030303	120.3409	0.4787879	76.19224	0.3527273
NEGATIVE	2030025	91.21822	0.3054546	80.30988	0.5212121	71.46112	0.7672727	86.70471	0.5757576	80.32705	0.3684849	79.62632	0.4666667	79.87777	0.5563636	82.74069	0.249697	75.67876	0.6581818	66.23605	0.7527273	119.5077	0.4981818	68.98013	0.6012121
NEGATIVE	2030195	93.592	0.2509091	80.58699	0.5151515	80.08011	0.4315152	75.96684	0.8448485	64.43042	0.8860606	71.15765	0.7781818	83.3668	0.4375758	83.15627	0.2424242	65.39892	0.9272727	76.70621	0.3454545	94.65973	0.9103031	61.27692	0.8909091
NEGATIVE	2030315	93.88583	0.2412121	87.92224	0.2836364	74.39323	0.6484848	87.92424	0.5296969	88.27761	0.1951515	94.42971	0.1151515	87.36536	0.3127273	79.9968	0.3357576	73.05656	0.7466667	81.45506	0.2133333	124.3329	0.3963636	83.79763	0.1624242
NEGATIVE	2030504	78.98363	0.670303	81.24345	0.4969697	72.70509	0.7224243	82.8594	0.6860606	64.03179	0.9030303	77.64663	0.52	86.08166	0.3430303	66.72239	0.7915152	73.01193	0.7490909	71.43542	0.5527273	106.2665	0.7842425	67.46124	0.6812121
NEGATIVE	2030576	85.00989	0.4775757	92.50535	0.1890909	80.19494	0.4278788	87.91946	0.5309091	85.40202	0.2387879	75.00417	0.6327273	75.00421	0.7309091	84.71635	0.2181818	91.14794	0.1648485	75.3869	0.3878788	102.5323	0.8424242	70.24247	0.5466667
NEGATIVE	2060040	86.15086	0.4460606	76.13519	0.6581818	79.43987	0.4593939	86.43676	0.5830303	67.63158	0.8072727	72.02007	0.7442424	72.21209	0.8218182	64.65492	0.8618182	76.37714	0.6193939	65.46964	0.7854546	107.9785	0.7563636	59.21984	0.9333333
NEGATIVE	2060286	78.04696	0.6957576	69.59945	0.8775758	64.96023	0.9381818	87.27946	0.5527273	61.58238	0.9442424	66.77132	0.8812121	73.64011	0.7757576	66.93621	0.7818182	73.5585	0.7212121	67.0833	0.729697	140.2281	0.1515152	61.71513	0.8787879
NEGATIVE	2060411	99.47436	0.169697	87.59066	0.2921212	85.95493	0.2557576	103.3799	0.150303	105.009	0.04484848	91.46787	0.1575758	92.61768	0.1733333	86.96466	0.1648485	90.90271	0.169697	78.20206	0.2957576	105.9934	0.7963637	80.12296	0.2460606
NEGATIVE	2100278	84.62301	0.4945455	70.53265	0.8606061	75.08504	0.6254545	77.44251	0.809697	64.36583	0.8921212	76.48935	0.569697	79.07067	0.5866666	67.32277	0.7709091	81.09078	0.449697	81.4031	0.2157576	111.9312	0.68	61.92836	0.8715152
NEGATIVE	2100332	99.30922	0.1745455	81.88428	0.4787879	85.2166	0.2824242	90.12141	0.449697	73.99815	0.5793939	99.32092	0.06666667	79.56975	0.5612121	72.99313	0.5612121	78.28864	0.5442424	67.62591	0.7115151	143.3002	0.1212121	74.55547	0.3963636
NEGATIVE	2100471	93.8558	0.2424242	75.31162	0.6921212	80.01261	0.4339394	72.04393	0.9187879	67.67236	0.8036364	70.73415	0.8012121	71.48845	0.8436363	70.27876	0.6569697	73.38217	0.7333333	69.18442	0.6363636	94.52011	0.9127273	67.0459	0.700606
NEGATIVE	2100484	83.05506	0.5478788	82.83669	0.4521212	86.91476	0.2327273	81.22756	0.7333333	80.24884	0.3733333	82.0445	0.3806061	88.69241	0.2775758	75.74561	0.4630303	87.40986	0.2460606	75.1717	0.3975758	128.9804	0.3090909	70.47676	0.5333334
NEGATIVE	2100739	76.46082	0.7369697	80.69707	0.5115151	71.2652	0.7769697	86.76755	0.5721212	70.75813	0.6933333	80.32887	0.4436364	75.23991	0.7236364	73.95822	0.5163636	78.60492	0.5309091	70.29787	0.5987879	90.83296	0.9393939	69.7234	0.5684848
NEGATIVE	2120019	144.1521	0.004848485	143.6187	0.004848485	137.7575	0.004848485	141.1426	0.004848485	128.3141	0.004848485	110.7495	0.01939394	128.5385	0.008484849	126.2575	0.004848485	118.5605	0.008484849	130.6404	0.004848485	152.1836	0.05818182	122.213	0.006060606
NEGATIVE	2120129	103.8084	0.1127273	79.96352	0.5321212	92.0813	0.1345455	106.9643	0.1030303	86.76712	0.2121212	74.64564	0.6521212	78.33846	0.6169697	78.15346	0.3890909	75.74665	0.6545454	86.63905	0.1151515	140.5938	0.1466667	78.34692	0.2872727
NEGATIVE	2120369	106.5614	0.08848485	105.9428	0.05212121	91.87046	0.1393939	109.9336	0.07393939	99.57005	0.07030303	92.31313	0.1393939	114.7059	0.02060606	92.67258	0.09090909	96.47162	0.09454545	94.29913	0.04606061	165.7288	0.02060606	102.8682	0.01939394
NEGATIVE	2120408	107.4306	0.08	91.93475	0.2	77.8136	0.5248485	77.10227	0.8157576	66.9818	0.8230303	71.06627	0.7854546	66.80222	0.9466667	65.60978	0.8278788	83.51583	0.3515151	82.03259	0.2060606	100.9712	0.8654546	72.39081	0.4763636
NEGATIVE	2190131	139.5257	0.006060606	124.8357	0.01090909	96.19978	0.08363637	123.1177	0.0230303	117.6726	0.00969697	106.4409	0.03151515	109.2368	0.03757576	104.115	0.03272727	111.6907	0.01212121	96.22705	0.03151515	132.6506	0.2557576	103.1311	0.01818182
NEGATIVE	2190161	100.8704	0.1539394	86.20775	0.3418182	97.17038	0.07272727	94.53358	0.3357576	98.42779	0.07636364	87.79434	0.2181818	92.2808	0.1878788	82.00574	0.2787879	98.78806	0.06909091	76.65953	0.3466667	114.418	0.6290909	86.31641	0.1212121
NEGATIVE	2190273	96.66758	0.2084848	89.93733	0.2436364	98.8917	0.0569697	99.43468	0.2157576	91.33661	0.1490909	91.80595	0.150303	91.19685	0.2036364	91.64658	0.1006061	81.8867	0.4242424	93.36315	0.05212121	171.6776	0.007272727	92.38917	0.06545454
NEGATIVE	2190286	85.19267	0.4739394	71.54825	0.8363636	80.47261	0.4169697	90.8932	0.4230303	75.97751	0.5212121	84.49747	0.3006061	81.20635	0.510303	75.28577	0.4787879	84.18961	0.3333333	71.52307	0.5478788	92.18047	0.929697	76.69978	0.3357576
NEGATIVE	2190605	80.20941	0.6290909	74.45992	0.7406061	91.35479	0.1478788	82.17611	0.7066666	69.55182	0.7357576	70.81586	0.7963637	92.53252	0.1769697	82.33427	0.2666667	79.05098	0.5127273	70.44099	0.5939394	108.9368	0.7381818	69.82534	0.5612121
NEGATIVE	2230167	93.74557	0.2460606	96.23962	0.1248485	97.72839	0.06787879	103.1445	0.1551515	92.60186	0.1406061	86.61892	0.2448485	100.0135	0.09090909	89.85379	0.12	97.73595	0.07878788	84.37611	0.1563636	129.6087	0.3006061	73.28376	0.4339394
NEGATIVE	2230451	77.32729	0.7163636	82.20796	0.4727273	67.35118	0.889697	76.94166	0.8218182	73.44411	0.5927272	71.03766	0.7878788	76.61079	0.6848485	68.09889	0.7418182	69.19553	0.859394	60.77906	0.9236364	92.6297	0.9272727	61.78643	0.8739394
NEGATIVE	2260053	74.42239	0.7842425	78.33393	0.5915151	75.07648	0.6266667	89.10472	0.4824242	83.69408	0.2787879	80.5724	0.4351515	73.66567	0.7733333	71.6562	0.6084849	77.58521	0.5721212	67.39321	0.7212121	124.0583	0.409697	64.94679	0.7975758
NEGATIVE	2260100	89.41544	0.3563636	102.5887	0.06909091	105.3264	0.03030303	93.41104	0.3636364	107.4224	0.03151515	87.98912	0.2145455	93.68079	0.1551515	100.7672	0.04969697	93.77186	0.1236364	86.44852	0.1163636	138.06	0.1757576	79.27693	0.2618182
NEGATIVE	2260168	92.94801	0.2618182	78.95842	0.569697	85.9371	0.2593939	85.90379	0.6048485	75.99783	0.52	72.18297	0.7406061	93.54245	0.1575758	78.92345	0.3624243	75.47348	0.6618182	84.19642	0.1612121	134.9797	0.2193939	73.73763	0.4181818
NEGATIVE	2260440	77.30777	0.7175757	68.55435	0.8933333	68.39158	0.8715152	69.32035	0.9563636	69.1112	0.7527273	66.34051	0.8933333	67.60147	0.9345455	61.95316	0.9187879	83.2928	0.3587879	62.91691	0.8666667	119.8982	0.489697	55.3947	0.9721212
NEGATIVE	2260463	90.33729	0.329697	101.6068	0.08	89.08062	0.1733333	98.08286	0.2472727	91.04305	0.1563636	89.22632	0.1878788	89.60073	0.2448485	80.22099	0.3260606	83.41132	0.3539394	84.34593	0.1587879	128.5076	0.3224242	94.28233	0.05090909
NEGATIVE	2260487	102.2371	0.1309091	94.47318	0.1539394	78.06894	0.5151515	111.3392	0.06424242	79.33662	0.4012121	91.05923	0.1648485	95.12416	0.1272727	85.07384	0.2084848	81.15599	0.4472727	80.32646	0.2412121	123.0035	0.4266667	88.85453	0.08727273
NEGATIVE	2320050	66.59855	0.929697	67.50832	0.9224243	67.8281	0.8824242	76.42521	0.8327273	63.85437	0.9078788	64.45788	0.9345455	61.51039	0.9806061	64.63481	0.8630303	61.5797	0.9660606	59.52961	0.9442424	117.6366	0.5478788	69.09547	0.5987879
NEGATIVE	2320092	74.73283	0.7793939	71.4914	0.8375757	68.13317	0.8739394	82.76427	0.6921212	62.89322	0.9260606	63.90352	0.9430303	69.94787	0.8775758	62.85837	0.9018182	72.30798	0.769697	66.79203	0.7418182	92.63909	0.9260606	66.27239	0.7418182
NEGATIVE	2320347	66.41628	0.9333333	86.99467	0.3151515	69.41236	0.8387879	87.06091	0.5612121	70.47662	0.7042424	72.17816	0.7418182	77.45053	0.6557575	84.2266	0.2218182	85.16164	0.3066667	70.10996	0.6048485	107.6393	0.7636364	67.04962	0.6993939
NEGATIVE	2320364	76.72205	0.7321212	78.78733	0.5769697	66.43771	0.9151515	84.4389	0.6472727	69.61044	0.7345455	69.89993	0.8290909	65.40991	0.9575757	82.06434	0.2763636	82.05292	0.4157576	68.23806	0.6751515	110.6961	0.7078788	67.18103	0.6909091
NEGATIVE	2320411	102.7403	0.1260606	96.94285	0.12	88.83056	0.1781818	75.21648	0.8654546	77.57264	0.4642424	84.98985	0.2860606	72.85734	0.8	64.89764	0.8521212	92.73083	0.1333333	74.78712	0.4121212	154.6099	0.04969697	72.45206	0.4739394
NEGATIVE	2320458	84.60968	0.4957576	81.41492	0.4933333	95.90339	0.08484849	85.04924	0.6290909	68.7515	0.7624242	79.83748	0.4557576	87.95203	0.2981818	65.69233	0.8242424	93.78761	0.1224242	67.4128	0.72	134.9864	0.2181818	80.6132	0.2339394
NEGATIVE	2340075	66.18859	0.9393939	68.83698	0.889697	61.81509	0.9757576	77.85545	0.8024243	60.0186	0.9587879	87.52063	0.2230303	78.06556	0.6290909	58.16518	0.9648485	63.7779	0.9490909	68.27528	0.6715152	123.249	0.4230303	61.16491	0.8969697
NEGATIVE	2340114	70.20332	0.8763636	60.04981	0.9842424	70.73058	0.7951515	72.08739	0.9175758	58.00401	0.9733334	65.79097	0.9066667	74.13678	0.7587879	57.79725	0.9660606	58.52225	0.9842424	60.03492	0.9357576	102.0368	0.8460606	58.24964	0.9454545
NEGATIVE	2340139	98.39951	0.1854545	91.65703	0.209697	84.2111	0.3078788	88.10148	0.5224242	80.57926	0.3612121	82.59433	0.3660606	95.9764	0.1163636	92.27815	0.09333333	82.32035	0.4048485	79.18401	0.2690909	106.128	0.7915152	78.19572	0.2921212
NEGATIVE	2340373	78.40923	0.6848485	82.95871	0.4484848	92.0171	0.1369697	94.22871	0.3430303	93.67866	0.1284848	95.42271	0.1066667	120.4004	0.01333333	87.06429	0.1624242	91.35712	0.16	91.26203	0.06545454	155.0808	0.04484848	86.67854	0.1163636
NEGATIVE	2340441	79.02901	0.6666667	85.17826	0.3769697	85.69576	0.2654545	75.76922	0.8472728	64.40928	0.8884848	71.15693	0.7793939	93.82093	0.1515152	70.80376	0.6315151	86.51057	0.270303	68.10159	0.6836364	113.964	0.6424242	69.90371	0.5587879
NEGATIVE	2340750	85.51553	0.4606061	75.18482	0.6981818	76.41718	0.5733333	86.89077	0.5672727	85.33355	0.24	81.32423	0.4036364	94.28432	0.1418182	80.92461	0.3066667	96.01383	0.09939394	79.99522	0.2545455	138.8553	0.1672727	68.41285	0.6363636
NEGATIVE	2350138	72.8478	0.8254545	68.52897	0.8969697	73.55972	0.6884848	84.77642	0.6339394	77.10125	0.4824242	67.40377	0.8715152	73.72678	0.7709091	74.49561	0.5042424	66.00066	0.92	60.76789	0.9248485	117.9812	0.5357576	61.20063	0.8957576
NEGATIVE	2350176	92.18117	0.2824242	73.15105	0.7818182	81.00793	0.4012121	72.64337	0.9115152	79.69769	0.3890909	76.69829	0.5648485	75.02091	0.729697	66.77807	0.7890909	83.58236	0.3454545	67.08327	0.7309091	123.5673	0.4157576	66.23603	0.7442424
NEGATIVE	2350440	73.669	0.8060606	79.0807	0.5636364	73.08655	0.7090909	94.47038	0.3369697	76.90763	0.4933333	68.66186	0.8521212	83.38025	0.4363636	57.27324	0.9709091	69.95625	0.8375757	68.26452	0.6739394	128.1864	0.3345455	76.48252	0.3430303
NEGATIVE	2350463	61.21693	0.9745455	57.62971	0.9915152	74.6203	0.6412121	61.92907	0.9854546	53.0981	0.9927273	67.23759	0.8739394	75.91143	0.7054545	56.82529	0.9781818	64.85072	0.9357576	58.96166	0.9515151	90.01234	0.9454545	52.7512	0.9830303
NEGATIVE	2350487	79.24529	0.659394	74.79499	0.7236364	82.35215	0.3527273	90.87273	0.4242424	77.1601	0.4787879	75.85123	0.6036364	92.05465	0.1915151	73.39476	0.5442424	68.50894	0.8739394	67.00437	0.7333333	137.0685	0.1854545	90.59009	0.07636364
NEGATIVE	2360017	79.10501	0.6654546	77.62761	0.609697	79.08401	0.4751515	88.38647	0.5151515	78.15611	0.4375758	89.13593	0.190303	79.8624	0.5575758	77.24487	0.4193939	75.579	0.659394	81.55941	0.2109091	112.7498	0.6654546	81.22886	0.2157576
NEGATIVE	2360064	83.59317	0.5236363	76.10369	0.659394	79.54722	0.4545455	83.85844	0.6606061	65.29584	0.8630303	84.65086	0.2933333	64.19326	0.9648485	66.73633	0.7903031	73.41293	0.7309091	76.73404	0.3430303	104.5538	0.8169697	77.95896	0.299394
NEGATIVE	2360136	90.39508	0.3272727	77.18172	0.6193939	81.22221	0.3939394	82.80425	0.689697	72.19809	0.6351515	78.11266	0.5066667	101.5749	0.07878788	72.60522	0.5745454	79.44855	0.5018182	68.41737	0.6678788	133.8686	0.2351515	76.45099	0.3454545
NEGATIVE	2360446	69.95018	0.8812121	61.91942	0.9757576	78.03793	0.5175757	79.98148	0.7551515	67.52724	0.8109091	76.9119	0.5587879	74.58269	0.7478788	65.90977	0.8169697	71.26875	0.8024243	74.75018	0.4145454	120.7904	0.4727273	61.98517	0.8666667
NEGATIVE	2370091	94.79758	0.230303	85.02119	0.3818182	74.94661	0.6315151	92.48855	0.3854545	90.2897	0.1672727	73.26649	0.7018182	80.66109	0.5284848	73.87302	0.5236363	81.73147	0.4290909	83.12762	0.1842424	141.0108	0.1442424	75.11337	0.3793939
NEGATIVE	2370097	72.1781	0.8412121	58.04265	0.990303	64.2906	0.9527273	66.48211	0.9745455	51.34578	0.9963636	59.36993	0.9769697	64.04028	0.9660606	78.04046	0.3915152	59.18526	0.979394	55.28528	0.9818182	105.6085	0.8024243	52.55214	0.9842424
NEGATIVE	2370204	77.0396	0.7212121	86.72231	0.3224242	74.50247	0.6424242	75.21444	0.8666667	67.65559	0.8048485	73.40247	0.6945454	87.30768	0.3163636	63.33802	0.8909091	85.82191	0.2909091	74.05421	0.4375758	115.8451	0.5915151	78.34448	0.2884848
NEGATIVE	2370253	60.15004	0.979394	66.6632	0.9345455	90.96031	0.1527273	97.28875	0.2630303	71.79743	0.6484848	77.41005	0.5333334	87.54857	0.3078788	67.64597	0.7563636	67.67552	0.8921212	70.39619	0.5951515	131.1429	0.2739394	61.76508	0.8763636
NEGATIVE	2370397	105.4067	0.09454545	103.2664	0.06424242	97.29485	0.07030303	73.0299	0.9054545	78.08764	0.4436364	88.26678	0.2084848	89.11031	0.2630303	107.2375	0.01939394	87.07979	0.2606061	87.76118	0.09696969	103.0686	0.8339394	79.25218	0.2630303
NEGATIVE	2450025	105.2111	0.09575757	90.91797	0.2290909	97.83099	0.06545454	100.0386	0.2048485	95.60567	0.1078788	93.85225	0.1224242	86.72073	0.3284849	85.47831	0.1975758	90.9687	0.1672727	88.69703	0.08242425	131.1056	0.2751515	99.76962	0.02909091
NEGATIVE	2450132	83.69077	0.52	87.75649	0.2872727	93.99145	0.1078788	97.87323	0.2533333	101.0176	0.06181818	86.14993	0.2569697	89.48438	0.2484848	77.67166	0.4060606	79.10242	0.510303	70.05996	0.6072727	141.0336	0.1430303	72.2116	0.4812121
NEGATIVE	2450193	73.17313	0.8157576	76.9705	0.6278788	68.93221	0.8557576	79.16158	0.7733333	71.2591	0.6678788	70.07513	0.8254545	75.70721	0.7127272	56.91796	0.9757576	75.74514	0.6557575	69.39784	0.6266667	98.24306	0.889697	67.06351	0.6981818
NEGATIVE	2450204	97.09325	0.2024242	84.159	0.4084848	72.39595	0.7321212	88.90239	0.4957576	98.01022	0.08121212	91.36711	0.16	85.32076	0.3684849	103.8472	0.03515152	85.33648	0.3030303	78.66795	0.2812121	117.6106	0.5490909	77.72229	0.3006061
NEGATIVE	2450288	75.79208	0.7478788	71.27552	0.8448485	66.20226	0.9175758	87.66898	0.5369697	70.13591	0.7175757	70.58213	0.8084849	74.18061	0.7563636	69.50296	0.6872727	74.70267	0.68	67.96512	0.6909091	134.5985	0.2218182	70.91705	0.5163636
NEGATIVE	2470068	79.75888	0.6351515	85.67017	0.3624243	84.23194	0.3066667	76.53961	0.830303	74.13612	0.5757576	69.77379	0.8327273	60.46661	0.9854546	60.39488	0.9430303	81.36086	0.4387879	68.89287	0.6460606	119.3766	0.5006061	68.25371	0.6412121
NEGATIVE	2470079	86.4746	0.4339394	91.74483	0.2048485	86.12619	0.2521212	82.37494	0.7018182	80.88543	0.3527273	85.52691	0.2690909	107.179	0.04969697	82.7103	0.2557576	70.49941	0.8206061	87.37874	0.1018182	135.434	0.2121212	68.08784	0.6533333
NEGATIVE	2470170	84.20132	0.5054545	91.64048	0.2109091	75.86952	0.5927272	75.51199	0.8557576	70.71235	0.6969697	67.67041	0.8642424	82.05691	0.4787879	67.27649	0.7733333	82.08572	0.4145454	73.02444	0.4860606	106.0051	0.7951515	76.98422	0.3284849
NEGATIVE	2470309	79.40773	0.6521212	91.79966	0.2036364	75.95135	0.5866666	83.17341	0.6787879	77.80837	0.4545455	73.41391	0.6933333	68.69307	0.9090909	74.78907	0.4993939	65.30482	0.929697	75.04247	0.4012121	112.049	0.6787879	61.68096	0.88
NEGATIVE	2470465	86.99164	0.4145454	75.25066	0.6969697	70.62761	0.8012121	77.14899	0.8145455	70.97569	0.6824242	74.31261	0.6630303	67.34542	0.9406061	68.60757	0.7260606	68.54799	0.8727273	65.7961	0.7660606	95.50269	0.9054545	62.14046	0.859394
NEGATIVE	2470538	108.51	0.07515152	108.8129	0.03515152	87.63457	0.2084848	93.51534	0.3624243	72.76568	0.6133333	84.70603	0.2909091	87.13425	0.3224242	81.59413	0.2909091	72.88192	0.7563636	82.3092	0.1975758	101.6609	0.8557576	79.42928	0.2606061
NEGATIVE	2480050	70.66706	0.8666667	68.12337	0.9115152	77.78232	0.5260606	78.7467	0.7854546	62.56311	0.9309091	68.70858	0.849697	75.08797	0.7272727	65.48051	0.8327273	75.98332	0.6363636	56.90401	0.9660606	122.0479	0.4509091	60.12669	0.9139394
NEGATIVE	2480152	86.02644	0.4521212	71.40522	0.84	77.94099	0.5224242	83.30679	0.6763636	85.60565	0.2315152	75.92489	0.5963637	76.57605	0.6872727	62.41421	0.9127273	82.74893	0.3818182	62.99471	0.8642424	105.5239	0.8036364	71.22228	0.5115151
NEGATIVE	2480452	104.9058	0.1018182	101.4345	0.08121212	73.6414	0.6836364	106.3373	0.1090909	87.41505	0.2036364	86.53074	0.2460606	93.61044	0.1563636	77.31345	0.4181818	90.40257	0.1806061	84.88873	0.1454545	120.1139	0.4848485	91.81785	0.06787879
NEGATIVE	2480711	91.79771	0.2921212	100.3125	0.09090909	86.70498	0.2412121	106.5771	0.1066667	87.31557	0.2060606	89.01099	0.1927273	83.21188	0.4436364	77.12415	0.4254546	84.72404	0.3187879	84.42068	0.1551515	122.465	0.4436364	77.42181	0.310303
NEGATIVE	2480722	89.04477	0.3624243	86.45732	0.3309091	84.32573	0.3042424	105.3603	0.1236364	93.10913	0.1321212	93.17464	0.129697	84.41568	0.4036364	77.08721	0.4315152	88.48007	0.2157576	89.20966	0.07757576	111.8455	0.6812121	75.22959	0.3709091
NEGATIVE	2510048	91.16845	0.3066667	88.07996	0.28	108.5481	0.0230303	100.4188	0.1975758	90.43695	0.1648485	88.63881	0.1987879	85.89182	0.350303	74.02072	0.5151515	92.13969	0.1466667	84.54423	0.1539394	129.0386	0.3078788	87.2364	0.110303
NEGATIVE	2510075	91.97867	0.289697	84.04341	0.4133333	85.43318	0.2739394	83.59089	0.6715152	91.31664	0.1515152	90.20046	0.1733333	89.93803	0.230303	67.76137	0.7515152	76.53381	0.609697	62.1766	0.8872727	122.807	0.4339394	66.04626	0.7527273
NEGATIVE	2510494	89.7983	0.3490909	85.66862	0.3636364	93.45295	0.1151515	93.76502	0.3551515	83.97907	0.2678788	80.41714	0.4412121	83.36432	0.4387879	81.52117	0.2945454	83.6096	0.3430303	71.83905	0.5333334	163.6711	0.02545455	65.74244	0.7684848
NEGATIVE	2510601	75.48688	0.7587879	66.54607	0.9357576	70.73355	0.7939394	66.99119	0.969697	63.84791	0.9090909	70.81036	0.7975758	69.04225	0.8969697	73.41904	0.5430303	63.08625	0.9551515	54.76481	0.9866667	80.13277	0.9818182	50.32322	0.9927273
NEGATIVE	2570112	70.7794	0.8618182	63.16078	0.9672727	65.65112	0.9248485	69.91254	0.9478788	67.87123	0.7939394	72.90812	0.7163636	75.29624	0.7212121	63.06354	0.8945454	59.19878	0.9781818	68.44135	0.6654546	107.1717	0.7733333	66.5463	0.7248485
NEGATIVE	2570435	61.9657	0.969697	70.28058	0.8678788	65.25248	0.9309091	64.28024	0.9806061	58.33773	0.9684848	61.60764	0.9648485	70.35217	0.8715152	60.48487	0.9418182	59.02549	0.9806061	66.72172	0.7466667	80.67256	0.9769697	57.75714	0.9563636
NEGATIVE	2570736	76.8628	0.7260606	96.26353	0.1236364	81.7159	0.3721212	74.36723	0.8824242	78.63267	0.4193939	82.73853	0.3612121	79.13783	0.5842424	70.35444	0.6509091	86.2316	0.2812121	67.72935	0.7066666	92.92265	0.9224243	73.28407	0.4327273
NEGATIVE	2630044	72.79105	0.8266667	77.68105	0.6072727	65.80469	0.9224243	65.84781	0.9769697	71.68301	0.6533333	70.86014	0.7939394	77.7666	0.64	52.80273	0.990303	75.92825	0.6460606	65.86912	0.7612121	117.8095	0.5406061	65.59203	0.7781818
NEGATIVE	2630064	101.9106	0.1369697	93.77972	0.1672727	93.55291	0.1139394	98.33121	0.24	93.73708	0.1272727	81.8275	0.3878788	104.7273	0.05939394	87.76188	0.1527273	96.37638	0.09818182	77.71619	0.3127273	161.7717	0.02909091	88.32649	0.09454545
NEGATIVE	2630593	92.94218	0.2654545	87.29998	0.3066667	77.67239	0.5309091	105.7678	0.1163636	75.47404	0.5309091	70.61334	0.8060606	84.6347	0.3951515	80.80168	0.3078788	82.2541	0.409697	69.28349	0.6315151	130.5841	0.2848485	80.78384	0.2266667
NEGATIVE	2630746	87.32008	0.4024242	81.51667	0.4860606	78.96156	0.4812121	90.86945	0.4254546	98.36823	0.07757576	85.24481	0.2775758	84.99966	0.3818182	78.43789	0.3781818	90.16837	0.1830303	60.94658	0.9187879	138.9246	0.1648485	59.67872	0.9224243
NEGATIVE	2640019	73.633	0.8072727	71.21934	0.8472728	65.65929	0.9236364	84.22664	0.6521212	68.78381	0.7612121	63.93825	0.9418182	72.59933	0.8060606	66.25995	0.8072727	72.13388	0.780606	62.50014	0.8751515	120.6933	0.4739394	65.52243	0.7818182
NEGATIVE	2640082	66.24762	0.9369697	70.72576	0.8557576	85.18598	0.2848485	74.70798	0.8763636	70.62449	0.6981818	84.01424	0.3139394	67.73216	0.9309091	68.30279	0.7333333	71.56442	0.7927273	63.0103	0.8618182	116.729	0.5757576	57.87383	0.9539394
NEGATIVE	2640301	80.62753	0.6157576	84.17879	0.4072727	79.70572	0.4472727	85.41823	0.6193939	80.93428	0.350303	75.53142	0.6133333	75.29548	0.7224243	75.15012	0.4848485	75.97301	0.6412121	68.20155	0.68	125.8326	0.3648485	65.99742	0.7563636
NEGATIVE	2640402	95.98355	0.2230303	86.86816	0.3175758	81.54659	0.3842424	73.75211	0.8945454	69.68591	0.7284849	75.24964	0.6218182	84.2486	0.4072727	82.66756	0.2581818	80.37614	0.4739394	68.56556	0.6569697	124.5699	0.390303	73.70016	0.4218182
NEGATIVE	2640619	81.58332	0.5890909	68.45242	0.9018182	67.83456	0.8812121	80.40222	0.750303	67.77043	0.8012121	79.98746	0.4521212	80.3242	0.5406061	78.17661	0.3878788	69.38968	0.8557576	72.85563	0.4921212	87.64898	0.9563636	74.61221	0.3939394
NEGATIVE	2640707	72.57909	0.8351515	74.61655	0.7333333	75.79069	0.5951515	89.62492	0.4666667	68.16491	0.7842425	73.51599	0.6884848	76.84721	0.6739394	68.78605	0.7175757	60.51563	0.969697	56.667	0.9709091	134.0475	0.2278788	62.13391	0.8606061
NEGATIVE	2650059	109.6549	0.06424242	74.20939	0.7551515	85.49433	0.270303	99.90529	0.2072727	66.08643	0.8448485	71.14649	0.780606	84.07535	0.4169697	91.61687	0.1018182	74.36007	0.6957576	75.04827	0.4	115.9682	0.590303	82.22017	0.1927273
NEGATIVE	2650280	85.11792	0.4751515	85.79649	0.3563636	85.76641	0.2618182	98.05375	0.2484848	85.55696	0.2339394	86.75946	0.2424242	84.6048	0.3975758	75.27476	0.48	81.01688	0.4545455	75.19605	0.3951515	116.1014	0.5878788	72.01489	0.4872727
NEGATIVE	2650364	88.31032	0.3793939	83.0715	0.4460606	69.31684	0.8424242	97.77696	0.2545455	80.91585	0.3515151	81.48034	0.4	82.87801	0.4533333	88.02795	0.1442424	82.93959	0.3733333	88.39582	0.08727273	146.9672	0.09090909	73.74944	0.4169697
NEGATIVE	2650398	70.90254	0.859394	76.82764	0.6363636	64.56581	0.9490909	78.68859	0.7866667	66.60442	0.8315151	63.96544	0.9406061	89.05352	0.2642424	68.62713	0.7236364	81.93397	0.4181818	66.13374	0.7575758	110.9772	0.7042424	69.4192	0.5842424
NEGATIVE	2650458	92.03738	0.2884848	85.64891	0.3648485	83.09151	0.329697	107.1838	0.1006061	91.3288	0.150303	94.52908	0.1115151	88.77532	0.2751515	74.91196	0.4945455	97.37344	0.08363637	70.74116	0.5854545	135.816	0.2036364	71.79437	0.4933333
NEGATIVE	2650575	87.62513	0.3915152	81.47531	0.489697	69.45728	0.8375757	74.81558	0.8727273	84.07585	0.2666667	64.94599	0.9224243	86.96858	0.3248485	79.93433	0.3369697	75.90595	0.6472727	74.80325	0.409697	115.5895	0.5975758	73.08097	0.4436364
NEGATIVE	2680070	96.33878	0.2169697	90.65718	0.2315152	94.37646	0.09939394	103.101	0.1575758	89.67482	0.1757576	102.3192	0.04848485	85.39954	0.3648485	101.6304	0.04606061	87.38176	0.2472727	77.84152	0.3054546	142.972	0.1260606	88.00212	0.1018182
NEGATIVE	2680072	67.19752	0.92	86.79546	0.32	68.00527	0.8763636	98.1103	0.2460606	65.63689	0.8533334	78.86462	0.4860606	71.66761	0.8351515	69.99265	0.6666667	81.74435	0.4278788	58.81244	0.9539394	96.1233	0.8981818	70.82507	0.52
NEGATIVE	2680102	76.85887	0.7284849	71.45406	0.8387879	81.62314	0.3793939	76.4195	0.8339394	74.13897	0.5745454	69.44745	0.8387879	75.97924	0.700606	82.11488	0.2727273	71.38548	0.7951515	74.89437	0.4048485	112.985	0.6630303	65.47607	0.7830303
NEGATIVE	2680500	75.64973	0.7539394	64.11948	0.9624242	69.70219	0.8327273	80.9481	0.7381818	74.93295	0.5490909	72.58085	0.7284849	67.5797	0.9369697	68.13345	0.7381818	71.31017	0.8	65.57513	0.7769697	127.3948	0.3466667	66.73611	0.7151515
NEGATIVE	2680538	83.20246	0.5418182	82.14788	0.4763636	61.7502	0.9769697	76.0789	0.8424242	74.69459	0.56	74.96937	0.6363636	80.97495	0.5224242	67.60029	0.7587879	71.33156	0.7987879	64.03224	0.8315151	129.9822	0.2957576	68.9703	0.6036364
NEGATIVE	2680600	101.1788	0.1490909	102.5915	0.06787879	96.84218	0.07636364	99.1065	0.2266667	107.0793	0.0339394	97.10405	0.09090909	93.967	0.1490909	74.356	0.510303	88.3195	0.2242424	95.69897	0.03636364	101.777	0.8509091	89.17467	0.08606061
NEGATIVE	2690026	88.06363	0.3854545	86.37934	0.3345455	79.41373	0.4630303	91.32165	0.409697	79.58119	0.3927273	83.57307	0.3357576	85.94823	0.3478788	87.32571	0.1563636	73.66264	0.7175757	83.84719	0.1672727	150.7392	0.06787879	83.55761	0.1684849
NEGATIVE	2690050	88.5901	0.3709091	85.49505	0.3672727	79.57188	0.4509091	108.0326	0.08969697	71.11866	0.6751515	83.30312	0.3466667	89.2654	0.2593939	82.70299	0.2569697	77.94744	0.5563636	78.90749	0.2763636	93.55699	0.9187879	79.84641	0.249697
NEGATIVE	2690092	72.6403	0.8315151	72.4052	0.8060606	69.26601	0.8448485	75.76257	0.8484849	76.58048	0.5018182	64.56409	0.9309091	78.62173	0.6036364	63.93822	0.8751515	72.12103	0.7818182	64.52133	0.8169697	128.5603	0.3187879	68.23345	0.6448485
NEGATIVE	2690347	68.90029	0.900606	84.11887	0.4109091	75.22174	0.6181818	89.09435	0.4836363	64.56777	0.8787879	69.96618	0.8266667	60.82055	0.9830303	73.24052	0.550303	69.709	0.8448485	66.84238	0.7406061	104.0104	0.8242424	68.74145	0.6157576
NEGATIVE	2690411	74.85416	0.7733333	91.58403	0.2157576	86.51509	0.2436364	86.86549	0.569697	83.71273	0.2763636	79.52232	0.470303	82.56345	0.4642424	75.70443	0.4666667	84.33422	0.329697	80.07668	0.2509091	92.2466	0.9284849	73.49403	0.4278788
NEGATIVE	2690458	103.224	0.1187879	95.92942	0.1284848	79.23895	0.4678788	106.2571	0.1115151	85.31956	0.2412121	98.73683	0.07272727	90.71667	0.2145455	82.97581	0.2448485	100.6625	0.05212121	74.0486	0.4387879	145.0447	0.1078788	87.44094	0.1066667
NEGATIVE	2760110	86.10133	0.449697	82.18507	0.4739394	70.22796	0.8145455	108.8536	0.08363637	75.36828	0.5369697	92.99162	0.1309091	81.11806	0.5175757	72.7961	0.569697	89.68513	0.1963636	86.25738	0.12	113.9943	0.6412121	66.3378	0.7381818
NEGATIVE	2760121	101.6932	0.1393939	103.6688	0.05818182	94.0069	0.1066667	105.3308	0.1248485	104.874	0.04606061	91.91088	0.1490909	97.49757	0.1054545	105.7888	0.02060606	104.1878	0.04	98.20255	0.02181818	136.4842	0.1939394	91.221	0.07272727
NEGATIVE	2760128	70.27415	0.8751515	73.67974	0.7745454	78.22767	0.5078788	84.19181	0.6533333	66.02776	0.8472728	62.56905	0.9563636	87.30555	0.3175758	69.65903	0.6787879	81.4468	0.4363636	72.0037	0.5260606	121.878	0.4545455	64.81412	0.8012121
NEGATIVE	2760358	73.00517	0.8193939	74.66599	0.729697	77.53059	0.5381818	71.37155	0.9248485	65.43108	0.859394	74.77527	0.6436363	73.07629	0.7878788	68.11543	0.7393939	66.07096	0.9175758	69.24656	0.6327273	108.6341	0.7430303	66.23489	0.7454545
NEGATIVE	2760446	104.966	0.1006061	76.89033	0.6315151	88.51595	0.1842424	88.82392	0.4993939	71.24662	0.6690909	100.3028	0.0630303	79.11114	0.5854545	86.03826	0.1927273	81.91192	0.420606	68.50613	0.6618182	145.3147	0.1042424	68.79438	0.6121212
NEGATIVE	2760706	66.58885	0.9309091	76.34254	0.6545454	74.47369	0.6448485	79.04391	0.7793939	57.9314	0.9745455	72.72325	0.7248485	74.85502	0.7369697	64.75791	0.8557576	68.14365	0.8836364	66.09482	0.7587879	115.3374	0.6048485	62.47412	0.8533334
NEGATIVE	2810066	90.02831	0.3430303	75.49429	0.6860606	79.04975	0.4763636	90.47868	0.4387879	77.34312	0.4715151	72.83955	0.72	72.50503	0.8072727	79.4953	0.3515151	80.80031	0.4606061	68.20985	0.6787879	119.7444	0.4921212	64.095	0.8145455
NEGATIVE	2810131	104.0756	0.1115151	87.45551	0.3030303	87.93716	0.1987879	83.91463	0.659394	94.28539	0.1224242	77.26748	0.5406061	87.98002	0.2945454	75.22327	0.4812121	83.37663	0.3551515	82.64017	0.1890909	135.644	0.209697	73.14255	0.4387879
NEGATIVE	2810161	66.457	0.9321212	70.27883	0.8690909	62.8307	0.9672727	75.25957	0.8630303	62.23887	0.9369697	70.57154	0.809697	70.74062	0.8630303	61.61961	0.9272727	63.92785	0.9466667	54.1518	0.9890909	90.89859	0.9369697	59.74167	0.9212121
NEGATIVE	2810605	79.56168	0.6472727	74.21871	0.7527273	66.97987	0.9018182	92.17579	0.3927273	83.09915	0.2872727	65.70097	0.9103031	89.78702	0.2375758	68.3052	0.7321212	73.10313	0.7442424	68.09641	0.6848485	99.40201	0.8775758	64.04712	0.8169697
NEGATIVE	2810735	95.04498	0.2278788	102.1771	0.07272727	83.68408	0.32	91.40457	0.4072727	85.53291	0.2363636	80.91138	0.4193939	73.96836	0.7648485	85.1217	0.2060606	83.51685	0.350303	99.16332	0.01818182	140.0901	0.1539394	83.41174	0.1757576
NEGATIVE	2850128	77.76462	0.6993939	86.53433	0.3284849	83.36439	0.3260606	95.98174	0.3042424	70.94081	0.6860606	79.20123	0.4775757	81.31585	0.5042424	83.48818	0.2363636	72.20015	0.7757576	76.74931	0.3418182	110.5004	0.7127272	65.60489	0.7769697
NEGATIVE	2850142	89.95826	0.3454545	83.75075	0.4266667	70.06113	0.8218182	83.11247	0.6812121	80.46798	0.3648485	75.17107	0.6266667	82.02222	0.48	81.39587	0.2969697	90.66167	0.1745455	65.59731	0.7757576	108.2588	0.7490909	67.03442	0.7018182
NEGATIVE	2850577	104.3872	0.1066667	81.68529	0.4812121	81.73427	0.369697	102.314	0.1648485	78.44923	0.4254546	81.53264	0.3963636	110.7146	0.03272727	62.70031	0.9054545	83.53699	0.3478788	83.47298	0.1806061	103.4748	0.8315151	64.93635	0.7987879
NEGATIVE	2900148	81.04797	0.6060606	78.32053	0.5939394	78.49212	0.4993939	87.29668	0.5515152	74.34657	0.5684848	80.97951	0.4145454	72.05151	0.8278788	76.67001	0.4448485	65.2476	0.9309091	74.3131	0.4242424	124.4901	0.3915152	59.40698	0.9309091
NEGATIVE	2900315	81.08284	0.6036364	87.30761	0.3054546	64.97821	0.9369697	114.5137	0.04727273	63.02727	0.9212121	78.38377	0.4969697	86.14835	0.3381818	82.11679	0.2715152	77.88002	0.5575758	68.35298	0.6690909	120.0635	0.4872727	62.5888	0.8472728
NEGATIVE	2900348	96.374	0.2133333	81.26569	0.4945455	87.09347	0.2254545	86.00665	0.6012121	81.8778	0.3212121	96.20821	0.09939394	78.45753	0.609697	77.06187	0.4327273	85.51411	0.299394	70.13284	0.6024243	121.3966	0.4618182	80.88575	0.2254545
NEGATIVE	2900500	74.94325	0.7709091	74.23475	0.7515152	93.80572	0.1127273	85.30149	0.6242424	75.30452	0.539394	83.65462	0.329697	84.25198	0.4060606	81.72314	0.2860606	86.25174	0.28	73.68201	0.4569697	113.7568	0.6472727	70.06562	0.5527273
NEGATIVE	2900504	81.65228	0.5878788	83.53829	0.4351515	73.14944	0.7054545	90.01289	0.4557576	86.26167	0.2169697	81.23395	0.4060606	72.34003	0.8157576	81.49352	0.2957576	79.24564	0.5054545	72.55466	0.5018182	142.8277	0.1272727	70.36517	0.5381818
NEGATIVE	2900600	68.26566	0.9103031	71.8188	0.8290909	84.19894	0.3090909	107.3554	0.09818182	72.43436	0.6278788	76.25407	0.5818182	67.8541	0.9272727	60.55074	0.9406061	69.00948	0.8630303	73.53714	0.4654545	115.7375	0.5939394	73.64185	0.4242424
NEGATIVE	2940047	68.95238	0.8993939	72.62171	0.8	74.8721	0.6339394	85.51394	0.6169697	62.58203	0.929697	64.82089	0.9236364	68.53881	0.9151515	64.54295	0.8666667	64.0598	0.9454545	65.13998	0.7963637	125.4502	0.3757576	62.92947	0.8387879
NEGATIVE	2940332	84.58728	0.4969697	72.25979	0.8109091	76.43788	0.5709091	86.04705	0.5987879	72.57266	0.6242424	65.9949	0.9030303	89.52933	0.2472727	73.42904	0.5418182	65.74965	0.9212121	67.45098	0.7187879	155.9418	0.03878788	69.26246	0.590303
NEGATIVE	2940471	87.23689	0.4048485	74.67226	0.7284849	75.65078	0.5975758	95.30756	0.32	78.3428	0.430303	73.97044	0.6763636	89.7757	0.2387879	65.20802	0.8412121	72.16563	0.7781818	70.92928	0.5757576	149.9802	0.07151515	61.55097	0.8836364
NEGATIVE	2940484	82.20913	0.569697	69.59779	0.8787879	79.97466	0.4363636	76.08096	0.8412121	79.05257	0.4084848	71.23628	0.7745454	71.45664	0.8472728	70.42879	0.6448485	76.17516	0.6290909	73.37666	0.4727273	133.9584	0.2315152	70.27477	0.5454546
NEGATIVE	2940520	99.49551	0.1684849	130.1378	0.006060606	98.39939	0.06181818	104.2662	0.1381818	99.96819	0.06787879	102.6383	0.04727273	120.4212	0.01212121	92.87857	0.08606061	107.0776	0.0230303	88.68003	0.08363637	161.5042	0.03151515	81.06838	0.2218182
NEGATIVE	2940725	94.59459	0.2315152	93.06824	0.1781818	84.84419	0.2969697	104.1231	0.1393939	100.0889	0.06545454	84.9039	0.2872727	76.54474	0.689697	78.8028	0.3672727	90.60439	0.1769697	76.33516	0.3575757	127.0963	0.3515151	79.87314	0.2484848
NEGATIVE	2970050	101.0157	0.1527273	79.8186	0.5381818	87.49017	0.2157576	83.37612	0.6727273	82.68034	0.2981818	76.97239	0.5551515	104.9127	0.05818182	102.9233	0.03757576	95.66302	0.1006061	80.99482	0.2290909	128.297	0.329697	88.54561	0.08969697
NEGATIVE	2970152	64.54788	0.950303	68.3099	0.9054545	64.62978	0.9478788	69.78903	0.950303	64.88062	0.870303	64.58112	0.929697	77.73242	0.6448485	70.34698	0.6521212	70.01939	0.8339394	67.86551	0.6993939	126.7757	0.3551515	61.08612	0.8981818
NEGATIVE	2970452	70.18735	0.8775758	63.06699	0.969697	64.75963	0.9442424	72.95036	0.9066667	61.15916	0.9478788	71.71173	0.7587879	67.21095	0.9442424	71.95334	0.5939394	75.04836	0.670303	59.99155	0.9369697	99.6896	0.8739394	59.44156	0.9272727
NEGATIVE	2970671	82.41842	0.5648485	80.94029	0.5054545	73.12176	0.7066666	85.16698	0.6278788	72.45949	0.6266667	83.83398	0.3260606	80.27388	0.5454546	65.65481	0.8266667	85.94619	0.2860606	75.21812	0.3915152	124.3532	0.3951515	67.91767	0.6654546
NEGATIVE	2970722	67.08714	0.9224243	55.93588	0.9951515	59.81836	0.9890909	69.61974	0.9539394	57.25806	0.9781818	71.72719	0.7575758	68.54662	0.9139394	64.86118	0.8533334	68.8824	0.8642424	59.16761	0.9478788	115.8205	0.5927272	68.04202	0.659394
NEGATIVE	3060497	90.03625	0.3418182	107.9884	0.04121212	77.42375	0.5418182	105.2083	0.1272727	92.97832	0.1333333	85.54189	0.2678788	78.66922	0.6012121	85.44232	0.1987879	76.4949	0.6121212	85.78019	0.1309091	106.2303	0.7854546	90.54797	0.07757576
NEGATIVE	3060577	72.58852	0.8327273	72.68314	0.7951515	69.35774	0.8412121	75.45184	0.8581818	75.2227	0.5406061	54.91264	0.990303	74.09307	0.7612121	75.80325	0.4606061	73.5272	0.7236364	65.5133	0.7818182	99.75063	0.8727273	58.06129	0.9478788
NEGATIVE	3060673	68.04346	0.9127273	68.53645	0.8957576	75.14072	0.6230303	83.72198	0.6630303	73.85139	0.5830303	80.13422	0.4472727	72.4101	0.8133333	61.34803	0.9321212	74.00365	0.7078788	65.7942	0.7672727	122.0081	0.4521212	75.75216	0.36
NEGATIVE	3060692	75.84402	0.7430303	76.14547	0.6569697	86.80095	0.2363636	95.58829	0.3115152	76.03558	0.5151515	83.54538	0.3369697	78.84782	0.5951515	86.71086	0.1733333	70.60455	0.8169697	79.65174	0.2618182	116.985	0.5672727	70.07744	0.5515152
NEGATIVE	3120039	84.75069	0.4884849	81.01344	0.5030303	73.53208	0.6909091	98.16736	0.2424242	66.70368	0.8266667	89.87388	0.1769697	69.62363	0.8860606	71.72343	0.6048485	88.65021	0.2109091	73.86177	0.4472727	114.9758	0.6121212	73.44322	0.4290909
NEGATIVE	3120093	85.22199	0.4715151	72.47673	0.8024243	68.44765	0.870303	90.03479	0.4545455	69.78348	0.7248485	81.64358	0.3927273	77.41697	0.6569697	68.08061	0.7442424	74.16216	0.7030303	60.57128	0.9284849	105.4452	0.8060606	69.16495	0.5939394
NEGATIVE	3120397	96.17219	0.2218182	90.61324	0.2339394	97.70924	0.06909091	95.14154	0.3236364	94.88548	0.1139394	106.2025	0.03272727	88.91161	0.2690909	101.3861	0.04727273	91.62029	0.1527273	86.44321	0.1175758	129.9203	0.2969697	86.1587	0.1236364
NEGATIVE	3120731	112.8631	0.04606061	99.70261	0.09212121	78.72916	0.489697	116.0293	0.03757576	85.96993	0.2242424	95.87657	0.1030303	89.61047	0.2436364	75.85173	0.4581818	102.2643	0.04848485	91.66683	0.05939394	142.718	0.1284848	83.88528	0.1612121
NEGATIVE	3130040	87.46952	0.3951515	77.38376	0.6133333	81.71216	0.3733333	96.83407	0.28	67.58311	0.8084849	71.35292	0.7709091	88.0088	0.2933333	67.16911	0.7757576	73.53349	0.7224243	71.16402	0.5684848	122.5022	0.4424242	73.64794	0.4230303
NEGATIVE	3130280	65.74194	0.9418182	71.36625	0.8412121	65.22778	0.9321212	74.35546	0.8836364	57.17349	0.979394	76.16489	0.5866666	79.55295	0.5624242	69.85679	0.6715152	61.69373	0.9648485	61.19707	0.9127273	105.9603	0.7987879	67.07986	0.6957576
NEGATIVE	3130286	86.10346	0.4484848	91.54123	0.2169697	77.70966	0.5296969	95.44757	0.3163636	77.43555	0.4678788	77.04597	0.5490909	77.8795	0.6339394	73.07728	0.5563636	73.07095	0.7454545	64.73309	0.8048485	117.2779	0.5575758	78.44849	0.2848485
NEGATIVE	3130398	112.5822	0.04969697	93.55934	0.1721212	88.73536	0.1806061	97.30584	0.2618182	76.77853	0.4969697	77.33925	0.5369697	90.41209	0.2206061	87.79584	0.1515152	90.12743	0.1878788	87.32983	0.1030303	144.1531	0.1127273	69.64971	0.5745454
NEGATIVE	3130411	75.54447	0.7575758	64.37735	0.96	64.49439	0.9515151	90.7832	0.4290909	64.6474	0.8763636	67.24117	0.8727273	87.66016	0.3054546	82.43077	0.2654545	72.45561	0.7672727	77.98857	0.3018182	130.1434	0.289697	68.04365	0.6581818
NEGATIVE	3140025	79.13381	0.6642424	60.141	0.9830303	85.43063	0.2751515	81.76974	0.7151515	68.1022	0.7866667	67.10588	0.8751515	77.55145	0.6521212	66.04683	0.8133333	71.17232	0.8072727	72.10065	0.5212121	98.59564	0.8860606	70.77657	0.5212121
NEGATIVE	3140132	91.04279	0.3139394	106.4128	0.04848485	85.18361	0.2860606	125.7096	0.0169697	96.92382	0.09212121	89.77511	0.1806061	96.54198	0.1115151	87.24858	0.1587879	104.6537	0.03151515	81.272	0.2206061	108.8577	0.7406061	83.44642	0.1721212
NEGATIVE	3140204	73.32876	0.8121212	79.87584	0.5345455	65.63061	0.9260606	89.10949	0.4812121	70.47093	0.7054545	75.89349	0.6	77.6613	0.6496969	70.05814	0.6642424	71.21243	0.8048485	69.78864	0.6145455	135.7062	0.2084848	54.36912	0.9769697
NEGATIVE	3140504	66.02062	0.9406061	65.14397	0.9527273	64.79619	0.9430303	78.07584	0.7963637	73.39055	0.5963637	70.94351	0.7915152	66.48028	0.9527273	62.97532	0.8969697	68.86149	0.8654546	67.86994	0.6981818	111.8286	0.6836364	65.6415	0.7757576
NEGATIVE	3140670	93.03693	0.2581818	86.63229	0.3248485	82.41058	0.350303	92.21016	0.3915152	94.31605	0.1212121	86.4604	0.2472727	84.50254	0.4	80.07944	0.3333333	79.89721	0.4909091	77.24678	0.3309091	158.4341	0.03515152	89.28316	0.08484849
NEGATIVE	3170010	88.87124	0.3660606	82.50809	0.4618182	71.83234	0.7515152	75.43137	0.859394	82.10808	0.3151515	94.01595	0.1212121	76.43257	0.6921212	70.67376	0.6351515	90.26624	0.1818182	64.03088	0.8327273	145.8118	0.1018182	93.37128	0.0569697
NEGATIVE	3170017	114.8007	0.03878788	78.80482	0.5745454	88.15041	0.1890909	81.80142	0.7139394	83.56055	0.28	87.48213	0.2242424	99.38256	0.09454545	71.96796	0.5927272	77.03693	0.5951515	79.70027	0.2606061	141.3625	0.1406061	79.79076	0.2521212
NEGATIVE	3170358	62.69689	0.9624242	70.67543	0.8569697	75.58777	0.6	73.94055	0.8921212	71.44434	0.6618182	71.79044	0.7539394	76.59524	0.6860606	58.26056	0.9624242	63.90677	0.9478788	68.54019	0.659394	128.4132	0.3236364	68.84667	0.6084849
NEGATIVE	3170706	109.4293	0.06787879	76.72049	0.6387879	71.65724	0.7587879	96.6916	0.2848485	69.72904	0.7260606	101.583	0.05333333	85.72065	0.3563636	79.99938	0.3345455	72.63734	0.7612121	62.2234	0.8824242	116.9531	0.5684848	72.70553	0.4678788
NEGATIVE	3190017	88.1432	0.3818182	63.43842	0.9648485	60.68542	0.9854546	86.11757	0.5963637	66.97639	0.8242424	56.46971	0.9878788	68.00932	0.9236364	67.74149	0.7527273	84.91825	0.3151515	60.81155	0.9224243	114.0337	0.6375757	58.79405	0.9381818
NEGATIVE	3190064	75.91093	0.7418182	84.67313	0.3915152	79.11951	0.4715151	83.08362	0.6824242	82.78781	0.2957576	71.73193	0.7551515	80.36569	0.539394	77.95245	0.3951515	92.68704	0.1357576	74.71917	0.4157576	117.7667	0.5430303	77.41035	0.3115152
NEGATIVE	3190136	83.84512	0.5163636	89.18836	0.2606061	74.07616	0.659394	90.60103	0.4339394	84.28632	0.2606061	74.92075	0.6387879	80.05568	0.550303	77.66003	0.4072727	70.20907	0.8278788	73.61737	0.4606061	127.2653	0.3490909	66.75281	0.7139394
NEGATIVE	3190403	83.95337	0.5151515	69.16312	0.8836364	73.20895	0.7018182	107.2913	0.09939394	69.14401	0.7515152	79.66906	0.4618182	70.56062	0.8678788	67.71001	0.7551515	66.56033	0.9127273	67.02502	0.7321212	96.56692	0.8969697	61.63322	0.8812121
NEGATIVE	3190524	87.37299	0.4	107.5168	0.04242424	91.39902	0.1466667	106.0653	0.1139394	94.41601	0.1187879	106.7966	0.02787879	110.1853	0.03515152	93.75671	0.08	109.2806	0.0169697	95.84879	0.03515152	114.4919	0.6254545	101.4891	0.02181818
NEGATIVE	3290022	100.3065	0.1636364	83.59415	0.4327273	92.56548	0.1272727	102.2892	0.1660606	100.6446	0.0630303	88.05585	0.2133333	97.08163	0.1090909	92.21596	0.09454545	91.36245	0.1587879	87.79865	0.09575757	114.7986	0.6169697	80.57848	0.2363636
NEGATIVE	3290292	90.03812	0.3406061	80.65281	0.5127273	86.20345	0.249697	100.3094	0.2	74.06289	0.5781818	87.63521	0.2206061	93.68313	0.1539394	85.4381	0.2	91.53711	0.1563636	82.12876	0.2036364	102.0612	0.8448485	72.89504	0.4557576
NEGATIVE	3290609	79.64762	0.6436363	81.49065	0.4872727	69.88189	0.8290909	89.91151	0.4569697	66.68025	0.8290909	73.29511	0.700606	85.58289	0.36	73.83131	0.5272727	83.27956	0.36	70.7	0.5866666	105.4212	0.8072727	77.23882	0.3175758
NEGATIVE	3290671	93.51118	0.2521212	103.5995	0.06060606	82.23843	0.3575757	90.44839	0.44	86.85726	0.209697	84.63007	0.2957576	101.1662	0.08484849	77.42467	0.4133333	86.40688	0.2727273	86.04428	0.1260606	116.5644	0.580606	67.5675	0.68
NEGATIVE	3290687	97.29528	0.1975758	80.38111	0.5187879	68.59311	0.8630303	94.68318	0.3333333	78.31588	0.4327273	71.3555	0.769697	89.99872	0.2290909	69.3563	0.6945454	72.18768	0.7769697	74.18638	0.4351515	91.37064	0.9345455	69.7972	0.5624242
NEGATIVE	3360020	91.35975	0.3006061	90.83488	0.230303	82.80669	0.3430303	101.9727	0.1757576	81.54016	0.3345455	81.92083	0.3818182	89.40099	0.2533333	85.51279	0.1963636	80.8749	0.4569697	75.17294	0.3963636	107.414	0.7660606	98.53231	0.03272727
NEGATIVE	3360112	74.4718	0.7830303	97.84351	0.1139394	82.33752	0.3539394	96.82309	0.2812121	105.6461	0.04242424	89.57651	0.1830303	92.19014	0.1890909	76.73761	0.4412121	87.47171	0.2448485	85.20581	0.1369697	125.6346	0.3721212	72.56529	0.4715151
NEGATIVE	3360156	109.1507	0.07030303	119.9943	0.01818182	103.579	0.03636364	114.6545	0.04606061	110.1296	0.02060606	99.41637	0.06545454	115.0216	0.01818182	96.5928	0.06666667	126.8123	0.004848485	106.4459	0.008484849	166.8078	0.0169697	109.5279	0.01212121
NEGATIVE	3360184	73.13972	0.8169697	74.63232	0.7321212	67.18619	0.8969697	73.21635	0.9018182	69.07896	0.7551515	78.19949	0.5018182	72.91582	0.7975758	76.90474	0.4375758	73.3454	0.7345455	62.77221	0.870303	114.1777	0.6363636	68.22055	0.6460606
NEGATIVE	3360377	89.49396	0.3539394	90.4967	0.2363636	89.73252	0.1636364	98.00941	0.249697	75.88647	0.5224242	78.7337	0.4884849	90.86253	0.2121212	78.89725	0.3648485	87.21443	0.2533333	64.80854	0.8024243	137.9903	0.1769697	77.50597	0.3054546
NEGATIVE	3360390	101.5773	0.1454545	95.39716	0.1381818	95.73846	0.08606061	106.081	0.1127273	94.03619	0.1236364	77.42457	0.5296969	83.28799	0.4412121	105.1599	0.02909091	97.53328	0.08242425	91.72418	0.05818182	136.3127	0.1963636	80.52712	0.2375758
NEGATIVE	3390044	87.9815	0.3878788	69.71156	0.8763636	74.21917	0.6545454	85.31067	0.6218182	74.50187	0.5648485	68.74901	0.8484849	62.55561	0.9757576	66.50697	0.8012121	63.19485	0.9539394	79.86603	0.2581818	132.1945	0.2581818	64.80654	0.8024243
NEGATIVE	3390403	71.26068	0.8509091	73.94849	0.7624242	78.94745	0.4836363	96.21381	0.2969697	73.06416	0.6060606	85.2434	0.2787879	90.71227	0.2157576	68.71264	0.72	75.90282	0.6484848	63.17701	0.8581818	75.65857	0.990303	67.2491	0.6860606
NEGATIVE	3390524	92.95455	0.2606061	99.24067	0.09696969	82.62634	0.3466667	84.39082	0.6484848	81.64044	0.3309091	87.31728	0.2315152	79.51188	0.5660606	79.35313	0.3539394	72.14283	0.7793939	72.19957	0.5139394	125.9627	0.36	77.28765	0.3151515
NEGATIVE	3390706	92.63139	0.270303	85.09929	0.3793939	79.1097	0.4727273	89.02274	0.4884849	85.44028	0.2375758	87.24134	0.2339394	85.85943	0.3515151	76.60804	0.4472727	78.82848	0.52	90.44182	0.07030303	114.1907	0.6351515	77.39014	0.3127273
NEGATIVE	3440156	81.29565	0.5963637	92.30334	0.1927273	73.82208	0.6727273	94.59907	0.3345455	90.52701	0.1624242	77.8339	0.5139394	84.31236	0.4048485	80.15643	0.3284849	83.20652	0.3636364	80.90756	0.2315152	154.9381	0.04727273	81.34635	0.2121212
NEGATIVE	3440181	96.77549	0.2072727	94.66959	0.1490909	86.74873	0.2375758	95.02128	0.3272727	95.63229	0.1042424	91.97979	0.1478788	77.69451	0.6460606	79.72899	0.3430303	98.25355	0.07030303	86.86897	0.1090909	150.4499	0.06909091	86.7999	0.1151515
NEGATIVE	3440377	84.19156	0.5066667	73.74744	0.769697	77.00718	0.5527273	86.28137	0.5890909	63.86789	0.9066667	66.55131	0.8872727	75.31302	0.72	72.65529	0.5733333	76.57578	0.6084849	76.26765	0.3587879	111.4211	0.6909091	69.79711	0.5636364
NEGATIVE	3440400	125.5171	0.01212121	119.894	0.01939394	116.5308	0.00969697	114.3037	0.04848485	108.869	0.02545455	114.0438	0.0169697	106.0621	0.05333333	109.6713	0.01333333	90.72214	0.1733333	96.85122	0.02909091	135.8245	0.2024242	92.40966	0.06424242
NEGATIVE	3440685	83.45731	0.5345455	67.82136	0.9187879	79.16309	0.470303	102.0075	0.1721212	81.25196	0.3430303	72.59743	0.7272727	85.20151	0.3721212	77.90346	0.3987879	84.61141	0.3224242	70.09775	0.6060606	122.7702	0.4351515	71.89127	0.4884849
NEGATIVE	3450047	82.15286	0.5721212	75.98935	0.6654546	70.72806	0.7963637	98.21436	0.2412121	64.20285	0.8993939	65.09077	0.92	79.35893	0.5769697	77.93983	0.3963636	52.34409	0.9975758	59.70821	0.9418182	106.4213	0.7818182	65.41618	0.7866667
NEGATIVE	3450427	70.34228	0.8715152	71.15047	0.8484849	70.8422	0.7890909	89.36443	0.4751515	70.84299	0.6909091	78.17398	0.5030303	82.21555	0.4715151	53.02885	0.9890909	69.49419	0.8533334	65.25634	0.7939394	83.55174	0.9684848	58.34574	0.9442424
NEGATIVE	3450438	89.41688	0.3551515	91.5091	0.2218182	97.89111	0.06424242	101.8066	0.1769697	86.00867	0.2230303	92.71328	0.1345455	96.50889	0.1127273	83.37661	0.2375758	82.26881	0.4084848	79.48487	0.2630303	128.2867	0.3309091	75.05163	0.3830303
NEGATIVE	3450450	129.7253	0.008484849	113.4447	0.0230303	90.10818	0.1612121	102.2366	0.1672727	108.412	0.02787879	127.7122	0.006060606	104.5455	0.06060606	102.611	0.03878788	110.0249	0.01454545	89.76103	0.07393939	133.2634	0.2436364	101.6488	0.02060606
NEGATIVE	3450484	84.91621	0.4824242	74.40073	0.7430303	71.61668	0.7612121	99.75892	0.209697	71.40051	0.6630303	87.02829	0.2375758	70.95059	0.8606061	77.72622	0.4024242	73.7462	0.7127272	68.27102	0.6727273	101.8712	0.849697	75.14433	0.3781818
NEGATIVE	3450520	92.94244	0.2642424	79.00535	0.5660606	75.50011	0.6024243	75.57383	0.8521212	66.56618	0.8339394	75.70852	0.6060606	77.52995	0.6533333	68.24953	0.7345455	68.3792	0.8751515	70.67364	0.5878788	99.65665	0.8751515	63.3973	0.830303
NEGATIVE	3520035	77.57108	0.7078788	71.24618	0.8460606	71.93508	0.7478788	102.9099	0.1587879	73.49027	0.590303	71.92849	0.7478788	85.11773	0.3757576	73.53117	0.539394	73.65788	0.7187879	63.21241	0.8557576	132.8972	0.2509091	70.46095	0.5345455
NEGATIVE	3520041	86.09061	0.4509091	85.69682	0.36	80.12572	0.4290909	77.04024	0.8181818	77.81795	0.4533333	81.84518	0.3866667	77.41104	0.6581818	81.17555	0.3006061	75.98154	0.6375757	71.81538	0.5357576	106.1313	0.7903031	68.60828	0.6242424
NEGATIVE	3520091	77.68006	0.7030303	73.79507	0.7684848	66.42851	0.9163637	91.45615	0.4060606	73.12112	0.6024243	77.39756	0.5345455	80.90258	0.5248485	69.49809	0.6884848	71.93396	0.7878788	62.02864	0.8921212	122.9185	0.4315152	62.79449	0.8412121
NEGATIVE	3520300	102.1333	0.1333333	100.736	0.08727273	80.35126	0.4242424	79.59026	0.7636364	75.5846	0.5284848	106.532	0.03030303	90.02687	0.2278788	88.54288	0.1345455	74.51329	0.689697	91.53468	0.06181818	122.5484	0.4387879	78.30714	0.289697
NEGATIVE	3520519	75.74711	0.750303	71.97192	0.8230303	82.36395	0.3515151	83.62573	0.6678788	77.60538	0.4630303	82.74769	0.36	79.25787	0.5793939	68.49036	0.7284849	84.24454	0.3309091	81.37039	0.2181818	137.3045	0.1818182	71.5019	0.5030303
NEGATIVE	3520551	95.73229	0.2242424	80.56857	0.5163636	68.63915	0.8618182	86.22372	0.5927272	67.85925	0.7951515	76.46714	0.5721212	79.20753	0.5818182	70.79701	0.6327273	83.82532	0.3381818	69.86847	0.6121212	68.29386	0.9975758	67.14692	0.6921212
NEGATIVE	3610086	92.08907	0.2848485	76.59698	0.6412121	80.34306	0.4254546	103.1087	0.1563636	82.23032	0.3115152	79.58064	0.4690909	89.31538	0.2581818	74.06241	0.5127273	93.07301	0.1309091	73.41206	0.4715151	112.0616	0.6763636	80.68148	0.2278788
NEGATIVE	3610112	80.46139	0.6218182	84.61436	0.3963636	77.58552	0.5333334	87.54265	0.5442424	79.29772	0.4024242	73.36591	0.6981818	73.37271	0.7830303	76.75272	0.44	77.5848	0.5733333	62.46651	0.8763636	120.3951	0.4763636	78.03534	0.2957576
NEGATIVE	3610133	74.82149	0.7769697	75.13017	0.7042424	75.30228	0.609697	79.52351	0.7660606	58.17853	0.9721212	77.52803	0.5260606	71.4881	0.8448485	69.93693	0.670303	69.73438	0.8436363	64.1992	0.8266667	102.9654	0.8387879	72.95975	0.4509091
NEGATIVE	3610377	58.15009	0.9878788	68.18504	0.9103031	64.51554	0.950303	88.96832	0.489697	55.72529	0.9830303	61.44902	0.9672727	56.66483	0.9927273	60.95803	0.9345455	70.23113	0.8266667	67.10789	0.7272727	111.3837	0.6933333	73.19871	0.4375758
NEGATIVE	3610736	75.6614	0.7527273	93.87699	0.1636364	96.91969	0.07515152	116.469	0.03515152	82.82928	0.2933333	88.61832	0.2012121	92.31791	0.1854545	77.00206	0.4351515	82.25052	0.4109091	84.69277	0.1478788	111.4597	0.689697	89.95521	0.08
NEGATIVE	3710138	118.5793	0.02909091	105.2421	0.05333333	85.45222	0.2715152	104.4467	0.1369697	94.0036	0.1248485	100.498	0.06060606	107.9985	0.04363636	85.11363	0.2072727	108.7506	0.01939394	77.18641	0.3321212	138.6246	0.169697	94.09178	0.05333333
NEGATIVE	3710440	81.53657	0.5915151	75.13401	0.7030303	71.95158	0.7454545	75.40619	0.8606061	71.3959	0.6642424	84.13	0.3115152	70.85031	0.8618182	67.90327	0.7490909	82.30321	0.4072727	65.30991	0.7903031	84.86852	0.9660606	68.21983	0.6472727
NEGATIVE	3710450	62.10281	0.9672727	68.78334	0.8909091	68.91661	0.8581818	91.79586	0.4012121	69.55087	0.7369697	57.09098	0.9866667	70.06215	0.8739394	66.86885	0.7866667	60.22238	0.9709091	71.90453	0.5309091	112.8287	0.6642424	66.78546	0.7127272
NEGATIVE	3710463	73.21929	0.8133333	91.52341	0.2206061	76.91702	0.5575758	80.46589	0.7478788	72.50916	0.6254545	71.50372	0.7624242	89.00401	0.2654545	73.92499	0.52	78.43938	0.5381818	64.73116	0.8060606	113.7975	0.6448485	77.21648	0.32
NEGATIVE	3710487	133.0613	0.007272727	120.6603	0.0169697	109.4116	0.02060606	105.7385	0.1175758	112.2731	0.01575758	99.2113	0.06787879	103.6763	0.0630303	96.76665	0.06545454	102.5844	0.04484848	94.80441	0.04363636	132.9208	0.249697	96.2399	0.04
NEGATIVE	3710541	81.77662	0.5854545	75.92049	0.670303	79.62238	0.4484848	101.5711	0.1793939	80.79208	0.3563636	76.31028	0.5781818	79.89915	0.5551515	65.38403	0.8363636	83.31879	0.3575757	66.98665	0.7357576	121.5351	0.4606061	73.71395	0.420606
NEGATIVE	3780014	91.83389	0.2909091	96.03926	0.1272727	78.31277	0.5054545	111.809	0.05818182	88.4646	0.1915151	82.75095	0.3587879	93.39076	0.16	66.09819	0.8121212	97.56387	0.08121212	80.62309	0.2363636	151.4569	0.06060606	72.65922	0.4690909
NEGATIVE	3780129	79.68424	0.64	74.15209	0.7575758	63.93274	0.9563636	95.52258	0.3139394	78.29309	0.4339394	67.91817	0.8618182	81.30988	0.5054545	73.6897	0.5333334	68.01599	0.8848485	67.88453	0.6969697	122.9729	0.4290909	71.65936	0.4969697
NEGATIVE	3780279	83.82214	0.5175757	87.86143	0.2848485	85.21516	0.2836364	87.1364	0.5575758	86.38586	0.2157576	77.74834	0.5163636	86.24372	0.3357576	66.51325	0.8	88.89688	0.2060606	68.23757	0.6763636	119.0754	0.5115151	79.58929	0.2581818
NEGATIVE	3780301	85.2025	0.4727273	78.82561	0.5721212	80.51087	0.4133333	89.41008	0.4727273	64.15643	0.900606	84.22179	0.3078788	81.23686	0.5078788	72.2998	0.580606	87.65374	0.2387879	75.65686	0.3793939	110.1129	0.7187879	76.69764	0.3369697
NEGATIVE	3780707	88.33566	0.3769697	89.37511	0.2569697	91.15773	0.1490909	94.25241	0.3418182	83.91524	0.270303	95.98042	0.1018182	92.47491	0.1793939	88.55979	0.1333333	86.63089	0.2690909	85.15408	0.1381818	150.7991	0.06666667	77.06876	0.3236364
NEGATIVE	3800021	59.27828	0.9854546	54.68227	0.9975758	63.2282	0.9624242	72.69933	0.9090909	57.40177	0.9769697	61.92736	0.96	56.49432	0.9939394	48.53166	0.9963636	58.94724	0.9818182	50.34841	0.9939394	102.9944	0.8363636	50.30928	0.9939394
NEGATIVE	3800176	68.40871	0.9078788	75.25975	0.6945454	75.29088	0.6109091	87.53037	0.5454546	72.38051	0.6290909	82.17739	0.3745455	72.10959	0.8242424	63.80561	0.8787879	65.31057	0.9284849	73.25312	0.48	116.3406	0.5842424	67.31946	0.6848485
NEGATIVE	3800372	82.98544	0.550303	74.26766	0.750303	75.98907	0.5842424	96.14652	0.299394	68.29301	0.7781818	79.8549	0.4533333	80.18964	0.5478788	71.20377	0.6169697	69.56087	0.8509091	73.31051	0.4787879	143.8116	0.1163636	68.48469	0.6339394
NEGATIVE	3800440	73.94856	0.8024243	76.08614	0.6606061	88.13602	0.190303	92.85023	0.3769697	74.59771	0.5624242	82.5134	0.3672727	87.96198	0.2969697	86.40157	0.1830303	82.67413	0.3830303	69.68405	0.6206061	123.2884	0.4218182	69.34417	0.5866666
NEGATIVE	3800520	77.36608	0.7151515	68.2181	0.9090909	70.28188	0.8109091	71.76666	0.9212121	81.23821	0.3442424	82.08274	0.3781818	71.5474	0.8412121	62.95031	0.8981818	78.77593	0.5224242	64.88914	0.7987879	127.3029	0.3478788	63.17043	0.8351515
NEGATIVE	3830037	82.23083	0.5684848	78.44614	0.5866666	82.9208	0.3369697	115.179	0.04242424	72.83144	0.6109091	83.87767	0.3212121	100.288	0.08848485	79.46429	0.3527273	88.31219	0.2254545	63.7126	0.8412121	112.3031	0.670303	68.08066	0.6545454
NEGATIVE	3830164	90.36749	0.3284849	70.28097	0.8666667	81.05133	0.4	70.90028	0.9333333	77.66744	0.4606061	79.81599	0.4581818	81.03828	0.5187879	62.64193	0.9090909	63.77588	0.950303	71.6486	0.5430303	128.6164	0.3163636	67.87146	0.6678788
NEGATIVE	3830270	63.10373	0.96	67.87596	0.9163637	63.25271	0.9612121	88.96139	0.4909091	68.8305	0.76	72.54607	0.7309091	77.84324	0.6351515	57.14914	0.9721212	69.54857	0.8521212	60.44094	0.9309091	85.74125	0.9636363	56.68203	0.9648485
NEGATIVE	3830369	73.67665	0.8048485	74.53876	0.7393939	73.64986	0.6824242	82.5891	0.6957576	65.6478	0.8509091	71.90321	0.750303	84.85378	0.3890909	59.87195	0.950303	76.42115	0.6157576	60.87277	0.92	124.8006	0.3866667	69.46432	0.5818182
NEGATIVE	3830528	77.63738	0.7054545	78.80112	0.5757576	94.55345	0.09575757	72.13061	0.9163637	69.22086	0.7466667	75.57124	0.6109091	72.92918	0.7951515	73.87542	0.5224242	61.22789	0.9672727	65.48067	0.7842425	116.1544	0.5866666	66.09024	0.7515152
NEGATIVE	3830632	80.05317	0.6315151	68.92269	0.8884848	74.4362	0.6460606	95.63905	0.310303	60.17205	0.9563636	63.17736	0.9454545	84.9047	0.3866667	70.42582	0.6460606	61.7542	0.9636363	62.20657	0.8848485	68.73698	0.9963636	68.50465	0.6315151
NEGATIVE	3840086	88.25069	0.3806061	79.7033	0.5418182	87.07354	0.2278788	90.04944	0.4521212	88.68198	0.1878788	93.81648	0.1236364	92.3489	0.1830303	86.89354	0.1672727	92.15528	0.1454545	74.23579	0.4290909	115.4281	0.6024243	61.93944	0.870303
NEGATIVE	3840133	74.68816	0.780606	77.02299	0.6242424	72.62843	0.7236364	75.53205	0.8533334	74.09432	0.5769697	70.49819	0.8133333	79.46735	0.569697	81.77814	0.2848485	69.04485	0.8618182	67.13779	0.7260606	111.2026	0.6981818	59.29994	0.9321212
NEGATIVE	3840373	96.27032	0.2193939	87.01781	0.3139394	82.17679	0.36	96.55556	0.2884848	83.53219	0.2812121	90.03818	0.1757576	88.8679	0.270303	82.71801	0.2545455	106.8341	0.02545455	81.01208	0.2278788	154.9999	0.04606061	81.60703	0.2084848
NEGATIVE	3840603	234.4645	0.003636364	195.405	0.003636364	156.2094	0.003636364	165.375	0.003636364	218.7452	0.003636364	158.8921	0.003636364	189.1068	0.003636364	159.516	0.003636364	148.4044	0.003636364	160.0919	0.003636364	209.2508	0.003636364	164.0535	0.003636364
NEGATIVE	3840736	113.3819	0.04363636	83.24879	0.4424242	93.93348	0.110303	103.3428	0.1515152	92.95821	0.1345455	98.36018	0.07757576	81.15652	0.5151515	93.26529	0.08363637	87.03011	0.2618182	94.03006	0.04848485	131.0391	0.2787879	83.7375	0.1636364
NEGATIVE	3850044	89.62466	0.350303	83.52509	0.4363636	88.84881	0.1769697	103.6734	0.1466667	82.41367	0.3030303	98.67328	0.07515152	90.87344	0.209697	80.64323	0.3139394	88.8177	0.2084848	71.40771	0.5563636	122.2391	0.4484848	75.03912	0.3842424
NEGATIVE	3850524	60.10811	0.9806061	76.88528	0.6327273	69.26405	0.8460606	81.25459	0.7321212	63.66018	0.9163637	77.00413	0.5515152	74.30459	0.7539394	62.90236	0.900606	67.58773	0.8957576	56.75438	0.9672727	87.63407	0.9575757	60.33048	0.9127273
NEGATIVE	3850563	93.63236	0.249697	93.24171	0.1769697	87.20012	0.2230303	78.85877	0.7818182	78.56522	0.4218182	80.62783	0.430303	83.93629	0.4218182	72.99818	0.56	74.93359	0.6739394	67.54544	0.7163636	78.91994	0.9830303	73.99125	0.4109091
NEGATIVE	3850593	94.58737	0.2327273	89.74541	0.2460606	87.56161	0.2145455	88.88014	0.4969697	75.69211	0.5260606	88.6242	0.2	87.43171	0.3115152	86.40073	0.1842424	77.10122	0.5939394	82.19795	0.2012121	102.2119	0.8436363	69.25319	0.5927272
NEGATIVE	3850647	93.28104	0.2533333	108.5454	0.03878788	104.3627	0.0339394	97.177	0.2654545	82.90321	0.2909091	78.99563	0.4824242	77.12254	0.6666667	76.29134	0.4509091	86.79527	0.2666667	71.07124	0.5709091	111.0283	0.7018182	85.97566	0.1272727
NEGATIVE	3850746	75.05971	0.7672727	74.5885	0.7369697	87.66061	0.2060606	77.48243	0.8084849	79.77927	0.3866667	72.3983	0.7321212	83.02597	0.4472727	73.53543	0.5381818	72.58762	0.7624242	64.67224	0.8109091	115.4743	0.6	70.66731	0.5236363
NEGATIVE	3870132	101.6639	0.1406061	72.19912	0.8133333	81.38926	0.3890909	92.28479	0.390303	90.47437	0.1636364	80.51945	0.4387879	90.86675	0.2109091	92.13489	0.09696969	103.814	0.04121212	75.61264	0.3818182	127.9293	0.3393939	80.50076	0.2387879
NEGATIVE	3870148	83.35362	0.5369697	75.06609	0.7066666	75.48287	0.6036364	83.68206	0.6654546	70.15374	0.7163636	75.19046	0.6230303	77.05558	0.6678788	79.10878	0.3575757	66.81467	0.9066667	56.27065	0.9745455	130.5997	0.2836364	60.68578	0.9066667
NEGATIVE	3870204	263.2949	0.002424242	207.4348	0.002424242	189.941	0.002424242	214.6557	0.002424242	247.4198	0.002424242	218.3597	0.002424242	213.7478	0.002424242	186.3563	0.002424242	201.8794	0.002424242	190.043	0.002424242	235.0507	0.002424242	189.9983	0.002424242
NEGATIVE	3870253	70.78912	0.8606061	57.5336	0.9927273	61.45957	0.9781818	57.06204	0.9963636	66.12836	0.8436363	61.62859	0.9636363	69.69293	0.8836364	50.4896	0.9927273	58.29771	0.9878788	49.60308	0.9963636	104.3378	0.8218182	54.92334	0.9733334
NEGATIVE	3870670	76.55493	0.7345455	89.46691	0.2533333	76.44942	0.569697	101.6586	0.1781818	82.3032	0.3066667	83.8515	0.3248485	88.83999	0.2715152	69.977	0.6690909	81.48348	0.4327273	71.42149	0.5551515	124.2551	0.4	85.92445	0.1321212
NEGATIVE	3940427	87.1694	0.4060606	79.94001	0.5333334	72.8341	0.7187879	92.15821	0.3951515	76.23605	0.510303	74.33012	0.6618182	89.43104	0.2521212	63.07818	0.8933333	69.67643	0.8472728	61.76788	0.8969697	148.047	0.08242425	57.89866	0.9527273
NEGATIVE	3940438	84.95704	0.48	74.9665	0.7115151	81.68546	0.3757576	78.06891	0.7975758	67.34547	0.8169697	78.44277	0.4957576	91.2738	0.2024242	66.87994	0.7854546	75.37183	0.6654546	65.76128	0.7684848	84.82329	0.9672727	65.372	0.7903031
NEGATIVE	3940484	91.39478	0.2981818	75.60568	0.6836364	75.96404	0.5854545	87.9873	0.5260606	73.15173	0.6	77.79501	0.5151515	86.25787	0.3333333	69.56293	0.6836364	80.22168	0.4775757	69.08285	0.6375757	141.3082	0.1418182	68.79792	0.6109091
NEGATIVE	3940520	83.56279	0.5260606	87.51995	0.2981818	84.1156	0.3127273	92.50563	0.3842424	88.00083	0.1987879	95.83092	0.1042424	85.1609	0.3745455	77.21971	0.420606	87.7542	0.2375758	83.58188	0.1745455	133.0133	0.2472727	83.91609	0.16
NEGATIVE	3940647	90.8803	0.3175758	97.06429	0.1187879	91.57127	0.1430303	97.28727	0.2642424	84.93678	0.2484848	89.86861	0.1781818	94.08624	0.1454545	89.15889	0.1272727	89.97205	0.1890909	76.18036	0.36	117.2934	0.5563636	68.52709	0.6278788
NEGATIVE	3990017	92.25858	0.28	92.6416	0.1842424	72.02029	0.7418182	108.3664	0.08848485	92.92986	0.1357576	85.15942	0.2824242	81.24962	0.5066667	87.51296	0.1551515	104.5773	0.0339394	85.0391	0.1430303	131.8284	0.2642424	83.7335	0.1648485
NEGATIVE	3990110	100.5369	0.1612121	109.879	0.03151515	90.72623	0.1551515	111.2005	0.06787879	106.0533	0.03757576	100.0245	0.06424242	92.36873	0.1818182	89.07359	0.1309091	99.7365	0.05939394	87.12914	0.1042424	137.2388	0.1830303	96.73689	0.03636364
NEGATIVE	3990121	83.98608	0.5139394	84.77554	0.3878788	94.13214	0.1030303	95.63911	0.3090909	78.3219	0.4315152	92.08672	0.1442424	91.41921	0.1987879	86.5341	0.1769697	80.74472	0.4630303	76.97128	0.3381818	118.7477	0.52	85.46746	0.1418182
NEGATIVE	3990333	84.3949	0.5006061	90.14346	0.2424242	76.31384	0.5757576	80.41179	0.7490909	79.20671	0.4048485	81.51142	0.3975758	95.78525	0.1175758	60.8112	0.9357576	80.48235	0.4678788	82.24029	0.2	120.3879	0.4775757	77.9725	0.2981818
NEGATIVE	3990706	92.57739	0.2727273	107.3229	0.04484848	107.6455	0.02424242	102.0114	0.1709091	98.16595	0.08	86.2916	0.2521212	92.30403	0.1866667	83.24044	0.2387879	89.81481	0.1915151	78.52317	0.2836364	147.1011	0.08969697	88.09824	0.09939394
NEGATIVE	4010114	88.44973	0.3733333	74.27425	0.7490909	65.40675	0.9284849	72.33122	0.9151515	61.94962	0.9418182	87.45186	0.2278788	76.7041	0.6824242	62.83287	0.9030303	62.91524	0.9563636	69.21124	0.6339394	114.7154	0.6206061	61.62881	0.8824242
NEGATIVE	4010373	98.20546	0.1866667	74.71482	0.7272727	75.63854	0.5987879	102.2014	0.1684849	82.11275	0.3139394	84.13855	0.310303	94.63448	0.1345455	72.44324	0.5781818	89.81358	0.1927273	79.26797	0.2666667	130.2744	0.2860606	85.58426	0.1381818
NEGATIVE	4010433	78.70506	0.6751515	87.06893	0.3090909	67.60846	0.8860606	94.36318	0.3381818	84.32639	0.2593939	70.67124	0.8024243	77.68764	0.6472727	71.15219	0.6193939	77.47426	0.5781818	75.6861	0.3781818	120.1463	0.4836363	72.96368	0.449697
NEGATIVE	4010441	102.2162	0.1321212	94.73172	0.1454545	79.53903	0.4557576	107.7133	0.09454545	96.98246	0.09090909	97.98837	0.08242425	99.51247	0.09333333	91.77248	0.09939394	76.07764	0.6351515	77.96327	0.3030303	111.4199	0.6921212	83.58157	0.1672727
NEGATIVE	4050047	83.24802	0.539394	91.19482	0.2266667	81.137	0.3975758	102.0169	0.169697	79.9132	0.3842424	88.07381	0.2121212	87.82492	0.3018182	64.73503	0.8569697	65.47045	0.9260606	69.64518	0.6218182	114.4244	0.6278788	66.53297	0.7260606
NEGATIVE	4050372	59.2766	0.9866667	67.75069	0.92	76.26488	0.5781818	79.04556	0.7781818	65.33458	0.8618182	74.53384	0.6545454	84.1219	0.4145454	61.94737	0.92	73.30084	0.7369697	72.27587	0.5115151	82.02084	0.9733334	70.27626	0.5442424
NEGATIVE	4050450	384.3433	0.001212121	297.3136	0.001212121	255.3877	0.001212121	267.6464	0.001212121	329.0273	0.001212121	222.8075	0.001212121	306.2389	0.001212121	242.4734	0.001212121	285.0307	0.001212121	239.1128	0.001212121	342.2151	0.001212121	256.8203	0.001212121
NEGATIVE	4050484	70.67685	0.8654546	71.55148	0.8351515	62.02391	0.9733334	81.34994	0.729697	81.45402	0.3357576	71.38127	0.7672727	66.60459	0.9490909	69.79695	0.6739394	67.59241	0.8945454	72.32456	0.5090909	87.67985	0.9551515	68.74982	0.6145455
NEGATIVE	4050725	70.99014	0.8569697	87.68932	0.2884848	63.34176	0.96	73.48575	0.900606	77.26843	0.4751515	82.30813	0.3733333	77.89038	0.6327273	70.34524	0.6533333	82.41688	0.3963636	71.7147	0.539394	101.323	0.8606061	72.27641	0.48
NEGATIVE	4060064	83.13507	0.5454546	73.8416	0.7660606	66.18515	0.9187879	69.69076	0.9527273	75.43109	0.5345455	73.06325	0.7115151	79.21519	0.580606	59.91164	0.9490909	71.13131	0.8084849	68.48837	0.6630303	108.3994	0.7454545	73.11086	0.4412121
NEGATIVE	4060524	84.63197	0.4933333	79.64864	0.5430303	81.46317	0.3878788	93.33978	0.3648485	64.56419	0.88	53.44131	0.9939394	71.81966	0.8327273	68.91536	0.7090909	69.79507	0.84	76.73254	0.3442424	110.1672	0.7163636	79.48318	0.2593939
NEGATIVE	4060647	78.51727	0.6836364	79.36718	0.550303	87.59902	0.2121212	91.77837	0.4024242	82.39228	0.3042424	87.01365	0.2387879	85.52065	0.3612121	72.93966	0.5648485	75.85489	0.6509091	67.49963	0.7175757	78.82737	0.9842424	61.77098	0.8751515
NEGATIVE	4060739	84.30995	0.5018182	90.29525	0.24	89.16212	0.1721212	93.23466	0.3672727	82.23644	0.310303	89.59605	0.1818182	84.95779	0.3842424	79.54587	0.3490909	82.60309	0.3878788	77.81362	0.3066667	171.8313	0.006060606	76.74393	0.3345455
NEGATIVE	4060746	94.35301	0.2375758	84.64142	0.3951515	76.1596	0.5818182	91.87756	0.3975758	71.68958	0.6509091	82.67356	0.3636364	88.51501	0.28	89.58551	0.1224242	87.13558	0.2569697	67.95718	0.6921212	151.0714	0.0630303	83.10447	0.1806061
NEGATIVE	4070019	78.88257	0.6727273	65.09949	0.9539394	68.92815	0.8569697	85.32032	0.6206061	64.46902	0.8848485	65.11366	0.9187879	68.37005	0.9175758	58.68875	0.9587879	66.88281	0.9054545	61.19635	0.9139394	108.2596	0.7478788	59.86013	0.9187879
NEGATIVE	4070037	78.63771	0.6787879	82.82249	0.4533333	79.73515	0.4448485	85.29208	0.6254545	70.92377	0.6872727	70.75539	0.8	80.54176	0.5309091	75.579	0.470303	82.33575	0.4036364	68.88626	0.6472727	143.648	0.1175758	73.99867	0.409697
NEGATIVE	4070082	62.62383	0.9648485	77.30095	0.6157576	70.19292	0.8157576	85.91386	0.6036364	59.31628	0.9660606	64.59422	0.9284849	64.34061	0.9636363	73.14248	0.5539394	69.77378	0.8412121	66.72298	0.7454545	118.8128	0.5163636	64.08301	0.8157576
NEGATIVE	4070129	91.07321	0.3115152	95.82298	0.1309091	79.10733	0.4739394	97.15426	0.2666667	96.53527	0.09696969	81.23045	0.4072727	113.0231	0.02666667	81.53695	0.2933333	100.0194	0.05818182	82.12019	0.2048485	130.0431	0.2909091	92.76412	0.06181818
NEGATIVE	4070369	55.67365	0.9939394	64.55251	0.9587879	64.74549	0.9454545	78.77128	0.7842425	63.68476	0.9127273	66.80305	0.88	66.93555	0.9454545	67.08078	0.7793939	79.71392	0.4945455	61.0308	0.9175758	114.2436	0.6327273	62.12725	0.8618182
NEGATIVE	4070528	74.10601	0.7951515	79.0091	0.5648485	80.38456	0.4218182	85.78027	0.6072727	64.26813	0.8969697	74.43827	0.6569697	82.10527	0.4775757	65.47952	0.8339394	83.06121	0.3672727	71.52976	0.5466667	119.3397	0.5030303	65.88153	0.7624242
NEGATIVE	4120059	96.50702	0.2109091	71.8634	0.8254545	85.22584	0.2812121	73.64445	0.8957576	83.05758	0.2884848	80.28321	0.4448485	92.73682	0.169697	82.98808	0.2436364	78.3227	0.5418182	75.58076	0.3842424	103.5886	0.830303	72.90519	0.4545455
NEGATIVE	4120239	86.76731	0.4254546	74.04202	0.7612121	66.95303	0.9030303	84.59139	0.6387879	69.32824	0.7430303	73.59301	0.6860606	71.94184	0.830303	77.86536	0.4	82.49072	0.3939394	71.97106	0.5284848	143.5295	0.1187879	74.99918	0.3878788
NEGATIVE	4120280	100.7682	0.1563636	102.0383	0.07393939	86.86946	0.2351515	108.6978	0.08606061	95.40101	0.1090909	83.54189	0.3393939	82.97997	0.449697	79.03706	0.36	94.94254	0.1078788	90.87827	0.06666667	128.5171	0.3212121	79.19293	0.2654545
NEGATIVE	4120458	80.55445	0.6206061	88.80442	0.2654545	71.34748	0.7745454	86.17973	0.5939394	65.95695	0.8484849	72.81252	0.7236364	76.78868	0.6775758	90.85801	0.110303	73.5596	0.72	66.20862	0.7539394	128.3843	0.3260606	77.66627	0.3042424
NEGATIVE	4120575	106.2803	0.08969697	85.29811	0.3733333	87.44929	0.2169697	104.0261	0.1406061	101.5598	0.05939394	81.05857	0.4121212	100.9952	0.08606061	105.7809	0.02181818	86.40477	0.2739394	79.89075	0.2569697	155.7846	0.04	80.67868	0.2290909
NEGATIVE	4150148	92.06723	0.2872727	91.71889	0.2060606	85.32417	0.2763636	97.02114	0.2715152	98.36107	0.07878788	83.97575	0.3163636	86.09509	0.3406061	84.07544	0.2242424	93.10533	0.129697	91.35773	0.0630303	133.641	0.24	83.42517	0.1745455
NEGATIVE	4150348	92.60326	0.2715152	74.34292	0.7478788	66.66108	0.9090909	92.16692	0.3939394	72.12215	0.6375757	79.31522	0.4751515	87.18931	0.32	75.72951	0.4642424	72.20348	0.7745454	64.50121	0.8193939	109.3697	0.7272727	76.61841	0.3406061
NEGATIVE	4150500	87.24547	0.4036364	74.09977	0.76	79.4482	0.4581818	71.31049	0.9260606	64.04613	0.9018182	66.06242	0.900606	73.04611	0.7890909	70.77074	0.6339394	67.74349	0.8909091	71.90407	0.5321212	117.3856	0.5551515	66.82662	0.7078788
NEGATIVE	4150504	68.32986	0.9090909	72.2197	0.8121212	85.835	0.2606061	75.66309	0.8509091	59.74501	0.9612121	76.25559	0.580606	69.49837	0.8884848	72.13078	0.5854545	72.80144	0.76	62.75253	0.8715152	127.9372	0.3381818	67.95395	0.6630303
NEGATIVE	4150600	81.90083	0.580606	73.85309	0.7648485	72.54568	0.7284849	105.3999	0.12	71.50499	0.6581818	75.49366	0.6145455	76.78884	0.6763636	63.43911	0.8872727	80.15076	0.4812121	75.42676	0.3854545	114.8266	0.6145455	70.20011	0.5490909
NEGATIVE	4200020	80.56804	0.6181818	74.37286	0.7442424	71.48123	0.7660606	87.84016	0.5333334	80.74838	0.3575757	65.21719	0.9175758	69.9382	0.8787879	62.38538	0.9139394	74.44118	0.6933333	73.71216	0.4557576	110.2985	0.7139394	60.53319	0.9078788
NEGATIVE	4200181	70.70554	0.8630303	84.47493	0.3987879	69.82419	0.8315151	75.2138	0.8678788	66.39852	0.8387879	74.89744	0.64	71.4318	0.8484849	61.92778	0.9212121	80.56057	0.4666667	62.80033	0.8690909	121.2232	0.4678788	69.94071	0.5563636
NEGATIVE	4200341	74.35669	0.7866667	68.2426	0.9078788	62.16894	0.9721212	70.4389	0.9393939	57.8216	0.9757576	76.19322	0.5830303	57.34082	0.990303	67.90688	0.7478788	64.26934	0.9430303	57.02828	0.9636363	99.25399	0.88	55.42559	0.9709091
NEGATIVE	4200546	102.0383	0.1345455	72.30376	0.809697	73.61761	0.6860606	99.31729	0.2193939	79.23766	0.4036364	80.42077	0.44	83.60168	0.4315152	70.02901	0.6654546	80.41735	0.470303	65.37122	0.7890909	99.29333	0.8787879	66.33197	0.7393939
NEGATIVE	4210021	75.40625	0.7612121	75.17984	0.6993939	74.76152	0.6363636	79.51287	0.7672727	77.80173	0.4557576	77.72265	0.5175757	78.66586	0.6024243	66.58544	0.7963637	75.79089	0.6521212	71.70866	0.5418182	77.00411	0.9890909	60.76688	0.9042424
NEGATIVE	4210138	59.29803	0.9842424	62.36684	0.9721212	60.90177	0.9842424	76.5906	0.8290909	60.08931	0.9575757	65.28918	0.9163637	69.26228	0.8921212	56.50906	0.979394	57.78096	0.9890909	51.68985	0.990303	101.2029	0.8618182	51.14716	0.990303
NEGATIVE	4210176	86.78365	0.4230303	88.45277	0.2727273	79.59583	0.449697	109.952	0.07272727	86.24725	0.2181818	85.93546	0.2593939	91.51655	0.1975758	75.11438	0.4872727	74.94474	0.6727273	76.01688	0.3648485	131.087	0.2763636	85.53065	0.1393939
NEGATIVE	4210465	69.13285	0.8909091	62.09893	0.9733334	60.91966	0.9830303	63.43893	0.9818182	62.08075	0.9381818	66.20247	0.8981818	53.70272	0.9975758	62.45895	0.9115152	56.93085	0.9915152	55.09917	0.9842424	92.14878	0.9309091	55.94174	0.9672727
NEGATIVE	4210487	108.7416	0.07272727	100.8798	0.08363637	87.97551	0.1951515	87.15431	0.5563636	117.4598	0.01090909	99.05814	0.07030303	92.42907	0.1806061	93.51128	0.08121212	97.1825	0.08484849	85.99284	0.1272727	124.7186	0.3878788	96.30721	0.03878788
NEGATIVE	4230010	86.36977	0.4363636	71.59445	0.8315151	76.69584	0.5612121	75.50407	0.8569697	72.88624	0.6084849	77.31215	0.5381818	84.71971	0.3927273	68.63937	0.7212121	75.97749	0.6387879	71.29548	0.5648485	168.9239	0.01212121	74.55445	0.3975758
NEGATIVE	4230110	98.86536	0.1793939	79.86343	0.5357576	81.05655	0.3987879	107.0584	0.1018182	97.0941	0.08969697	81.51066	0.3987879	100.5473	0.08727273	80.93716	0.3054546	80.30195	0.4751515	73.01188	0.4872727	117.7819	0.5418182	86.64234	0.1175758
NEGATIVE	4230121	62.06604	0.9684848	58.80757	0.9878788	61.08096	0.9818182	81.83575	0.7127272	51.73447	0.9951515	58.56731	0.9818182	67.47983	0.9381818	65.02188	0.8472728	64.2916	0.9418182	56.22466	0.9769697	107.4035	0.7672727	55.67996	0.9684848
NEGATIVE	4230128	83.13597	0.5442424	78.71953	0.5793939	73.00315	0.7139394	84.68811	0.6363636	77.03404	0.4872727	83.64048	0.3321212	72.75983	0.8024243	75.29408	0.4775757	82.38508	0.4012121	68.21387	0.6775758	105.4804	0.8048485	65.40513	0.7890909
NEGATIVE	4230358	109.6006	0.06545454	102.3871	0.07030303	74.31835	0.6521212	86.88986	0.5684848	79.61722	0.3915152	80.40642	0.4424242	92.57663	0.1757576	73.0219	0.5587879	84.61522	0.3212121	69.31065	0.6290909	133.8711	0.2339394	80.99816	0.2242424
NEGATIVE	4280035	65.08283	0.9466667	68.49597	0.8981818	71.79537	0.7539394	82.34895	0.7030303	71.98312	0.6436363	77.18466	0.5454546	76.76704	0.6787879	65.12047	0.8448485	77.68156	0.5672727	60.10633	0.9333333	124.2545	0.4012121	64.49741	0.8060606
NEGATIVE	4280270	74.83163	0.7757576	83.98506	0.4145454	76.43582	0.5721212	87.97577	0.5272727	90.65781	0.16	75.92478	0.5975758	71.4819	0.8460606	75.02935	0.4909091	77.40525	0.5830303	78.44563	0.289697	117.6948	0.5442424	69.69709	0.5721212
NEGATIVE	4280397	75.16553	0.7660606	86.65081	0.3236364	75.89732	0.5915151	90.29868	0.4424242	76.73049	0.4981818	79.08104	0.4787879	72.92313	0.7963637	72.02074	0.5915151	83.00415	0.3684849	78.02749	0.3006061	101.5429	0.8569697	80.23234	0.2424242
NEGATIVE	4280519	104.2032	0.1090909	74.42744	0.7418182	81.91002	0.3684849	96.26325	0.2945454	74.97645	0.5466667	83.43877	0.3430303	71.12656	0.8557576	73.38116	0.5466667	77.60909	0.5709091	65.26161	0.7915152	129.478	0.3030303	58.8307	0.9369697
NEGATIVE	4480184	74.83355	0.7745454	81.2095	0.4981818	80.82291	0.4072727	79.61935	0.7612121	72.6425	0.6206061	67.69701	0.8630303	79.20709	0.5830303	67.8755	0.750303	81.18848	0.4460606	72.12996	0.5175757	113.1023	0.6606061	70.35726	0.539394
NEGATIVE	4480341	87.11775	0.4072727	78.11462	0.6	79.87846	0.44	70.30879	0.9418182	87.41437	0.2048485	75.1551	0.6278788	82.75383	0.4593939	80.52544	0.3163636	86.28072	0.2787879	78.3183	0.2921212	116.7516	0.5745454	81.73531	0.2060606
NEGATIVE	4480377	87.4686	0.3963636	92.8638	0.1806061	87.34315	0.2181818	76.95502	0.8206061	79.45475	0.3975758	75.87993	0.6012121	77.7515	0.6436363	65.3313	0.8375757	68.31441	0.8787879	80.32862	0.24	115.6972	0.5951515	72.72379	0.4654545
NEGATIVE	4480390	90.78159	0.32	75.68684	0.6787879	71.52959	0.7648485	81.74328	0.7163636	78.09557	0.4424242	73.70674	0.6824242	71.59275	0.8387879	66.89898	0.7842425	71.95988	0.7854546	65.43936	0.7866667	119.3085	0.5042424	74.46399	0.4012121
NEGATIVE	4480400	84.0162	0.5115151	89.35139	0.2581818	80.44828	0.4193939	125.7408	0.01575758	68.07525	0.7878788	75.92639	0.5951515	86.95285	0.3260606	71.02446	0.6254545	91.14251	0.1660606	66.91177	0.7369697	114.822	0.6157576	78.83639	0.2727273
NEGATIVE	4480592	78.01298	0.6969697	85.23598	0.3757576	69.57823	0.8363636	85.68671	0.609697	56.86974	0.9806061	73.32272	0.6993939	72.07805	0.8254545	70.62678	0.6387879	74.49213	0.6909091	64.83097	0.8012121	135.7083	0.2072727	63.24866	0.8327273
NEGATIVE	4540037	124.6708	0.01454545	108.7973	0.03636364	117.6057	0.008484849	129.6419	0.00969697	105.5411	0.04363636	121.3968	0.00969697	128.6248	0.007272727	103.8557	0.0339394	114.2937	0.01090909	91.53835	0.06060606	155.3717	0.04363636	93.1848	0.05939394
NEGATIVE	4540041	91.15429	0.3090909	77.82593	0.6048485	65.46223	0.9272727	88.64088	0.5042424	61.78858	0.9430303	68.43204	0.8557576	79.53963	0.5636364	73.50533	0.5406061	72.5661	0.7636364	63.81758	0.8375757	137.8803	0.1793939	73.73594	0.4193939
NEGATIVE	4540270	102.8851	0.1236364	86.11416	0.3466667	79.22197	0.4690909	70.61786	0.9357576	77.9865	0.4484848	79.44518	0.4727273	90.95526	0.2072727	89.78769	0.1212121	87.16065	0.2557576	81.34508	0.2193939	109.8698	0.7224243	74.58469	0.3951515
NEGATIVE	4540519	90.2219	0.3345455	83.22305	0.4436364	88.7366	0.1793939	105.3886	0.1224242	92.41762	0.1442424	92.71888	0.1333333	88.9357	0.2678788	80.75712	0.310303	91.22335	0.1612121	86.25597	0.1212121	156.5321	0.03757576	78.95226	0.2690909
NEGATIVE	4540551	78.21292	0.689697	83.26888	0.44	78.839	0.4884849	93.89419	0.3515151	73.97222	0.580606	67.53605	0.8678788	79.47281	0.5684848	68.07925	0.7454545	85.08161	0.3115152	80.97793	0.230303	117.1413	0.5624242	60.72201	0.9054545
NEGATIVE	4560019	78.78164	0.6739394	88.47459	0.2715152	66.80241	0.9054545	76.85969	0.8230303	69.67157	0.729697	78.47714	0.4945455	72.75148	0.8036364	68.82262	0.7139394	76.97903	0.6012121	61.06245	0.9163637	99.52269	0.8763636	67.79099	0.670303
NEGATIVE	4560592	80.41927	0.6230303	75.92325	0.6690909	66.13932	0.92	70.97175	0.9309091	70.15949	0.7151515	76.35869	0.5769697	81.61359	0.4921212	65.19306	0.8424242	90.14699	0.1854545	77.40128	0.3260606	127.8588	0.3418182	60.98674	0.900606
NEGATIVE	4560619	83.24814	0.5381818	74.90214	0.7139394	80.11799	0.430303	90.10521	0.4509091	70.94673	0.6848485	73.64669	0.6848485	72.22338	0.8206061	65.86588	0.8181818	65.59598	0.9236364	68.10349	0.6824242	99.87146	0.870303	62.53381	0.849697
NEGATIVE	4560685	90.92298	0.3163636	90.5647	0.2351515	78.12943	0.5127273	98.78313	0.2315152	83.84402	0.2727273	98.95308	0.07151515	79.39394	0.5733333	78.49064	0.3769697	99.26666	0.0630303	82.59509	0.190303	152.1839	0.0569697	66.58135	0.7236364
NEGATIVE	4560707	81.99237	0.5769697	73.54903	0.7769697	75.16091	0.6218182	68.26715	0.9612121	68.54279	0.7684848	70.14559	0.8218182	71.30631	0.8533334	63.05766	0.8957576	73.45509	0.7272727	61.69623	0.8993939	118.0418	0.5345455	81.95936	0.1987879
NEGATIVE	4570017	60.92564	0.9769697	76.3446	0.6533333	68.44888	0.8690909	100.8057	0.190303	77.2431	0.4763636	87.46713	0.2254545	65.69296	0.9563636	62.64995	0.9078788	73.72	0.7151515	70.88593	0.5781818	123.1847	0.4254546	77.72092	0.3018182
NEGATIVE	4570110	107.0383	0.08484849	91.71696	0.2072727	88.04645	0.1927273	90.4248	0.4412121	97.47319	0.08606061	91.47433	0.1563636	95.44528	0.1248485	73.04904	0.5575758	106.1754	0.02787879	85.14545	0.1393939	141.4175	0.1393939	82.17898	0.1939394
NEGATIVE	4570121	117.6216	0.03151515	97.97829	0.1115151	92.38965	0.129697	94.35094	0.3393939	91.27931	0.1539394	86.73695	0.2436364	89.11054	0.2618182	86.72482	0.1709091	86.44806	0.2715152	75.95824	0.3672727	123.6549	0.4133333	79.83421	0.2509091
NEGATIVE	4570333	90.11504	0.3381818	82.4442	0.4654545	79.92463	0.4387879	105.2057	0.1284848	84.34234	0.2581818	85.63801	0.2642424	78.15512	0.6242424	83.92122	0.2266667	89.17799	0.2012121	75.32895	0.3890909	110.0726	0.72	77.12684	0.3224242
NEGATIVE	4570706	125.5033	0.01333333	126.4188	0.008484849	120.645	0.006060606	125.4605	0.01818182	121.0576	0.007272727	131.8583	0.004848485	141.0421	0.004848485	114.7801	0.00969697	107.7329	0.02060606	100.8732	0.01454545	106.0196	0.7927273	133.177	0.004848485
NEGATIVE	4590040	81.66824	0.5866666	89.66706	0.2472727	80.43681	0.420606	87.48866	0.5478788	95.69944	0.1006061	84.84232	0.2884848	97.45819	0.1066667	102.3017	0.04242424	85.09985	0.310303	84.29279	0.16	128.315	0.3272727	94.5583	0.04969697
NEGATIVE	4590161	105.1673	0.09696969	103.0207	0.06666667	85.93915	0.2581818	99.26743	0.2218182	90.35555	0.1660606	97.43638	0.08848485	88.81075	0.2739394	87.13445	0.16	87.51868	0.2424242	86.75277	0.110303	128.3117	0.3284849	82.88711	0.1818182
NEGATIVE	4590673	87.09647	0.4084848	86.60292	0.3272727	69.06812	0.8521212	90.896	0.4218182	76.00288	0.5187879	73.21529	0.7042424	77.7612	0.6412121	65.78102	0.8193939	73.43878	0.729697	72.70884	0.4945455	129.3681	0.3054546	62.48651	0.8509091
NEGATIVE	4590735	82.19161	0.5709091	71.2924	0.8424242	72.2414	0.7345455	79.50204	0.7684848	59.2233	0.9672727	60.43062	0.9721212	75.82668	0.7090909	72.28112	0.5830303	64.41174	0.9406061	73.3645	0.4751515	111.2451	0.6969697	51.13369	0.9915152
NEGATIVE	4610075	86.14922	0.4472727	83.84382	0.4218182	85.43618	0.2727273	86.98212	0.5636364	73.27774	0.5975758	76.36443	0.5757576	90.36972	0.2230303	80.11883	0.329697	89.37349	0.1975758	77.45769	0.3224242	146.3524	0.09818182	72.88028	0.4569697
NEGATIVE	4610114	72.37954	0.84	70.97346	0.8521212	78.71424	0.4909091	83.61944	0.6690909	60.97464	0.9515151	65.82219	0.9054545	71.10346	0.8569697	54.41567	0.9842424	67.84541	0.8884848	64.72421	0.809697	85.62417	0.9648485	59.43584	0.9284849
NEGATIVE	4610433	93.07913	0.2569697	73.74364	0.7709091	77.20623	0.5478788	78.26351	0.7927273	80.0724	0.3793939	91.2863	0.1612121	76.30025	0.6933333	81.8226	0.2836364	75.96782	0.6448485	88.03272	0.09212121	119.0777	0.510303	67.90617	0.6666667
NEGATIVE	4670020	115.6748	0.03515152	100.7128	0.08848485	98.6589	0.05939394	100.4056	0.1987879	119.6308	0.008484849	92.03096	0.1466667	110.5376	0.0339394	95.86696	0.06909091	87.12239	0.2581818	90.22517	0.07151515	158.3623	0.03636364	101.0451	0.02424242
NEGATIVE	4670156	62.79477	0.9612121	69.41683	0.8812121	73.27023	0.6993939	86.89764	0.5660606	68.8552	0.7587879	78.01612	0.5090909	68.5245	0.9163637	61.5453	0.9309091	70.06188	0.8327273	73.86327	0.4460606	118.4548	0.5236363	69.84183	0.56
NEGATIVE	4670181	100.3134	0.1624242	81.46546	0.4909091	89.40968	0.169697	87.70264	0.5357576	77.90294	0.4509091	64.50063	0.9321212	88.81641	0.2727273	76.17683	0.4545455	83.61501	0.3418182	81.38943	0.2169697	122.5477	0.44	84.77802	0.1478788
NEGATIVE	4670341	66.40873	0.9345455	71.82771	0.8278788	72.03152	0.7393939	85.58091	0.6133333	64.33065	0.8957576	61.87452	0.9612121	77.36008	0.6606061	72.2915	0.5818182	66.65862	0.9115152	61.07237	0.9151515	105.0804	0.809697	64.40917	0.8072727
NEGATIVE	4670619	98.16805	0.1878788	94.57596	0.1515152	80.4895	0.4157576	92.46008	0.3866667	87.06167	0.2072727	82.11652	0.3757576	94.27882	0.1430303	68.83913	0.7127272	83.97589	0.3357576	63.54176	0.8460606	109.9906	0.7212121	75.08214	0.3806061
NEGATIVE	4730041	87.32948	0.4012121	67.64717	0.9212121	72.95995	0.7163636	75.13528	0.870303	76.69736	0.5006061	64.78912	0.9248485	72.1108	0.8230303	63.3427	0.889697	81.29902	0.4424242	73.09489	0.4836363	95.77664	0.9018182	63.16911	0.8363636
NEGATIVE	4730056	99.14138	0.1769697	95.55931	0.1345455	78.4535	0.5018182	96.9587	0.2751515	88.20948	0.1963636	91.51008	0.1551515	91.04427	0.2060606	88.27139	0.1381818	88.18619	0.2327273	79.05404	0.2715152	106.8203	0.7769697	76.65031	0.3393939
NEGATIVE	4730164	92.53435	0.2751515	79.27404	0.5527273	78.28216	0.5066667	63.29536	0.9830303	78.51527	0.4230303	61.67283	0.9624242	77.14992	0.6654546	69.5863	0.6824242	70.92934	0.8133333	73.84736	0.4484848	117.9179	0.5369697	59.49762	0.9260606
NEGATIVE	4730408	75.4252	0.76	77.86394	0.6036364	80.4558	0.4181818	89.32898	0.4763636	80.08909	0.3769697	71.24994	0.7733333	74.59375	0.7466667	75.61578	0.4690909	66.04899	0.9187879	67.55869	0.7151515	99.84796	0.8715152	66.01305	0.7539394
NEGATIVE	4730528	68.10849	0.9115152	72.02579	0.8181818	78.15564	0.5115151	69.14861	0.9575757	72.05807	0.6412121	74.97733	0.6351515	82.52818	0.4654545	66.55953	0.7975758	73.50507	0.7260606	68.90347	0.6436363	109.2705	0.729697	62.63273	0.8448485
NEGATIVE	4730632	85.94566	0.4533333	77.21511	0.6181818	67.81386	0.8848485	90.81726	0.4266667	71.22628	0.6715152	80.72816	0.4278788	85.84061	0.3527273	66.81624	0.7878788	91.71581	0.1515152	77.79053	0.3090909	147.7671	0.08727273	70.60743	0.5272727
NEGATIVE	4760059	109.882	0.0630303	91.31498	0.2242424	96.20207	0.08242425	100.939	0.1866667	97.12406	0.08727273	92.44207	0.1381818	89.3175	0.2569697	95.45987	0.07272727	97.6668	0.08	85.10367	0.1406061	165.4629	0.02181818	83.42833	0.1733333
NEGATIVE	4760092	95.15774	0.2266667	85.47953	0.3684849	79.422	0.4606061	111.7983	0.05939394	85.22834	0.2460606	109.6977	0.0230303	88.05988	0.2921212	80.19687	0.3272727	82.99507	0.369697	69.51173	0.6254545	133.7964	0.2375758	74.53373	0.4
NEGATIVE	4760347	72.14094	0.8424242	84.04559	0.4121212	71.44604	0.7684848	96.98708	0.2727273	70.62217	0.6993939	70.77691	0.7987879	80.99404	0.5212121	66.67452	0.7927273	76.72692	0.6060606	76.62659	0.3490909	132.7714	0.2545455	76.07337	0.3563636
NEGATIVE	4760368	90.23837	0.3333333	75.65424	0.6824242	76.00068	0.5830303	92.99249	0.3709091	81.8673	0.3236364	100.3397	0.06181818	96.39645	0.1139394	77.48914	0.409697	94.30089	0.1151515	71.42406	0.5539394	134.2527	0.2254545	75.68967	0.3612121
NEGATIVE	4760458	89.82297	0.3478788	87.94772	0.2812121	84.84322	0.2981818	86.15741	0.5951515	85.96845	0.2254545	88.54583	0.2024242	85.42923	0.3624243	72.91352	0.5660606	77.32819	0.5878788	77.28326	0.3272727	122.3608	0.4472727	81.89029	0.2012121
NEGATIVE	4780066	114.0482	0.04242424	114.678	0.02181818	109.9649	0.01818182	113.7988	0.04969697	98.49812	0.07515152	104.4617	0.03878788	94.06499	0.1466667	101.2134	0.04848485	90.63342	0.1757576	99.57993	0.01575758	148.9959	0.07757576	86.45007	0.12
NEGATIVE	4780594	83.71617	0.5187879	78.32481	0.5927272	69.83942	0.830303	82.06525	0.7090909	82.52129	0.3006061	81.77615	0.390303	75.1693	0.7260606	79.72698	0.3442424	88.35823	0.2218182	73.80448	0.4509091	134.5002	0.2242424	64.19647	0.809697
NEGATIVE	4780605	70.58366	0.8690909	76.06033	0.6618182	79.04935	0.4775757	82.42277	0.700606	60.59888	0.9539394	70.43176	0.8169697	72.00147	0.8290909	77.55712	0.4084848	80.09695	0.4848485	66.73711	0.7442424	122.827	0.4327273	75.19298	0.3745455
NEGATIVE	4780673	88.94517	0.3648485	92.07562	0.1951515	69.95926	0.8266667	92.76775	0.3793939	80.08842	0.3781818	76.13718	0.5890909	81.80939	0.4872727	75.02596	0.4921212	93.30289	0.1284848	71.81124	0.5369697	169.0307	0.01090909	54.84928	0.9745455
NEGATIVE	4780717	72.96078	0.8206061	63.32534	0.9660606	66.7938	0.9066667	65.30807	0.979394	74.52537	0.5636364	73.19011	0.7066666	74.3993	0.7515152	72.04111	0.5890909	81.88733	0.4230303	73.7411	0.4545455	121.9007	0.4533333	65.53956	0.780606
NEGATIVE	4810059	89.00134	0.3636364	85.5312	0.3660606	75.32981	0.6084849	99.35581	0.2169697	84.19083	0.2630303	81.59349	0.3939394	97.82495	0.1030303	89.31693	0.1248485	77.33234	0.5866666	72.09476	0.5224242	104.6165	0.8157576	76.44158	0.3466667
NEGATIVE	4810092	66.86648	0.9272727	74.74944	0.7260606	70.68923	0.7987879	84.17684	0.6557575	63.83831	0.9103031	67.03053	0.8787879	72.05851	0.8266667	64.54565	0.8654546	58.38266	0.9854546	69.69154	0.6193939	107.7839	0.7587879	58.69742	0.9393939
NEGATIVE	4810347	85.11348	0.4763636	75.73065	0.6763636	71.35204	0.7733333	99.33532	0.2181818	70.27054	0.7115151	66.65756	0.8848485	68.57448	0.9127273	71.93418	0.5963637	76.46093	0.6133333	62.38013	0.8775758	133.3358	0.2424242	61.2413	0.8933333
NEGATIVE	4810458	81.09058	0.6024243	92.49153	0.190303	73.76567	0.6751515	75.96222	0.8460606	89.18341	0.1818182	89.29076	0.1854545	87.97942	0.2957576	86.90222	0.1660606	89.1973	0.2	76.54604	0.3515151	121.5541	0.4593939	76.16576	0.3539394
NEGATIVE	4850097	78.39876	0.6860606	76.45914	0.6509091	93.17609	0.12	92.96749	0.3721212	70.51588	0.7018182	78.70381	0.4909091	72.96499	0.7915152	71.82284	0.6024243	71.25876	0.8036364	68.0732	0.6860606	143.0151	0.1248485	69.2655	0.5890909
NEGATIVE	4850132	91.05934	0.3127273	76.44889	0.6521212	80.81532	0.4084848	78.635	0.7890909	72.11965	0.6387879	72.81466	0.7224243	81.14788	0.5163636	73.28255	0.5490909	70.96031	0.8121212	63.37759	0.8484849	124.3542	0.3939394	73.82263	0.4157576
NEGATIVE	4850193	91.24828	0.3030303	95.69221	0.1321212	87.631	0.2109091	85.63065	0.6121212	81.76109	0.3260606	83.51143	0.3406061	94.82052	0.1321212	81.1371	0.3018182	91.5845	0.1551515	75.19661	0.3939394	125.6449	0.3709091	76.1015	0.3551515
NEGATIVE	4850195	65.43979	0.9430303	94.17829	0.1575758	73.88896	0.6678788	93.18356	0.3684849	76.43546	0.5054545	77.84588	0.5127273	69.14357	0.8933333	58.75418	0.9575757	78.74646	0.5236363	81.18865	0.2218182	124.2083	0.4024242	67.75182	0.6727273
NEGATIVE	4850288	125.7666	0.01090909	92.48573	0.1915151	95.68902	0.08727273	117.384	0.03272727	96.3602	0.09818182	96.99802	0.09454545	91.66065	0.1939394	98.66386	0.05454545	97.02882	0.08727273	88.10568	0.08969697	125.6509	0.369697	93.94777	0.05454545
NEGATIVE	4850672	98.65834	0.1806061	88.30826	0.2763636	93.38368	0.1163636	108.9671	0.08242425	85.6265	0.2290909	82.75681	0.3575757	88.38628	0.2848485	83.9098	0.2278788	83.7019	0.3406061	73.6205	0.4581818	124.4295	0.3927273	84.18635	0.1563636
NEGATIVE	4920100	78.64677	0.6775758	71.98411	0.8206061	72.60116	0.7248485	94.92605	0.3284849	81.94022	0.32	71.72836	0.7563636	72.39805	0.8145455	68.53083	0.7272727	67.65882	0.8933333	58.7092	0.9563636	103.8628	0.8266667	58.85357	0.9357576
NEGATIVE	4920138	97.7654	0.190303	75.82144	0.6751515	74.79243	0.6351515	97.73643	0.2569697	103.5121	0.05212121	77.6194	0.5212121	92.02245	0.1927273	90.98232	0.1066667	69.81936	0.8387879	76.77484	0.3406061	98.2703	0.8884848	77.04057	0.3248485
NEGATIVE	4920170	79.61521	0.6460606	75.08914	0.7054545	85.04582	0.2933333	107.4435	0.09696969	80.35128	0.3672727	84.03374	0.3127273	88.19467	0.2872727	75.66756	0.4678788	64.58145	0.9381818	70.98789	0.5745454	100.9961	0.8642424	68.1968	0.6484848
NEGATIVE	4920463	50.78991	0.9963636	55.21576	0.9963636	52.48953	0.9987879	69.83899	0.9490909	43.11325	1	48.61107	1	52.29996	0.9987879	50.09573	0.9939394	52.3967	0.9963636	47.9076	0.9987879	86.72086	0.96	41.15597	1
NEGATIVE	4920465	69.87602	0.8824242	74.90295	0.7127272	71.59634	0.7624242	70.69279	0.9345455	71.0062	0.68	63.97063	0.9393939	70.64428	0.8642424	76.63496	0.4460606	77.67879	0.5684848	67.33405	0.7224243	139.0877	0.1636364	63.45372	0.8290909
NEGATIVE	5050102	63.50755	0.9575757	83.83621	0.4230303	85.95074	0.2569697	84.98615	0.630303	71.92589	0.6460606	91.08518	0.1636364	78.35767	0.6121212	69.34319	0.6957576	66.78313	0.9090909	73.8421	0.449697	141.5118	0.1381818	70.56747	0.5309091
NEGATIVE	5050315	81.12936	0.6012121	91.4931	0.2230303	74.64996	0.64	82.88856	0.6848485	77.98976	0.4472727	62.84106	0.950303	75.60527	0.7139394	76.8812	0.4387879	81.47335	0.4339394	65.75925	0.769697	131.6458	0.2654545	76.4728	0.3442424
NEGATIVE	5050500	83.05951	0.5466667	86.30497	0.3369697	78.46811	0.5006061	90.49032	0.4375758	76.9413	0.4909091	65.9955	0.9018182	81.63068	0.4909091	73.6989	0.5296969	80.72729	0.4642424	78.02774	0.299394	131.2772	0.270303	71.32068	0.5090909
NEGATIVE	5050538	92.42491	0.2787879	79.08565	0.5624242	75.94392	0.5878788	75.15019	0.8690909	78.13753	0.44	77.42397	0.5309091	85.59187	0.3575757	67.45695	0.7648485	72.26832	0.7709091	73.55299	0.4642424	103.8796	0.8254545	72.13989	0.4848485
NEGATIVE	5050576	69.00072	0.8981818	70.58859	0.859394	75.38521	0.6072727	78.09992	0.7939394	67.92336	0.7915152	64.47821	0.9333333	75.1731	0.7248485	60.76062	0.9381818	73.95986	0.710303	70.38908	0.5963637	83.42711	0.9709091	66.66891	0.7187879
NEGATIVE	5080008	76.19315	0.7393939	82.48818	0.4642424	73.98778	0.6618182	69.11894	0.9587879	64.35606	0.8933333	76.72707	0.5624242	85.05463	0.3781818	78.87837	0.3660606	82.37334	0.4024242	66.2062	0.7551515	143.1922	0.1224242	68.92221	0.6060606
NEGATIVE	5080022	72.68928	0.8290909	75.00122	0.7090909	73.62074	0.6848485	88.7919	0.5006061	65.43042	0.8606061	76.97276	0.5539394	71.10252	0.8581818	61.66494	0.9248485	85.78725	0.2933333	61.25012	0.9103031	164.4721	0.0230303	71.8152	0.4909091
NEGATIVE	5080324	91.72137	0.2945454	79.72667	0.5406061	81.99955	0.3636364	89.66481	0.4642424	68.41325	0.7745454	85.14005	0.2836364	76.8586	0.6727273	64.96439	0.849697	75.40832	0.6642424	73.37229	0.4739394	118.4287	0.5284848	76.00249	0.3587879
NEGATIVE	5080433	114.1502	0.04121212	126.2019	0.00969697	118.0964	0.007272727	117.5781	0.03030303	115.0634	0.01333333	125.6373	0.007272727	119.5187	0.01454545	113.5987	0.01090909	109.1179	0.01818182	94.18265	0.04727273	149.0198	0.07636364	112.815	0.008484849
NEGATIVE	5130112	79.14689	0.6630303	83.26623	0.4412121	71.83829	0.750303	99.28795	0.2206061	64.38879	0.889697	76.41294	0.5745454	72.48564	0.8084849	60.27707	0.9454545	77.23298	0.590303	68.182	0.6812121	111.3638	0.6945454	56.12086	0.9660606
NEGATIVE	5130133	120.6929	0.01939394	103.5459	0.06181818	84.79665	0.299394	101.4656	0.1806061	102.5276	0.05333333	85.52324	0.270303	90.21486	0.2242424	80.41886	0.3175758	85.72311	0.2945454	81.48705	0.2121212	117.6541	0.5466667	81.98826	0.1963636
NEGATIVE	5130181	97.10442	0.2012121	89.56398	0.2521212	86.14861	0.2509091	84.49619	0.6448485	84.72878	0.2533333	84.48873	0.3018182	86.18887	0.3369697	87.90968	0.1466667	93.97594	0.1175758	87.82907	0.09454545	134.7876	0.2206061	75.55755	0.3636364
NEGATIVE	5130377	97.29026	0.1987879	109.0355	0.0339394	98.40317	0.06060606	108.7754	0.08484849	97.12358	0.08848485	77.14041	0.5466667	97.9372	0.1018182	88.28325	0.1369697	82.55161	0.390303	86.93716	0.1066667	208.0644	0.004848485	84.23273	0.1551515
NEGATIVE	5220112	71.45862	0.849697	68.4786	0.8993939	67.30463	0.8921212	80.16193	0.7527273	65.44488	0.8581818	74.06662	0.6727273	68.26908	0.92	65.77874	0.8206061	89.80095	0.1951515	67.22074	0.7248485	131.5548	0.2666667	71.32143	0.5078788
NEGATIVE	5220133	111.8461	0.05212121	93.42665	0.1757576	86.3699	0.2448485	123.4058	0.02060606	97.53476	0.08363637	104.8416	0.03636364	103.6104	0.06545454	98.03796	0.0569697	103.1742	0.04242424	95.29398	0.03878788	140.1551	0.1527273	98.78368	0.03030303
NEGATIVE	5220156	76.7608	0.7309091	69.07632	0.8860606	60.10593	0.9878788	96.14993	0.2981818	69.49654	0.7406061	61.10556	0.969697	69.64085	0.8848485	60.59806	0.9393939	68.37445	0.8763636	68.70689	0.6533333	114.796	0.6181818	52.2441	0.9854546
NEGATIVE	5220341	91.22654	0.3042424	88.08105	0.2787879	74.19482	0.6557575	91.95641	0.3963636	74.36909	0.5672727	76.05897	0.5915151	92.50474	0.1781818	76.08338	0.4569697	79.35872	0.5030303	72.10478	0.52	139.5678	0.1587879	76.75326	0.3333333
NEGATIVE	5220390	96.99926	0.2048485	94.37493	0.1551515	106.4839	0.02787879	88.51006	0.5078788	107.368	0.03272727	98.1059	0.08121212	91.33112	0.2	99.87908	0.05212121	98.02042	0.07515152	92.50918	0.05575757	126.2455	0.3587879	80.60538	0.2351515
NEGATIVE	5270088	85.60453	0.4593939	94.58136	0.150303	78.93462	0.4848485	85.31007	0.6230303	81.86922	0.3224242	77.46649	0.5284848	92.09648	0.190303	70.86761	0.6290909	81.89906	0.4218182	77.42437	0.3236364	113.5694	0.6533333	96.03333	0.04242424
NEGATIVE	5270279	71.75968	0.8472728	75.28136	0.6933333	80.35341	0.4230303	74.07615	0.8872727	72.65005	0.6193939	71.37384	0.7684848	84.17023	0.409697	71.3371	0.6145455	77.51051	0.5757576	76.14592	0.3612121	109.105	0.7345455	75.28357	0.3672727
NEGATIVE	5270301	105.6204	0.09212121	88.12029	0.2775758	80.51928	0.4121212	89.39207	0.4739394	83.84122	0.2739394	77.04019	0.550303	83.91163	0.4254546	80.10829	0.3309091	81.18993	0.4448485	74.28539	0.4254546	139.7579	0.1563636	67.07184	0.6969697
NEGATIVE	5270619	101.6144	0.1418182	81.16851	0.4993939	84.18153	0.310303	103.7906	0.1442424	92.42995	0.1430303	114.7856	0.01575758	104.9834	0.0569697	91.48759	0.1030303	91.16076	0.1636364	91.32381	0.06424242	149.9212	0.07393939	88.31654	0.09575757
NEGATIVE	5270685	102.3961	0.1284848	108.7213	0.03757576	92.77839	0.1236364	99.19372	0.2242424	94.92413	0.1127273	99.16936	0.06909091	102.5318	0.07393939	95.8596	0.07030303	99.70365	0.06060606	95.2672	0.04	131.4967	0.2678788	92.71618	0.0630303
NEGATIVE	5290113	68.43821	0.9066667	88.97688	0.2642424	73.53295	0.689697	96.91449	0.2763636	78.3933	0.4290909	82.78996	0.3563636	84.51022	0.3987879	68.0884	0.7430303	80.0278	0.4884849	77.74265	0.3115152	111.7643	0.6848485	64.72434	0.8048485
NEGATIVE	5290427	96.352	0.2145455	109.9924	0.02909091	78.51729	0.4969697	111.1389	0.07030303	101.2874	0.06060606	109.3285	0.02424242	91.56551	0.1963636	89.15498	0.1284848	95.60463	0.1018182	81.17342	0.2230303	130.9141	0.28	95.69424	0.04363636
NEGATIVE	5290450	102.8676	0.1248485	95.25391	0.1393939	93.33737	0.1175758	95.99799	0.3030303	96.62442	0.09575757	88.84863	0.1939394	92.33426	0.1842424	88.14312	0.1418182	96.63615	0.09090909	90.50849	0.06909091	170.5307	0.00969697	95.18625	0.04727273
NEGATIVE	5290484	86.33374	0.4387879	77.05524	0.6218182	73.83131	0.6715152	60.36902	0.9890909	80.26073	0.3721212	69.4558	0.8375757	66.2602	0.9539394	66.51686	0.7987879	67.45213	0.8969697	65.75213	0.7721212	127.0069	0.3539394	64.8913	0.8
NEGATIVE	5340097	90.13301	0.3369697	63.88412	0.9636363	62.94897	0.9648485	75.23306	0.8642424	74.76241	0.5563636	71.40605	0.7660606	70.48749	0.870303	65.50356	0.830303	75.97047	0.6424242	64.76898	0.8036364	115.9771	0.5890909	66.21049	0.7466667
NEGATIVE	5340193	92.07045	0.2860606	86.42639	0.3333333	81.64186	0.3769697	103.9378	0.1418182	89.52369	0.1769697	91.72824	0.1515152	90.68496	0.2169697	86.26181	0.1890909	99.18438	0.06424242	77.6889	0.3151515	135.5918	0.2109091	85.48579	0.1406061
NEGATIVE	5340253	86.20926	0.4448485	99.28158	0.09575757	92.6663	0.1260606	71.90623	0.92	65.64445	0.8521212	86.3887	0.249697	83.33781	0.44	80.32428	0.3236364	93.33087	0.1272727	81.8588	0.2084848	117.1936	0.56	74.90154	0.390303
NEGATIVE	5340315	70.682	0.8642424	69.9137	0.8715152	71.38432	0.7721212	90.60489	0.4327273	63.66726	0.9139394	74.18596	0.670303	69.06837	0.8957576	73.90425	0.5212121	69.63807	0.8484849	76.64347	0.3478788	104.8204	0.8133333	75.24818	0.369697
NEGATIVE	5340670	79.0032	0.6678788	66.43253	0.9381818	76.16682	0.580606	87.64552	0.5381818	78.87498	0.4145454	79.82051	0.4569697	80.40045	0.5369697	72.97363	0.5624242	82.63882	0.3866667	64.53819	0.8157576	135.7934	0.2048485	68.66833	0.6206061
NEGATIVE	5360022	79.4567	0.6509091	78.72327	0.5781818	77.96663	0.52	80.72083	0.7430303	68.25813	0.780606	76.91646	0.5575758	64.87463	0.9612121	78.1104	0.390303	78.46989	0.5369697	70.84124	0.580606	93.57654	0.9175758	60.84484	0.9030303
NEGATIVE	5360114	86.97443	0.4157576	74.77161	0.7248485	74.9836	0.630303	93.86848	0.3527273	79.5023	0.3951515	78.71323	0.489697	85.58632	0.3587879	76.10191	0.4557576	82.31088	0.4060606	77.81031	0.3078788	130.0324	0.2921212	78.37711	0.2860606
NEGATIVE	5360451	74.091	0.7963637	80.77076	0.5066667	73.74082	0.6763636	95.12056	0.3260606	76.00692	0.5175757	74.69617	0.6484848	69.70078	0.8824242	58.43873	0.96	82.40469	0.3987879	63.77982	0.8387879	117.2165	0.5587879	62.86951	0.84
NEGATIVE	5360601	107.0842	0.08363637	94.68192	0.1466667	93.87502	0.1115151	100.6456	0.1927273	105.7743	0.04	84.24561	0.3066667	99.9258	0.09212121	85.41821	0.2012121	82.9691	0.3709091	71.7095	0.5406061	113.7563	0.6484848	88.42754	0.09333333
NEGATIVE	5390068	101.5963	0.1430303	75.65897	0.6812121	64.79805	0.9406061	88.3571	0.5163636	66.66778	0.830303	72.84636	0.7187879	78.08988	0.6266667	61.21274	0.9333333	90.14808	0.1842424	62.51913	0.8739394	113.8192	0.6436363	67.64163	0.6751515
NEGATIVE	5390072	88.60754	0.369697	92.6043	0.1866667	92.68549	0.1248485	86.42023	0.5842424	81.44486	0.3369697	85.21582	0.28	85.07175	0.3769697	78.69964	0.3721212	78.68861	0.5272727	66.55494	0.7478788	136.497	0.1927273	72.98421	0.4472727
NEGATIVE	5390079	77.56548	0.7090909	84.42612	0.4012121	73.65476	0.6812121	96.35974	0.2933333	82.61232	0.299394	72.9997	0.7139394	77.77061	0.6387879	69.36798	0.6921212	80.7843	0.4618182	64.13335	0.8290909	118.3024	0.5309091	68.00571	0.6618182
NEGATIVE	5390168	88.38643	0.3757576	74.56087	0.7381818	80.0286	0.4327273	78.83538	0.7830303	69.27865	0.7454545	89.46933	0.1842424	83.54092	0.4339394	83.18616	0.2412121	71.35989	0.7975758	74.37283	0.4230303	109.5911	0.7248485	82.74024	0.1854545
NEGATIVE	5390600	83.21616	0.5406061	68.54489	0.8945454	80.82578	0.4060606	77.15383	0.8133333	81.55339	0.3333333	70.07897	0.8242424	66.75884	0.9478788	64.3852	0.870303	66.22049	0.9163637	67.98528	0.689697	119.1938	0.5090909	74.18327	0.4060606
NEGATIVE	5420242	57.62675	0.9890909	79.19234	0.5551515	70.09667	0.8193939	72.68896	0.9103031	66.59699	0.8327273	76.48601	0.5709091	73.68326	0.7721212	64.70627	0.8606061	78.23029	0.5490909	67.89216	0.6957576	90.89047	0.9381818	61.95182	0.8690909
NEGATIVE	5420332	89.9796	0.3442424	82.38428	0.4678788	91.08807	0.150303	100.461	0.1951515	89.4025	0.1793939	87.42733	0.2290909	84.86633	0.3878788	79.7942	0.3418182	84.72457	0.3175758	69.7006	0.6181818	127.3996	0.3454545	83.58862	0.1660606
NEGATIVE	5420372	97.32427	0.1963636	94.67486	0.1478788	79.80827	0.4436364	95.12116	0.3248485	86.24236	0.2193939	86.13656	0.2581818	84.15352	0.4121212	77.38527	0.4157576	82.13509	0.4133333	89.44247	0.07515152	133.9747	0.230303	78.05805	0.2945454
NEGATIVE	5420725	92.64436	0.2690909	78.55157	0.5842424	86.72094	0.24	98.67961	0.2351515	80.28969	0.3709091	82.89067	0.3551515	77.40242	0.659394	82.19513	0.2690909	80.41566	0.4715151	63.70776	0.8424242	129.0993	0.3066667	69.25744	0.5915151
NEGATIVE	5550112	85.41293	0.4654545	90.6397	0.2327273	77.48444	0.5406061	82.20405	0.7054545	77.52892	0.4654545	102.0313	0.04969697	95.50079	0.1236364	82.90725	0.2472727	86.37891	0.2751515	78.50465	0.2860606	131.9126	0.2630303	67.6395	0.6763636
NEGATIVE	5550139	65.32533	0.9454545	66.29144	0.9418182	66.56572	0.9127273	76.31931	0.8375757	64.41725	0.8872727	66.47617	0.889697	74.67367	0.7430303	68.7872	0.7163636	74.47253	0.6921212	61.91438	0.8933333	103.0601	0.8351515	61.97125	0.8678788
NEGATIVE	5550373	87.01212	0.4121212	89.30853	0.2593939	75.547	0.6012121	83.62582	0.6666667	79.66051	0.390303	75.54131	0.6121212	88.4129	0.2824242	91.16114	0.1042424	84.33627	0.3272727	81.02128	0.2266667	117.0058	0.5648485	75.05262	0.3818182
NEGATIVE	5550435	86.34551	0.4375758	92.87471	0.1793939	89.3022	0.1709091	96.44753	0.2909091	71.75333	0.6496969	97.01625	0.09333333	99.1554	0.09575757	108.071	0.01818182	81.03565	0.4521212	85.77716	0.1321212	123.3204	0.420606	80.63874	0.230303
NEGATIVE	5550736	100.5447	0.1587879	84.43626	0.4	92.05804	0.1357576	102.5588	0.1624242	83.92345	0.2690909	90.56939	0.1709091	92.92535	0.1648485	89.39357	0.1236364	94.98949	0.1066667	81.0328	0.2254545	107.1333	0.7745454	85.93155	0.1309091
NEGATIVE	5570152	118.4093	0.03030303	102.3603	0.07151515	86.90578	0.2339394	106.7187	0.1054545	105.7083	0.04121212	108.4608	0.02545455	91.15705	0.2048485	82.55762	0.2630303	95.02203	0.1054545	89.91695	0.07272727	138.4073	0.1721212	95.50006	0.04606061
NEGATIVE	5570292	73.5224	0.8084849	80.60632	0.5139394	70.78548	0.7927273	95.95947	0.3054546	67.82018	0.7987879	66.70351	0.8836364	88.18465	0.2884848	74.92373	0.4933333	80.13613	0.4824242	56.73713	0.9684848	116.3845	0.5830303	65.47146	0.7842425
NEGATIVE	5570537	89.20152	0.36	64.83872	0.9563636	65.25764	0.929697	87.37663	0.550303	67.00509	0.8206061	78.29736	0.5006061	80.31661	0.5418182	70.24644	0.659394	74.35497	0.6969697	65.66868	0.7745454	149.9747	0.07272727	68.86997	0.6072727
NEGATIVE	5570601	87.90589	0.3890909	87.51031	0.299394	73.01798	0.7115151	79.39771	0.7709091	84.09768	0.2654545	68.58031	0.8533334	74.99425	0.7321212	73.38421	0.5454546	93.96172	0.1187879	86.06516	0.1248485	104.924	0.8121212	67.44837	0.6824242
NEGATIVE	5570687	80.92335	0.6121212	73.91367	0.7636364	76.40649	0.5745454	81.71354	0.7187879	67.45604	0.8121212	74.72386	0.6460606	108.2872	0.04242424	70.39843	0.6472727	71.49032	0.7939394	77.00902	0.3357576	107.3126	0.7684848	66.32845	0.7406061
NEGATIVE	5670008	110.5525	0.06181818	108.1609	0.04	99.9223	0.05090909	101.3357	0.1830303	90.55761	0.1612121	88.37985	0.2060606	102.9607	0.07151515	82.08723	0.2739394	85.11924	0.3078788	99.53085	0.0169697	146.402	0.09696969	87.7048	0.1042424
NEGATIVE	5670075	57.30456	0.990303	68.01495	0.9139394	53.51733	0.9975758	79.5557	0.7648485	53.95726	0.990303	58.91173	0.979394	61.9262	0.979394	57.61661	0.9672727	65.01854	0.9321212	49.88263	0.9951515	86.50256	0.9612121	51.5406	0.9890909
NEGATIVE	5670451	100.5442	0.16	103.1213	0.06545454	87.69157	0.2036364	97.10661	0.2690909	78.39628	0.4278788	78.53757	0.4921212	95.73508	0.12	102.5608	0.04	98.00632	0.07636364	96.21616	0.03272727	116.2527	0.5854545	93.32635	0.05818182
NEGATIVE	5670494	98.51394	0.1842424	100.3419	0.08969697	85.10072	0.2884848	111.7607	0.06060606	96.63187	0.09454545	90.04629	0.1745455	93.97807	0.1478788	104.746	0.03030303	99.37894	0.06181818	75.84139	0.369697	151.7679	0.05939394	88.00802	0.1006061
NEGATIVE	5670601	90.65214	0.3236364	82.62984	0.4569697	80.55542	0.4109091	86.38927	0.5866666	70.97689	0.6812121	81.58403	0.3951515	75.36973	0.7175757	90.12216	0.1175758	73.19251	0.7393939	68.90266	0.6448485	127.2252	0.350303	65.06474	0.7963637
NEGATIVE	5690292	105.4592	0.09333333	79.61037	0.5454546	77.05793	0.5515152	78.06566	0.7987879	69.30862	0.7442424	83.86143	0.3236364	89.81492	0.2327273	70.63181	0.6375757	66.89685	0.9030303	75.41416	0.3866667	118.5131	0.5224242	69.47719	0.5793939
NEGATIVE	5690368	71.19558	0.8533334	80.50819	0.5175757	68.91035	0.859394	76.98687	0.8193939	68.99183	0.7563636	74.57458	0.6533333	79.53029	0.5648485	72.87038	0.5684848	77.16196	0.5915151	62.86473	0.8678788	98.97826	0.8812121	72.31258	0.4787879
NEGATIVE	5690452	80.15723	0.630303	82.92342	0.449697	67.03187	0.8993939	74.3839	0.8812121	67.76904	0.8024243	75.03637	0.6315151	73.04343	0.7903031	63.77907	0.88	79.76032	0.4933333	75.6105	0.3830303	113.0937	0.6618182	66.63884	0.7224243
NEGATIVE	5690671	86.64704	0.4290909	70.79182	0.8545455	82.82351	0.3406061	67.30125	0.9684848	71.08482	0.6763636	70.21232	0.8193939	81.33967	0.5018182	71.90428	0.5975758	77.79531	0.5612121	68.53591	0.6606061	87.63358	0.9587879	66.13413	0.7490909
NEGATIVE	5690722	69.10902	0.8933333	89.1663	0.2618182	75.26222	0.6145455	73.03466	0.9042424	64.3437	0.8945454	73.11591	0.7090909	83.54514	0.4327273	67.72769	0.7539394	81.45028	0.4351515	65.04706	0.7975758	109.5066	0.7260606	70.77537	0.5224242
NEGATIVE	5700040	102.9229	0.1224242	91.82024	0.2024242	91.47301	0.1454545	92.72091	0.3806061	85.86119	0.2266667	86.33763	0.2509091	84.64725	0.3939394	98.50704	0.05575757	99.09575	0.06545454	89.19973	0.07878788	144.999	0.1090909	78.77853	0.2739394
NEGATIVE	5700594	74.25792	0.7915152	72.81901	0.7927273	66.50306	0.9139394	88.95766	0.4921212	68.15359	0.7854546	74.07486	0.6715152	83.67792	0.430303	74.63453	0.5030303	78.56861	0.5321212	68.42537	0.6666667	112.1089	0.6751515	62.58653	0.8484849
NEGATIVE	5700735	103.7122	0.1151515	91.96165	0.1987879	83.56432	0.3212121	99.66304	0.2133333	79.82606	0.3854545	81.74635	0.3915152	95.36602	0.1260606	84.84412	0.2145455	91.94337	0.1478788	71.26373	0.5672727	125.6805	0.3684849	81.95308	0.2
NEGATIVE	5720059	66.91032	0.9260606	74.14904	0.7587879	68.52412	0.8666667	82.07551	0.7078788	62.06916	0.9406061	51.57236	0.9963636	62.37478	0.9769697	66.35941	0.8048485	77.41315	0.5818182	62.2256	0.8812121	83.5242	0.969697	58.0088	0.950303
NEGATIVE	5720092	75.39612	0.7624242	98.23589	0.1042424	94.95982	0.09333333	87.86167	0.5321212	91.66266	0.1478788	87.58733	0.2218182	94.31029	0.1406061	78.80068	0.369697	85.83388	0.2884848	82.55362	0.1915151	154.0933	0.05212121	90.67659	0.07515152
NEGATIVE	5720347	76.44191	0.7381818	87.49352	0.3006061	78.19032	0.5090909	101.1233	0.1854545	82.25546	0.3090909	70.6547	0.8036364	82.12648	0.4763636	71.9495	0.5951515	76.37904	0.6181818	73.86865	0.4436364	137.2322	0.1842424	81.07761	0.2206061
NEGATIVE	5720364	63.79489	0.9563636	68.24982	0.9066667	82.45282	0.3478788	76.81953	0.8254545	73.43452	0.5951515	68.95347	0.8424242	69.46155	0.889697	73.23314	0.5515152	73.01995	0.7478788	72.87198	0.489697	108.0925	0.7539394	61.24826	0.8921212
NEGATIVE	5720398	71.1512	0.8557576	60.1772	0.9818182	67.94662	0.8775758	75.51939	0.8545455	66.69875	0.8278788	71.90786	0.7490909	68.61909	0.9103031	59.34217	0.9515151	96.72728	0.08848485	68.5571	0.6581818	138.0699	0.1745455	75.20139	0.3733333
NEGATIVE	5860026	78.07661	0.6945454	82.32603	0.4690909	77.56854	0.5357576	112.2165	0.05454545	84.17587	0.2642424	72.27976	0.7357576	85.21097	0.3709091	73.86826	0.5260606	83.89008	0.3369697	64.12255	0.830303	103.6929	0.8290909	68.60232	0.6266667
NEGATIVE	5860050	69.16315	0.889697	69.08206	0.8848485	67.34869	0.8909091	88.04813	0.5236363	70.2645	0.7127272	66.20217	0.8993939	78.1227	0.6254545	55.05638	0.9830303	75.45107	0.6630303	69.52738	0.6242424	152.7725	0.05454545	65.29759	0.7927273
NEGATIVE	5860452	117.4462	0.03272727	84.64532	0.3939394	92.90482	0.1212121	102.6114	0.1612121	84.4052	0.2569697	88.64849	0.1963636	113.472	0.0230303	91.08709	0.1054545	94.49708	0.1139394	80.67479	0.2351515	158.805	0.0339394	90.20145	0.07878788
NEGATIVE	5860609	86.72952	0.4278788	74.64343	0.7309091	70.95469	0.7854546	82.83633	0.6884848	81.7392	0.3272727	75.38491	0.6169697	89.64402	0.2424242	77.10876	0.4266667	90.96715	0.1684849	77.51522	0.3212121	124.0842	0.4072727	68.1352	0.6496969
NEGATIVE	5860722	86.93459	0.4169697	76.99562	0.6254545	82.92733	0.3357576	102.5434	0.1636364	70.206	0.7139394	86.20889	0.2545455	83.09886	0.4448485	74.40793	0.5078788	71.27329	0.8012121	74.04576	0.44	110.6927	0.7090909	65.57677	0.7793939
NEGATIVE	5890072	85.73381	0.4569697	85.99583	0.350303	72.77161	0.7212121	86.75161	0.5745454	89.95158	0.169697	88.13036	0.2109091	78.16901	0.6230303	86.8745	0.169697	83.23861	0.3612121	71.28587	0.5660606	142.2969	0.1333333	70.53592	0.5321212
NEGATIVE	5890100	78.68808	0.6763636	90.41893	0.2375758	81.56652	0.3818182	103.2736	0.1527273	87.46616	0.2024242	81.44043	0.4012121	74.71362	0.7406061	84.28401	0.2206061	94.10738	0.1163636	82.7692	0.1866667	124.8915	0.3854545	71.40361	0.5054545
NEGATIVE	5890168	72.11923	0.8436363	79.08723	0.5612121	77.23456	0.5454546	75.40291	0.8618182	73.84782	0.5842424	83.70819	0.3272727	78.35286	0.6145455	76.26105	0.4521212	73.70685	0.7163636	68.45956	0.6642424	144.5206	0.1115151	68.82604	0.609697
NEGATIVE	5890170	89.92676	0.3466667	84.93337	0.3842424	87.9284	0.2	88.1474	0.5212121	86.43776	0.2145455	97.9737	0.08363637	94.15461	0.1442424	88.15642	0.1406061	83.55032	0.3466667	72.72033	0.4933333	148.035	0.08363637	87.68285	0.1054545
NEGATIVE	5900113	93.70644	0.2472727	71.9803	0.8218182	79.8775	0.4412121	91.28573	0.4109091	78.18733	0.4363636	76.7252	0.5636364	78.34772	0.6157576	71.04463	0.6242424	79.64969	0.4969697	76.46115	0.3539394	124.92	0.3830303	66.33913	0.7369697
NEGATIVE	5900180	77.18159	0.7187879	60.80429	0.979394	79.42135	0.4618182	81.69501	0.72	68.52199	0.7721212	68.68467	0.8509091	73.65241	0.7745454	75.41721	0.4739394	85.82346	0.289697	85.01536	0.1442424	136.5503	0.1915151	72.93764	0.4521212
NEGATIVE	5900215	79.45831	0.6496969	81.73438	0.48	86.21998	0.2472727	99.07622	0.2278788	78.05975	0.4448485	76.17905	0.5854545	93.7913	0.1527273	86.06014	0.1915151	88.89499	0.2072727	83.32381	0.1818182	150.9539	0.06545454	72.78172	0.4606061
NEGATIVE	5900471	97.14201	0.2	110.1913	0.02787879	96.66107	0.07757576	91.62192	0.4036364	88.62331	0.190303	98.58598	0.07636364	127.0626	0.00969697	103.3166	0.03636364	100.3616	0.05575757	94.35696	0.04484848	146.5439	0.09333333	84.1806	0.1575758
NEGATIVE	5900563	82.68919	0.5575758	71.85331	0.8266667	70.23117	0.8133333	90.79829	0.4278788	81.396	0.3393939	75.03854	0.630303	76.4611	0.6909091	76.53244	0.4484848	72.94805	0.7515152	61.83864	0.8957576	107.7011	0.7612121	71.61046	0.4993939
NEGATIVE	5900739	81.28135	0.5987879	91.5267	0.2193939	79.29871	0.4654545	77.23138	0.8109091	89.20403	0.1806061	76.73039	0.5612121	81.572	0.4945455	79.16475	0.3551515	80.45399	0.4690909	82.16605	0.2024242	147.2406	0.08848485	83.52988	0.169697
NEGATIVE	5910088	119.2627	0.02181818	112.0391	0.02545455	99.8246	0.05212121	132.3821	0.008484849	107.82	0.03030303	122.6752	0.008484849	113.2821	0.02545455	98.83424	0.05333333	119.6824	0.006060606	97.41909	0.02424242	127.8218	0.3430303	91.25908	0.07030303
NEGATIVE	5910181	79.72375	0.6363636	99.1202	0.09818182	95.57298	0.08848485	87.61449	0.5406061	72.59118	0.6230303	81.8006	0.3890909	73.47977	0.780606	87.85825	0.1478788	80.82517	0.4593939	85.0958	0.1418182	119.5174	0.4969697	86.8544	0.1139394
NEGATIVE	5910184	78.99663	0.6690909	88.6581	0.2678788	69.18453	0.8484849	91.12762	0.4157576	72.73448	0.6157576	62.62261	0.9551515	98.04616	0.1006061	68.61971	0.7248485	77.50986	0.5769697	72.28274	0.510303	120.8455	0.4715151	69.46719	0.580606
NEGATIVE	5910619	85.85421	0.4557576	85.83513	0.3539394	78.342	0.5042424	86.45718	0.580606	81.76795	0.3248485	87.18504	0.2351515	95.007	0.129697	79.69888	0.3454545	95.54105	0.1030303	83.77281	0.1684849	135.7929	0.2060606	74.55211	0.3987879
NEGATIVE	6020050	74.39706	0.7854546	67.37846	0.9260606	82.67065	0.3454545	82.99854	0.6836364	59.91582	0.96	58.87386	0.9806061	78.33138	0.6193939	64.71174	0.859394	77.82111	0.5587879	62.14698	0.8884848	97.0854	0.8957576	55.63757	0.969697
NEGATIVE	6020152	69.06397	0.8945454	68.58042	0.8921212	85.3062	0.2775758	80.25655	0.7515152	71.05467	0.6775758	62.0429	0.9587879	78.69516	0.5987879	68.14931	0.7369697	68.64825	0.870303	55.65717	0.979394	112.0557	0.6775758	52.03732	0.9866667
NEGATIVE	6020452	64.50858	0.9515151	82.15689	0.4751515	72.54353	0.729697	84.53096	0.6436363	67.35181	0.8157576	75.26147	0.6193939	67.9666	0.9248485	66.43411	0.8036364	69.98141	0.8351515	69.94794	0.6109091	130.01	0.2945454	63.20586	0.8339394
NEGATIVE	6020711	102.254	0.129697	83.73238	0.4278788	82.82315	0.3418182	98.95253	0.2290909	101.7897	0.05818182	93.37343	0.1272727	90.05366	0.2266667	90.96334	0.1078788	88.46654	0.2169697	71.49796	0.550303	137.9051	0.1781818	79.76715	0.2533333
NEGATIVE	6020722	80.61617	0.6169697	75.70153	0.6775758	69.07878	0.8509091	74.76501	0.8751515	77.03886	0.4848485	74.20719	0.6666667	76.19225	0.6945454	82.61239	0.2606061	86.36935	0.2763636	68.2858	0.670303	116.7218	0.5769697	70.27792	0.5430303
NEGATIVE	6040066	99.19415	0.1757576	72.01926	0.8193939	71.38603	0.7709091	90.96043	0.4193939	72.11562	0.64	66.20909	0.8969697	79.36546	0.5757576	67.39695	0.769697	73.19283	0.7381818	75.71067	0.3769697	123.4892	0.4169697	74.08337	0.4072727
NEGATIVE	6040131	123.2472	0.01575758	107.4674	0.04363636	97.73729	0.06666667	108.5011	0.08727273	110.8047	0.01939394	103.5276	0.04121212	117.8059	0.01575758	120.5341	0.007272727	104.2326	0.03878788	97.39127	0.02545455	129.4314	0.3042424	91.98856	0.06666667
NEGATIVE	6040161	81.05637	0.6048485	75.96718	0.6666667	78.03496	0.5187879	89.80997	0.4593939	68.54233	0.769697	73.13596	0.7078788	78.58257	0.6060606	74.35622	0.5090909	62.88425	0.9575757	64.41006	0.8218182	128.4062	0.3248485	76.77752	0.3309091
NEGATIVE	6040497	80.31405	0.6254545	76.46529	0.6496969	72.96595	0.7151515	86.68392	0.5769697	63.59645	0.9175758	78.16003	0.5042424	76.9575	0.6690909	79.60628	0.3478788	69.11585	0.8606061	75.76225	0.3757576	112.1447	0.6739394	82.06334	0.1951515
NEGATIVE	6100180	81.95998	0.5781818	71.13689	0.849697	62.70894	0.969697	78.44228	0.7915152	81.64377	0.329697	80.75147	0.4266667	80.13919	0.5490909	58.30389	0.9612121	65.47675	0.9248485	58.24043	0.9587879	104.4239	0.8206061	63.66531	0.8242424
NEGATIVE	6100338	70.65318	0.8678788	70.90105	0.8533334	77.42016	0.5430303	65.57137	0.9781818	67.41296	0.8133333	61.34347	0.9684848	69.37025	0.8909091	62.14118	0.9163637	77.02953	0.5963637	63.74172	0.84	90.44563	0.9418182	67.13197	0.6933333
NEGATIVE	6100403	82.62173	0.56	81.54094	0.4848485	67.81692	0.8836364	84.77667	0.6327273	62.06959	0.9393939	75.9072	0.5987879	77.68274	0.6484848	68.71345	0.7187879	74.32603	0.700606	70.35825	0.5975758	89.95303	0.9466667	75.17258	0.3757576
NEGATIVE	6100739	101.2981	0.1478788	72.67148	0.7963637	78.58319	0.4945455	85.56798	0.6145455	76.0237	0.5163636	66.45516	0.8909091	72.89082	0.7987879	72.96474	0.5636364	86.78242	0.2678788	65.75808	0.7709091	107.2325	0.769697	63.98236	0.8181818
NEGATIVE	6110014	72.74133	0.8278788	84.86372	0.3854545	81.71973	0.3709091	95.35735	0.3187879	67.39545	0.8145455	74.04521	0.6739394	66.18124	0.9551515	63.55116	0.8860606	80.03767	0.4872727	68.88492	0.6484848	95.80386	0.900606	71.23239	0.510303
NEGATIVE	6110279	80.21868	0.6278788	75.99931	0.6642424	70.70532	0.7975758	86.24659	0.5915151	60.31448	0.9551515	73.38731	0.6969697	68.31653	0.9187879	74.24166	0.5115151	65.73723	0.9224243	73.75579	0.4533333	125.8243	0.3660606	83.99418	0.1587879
NEGATIVE	6110301	86.64061	0.430303	83.67085	0.430303	73.90782	0.6666667	90.17133	0.4472727	68.27718	0.7793939	73.1955	0.7054545	95.64037	0.1224242	71.82661	0.6012121	82.44752	0.3951515	74.76876	0.4133333	101.111	0.8630303	74.23214	0.4048485
NEGATIVE	6110402	91.61835	0.2957576	72.41	0.8048485	75.75646	0.5963637	95.84964	0.3066667	83.86097	0.2715152	76.77586	0.56	79.9902	0.5527273	75.30727	0.4763636	79.05375	0.5115151	72.10889	0.5187879	113.3961	0.6569697	76.06371	0.3575757
NEGATIVE	6110408	83.51974	0.5296969	95.5468	0.1357576	90.05067	0.1624242	82.76222	0.6933333	83.36171	0.2824242	82.05424	0.3793939	98.70873	0.09696969	81.29276	0.2981818	89.22974	0.1987879	80.03989	0.2521212	119.8599	0.4909091	78.88002	0.2715152
NEGATIVE	6110685	74.59678	0.7818182	74.99229	0.710303	65.18372	0.9333333	76.78465	0.8278788	75.35284	0.5381818	70.52648	0.8121212	67.24856	0.9418182	71.35283	0.6133333	64.86023	0.9345455	65.17459	0.7951515	115.1265	0.6084849	61.22934	0.8945454
NEGATIVE	6130215	109.4418	0.06666667	107.0598	0.04606061	99.70296	0.05333333	105.8186	0.1151515	94.33803	0.12	87.37497	0.230303	103.5413	0.06666667	75.16516	0.4836363	84.53473	0.3236364	87.4513	0.1006061	118.812	0.5175757	100.0485	0.02787879
NEGATIVE	6130332	92.77242	0.2666667	74.87097	0.7163636	91.55027	0.1442424	79.92697	0.7563636	84.77441	0.2521212	91.20901	0.1624242	82.88548	0.4521212	82.73204	0.2521212	88.09082	0.2351515	93.89838	0.05090909	113.3907	0.6581818	69.35407	0.5854545
NEGATIVE	6130438	82.10675	0.5733333	80.26823	0.5236363	84.85277	0.2957576	91.3579	0.4084848	75.43776	0.5333334	69.80279	0.8315151	75.87682	0.7066666	71.20969	0.6157576	69.57298	0.849697	72.08783	0.5236363	129.5163	0.3018182	74.93127	0.3890909
NEGATIVE	6130471	108.0812	0.07757576	94.06494	0.1587879	91.9196	0.1381818	107.7338	0.09333333	109.6079	0.0230303	90.78799	0.1684849	108.7835	0.04	97.06635	0.06424242	107.0206	0.02424242	81.04496	0.2242424	123.5743	0.4145454	93.01196	0.06060606
NEGATIVE	6130593	82.84071	0.5527273	74.34581	0.7466667	96.93441	0.07393939	101.2433	0.1842424	65.29308	0.8642424	77.87892	0.5115151	89.81267	0.2339394	74.04019	0.5139394	82.83978	0.3769697	75.11947	0.3987879	120.0755	0.4860606	73.0514	0.4448485
NEGATIVE	6180020	83.46107	0.5333334	72.96827	0.7866667	66.65086	0.9103031	82.47437	0.6993939	72.74505	0.6145455	68.94823	0.8436363	79.46261	0.5709091	64.06998	0.8739394	78.94353	0.5163636	61.456	0.9054545	109.6014	0.7236364	69.45389	0.5830303
NEGATIVE	6180156	44.78258	1	53.76519	0.9987879	55.05836	0.9951515	56.46627	0.9975758	52.52237	0.9939394	48.92639	0.9987879	57.22695	0.9915152	53.11865	0.9878788	46.04923	1	46.81612	1	88.81363	0.9527273	47.14381	0.9987879
NEGATIVE	6180181	79.23414	0.6618182	79.24286	0.5539394	64.09929	0.9551515	86.76535	0.5733333	74.86965	0.5515152	74.03967	0.6751515	68.03556	0.9224243	64.71778	0.8581818	77.33829	0.5854545	66.52431	0.7490909	136.8339	0.1878788	68.51627	0.630303
NEGATIVE	6180377	74.99126	0.7684848	67.99192	0.9151515	74.34023	0.6509091	70.05392	0.9442424	66.45647	0.8351515	61.52882	0.9660606	71.54713	0.8424242	67.18257	0.7745454	64.94215	0.9333333	59.29276	0.9466667	108.2476	0.750303	61.0049	0.8993939
NEGATIVE	6200068	84.09598	0.5090909	67.48325	0.9236364	70.93259	0.7866667	94.9052	0.329697	76.33436	0.5078788	74.4697	0.6557575	82.20954	0.4727273	74.91171	0.4969697	76.61565	0.6072727	74.03291	0.4412121	114.8337	0.6133333	60.00175	0.9175758
NEGATIVE	6200079	99.41192	0.1709091	95.89867	0.129697	72.52139	0.7309091	88.17918	0.5187879	95.61799	0.1066667	83.20581	0.3490909	76.67712	0.6836364	73.86985	0.5248485	84.88473	0.3163636	78.98698	0.2739394	99.89713	0.8690909	76.26246	0.3478788
NEGATIVE	6200095	72.94085	0.8230303	69.87019	0.8727273	71.30923	0.7757576	57.81582	0.9951515	64.73537	0.8727273	65.72314	0.9090909	64.01012	0.9672727	53.84986	0.9866667	74.67527	0.6812121	56.39384	0.9721212	124.8921	0.3842424	61.75799	0.8775758
NEGATIVE	6200538	72.38667	0.8387879	68.47176	0.900606	69.04399	0.8533334	79.71284	0.76	68.54136	0.7709091	72.27274	0.7369697	75.77831	0.7115151	61.61156	0.929697	75.76013	0.6533333	64.8532	0.8	109.0936	0.7357576	68.24859	0.6424242
NEGATIVE	6200600	61.09764	0.9757576	71.59877	0.830303	58.10427	0.9915152	73.53474	0.8993939	67.97061	0.7890909	79.66344	0.4630303	67.71	0.9321212	64.78152	0.8545455	74.71622	0.6763636	56.26747	0.9757576	98.96638	0.8824242	63.63831	0.8254545
NEGATIVE	6220091	80.93455	0.609697	85.83529	0.3527273	78.57336	0.4957576	95.47211	0.3151515	81.7245	0.3284849	78.3072	0.4993939	79.2954	0.5781818	77.80995	0.4012121	76.15152	0.6315151	72.52725	0.5030303	107.1902	0.7709091	81.58551	0.209697
NEGATIVE	6220193	64.50497	0.9527273	72.89021	0.7903031	68.98013	0.8545455	66.10386	0.9757576	64.76525	0.8715152	62.71193	0.9539394	75.91328	0.7042424	61.61782	0.9284849	63.63059	0.9515151	58.17364	0.96	121.2857	0.4666667	59.82347	0.92
NEGATIVE	6220288	83.18119	0.5430303	86.19366	0.3442424	87.28009	0.2193939	97.06245	0.270303	81.14265	0.3478788	74.33591	0.6606061	87.7859	0.3030303	81.85961	0.2824242	88.30585	0.2266667	76.4068	0.3563636	140.8741	0.1454545	85.77802	0.1345455
NEGATIVE	6220397	82.05412	0.5745454	98.67733	0.1006061	89.5148	0.1672727	119.2535	0.02666667	94.5853	0.1151515	104.8993	0.03515152	93.83443	0.150303	84.50889	0.2193939	96.51009	0.09333333	83.24744	0.1830303	132.0632	0.2606061	79.25142	0.2642424
NEGATIVE	6220672	92.9458	0.2630303	79.32497	0.5515152	77.32095	0.5442424	74.79568	0.8739394	90.25425	0.1684849	85.4043	0.2727273	90.08186	0.2254545	91.83613	0.09818182	78.73131	0.5260606	75.03538	0.4024242	128.9491	0.310303	81.96256	0.1975758
NEGATIVE	6290059	81.44477	0.5927272	87.02132	0.3127273	84.58575	0.3030303	89.08574	0.4848485	77.84035	0.4521212	80.82764	0.4254546	82.19856	0.4739394	83.2085	0.24	88.35887	0.2206061	68.06758	0.6872727	137.649	0.1806061	70.44221	0.5357576
NEGATIVE	6290131	72.08061	0.8448485	87.77341	0.2860606	76.20741	0.5793939	100.2274	0.2024242	74.86115	0.5527273	74.42034	0.659394	80.93531	0.5236363	90.07281	0.1187879	74.29267	0.7018182	81.69849	0.209697	110.5568	0.7115151	72.74304	0.4642424
NEGATIVE	6290239	108.5524	0.07393939	101.6749	0.07757576	86.7367	0.2387879	113.6903	0.05090909	99.9898	0.06666667	117.9236	0.01212121	101.7158	0.07757576	82.06747	0.2751515	91.88002	0.150303	83.47475	0.1793939	135.0325	0.2169697	89.66209	0.08242425
NEGATIVE	6290273	101.596	0.1442424	100.9242	0.08242425	97.24351	0.07151515	109.6359	0.07757576	94.46007	0.1175758	103.0543	0.04363636	95.08034	0.1284848	105.5247	0.02545455	109.9652	0.01575758	93.94037	0.04969697	154.8599	0.04848485	109.5977	0.01090909
NEGATIVE	6290286	96.29235	0.2181818	101.6089	0.07878788	77.23394	0.5466667	89.67406	0.4630303	82.46775	0.3018182	77.61562	0.5224242	83.05744	0.4460606	82.84783	0.2484848	77.01579	0.5975758	77.41031	0.3248485	106.6024	0.7781818	70.58762	0.5284848
NEGATIVE	6350044	81.20237	0.6	87.0539	0.3115152	81.38022	0.390303	106.8016	0.1042424	72.17837	0.6363636	74.6496	0.6509091	88.60143	0.2787879	70.27341	0.6581818	78.40005	0.539394	73.21774	0.4812121	117.9157	0.5381818	81.04459	0.2230303
NEGATIVE	6350215	78.10597	0.6933333	63.07789	0.9684848	78.06258	0.5163636	80.86312	0.7406061	65.07307	0.8666667	77.30711	0.539394	68.60159	0.9115152	66.97113	0.780606	88.27148	0.2290909	77.69175	0.3139394	81.98829	0.9745455	64.19535	0.8109091
NEGATIVE	6350593	64.04893	0.9539394	65.77496	0.9478788	58.02702	0.9927273	79.09272	0.7757576	53.4579	0.9915152	58.29069	0.9830303	73.39821	0.7818182	48.75934	0.9951515	59.83364	0.9733334	50.75885	0.9927273	82.17844	0.9721212	47.75169	0.9963636
NEGATIVE	6350647	115.5833	0.03636364	100.7362	0.08606061	103.735	0.03515152	98.70431	0.2339394	82.37077	0.3054546	95.01951	0.1078788	98.47011	0.09818182	77.09824	0.4290909	92.43377	0.1393939	82.42315	0.1951515	143.3081	0.12	81.53415	0.2109091
NEGATIVE	6350746	105.0394	0.09818182	91.05993	0.2278788	90.36965	0.16	90.49862	0.4363636	89.01387	0.1854545	83.63051	0.3333333	86.25089	0.3345455	71.04872	0.6230303	87.52164	0.2412121	73.62017	0.4593939	124.3184	0.3975758	98.76934	0.03151515
NEGATIVE	6370086	84.79142	0.4872727	72.82168	0.7915152	87.74273	0.2012121	92.91251	0.3757576	70.50903	0.7030303	75.62907	0.609697	80.20852	0.5466667	71.77428	0.6036364	75.57122	0.6606061	65.82983	0.7624242	102.9263	0.84	58.24428	0.9466667
NEGATIVE	6370112	78.16978	0.6921212	92.23037	0.1939394	72.0557	0.7381818	98.46284	0.2375758	80.64272	0.3587879	77.34628	0.5357576	92.77867	0.1684849	81.92918	0.2812121	79.5373	0.5006061	85.98879	0.1284848	148.1734	0.08121212	74.32182	0.4036364
NEGATIVE	6370341	93.03642	0.2593939	78.34269	0.590303	88.09171	0.1915151	86.33287	0.5878788	95.62099	0.1054545	89.1252	0.1915151	90.61492	0.2181818	79.12627	0.3563636	87.24403	0.2521212	73.59909	0.4618182	161.6858	0.03030303	71.68491	0.4957576
NEGATIVE	6370546	76.60909	0.7333333	86.24654	0.3393939	82.98718	0.3333333	93.67554	0.3575757	78.41129	0.4266667	81.89806	0.3830303	85.41984	0.3636364	87.13034	0.1612121	85.3961	0.3018182	74.62367	0.4169697	113.4006	0.6557575	78.519	0.2824242
NEGATIVE	6370736	86.22861	0.4424242	101.9712	0.07515152	70.03901	0.8254545	88.32733	0.5175757	96.7127	0.09333333	74.72184	0.6472727	101.2086	0.08363637	83.65296	0.2339394	84.23338	0.3321212	80.16758	0.2448485	133.8498	0.2363636	86.06434	0.1248485
NEGATIVE	6380010	78.23239	0.6884848	85.77879	0.3587879	76.98727	0.5539394	93.91162	0.3490909	80.82958	0.3551515	79.6851	0.4606061	79.36553	0.5745454	90.6496	0.1115151	76.53007	0.6109091	77.27229	0.3284849	132.4437	0.2569697	71.80743	0.4921212
NEGATIVE	6380017	112.6893	0.04848485	91.537	0.2181818	95.13867	0.08969697	98.62202	0.2363636	89.09466	0.1842424	119.6211	0.01090909	106.6376	0.05090909	104.2523	0.03151515	102.8532	0.04363636	98.79046	0.02060606	126.4272	0.3575757	89.31081	0.08363637
NEGATIVE	6380110	68.71788	0.9054545	80.2476	0.5260606	65.84309	0.9212121	73.96479	0.889697	75.54445	0.5296969	62.99366	0.9466667	71.66441	0.8363636	69.01447	0.7054545	70.19617	0.830303	61.66447	0.900606	107.1858	0.7721212	61.38714	0.889697
NEGATIVE	6380142	84.79621	0.4860606	76.983	0.6266667	86.05939	0.2545455	70.49765	0.9381818	62.92434	0.9248485	79.02374	0.4812121	73.24821	0.7854546	70.80866	0.630303	70.91561	0.8145455	75.83432	0.3709091	130.1523	0.2884848	67.57298	0.6787879
NEGATIVE	6380446	119.0193	0.02424242	113.4314	0.02424242	110.5332	0.01575758	118.6018	0.02909091	106.7126	0.03636364	106.734	0.02909091	106.0915	0.05212121	92.71581	0.08969697	104.6281	0.03272727	108.735	0.006060606	166.8515	0.01575758	101.2546	0.0230303
NEGATIVE	6380577	72.54043	0.8363636	79.14957	0.5575758	75.27762	0.6121212	81.15542	0.7357576	62.48673	0.9321212	73.42105	0.6921212	72.70028	0.8048485	65.06889	0.8460606	88.63082	0.2121212	78.81632	0.2787879	109.2002	0.7321212	66.50581	0.7284849
NEGATIVE	6400053	79.66751	0.6412121	77.95377	0.6024243	69.10612	0.849697	97.96677	0.2509091	72.59384	0.6218182	75.17921	0.6254545	77.83973	0.6363636	87.04266	0.1636364	74.57245	0.6884848	68.85955	0.6496969	113.3697	0.659394	73.60635	0.4254546
NEGATIVE	6400072	78.57598	0.6824242	84.34586	0.4036364	76.57542	0.5636364	89.45918	0.470303	85.30931	0.2424242	73.49628	0.689697	93.23552	0.1636364	77.05229	0.4339394	88.60417	0.2133333	68.91924	0.6424242	135.8531	0.2012121	76.75408	0.3321212
NEGATIVE	6400079	65.01551	0.9490909	70.46445	0.8618182	63.10957	0.9636363	79.11422	0.7745454	66.30359	0.8424242	63.56497	0.9442424	67.59547	0.9357576	76.439	0.449697	72.54788	0.7648485	60.74994	0.9260606	116.6421	0.5793939	65.84383	0.7648485
NEGATIVE	6400170	76.49677	0.7357576	86.31806	0.3357576	83.10619	0.3284849	84.58817	0.6412121	71.38389	0.6654546	84.80864	0.289697	87.03407	0.3236364	86.38239	0.1878788	76.33687	0.6206061	71.43633	0.5515152	133.9789	0.2290909	68.60397	0.6254545
NEGATIVE	6400463	92.21111	0.2812121	73.72478	0.7721212	75.27661	0.6133333	81.05537	0.7369697	68.73222	0.7636364	66.58022	0.8860606	76.91831	0.670303	72.55135	0.5757576	71.97908	0.7842425	63.8295	0.8351515	123.9141	0.4121212	65.27856	0.7939394
NEGATIVE	6420021	112.1545	0.05090909	124.7439	0.01212121	94.15009	0.1018182	109.65	0.07636364	109.2046	0.02424242	102.7462	0.04606061	105.2161	0.05575757	87.85589	0.1490909	92.68761	0.1345455	105.5397	0.00969697	142.5425	0.1309091	84.50892	0.150303
NEGATIVE	6420332	83.01061	0.5490909	72.04571	0.8169697	74.48608	0.6436363	90.2265	0.4448485	68.69064	0.7648485	73.7206	0.6812121	73.76041	0.7672727	74.45223	0.5054545	76.18319	0.6278788	74.92576	0.4036364	133.2521	0.2448485	70.65155	0.5248485
NEGATIVE	6420725	103.2655	0.1175758	109.9473	0.03030303	91.74318	0.1406061	111.7469	0.06181818	100.2335	0.06424242	94.52259	0.1127273	85.19471	0.3733333	105.5504	0.02424242	83.3644	0.3563636	97.63143	0.0230303	162.1092	0.02787879	80.6144	0.2327273
NEGATIVE	6450014	90.26904	0.3321212	83.44	0.4387879	90.52364	0.1575758	98.74734	0.2327273	74.75961	0.5575758	88.16126	0.209697	102.8906	0.07272727	80.7009	0.3115152	92.48353	0.1381818	77.57568	0.3175758	128.6116	0.3175758	75.27156	0.3684849
NEGATIVE	6450088	79.81604	0.6339394	68.40141	0.9042424	78.8824	0.4860606	87.20345	0.5539394	73.893	0.5818182	72.08215	0.7430303	76.83158	0.6751515	71.71053	0.6072727	82.78246	0.3781818	77.1725	0.3333333	130.8046	0.2812121	65.66425	0.7745454
NEGATIVE	6450279	56.50211	0.9927273	76.55454	0.6424242	64.65063	0.9466667	66.80991	0.9709091	73.27032	0.5987879	70.46696	0.8145455	69.778	0.88	63.71572	0.8812121	70.42292	0.8242424	62.10949	0.889697	120.3964	0.4751515	62.22629	0.8581818
NEGATIVE	6450592	84.83828	0.4848485	72.34686	0.8084849	81.70618	0.3745455	66.74766	0.9721212	75.13594	0.5442424	62.75429	0.9527273	83.81242	0.4266667	70.30711	0.6545454	64.45548	0.9393939	69.83184	0.6133333	89.14348	0.9515151	70.43737	0.5369697
NEGATIVE	6450685	75.81525	0.7442424	59.79811	0.9854546	55.72981	0.9939394	61.44457	0.9866667	55.27279	0.9854546	50.98465	0.9975758	62.92411	0.9745455	54.39157	0.9854546	55.29064	0.9951515	56.33487	0.9733334	80.13656	0.9806061	51.64384	0.9878788
NEGATIVE	6510162	82.03751	0.5757576	86.8413	0.3187879	73.5082	0.6921212	82.80309	0.6909091	80.09013	0.3757576	83.59114	0.3345455	84.01565	0.420606	82.14777	0.270303	81.92976	0.4193939	71.30289	0.5636364	109.1602	0.7333333	88.47585	0.09212121
NEGATIVE	6510270	75.22848	0.7636364	80.05709	0.5284848	73.85941	0.670303	111.398	0.0630303	62.97109	0.9224243	76.99198	0.5527273	60.78931	0.9842424	76.99894	0.4363636	78.97094	0.5151515	61.38989	0.9078788	98.5844	0.8872727	77.35185	0.3139394
NEGATIVE	6510300	75.16867	0.7648485	98.47553	0.1030303	78.68587	0.4921212	79.45399	0.769697	75.1969	0.5418182	71.0433	0.7866667	83.73298	0.4290909	67.11417	0.7769697	78.90005	0.5187879	77.62896	0.3163636	93.89521	0.9163637	72.12475	0.4860606
NEGATIVE	6510519	92.18103	0.2836364	93.86588	0.1648485	79.0104	0.4787879	88.15826	0.52	78.71806	0.4169697	75.18246	0.6242424	92.59359	0.1745455	78.99721	0.3612121	70.73422	0.8157576	79.19198	0.2678788	107.8191	0.7575758	77.2076	0.3212121
NEGATIVE	6510731	104.9941	0.09939394	121.6373	0.01454545	113.3398	0.01333333	93.90741	0.350303	104.5568	0.04848485	103.1048	0.04242424	120.6649	0.01090909	86.50236	0.1781818	96.5647	0.09212121	70.65989	0.590303	128.1792	0.3357576	84.40501	0.1515152
NEGATIVE	6520040	60.57043	0.9781818	80.00933	0.5309091	75.41783	0.6048485	76.19836	0.8387879	67.64755	0.8060606	82.66283	0.3648485	80.4326	0.5345455	69.67531	0.6763636	72.86932	0.7575758	62.29498	0.8787879	119.2435	0.5054545	62.63596	0.8436363
NEGATIVE	6520286	88.1361	0.3830303	83.64306	0.4315152	90.70972	0.1563636	125.3061	0.01939394	77.40852	0.4690909	103.0458	0.04484848	84.80775	0.390303	90.59388	0.1139394	72.99068	0.750303	80.14389	0.2460606	127.9233	0.3406061	86.97115	0.1127273
NEGATIVE	6520575	93.188	0.2545455	79.43987	0.5478788	87.63833	0.2072727	90.20077	0.4460606	75.09047	0.5454546	69.82104	0.830303	68.87215	0.900606	78.4947	0.3757576	85.79404	0.2921212	73.36401	0.4763636	115.034	0.609697	69.78416	0.5660606
NEGATIVE	6520605	106.9258	0.08606061	93.43339	0.1745455	78.66118	0.4933333	100.5317	0.1939394	82.84887	0.2921212	69.93544	0.8278788	80.29214	0.5442424	80.35111	0.3224242	74.11593	0.7042424	80.21861	0.2436364	140.292	0.150303	82.52902	0.1890909
NEGATIVE	6550097	79.6598	0.6424242	81.44159	0.4921212	77.06178	0.550303	77.9336	0.8	76.04616	0.5139394	71.22147	0.7757576	73.61182	0.7769697	68.10852	0.7406061	81.02351	0.4533333	74.47805	0.420606	93.3276	0.9212121	68.13255	0.6509091
NEGATIVE	6550253	94.99318	0.2290909	76.49049	0.6448485	94.39016	0.09818182	109.4026	0.08	92.79804	0.1381818	98.71245	0.07393939	97.74553	0.1042424	78.7981	0.3709091	78.62003	0.5296969	72.8854	0.4884849	125.0476	0.3793939	84.71213	0.1490909
NEGATIVE	6550288	88.6588	0.3684849	86.20753	0.3430303	71.23965	0.7793939	91.15477	0.4145454	79.1769	0.4072727	74.29158	0.6642424	81.36115	0.5006061	77.4483	0.4109091	72.91412	0.7527273	78.5771	0.2824242	119.2205	0.5066667	66.81457	0.7090909
NEGATIVE	6550397	113.1022	0.04484848	84.1555	0.409697	94.00723	0.1054545	97.70118	0.2581818	101.9587	0.0569697	80.27323	0.4460606	95.70711	0.1212121	86.67754	0.1757576	94.6828	0.110303	84.61216	0.1515152	114.51	0.6242424	82.69176	0.1866667
NEGATIVE	6590152	67.0483	0.9236364	66.10299	0.9442424	70.3157	0.8084849	81.49824	0.7248485	60.75727	0.9527273	80.01198	0.4509091	71.00706	0.859394	64.2247	0.8715152	70.12141	0.8315151	72.48335	0.5054545	99.9433	0.8678788	69.97195	0.5551515
NEGATIVE	6590452	74.05451	0.7975758	75.41378	0.6872727	62.8216	0.9684848	79.84321	0.7575758	63.666	0.9151515	75.64618	0.6084849	74.08164	0.7624242	65.12528	0.8436363	83.53181	0.3490909	63.51813	0.8472728	104.4831	0.8181818	68.38084	0.6387879
NEGATIVE	6590537	97.52756	0.1939394	97.91585	0.1127273	103.3533	0.03757576	97.76718	0.2557576	97.4828	0.08484849	81.86267	0.3854545	92.87837	0.1672727	78.55428	0.3745455	97.95979	0.07757576	84.35069	0.1575758	112.2677	0.6715152	78.68392	0.2763636
NEGATIVE	6590609	120.4232	0.02060606	76.82852	0.6351515	79.40189	0.4642424	88.59158	0.5066667	77.13197	0.48	80.95309	0.4157576	78.6867	0.6	74.91177	0.4957576	78.28209	0.5466667	73.5535	0.4630303	125.5022	0.3745455	69.71163	0.569697
NEGATIVE	6590671	62.59683	0.9660606	81.07743	0.5006061	70.12994	0.8181818	84.47044	0.6460606	66.3036	0.8412121	62.12238	0.9575757	84.62753	0.3963636	66.44857	0.8024243	77.42303	0.580606	66.7745	0.7430303	114.978	0.6109091	67.6301	0.6775758
NEGATIVE	6620048	67.68031	0.9151515	79.10354	0.5587879	73.72086	0.6775758	84.28692	0.6509091	74.8163	0.5539394	90.24429	0.1721212	69.9939	0.8751515	62.01697	0.9175758	59.69013	0.9757576	61.62916	0.9018182	81.1899	0.9757576	61.52483	0.8848485
NEGATIVE	6620075	94.18046	0.24	91.20853	0.2254545	79.27287	0.4666667	87.18584	0.5551515	80.84727	0.3539394	82.93875	0.3539394	74.23286	0.7551515	72.53474	0.5769697	85.55108	0.2969697	71.3141	0.5624242	112.5	0.6678788	69.63452	0.5757576
NEGATIVE	6620114	87.06078	0.4109091	76.48604	0.6460606	80.70797	0.409697	90.0379	0.4533333	74.9463	0.5478788	96.26763	0.09818182	85.39948	0.3660606	81.62236	0.2884848	76.28914	0.6242424	71.08401	0.569697	101.6937	0.8545455	66.39735	0.7333333
NEGATIVE	6620139	84.2573	0.5030303	76.46902	0.6472727	77.71851	0.5284848	89.63162	0.4654545	77.03879	0.4860606	68.30383	0.859394	88.50622	0.2812121	66.30717	0.8060606	92.98194	0.1321212	63.16942	0.859394	104.668	0.8145455	68.72623	0.6193939
NEGATIVE	6620736	77.4612	0.7115151	80.95291	0.5042424	71.94688	0.7466667	81.90857	0.7115151	77.34518	0.470303	73.87366	0.68	79.8026	0.5587879	64.58519	0.8642424	88.09695	0.2339394	60.58945	0.9272727	124.0947	0.4060606	78.52855	0.2812121
NEGATIVE	6650138	82.49644	0.5624242	83.59286	0.4339394	71.14037	0.7830303	88.83083	0.4981818	77.00047	0.4884849	72.89052	0.7175757	71.75903	0.8339394	82.7254	0.2533333	66.71584	0.9103031	73.0316	0.4848485	114.6867	0.6218182	76.26229	0.3490909
NEGATIVE	6650242	65.42144	0.9442424	86.15474	0.3454545	67.0064	0.900606	84.29812	0.6496969	69.16759	0.7490909	69.71722	0.8351515	67.78329	0.929697	72.06168	0.5866666	72.07111	0.7830303	63.82803	0.8363636	129.9048	0.2981818	68.09918	0.6521212
NEGATIVE	6650372	91.02323	0.3151515	84.19601	0.4060606	70.81561	0.7903031	87.38965	0.5490909	76.9622	0.489697	79.24089	0.4763636	74.95193	0.7333333	77.08881	0.430303	81.26887	0.4436364	67.10579	0.7284849	111.6227	0.6872727	73.41906	0.430303
NEGATIVE	6650541	83.52184	0.5272727	89.42235	0.2545455	96.37971	0.08	101.341	0.1818182	92.49279	0.1418182	85.63874	0.2630303	104.334	0.06181818	80.37904	0.3187879	79.90273	0.489697	82.4392	0.1939394	115.5171	0.5987879	88.50397	0.09090909
NEGATIVE	6650725	76.12571	0.7406061	71.55239	0.8339394	74.24131	0.6533333	88.74481	0.5018182	67.53879	0.809697	70.18671	0.8206061	64.90392	0.96	65.66381	0.8254545	85.2784	0.3042424	64.23005	0.8254545	73.06151	0.9939394	53.77169	0.9806061
NEGATIVE	6660075	83.35435	0.5357576	88.3552	0.2739394	86.93024	0.230303	92.82822	0.3781818	89.4299	0.1781818	94.50991	0.1139394	89.78706	0.2363636	74.78844	0.5006061	76.41409	0.6169697	78.44926	0.2884848	136.8873	0.1866667	83.12026	0.1793939
NEGATIVE	6660167	72.95973	0.8218182	76.82674	0.6375757	67.21339	0.8957576	89.60429	0.4678788	65.48152	0.8569697	70.28031	0.8181818	68.85052	0.9030303	69.70621	0.6751515	92.5646	0.1369697	67.61238	0.7127272	87.99478	0.9539394	58.03766	0.9490909
NEGATIVE	6660451	48.89719	0.9987879	53.58942	1	51.34	1	54.59626	0.9987879	54.04604	0.9890909	53.93716	0.9927273	55.98082	0.9951515	47.13905	0.9975758	55.83784	0.9939394	51.03289	0.9915152	89.72975	0.9490909	47.55952	0.9975758
NEGATIVE	6660494	88.40269	0.3745455	89.58048	0.249697	85.04639	0.2921212	105.558	0.1187879	97.90227	0.08242425	87.91943	0.2157576	82.59841	0.4630303	90.96153	0.1090909	90.13136	0.1866667	93.00732	0.05333333	119.368	0.5018182	85.8508	0.1333333
NEGATIVE	6660601	84.25069	0.5042424	91.82789	0.2012121	71.74643	0.7563636	89.12961	0.48	78.11269	0.4412121	80.58292	0.4339394	85.83584	0.3539394	83.64598	0.2351515	74.04365	0.7066666	75.97659	0.3660606	111.7173	0.6860606	79.62984	0.2569697
NEGATIVE	6760128	104.6614	0.1054545	95.40517	0.1369697	94.0175	0.1042424	107.9903	0.09090909	84.80523	0.249697	96.20467	0.1006061	93.315	0.1624242	69.59498	0.6812121	93.94616	0.12	87.61787	0.09818182	132.8111	0.2521212	80.44138	0.24
NEGATIVE	6760142	67.65331	0.9163637	65.6919	0.9490909	69.36748	0.84	77.15422	0.8121212	64.69443	0.8739394	68.43721	0.8545455	76.71948	0.6812121	81.57175	0.2921212	75.16187	0.6690909	62.96474	0.8654546	131.2328	0.2715152	66.47235	0.7309091
NEGATIVE	6760577	80.87376	0.6133333	85.26682	0.3745455	87.12759	0.2242424	99.18819	0.2254545	64.37042	0.8909091	80.82861	0.4242424	84.99269	0.3830303	82.73917	0.2509091	78.99472	0.5139394	67.63407	0.710303	90.06999	0.9442424	67.10623	0.6945454
NEGATIVE	6770100	69.31451	0.8872727	72.56582	0.8012121	73.9776	0.6630303	69.95522	0.9454545	70.08594	0.72	69.0013	0.8412121	63.25847	0.9721212	67.29416	0.7721212	67.06647	0.900606	59.73642	0.9406061	108.6057	0.7442424	60.35778	0.9103031
NEGATIVE	6770465	80.27957	0.6266667	77.10339	0.6206061	85.7478	0.2630303	98.93639	0.230303	76.47484	0.5042424	78.12494	0.5054545	89.35225	0.2545455	74.69512	0.5018182	89.01115	0.2036364	79.11194	0.270303	123.3259	0.4193939	75.16753	0.3769697
NEGATIVE	6770487	78.62666	0.68	94.19894	0.1563636	82.90369	0.3393939	100.2316	0.2012121	78.98124	0.4133333	65.98427	0.9042424	72.42559	0.8121212	74.42594	0.5066667	93.65761	0.1248485	73.43545	0.4690909	138.8838	0.1660606	82.63538	0.1878788
NEGATIVE	6770541	75.79671	0.7466667	75.37311	0.689697	75.25868	0.6157576	83.85297	0.6618182	74.32629	0.569697	74.1887	0.6690909	86.04333	0.3442424	78.37112	0.3806061	84.39739	0.3248485	79.33564	0.2654545	138.6083	0.1709091	69.66088	0.5733333
NEGATIVE	6840114	69.60666	0.8848485	74.86752	0.7187879	75.39499	0.6060606	67.63132	0.9636363	81.34368	0.3406061	86.15507	0.2557576	78.70314	0.5975758	58.85618	0.9563636	73.40881	0.7321212	74.47903	0.4193939	114.0313	0.6387879	65.31695	0.7915152
NEGATIVE	6840154	90.27062	0.3309091	79.44236	0.5466667	84.10735	0.3139394	115.5584	0.04121212	76.83217	0.4957576	92.56472	0.1369697	81.3755	0.4981818	75.06519	0.4884849	74.92784	0.6751515	77.00755	0.3369697	122.994	0.4278788	88.68768	0.08848485
NEGATIVE	6840433	69.03851	0.8957576	78.96568	0.5672727	82.91796	0.3381818	71.04723	0.9284849	73.46146	0.5915151	77.6579	0.5187879	71.39459	0.8521212	58.19905	0.9636363	74.4335	0.6945454	61.45323	0.9066667	89.82615	0.9478788	73.08322	0.4424242
NEGATIVE	6840441	84.66104	0.4921212	77.71513	0.6060606	87.71169	0.2024242	96.63614	0.2860606	74.22807	0.5733333	86.44707	0.2484848	81.17319	0.5127273	77.67416	0.4048485	81.71358	0.430303	66.03739	0.76	112.1558	0.6727273	86.28878	0.1224242
NEGATIVE	6840603	99.40479	0.1721212	71.0812	0.8509091	78.84468	0.4872727	80.76826	0.7418182	83.28158	0.2860606	84.57087	0.2981818	81.58595	0.4933333	73.1901	0.5527273	84.0174	0.3345455	74.38721	0.4218182	139.7214	0.1575758	84.38539	0.1527273
NEGATIVE	6860014	63.94746	0.9551515	75.3864	0.6884848	82.44231	0.3490909	89.0276	0.4872727	71.44801	0.6606061	76.57293	0.5672727	68.71905	0.9078788	70.36432	0.6496969	67.10292	0.8993939	71.01624	0.5721212	119.0022	0.5151515	67.23032	0.6872727
NEGATIVE	6860082	80.63327	0.6145455	72.63014	0.7987879	72.78275	0.72	86.60751	0.5793939	73.84499	0.5854545	83.5444	0.3381818	77.89909	0.6315151	71.51266	0.6121212	78.65101	0.5284848	62.19377	0.8860606	105.1512	0.8084849	65.23552	0.7951515
NEGATIVE	6860707	101.1079	0.150303	93.83371	0.1660606	98.845	0.05818182	102.6756	0.16	74.92992	0.550303	78.77016	0.4872727	86.11521	0.3393939	86.39083	0.1866667	80.3877	0.4727273	72.41804	0.5078788	125.8404	0.3636364	73.52366	0.4266667
NEGATIVE	6900014	90.40903	0.3260606	87.63305	0.2909091	90.51994	0.1587879	99.71684	0.2121212	69.20869	0.7478788	85.0317	0.2848485	101.3983	0.08121212	69.31219	0.6969697	85.52711	0.2981818	83.84959	0.1660606	95.73578	0.9030303	77.02863	0.3260606
NEGATIVE	6900056	77.70956	0.7018182	83.84562	0.420606	78.11028	0.5139394	96.05717	0.3006061	75.15609	0.5430303	75.93367	0.5939394	72.95462	0.7927273	71.52555	0.6109091	82.77968	0.3793939	66.44334	0.750303	149.2781	0.07515152	80.33753	0.2412121
NEGATIVE	6900082	75.75755	0.7490909	85.30798	0.3721212	77.72927	0.5272727	87.93004	0.5284848	64.91099	0.8690909	81.27227	0.4048485	78.92605	0.5927272	62.94271	0.8993939	74.6366	0.6836364	64.60317	0.8121212	106.0118	0.7939394	70.31782	0.5418182
NEGATIVE	6900129	119.2183	0.0230303	93.65768	0.169697	84.06004	0.3151515	111.1705	0.06909091	105.8991	0.03878788	101.221	0.0569697	89.4793	0.249697	97.11862	0.0630303	102.1714	0.04969697	86.93151	0.1078788	119.0747	0.5127273	85.46089	0.1430303
NEGATIVE	6900301	67.32893	0.9187879	87.58661	0.2933333	72.59541	0.7260606	63.03947	0.9842424	63.96058	0.9042424	78.33269	0.4981818	80.71706	0.5272727	84.79794	0.2157576	73.30123	0.7357576	74.82774	0.4072727	118.3716	0.5296969	79.73678	0.2545455
NEGATIVE	6900408	83.9909	0.5127273	74.59203	0.7357576	76.59767	0.5624242	70.40934	0.9406061	78.05721	0.4460606	77.22158	0.5430303	69.61401	0.8872727	66.17831	0.809697	85.56918	0.2957576	59.11927	0.9490909	97.55476	0.8933333	66.64734	0.72
NEGATIVE	6940079	61.29273	0.9733334	65.83994	0.9454545	68.77151	0.8606061	75.02236	0.8715152	64.51606	0.8836364	57.59975	0.9842424	71.41431	0.849697	57.00098	0.9745455	58.59742	0.9830303	55.15729	0.9830303	122.1909	0.449697	57.21788	0.9612121
NEGATIVE	6940095	69.01517	0.8969697	73.79951	0.7672727	72.06102	0.7369697	92.40123	0.3878788	69.15581	0.750303	60.40465	0.9733334	75.48226	0.7151515	71.11886	0.6218182	76.07842	0.6339394	59.80973	0.9381818	136.095	0.1987879	68.24518	0.6436363
NEGATIVE	6940102	78.61067	0.6812121	78.42314	0.5890909	78.51105	0.4981818	73.5757	0.8969697	74.61853	0.5612121	76.14495	0.5878788	77.31689	0.6618182	66.64093	0.7939394	72.81163	0.7587879	66.2478	0.7515152	102.8893	0.8412121	65.85749	0.7636364
NEGATIVE	6940348	83.6392	0.5212121	73.71159	0.7733333	82.09441	0.3624243	112.4294	0.05333333	73.7783	0.5866666	89.8358	0.1793939	68.0681	0.9212121	63.3864	0.8884848	81.35246	0.44	69.30253	0.630303	136.3417	0.1951515	68.73045	0.6181818
NEGATIVE	6940504	86.92315	0.4181818	82.24783	0.470303	81.92874	0.3672727	77.70276	0.8060606	71.91924	0.6472727	73.4769	0.6909091	81.84859	0.4848485	57.00122	0.9733334	90.78147	0.1721212	63.62273	0.8448485	113.5748	0.6521212	64.15099	0.8121212
NEGATIVE	6940576	98.64985	0.1818182	94.74449	0.1442424	93.98045	0.1090909	139.8556	0.006060606	93.83101	0.1260606	103.6168	0.04	87.89646	0.3006061	87.57335	0.1539394	88.59238	0.2145455	74.18745	0.4339394	116.4094	0.5818182	86.60638	0.1187879
NEGATIVE	6980019	75.79821	0.7454545	69.93404	0.870303	70.31358	0.809697	78.09834	0.7951515	74.73136	0.5587879	71.61468	0.7612121	76.87475	0.6715152	67.54135	0.76	77.80714	0.56	76.0777	0.3624243	102.9879	0.8375757	72.85284	0.4581818
NEGATIVE	6980035	117.3124	0.0339394	106.1733	0.04969697	108.6963	0.02181818	123.133	0.02181818	98.76508	0.07272727	97.02483	0.09212121	109.0813	0.03878788	105.302	0.02787879	98.04077	0.07393939	94.84704	0.04242424	139.1671	0.1624242	96.52209	0.03757576
NEGATIVE	6980037	81.28578	0.5975758	98.18197	0.1054545	81.36998	0.3915152	84.73907	0.6351515	86.77445	0.2109091	80.60442	0.4315152	87.71948	0.3042424	81.6905	0.2872727	68.63325	0.8715152	72.42663	0.5066667	113.997	0.64	78.27154	0.2909091
NEGATIVE	6980164	85.90658	0.4545455	86.61272	0.3260606	77.94366	0.5212121	117.4174	0.03151515	84.72874	0.2545455	93.78519	0.1248485	87.32025	0.3139394	84.76423	0.2169697	94.53772	0.1127273	75.81269	0.3733333	144.7294	0.110303	78.07518	0.2933333
NEGATIVE	6980369	102.5746	0.1272727	84.66601	0.3927273	85.23785	0.28	122.0115	0.02424242	87.02386	0.2084848	80.92902	0.4181818	81.7919	0.4884849	95.44442	0.07393939	87.32462	0.2509091	80.32432	0.2424242	128.5401	0.32	80.20558	0.2436364
NEGATIVE	6980551	114.9578	0.03757576	91.9677	0.1975758	78.17312	0.510303	111.2663	0.06545454	90.7049	0.1587879	101.8038	0.05090909	89.34968	0.2557576	72.18924	0.5842424	102.3272	0.04727273	83.76176	0.169697	146.5313	0.09454545	84.9269	0.1466667
NEGATIVE	7000050	87.64997	0.390303	78.43845	0.5878788	89.42295	0.1684849	94.29996	0.3406061	72.30151	0.6327273	80.58488	0.4327273	85.03341	0.3806061	65.23193	0.84	80.85833	0.4581818	70.74224	0.5842424	116.9976	0.5660606	65.41936	0.7854546
NEGATIVE	7000368	71.21706	0.8521212	67.83216	0.9175758	77.54247	0.5369697	84.63185	0.6375757	66.05841	0.8460606	75.25179	0.6206061	78.35727	0.6133333	65.49648	0.8315151	74.6676	0.6824242	78.93961	0.2751515	125.7481	0.3672727	62.36969	0.8545455
NEGATIVE	7000537	70.30222	0.8727273	72.64106	0.7975758	60.22724	0.9866667	66.715	0.9733334	73.12103	0.6036364	68.34544	0.8581818	74.32003	0.7527273	69.21181	0.6993939	69.70221	0.8460606	57.46907	0.9612121	120.8684	0.470303	62.48369	0.8521212
NEGATIVE	7000671	85.23058	0.470303	83.20425	0.4448485	88.03371	0.1939394	91.22295	0.4121212	95.67381	0.1030303	75.68766	0.6072727	85.98299	0.3454545	86.39113	0.1854545	81.14909	0.4484848	75.86982	0.3684849	131.2963	0.2690909	78.4969	0.2836364
NEGATIVE	7040026	85.49932	0.4630303	69.78437	0.8751515	72.87144	0.7175757	82.68909	0.6945454	70.76249	0.6921212	85.37279	0.2739394	58.68036	0.9878788	65.77515	0.8218182	81.70377	0.4315152	70.14571	0.6012121	140.3224	0.1490909	76.69104	0.3381818
NEGATIVE	7040154	93.63692	0.2484848	85.91161	0.3515151	88.2907	0.1866667	112.1634	0.05575757	76.53085	0.5030303	93.64554	0.1260606	80.46116	0.5321212	86.42841	0.1806061	83.46391	0.3527273	80.11946	0.2484848	145.1723	0.1066667	77.44693	0.3078788
NEGATIVE	7040452	68.78508	0.9042424	66.20967	0.9430303	74.99057	0.6290909	79.59294	0.7624242	71.94099	0.6448485	62.90036	0.9490909	80.43743	0.5333334	61.64906	0.9260606	62.28909	0.9587879	74.80228	0.4109091	90.4101	0.9430303	59.57595	0.9248485
NEGATIVE	7040601	94.35973	0.2363636	95.65346	0.1333333	114.1073	0.01212121	126.3115	0.01454545	116.041	0.01212121	104.5835	0.03757576	114.4515	0.02181818	109.5592	0.01454545	100.2835	0.0569697	74.23886	0.4278788	153.9335	0.05333333	83.23067	0.1781818
NEGATIVE	7050113	80.92956	0.6109091	86.07443	0.3478788	90.97659	0.1515152	88.39753	0.5127273	85.11094	0.2472727	79.49083	0.4715151	114.9595	0.01939394	97.9311	0.05939394	85.10955	0.3090909	78.13265	0.2969697	136.7751	0.1890909	77.22003	0.3187879
NEGATIVE	7050438	92.57649	0.2739394	81.06554	0.5018182	81.55623	0.3830303	109.6923	0.07515152	80.31329	0.369697	92.76489	0.1321212	88.16248	0.289697	87.2598	0.1575758	75.97308	0.64	81.992	0.2072727	123.9243	0.4109091	81.13013	0.2193939
NEGATIVE	7050471	85.49361	0.4642424	82.58157	0.4593939	79.55928	0.4533333	86.43687	0.5818182	69.66374	0.7309091	96.60329	0.09696969	77.4576	0.6545454	70.38153	0.6484848	82.58704	0.3890909	65.81399	0.7648485	134.2387	0.2266667	71.0219	0.5139394
NEGATIVE	7050563	104.8555	0.1030303	79.14999	0.5563636	73.81982	0.6739394	88.38939	0.5139394	59.63298	0.9636363	68.85686	0.8472728	82.86825	0.4545455	73.69637	0.5309091	74.61018	0.6860606	69.00655	0.64	105.968	0.7975758	78.60843	0.2775758
NEGATIVE	7050647	92.76126	0.2678788	81.58003	0.4836363	68.35726	0.8727273	76.04129	0.8436363	82.74188	0.2969697	83.93081	0.3175758	75.94971	0.7030303	83.90498	0.2290909	86.03616	0.2824242	84.64413	0.1490909	121.6985	0.4557576	67.75829	0.6715152
NEGATIVE	7100128	74.35133	0.7878788	71.91207	0.8242424	71.97477	0.7430303	97.48216	0.2593939	68.50155	0.7733333	64.6484	0.9272727	71.26631	0.8545455	73.82873	0.5284848	82.49163	0.3927273	67.77271	0.7042424	108.1018	0.7527273	63.47173	0.8278788
NEGATIVE	7100161	99.65115	0.1660606	87.68114	0.289697	95.08069	0.09212121	85.47547	0.6181818	72.68848	0.6169697	85.34016	0.2751515	97.2781	0.1078788	76.71785	0.4424242	92.25644	0.1430303	82.25577	0.1987879	142.2579	0.1345455	78.88853	0.270303
NEGATIVE	7100594	87.40672	0.3987879	89.80736	0.2448485	82.30704	0.3551515	85.28999	0.6266667	69.72141	0.7272727	94.26961	0.12	68.80547	0.9054545	73.60278	0.5357576	78.91536	0.5175757	83.62502	0.1733333	119.7171	0.4933333	66.90289	0.7030303
NEGATIVE	7100717	99.32315	0.1733333	74.86889	0.7175757	89.5872	0.1660606	84.06161	0.6569697	79.93726	0.3818182	77.48975	0.5272727	94.62507	0.1357576	80.67207	0.3127273	106.271	0.02666667	66.84328	0.7393939	111.098	0.6993939	78.60394	0.2787879
