# Supplementary material for: Subgroup-Elimination Transcriptomics Identifies Signaling Proteins that Define Subclasses of TRPV1-Positive Neurons and a Novel Paracrine Circuit
Source: PLoS One. 2014 Dec 31;9(12):e115731. doi: 10.1371/journal.pone.0115731 (PMC4281118; doi:10.1371/journal.pone.0115731)
Supplement: S1 Data — Supplemental information for the microarray analysis including the used R script and all input tables. (ZIP) [file pone.0115731.s011.zip › 121126_RScript_Microarrays.R]

#########################################################################################################
# Install required packages, load libraries
source("http://bioconductor.org/biocLite.R")
biocLite("lumi")
biocLite("lumiRatIDMapping")
biocLite("lumiRatAll.db")
citation("lumi")

#########################################################################################################
# Load libraries
library(lumi)
library(limma)
library(illuminaRatv1.db)

#########################################################################################################
# Set working directory
setwd("C:/YourWorkingDirectory")

#########################################################################################################
# Load data background corrected data frome Genome studio to LumiBatch object
dataFile = "DataFromGenomeStudio.txt"
x.lumi <- lumiR.batch(dataFile, sampleInfoFile='SampleTable.txt', checkDupId = TRUE)
addControlData2lumi("TableControl.txt", x.lumi)

#########################################################################################################
# Perform transformation (log2) and normalization (quantile)
lumi.N.Q <- lumiExpresso(x.lumi, bg.correct = FALSE, varianceStabilize.param = list(method='log2'), normalize.param = list(method='quantile'))

#########################################################################################################
# Plot raw data
summary(x.lumi, "QC")

png("Plot_Raw_Density.png")
plot(x.lumi, what='density', xlim = c(-5, 20))
dev.off()

png("Plot_Raw_CDF.png")
plotCDF(x.lumi, reverse=TRUE)
dev.off()

png("Plot_Raw_Pairs.png")
pairs(x.lumi[,1:4], smoothScatter=T)
dev.off()

png("Plot_Raw_Box.png")
plot(x.lumi, what='boxplot')
dev.off()

png("Plot_Raw_SampleRelation.png")
plot(x.lumi, what='sampleRelation')
dev.off()

png("Plot_Raw_MAplot.png")
plot(x.lumi[,1:4], what='MAplot', smoothScatter=TRUE)
dev.off()

#################################################################################################
# Plot data after transformation and normalization
summary(lumi.N.Q, "QC")

png("Plot_NQ_Density.png")
plot(lumi.N.Q, what='density', xlim = c(-5, 20))
dev.off()

png("Plot_NQ_CDF.png")
plotCDF(lumi.N.Q, reverse=TRUE)
dev.off()

png("Plot_NQ_Pairs.png")
pairs(lumi.N.Q[,1:4], smoothScatter=T)
dev.off()

png("Plot_NQ_Box.png")
plot(lumi.N.Q, what='boxplot')
dev.off()

png("Plot_NQ_SampleRelation.png")
plot(lumi.N.Q, what='sampleRelation')
dev.off()

png("Plot_NQ_MAplot.png")
plot(lumi.N.Q[,1:4], what='MAplot', smoothScatter=TRUE)
dev.off()

#################################################################################################
# Filter for expressed genes
dataMatrix    <- exprs(lumi.N.Q)
presentCount  <- detectionCall(lumi.N.Q, Th = 0.01)
selDataMatrix <- dataMatrix[presentCount > 0,]

#################################################################################################
# Identify differentially expressed genes
samples          <- factor(c('Cont', 'Cont', 'Cont', 'Cont', 'Cap', 'Cap', 'Cap', 'Cap', 'RTX', 'RTX', 'RTX', 'RTX'))
design           <- model.matrix(~0 + samples)
colnames(design) <- levels(samples)
# Fit linear model for each gene given a series of arrays
fit 		         <- lmFit(selDataMatrix, design, method="ls")				
contrasts 	     <- makeContrasts(Cont - Cap, Cont - RTX, levels = design)
# Compute moderated t-statistics, moderated F-statistic, and log-odds of differential expression 
contr.fit 	     <- eBayes(contrasts.fit(fit, contrasts))					

#################################################################################################
# Annotate ProbeIDs
ids2 			       <- rownames(selDataMatrix)
symbol 		       <- mget(ids2, illuminaRatv1SYMBOL, ifnotfound = NA)
entrezid 		     <- mget(ids2, illuminaRatv1ENTREZID, ifnotfound = NA)
genename 		     <- mget(ids2, illuminaRatv1GENENAME, ifnotfound = NA)
chr 			       <- mget(ids2, illuminaRatv1CHR, ifnotfound = NA)
probesequence	   <- mget(ids2, illuminaRatv1PROBESEQUENCE, ifnotfound = NA)
anno2 		       <- data.frame(ProbeID = ids2, Symbol = as.character(symbol), Name = as.character(genename), EntrezID = as.numeric(entrezid) , Chr = as.character(chr), Probesequence = as.character(probesequence))  
contr.fit$genes  <- anno2

##################################################################################################################
# Store annotated results for Cap (coef =1) and RTX (coeff =2)
# Cut off for adjusted p-value with p.value=0.05, cut off for logFC with lfc = 0.584963(1.5-fold)
Cap.log2 			      <- topTable(contr.fit, coef = 1, number = 12009, adjust.method="BH", sort.by="B")
Cap.unlog			      <- Cap.log2
Cap.unlog[,c(7,8)]	<- 2^(Cap.log2[,c(7,8)])
colnames(Cap.unlog) <- c("ProbeID", "Symbol", "Name", "EntrezID", "Chr", "Probesequence", "FC.Cap", "AveExpr.Cap", "t.Cap", "P.Value.Cap", "padj.Cap", "B.Cap")
write.table(Cap.unlog, "Results_Cap.csv", row.names=FALSE, col.names=TRUE, sep =";")

RTX.log2 			      <- topTable(contr.fit, coef = 2, number = 12009, adjust.method="BH", sort.by="B")
RTX.unlog			      <- RTX.log2
RTX.unlog[,c(7,8)]	<- 2^(RTX.log2[,c(7,8)])
colnames(RTX.unlog) <- c("ProbeID", "Symbol", "Name", "EntrezID", "Chr", "Probesequence", "FC.RTX", "AveExpr.RTX", "t.RTX", "P.Value.RTX", "padj.RTX", "B.RTX")
write.table(RTX.unlog, "Results_RTX.csv", row.names=FALSE, col.names=TRUE, sep =";")

# Fuse both list of Cap & RTX 
CapRTX 			           <- merge(Cap.unlog, RTX.unlog, by = "ProbeID")
CapRTX.sort			       <- CapRTX[with(CapRTX, order(-FC.RTX)),]
CapRTX.final		       <- CapRTX.sort[,c(2:3,18,7,22,11,19,8,1,4:6)]
colnames(CapRTX.final) <- c("Symbol", "Name", "FC.RTX", "FC.Cap", "padj.RTX", "padj.Cap", "AveExpr.RTX", "AveExpr.Cap", "ProbeID", "EntrezID", "Chr", "Probesequence")

# Add raw expression values (log2 transformed, then normalized, then back transformed, correspond to raw data, but corrected) amd sort data
selDataMatrix.unlog			        <- data.frame(rownames(selDataMatrix), 2^selDataMatrix)
colnames(selDataMatrix.unlog) 	<- c("ProbeID", colnames(selDataMatrix))
CapRTX.final.raw 				        <- merge(CapRTX.final, selDataMatrix.unlog, by = "ProbeID")
CapRTX.final.raw.sort			      <- CapRTX.final.raw[with(CapRTX.final.raw, order(-FC.RTX)),]
write.table(CapRTX.final.raw.sort, "Results_CapRTX.csv", row.names=FALSE, col.names=TRUE, sep =";")

# Set p-value cut off
CapRTX.pval					    <- CapRTX.final.raw.sort
CapRTX.pval.final				<- subset(CapRTX.pval, CapRTX.pval$padj.RTX <= 0.05 | CapRTX.pval$padj.Cap <= 0.05)
write.table(CapRTX.pval.final, "Results_CapRTX_Pval.csv", row.names=FALSE, col.names=TRUE, sep =";")

# Filter out genes without annotation
CapRTX.woNA 				    <- subset(CapRTX.final.raw, Symbol != "NA")
CapRTX.woNA.sort				<- CapRTX.woNA[with(CapRTX.woNA, order(-FC.RTX)),]
write.table(CapRTX.woNA.sort, "Results_CapRTX_woNA.csv", row.names=FALSE, col.names=TRUE, sep =";")
