# Supplementary material for: Subgroup-Elimination Transcriptomics Identifies Signaling Proteins that Define Subclasses of TRPV1-Positive Neurons and a Novel Paracrine Circuit
Source: PLoS One. 2014 Dec 31;9(12):e115731. doi: 10.1371/journal.pone.0115731 (PMC4281118; doi:10.1371/journal.pone.0115731)
Supplement: S1 Data — Supplemental information for the microarray analysis including the used R script and all input tables. (ZIP) [file pone.0115731.s011.zip › DataFromGenomeStudio.txt]

ProbeID	Cont1.AVG_Signal	Cont1.BEAD_STDERR	Cont1.Avg_NBEADS	Cont1.Detection_Pval	Cont2.AVG_Signal	Cont2.BEAD_STDERR	Cont2.Avg_NBEADS	Cont2.Detection_Pval	Cont3.AVG_Signal	Cont3.BEAD_STDERR	Cont3.Avg_NBEADS	Cont3.Detection_Pval	Cont4.AVG_Signal	Cont4.BEAD_STDERR	Cont4.Avg_NBEADS	Cont4.Detection_Pval	Cap1.AVG_Signal	Cap1.BEAD_STDERR	Cap1.Avg_NBEADS	Cap1.Detection_Pval	Cap2.AVG_Signal	Cap2.BEAD_STDERR	Cap2.Avg_NBEADS	Cap2.Detection_Pval	Cap3.AVG_Signal	Cap3.BEAD_STDERR	Cap3.Avg_NBEADS	Cap3.Detection_Pval	Cap4.AVG_Signal	Cap4.BEAD_STDERR	Cap4.Avg_NBEADS	Cap4.Detection_Pval	RTX1.AVG_Signal	RTX1.BEAD_STDERR	RTX1.Avg_NBEADS	RTX1.Detection_Pval	RTX2.AVG_Signal	RTX2.BEAD_STDERR	RTX2.Avg_NBEADS	RTX2.Detection_Pval	RTX3.AVG_Signal	RTX3.BEAD_STDERR	RTX3.Avg_NBEADS	RTX3.Detection_Pval	RTX4.AVG_Signal	RTX4.BEAD_STDERR	RTX4.Avg_NBEADS	RTX4.Detection_Pval
ILMN_1369537	86.30594	8.873014	43	0.003636364	73.56429	13.28341	39	0.003636364	83.10313	8.878138	46	0.002424242	60.20606	10.24259	45	0.003636364	100.0112	9.613153	47	0.003636364	75.14107	8.471771	49	0.003636364	79.04581	10.74709	43	0.003636364	81.88362	9.110118	50	0.003636364	64.25604	8.176999	46	0.003636364	62.1843	7.105477	44	0.003636364	76.36263	12.07359	55	0.004848485	71.77415	10.17853	46	0.003636364
ILMN_1358051	64.57898	11.79349	44	0.003636364	60.44871	8.211409	47	0.004848485	61.58416	8.851907	40	0.003636364	19.20655	5.723961	36	0.08	60.74442	10.22284	25	0.003636364	58.3932	7.459363	49	0.003636364	59.76074	11.15592	39	0.003636364	46.02353	7.714428	50	0.006060606	40.40533	6.492679	57	0.004848485	14.03625	4.088059	46	0.08848485	23.36213	10.98572	56	0.1115151	37.4076	5.644662	46	0.008484849
ILMN_1361746	2.933925	6.889742	36	0.3575757	19.57033	6.865351	40	0.06666667	4.084196	3.711757	44	0.3090909	19.54328	7.177992	45	0.07757576	12.28475	5.64319	41	0.1575758	4.640019	4.015525	44	0.2860606	1.908015	4.418501	55	0.369697	-3.655339	3.898032	33	0.5648485	3.10461	4.043887	51	0.3333333	5.198229	3.20743	47	0.2654545	12.42991	10.93612	52	0.2412121	4.909986	4.681076	45	0.2763636
ILMN_1351370	-2.202474	5.205925	39	0.5066667	-3.756076	3.72858	46	0.550303	-2.500292	3.956242	41	0.5309091	-6.145688	4.580571	36	0.659394	8.646537	5.937364	37	0.2048485	-5.033183	4.287986	45	0.6218182	-4.773824	4.01518	48	0.6060606	-7.834363	3.840304	47	0.7175757	-5.262852	3.73727	42	0.6581818	-3.520727	4.086199	41	0.590303	-2.802499	10.23866	48	0.5321212	-7.954424	3.528906	34	0.7672727
ILMN_1357910	16.63133	6.020186	50	0.1212121	30.42796	8.525525	42	0.02181818	15.5935	5.959461	36	0.08606061	11.64826	7.896693	34	0.1769697	22.40524	7.2572	37	0.06060606	5.501912	5.335839	32	0.2618182	-8.417432	3.653828	40	0.7345455	19.82103	5.843493	44	0.06666667	-3.714619	3.814731	34	0.590303	1.968661	3.70563	52	0.3612121	-39.01485	5.871677	36	0.9745455	15.83676	6.382761	33	0.08242425
ILMN_1352975	1436.984	64.85647	47	0	1038.93	36.44103	49	0	778.2766	38.65678	47	0	629.5139	35.87552	50	0	1450.243	66.77792	45	0	1107.96	63.08038	28	0	1233.562	50.6029	48	0	1055.572	50.69245	33	0	1066.147	44.30656	43	0	1027.156	55.73568	38	0	882.5983	35.23496	45	0	1211.405	45.64822	44	0
ILMN_1368384	5571.823	211.7687	31	0	5377.778	232.9589	30	0	4076.316	134.5532	45	0	3478.997	120.5829	40	0	4395.746	203.5432	48	0	3606.503	125.2337	35	0	4115.217	157.7436	41	0	3620.304	191.7135	42	0	3723.055	129.3367	35	0	3062.784	121.5827	44	0	3059.112	150.1601	33	0	2832.876	121.5577	52	0
ILMN_1355285	32.80631	6.64174	37	0.0230303	32.46408	7.106877	46	0.01939394	19.1505	6.399742	45	0.05454545	34.39687	8.844443	48	0.01939394	31.07054	6.695628	39	0.02060606	21.03215	6.221907	45	0.05575757	22.62866	5.95646	49	0.05333333	27.50904	6.954261	40	0.03272727	12.25881	6.856303	36	0.1284848	24.86696	5.331001	38	0.01818182	33.47965	13.2497	46	0.04969697	27.90452	4.796517	44	0.01939394
ILMN_1376898	17.77696	7.585429	32	0.110303	0.1737415	4.55302	41	0.4387879	-8.609454	3.696908	34	0.7648485	2.566982	5.581707	45	0.3818182	4.966987	5.501247	36	0.2787879	-0.4136533	5.156199	37	0.4521212	2.06689	6.227255	36	0.3660606	4.626513	4.199927	43	0.2981818	5.702435	6.36828	40	0.2690909	15.09208	4.388332	46	0.07757576	-4.512269	9.427036	40	0.580606	10.03237	4.193614	55	0.1624242
ILMN_1368325	225.2559	16.92958	39	0.001212121	214.574	15.25876	40	0	157.9823	12.1853	43	0.001212121	182.7965	14.62891	39	0	259.4993	16.14297	41	0	189.428	14.13422	49	0	198.6382	12.8968	42	0.001212121	194.3354	13.9296	49	0	206.0749	17.78822	32	0	182.9371	18.77848	33	0	185.0789	16.19119	50	0.001212121	210.409	15.67958	55	0
ILMN_1353563	2730.651	122.9818	42	0	2574.038	139.1735	40	0	1694.261	70.68909	35	0	1469.452	76.77066	30	0	2233.506	93.98444	39	0	1886.53	68.86752	32	0	1752.835	70.97622	30	0	1907.029	98.23985	35	0	1586.544	72.06139	32	0	1768.684	93.71435	34	0	1519.93	65.07716	39	0	1559.778	72.00237	43	0
ILMN_1348794	-15.4272	4.744251	36	0.8581818	0.3734714	6.584989	42	0.4375758	-21.18009	4.34019	30	0.990303	4.256191	6.319256	45	0.3393939	-16.40837	3.486927	42	0.9345455	-17.61442	3.683771	34	0.9539394	-4.782765	5.129828	42	0.6060606	0.5127056	6.846239	28	0.4290909	-19.90869	3.966829	29	0.9684848	1.008417	5.3289	37	0.3975758	-17.61507	12.82164	27	0.8315151	-16.96202	3.509863	28	0.9636363
ILMN_1364273	438.5999	28.05761	41	0	269.0523	12.90099	44	0	320.1074	19.6512	34	0	319.0739	16.66989	36	0	398.8569	26.93788	34	0	355.862	14.40834	48	0	322.5054	18.43799	42	0	336.2439	20.94092	46	0	410.2077	21.4275	47	0	304.1606	16.87618	38	0	273.7055	16.14343	41	0	301.1891	17.00199	46	0
ILMN_1369433	42.07213	6.679167	52	0.00969697	21.03582	4.143922	50	0.0569697	45.51777	6.546028	50	0.004848485	31.8535	9.072289	40	0.02424242	65.88609	9.426325	34	0.003636364	40.29802	5.705618	57	0.00969697	41.07293	7.143732	34	0.00969697	67.15401	7.525839	65	0.003636364	55.28396	7.562151	59	0.003636364	36.22636	5.441008	34	0.004848485	28.0163	9.396806	36	0.07878788	55.11027	7.147723	43	0.004848485
ILMN_1349007	286.5852	22.484	47	0.001212121	229.2965	16.42532	49	0	179.0427	17.13316	36	0	145.8761	15.5119	48	0.001212121	268.4993	17.74541	45	0	288.8311	27.46368	32	0	175.8691	13.21519	43	0.001212121	251.1222	21.8987	40	0	205.0766	15.35479	53	0	203.751	16.12392	47	0	165.6495	14.57716	48	0.001212121	225.9787	20.13419	43	0
ILMN_1374156	26.34944	8.081977	36	0.04727273	9.588651	4.156465	31	0.1830303	19.96417	5.884225	45	0.04969697	33.63218	8.125697	47	0.01939394	24.89828	5.702411	50	0.05090909	27.29132	8.986597	37	0.02666667	44.42943	8.201052	38	0.008484849	20.24419	5.422293	35	0.06424242	13.07918	4.857559	43	0.1163636	19.98321	4.255975	45	0.04727273	26.68702	11.68532	42	0.08727273	20.85008	5.746476	38	0.04848485
ILMN_1360232	118.5705	11.68574	46	0.003636364	243.8434	19.03377	35	0	124.0601	7.875492	45	0.001212121	144.1258	10.19618	47	0.001212121	213.0748	11.88483	38	0.001212121	285.3709	17.83493	48	0	203.6095	14.27979	45	0.001212121	187.3387	11.64876	39	0	152.8791	11.04389	46	0.001212121	275.6386	15.87725	37	0	144.7113	17.11662	40	0.001212121	222.1509	15.13034	41	0
ILMN_1355155	7546.45	292.6423	37	0	6572.442	253.4228	29	0	4795.867	138.0388	48	0	4671.904	232.7503	35	0	7132.522	308.3676	42	0	5826.688	228.9166	44	0	5495.125	178.1244	41	0	5676.614	237.1393	37	0	5925.248	189.9198	34	0	5192.834	143.8046	34	0	4980.972	170.9919	52	0	4633.999	132.6107	49	0
ILMN_1362563	47.95272	7.695536	46	0.006060606	46.57248	8.692173	38	0.006060606	47.0624	6.796776	51	0.004848485	60.498	11.16371	51	0.003636364	37.89126	5.192787	53	0.01090909	37.88415	6.335485	53	0.01090909	43.56165	6.831139	49	0.00969697	42.86946	7.591033	49	0.007272727	39.64667	5.939311	48	0.004848485	37.72535	7.448699	36	0.004848485	42.11631	11.17712	45	0.02545455	62.81817	9.563817	44	0.003636364
ILMN_1355815	165.2002	14.8256	26	0.002424242	110.7985	10.71644	50	0.003636364	130.0389	13.56805	39	0.001212121	93.07188	11.22833	43	0.002424242	126.1329	12.45053	43	0.003636364	88.88199	8.991546	42	0.002424242	92.46485	12.0393	32	0.003636364	88.46852	8.001878	49	0.002424242	83.32245	9.630088	33	0.002424242	47.34903	6.651992	35	0.004848485	117.403	18.23648	47	0.001212121	61.70803	6.992791	34	0.003636364
ILMN_1373215	83.6954	11.95408	31	0.003636364	79.94666	10.83721	35	0.003636364	43.87568	8.025174	48	0.004848485	76.04828	9.297115	42	0.002424242	82.06041	9.571439	47	0.003636364	89.04347	11.1976	29	0.002424242	86.67512	9.959589	40	0.003636364	72.76471	8.350184	32	0.003636364	121.7611	16.65676	31	0.001212121	70.71484	7.018037	42	0.003636364	69.6543	12.9167	35	0.004848485	84.54585	8.741003	38	0.003636364
ILMN_1374139	1142.028	42.81053	53	0	1162.42	56.05101	45	0	779.3358	21.0206	59	0	657.0128	30.00617	41	0	1047.46	36.45864	49	0	847.8575	27.54514	54	0	859.1299	35.63992	42	0	828.3112	27.74937	66	0	916.668	32.86583	47	0	849.8408	35.7262	49	0	728.3983	39.8843	40	0	861.1045	29.53344	49	0
ILMN_1352233	133.8255	11.55897	49	0.003636364	134.8559	13.85174	32	0.001212121	117.9606	11.96959	44	0.001212121	99.61368	11.44224	45	0.002424242	134.7064	13.3251	34	0.003636364	109.3797	10.16299	47	0.002424242	138.656	9.543206	48	0.001212121	122.6134	11.58319	44	0.001212121	108.5164	10.01464	42	0.002424242	98.68361	10.4975	38	0.002424242	115.2866	18.84665	42	0.001212121	129.6407	9.607042	35	0.001212121
ILMN_1650701	623.671	32.76069	37	0	430.6407	28.65205	36	0	362.7135	18.1854	33	0	354.7512	23.76031	45	0	566.1149	28.96666	40	0	549.7147	27.52194	42	0	494.7398	22.21957	52	0	549.5931	29.90279	36	0	509.1488	27.71563	36	0	545.3843	26.29282	48	0	495.7843	29.6457	45	0	537.0931	20.95188	56	0
ILMN_1350549	-1.78748	7.458899	38	0.4957576	13.38599	5.652355	45	0.12	6.140104	4.905292	46	0.2460606	7.13618	7.44751	41	0.2642424	0.6532891	5.627874	36	0.3987879	4.030972	5.187846	42	0.3030303	-1.942411	3.501431	36	0.4981818	9.094157	5.257717	43	0.1951515	-1.525158	4.161994	34	0.5018182	-1.281683	4.219057	39	0.4921212	11.48582	12.14628	31	0.2569697	5.358831	4.463348	43	0.2666667
ILMN_1355753	5.51427	3.931703	48	0.289697	22.12848	7.9744	41	0.05333333	-1.985942	4.952498	42	0.5127273	18.11659	8.556704	41	0.08848485	9.290694	4.883468	52	0.1975758	4.336469	5.553669	40	0.2957576	9.199138	4.848922	47	0.1769697	28.91272	7.703919	45	0.02545455	14.78576	6.468592	40	0.09939394	24.3525	6.902231	40	0.02060606	3.79592	11.33774	41	0.3866667	8.693563	4.962874	36	0.1890909
ILMN_1358819	4.408595	6.107008	35	0.3187879	14.29516	6.059051	37	0.1151515	6.494382	4.735221	52	0.2424242	15.83371	5.723493	55	0.1139394	15.81448	5.673146	57	0.1151515	10.08519	5.308255	40	0.1709091	12.30457	5.299181	46	0.1224242	9.101275	5.093835	40	0.1951515	8.94186	5.977726	41	0.190303	3.848536	3.720999	36	0.3030303	9.428473	11.91415	41	0.2848485	4.585302	4.057217	41	0.2872727
ILMN_1350564	1542.36	56.24071	41	0	1542.775	74.68537	40	0	917.0049	45.07382	36	0	895.8872	45.77156	50	0	1467.837	57.80155	43	0	1112.187	48.0737	29	0	1177.425	52.24306	38	0	1047.872	51.46219	39	0	1265.223	47.05586	48	0	1301.507	69.48319	40	0	1314.169	69.33548	35	0	1059.257	41.85244	37	0
ILMN_1354174	663.64	45.48791	51	0	540.5866	29.68607	49	0	418.8895	19.56412	51	0	362.4022	23.10883	41	0	535.1055	38.74065	43	0	518.0486	39.68611	38	0	400.637	28.18088	37	0	450.0457	21.94683	37	0	563.9311	32.90688	54	0	579.8073	24.48597	54	0	407.933	35.29535	42	0	360.0157	18.46206	55	0
ILMN_1356772	41.62674	7.940351	61	0.00969697	27.12779	7.101294	29	0.02666667	2.768903	4.872284	32	0.3393939	39.9097	9.129849	50	0.008484849	23.26686	5.623485	50	0.05575757	22.41402	7.886292	39	0.04606061	26.16413	7.475057	43	0.03515152	30.37309	6.306451	44	0.01939394	12.84333	5.551837	57	0.1236364	30.62135	6.641422	41	0.00969697	47.93314	13.74495	51	0.01212121	45.94991	10.12538	31	0.006060606
ILMN_1368155	216.4614	15.19739	43	0.001212121	196.9874	10.02898	42	0.001212121	146.77	11.81556	49	0.001212121	162.8277	13.17626	42	0.001212121	245.4559	16.2492	37	0.001212121	210.3404	10.60981	53	0	216.2382	13.00724	47	0.001212121	180.9348	11.21938	43	0	231.3798	15.90454	42	0	239.7341	13.79753	41	0	255.838	20.97381	56	0	181.7576	12.12977	45	0.001212121
ILMN_1366255	108.4299	12.14545	48	0.003636364	53.26072	8.540908	39	0.004848485	68.27709	7.871673	47	0.003636364	45.75168	7.559684	46	0.007272727	26.23631	5.20289	36	0.04484848	26.03489	6.361592	50	0.03151515	14.04841	5.262414	51	0.1066667	31.84857	7.252412	40	0.0169697	17.65152	5.007345	50	0.06909091	14.36746	5.029927	49	0.08606061	29.75916	12.17212	55	0.06787879	26.36204	5.18457	56	0.02666667
ILMN_1368329	586.2617	36.66212	36	0	494.1968	33.23901	40	0	364.6875	26.70449	43	0	294.6591	17.86533	44	0	448.385	23.33365	53	0	300.9687	19.67018	35	0	310.8676	22.75684	39	0	319.8531	24.32741	34	0	414.244	24.93693	42	0	342.5844	18.36089	50	0	292.8911	20.55605	48	0	246.033	18.42093	52	0
ILMN_1367219	911.5226	37.2632	38	0	779.5102	32.98502	44	0	735.9833	29.52081	39	0	582.5394	37.40899	34	0	1231.613	66.76054	42	0	1138.209	50.229	39	0	1000.698	35.70281	39	0	929.8301	48.95636	43	0	1019.291	52.1799	37	0	961.4794	32.25889	42	0	1080.027	43.90306	48	0	938.5004	40.74934	35	0
ILMN_1352337	40.4198	6.672804	39	0.00969697	8.820775	4.242745	33	0.2	23.86172	5.912493	48	0.0339394	23.59082	7.161077	46	0.05090909	21.80434	5.814579	48	0.0630303	16.70752	5.983737	37	0.09454545	30.09287	6.785045	42	0.0230303	49.97541	8.142264	46	0.003636364	22.03448	6.234936	39	0.04242424	18.28595	4.417966	39	0.05575757	25.53426	10.27809	41	0.09454545	33.62767	6.385436	42	0.01333333
ILMN_1359857	1245.078	54.6502	49	0	1151.795	50.99217	45	0	813.4579	35.23896	57	0	543.1439	22.52624	46	0	1025.7	39.66765	54	0	998.6907	39.6655	47	0	910.4559	40.3535	53	0	811.4836	32.37124	54	0	851.3094	45.24146	52	0	746.7889	38.57728	42	0	672.4601	35.04077	41	0	781.9926	35.30767	40	0
ILMN_1349264	-3.800923	6.468811	42	0.56	-0.6639584	6.190423	37	0.4654545	-8.723475	4.308926	29	0.7721212	-17.04557	3.906933	49	0.9054545	-6.3807	5.273285	35	0.630303	-14.86812	4.180527	40	0.9127273	-11.5115	4.099381	44	0.8327273	-8.218259	4.869209	42	0.7309091	-6.347225	4.008945	47	0.6872727	-12.1689	4.098114	38	0.8921212	6.205543	12.90798	39	0.350303	-10.21323	4.775496	33	0.8266667
ILMN_1376292	75.14299	7.807985	48	0.003636364	36.24424	4.364972	50	0.01939394	55.78736	7.176207	42	0.004848485	30.58942	6.632031	37	0.02424242	60.21149	8.180384	43	0.003636364	61.87649	8.080974	38	0.003636364	55.24702	8.173039	48	0.004848485	41.90077	6.545095	41	0.007272727	67.82782	9.871991	46	0.002424242	68.83699	9.411615	43	0.003636364	38.3189	13.0911	43	0.03151515	39.70121	7.379536	44	0.007272727
ILMN_1375315	26.61118	9.529603	45	0.04484848	1.177472	4.487652	36	0.4048485	-7.942729	4.673973	47	0.7345455	-0.5943495	7.736388	40	0.470303	-6.939805	3.658169	41	0.6484848	-2.336032	6.447522	28	0.510303	0.2018765	4.327885	47	0.4339394	5.744128	5.348215	36	0.2666667	13.4365	5.945643	49	0.1139394	3.929415	3.735039	46	0.2969697	-17.63492	8.302613	46	0.8315151	0.6867119	3.46902	41	0.4012121
ILMN_1650240	2.824275	4.772128	43	0.3587879	15.90577	6.536618	43	0.09818182	9.832425	6.218102	39	0.1624242	6.317783	6.62993	39	0.2921212	9.516204	5.540734	42	0.1951515	5.157331	4.593579	44	0.270303	3.367854	3.888331	61	0.329697	7.261348	5.654167	36	0.2290909	-6.294399	4.247879	47	0.6848485	8.711313	4.812144	41	0.1854545	-3.020432	10.41155	43	0.5357576	-0.7354072	3.916845	49	0.4460606
ILMN_1376760	6.417933	5.78622	54	0.2654545	0.9734622	3.593785	54	0.4109091	3.480459	5.318621	52	0.32	7.997203	6.341029	42	0.2484848	-1.425919	4.355	45	0.4727273	2.407025	4.578819	39	0.3624243	-5.677182	5.025295	39	0.6496969	-5.568379	4.494894	54	0.6254545	6.912609	6.638088	37	0.2351515	0.5874656	2.849145	57	0.4157576	11.28542	11.01412	47	0.2569697	-1.373461	4.614018	36	0.4763636
ILMN_1368948	-26.04668	4.735505	28	0.9781818	-6.40681	4.693223	36	0.6387879	-9.585277	4.274067	36	0.8036364	-7.394619	6.086538	32	0.6945454	-10.24638	3.341622	38	0.7733333	6.225408	6.299081	34	0.2460606	-0.8333408	3.890362	45	0.4666667	13.45352	7.893111	28	0.1187879	-5.955357	6.033155	33	0.6715152	4.237734	5.327239	26	0.2909091	1.886573	14.16352	25	0.4315152	14.20469	5.395586	45	0.1030303
ILMN_1370214	-0.07115655	6.164338	43	0.44	2.306989	4.999454	54	0.369697	4.32652	5.680197	54	0.3030303	-2.924252	6.646699	36	0.5575758	-2.15429	4.583164	52	0.5018182	17.6747	7.318578	50	0.08363637	1.398265	5.314559	47	0.3927273	14.01465	8.318641	35	0.1127273	0.2605095	4.870212	45	0.4460606	-6.231245	3.829235	46	0.6969697	-13.23315	10.02851	40	0.76	-2.65761	5.505901	35	0.5127273
ILMN_1530226	-24.40797	4.263301	45	0.9684848	-16.40598	5.139641	39	0.9333333	-14.33338	4.558373	42	0.9224243	-31.76361	3.916376	38	0.9939394	-14.48	3.580117	52	0.8981818	-1.048716	4.71239	35	0.4763636	-28.32178	3.258741	38	0.9951515	-15.18565	4.641088	45	0.9309091	-18.39611	3.813437	34	0.9575757	-18.90913	2.764902	38	0.9818182	-13.91116	9.25367	53	0.7745454	-9.015665	3.501022	49	0.8024243
ILMN_1355792	1161.075	40.8231	47	0	1135.479	58.20005	35	0	775.6603	25.54568	40	0	705.626	33.94537	42	0	1250.923	57.09316	37	0	930.1326	28.07354	42	0	981.0854	40.86478	47	0	891.0782	43.31889	33	0	977.2603	43.66172	29	0	887.711	35.14671	47	0	873.9371	47.34821	31	0	839.9993	35.00428	45	0
ILMN_1361471	98.74391	15.535	34	0.003636364	58.50106	7.821044	35	0.004848485	52.71402	9.209003	33	0.004848485	48.08402	6.741902	53	0.007272727	68.30125	7.200433	43	0.003636364	70.43706	7.452904	45	0.003636364	45.92224	7.470864	45	0.006060606	48.86838	7.798541	40	0.004848485	47.23854	6.00513	43	0.003636364	52.30009	6.43037	60	0.004848485	27.81202	11.97753	44	0.07878788	55.08386	7.507617	41	0.004848485
ILMN_1366035	118.3968	11.98569	44	0.003636364	86.26552	13.88885	29	0.003636364	88.91491	8.644027	41	0.002424242	86.79147	10.95332	53	0.002424242	95.30096	13.36307	37	0.003636364	82.11107	7.737399	35	0.002424242	79.54246	7.508097	48	0.003636364	83.21509	8.816653	48	0.002424242	89.02074	10.45284	49	0.002424242	92.77974	10.11699	42	0.002424242	55.10506	12.67539	45	0.004848485	91.68417	10.82767	42	0.002424242
ILMN_1351742	3626.87	114.7635	45	0	3401.035	123.6993	49	0	2529.75	76.97598	43	0	2073.227	70.60995	41	0	2782.922	127.848	35	0	2822.707	84.4591	44	0	2679.556	93.6213	42	0	2267.875	63.98266	40	0	2379.007	54.17736	35	0	2580.261	99.42317	44	0	2122.831	81.20219	43	0	1768.925	53.99414	43	0
ILMN_1363447	23.50444	6.604491	31	0.06181818	34.41427	7.224336	35	0.01939394	31.47325	9.014576	35	0.01333333	18.66397	9.574721	40	0.08484849	17.13146	7.000001	31	0.09939394	13.92268	4.611707	31	0.12	26.41985	9.196524	30	0.03515152	27.24819	6.561888	35	0.03515152	30.96607	7.155344	41	0.01090909	23.73267	6.087485	35	0.02181818	16.60795	10.90966	51	0.1806061	14.61053	4.793202	32	0.09333333
ILMN_1650413	-4.770032	4.498646	40	0.5878788	-5.58314	4.668635	39	0.6109091	0.03004972	4.702062	45	0.4278788	-7.982617	5.540024	34	0.7090909	2.102668	5.746047	32	0.3551515	2.028096	6.578026	40	0.3733333	2.530963	5.901299	45	0.3515151	-11.61052	4.528927	35	0.8484849	-8.365414	4.324464	42	0.7636364	-1.587476	4.367516	38	0.5030303	-31.85632	6.98158	42	0.9515151	-4.352313	4.376192	26	0.5842424
ILMN_1352721	28.62867	6.441487	37	0.03636364	57.06846	8.680324	34	0.004848485	29.0392	8.77692	40	0.02060606	38.4643	11.50112	46	0.01212121	36.26593	6.935714	36	0.01333333	36.03293	7.907339	49	0.01212121	22.34027	5.883542	50	0.05333333	42.90792	7.496197	41	0.007272727	27.08544	5.414183	56	0.01939394	32.81701	5.390493	50	0.007272727	28.97544	11.20358	45	0.07272727	18.90379	5.26844	45	0.0630303
ILMN_1352372	81.58411	13.14337	40	0.003636364	63.16211	9.311766	41	0.003636364	42.62458	6.141809	49	0.004848485	32.29035	8.352841	48	0.0230303	61.82872	8.183863	48	0.003636364	60.87127	7.298017	59	0.003636364	29.25686	4.94683	58	0.02666667	59.83179	6.621619	50	0.003636364	52.3715	8.482002	44	0.003636364	38.92041	6.463168	39	0.004848485	14.73118	9.070754	49	0.2084848	44.78701	6.525381	55	0.006060606
ILMN_1376569	42.00922	7.160553	38	0.00969697	65.82303	10.26977	29	0.003636364	36.52041	7.144731	43	0.008484849	47.91494	8.81204	41	0.007272727	67.22665	8.916452	43	0.003636364	21.32973	4.62167	33	0.05212121	51.66804	7.698836	52	0.004848485	63.24628	9.010661	54	0.003636364	42.2632	7.749675	47	0.004848485	47.17006	6.431038	39	0.004848485	54.49435	14.59535	45	0.004848485	59.03241	9.189112	40	0.004848485
ILMN_1351428	140.4104	9.883861	49	0.003636364	124.9816	10.58669	39	0.001212121	85.8093	8.196776	42	0.002424242	74.57562	8.671175	45	0.003636364	120.7367	13.57612	23	0.003636364	102.7514	8.8642	37	0.002424242	120.0547	11.20173	44	0.002424242	95.01292	9.008146	52	0.002424242	118.6958	10.56362	53	0.002424242	115.6589	10.23528	46	0.002424242	105.6447	16.01236	46	0.002424242	126.8105	11.94403	45	0.001212121
ILMN_1376192	17.39176	10.89157	30	0.1139394	-0.5764035	5.521211	44	0.4606061	-2.263354	3.155703	39	0.5236363	-12.64428	6.339599	33	0.809697	-5.705903	3.940718	47	0.6060606	-12.34714	3.515797	42	0.8606061	-8.572637	4.706735	39	0.7381818	-5.229665	5.625981	30	0.6121212	-12.30954	3.968754	37	0.8715152	-1.544561	4.537292	41	0.5006061	-15.38802	9.013268	36	0.8024243	-9.412409	3.612488	47	0.8084849
ILMN_1349461	2015.588	69.94614	50	0	1713.725	62.14461	55	0	1150.097	43.53387	38	0	981.2386	47.55364	36	0	1567.698	55.97213	36	0	1456.643	43.63307	51	0	1384.027	61.6419	48	0	1341.895	47.36018	42	0	1586.109	57.96745	52	0	1426.288	55.26364	45	0	1350.788	57.32328	43	0	1268.819	50.29399	45	0
ILMN_1361474	29.70922	7.947609	37	0.0339394	40.48382	6.05582	46	0.01212121	27.13257	4.9528	40	0.02424242	27.7801	6.685497	50	0.02909091	26.21585	5.085855	54	0.04484848	27.359	6.731084	35	0.02666667	18.71341	4.414777	35	0.07515152	25.75577	5.820636	44	0.04121212	27.15645	5.667376	43	0.01939394	26.18273	4.707498	57	0.01454545	4.729293	7.912786	33	0.3672727	33.06688	6.027586	40	0.01454545
ILMN_1366054	384.5729	18.64874	43	0	337.6849	16.75038	41	0	193.4627	11.38697	47	0	244.9667	22.03894	34	0	494.6559	23.1451	44	0	407.7243	23.21211	54	0	305.0732	20.51178	36	0	287.5505	16.79206	46	0	419.4333	17.34164	60	0	332.6999	17.75529	44	0	360.7185	22.95631	45	0	228.9445	13.39591	38	0
ILMN_1368143	138.9479	13.09785	50	0.003636364	128.4988	10.94275	54	0.001212121	88.38961	10.71524	43	0.002424242	79.93593	10.0541	46	0.002424242	184.9613	16.35187	39	0.001212121	142.658	12.63454	30	0	148.4657	12.15029	46	0.001212121	158.2944	17.27588	39	0.001212121	146.0839	16.06433	33	0.001212121	132.626	10.56412	42	0.001212121	114.3361	16.74696	40	0.001212121	144.4819	11.40294	42	0.001212121
ILMN_1367993	987.4977	42.27348	39	0	1073.864	54.27201	43	0	683.8036	27.51628	49	0	620.8057	25.82255	40	0	1063.053	36.99746	47	0	922.6089	45.15147	43	0	750.3191	32.82714	56	0	746.4801	29.45307	48	0	899.5911	35.08115	41	0	873.0966	30.81738	42	0	649.8985	30.77219	48	0	677.0093	22.96583	47	0
ILMN_1357729	3705.455	154.2035	44	0	3937.712	125.9992	49	0	2499.723	90.3152	47	0	2367.695	64.95296	48	0	3841.771	113.5144	57	0	3188.956	128.6349	42	0	3322.066	123.2218	39	0	3281.846	112.5767	52	0	3065.116	103.3717	41	0	2953.973	76.88673	59	0	2444.655	78.5883	55	0	3125.828	111.9109	42	0
ILMN_1372443	97.5752	10.77665	43	0.003636364	68.81825	8.358885	50	0.003636364	48.35338	6.584556	48	0.004848485	71.57286	11.47084	52	0.003636364	82.3073	7.848618	38	0.003636364	81.02299	8.717247	50	0.002424242	49.03366	6.625525	56	0.004848485	50.99523	9.131473	35	0.003636364	56.2732	7.298286	50	0.003636364	83.57257	9.269812	37	0.003636364	35.42626	9.95936	43	0.03757576	41.91555	7.867554	32	0.006060606
ILMN_1355783	-6.554273	4.362991	36	0.6327273	4.701634	4.270738	47	0.2848485	6.162824	4.706488	35	0.2460606	32.04164	10.33675	41	0.0230303	5.892814	5.711605	46	0.2545455	1.567975	5.190527	33	0.3854545	10.77334	5.924588	45	0.1454545	8.895617	4.599552	42	0.1963636	15.90335	8.050876	44	0.08727273	11.72569	6.663584	44	0.129697	-4.924478	12.16009	35	0.5878788	8.250029	5.117651	52	0.1951515
ILMN_1368255	238.7589	15.78266	45	0.001212121	248.7649	17.70267	55	0	160.845	11.60282	48	0.001212121	131.1114	12.32742	54	0.001212121	204.7923	17.66971	40	0.001212121	157.9949	10.31899	43	0	176.9394	15.15331	41	0.001212121	158.9311	14.53722	44	0.001212121	210.776	21.71213	40	0	173.437	16.28125	38	0	170.1761	16.05998	43	0.001212121	167.1974	13.4764	41	0.001212121
ILMN_1374147	2278.678	50.87751	35	0	1819.885	94.5587	37	0	1842.644	61.92114	40	0	1449.439	67.96964	40	0	2044.86	80.18638	46	0	1798.611	86.28619	39	0	1662.23	111.9236	28	0	1678.073	99.85313	39	0	1921.479	106.301	39	0	1741.431	61.19816	47	0	1697.086	93.94235	41	0	1358.108	52.65452	41	0
ILMN_1376754	2109.806	82.20879	52	0	1940.996	84.54172	40	0	1385.137	36.6447	61	0	1241.797	56.42549	45	0	1993.32	68.1165	44	0	1839.125	71.52792	46	0	1619.448	66.26908	48	0	1567.232	51.43975	43	0	1718.588	52.84104	47	0	1717.488	54.68034	46	0	1556.623	56.42019	53	0	1593.755	65.05995	39	0
ILMN_1354046	3842.901	136.0436	40	0	3604.251	103.1722	53	0	2919.346	69.86314	36	0	2529.371	57.5882	53	0	4138.073	141.1565	52	0	3625.79	106.2355	43	0	3990.601	167.363	41	0	3519.587	134.3537	47	0	3550.811	111.7192	46	0	3532.01	123.5505	63	0	3358.68	108.8496	46	0	3512.618	106.4871	54	0
ILMN_1362628	1322.799	50.04186	38	0	973.1443	45.34988	47	0	751.2714	40.21041	39	0	761.3651	28.67786	50	0	1551.233	64.92116	40	0	1332.877	57.67988	41	0	1231.449	47.79506	42	0	1197.369	47.92948	37	0	1195.808	52.58107	37	0	1076.046	49.47374	49	0	968.5416	46.64995	34	0	1121.698	43.59377	46	0
ILMN_1376371	1114.006	51.80351	40	0	877.4291	35.02012	42	0	671.6191	28.64425	51	0	569.567	25.98518	56	0	1020.091	55.5885	40	0	822.3495	40.61396	43	0	762.029	33.06371	50	0	738.8789	37.75291	41	0	706.8675	34.98664	32	0	731.1494	34.53222	42	0	647.7403	44.16547	30	0	741.5781	34.6086	40	0
ILMN_1367911	475.4877	38.86982	31	0	443.41	33.28219	30	0	306.8318	21.72758	41	0	243.5559	18.59865	37	0	381.7542	26.06224	37	0	331.2252	17.41055	42	0	292.8197	25.11591	25	0	331.2034	23.54588	43	0	402.0281	39.00997	28	0	335.065	16.81598	38	0	321.9939	24.20356	45	0	295.6199	18.58992	32	0
ILMN_1358631	45.70407	10.55821	37	0.007272727	38.92778	7.827211	41	0.01333333	26.2946	6.201301	46	0.02787879	38.42043	10.51083	36	0.01212121	48.30788	9.88786	34	0.004848485	48.33592	8.995625	36	0.004848485	62.46638	9.026123	44	0.003636364	37.19053	6.658306	46	0.00969697	44.10749	8.433222	39	0.004848485	48.38047	9.579594	36	0.004848485	56.25472	12.96616	39	0.004848485	33.40081	4.731086	40	0.01333333
ILMN_1374644	-6.331639	5.238525	40	0.630303	-3.001979	4.876872	33	0.5260606	0.1011709	5.110999	47	0.4266667	-11.59596	5.237772	30	0.7903031	-7.144608	4.458471	37	0.6557575	19.83136	9.746764	36	0.0630303	-3.249242	5.958511	36	0.5490909	-2.869603	5.135345	38	0.5284848	-14.19503	4.165319	34	0.9090909	1.648211	4.152546	39	0.3745455	-5.695107	11.20536	41	0.6048485	-1.100611	3.617894	41	0.4678788
ILMN_1365002	1057.856	51.40067	38	0	999.374	40.22453	53	0	768.06	34.35731	38	0	578.8646	29.69895	37	0	1256.553	55.36375	40	0	1100.269	46.14804	42	0	1230.289	66.4389	29	0	983.0119	31.96444	48	0	1049.744	49.92857	38	0	1000.219	43.82469	50	0	1058.685	37.99449	50	0	1056.629	45.53694	50	0
ILMN_1530382	8.590785	7.996287	37	0.2290909	-10.83976	3.933949	37	0.809697	-12.05525	4.188262	44	0.8739394	4.156269	6.565125	48	0.3430303	-4.675973	4.317456	44	0.5781818	-7.52769	4.979937	40	0.7236364	-8.277234	5.597553	26	0.7284849	-8.605596	4.671798	40	0.7466667	-14.20309	4.214148	35	0.9090909	-7.185384	4.19204	44	0.7357576	4.60852	9.774387	36	0.3733333	-6.924952	4.852221	42	0.7066666
ILMN_1361386	206.8978	18.64856	44	0.001212121	246.0429	24.06645	41	0	170.9288	13.78626	62	0.001212121	135.9259	9.159933	49	0.001212121	269.7617	23.00024	48	0	195.8727	14.38084	44	0	194.2293	13.28964	55	0.001212121	200.2314	16.74656	42	0	176.2749	14.78977	47	0.001212121	172.19	14.43818	41	0	134.945	17.58768	35	0.001212121	190.4663	13.40104	54	0
ILMN_1350748	1486.099	57.31591	44	0	1432.134	53.17912	44	0	1127.809	35.60656	64	0	884.6235	39.73884	43	0	1418.036	61.66152	39	0	1328.981	42.62715	42	0	1489.748	42.13289	47	0	1306.684	53.54855	41	0	1035.715	44.51482	48	0	1185.301	35.22623	44	0	1225.532	52.63913	36	0	1231.206	53.04099	37	0
ILMN_1354232	112.0135	11.9144	42	0.003636364	81.88275	7.903133	36	0.003636364	61.5938	6.657357	60	0.003636364	72.76868	10.90271	41	0.003636364	87.94244	9.914684	41	0.003636364	67.19917	8.019595	44	0.003636364	57.89154	10.88169	26	0.003636364	98.96739	10.50257	32	0.002424242	74.65073	9.101713	41	0.002424242	74.17987	8.353531	42	0.003636364	83.47106	12.62915	52	0.004848485	83.31087	8.184615	38	0.003636364
ILMN_1364145	2625.138	75.54118	52	0	1879.949	61.35687	47	0	1930.871	64.53335	46	0	1648.701	79.48023	48	0	3154.926	95.97392	63	0	2873.701	78.37879	73	0	2767.371	88.52862	59	0	2679.072	96.93221	51	0	2442.03	75.70251	61	0	2534.78	95.20358	56	0	2509.249	114.1642	52	0	2835.189	93.06245	45	0
ILMN_1365062	22246.79	836.7606	41	0	22415.71	748.1261	44	0	19320.08	570.5888	35	0	15305.58	515.6149	43	0	26737.45	780.0214	39	0	23490.88	666.3654	43	0	23943.58	802.7274	44	0	23639.38	670.38	39	0	23895.68	736.6923	49	0	23060.75	661.4607	43	0	22064.25	627.468	47	0	23730.77	713.0817	38	0
ILMN_1369252	345.1934	25.84618	38	0	145.9597	12.05342	41	0.001212121	275.767	18.21366	42	0	243.6988	19.5237	32	0	283.2638	17.27525	46	0	253.2478	16.58617	41	0	229.9337	13.36345	40	0	257.9103	22.98116	38	0	245.8506	15.66573	43	0	196.954	15.81983	39	0	227.1084	14.26315	49	0	256.7161	14.73741	37	0
ILMN_1364746	498.0869	54.50571	22	0	359.66	18.89917	36	0	283.4318	20.04908	25	0	257.9846	25.85893	32	0	443.2247	22.23096	47	0	336.2884	21.78876	23	0	309.9454	17.42567	43	0	352.9639	17.33411	41	0	347.1417	26.09944	22	0	342.3545	22.30129	31	0	354.4851	32.51553	28	0	340.5246	18.60867	45	0
ILMN_1361574	42.10392	7.141647	47	0.00969697	32.05175	6.16402	34	0.02060606	31.09611	6.731365	34	0.01333333	35.62686	7.9411	44	0.0169697	53.89165	9.964995	32	0.003636364	60.22586	8.131248	50	0.003636364	10.41397	4.860145	35	0.1527273	22.16579	5.608453	38	0.05333333	33.31636	6.785314	44	0.01090909	33.31048	5.617999	37	0.007272727	45.39069	13.1507	51	0.01818182	33.64502	5.011026	49	0.01333333
ILMN_1355841	3378.208	120.5771	46	0	3247.617	118.8107	39	0	2431.636	73.3691	50	0	1932.719	75.63361	49	0	3122.115	99.03852	49	0	2499.786	67.45364	57	0	2808.424	102.0934	43	0	2239.974	60.09387	57	0	2804.369	100.8053	53	0	2591.952	73.61763	50	0	2335.518	82.25822	56	0	1960.128	86.23349	36	0
ILMN_1368175	16.24922	7.780331	39	0.1260606	-5.982074	4.608481	36	0.6193939	-7.204165	3.882179	35	0.7163636	-11.63006	5.81928	45	0.7915152	-7.305673	3.889706	33	0.6618182	-10.83008	4.55403	40	0.8375757	-11.83473	4.224391	57	0.8460606	-5.706113	4.567636	48	0.6278788	-14.56054	3.475216	45	0.9139394	2.708491	5.214779	31	0.3381818	-17.65163	10.12736	37	0.8315151	-1.719347	4.727197	38	0.4860606
ILMN_1376905	367.5065	26.30376	38	0	229.5991	11.93581	46	0	284.8849	15.61854	48	0	281.1964	19.89128	42	0	273.8373	15.11751	52	0	261.0159	13.97891	59	0	278.265	17.07007	45	0	238.146	14.78076	52	0	293.8704	21.27554	43	0	249.8302	13.45303	59	0	229.7887	20.0315	42	0	235.6777	11.09066	46	0
ILMN_1650202	-3.099065	5.154388	44	0.5369697	-5.457355	3.992737	46	0.6084849	-1.380526	4.716551	50	0.489697	-5.851132	5.233791	46	0.6521212	-1.673623	5.425764	33	0.4836363	-15.03027	3.492462	43	0.9163637	11.36561	6.835377	37	0.1321212	3.985713	4.633399	46	0.3151515	4.06892	5.606393	45	0.3127273	2.814593	4.57992	42	0.3381818	-3.3304	14.75459	28	0.5478788	10.70542	6.31954	36	0.150303
ILMN_1364160	1632.304	56.65403	46	0	1386.006	57.07835	33	0	1048.928	45.06463	47	0	890.5696	35.01362	47	0	1604.675	63.3428	49	0	1556.862	59.73841	41	0	1539.262	61.25153	41	0	1327.022	59.50357	40	0	1265.712	45.22616	45	0	1401.079	56.75231	43	0	1205.191	47.11133	39	0	1259.545	52.32741	43	0
ILMN_1351581	19.87843	6.664499	36	0.08969697	8.019345	4.974921	50	0.2266667	6.327398	3.496306	54	0.2436364	15.55162	9.245037	37	0.1175758	19.02237	6.279758	43	0.08242425	8.00224	4.938125	53	0.2072727	8.825648	5.20599	50	0.1890909	17.98599	6.438723	37	0.07636364	8.430134	7.372043	28	0.1975758	2.667193	4.602862	39	0.3393939	19.08338	12.46789	48	0.1539394	32.74352	9.01236	40	0.01454545
ILMN_1376340	116.3297	13.04413	46	0.003636364	120.7986	11.7916	45	0.002424242	108.2151	15.3038	34	0.002424242	76.58186	11.24637	49	0.002424242	121.8882	15.13944	44	0.003636364	122.4223	13.97173	40	0.002424242	76.53498	6.471011	56	0.003636364	80.62256	12.09161	27	0.003636364	102.8535	12.22458	31	0.002424242	152.7325	16.51377	48	0.001212121	115.0416	9.433351	38	0.001212121	84.08408	8.996401	35	0.003636364
ILMN_1375823	168.4568	16.03142	52	0.002424242	112.2076	9.168662	45	0.003636364	112.9909	11.15174	49	0.001212121	84.06067	10.11831	37	0.002424242	145.3297	10.42461	50	0.002424242	155.922	16.86189	50	0	111.622	10.18285	51	0.002424242	114.9372	9.961191	52	0.001212121	105.5578	12.35763	36	0.002424242	107.5801	9.738132	51	0.002424242	136.8526	17.16841	50	0.001212121	119.7569	11.12628	40	0.001212121
ILMN_1374268	-5.693509	6.993514	27	0.6133333	4.693921	6.726638	27	0.2848485	-5.343569	4.885114	39	0.6363636	0.4080766	6.333505	40	0.4387879	19.01756	8.588745	32	0.08242425	-6.405368	5.433887	31	0.6787879	0.2714261	5.910822	32	0.4315152	3.709071	6.346496	37	0.3248485	-0.4120369	5.492985	36	0.4666667	-10.79944	3.505912	31	0.8509091	27.77607	16.9569	35	0.07878788	-9.854586	3.359935	42	0.8181818
ILMN_1373859	6.415729	5.304945	37	0.2654545	19.49257	5.586245	43	0.06666667	11.05134	4.752149	46	0.1490909	3.881328	6.59414	43	0.3478788	-0.5390556	4.231923	42	0.4363636	-1.273005	4.882299	34	0.4812121	2.304545	4.753921	35	0.3563636	7.436374	5.416283	44	0.2242424	10.63509	4.527826	58	0.1551515	12.02776	4.869773	52	0.1236364	-14.10182	7.612726	44	0.7757576	0.2807976	4.905609	36	0.4072727
ILMN_1369646	26.00925	10.97362	38	0.04969697	-3.308276	4.941458	29	0.5381818	10.21892	9.114605	30	0.16	-23.99277	5.607512	21	0.9757576	-4.403047	4.924384	32	0.5721212	-0.3741254	4.609063	38	0.4521212	0.3838528	5.752585	42	0.4290909	-3.758153	6.436597	32	0.5684848	1.643772	5.376423	37	0.3890909	7.593783	5.533664	30	0.2084848	-6.035165	10.85047	40	0.6121212	6.496961	5.908619	38	0.2412121
ILMN_1355402	5973.627	139.088	50	0	5815.653	223.8462	38	0	4251.751	147.376	45	0	3880.784	136.8139	44	0	4856.368	123.847	54	0	4124.737	120.798	45	0	4217.893	166.5858	36	0	3989.264	127.8742	55	0	4020.151	150.5592	49	0	3515.297	146.0452	41	0	3751.421	119.8938	52	0	3506.915	132.6612	39	0
ILMN_1349223	44.68413	8.878581	47	0.007272727	17.36938	5.662637	45	0.08848485	23.26449	6.607342	51	0.03636364	6.330432	7.130239	36	0.2921212	42.11679	5.618559	59	0.007272727	41.31948	7.951663	41	0.008484849	36.19593	7.403484	37	0.01454545	14.9568	6.327218	41	0.1018182	19.62973	4.730636	54	0.05212121	30.6898	5.068966	53	0.00969697	19.71625	11.18668	36	0.1454545	28.76349	5.183134	65	0.01939394
ILMN_1372272	1924.04	59.35585	53	0	1706.212	67.86729	38	0	1244.717	37.52945	53	0	1022.559	39.71531	41	0	1667.388	58.93811	36	0	1421.954	55.47129	47	0	1479.368	75.33274	38	0	1414.037	46.77914	55	0	1130.941	38.26635	42	0	1295.536	59.74166	45	0	1226.111	51.90216	43	0	1285.001	45.64551	48	0
ILMN_1368232	399.9337	23.11874	42	0	354.316	25.74041	28	0	272.2465	15.71524	51	0	257.1599	20.27461	39	0	386.4803	26.68272	50	0	269.3625	17.72877	37	0	258.1603	21.15239	34	0	249.5983	17.48837	43	0	314.7462	18.37587	49	0	322.3264	20.84893	42	0	255.2991	16.92908	46	0	298.7625	19.47478	46	0
ILMN_1352900	1256.971	48.08813	41	0	1144.753	44.33981	45	0	888.0458	47.04413	31	0	771.9175	28.70614	41	0	1008.245	35.31471	43	0	892.059	43.82488	43	0	1024.573	51.56147	41	0	962.5501	50.08724	46	0	1149.684	52.14719	41	0	871.8441	43.90186	30	0	889.0903	30.41574	46	0	794.3995	44.43716	34	0
ILMN_1359507	3610.899	152.3294	27	0	3383.308	101.844	55	0	2547.361	128.3585	45	0	2241.543	68.97278	51	0	3357.63	113.0853	44	0	2623.539	99.31232	42	0	2935.917	126.7281	47	0	2344.34	69.77351	48	0	2478.608	62.67322	46	0	2494.396	108.4093	53	0	2116.749	97.06229	42	0	2276.451	111.7757	46	0
ILMN_1357600	1747.08	65.76453	32	0	1112.289	62.13973	36	0	1321.894	72.8278	34	0	552.6795	31.83113	27	0	1650.865	67.162	41	0	1266.223	54.98271	26	0	1599.602	75.4608	28	0	631.6422	33.05795	40	0	1558.126	61.85776	33	0	1073.474	45.27016	53	0	1324.791	78.63783	31	0	783.0836	38.86959	47	0
ILMN_1374107	96.83296	9.533645	49	0.003636364	141.3608	11.93607	49	0.001212121	99.92727	10.07012	51	0.002424242	112.558	11.20076	46	0.002424242	70.41815	7.910226	39	0.003636364	116.6026	12.65567	48	0.002424242	124.149	11.83753	52	0.002424242	133.7585	17.05603	39	0.001212121	101.8671	9.735031	50	0.002424242	99.88474	12.34416	29	0.002424242	129.7777	16.69915	48	0.001212121	92.59048	11.01628	35	0.002424242
ILMN_1367718	379.873	21.14198	48	0	336.9772	12.9589	51	0	294.2056	15.10419	47	0	237.4335	16.35877	48	0	391.3998	18.70794	46	0	323.3183	14.95607	49	0	289.2507	14.36019	45	0	283.8611	11.32042	58	0	360.6614	24.06738	38	0	341.6956	16.82199	56	0	248.8619	22.75119	34	0	269.4464	16.17875	47	0
ILMN_1355733	8922.592	299.8642	51	0	7908.834	301.0338	52	0	5679.274	187.2582	42	0	5238.233	198.2373	44	0	9258.799	410.9524	33	0	8802.587	255.0557	41	0	7521.085	255.5457	40	0	7419.319	300.5091	42	0	8206.354	304.9745	40	0	7210.571	234.6073	29	0	6739.929	207.809	34	0	8072.523	366.7375	32	0
ILMN_1362897	4792.576	190.545	45	0	4364.255	189.5369	40	0	3114.176	104.8984	52	0	2621.851	124.4381	28	0	4685.856	202.8762	44	0	3863.606	112.5205	49	0	4001.98	130.6049	51	0	3553.202	105.7895	45	0	3601.499	148.3394	43	0	3498.141	124.1263	46	0	3209.409	114.1854	34	0	3424.575	99.30061	51	0
ILMN_1351346	327.3348	26.46913	31	0	235.9195	14.93311	35	0	219.9168	15.72611	42	0	197.9452	14.43014	38	0	251.7693	17.93533	34	0	250.6075	14.49549	43	0	245.7915	15.79666	51	0	273.0397	24.1213	31	0	306.4888	29.20927	31	0	240.5071	16.40975	54	0	237.745	18.16584	43	0	236.6478	19.10505	50	0
ILMN_1375035	22.84026	8.790648	35	0.06909091	33.26995	8.710258	41	0.01939394	53.95337	9.772927	42	0.004848485	36.78788	8.217194	50	0.01333333	17.64991	6.225143	34	0.09696969	19.21576	5.953445	36	0.06424242	46.3262	10.29566	40	0.006060606	15.5531	5.186678	42	0.09575757	28.17644	6.075625	47	0.01818182	21.69696	6.363502	38	0.03515152	23.55636	11.95312	30	0.1115151	24.92383	5.942699	40	0.03151515
ILMN_1356482	1590.877	64.74467	30	0	1526.672	60.88176	38	0	1154.796	41.54678	41	0	1154.864	58.55838	31	0	1936.408	59.19044	47	0	1588.384	53.22156	50	0	1473.51	59.2884	44	0	1433.707	57.15115	37	0	1533.385	54.40836	39	0	1417.237	41.39362	47	0	1332.597	49.83428	42	0	1557.03	76.08835	34	0
ILMN_1367163	59.42786	9.631387	46	0.003636364	39.47094	6.63053	43	0.01333333	40.28236	7.225117	45	0.006060606	52.95	11.1006	46	0.003636364	54.92899	7.97298	35	0.003636364	51.90271	9.052899	51	0.003636364	36.69336	8.627448	39	0.01333333	22.48322	7.796098	38	0.05212121	42.65025	10.35691	47	0.004848485	20.77104	4.882895	54	0.04121212	45.28959	14.30307	41	0.01818182	47.94669	6.74392	51	0.006060606
ILMN_1530399	-6.95062	6.878685	35	0.6509091	-23.03244	3.292	39	0.9830303	-23.16036	3.976732	47	0.9927273	-16.18611	5.759201	39	0.8921212	-8.641068	4.435738	35	0.72	-22.79386	5.054104	28	0.9842424	-13.4156	4.843024	34	0.8787879	-18.48547	4.635387	33	0.9648485	-16.76587	4.242348	45	0.9430303	-12.1529	3.604603	36	0.8921212	-28.79229	10.03017	32	0.929697	-18.01604	3.370915	35	0.9672727
ILMN_1373473	228.315	19.13893	40	0.001212121	187.0373	13.01071	35	0.001212121	179.8948	19.31704	32	0	133.6956	15.62794	36	0.001212121	263.4055	25.55896	40	0	247.0946	20.76166	34	0	186.9221	12.64551	38	0.001212121	190.1568	18.56071	44	0	139.4524	11.29105	37	0.001212121	179.1734	18.13567	29	0	160.0757	19.24524	41	0.001212121	188.3318	14.16574	34	0
ILMN_1361128	16694.1	451.7492	42	0	15720.1	581.959	32	0	12709.73	629.8864	29	0	11633.67	534.2834	40	0	16026.82	536.8154	38	0	13821.15	575.1911	28	0	13671.24	700.8524	32	0	14001.61	537.7213	43	0	12327.2	441.6713	42	0	12730.01	456.4047	37	0	11227.23	429.0558	33	0	13177.57	410.1054	44	0
ILMN_1373125	2769.272	76.43206	53	0	2344.668	93.08287	50	0	2020.794	84.06692	54	0	1588.187	58.44146	46	0	2625.889	95.01541	40	0	2458.688	84.04456	45	0	2233.346	79.82629	46	0	2075.627	105.6987	35	0	2430.062	82.30153	40	0	2086.347	81.16128	58	0	2000.153	71.36259	55	0	2067.922	99.83024	32	0
ILMN_1530330	-2.261601	4.47615	37	0.5066667	-3.130527	4.290533	47	0.5309091	-6.505496	4.778951	31	0.6872727	0.4459947	7.657648	35	0.4363636	-10.40134	3.605144	45	0.7769697	-15.53428	5.013709	26	0.9260606	-16.8943	3.583481	34	0.9527273	0.3510616	5.22372	28	0.4363636	8.372524	7.060791	31	0.1975758	-0.806234	3.713338	44	0.4787879	13.66897	15.74218	37	0.2206061	-1.32062	5.553719	40	0.4751515
ILMN_1376902	237.8627	16.03126	34	0.001212121	277.5013	21.66846	35	0	123.4607	10.44027	43	0.001212121	163.0943	10.80479	56	0.001212121	245.7136	16.69365	44	0.001212121	192.9568	11.0927	44	0	150.4747	12.91989	47	0.001212121	194.1206	17.27084	38	0	202.1598	20.7181	34	0.001212121	201.901	14.39171	42	0	139.6588	12.86245	47	0.001212121	160.7612	11.01706	46	0.001212121
ILMN_1376438	567.8133	34.94608	38	0	381.4884	18.86911	43	0	333.8933	23.35464	32	0	246.6634	19.34357	34	0	492.4779	26.27564	29	0	390.2191	19.1984	42	0	425.748	31.30684	37	0	392.3837	34.2302	33	0	372.8047	20.7878	49	0	371.1925	17.14153	51	0	356.2635	28.28082	46	0	428.515	25.50678	41	0
ILMN_1374689	18.86495	6.12495	26	0.09454545	19.84409	7.961498	39	0.06666667	18.12862	5.99734	37	0.0630303	-3.463727	5.18094	40	0.5793939	14.2151	4.816402	52	0.1345455	32.47463	9.321598	39	0.0169697	1.418544	4.44205	44	0.3915152	3.584903	5.050851	34	0.3272727	30.25161	5.863753	42	0.01212121	21.10948	5.163874	47	0.04	21.89246	9.076636	43	0.1260606	22.36075	5.618254	53	0.04121212
ILMN_1354195	-5.77258	7.889287	32	0.6169697	-11.21983	3.830051	47	0.8242424	-1.924189	5.07514	34	0.5090909	-8.651784	5.841064	43	0.7260606	-8.652619	3.586337	37	0.7212121	-17.2469	4.278871	30	0.9454545	-14.90914	3.051341	51	0.9163637	-13.2986	4.624848	34	0.8909091	-1.715565	5.320248	35	0.5066667	-0.9395882	3.740872	44	0.4812121	-44.32466	6.664409	31	0.9890909	-6.23646	4.68536	39	0.68
ILMN_1373091	1540.638	70.2463	39	0	1604.834	92.66554	35	0	972.5175	40.0243	35	0	1054.111	47.77818	50	0	1558.719	80.83055	43	0	1358.49	60.5008	41	0	1225.044	41.56384	37	0	1072.719	46.77928	47	0	1314.983	56.5583	39	0	1384.155	62.48317	53	0	1056.335	42.00015	49	0	1027.112	36.33073	50	0
ILMN_1349908	-1.191579	6.19786	39	0.4727273	0.2436115	4.007377	38	0.4387879	2.697004	4.809857	31	0.3430303	2.830699	7.413347	48	0.3757576	0.972152	4.800384	36	0.3890909	22.92692	6.536542	38	0.04121212	18.50077	5.837322	46	0.07515152	1.449664	3.676908	63	0.3915152	2.951168	3.857707	51	0.3369697	6.783236	3.944278	36	0.2315152	43.47692	16.30116	39	0.0230303	2.246114	3.281171	45	0.3575757
ILMN_1359453	-12.49142	4.473977	47	0.8024243	-16.41686	4.204136	39	0.9333333	-2.486987	3.8967	49	0.5309091	4.241909	7.417035	43	0.3406061	-9.137063	4.957734	42	0.7345455	-15.88847	4.140402	50	0.9357576	2.262935	6.323543	41	0.36	-7.783002	4.321122	41	0.7151515	-7.48637	4.312479	42	0.7284849	-10.15534	2.900687	41	0.8339394	-19.55255	6.407333	52	0.859394	-11.59636	3.132271	46	0.8581818
ILMN_1367485	218.9135	19.37676	25	0.001212121	161.2263	15.39652	46	0.001212121	151.7115	13.54095	33	0.001212121	112.4157	12.48438	30	0.002424242	250.0775	29.36355	36	0.001212121	212.1531	24.7446	32	0	141.6502	12.37164	50	0.001212121	132.2235	11.30639	35	0.001212121	125.11	11.02065	38	0.001212121	159.8275	16.9678	30	0.001212121	176.0601	22.58086	37	0.001212121	113.9372	9.209599	44	0.002424242
ILMN_1362259	45.868	9.149039	42	0.007272727	34.65853	6.829742	39	0.01939394	35.05162	6.688327	60	0.01090909	25.5851	9.530425	35	0.03878788	33.54672	7.489138	36	0.01575758	49.14045	9.690709	49	0.004848485	52.04182	8.425164	39	0.004848485	54.25197	7.290651	52	0.003636364	55.00911	10.44683	48	0.003636364	32.38131	7.828413	36	0.007272727	37.83704	8.560871	64	0.0339394	48.95692	9.17809	46	0.004848485
ILMN_1376212	78.77444	11.51204	56	0.003636364	44.27546	7.207111	48	0.007272727	32.16196	6.054936	61	0.01333333	35.99942	9.204587	37	0.01454545	35.97612	8.996719	27	0.01333333	40.12825	6.811696	47	0.00969697	49.93925	10.10321	35	0.004848485	56.05306	9.603422	49	0.003636364	42.3303	6.082496	50	0.004848485	33.10811	6.760994	46	0.007272727	37.69012	9.687428	64	0.0339394	38.77603	6.398255	40	0.008484849
ILMN_1376884	110.5383	12.48615	37	0.003636364	85.84488	8.712761	47	0.003636364	77.63712	8.346881	49	0.002424242	84.85175	11.96452	37	0.002424242	138.1365	9.466886	35	0.003636364	127.8439	11.55432	28	0.002424242	121.1915	8.905247	43	0.002424242	139.1987	11.58731	35	0.001212121	136.8823	14.0082	39	0.001212121	107.5499	9.054416	37	0.002424242	130.9832	21.55153	26	0.001212121	157.657	12.40377	35	0.001212121
ILMN_1360143	199.314	19.83235	33	0.001212121	173.0804	11.75934	43	0.001212121	130.03	11.43422	45	0.001212121	100.6296	10.43244	45	0.002424242	169.4358	12.94946	38	0.001212121	154.1222	10.27226	31	0	162.3272	16.29893	39	0.001212121	131.0271	10.43217	36	0.001212121	139.8883	13.6698	35	0.001212121	138.6593	11.18053	34	0.001212121	153.4922	20.42534	39	0.001212121	158.6715	14.6246	33	0.001212121
ILMN_1366910	5131.66	274.5479	36	0	4406.278	172.1215	53	0	3044.23	103.3207	48	0	2781.731	129.1923	47	0	4208.413	149.3563	58	0	3472.145	148.0094	47	0	2955.342	103.2157	51	0	3454.538	132.0321	45	0	2784.843	107.5005	44	0	2947.552	112.5418	50	0	2442.181	101.6081	45	0	3151.794	141.7182	33	0
ILMN_1376844	-0.5955706	5.040401	42	0.4557576	-6.301974	4.781908	39	0.6375757	2.326902	3.563294	35	0.3490909	3.827144	7.020081	36	0.3515151	3.174125	4.836423	48	0.32	15.84249	7.460354	39	0.1006061	-9.035871	3.666808	39	0.7539394	18.65394	5.86469	58	0.07515152	-2.150928	5.872874	36	0.5224242	1.929354	4.352494	46	0.3624243	-1.014138	10.62483	40	0.4884849	0.9691368	5.59197	32	0.3927273
ILMN_1370020	739.7061	39.43016	42	0	570.4074	33.88831	32	0	478.9352	25.92591	38	0	431.041	25.49838	42	0	747.8655	35.05077	38	0	593.5617	21.82773	39	0	595.1786	32.09278	33	0	598.9169	31.87644	42	0	488.1878	26.84862	35	0	509.607	25.31244	42	0	444.8269	29.12659	36	0	654.2901	49.25732	30	0
ILMN_1376951	184.4187	13.90023	53	0.001212121	123.7911	10.75941	50	0.002424242	103.0417	8.034359	35	0.002424242	116.6256	12.6509	39	0.002424242	140.4522	13.14131	34	0.002424242	144.7587	11.45235	42	0	138.7648	13.30338	45	0.001212121	144.3499	11.33683	48	0.001212121	124.7483	10.81297	55	0.001212121	152.004	13.24827	39	0.001212121	126.9971	13.13205	53	0.001212121	139.0454	10.59723	40	0.001212121
ILMN_1352530	1813.275	72.927	31	0	1733.526	68.43822	40	0	1116.494	40.72219	40	0	1092.836	39.68641	43	0	1870.006	62.85382	49	0	1541.325	70.63554	28	0	1565.411	70.69009	39	0	1296.429	56.00028	38	0	1684.562	61.99891	46	0	1442.365	68.28624	36	0	1232.32	48.55507	33	0	1209.649	64.62406	40	0
ILMN_1353833	9889.899	400.9647	48	0	6927.907	262.5744	47	0	5294.843	211.9271	41	0	5589.169	256.7968	35	0	10647.53	327.8933	41	0	8192.807	231.6879	50	0	8795.04	351.2852	47	0	9534.316	412.3628	38	0	8551.464	244.5569	47	0	7966.215	302.8038	47	0	6779.299	227.3746	48	0	10616	446.582	40	0
ILMN_1373584	-21.30739	3.566908	44	0.9466667	-16.67617	4.424329	39	0.9381818	-12.08865	4.164306	61	0.8751515	-10.09334	5.734766	45	0.7551515	-13.58233	5.166153	47	0.8642424	-9.367091	4.96898	46	0.7915152	-6.528752	5.827799	47	0.6775758	-11.35491	3.58724	49	0.84	-17.31155	3.56314	67	0.9515151	-13.04283	3.272767	49	0.9151515	-11.32074	8.333883	52	0.7224243	-0.9655555	4.025839	56	0.4593939
ILMN_1374066	78.44606	15.65334	30	0.003636364	25.95604	6.806542	47	0.03272727	27.1867	8.415196	34	0.02424242	39.20644	10.23823	44	0.00969697	38.33391	8.841422	33	0.01090909	55.12808	8.427717	44	0.003636364	32.65601	7.813476	39	0.01575758	33.88359	6.113302	43	0.01212121	15.18291	6.035635	46	0.09818182	42.95246	10.94036	33	0.004848485	82.73736	16.22543	41	0.004848485	41.06108	7.397001	48	0.006060606
ILMN_1366923	4121.044	122.8317	54	0	4050.981	132.5385	46	0	2825.947	137.7885	46	0	2541.021	90.1348	56	0	3827.469	128.1071	44	0	3038.488	172.8574	29	0	3161.493	160.9402	45	0	3008.738	93.18738	52	0	3302.477	106.3459	44	0	2730.619	105.1987	50	0	2633.955	126.1437	40	0	2449.807	86.44443	41	0
ILMN_1370864	583.4576	25.33088	60	0	743.3245	40.29851	35	0	518.8951	21.5158	42	0	477.055	24.14668	44	0	627.1976	26.14512	44	0	608.3688	26.97713	39	0	535.5598	33.6212	34	0	517.8466	20.65547	49	0	542.4907	25.21325	56	0	577.6716	25.65754	38	0	479.7906	25.49764	48	0	514.7857	20.97163	52	0
ILMN_1370027	2972.239	134.4409	52	0	2126.166	85.08206	45	0	1572.943	60.09727	51	0	1483.585	102.778	40	0	2198.444	97.69154	36	0	2027.779	68.99738	55	0	2291.623	153.1282	38	0	1942.729	83.50325	49	0	1742.105	82.23063	46	0	1660.806	87.2735	46	0	1567.968	78.2087	39	0	2037.111	108.248	39	0
ILMN_1363410	2220.74	86.92352	40	0	1906.954	86.4093	40	0	1496.543	57.04999	50	0	1435.553	38.80458	21	0	2173.502	80.41573	41	0	1856.9	57.5538	52	0	1675.198	56.19347	46	0	1683.13	68.71966	44	0	1615.544	61.62654	36	0	1510.132	77.93797	29	0	1633.818	60.60194	45	0	1879.907	81.68784	45	0
ILMN_1370783	-15.06872	4.946847	38	0.849697	-2.101153	4.71838	36	0.5030303	-10.43034	4.805335	38	0.8339394	-22.21506	4.022707	39	0.9624242	-7.023011	3.840582	46	0.6496969	-11.3029	3.800167	34	0.8412121	-9.126431	3.975751	42	0.7551515	-7.467153	4.424406	44	0.700606	-19.41341	3.598791	40	0.9660606	-19.17021	2.744163	38	0.9842424	-16.49278	8.454385	37	0.8181818	-8.34656	2.462548	31	0.7866667
ILMN_1350613	278.9431	16.58333	45	0.001212121	189.9817	11.5619	45	0.001212121	213.8593	14.72495	43	0	155.1248	10.72838	44	0.001212121	213.0072	13.11905	46	0.001212121	229.7787	14.03411	56	0	222.5082	18.00424	44	0.001212121	224.6653	14.17454	43	0	212.1608	12.68359	53	0	181.5853	11.90279	45	0	197.8188	16.58263	57	0.001212121	187.1075	11.88615	44	0
ILMN_1649790	7.646663	6.084296	44	0.24	1.503476	4.407855	37	0.3963636	-0.2998911	4.439632	45	0.4436364	-19.3611	4.159003	38	0.9345455	-1.364281	3.776287	35	0.4690909	10.80116	7.100374	41	0.1636364	2.905765	4.783105	55	0.3357576	-0.5497105	4.07464	38	0.4569697	8.096645	5.087718	51	0.2024242	-1.791372	4.404325	29	0.5090909	23.55439	12.77195	50	0.1115151	4.89842	5.488963	37	0.2763636
ILMN_1361506	3904.844	153.5181	35	0	3087.808	89.79012	46	0	2490.362	85.37125	36	0	2299.841	61.01816	43	0	3558.313	102.0837	42	0	2730.182	97.25927	32	0	2725.608	100.9858	43	0	2935.521	105.9027	37	0	2745.395	119.4503	28	0	2873.869	111.0424	47	0	2462.378	129.5473	25	0	2952.181	96.60347	43	0
ILMN_1374963	2669.089	126.231	48	0	2121.428	94.11839	36	0	1610.347	62.72146	40	0	1289.342	70.8574	45	0	2021.39	59.36256	52	0	1822.286	72.80845	39	0	1867.531	80.56924	34	0	2003.921	91.37491	46	0	1776.809	84.31746	40	0	1727.653	79.61948	42	0	1581.469	70.73711	38	0	1816.177	81.13988	41	0
ILMN_1354025	578.0829	24.12616	49	0	489.483	23.38765	43	0	439.7939	25.691	50	0	348.255	16.89879	54	0	560.1537	27.12966	41	0	571.848	27.5678	40	0	509.0906	22.35126	39	0	411.6338	21.59692	42	0	458.4397	22.7304	53	0	474.5749	23.22597	50	0	404.769	26.08162	44	0	464.7706	21.32663	58	0
ILMN_1352928	1418.544	61.28777	41	0	1423.943	57.49573	51	0	1064.362	35.1056	53	0	847.3673	25.39852	46	0	1598.299	48.88998	51	0	1553.089	48.93621	39	0	1498.382	50.85833	53	0	1355.664	39.89784	69	0	1367.239	46.51239	36	0	1526.401	47.34678	43	0	1443.954	50.30083	52	0	1330.168	54.75083	49	0
ILMN_1354676	3039.484	98.55408	45	0	2299.853	81.57106	43	0	1825.313	64.30535	43	0	1738.879	71.66906	50	0	1339.514	47.62851	38	0	1050.591	36.91051	50	0	991.8765	45.94901	42	0	1108.112	31.81241	60	0	845.9738	26.78386	56	0	759.1985	31.52551	44	0	635.0188	34.59662	43	0	912.9782	40.07168	52	0
ILMN_1351102	44.90606	7.93331	51	0.007272727	2.27599	4.956551	33	0.369697	9.837895	4.637993	51	0.1624242	0.7777132	6.03726	40	0.4254546	13.17134	5.817146	36	0.1454545	15.95357	5.236728	51	0.09818182	8.853129	6.743259	27	0.1890909	16.37044	7.415975	37	0.08484849	14.23629	5.275904	37	0.1030303	12.63085	5.444526	40	0.110303	13.73894	11.88257	32	0.2206061	18.44878	7.076182	35	0.06545454
ILMN_1357773	16.34886	7.225036	60	0.1260606	-0.8279904	6.328673	38	0.4690909	8.024945	5.234549	47	0.190303	45.92098	12.08747	42	0.007272727	3.300849	4.468384	36	0.3175758	21.20142	7.33184	45	0.05454545	9.306659	5.287275	51	0.1721212	12.27256	3.81069	56	0.1321212	9.66061	6.732819	36	0.1769697	2.944674	3.609976	54	0.3333333	11.10824	12.6803	42	0.2593939	16.77143	5.035344	34	0.07757576
ILMN_1368293	13.90805	7.69365	35	0.1636364	-1.396609	3.692837	39	0.48	-13.94974	3.755306	27	0.9187879	-23.42113	4.221731	37	0.9733334	-12.00209	5.252968	32	0.8242424	-5.63515	4.502875	36	0.6521212	-10.2493	4.150724	37	0.7878788	3.443766	5.608915	30	0.3333333	-22.75038	3.555399	41	0.9878788	-8.26734	3.251409	37	0.7612121	-36.20068	8.024041	39	0.9672727	-8.360582	3.675498	45	0.7890909
ILMN_1370682	4984.084	165.2025	43	0	4216.348	159.2853	44	0	3874.449	143.3826	45	0	3195.251	108.1367	41	0	5685.769	130.5903	53	0	5669.122	176.9653	47	0	5041.306	202.1247	51	0	4812.477	168.2218	39	0	5500.181	140.93	55	0	5246.192	204.9712	38	0	5161.486	155.9647	44	0	5371.341	181.9179	45	0
ILMN_1363750	1406.763	55.68953	34	0	1407.355	69.26798	46	0	901.8751	36.33458	43	0	759.8159	45.92269	45	0	1275.746	55.10632	44	0	1216.074	53.45591	46	0	1183.31	68.20145	30	0	981.3724	50.73319	29	0	949.637	50.5436	38	0	994.0334	55.08394	39	0	931.8876	49.87001	47	0	924.5077	40.58842	44	0
ILMN_1368504	1263.109	48.29905	42	0	1088.586	59.925	46	0	981.5661	41.94644	46	0	881.658	37.06643	44	0	1458.214	56.89028	45	0	1281.805	83.47349	40	0	1146.79	50.47396	41	0	1097.321	47.66922	46	0	1170.164	40.01957	36	0	1126.156	58.65173	41	0	1017.931	53.78318	45	0	1242.56	63.62251	33	0
ILMN_1371034	481.2442	34.46693	58	0	365.8853	21.34749	53	0	231.5962	14.80509	54	0	195.2074	17.21214	39	0	384.3612	32.1162	43	0	347.7641	28.044	46	0	390.3152	27.3578	52	0	459.5845	39.6127	56	0	198.4482	12.6473	49	0.001212121	271.363	17.87949	55	0	271.5267	23.8119	51	0	319.0008	18.53763	43	0
ILMN_1363573	932.7971	54.65512	30	0	713.3555	39.19289	38	0	519.0402	25.70465	34	0	454.0264	25.75973	34	0	829.5408	37.32724	37	0	777.5195	46.92496	27	0	627.322	34.58829	37	0	686.3107	34.75862	37	0	637.982	29.06588	30	0	558.3841	25.29231	35	0	535.6302	29.53974	35	0	582.1682	26.55825	30	0
ILMN_1357311	486.06	19.00024	38	0	502.1667	32.12942	41	0	296.0737	15.83702	44	0	310.5486	21.96784	50	0	621.407	27.25017	52	0	612.0254	23.79544	59	0	433.5598	22.24433	35	0	421.6909	20.48223	34	0	544.0624	25.69216	47	0	792.7979	44.51218	32	0	455.1602	24.87175	50	0	599.7242	28.89963	49	0
ILMN_1354490	6.337596	6.369471	48	0.2678788	13.44246	5.800566	43	0.12	14.73662	4.850885	35	0.09454545	16.77205	7.104842	40	0.1030303	20.47697	7.039532	32	0.07151515	9.619603	5.68192	42	0.1757576	-3.258756	5.288853	45	0.550303	8.161632	5.133299	35	0.2169697	8.745121	5.68673	48	0.1963636	12.68284	7.039064	36	0.1090909	-4.801438	9.957394	42	0.5854545	-0.2509636	3.873764	41	0.4266667
ILMN_1351101	1.395946	4.298721	56	0.3890909	3.127622	4.717276	51	0.3406061	13.27824	5.74154	55	0.1163636	1.983234	6.491131	47	0.3951515	0.2728951	4.102637	51	0.4121212	5.574384	4.649444	45	0.2606061	3.653529	5.218122	51	0.3248485	9.78239	5.401296	43	0.1878788	3.913219	3.6528	55	0.3163636	2.737299	3.379266	57	0.3381818	22.15685	11.88365	56	0.1224242	-1.304926	3.019626	38	0.4727273
ILMN_1368911	30.35035	9.934167	36	0.0339394	5.609326	4.438341	38	0.2666667	10.37179	4.128935	38	0.1587879	23.91793	8.519533	37	0.04848485	19.82359	5.767391	40	0.07393939	4.808309	6.149935	31	0.2836364	13.42163	6.196961	44	0.1090909	16.01726	5.473528	40	0.09212121	19.51942	6.519153	33	0.05333333	27.90362	7.697565	33	0.01333333	23.60019	14.75651	30	0.110303	14.76675	5.990451	43	0.08969697
ILMN_1360580	1262.694	40.32986	49	0	1063.508	40.92484	50	0	1032.781	39.31127	46	0	971.511	37.98026	46	0	1493.712	48.87098	44	0	1423.166	63.38524	50	0	1204.65	60.15678	38	0	1226.61	50.15152	49	0	1179.213	45.55802	56	0	1351.147	60.12497	50	0	1123.969	51.39757	56	0	1210.918	43.03784	52	0
ILMN_1360149	469.6828	23.1977	40	0	623.094	27.30373	53	0	371.3662	19.21944	35	0	374.9063	20.08447	47	0	515.7053	24.11053	46	0	372.7505	18.94562	40	0	479.7521	25.97976	56	0	393.9301	21.04712	43	0	420.6637	30.02834	43	0	422.351	21.88635	45	0	331.155	21.44393	38	0	389.8683	25.12626	44	0
ILMN_2038799	43976.63	1326.234	40	0	36009.46	1283.669	46	0	32846.89	1042.817	48	0	30977.8	1247.086	42	0	41913.94	1388.121	47	0	40385.07	1311.816	51	0	34849.85	1604.326	37	0	35757.56	1119.654	48	0	37680.02	1321.45	38	0	35026	1084.168	49	0	36323.18	1167.263	43	0	36785.36	1541.339	36	0
ILMN_1355039	20219.74	645.396	52	0	15004.71	489.5721	50	0	15624.04	637.2315	52	0	16201.21	575.9348	44	0	19241.59	676.8029	37	0	19762.61	641.7459	44	0	16188.73	688.3065	40	0	18079.05	633.5805	51	0	17220.8	696.3367	36	0	14461.66	664.39	47	0	15731.64	626.2428	58	0	17918.92	747.3864	46	0
ILMN_2038798	28513.88	815.1887	41	0	19405.61	596.8478	49	0	22470.97	609.6941	45	0	19538.42	600.1387	43	0	26990.68	697.2368	35	0	24872.26	584.2172	47	0	23387.87	839.9948	49	0	21830.61	942.4446	40	0	22225.31	593.1553	52	0	22640.66	980.569	40	0	21181.15	553.7942	47	0	22021.22	1041.572	32	0
ILMN_1363215	7.906329	7.236518	34	0.2375758	-2.004565	4.24771	41	0.4993939	8.484929	5.769604	46	0.1818182	18.53995	7.248924	43	0.08606061	1.016364	4.990809	43	0.3878788	14.43826	7.551807	42	0.1078788	16.58206	8.594412	41	0.09212121	3.382495	5.710908	41	0.3357576	7.178234	3.870564	43	0.2327273	2.901667	4.448302	46	0.3333333	-11.72794	9.388358	32	0.7309091	0.8945214	3.557891	42	0.3927273
ILMN_1362269	34361.85	944.12	44	0	31310.05	885.73	50	0	29514.32	1010.779	39	0	24847.96	830.3987	41	0	34340.19	839.0381	45	0	29902.15	996.2645	43	0	30811.5	836.6448	65	0	28892.06	686.916	45	0	30762.4	956.4698	47	0	29426.04	777.5977	59	0	27398.1	835.7632	45	0	31135.88	836.9677	56	0
ILMN_1364152	-2.712918	6.021533	37	0.52	5.477986	6.177315	37	0.270303	2.633962	4.398541	51	0.3442424	-6.164845	6.027658	39	0.659394	3.020644	4.377378	61	0.3272727	-2.763652	4.148316	37	0.5260606	1.254008	5.509348	42	0.3975758	5.234614	5.349303	44	0.2836364	3.337185	5.129826	40	0.329697	4.382403	4.71682	48	0.2860606	17.65264	12.14145	41	0.169697	-4.64934	2.755189	31	0.5963637
ILMN_1367932	77.75777	14.18914	29	0.003636364	67.78954	7.459754	44	0.003636364	108.3401	9.492045	48	0.002424242	79.9382	9.378886	35	0.002424242	66.69279	7.123649	43	0.003636364	77.16307	8.608107	38	0.003636364	131.4149	10.76078	41	0.001212121	100.3282	9.168921	43	0.002424242	98.91852	13.29989	36	0.002424242	132.8145	12.37022	33	0.001212121	268.0006	20.75074	56	0	182.0613	15.87214	42	0.001212121
ILMN_1355194	544.9512	25.17198	27	0	479.7944	29.64653	37	0	472.5228	25.32401	46	0	370.6239	20.52669	40	0	638.6749	32.23882	29	0	540.389	23.37238	29	0	575.2809	31.66833	39	0	451.6589	29.22721	26	0	525.7061	24.97257	31	0	474.5951	23.73013	45	0	432.7478	21.3735	37	0	527.9946	31.82443	40	0
ILMN_1365887	1308.778	42.80117	51	0	1227.491	45.20568	51	0	895.9204	36.6044	41	0	862.2373	35.98946	57	0	1078.476	33.41418	52	0	898.0837	35.40212	45	0	863.0355	27.5178	45	0	883.965	35.61165	32	0	851.571	30.87526	45	0	665.5461	33.10048	46	0	721.5132	39.14848	38	0	701.9922	26.86967	42	0
ILMN_1376985	-7.309873	6.285851	46	0.6654546	-7.293513	4.544578	43	0.6751515	-4.228716	4.688726	43	0.5915151	-5.78146	7.798772	39	0.6509091	-6.897729	4.001851	42	0.6472727	-15.39959	4.28552	30	0.9224243	-9.474378	3.926655	41	0.7648485	7.954532	8.511223	27	0.2181818	9.293888	7.309984	39	0.1818182	1.669535	4.769334	47	0.3733333	-4.172547	12.46854	30	0.5733333	0.3535362	4.591324	39	0.4060606
ILMN_1355499	19.16422	8.384742	40	0.09212121	7.860372	4.831876	42	0.2278788	5.122686	4.825053	35	0.2812121	10.88673	6.580605	43	0.1866667	15.35853	5.764114	44	0.1224242	22.60084	7.314405	39	0.04484848	8.506709	5.213943	37	0.1927273	11.82089	6.521403	37	0.1357576	25.0427	8.03733	38	0.02787879	32.6204	8.491598	33	0.007272727	13.72427	10.73666	47	0.2206061	8.317579	4.845124	45	0.1939394
ILMN_1366137	16.38146	6.83374	37	0.1248485	9.879422	6.786438	33	0.1781818	11.88965	8.099024	32	0.1369697	1.526172	7.101711	36	0.4048485	3.434989	4.67558	48	0.3127273	3.814466	5.471744	42	0.3115152	33.29473	8.718904	44	0.01575758	12.54638	7.386763	41	0.129697	4.77618	4.881672	32	0.2945454	9.741167	5.408941	37	0.1648485	15.40243	11.62926	43	0.1939394	20.02577	6.701258	37	0.05454545
ILMN_1370908	-5.732022	4.85208	45	0.6133333	-11.18386	4.47193	44	0.8230303	-5.992701	4.824843	34	0.6581818	18.39519	9.322766	49	0.08727273	2.535781	4.345087	46	0.3418182	-3.826907	5.024775	38	0.5733333	-8.264676	5.158377	43	0.7284849	-3.678319	4.20691	38	0.5660606	-2.92429	6.83826	33	0.5551515	4.11101	4.381197	39	0.2945454	-9.828965	10.84854	39	0.6981818	-3.649737	4.711071	39	0.550303
ILMN_1362652	36.29247	7.644307	47	0.01575758	16.7195	5.891689	40	0.09090909	19.91012	6.090598	54	0.04969697	-7.090497	6.910322	32	0.6836364	21.54045	7.573171	44	0.0630303	5.841886	4.709666	48	0.2581818	25.07382	7.443174	44	0.04121212	15.82533	4.592516	50	0.09212121	35.82014	5.926524	58	0.00969697	18.23296	5.273371	50	0.05575757	8.854133	10.5309	43	0.2981818	24.04616	5.450011	53	0.0339394
ILMN_1376987	960.6636	57.31992	34	0	895.3456	39.06972	44	0	796.1384	44.86	43	0	607.1974	38.09314	38	0	852.9838	45.66848	34	0	850.0203	64.02727	30	0	773.9303	37.79705	34	0	779.255	39.19788	45	0	825.7582	37.74233	39	0	806.076	46.39661	40	0	681.2424	56.1635	31	0	645.1818	36.00666	44	0
ILMN_1367040	10021.51	315.9983	51	0	9260.176	345.4158	34	0	7642.106	265.5968	40	0	6359.293	222.5652	36	0	10054.51	408.8656	32	0	7786.269	228.8761	45	0	7472.672	287.5983	42	0	7710.081	268.5107	50	0	7524.013	217.4688	56	0	7628.084	230.5831	49	0	7602.926	262.0355	39	0	7821.54	274.1538	52	0
ILMN_1357207	17.17481	6.188837	40	0.1151515	40.99054	5.16543	67	0.01212121	21.77994	3.774788	44	0.04363636	39.77304	8.203841	43	0.008484849	29.8952	5.477363	55	0.02545455	24.2884	4.265062	65	0.03757576	38.7702	5.866518	68	0.00969697	33.63504	5.50153	68	0.01212121	40.65282	5.361829	63	0.004848485	38.44464	5.021008	52	0.004848485	32.18559	12.43767	46	0.05333333	34.69082	4.59228	59	0.01333333
ILMN_2040250	3528.24	95.36313	74	0	3684.643	117.8964	72	0	2690.432	85.8896	65	0	2245.115	51.14795	84	0	3168.138	88.16069	64	0	2948.99	74.95675	89	0	3084.303	120.4968	62	0	2618.584	82.48454	61	0	2637.791	84.11308	48	0	2393.829	62.04721	62	0	2333.127	76.08162	69	0	2280.698	83.65393	51	0
ILMN_1367256	19646.61	548.9948	45	0	18279.93	794.0238	37	0	14298.19	369.0981	57	0	12189.85	355.7331	39	0	18819.39	455.9718	49	0	16829.22	451.0668	42	0	18135.91	611.9391	49	0	15503.75	586.1603	52	0	16019.9	413.7905	48	0	16164.87	451.4125	60	0	13408.29	561.2137	42	0	16063.35	611.0869	48	0
ILMN_1353820	7573.956	226.2684	42	0	6088.626	222.9047	36	0	5452.603	267.7997	41	0	4428.048	168.2813	56	0	6797.404	189.6601	46	0	5255.203	230.9124	40	0	5370.783	203.9223	38	0	4790.127	131.8454	51	0	5582.516	211.3211	41	0	5246.234	189.0896	44	0	4494.878	170.424	48	0	5298.637	222.3168	39	0
ILMN_1371640	42.21164	13.45164	24	0.00969697	36.83622	6.648988	40	0.01818182	34.43647	7.369058	35	0.01090909	47.54374	9.984949	44	0.007272727	45.54298	6.650174	45	0.006060606	36.6744	6.736748	51	0.01212121	42.07337	8.642356	36	0.00969697	42.14722	5.991662	45	0.007272727	56.06594	8.639868	43	0.003636364	42.48933	5.360165	42	0.004848485	68.60084	15.32694	42	0.004848485	24.8615	5.543819	35	0.03151515
ILMN_1367096	1790.382	72.39222	29	0	1261.828	49.3839	46	0	1158.726	41.38179	46	0	1172.883	46.82797	42	0	1621.093	54.24974	46	0	1309.668	52.82206	52	0	1251.92	49.87841	50	0	1357.837	57.34449	54	0	1204.284	45.68206	49	0	1315.836	47.93505	47	0	1132.489	41.68555	47	0	1322.478	72.71976	28	0
ILMN_1363610	494.1228	22.04212	45	0	478.2994	23.75553	49	0	383.2448	26.8802	37	0	330.132	17.65885	40	0	441.5556	23.11685	44	0	460.5911	24.76459	50	0	366.5177	15.1806	47	0	385.3149	23.46474	43	0	382.5172	22.86129	37	0	385.4756	20.19401	47	0	364.0609	21.84904	50	0	419.6203	22.71481	49	0
ILMN_1357853	44.14484	8.393824	43	0.007272727	30.90822	6.847121	40	0.02181818	12.99675	6.130108	31	0.12	27.61953	9.491886	38	0.02909091	33.78095	6.469551	48	0.01454545	19.76877	7.323426	28	0.0630303	28.77538	5.228168	46	0.02787879	19.64865	6.688183	36	0.06666667	36.3942	7.101227	45	0.00969697	25.81281	4.990076	50	0.01454545	29.59728	10.90988	46	0.06787879	36.74636	7.162099	36	0.008484849
ILMN_1367601	-1.994588	7.623514	38	0.5006061	-1.837039	5.899159	43	0.4945455	-1.446978	3.950883	44	0.4933333	11.95985	5.945369	48	0.1721212	7.364951	6.593741	22	0.2193939	-1.646525	4.651103	35	0.4909091	4.591769	7.446606	34	0.299394	0.6640117	6.403	26	0.4181818	1.638241	5.219987	39	0.3890909	9.667192	6.141063	31	0.1672727	-18.73748	10.16538	36	0.8424242	-11.07255	3.375531	34	0.8412121
ILMN_1349367	257.7836	18.2656	48	0.001212121	149.3333	14.51305	37	0.001212121	199.6901	15.14881	52	0	159.3894	13.50338	49	0.001212121	190.5797	11.52211	36	0.001212121	222.9199	14.46013	54	0	170.6365	14.17611	39	0.001212121	240.2125	17.78609	44	0	232.6092	18.8194	46	0	179.3024	11.22945	59	0	161.5151	12.89596	49	0.001212121	201.5663	14.68766	45	0
ILMN_1365650	5.516871	6.495326	48	0.289697	0.5022174	4.625583	52	0.4315152	23.34789	7.555772	38	0.03636364	4.686397	7.041759	52	0.3321212	7.74562	4.888168	43	0.2133333	-8.2643	4.405353	36	0.7442424	5.144954	6.086246	42	0.2812121	2.714389	5.024987	36	0.3539394	-3.887432	5.730314	36	0.5939394	-4.889005	3.024204	47	0.6327273	1.165709	12.47373	42	0.449697	11.1169	5.256547	47	0.1466667
ILMN_1367140	3.204082	5.918406	40	0.3515151	12.47734	6.721569	34	0.1333333	-12.1826	4.062035	32	0.88	-1.661008	8.2482	36	0.5151515	-3.162263	5.160274	47	0.5284848	-2.328914	4.946156	32	0.510303	-4.210408	3.902943	55	0.5854545	-1.703176	4.846528	39	0.4969697	5.340992	6.354536	30	0.2787879	-2.53967	3.906393	40	0.5430303	-9.544641	12.79044	28	0.6921212	-2.009112	4.499517	35	0.4933333
ILMN_1353512	34.15953	8.470807	39	0.01939394	42.62482	7.154084	33	0.00969697	64.96803	10.56695	36	0.003636364	38.89942	10.44135	36	0.01090909	70.89081	11.10419	35	0.003636364	71.47723	10.21448	34	0.003636364	55.55462	7.047122	49	0.004848485	86.22827	11.14869	43	0.002424242	40.85377	7.1606	34	0.004848485	45.20179	6.011748	45	0.004848485	41.53826	13.51016	42	0.02545455	45.16318	5.537956	48	0.006060606
ILMN_1374926	776.8001	33.84827	40	0	660.0935	26.45555	38	0	537.0759	21.20623	42	0	419.8086	23.53417	32	0	588.9203	24.18565	41	0	458.3835	19.23866	46	0	501.1189	19.24765	58	0	449.4448	21.38184	37	0	476.6604	27.32184	35	0	396.6768	19.22165	49	0	411.7093	31.15536	42	0	342.9761	15.46707	41	0
ILMN_1530491	32.10575	7.724044	32	0.02909091	21.39583	6.814361	34	0.0569697	5.367101	4.497241	36	0.270303	33.83171	9.856609	36	0.01939394	27.06498	8.213103	32	0.03878788	19.29635	6.534184	44	0.06424242	8.850253	6.484735	40	0.1890909	7.63824	5.453713	41	0.2218182	4.415089	6.061875	32	0.3018182	17.96054	4.950802	50	0.0569697	4.765014	12.07821	44	0.3672727	2.930815	4.77496	37	0.3369697
ILMN_1358119	302.4398	17.58784	57	0	185.6882	11.76747	28	0.001212121	186.4471	17.83092	34	0	170.9741	14.26523	30	0.001212121	299.2632	18.35387	47	0	218.5491	12.64713	45	0	309.6395	19.39477	47	0	255.3811	18.96227	36	0	247.5049	16.95118	32	0	240.789	16.70072	33	0	304.2483	24.92212	45	0	244.9693	13.57265	43	0
ILMN_1376357	498.4107	47.51783	25	0	366.3567	24.35155	38	0	323.7474	24.30141	42	0	309.1007	21.77014	38	0	540.0152	34.06061	44	0	477.6363	33.24511	25	0	415.5274	30.69503	41	0	324.3094	23.07969	27	0	460.1234	43.58194	32	0	436.3727	32.52877	32	0	403.1165	22.12069	51	0	363.7888	28.18301	39	0
ILMN_1356392	7.972003	6.470215	41	0.2363636	16.12325	6.608599	37	0.09696969	6.272535	4.640345	57	0.2436364	22.4377	7.917581	59	0.05212121	8.892577	5.162579	40	0.2	24.32342	6.714259	53	0.03636364	-2.140805	5.442987	41	0.5127273	10.8761	6.188524	45	0.1551515	4.380154	4.207769	58	0.3030303	7.245036	6.066042	37	0.2181818	12.13201	9.358133	44	0.2460606	10.91852	5.171377	42	0.1490909
ILMN_1365135	978.0706	35.49419	59	0	868.9392	32.40263	46	0	645.2505	18.44729	47	0	609.3457	22.891	42	0	984.6585	32.67687	49	0	991.0223	29.34753	44	0	1057.617	45.18929	38	0	861.8961	33.97404	46	0	892.7197	31.31021	49	0	895.2286	33.91784	48	0	845.2992	33.47587	46	0	908.4504	32.41478	38	0
ILMN_1372364	1167.942	54.17731	39	0	1051.663	52.70391	34	0	795.1453	25.27644	55	0	819.9243	23.52376	44	0	1260.198	42.92232	48	0	1018.175	42.42414	41	0	1119.637	45.01095	50	0	990.8005	41.42879	46	0	979.4585	35.47873	59	0	1000.421	32.9677	40	0	925.1644	38.05219	45	0	1309.749	39.33913	42	0
ILMN_1649899	31.08157	6.023033	49	0.03151515	21.8413	6.5048	48	0.05454545	17.32648	7.257658	43	0.06909091	31.63527	8.059773	48	0.02424242	31.84088	7.331235	47	0.01939394	17.33164	4.677409	49	0.08727273	14.9825	5.281514	46	0.09818182	40.58336	8.123966	44	0.007272727	36.77117	8.94349	43	0.00969697	20.47898	5.292134	50	0.04363636	57.08047	16.05206	47	0.004848485	38.89122	8.28363	46	0.008484849
ILMN_1358817	158.5655	15.4119	35	0.002424242	160.0287	17.03885	46	0.001212121	97.63624	8.24688	61	0.002424242	99.16972	14.20611	41	0.002424242	142.7222	12.05547	44	0.002424242	100.7534	8.583722	52	0.002424242	105.0658	15.75227	34	0.003636364	114.5605	11.77355	46	0.001212121	104.2319	10.19676	57	0.002424242	115.4525	13.89277	37	0.002424242	63.39527	11.12077	46	0.004848485	122.3572	13.76193	32	0.001212121
ILMN_1349813	14.09553	7.182136	33	0.1612121	36.71611	6.966695	42	0.01939394	16.82106	5.66035	48	0.07393939	45.93367	8.837252	44	0.007272727	22.60781	5.028149	50	0.05939394	24.14352	6.963636	46	0.03878788	39.5879	7.030996	39	0.00969697	39.03506	7.743721	48	0.007272727	33.24107	6.079281	45	0.01090909	34.13941	6.429637	43	0.006060606	27.06959	11.00852	47	0.08363637	26.8066	7.741638	32	0.02666667
ILMN_1365891	214.4723	16.95054	34	0.001212121	80.49832	8.336553	39	0.003636364	148.6973	11.69126	30	0.001212121	151.3788	13.23136	41	0.001212121	194.9967	21.01932	32	0.001212121	182.5488	13.84851	52	0	195.4172	17.50417	41	0.001212121	146.4993	11.73394	35	0.001212121	185.3894	10.71739	38	0.001212121	116.6935	10.88174	40	0.001212121	126.3823	12.4843	52	0.001212121	194.7257	19.56825	38	0
ILMN_1371646	104.6387	9.921352	56	0.003636364	71.72986	10.45123	46	0.003636364	67.36898	9.812675	39	0.003636364	106.942	17.14975	34	0.002424242	85.11673	10.05406	42	0.003636364	92.78929	11.37324	39	0.002424242	80.47494	10.72104	40	0.003636364	80.30841	7.420452	54	0.003636364	105.4401	8.972973	63	0.002424242	79.26125	9.060023	47	0.003636364	73.14761	12.21084	48	0.004848485	81.92712	6.794946	51	0.003636364
ILMN_1353836	9.061786	6.444907	34	0.2254545	3.180318	5.989553	28	0.3369697	20.36718	4.60724	55	0.04848485	21.82946	8.059641	47	0.0569697	7.005263	6.82494	37	0.2266667	7.602193	7.621243	28	0.2157576	14.56345	5.006637	41	0.1018182	19.62819	6.010489	34	0.06666667	29.40557	9.06264	32	0.01212121	12.04051	5.312493	46	0.1236364	-21.62882	7.456335	26	0.8775758	8.705908	4.67517	48	0.1890909
ILMN_1369174	-15.93979	5.580854	28	0.8690909	1.034452	5.035892	38	0.409697	-5.239832	4.625005	36	0.6339394	4.091648	7.53934	33	0.3454545	-1.722352	5.57273	48	0.4884849	-4.00236	5.700735	35	0.5781818	-2.995885	5.493129	35	0.5418182	-12.14699	3.822585	40	0.8678788	-4.061573	4.081854	32	0.6012121	-3.912138	4.696078	38	0.6	-11.33473	11.81125	30	0.7224243	-4.611262	2.680261	39	0.5951515
ILMN_1358509	245.3226	17.4084	42	0.001212121	217.5591	14.87412	48	0	185.4052	11.91455	38	0	181.3938	13.11366	44	0	252.0801	22.06322	29	0	200.7364	14.9402	36	0	248.219	18.1699	33	0	207.9204	11.03881	52	0	265.6458	16.74858	43	0	158.444	8.569921	39	0.001212121	214.9044	16.23505	43	0.001212121	168.7076	12.45018	41	0.001212121
ILMN_1360815	1432.833	67.80245	43	0	1202.008	51.24204	41	0	964.1076	38.92414	43	0	809.1882	39.84077	37	0	1502.505	45.88054	54	0	1380.818	60.33169	49	0	1521.307	55.50904	57	0	1282.665	39.54001	49	0	1366.479	39.92234	63	0	1428.163	53.98915	45	0	1204.006	44.16126	48	0	1316.541	50.80573	40	0
ILMN_1366112	16.31672	6.756902	43	0.1260606	25.75164	7.688144	44	0.0339394	2.584272	3.323254	36	0.3442424	23.04676	7.312212	54	0.05090909	12.86925	4.82496	48	0.1478788	-2.398608	4.052006	59	0.510303	14.61929	5.783766	42	0.1018182	5.289134	4.293311	49	0.2812121	-1.618382	4.457266	39	0.5030303	2.73131	4.489291	49	0.3381818	-4.744172	8.564671	57	0.5854545	3.569341	4.009173	43	0.3139394
ILMN_1376520	8.292018	5.283434	37	0.230303	30.27933	6.271616	41	0.02424242	30.82565	7.115375	44	0.01333333	10.60086	6.375736	40	0.1927273	41.82131	7.578312	41	0.007272727	21.89763	5.493931	27	0.04848485	16.84178	5.968576	40	0.08848485	36.8741	8.176089	32	0.01090909	33.40534	7.25328	36	0.00969697	27.18693	5.830198	46	0.01333333	25.90421	11.78394	44	0.09090909	11.51713	5.190865	45	0.1442424
ILMN_1368097	-6.384473	4.967064	33	0.6315151	-0.2688779	4.645142	43	0.4521212	-6.522524	4.966285	37	0.6872727	-9.00829	6.686537	33	0.7369697	9.171325	5.796919	47	0.2	-0.6765546	4.310839	34	0.4678788	9.324252	4.943245	42	0.1709091	-2.349012	4.132998	51	0.5115151	-5.004551	4.876466	45	0.6460606	-5.645704	3.726131	39	0.6630303	24.79191	12.84388	42	0.1018182	-2.14947	4.48146	35	0.4981818
ILMN_1373052	323.9919	20.87449	41	0	254.5207	15.85929	45	0	237.6797	13.79717	59	0	199.4576	14.01267	52	0	306.0859	15.21815	32	0	288.5104	14.5992	38	0	303.1153	24.50272	33	0	293.3799	15.11782	54	0	315.7437	19.64289	49	0	321.1284	18.90728	43	0	280.8449	22.33566	40	0	259.0639	12.13471	48	0
ILMN_1357204	-4.413213	6.150145	38	0.5769697	-1.821109	5.401879	43	0.4933333	-2.603579	5.193792	40	0.539394	-14.16946	5.462826	45	0.8460606	-5.338227	5.43442	30	0.5963637	2.520497	4.362152	46	0.3551515	-15.48203	5.47687	26	0.9284849	5.765658	5.352846	45	0.2654545	15.76055	7.289688	48	0.08848485	-0.3382012	3.7357	34	0.4521212	-5.306664	10.95214	35	0.5963637	-8.372797	3.403717	49	0.7890909
ILMN_1360745	14.25228	6.34797	34	0.1563636	11.41084	5.837862	51	0.1515152	1.45712	4.750764	37	0.3818182	13.75293	7.339437	46	0.1430303	8.881408	4.23223	44	0.2	9.578008	4.491971	49	0.1781818	7.419475	6.275063	27	0.2133333	10.63638	5.062736	41	0.1587879	-2.948215	4.297596	46	0.5551515	2.453028	3.998349	31	0.350303	8.136817	9.319338	53	0.3066667	6.894018	5.164991	35	0.2290909
ILMN_1362600	9.111262	5.300435	39	0.2254545	14.51576	5.236805	45	0.1151515	3.530073	5.75662	44	0.32	12.50421	5.969625	50	0.1624242	32.39618	6.745484	40	0.0169697	7.727155	5.800634	40	0.2133333	7.606784	5.852875	43	0.2072727	1.723979	4.390936	49	0.3854545	13.0503	6.586918	41	0.1175758	16.6331	6.849141	42	0.06787879	4.339828	13.40513	26	0.3757576	11.04189	5.8832	33	0.1466667
ILMN_1351087	2.262347	6.181212	28	0.3684849	10.39702	4.967564	52	0.1733333	-2.32062	3.961311	44	0.5260606	-10.53357	7.11666	29	0.7672727	5.43341	4.76738	44	0.2642424	6.852284	6.063602	44	0.2351515	18.82608	6.570826	35	0.07515152	-1.263089	4.662852	48	0.4751515	5.758389	6.715504	32	0.2678788	1.700938	5.198456	34	0.3721212	-8.843133	9.867575	41	0.6739394	3.609838	5.031252	35	0.3127273
ILMN_1367026	-1.832799	6.08287	40	0.4969697	-2.063724	3.755469	39	0.5018182	-0.9724298	4.05267	39	0.470303	-13.04023	4.29967	50	0.8181818	-10.42585	4.113622	36	0.7781818	-4.000873	7.209126	28	0.5781818	-8.323148	3.744426	47	0.7321212	-4.654416	3.763222	47	0.5963637	-6.921864	3.805485	47	0.7066666	-6.434331	3.525181	47	0.7066666	3.65586	11.30984	45	0.3878788	-6.793368	4.513821	35	0.7018182
ILMN_1355036	54.7795	10.10705	45	0.004848485	38.13366	7.551785	37	0.01575758	26.02506	8.506385	34	0.02787879	23.85351	7.0778	54	0.04848485	36.58875	7.824092	43	0.01212121	41.6324	7.941481	44	0.008484849	41.63177	8.676146	41	0.00969697	55.72934	10.80416	33	0.003636364	24.97685	6.228399	35	0.02787879	29.57863	6.454647	40	0.01212121	58.74683	14.22003	54	0.004848485	34.8279	5.340973	46	0.01333333
ILMN_1361457	10.38089	5.370431	42	0.2072727	22.34426	7.035904	42	0.05212121	16.79932	6.627929	38	0.07515152	35.61891	8.214961	60	0.0169697	14.98701	4.615766	42	0.1272727	14.79512	5.783416	47	0.1066667	22.58955	5.373388	53	0.05333333	22.73924	5.768941	46	0.05212121	16.8824	4.12205	38	0.07757576	13.42047	4.486443	37	0.09818182	53.34104	12.42935	58	0.004848485	28.61754	6.04881	41	0.01939394
ILMN_1352866	287.5582	22.55823	33	0.001212121	261.9874	16.71138	37	0	182.159	16.06717	32	0	186.8284	17.21735	43	0	256.9723	19.35793	42	0	227.0093	14.55017	45	0	218.8143	13.15124	43	0.001212121	216.7494	16.5795	40	0	235.7381	16.86895	29	0	236.0294	16.03956	46	0	211.3294	20.05571	41	0.001212121	195.9673	20.47486	32	0
ILMN_1359236	-8.309781	6.612936	18	0.6933333	-6.711703	6.196252	35	0.6521212	-14.17275	3.438237	39	0.92	-8.156018	7.972028	38	0.7115151	-6.576074	4.191533	50	0.6363636	-2.817988	4.961926	36	0.5284848	-10.15984	4.87312	42	0.7866667	-5.768422	6.343856	34	0.6290909	-1.650822	5.833964	35	0.5042424	-8.494696	3.734061	43	0.7745454	19.62292	15.54468	35	0.1466667	-7.855731	4.114542	40	0.76
ILMN_1367103	2817.365	117.2303	47	0	2720.127	122.9224	55	0	1649.649	64.87576	37	0	1752.35	60.08645	47	0	3185.015	116.0477	51	0	2934.906	108.6597	50	0	2896.837	118.6434	49	0	3019.239	122.4181	43	0	2361.999	66.36926	38	0	3117.277	122.2782	54	0	2215.429	88.83713	50	0	3470.293	162.6267	38	0
ILMN_1374283	16.66892	6.827862	44	0.1212121	-0.4949445	4.687699	34	0.4581818	-9.601619	4.117897	36	0.8048485	-0.904019	6.921608	41	0.4787879	7.715934	5.81836	38	0.2145455	10.46373	5.037438	48	0.169697	-0.8151599	5.46944	39	0.4654545	-4.47276	4.17559	50	0.5854545	4.923038	5.350146	49	0.2860606	1.315516	4.481538	37	0.3842424	23.29116	12.74661	47	0.1115151	-0.3010429	3.632867	42	0.4278788
ILMN_1360173	8.439052	7.271918	38	0.2290909	6.777638	5.710779	48	0.2436364	13.37312	5.006233	54	0.1139394	-1.841717	5.31558	55	0.5175757	9.341315	4.332709	46	0.1975758	-7.333682	4.329716	37	0.7139394	11.79946	5.942357	55	0.1272727	3.72919	3.862295	36	0.3236364	6.347507	6.217686	41	0.2509091	7.751658	5.237027	42	0.2072727	6.301169	10.54537	54	0.3490909	-1.050555	3.200711	53	0.4666667
ILMN_1370435	9.081065	6.56816	49	0.2254545	1.053617	4.565715	52	0.409697	0.9791312	4.078245	51	0.3975758	-2.658406	5.113459	47	0.5490909	7.51335	5.320086	42	0.2193939	2.653676	4.501092	47	0.3539394	2.770091	5.602493	45	0.3418182	12.73812	4.791707	48	0.1236364	1.27792	4.730795	34	0.4109091	10.59437	6.450278	41	0.1466667	20.35763	9.73164	61	0.1406061	8.838362	5.904561	43	0.1878788
ILMN_1373794	2.009051	5.34125	58	0.3745455	12.46268	5.368449	46	0.1333333	5.154989	6.855994	36	0.2787879	0.08030259	7.181732	38	0.4484848	1.224204	4.065386	44	0.3806061	6.683194	5.675185	45	0.2387879	14.18031	6.930574	36	0.1054545	-6.168454	3.315824	49	0.6460606	2.964771	4.01044	37	0.3357576	18.88862	7.247771	36	0.05333333	16.09131	9.834774	63	0.1854545	14.07683	6.503918	36	0.1030303
ILMN_1370542	33.63862	8.415335	42	0.02060606	21.93887	4.957624	43	0.05454545	10.07606	5.873165	34	0.16	22.15377	6.304679	54	0.05454545	7.291053	5.338996	34	0.2230303	34.51242	7.609397	43	0.01454545	25.62261	6.142313	43	0.03878788	14.70007	5.121201	42	0.1030303	14.18855	5.2047	47	0.1030303	8.122713	4.254993	46	0.2	-14.49127	7.380648	40	0.780606	7.662244	3.178723	46	0.2109091
ILMN_1357726	-14.40194	4.891371	41	0.8448485	5.820676	4.551936	48	0.2642424	7.564405	6.109402	58	0.2048485	-3.250821	5.692686	49	0.5709091	-6.285554	3.879019	42	0.6278788	6.925511	5.166388	40	0.2339394	5.941554	7.348538	29	0.2593939	1.724734	4.082712	47	0.3854545	10.25596	4.099229	62	0.1624242	6.60277	4.266617	57	0.2339394	-6.689485	9.31512	46	0.6315151	-6.266314	3.694634	42	0.68
ILMN_1362126	-13.73923	5.204885	43	0.830303	-8.221148	4.90695	47	0.7139394	-8.096828	2.907532	52	0.7418182	-21.59719	4.402309	45	0.96	-12.0307	3.604075	52	0.8278788	8.706632	6.513672	43	0.1927273	-4.121854	6.683986	38	0.5830303	-10.08709	4.24994	45	0.8012121	0.2899971	4.640229	56	0.4436364	-8.598661	2.886175	43	0.780606	-20.84319	9.779619	42	0.8666667	-4.617594	4.580837	49	0.5951515
ILMN_1353099	9.919993	8.450023	31	0.2169697	17.62244	7.164443	33	0.08727273	14.08789	7.174587	31	0.1006061	12.62648	7.331491	30	0.16	10.96276	4.680373	44	0.1745455	16.54554	6.144825	34	0.09454545	19.23626	4.928406	43	0.07272727	6.976871	7.928963	32	0.2351515	31.27437	7.874569	32	0.01090909	20.05831	5.198236	46	0.04727273	16.22187	11.38836	37	0.1842424	21.79551	5.921166	40	0.04484848
ILMN_1371547	10.1949	7.671808	35	0.209697	4.676984	5.83147	33	0.2848485	8.825231	9.333257	24	0.1745455	-4.755551	5.456971	50	0.6266667	-8.0635	3.912436	28	0.6969697	-3.705401	4.534464	41	0.5660606	-3.215894	7.331457	28	0.5490909	-7.865758	3.609333	42	0.7175757	7.632298	6.696753	34	0.2145455	-1.76692	5.134385	26	0.5078788	-6.136834	11.88602	32	0.6157576	-6.143488	4.738646	34	0.6775758
ILMN_1359599	24.11728	7.441451	34	0.06181818	34.8499	6.943925	51	0.01939394	19.89171	4.982331	34	0.04969697	25.47589	7.527503	50	0.04121212	25.04108	9.040673	30	0.04848485	35.97441	5.675231	40	0.01212121	39.125	10.40889	36	0.00969697	20.18946	5.165351	35	0.06424242	60.18634	9.181785	38	0.003636364	53.77027	7.871749	33	0.004848485	48.81033	13.44159	36	0.00969697	37.30696	7.541992	43	0.008484849
ILMN_1366387	917.8284	52.68177	36	0	676.8882	29.52501	46	0	661.6936	36.14205	40	0	565.1404	32.45353	37	0	957.644	49.19397	41	0	1019.144	44.63606	34	0	908.7532	49.90247	41	0	903.6211	52.85475	41	0	898.3032	42.07407	35	0	985.3525	52.9907	37	0	927.0797	58.48846	35	0	782.6323	25.89149	32	0
ILMN_1358450	-5.87296	7.742861	36	0.6206061	7.862149	8.079603	37	0.2278788	-11.40759	3.974152	43	0.8606061	-23.84968	4.863821	47	0.9745455	-7.392945	3.125361	52	0.6666667	-12.9486	3.40792	42	0.8715152	-4.586087	5.443727	33	0.5963637	-7.743726	4.265457	44	0.7115151	0.992939	5.390649	34	0.4193939	-5.54463	3.935166	53	0.6557575	-5.339013	9.766432	48	0.5963637	4.672529	5.208935	43	0.2848485
ILMN_1354679	127.4123	13.25368	40	0.003636364	103.8702	11.46074	30	0.003636364	56.4818	7.785859	46	0.004848485	64.37056	13.16384	37	0.003636364	126.3626	13.52702	41	0.003636364	122.5256	10.22791	43	0.002424242	118.6648	8.790735	44	0.002424242	119.1516	14.57259	34	0.001212121	141.2429	13.97889	45	0.001212121	130.2596	9.28729	48	0.001212121	109.9989	16.81587	41	0.002424242	111.6206	10.48624	42	0.002424242
ILMN_1350348	73.87488	11.36853	41	0.003636364	83.63885	8.038691	45	0.003636364	57.11477	9.137001	42	0.004848485	67.61333	11.89517	32	0.003636364	38.30622	6.311664	38	0.01090909	44.18322	8.385406	54	0.007272727	28.87839	6.247202	47	0.02787879	29.43243	6.565015	44	0.01939394	18.20059	7.798265	28	0.06424242	21.1582	5.041698	47	0.03878788	28.30103	14.35291	48	0.07515152	27.49442	6.124762	50	0.02181818
ILMN_1358241	144.7944	11.17938	39	0.003636364	123.1967	12.01502	40	0.002424242	113.5018	10.50602	38	0.001212121	90.43501	9.095048	46	0.002424242	216.5345	15.50899	44	0.001212121	164.4678	16.58073	42	0	216.4653	14.09965	40	0.001212121	154.9563	13.92795	39	0.001212121	174.2793	12.13017	38	0.001212121	191.1593	14.38586	46	0	214.987	23.53851	36	0.001212121	184.9347	13.45139	46	0
ILMN_2040184	129.8052	8.131016	63	0.003636364	130.4712	10.42901	55	0.001212121	110.9691	7.142889	70	0.001212121	109.1205	12.15238	52	0.002424242	168.8788	11.19811	59	0.001212121	136.8938	10.74605	68	0.002424242	150.7505	9.901458	67	0.001212121	135.0304	8.448701	64	0.001212121	153.2205	9.494049	62	0.001212121	134.7957	8.648351	58	0.001212121	141.0641	12.82892	72	0.001212121	146.9175	8.996393	70	0.001212121
ILMN_2038984	121.6781	10.03908	55	0.003636364	109.188	7.927611	56	0.003636364	92.02203	8.306728	53	0.002424242	101.3634	7.55679	58	0.002424242	141.1025	10.7136	50	0.002424242	127.7799	9.002951	47	0.002424242	115.1791	10.3515	53	0.002424242	112.2465	8.23579	57	0.001212121	134.1073	7.779314	65	0.001212121	120.6234	7.438602	45	0.001212121	162.24	15.53507	57	0.001212121	125.454	9.534452	68	0.001212121
ILMN_1370791	33.47721	8.397165	48	0.02060606	51.95039	8.484062	42	0.004848485	18.02769	5.459307	51	0.0630303	32.77056	9.217183	40	0.0230303	39.09945	6.586197	44	0.008484849	41.25063	8.955529	43	0.008484849	30.22293	7.408116	45	0.02181818	19.5949	4.810852	51	0.06666667	22.74553	5.349338	40	0.04121212	36.85659	5.426313	41	0.004848485	18.64165	12.12195	40	0.1575758	30.91065	6.660831	42	0.01454545
ILMN_1374854	126.2189	12.87893	40	0.003636364	131.5487	15.49422	43	0.001212121	122.0597	14.03171	52	0.001212121	75.15053	6.83568	50	0.003636364	115.1691	9.171603	47	0.003636364	107.9998	14.38594	41	0.002424242	92.60517	9.904184	46	0.003636364	90.14601	10.11058	40	0.002424242	112.163	15.9666	32	0.002424242	75.86128	8.370783	37	0.003636364	86.48963	10.633	50	0.004848485	119.2132	12.65422	40	0.001212121
ILMN_1354755	79.92616	7.377166	41	0.003636364	55.58815	7.579244	45	0.004848485	30.97499	5.973272	36	0.01333333	40.21375	7.236387	43	0.008484849	81.80667	6.946103	53	0.003636364	91.66524	12.02132	39	0.002424242	66.05254	7.808506	44	0.003636364	82.16187	9.168876	43	0.003636364	91.74522	11.49372	50	0.002424242	51.58966	6.740902	47	0.004848485	75.34319	11.12539	48	0.004848485	99.77528	8.50493	50	0.002424242
ILMN_2039943	199.6954	11.65016	53	0.001212121	178.7537	9.985499	43	0.001212121	159.409	9.509535	55	0.001212121	152.8243	11.17599	58	0.001212121	200.6771	10.07634	69	0.001212121	195.4249	11.08964	65	0	167.3374	11.54221	52	0.001212121	186.5991	10.63325	67	0	192.6107	11.37229	56	0.001212121	171.2137	7.850186	61	0	148.9636	16.42949	50	0.001212121	169.3296	11.38611	51	0.001212121
ILMN_1357718	36.28066	7.230972	34	0.01575758	45.18904	7.338152	40	0.006060606	27.17666	6.382205	36	0.02424242	31.11656	8.543447	34	0.02424242	17.99229	6.185869	30	0.09333333	29.89435	6.472114	21	0.02060606	33.9085	8.601024	34	0.01575758	29.55653	7.957672	34	0.01939394	53.59221	12.6377	25	0.003636364	29.99962	5.734628	35	0.01090909	26.72851	12.87912	35	0.08727273	22.40293	6.149394	32	0.04121212
ILMN_1650117	3.666331	6.126832	30	0.3393939	-6.852557	3.174006	39	0.6545454	19.25487	8.683424	37	0.05454545	4.497234	7.262321	41	0.3345455	8.974586	5.296904	38	0.2	14.34506	8.90134	34	0.1090909	8.336253	4.746881	45	0.1939394	15.31399	6.555533	43	0.09696969	17.17648	8.820695	35	0.07272727	3.812907	4.199319	47	0.3042424	-5.494927	10.20556	36	0.6	-4.367198	4.404217	43	0.5842424
ILMN_1363187	36.91335	7.299806	38	0.01454545	39.99616	9.29673	32	0.01333333	18.44425	5.443621	48	0.05939394	23.95536	7.265791	39	0.04848485	20.68199	6.684373	53	0.07030303	17.39793	5.73	43	0.08727273	31.18678	7.672991	35	0.02060606	53.74872	8.099625	50	0.003636364	20.38516	6.190405	38	0.04969697	25.55486	8.338672	27	0.01454545	38.86806	11.67007	55	0.03151515	9.093199	3.942394	40	0.1830303
ILMN_1361404	134.4411	13.76235	35	0.003636364	172.3889	12.33579	41	0.001212121	113.1714	6.22557	52	0.001212121	102.8094	10.05899	38	0.002424242	119.3618	8.726979	60	0.003636364	120.4057	10.60592	50	0.002424242	113.8643	9.284483	46	0.002424242	102.849	9.291938	58	0.002424242	126.5134	9.873334	49	0.001212121	108.8875	7.524757	41	0.002424242	106.659	13.34849	57	0.002424242	102.4457	8.164032	51	0.002424242
ILMN_1376621	502.3795	21.56742	40	0	449.4166	19.97929	38	0	348.8115	19.47917	34	0	297.9664	21.50646	36	0	438.7194	19.22985	44	0	350.5751	20.208	36	0	393.1573	21.77845	43	0	412.1419	30.57164	33	0	383.4013	18.98927	40	0	359.2662	19.5859	41	0	330.8045	24.12142	40	0	249.3656	15.46356	37	0
ILMN_1375391	13.23492	6.122176	49	0.1660606	4.571172	5.488571	46	0.289697	3.02667	4.499009	51	0.3272727	7.855403	7.592101	44	0.2521212	19.19618	6.656596	45	0.08121212	3.48512	4.771378	35	0.3260606	12.42446	5.825882	46	0.1187879	-2.676183	5.001947	40	0.52	-0.5402946	4.478598	44	0.4727273	2.486491	3.879178	44	0.3490909	-7.067262	7.376582	48	0.6424242	10.39013	6.04896	47	0.1575758
ILMN_1371644	372.0199	25.95414	48	0	337.0044	24.16772	51	0	271.0589	22.61155	40	0	219.4692	13.09843	35	0	366.062	25.74935	30	0	333.5579	22.17326	38	0	270.9302	16.01467	45	0	266.5581	15.09233	48	0	270.0782	16.1349	45	0	255.2384	12.79883	43	0	286.4456	29.26954	35	0	306.2918	28.83699	41	0
ILMN_1366411	-11.84532	6.459644	32	0.7818182	-8.585605	3.691255	46	0.7393939	-2.666995	4.598967	36	0.5406061	3.516055	7.675811	45	0.36	5.062163	6.885419	32	0.2751515	-7.126636	6.646004	38	0.7066666	-9.041356	4.381804	46	0.7539394	-10.027	4.751803	37	0.7975758	-9.248676	3.911649	42	0.7903031	-8.588324	4.00554	41	0.780606	-24.59583	10.14772	31	0.8969697	3.176824	6.364686	30	0.3284849
ILMN_1371561	670.2412	30.3837	45	0	798.8289	27.14222	42	0	491.9415	21.19227	37	0	452.6917	22.43802	39	0	715.3055	27.64036	51	0	701.7117	24.05049	51	0	657.0822	27.7014	31	0	621.2764	23.32019	47	0	667.431	21.16096	29	0	674.752	28.91332	45	0	632.8802	35.25313	40	0	679.9846	29.38803	44	0
ILMN_1370411	954.3546	35.69413	39	0	812.7503	35.12025	44	0	572.0808	31.33894	39	0	581.477	33.40455	33	0	977.0215	39.53012	38	0	776.5374	48.63638	37	0	822.8946	46.00728	35	0	847.2318	39.64652	41	0	918.194	46.16335	30	0	659.3751	31.47082	38	0	825.2314	47.30058	35	0	760.2391	30.82166	37	0
ILMN_1358403	316.5158	24.07013	34	0	214.6865	15.95524	39	0	188.6586	12.48776	43	0	189.7994	16.58166	44	0	286.1637	14.82198	39	0	234.6611	15.38941	34	0	319.3066	20.58182	54	0	242.9516	14.5859	36	0	284.6019	16.91801	45	0	259.1382	21.89324	35	0	351.3335	32.41209	38	0	247.7764	15.76355	51	0
ILMN_1366363	261.7565	25.09484	35	0.001212121	296.8917	21.60772	43	0	191.504	14.12348	49	0	160.6184	9.607507	53	0.001212121	168.1966	13.31546	47	0.002424242	165.2786	12.54418	54	0	154.5302	12.65404	54	0.001212121	147.8738	10.19219	51	0.001212121	143.7058	12.12298	45	0.001212121	118.9536	9.947927	35	0.001212121	107.7408	12.92912	56	0.002424242	119.8706	8.255193	49	0.001212121
ILMN_1362372	1.674747	6.214746	29	0.3854545	6.367772	5.366301	46	0.2521212	9.922864	5.143049	46	0.1624242	4.158573	8.064758	44	0.3430303	39.0909	9.675623	38	0.008484849	3.010221	5.595627	33	0.3466667	15.3121	5.894927	50	0.09696969	9.919406	4.814627	43	0.1769697	8.491024	5.871159	45	0.1963636	11.71807	6.183548	34	0.129697	20.37928	13.09299	39	0.1406061	23.5521	5.435879	41	0.0339394
ILMN_1373467	33.77803	6.459068	46	0.02060606	35.74883	6.449426	46	0.01939394	36.982	6.11778	56	0.008484849	57.51384	11.3869	37	0.003636364	20.42162	6.39883	36	0.07151515	16.44578	4.462007	53	0.09575757	21.59478	6.208428	39	0.05818182	35.09937	6.64975	44	0.01212121	28.85189	6.208823	41	0.01575758	9.144182	5.143789	37	0.1818182	19.64147	10.77448	56	0.1454545	13.57497	3.720539	45	0.1078788
ILMN_1350196	378.6975	21.49645	41	0	352.7693	19.49986	54	0	267.6765	16.65504	38	0	268.8512	20.37828	34	0	411.4494	26.83315	38	0	305.7793	19.52497	43	0	333.3347	23.52492	35	0	335.9761	21.19661	39	0	320.0718	22.32188	38	0	288.2396	17.82417	41	0	291.8684	18.75552	47	0	233.9655	11.2569	22	0
ILMN_1357162	740.7441	31.95372	42	0	864.4669	50.58743	28	0	487.3201	23.24285	53	0	476.1555	24.70103	44	0	771.4716	34.61847	43	0	743.8694	27.9556	40	0	733.0735	34.14992	39	0	671.7908	28.03609	43	0	815.1319	28.97031	44	0	866.4301	39.25317	47	0	679.3008	37.25927	46	0	612.4413	25.60449	44	0
ILMN_1376782	4280.455	133.351	49	0	3707.863	179.6946	34	0	3231.879	98.47118	53	0	2886.539	142.2306	43	0	2249.393	67.77243	41	0	1826.509	42.63333	73	0	1696.093	73.16867	32	0	1779.889	62.2902	49	0	1043.547	35.5825	51	0	835.6368	42.031	47	0	834.8532	34.75827	58	0	921.5099	38.19323	45	0
ILMN_1365696	-3.40334	5.307714	35	0.550303	-7.507869	4.287505	41	0.6836364	-12.14666	4.715472	37	0.8763636	15.13748	8.033042	38	0.1284848	-14.11311	3.617799	34	0.8775758	-4.991031	6.512204	30	0.6181818	0.9266843	5.794465	35	0.4084848	-5.555326	3.918613	41	0.6242424	-0.739048	4.695992	47	0.4787879	-5.61041	4.250279	42	0.6618182	-1.320703	11.13957	39	0.4957576	-6.206606	4.125292	34	0.68
ILMN_1361504	350.5611	26.02899	41	0	327.4702	17.99327	55	0	254.1713	13.35485	57	0	250.646	16.99466	44	0	278.2434	22.77378	31	0	225.0348	18.05499	46	0	263.3107	21.75257	46	0	261.4855	18.80214	43	0	265.1325	17.91428	50	0	211.927	16.11875	42	0	254.5809	21.4036	51	0	234.5911	16.20968	39	0
ILMN_1350628	138.6544	16.02338	38	0.003636364	172.7317	12.36996	43	0.001212121	63.361	7.3001	42	0.003636364	79.84776	11.42297	40	0.002424242	126.2208	10.02735	45	0.003636364	95.73958	9.422406	41	0.002424242	113.8903	12.7415	45	0.002424242	85.88554	8.987503	49	0.002424242	60.5767	7.500609	40	0.003636364	58.56815	7.625819	35	0.003636364	79.7963	15.52234	35	0.004848485	65.336	6.995787	52	0.003636364
ILMN_1349336	389.1394	29.8489	38	0	362.4758	24.32617	53	0	301.0971	22.47802	41	0	213.7792	10.92582	37	0	438.6292	28.64567	42	0	428.2506	22.23779	43	0	340.1711	17.12645	44	0	547.3804	41.86308	30	0	365.9741	23.15026	38	0	403.1986	20.65979	47	0	354.1618	21.96112	51	0	518.5174	31.09096	42	0
ILMN_1357171	4935.142	177.2678	51	0	4016.303	154.5004	40	0	3034.877	92.07018	43	0	2766.25	93.89424	46	0	4763.883	192.085	43	0	3598.114	117.2037	43	0	3726.124	145.7893	42	0	3720.806	111.2758	42	0	3852.191	118.7954	42	0	3085.451	103.7421	45	0	2970.262	99.52949	39	0	3848.121	138.4911	54	0
ILMN_2039089	46.4133	9.015114	42	0.007272727	57.40316	7.068563	51	0.004848485	51.78193	6.263193	44	0.004848485	37.10495	6.590885	45	0.01333333	45.67852	5.423321	44	0.006060606	54.88479	6.215115	62	0.003636364	45.04817	5.565304	64	0.008484849	41.39119	5.44485	50	0.007272727	39.95552	6.199439	50	0.004848485	47.88501	4.697042	63	0.004848485	37.22285	10.95853	49	0.03636364	48.20485	4.939497	64	0.006060606
ILMN_1354213	24.66973	8.246984	24	0.05818182	28.16543	6.46628	38	0.02666667	23.42733	5.002591	43	0.03636364	25.31219	7.431472	35	0.04121212	37.63084	7.570748	40	0.01090909	42.96256	7.259919	43	0.007272727	54.21673	9.743671	36	0.004848485	25.71078	7.922151	30	0.04242424	33.12664	7.923708	39	0.01090909	23.16269	4.6991	42	0.02545455	-5.84282	10.21839	30	0.6084849	35.9403	7.746506	41	0.00969697
ILMN_1376848	2.639522	4.827367	45	0.3624243	3.18163	3.751499	43	0.3369697	11.21548	7.020663	39	0.1478788	-7.112507	3.976224	44	0.6836364	1.201308	4.761254	33	0.3830303	-0.4172162	3.986986	43	0.4521212	5.801997	7.579259	32	0.2606061	25.66062	8.055097	35	0.04242424	6.613422	5.54798	35	0.24	0.2355369	5.637103	30	0.4230303	-12.93358	8.697414	49	0.7551515	8.904219	4.981301	49	0.1866667
ILMN_1373231	-5.421865	8.233403	25	0.6084849	4.521878	4.734083	36	0.2909091	-7.28905	4.442794	40	0.7187879	-21.76835	5.920988	30	0.96	-7.877542	5.103714	24	0.6909091	5.871678	5.306761	37	0.2557576	1.468432	4.852722	33	0.390303	2.715426	6.535709	29	0.3539394	20.77028	8.767142	31	0.04969697	2.511828	4.992729	35	0.3490909	-22.65564	10.15085	35	0.8872727	-4.718691	4.353389	38	0.5987879
ILMN_1350285	56.60546	12.80557	46	0.004848485	17.11165	6.695868	33	0.09090909	13.42856	5.411429	34	0.1139394	23.31707	8.527975	45	0.05090909	8.456862	4.630928	36	0.2060606	15.73327	6.538511	27	0.1006061	25.72486	5.176493	50	0.03878788	5.683169	4.56441	34	0.2666667	36.37399	7.546023	45	0.00969697	17.94938	5.115394	45	0.0569697	-2.179551	7.492738	37	0.5187879	11.36263	4.59166	42	0.1454545
ILMN_1368814	229.7958	15.41864	48	0.001212121	225.3081	16.97167	52	0	141.1898	10.38594	43	0.001212121	133.0625	11.63201	56	0.001212121	231.3272	15.22286	48	0.001212121	263.3707	17.72666	42	0	240.3936	15.49506	46	0	195.4629	15.33557	48	0	212.7383	19.45638	36	0	256.0726	21.18376	34	0	132.4795	12.56496	47	0.001212121	233.8235	13.74434	23	0
ILMN_1363454	-2.837392	6.453003	32	0.5260606	6.545369	4.427016	44	0.2472727	7.850851	7.471504	33	0.1963636	-1.100476	8.084419	37	0.4921212	11.19884	5.708806	41	0.169697	12.39106	6.89084	40	0.1345455	3.302424	5.208341	43	0.3309091	-4.812909	3.287845	41	0.6036364	17.48935	6.496949	36	0.06909091	7.404032	3.613888	43	0.2109091	25.28669	12.8731	38	0.09939394	-1.286669	4.453249	43	0.4715151
ILMN_1374105	8952.339	304.2621	57	0	7698.559	248.7203	50	0	6090.367	229.9867	50	0	4715.128	161.1801	41	0	7873.356	297.4605	43	0	7063.705	227.7665	41	0	7106.252	298.6319	45	0	6208.896	238.4621	51	0	6547.152	205.4914	40	0	6502.616	270.2896	38	0	5980.025	245.752	43	0	6322.817	270.6269	37	0
ILMN_1367645	329.8008	17.26704	48	0	379.4965	27.51513	40	0	217.3351	12.39253	55	0	204.2919	14.54194	64	0	307.7052	16.99062	42	0	300.6762	17.83481	47	0	309.5009	20.4641	53	0	298.844	23.19672	44	0	285.6169	22.30117	36	0	265.9609	18.01737	40	0	288.8054	25.07043	49	0	360.4961	21.18953	50	0
ILMN_1358322	3840.655	154.5868	44	0	3787.156	122.719	50	0	2919.291	121.1204	39	0	2592.061	77.27039	50	0	3869.375	109.2191	44	0	3382.128	130.266	43	0	3436.208	131.9862	42	0	3401.934	115.4754	46	0	2865.084	94.09767	43	0	2537.054	100.3463	41	0	2693.225	89.63773	52	0	3241.881	148.7384	26	0
ILMN_1356203	464.9355	26.74192	41	0	406.8493	25.36763	38	0	245.8548	21.85798	33	0	281.0992	23.33935	41	0	554.4292	46.95971	33	0	427.9535	23.01936	48	0	461.8179	23.44576	33	0	411.9982	22.51711	36	0	470.706	28.19304	48	0	458.1644	25.49289	42	0	415.3539	33.12915	42	0	557.7134	42.44814	34	0
ILMN_1361575	0.3873929	5.992113	43	0.4242424	-9.936992	5.429525	33	0.780606	-5.693728	3.934987	53	0.6472727	3.024631	6.4685	48	0.3684849	-0.3652962	4.800452	37	0.4290909	-7.496692	5.040973	38	0.7236364	19.65162	7.927217	35	0.07030303	5.582988	5.330578	39	0.2690909	-10.7388	4.151372	33	0.830303	-8.886419	4.841894	34	0.7939394	-21.06073	7.775004	42	0.8690909	4.042219	5.221157	31	0.299394
ILMN_1371872	41.67353	15.31389	25	0.00969697	-2.456149	3.921468	52	0.5127273	4.56471	5.56628	44	0.3006061	19.47089	8.797562	46	0.07757576	8.523719	4.854114	41	0.2060606	-1.429957	3.91429	47	0.4860606	1.050761	4.484461	45	0.4036364	6.358333	4.332025	42	0.2448485	5.086979	4.949728	42	0.2848485	0.9076942	3.894606	38	0.4024242	-6.802644	9.824511	41	0.6363636	-2.006762	4.225403	42	0.4933333
ILMN_1360977	382.4005	19.92996	46	0	291.45	16.49371	38	0	267.9101	13.74754	56	0	292.3329	20.62489	39	0	456.6918	20.51167	48	0	408.6615	19.90246	62	0	295.307	17.25699	43	0	339.44	13.69213	65	0	378.9138	16.25266	78	0	326.1263	11.54922	39	0	278.4871	21.06168	47	0	356.7787	20.86781	42	0
ILMN_1367299	413.6783	22.96478	48	0	367.9651	19.61158	44	0	257.1725	14.4319	41	0	239.5453	13.86492	49	0	336.0779	21.05346	49	0	254.3937	14.66126	47	0	257.5521	22.71449	24	0	277.0435	22.50603	32	0	257.7337	16.85807	42	0	230.7455	16.67238	54	0	231.3155	20.73318	45	0	229.2314	15.91042	39	0
ILMN_1364931	978.6899	33.28241	46	0	923.9648	41.21504	42	0	791.3485	27.18794	40	0	689.6048	26.13634	50	0	1126.281	35.68999	44	0	981.3975	36.65916	50	0	946.5292	36.01381	42	0	1115.459	45.22688	50	0	983.424	34.19678	49	0	802.779	33.58472	41	0	968.6681	48.63884	43	0	1021.084	40.77486	48	0
ILMN_1357083	311.6475	16.23283	45	0	270.2717	16.88128	50	0	282.2679	17.32858	59	0	188.3425	14.62687	39	0	365.2847	17.92491	37	0	333.4887	21.25528	45	0	388.7891	24.5233	54	0	287.8458	20.15095	38	0	318.4577	16.91049	49	0	287.0615	14.76068	55	0	321.464	25.51867	37	0	251.6992	18.63831	42	0
ILMN_1353305	13.85533	5.380663	56	0.1636364	15.16609	4.718596	42	0.1030303	18.06875	7.422298	43	0.0630303	36.6591	10.43001	43	0.01333333	14.16525	7.190266	39	0.1357576	28.20164	6.420134	53	0.02424242	18.09044	5.839371	51	0.08	28.0073	6.684328	41	0.03030303	16.04557	5.675459	57	0.08727273	26.21047	7.2233	42	0.01454545	-5.752992	10.17835	44	0.6072727	31.96537	8.655461	31	0.01454545
ILMN_1373217	251.3815	16.57424	33	0.001212121	193.183	10.78044	51	0.001212121	171.7376	11.74361	43	0.001212121	143.6967	11.86314	44	0.001212121	255.7601	15.86956	40	0	186.7063	14.88599	34	0	257.1812	17.77807	47	0	194.2099	18.06677	36	0	183.7533	13.70367	30	0.001212121	166.2554	9.544058	47	0	160.3159	19.89195	34	0.001212121	218.1416	12.19225	45	0
ILMN_1358621	2399.728	104.392	30	0	1911.236	82.44357	37	0	1629.6	78.41354	38	0	1364.241	47.5337	45	0	2069.098	74.88834	46	0	1971.278	83.90614	50	0	1940.242	76.72329	39	0	1658.394	87.64055	32	0	1620.981	62.7664	35	0	1656.117	46.82263	38	0	1606.189	67.98595	37	0	1674.8	41.54653	37	0
ILMN_1361752	-7.919003	5.178172	44	0.6836364	-3.828357	5.249729	39	0.5527273	-6.562861	4.797924	39	0.6884848	0.8806337	7.4338	42	0.4193939	-3.647538	4.523216	50	0.5454546	-3.558375	4.837632	49	0.5636364	-0.7303745	6.081115	32	0.4630303	-2.25842	4.927395	47	0.510303	-10.12082	3.943	50	0.8145455	-8.501532	3.667249	45	0.7745454	10.03762	11.18095	46	0.2787879	-2.942271	3.10269	58	0.52
ILMN_1372030	157.9016	17.33732	35	0.002424242	137.6602	15.16071	36	0.001212121	143.5403	13.3953	46	0.001212121	121.7838	15.01233	32	0.002424242	171.199	15.25272	46	0.001212121	212.1468	24.50526	37	0	155.4609	15.2224	37	0.001212121	147.4662	11.19321	52	0.001212121	146.8217	15.57683	34	0.001212121	150.0525	14.81558	42	0.001212121	147.5004	15.76227	44	0.001212121	128.4208	12.8659	39	0.001212121
ILMN_1361818	2259.53	52.7995	58	0	2149.571	75.94643	40	0	1725.151	55.54342	55	0	1554.729	49.35201	46	0	1954.395	63.83918	50	0	1613.856	51.45705	65	0	1549.9	47.90737	49	0	1765.268	59.57898	52	0	1704.92	41.80727	61	0	1627.608	57.81398	47	0	1478.52	49.05112	50	0	1529.898	62.1934	38	0
ILMN_1367014	32.50096	7.020645	46	0.02545455	33.32563	6.769938	43	0.01939394	42.24007	7.441234	50	0.004848485	28.20983	8.228557	42	0.02909091	22.83846	4.674443	34	0.05939394	43.11366	7.427235	45	0.007272727	43.03568	9.219002	43	0.00969697	55.94524	13.59159	30	0.003636364	19.8364	5.413089	54	0.05090909	31.94886	5.771153	44	0.008484849	37.16515	9.374823	63	0.03636364	28.37262	5.452189	43	0.01939394
ILMN_1352223	197.5282	12.88082	68	0.001212121	197.0316	11.53393	44	0.001212121	159.318	12.2959	59	0.001212121	154.0507	9.592595	48	0.001212121	271.1753	17.48925	48	0	186.1511	11.05671	50	0	201.5786	8.292158	61	0.001212121	162.9617	9.209211	71	0.001212121	186.4067	9.873349	50	0.001212121	180.1812	9.417976	49	0	208.149	19.31522	46	0.001212121	184.0664	11.39526	56	0
ILMN_1376424	27.44538	7.793291	47	0.04242424	20.57416	5.84021	46	0.0569697	7.993772	4.736932	54	0.190303	17.07096	8.654109	43	0.1006061	3.282844	4.66877	39	0.3175758	8.708348	5.051818	53	0.1927273	4.528682	5.500063	33	0.3006061	13.34718	5.516874	52	0.1187879	11.59613	5.374665	51	0.1369697	5.030596	5.315816	32	0.2690909	23.65139	9.843464	63	0.110303	-4.371211	4.131521	35	0.5842424
ILMN_1364534	237.4753	16.35866	50	0.001212121	189.2357	10.90054	54	0.001212121	174.7239	13.61926	38	0.001212121	188.2585	15.58551	48	0	338.4263	25.76358	38	0	203.6693	15.31535	46	0	200.0697	17.95033	45	0.001212121	171.414	10.828	45	0	221.5199	14.61701	49	0	218.4046	14.04511	50	0	191.5001	18.94286	41	0.001212121	192.3605	13.79279	45	0
ILMN_1375010	-8.748425	5.125768	53	0.7042424	-7.139491	5.416243	33	0.6666667	-16.42143	3.169719	51	0.9587879	-15.61439	4.930501	51	0.8787879	-0.2046745	4.17874	50	0.4230303	4.660047	5.360161	50	0.2860606	-3.069905	4.890762	46	0.5454546	-3.357549	5.240465	45	0.5515152	-11.04817	5.986165	30	0.8375757	-4.629285	4.118793	41	0.6254545	-22.50109	10.14725	40	0.8872727	-6.0992	4.532312	37	0.6739394
ILMN_1367702	22.97856	5.11538	41	0.06787879	9.605878	4.467329	37	0.1830303	34.93855	8.250848	38	0.01090909	42.00277	10.25954	46	0.008484849	41.65527	8.246708	38	0.007272727	58.38636	8.297076	41	0.003636364	45.46394	6.414949	42	0.006060606	62.26189	9.723652	30	0.003636364	48.8189	9.982707	36	0.003636364	39.7184	5.908699	54	0.004848485	58.12318	19.28691	26	0.004848485	82.07825	11.31645	30	0.003636364
ILMN_2040847	368.9983	18.72744	46	0	295.4281	12.30854	65	0	311.2304	13.9977	67	0	221.068	10.78268	62	0	420.4612	13.53967	69	0	429.3262	14.41378	78	0	409.0476	15.57388	72	0	360.8776	12.99491	69	0	312.212	11.42259	73	0	359.1064	12.721	72	0	311.5569	19.57922	52	0	410.9617	13.02717	67	0
ILMN_1371279	26.13491	6.521712	53	0.04969697	10.37388	4.29823	52	0.1733333	18.19819	4.938581	54	0.06181818	37.06864	9.944428	45	0.01333333	10.51926	6.359184	34	0.1793939	26.46045	9.042463	36	0.02787879	12.18938	3.545385	52	0.1224242	13.67906	4.462924	47	0.1151515	3.910801	6.104473	30	0.3163636	21.58299	5.915523	42	0.03636364	3.327216	8.318838	63	0.3987879	27.78397	6.139642	44	0.02060606
ILMN_1376677	531.3483	30.33325	47	0	468.3714	30.57384	43	0	347.669	23.09289	34	0	347.8605	19.92434	53	0	415.1487	22.3455	43	0	346.7869	20.35695	41	0	418.1445	24.91295	44	0	316.6262	16.21077	49	0	392.4792	21.22771	38	0	345.7432	16.65133	41	0	416.0072	30.05919	41	0	291.204	20.90082	38	0
ILMN_1376414	13.71376	6.107762	48	0.1636364	15.32724	5.903736	47	0.1030303	6.323125	4.150612	45	0.2436364	23.39075	6.348526	59	0.05090909	9.991546	5.536822	32	0.1866667	3.937696	5.953762	41	0.3078788	11.44513	5.994252	45	0.1321212	5.780635	4.556488	38	0.2654545	7.97858	4.94283	41	0.2048485	11.67059	4.590539	40	0.129697	20.0156	10.98154	45	0.1442424	-2.332262	3.314693	42	0.5042424
ILMN_1359370	552.028	37.40632	46	0	505.983	31.34402	43	0	377.7859	21.38455	47	0	332.5336	17.95426	42	0	533.2549	27.39493	51	0	503.6807	32.50404	43	0	373.5849	20.83169	35	0	457.7112	24.57859	39	0	362.8069	25.12221	34	0	461.1797	29.42523	38	0	329.0854	21.42613	38	0	435.8177	28.05678	36	0
ILMN_1369783	911.9075	49.13459	50	0	826.2374	49.16629	35	0	739.1363	30.68078	58	0	647.453	36.27995	55	0	923.7779	46.77003	38	0	793.3034	33.29194	52	0	704.7165	30.19165	55	0	723.6391	30.68262	63	0	751.3171	25.73642	59	0	778.5352	41.07368	49	0	628.3885	29.50135	53	0	652.8256	26.14761	48	0
ILMN_1355936	5976.027	244.0103	40	0	5537.218	238.7025	36	0	4234.652	173.823	46	0	3329.34	117.541	45	0	5593.769	191.0147	40	0	4859.854	126.8733	46	0	4801.489	189.9643	55	0	4646.019	168.4833	44	0	4918.917	167.3918	43	0	4665.46	166.9794	46	0	4188.376	240.1431	33	0	4676.153	196.4288	36	0
ILMN_1361533	180.8029	13.70025	31	0.001212121	161.4538	13.93478	46	0.001212121	105.3875	12.73729	40	0.002424242	91.94171	11.62276	40	0.002424242	154.5596	11.50616	45	0.002424242	219.6532	18.62663	33	0	201.7264	16.01043	34	0.001212121	174.7611	11.93421	35	0	198.5616	18.01835	39	0.001212121	199.3102	14.34101	48	0	147.1513	13.47332	36	0.001212121	217.5978	14.44489	50	0
ILMN_1367081	176.7496	10.5579	48	0.002424242	138.4922	10.12648	48	0.001212121	134.5515	8.49212	42	0.001212121	122.1134	11.80508	40	0.002424242	200.4623	13.4708	49	0.001212121	185.3394	11.30591	65	0	181.8432	12.95347	52	0.001212121	157.0155	11.14407	33	0.001212121	174.6134	12.22901	42	0.001212121	196.6601	12.68305	37	0	191.697	17.07604	42	0.001212121	154.8216	13.39808	37	0.001212121
ILMN_1355301	140.4055	14.15763	37	0.003636364	115.1391	11.01496	44	0.002424242	93.80717	11.61381	34	0.002424242	82.77179	11.08447	36	0.002424242	122.0369	12.96677	34	0.003636364	112.7549	10.50852	45	0.002424242	107.6429	8.591723	55	0.002424242	113.088	10.15757	47	0.001212121	125.4682	10.29803	43	0.001212121	84.58321	9.407368	38	0.003636364	118.0576	21.00996	27	0.001212121	105.9268	9.191126	41	0.002424242
ILMN_1361223	17021.02	598.4907	48	0	14750.34	451.6975	48	0	11767.69	286.4309	43	0	9624.597	353.7429	43	0	15572.14	477.9949	41	0	12419.76	365.7029	48	0	14722.82	655.8378	31	0	11334.12	285.7192	48	0	11916.22	355.3048	45	0	11250.5	322.9803	58	0	10921.79	340.3229	58	0	11027.9	350.7519	49	0
ILMN_1359679	-22.4254	4.565505	37	0.9539394	-1.173381	5.168525	41	0.4775757	-12.37126	5.692953	40	0.8848485	-21.25042	5.739716	40	0.9587879	-6.681344	5.314592	41	0.6412121	2.754758	7.095074	37	0.3515151	-21.31801	4.111039	32	0.9769697	-2.883733	4.629563	41	0.5284848	-0.1624794	4.201904	45	0.4618182	-14.09291	3.688075	39	0.9357576	-15.11685	10.77351	39	0.7987879	1.947034	5.484798	42	0.36
ILMN_1364228	11.22461	7.471293	33	0.1927273	-7.165271	3.703021	54	0.6678788	13.24518	5.97846	35	0.1163636	6.466342	6.562989	41	0.289697	1.199142	5.399495	44	0.3830303	1.71565	6.013405	41	0.3806061	-5.61868	4.374246	44	0.6460606	-7.872571	3.352035	48	0.72	-6.272816	5.353418	40	0.6824242	1.530779	5.390605	32	0.3793939	5.443381	10.36484	38	0.3575757	-8.216478	3.412772	39	0.7793939
ILMN_1361719	73.8602	10.92626	39	0.003636364	106.501	9.50592	41	0.003636364	40.74743	7.294798	45	0.004848485	43.36756	8.177289	48	0.007272727	54.53329	7.429908	40	0.003636364	52.95199	7.042708	40	0.003636364	52.52429	7.277229	23	0.004848485	38.66128	7.294596	41	0.007272727	40.88823	5.928704	49	0.004848485	44.29071	7.148065	39	0.004848485	45.85587	10.05056	54	0.01575758	63.25865	9.741233	51	0.003636364
ILMN_1371918	332.114	18.82384	44	0	301.0978	17.45481	51	0	262.429	13.87681	36	0	219.1541	13.59203	48	0	376.2042	17.341	35	0	369.0443	20.42209	42	0	305.3026	20.78774	31	0	320.5997	20.17473	34	0	362.1315	20.39504	44	0	381.6941	21.6958	42	0	305.6604	22.05195	42	0	281.8047	14.61831	50	0
ILMN_1350931	76.0098	11.82767	29	0.003636364	95.85847	10.86487	37	0.003636364	80.06882	7.687761	56	0.002424242	65.00081	11.86364	28	0.003636364	69.87018	9.633824	38	0.003636364	62.82107	6.809118	49	0.003636364	68.38198	6.517009	54	0.003636364	90.56912	10.33671	39	0.002424242	68.13103	8.712966	26	0.002424242	75.13458	7.799982	51	0.003636364	37.48226	10.03516	48	0.0339394	52.69239	6.534128	39	0.004848485
ILMN_1360110	883.8492	38.24223	45	0	781.872	36.42492	50	0	525.8494	21.94322	46	0	472.9296	24.98097	33	0	849.2341	34.85541	50	0	963.2727	42.98858	50	0	708.1447	42.72108	31	0	643.1224	31.56448	30	0	774.491	29.1047	43	0	771.3832	32.3676	52	0	546.2689	36.40205	30	0	653.49	32.16296	49	0
ILMN_1361321	21.01828	6.917369	42	0.08	28.26525	9.649266	31	0.02666667	20.54538	6.889189	41	0.04848485	10.79419	5.422224	55	0.1890909	14.03188	4.634724	44	0.1381818	29.8409	9.431189	38	0.02060606	24.62282	7.775493	31	0.04363636	18.92079	6.010385	45	0.07151515	11.18401	6.247779	41	0.1466667	20.54674	5.100783	37	0.04363636	1.044387	10.86756	37	0.4521212	18.1712	5.433114	40	0.06666667
ILMN_1350892	-30.15272	4.009052	53	0.9927273	-33.26787	3.22039	34	1	-25.25037	2.980561	49	0.9951515	-36.17475	3.372059	44	0.9987879	-17.39443	4.613006	36	0.9442424	-24.49472	2.778714	49	0.9890909	-19.01061	3.409444	50	0.9636363	-14.96615	4.090825	44	0.9284849	-26.7994	3.297172	51	0.9951515	-22.68844	2.548247	45	0.990303	-44.79682	5.773354	60	0.9890909	-14.8173	3.186632	53	0.9345455
ILMN_1371546	4735.133	176.3001	50	0	4571.382	132.4152	50	0	3216.94	117.6047	43	0	2544.119	111.9559	43	0	5238.491	154.3239	52	0	4514.516	160.0472	55	0	4693.665	172.7474	46	0	4154.334	165.8026	47	0	3622.969	106.9998	50	0	4429.666	141.3934	41	0	3380.384	134.8533	44	0	4140.447	147.8915	36	0
ILMN_1650654	-19.52759	6.203859	30	0.9272727	-6.792949	4.431542	36	0.6545454	0.5530066	4.097321	45	0.409697	-19.29737	3.693925	52	0.9333333	-1.390084	4.286651	53	0.4715151	-9.610927	3.390742	55	0.8024243	-1.938535	4.602512	46	0.4981818	-5.369046	4.04993	35	0.6145455	-5.963055	5.897202	37	0.6715152	-5.39327	3.889159	42	0.6509091	-24.59731	6.930595	48	0.8969697	-0.04204785	3.562719	35	0.4193939
ILMN_1358424	23.31392	6.752395	44	0.0630303	24.78816	6.508317	49	0.04121212	20.86525	6.130727	43	0.04848485	-3.239804	6.50841	40	0.5709091	12.42695	4.978168	49	0.1539394	11.31701	4.436248	56	0.1527273	15.01815	7.006727	41	0.09818182	3.097209	4.447788	51	0.3466667	1.372486	3.942391	38	0.4072727	4.33639	4.05519	39	0.2872727	43.3767	13.78653	47	0.0230303	35.60855	7.220195	46	0.01212121
ILMN_1364200	92.97464	8.872847	41	0.003636364	64.37248	9.908357	44	0.003636364	61.02228	6.872894	48	0.003636364	64.8889	10.57444	32	0.003636364	86.51958	8.574119	47	0.003636364	92.70349	9.708236	40	0.002424242	61.18515	12.06569	22	0.003636364	68.45018	9.683835	38	0.003636364	80.03253	10.77024	35	0.002424242	61.4513	6.162275	44	0.003636364	76.932	12.04115	46	0.004848485	53.3958	6.111675	38	0.004848485
ILMN_1363697	240.2744	19.94821	30	0.001212121	190.3999	16.69445	40	0.001212121	115.3755	9.080824	44	0.001212121	93.35583	8.394979	38	0.002424242	149.0951	14.38925	42	0.002424242	221.1503	21.27945	32	0	121.7549	12.80555	43	0.002424242	161.1873	14.484	34	0.001212121	145.6055	12.32857	28	0.001212121	145.1475	12.5161	31	0.001212121	143.2026	19.86411	39	0.001212121	131.3857	14.13485	32	0.001212121
ILMN_1354758	41.3439	9.160156	44	0.00969697	29.23811	5.348425	44	0.02424242	19.04394	5.864538	38	0.05575757	33.55252	8.542887	52	0.01939394	19.54713	4.848147	39	0.07878788	22.93968	6.347927	44	0.04121212	30.57358	6.655642	47	0.02181818	16.19463	4.911025	35	0.08606061	13.88997	6.274434	43	0.1090909	13.78452	5.485959	40	0.09333333	9.571982	10.36842	35	0.2848485	18.25654	6.676991	33	0.06545454
ILMN_1362181	402.209	34.83546	35	0	344.0534	20.26854	46	0	130.3961	14.21003	24	0.001212121	191.0827	20.26291	41	0	192.9417	22.11065	21	0.001212121	261.8435	17.6013	22	0	285.8336	30.94811	24	0	228.2063	19.08238	34	0	172.5675	20.73894	28	0.001212121	242.0954	16.64452	45	0	204.3888	26.38576	28	0.001212121	250.8014	22.39111	37	0
ILMN_1371815	120.8149	18.77312	33	0.003636364	73.76241	6.285186	33	0.003636364	78.83645	10.4524	32	0.002424242	50.09388	10.89219	34	0.004848485	103.8615	10.4337	43	0.003636364	89.53809	9.108968	41	0.002424242	86.78661	10.28629	43	0.003636364	80.63062	9.159749	38	0.003636364	84.53326	9.238752	29	0.002424242	99.30881	8.323153	42	0.002424242	89.23347	16.24151	34	0.002424242	80.7657	9.834132	34	0.003636364
ILMN_1356104	182.766	16.15091	40	0.001212121	193.6086	14.75079	36	0.001212121	117.367	9.160774	57	0.001212121	141.0996	12.21071	40	0.001212121	217.2426	15.17285	50	0.001212121	212.1843	18.27631	32	0	207.895	18.69154	33	0.001212121	174.688	14.22932	43	0	186.948	16.69678	50	0.001212121	172.5631	12.85355	42	0	235.3929	20.06364	50	0	178.0414	12.1875	45	0.001212121
ILMN_1372733	59.59139	8.907596	36	0.003636364	47.68557	9.124407	48	0.004848485	40.98956	6.945298	33	0.004848485	38.52106	9.140803	43	0.01212121	54.65405	10.07359	40	0.003636364	44.18801	7.84174	36	0.007272727	23.70166	5.550159	41	0.04969697	57.62076	8.600145	30	0.003636364	41.60482	8.115615	36	0.004848485	23.50471	4.400335	57	0.0230303	22.56237	8.852814	43	0.1187879	42.29874	7.653839	30	0.006060606
ILMN_1370753	401.0343	24.41912	40	0	231.1992	16.18295	39	0	243.165	15.83632	46	0	260.0987	20.17456	41	0	347.2262	25.779	39	0	286.5297	19.83593	42	0	273.0462	19.93579	37	0	295.281	17.22635	46	0	298.3815	13.80534	57	0	246.6826	14.40832	38	0	284.4126	16.32108	50	0	234.0816	13.05959	44	0
ILMN_1369711	272.2887	18.34034	41	0.001212121	206.4205	13.75093	46	0.001212121	196.9983	13.7858	46	0	186.4247	16.77111	41	0	299.4741	25.74357	38	0	218.5024	13.8883	47	0	209.3725	18.4847	32	0.001212121	229.5625	14.199	53	0	242.8943	19.33215	35	0	212.4723	13.54588	36	0	227.3359	19.72415	48	0	186.3886	11.08167	44	0
ILMN_1372370	777.0155	36.01457	47	0	608.6722	43.32746	41	0	518.4338	27.33249	62	0	417.8631	22.91488	55	0	631.2046	30.70133	45	0	534.3984	26.13096	46	0	573.9469	34.8302	48	0	546.084	31.12825	55	0	523.122	21.98744	60	0	505.0352	24.94598	48	0	570.5614	29.84835	42	0	497.3885	23.76855	51	0
ILMN_1650991	4.393863	4.370691	43	0.32	-3.872264	4.637316	36	0.5539394	0.1773657	5.375267	40	0.4266667	-7.40968	5.677612	51	0.6945454	2.582877	6.271807	37	0.3406061	7.68813	5.172291	32	0.2145455	8.152827	5.811268	41	0.1975758	28.44602	9.420553	45	0.02909091	0.8667946	6.263463	41	0.4254546	-4.9764	3.035878	60	0.6363636	13.42042	12.86273	35	0.2242424	0.005536684	3.908572	34	0.4157576
ILMN_1352638	-4.589749	5.897065	34	0.5842424	-5.712558	4.018491	35	0.6121212	-0.842074	4.388238	32	0.4666667	-9.07063	7.201981	31	0.7369697	5.74179	6.082416	36	0.2557576	-0.8308972	5.246183	34	0.4715151	0.06484497	5.684298	40	0.4363636	10.07916	4.807264	53	0.1757576	-2.815418	5.091223	37	0.5515152	2.387225	4.373378	38	0.3527273	26.0075	12.55762	47	0.09090909	6.609968	4.241377	47	0.24
ILMN_1355654	1640.814	64.58277	31	0	1248.81	41.14441	47	0	951.217	36.37645	50	0	823.3374	34.45291	46	0	1486.94	38.56574	54	0	1385.779	47.67834	39	0	1220.717	44.86018	43	0	1224.328	57.96766	43	0	1343.339	43.40866	55	0	1403.88	53.24249	44	0	1278.439	50.06454	43	0	1150.37	49.57021	35	0
ILMN_1360181	33.65419	9.415035	42	0.02060606	23.53201	7.513587	43	0.04606061	25.89256	7.546991	31	0.02909091	13.64456	6.000828	47	0.1454545	13.6077	5.763001	41	0.1442424	43.8287	10.46151	37	0.007272727	16.51554	6.068565	43	0.09212121	22.55731	6.114888	49	0.05212121	16.99798	7.585064	36	0.07757576	22.38187	5.430505	49	0.02909091	31.13361	12.08697	41	0.05818182	19.06045	4.17588	47	0.06060606
ILMN_1361016	108.3939	10.15492	52	0.003636364	96.58905	10.07208	35	0.003636364	63.04679	9.782884	39	0.003636364	32.85378	6.808577	45	0.0230303	119.286	12.08566	25	0.003636364	116.9288	10.97407	43	0.002424242	110.3645	12.06196	41	0.002424242	116.8532	8.642974	44	0.001212121	82.98039	11.27944	33	0.002424242	92.36584	8.803345	50	0.002424242	92.52265	15.9943	39	0.002424242	118.7177	11.29104	41	0.001212121
ILMN_1355144	5626.78	220.5853	51	0	4958.784	181.3736	48	0	3780.437	125.1794	42	0	3280.834	109.0514	45	0	5071.699	151.685	50	0	4580.611	158.5891	43	0	3989.648	150.1387	40	0	4496.415	122.3344	46	0	4467.724	134.8485	47	0	4229.557	129.5278	43	0	3820.679	149.5897	52	0	4064.868	128.3514	55	0
ILMN_1364972	205.1411	11.72206	50	0.001212121	131.1178	10.75036	38	0.001212121	112.314	9.599792	44	0.001212121	153.7939	10.47031	47	0.001212121	172.4415	10.46677	55	0.001212121	209.7533	13.70048	41	0	222.5273	15.60677	32	0.001212121	226.8545	16.4122	41	0	125.3661	8.706441	50	0.001212121	179.1125	14.07728	41	0	154.5291	16.52435	42	0.001212121	309.3889	16.29884	53	0
ILMN_1371359	22.95427	7.825623	42	0.06787879	20.93755	5.989258	51	0.0569697	16.03428	5.517087	48	0.08363637	10.72563	6.691803	46	0.190303	29.36806	7.031589	44	0.02909091	45.65755	9.461535	38	0.006060606	29.28723	8.208444	42	0.02666667	31.34596	5.607898	58	0.01818182	23.65537	6.245208	53	0.03272727	19.90411	5.32065	38	0.04848485	37.52323	12.60354	51	0.0339394	30.60794	4.877492	49	0.01575758
ILMN_1362684	7.698199	5.728372	45	0.24	-7.834491	5.127815	41	0.6933333	-2.849703	4.931585	44	0.5442424	4.155941	8.113319	33	0.3430303	-0.3178871	4.580015	44	0.4266667	-1.014026	4.786122	50	0.4751515	6.426051	6.657736	39	0.24	0.2620952	5.267713	48	0.4387879	-14.3536	3.64192	35	0.9115152	1.7139	3.883301	36	0.3709091	-13.20825	8.009201	45	0.76	7.160268	5.708805	39	0.2242424
ILMN_1351025	296.9785	17.79126	45	0.001212121	223.622	11.99424	39	0	183.8673	10.12536	50	0	179.8448	15.03305	39	0	326.6547	19.00687	52	0	257.8297	13.90619	58	0	219.8545	13.65959	41	0.001212121	213.9836	14.55764	51	0	218.4534	12.73797	56	0	247.6547	13.8064	42	0	238.9323	19.55957	44	0	226.7008	15.05631	48	0
ILMN_1353055	-1.145177	5.04496	47	0.4690909	13.30348	6.087227	42	0.12	-1.262911	3.716009	48	0.4884849	-0.3748747	5.773274	44	0.4630303	0.6437294	4.490621	49	0.3987879	6.592229	6.200017	44	0.24	1.795184	6.297908	33	0.3757576	-0.6173604	4.263936	52	0.4569697	1.582119	5.109291	57	0.3915152	8.078043	5.494452	45	0.2012121	-21.03221	7.765901	45	0.8678788	12.17636	5.453043	45	0.129697
ILMN_1362683	-5.625409	6.18015	41	0.6133333	2.220525	6.792023	42	0.3709091	-11.9905	3.490026	36	0.8739394	9.347308	5.256026	49	0.2157576	3.00505	5.265414	45	0.3284849	-2.555865	3.810869	28	0.5163636	-12.63006	4.987109	31	0.8630303	4.722308	6.272463	26	0.2969697	0.6142006	5.616631	34	0.4315152	3.504984	4.605664	48	0.3163636	5.363959	11.24542	47	0.3575757	-5.803523	3.148843	51	0.6618182
ILMN_1356190	820.9442	35.67907	43	0	706.7834	37.33936	31	0	513.2744	27.2923	50	0	434.0385	22.91013	32	0	640.291	25.25686	27	0	619.5397	25.02734	50	0	618.9433	34.84437	29	0	551.6317	23.92119	43	0	598.0496	34.48481	38	0	636.4023	30.21287	35	0	585.6332	27.95327	45	0	519.4573	24.19131	35	0
ILMN_1357474	1634.03	56.14029	40	0	1501.353	57.19477	45	0	1257.95	53.96041	41	0	1067.946	38.03239	45	0	1510.41	51.21788	50	0	1380.619	50.19321	42	0	1297.341	57.33215	46	0	1315.744	60.77423	42	0	1176.067	44.86465	44	0	1263.246	56.53407	30	0	1145.155	49.87424	44	0	1296.161	70.62932	36	0
ILMN_1366513	217.0293	17.84111	36	0.001212121	111.0769	9.879158	40	0.003636364	156.5815	13.54218	33	0.001212121	128.4327	10.96314	44	0.001212121	226.0056	20.31379	33	0.001212121	158.9455	12.26414	35	0	142.9473	11.71562	46	0.001212121	198.5128	19.99656	31	0	174.4665	15.75822	35	0.001212121	162.7501	15.61044	39	0.001212121	173.0276	17.51935	52	0.001212121	176.1346	15.96769	37	0.001212121
ILMN_1353314	38.57334	12.11005	34	0.01333333	17.10383	4.86155	36	0.09090909	13.27936	6.263931	41	0.1163636	21.11555	7.983692	50	0.06909091	21.61696	5.731197	47	0.0630303	26.1851	6.650779	52	0.03030303	33.27681	6.920611	45	0.01575758	32.48369	6.951599	55	0.01454545	31.37649	5.34354	54	0.01090909	18.51199	4.503511	36	0.05333333	28.65961	11.50813	30	0.07393939	18.97702	5.771413	34	0.06181818
ILMN_1376418	321.4354	17.77476	55	0	191.997	12.26194	44	0.001212121	250.8987	13.85612	41	0	210.1381	22.08196	27	0	180.4608	11.83525	46	0.001212121	184.5987	12.13292	57	0	153.7745	14.36943	45	0.001212121	151.1606	9.744791	57	0.001212121	151.9914	10.64508	48	0.001212121	121.349	8.740024	46	0.001212121	137.5353	14.39032	51	0.001212121	117.9725	6.722178	49	0.001212121
ILMN_1373639	-19.94857	5.431911	32	0.9321212	-14.23251	4.140603	54	0.8884848	-8.958423	3.856671	57	0.7818182	-13.60775	4.797548	55	0.8315151	-12.76265	3.843732	49	0.8484849	-17.295	3.838243	37	0.9466667	-19.83292	3.318531	37	0.9709091	-10.62037	5.112707	46	0.8145455	-17.93815	3.340114	46	0.9551515	-7.216161	4.706461	41	0.7369697	-10.0383	12.34388	38	0.7042424	-7.566653	3.957068	48	0.7466667
ILMN_1376339	391.5336	28.3193	38	0	330.2522	19.37152	48	0	260.3683	15.3921	39	0	199.8886	13.80111	38	0	373.9443	15.47837	40	0	357.4212	19.32112	41	0	352.8786	22.10356	46	0	308.6222	16.16122	47	0	338.6764	16.11931	43	0	346.1886	15.76645	52	0	346.0113	27.94053	29	0	320.0892	16.90566	45	0
ILMN_1368540	7.313678	5.397174	45	0.2472727	12.98874	4.89146	44	0.1260606	0.1252035	5.222831	36	0.4266667	-0.7976118	6.756294	45	0.4763636	-1.704438	3.755997	34	0.4872727	8.511174	5.880635	40	0.1951515	-13.93377	3.472278	40	0.889697	-5.086698	4.567307	37	0.6121212	-10.31527	2.80812	48	0.8157576	11.58177	5.49862	48	0.1333333	23.89312	16.71021	34	0.1090909	-0.3199257	5.580657	33	0.4290909
ILMN_1352471	1.570636	5.941477	43	0.3878788	5.809949	3.824792	44	0.2642424	4.280546	4.875149	44	0.3030303	-0.3880354	6.406672	29	0.4642424	3.716377	4.029563	51	0.3018182	13.33878	5.30391	50	0.1260606	6.556842	5.516769	49	0.2315152	-3.623487	4.124371	37	0.5636364	1.088352	4.651556	35	0.4169697	0.9370598	4.547126	44	0.3987879	-4.161988	10.37379	50	0.5733333	0.09870685	4.553237	42	0.4145454
ILMN_1352905	6.976581	6.730462	47	0.2521212	-6.429233	4.63937	38	0.6387879	-6.399134	4.937981	38	0.6775758	-5.249768	5.835063	38	0.6315151	-6.184899	4.0691	45	0.6242424	3.859616	6.409114	41	0.3090909	-5.955098	4.323869	38	0.6606061	2.783435	5.712709	37	0.3527273	-1.1852	5.461823	37	0.4933333	-0.8525215	4.567077	30	0.4787879	-27.46277	7.360396	34	0.9187879	2.900541	4.538963	45	0.3381818
ILMN_1359219	806.1531	49.03788	39	0	481.5622	21.54913	37	0	386.473	18.21875	50	0	463.3566	24.30852	42	0	896.778	33.0143	47	0	787.4249	27.35451	45	0	926.598	36.97644	57	0	821.8395	31.77122	37	0	482.5423	20.42143	38	0	596.1962	20.17946	49	0	541.4514	25.92062	54	0	1441.942	61.00212	42	0
ILMN_1368612	786.5006	44.15222	36	0	688.9907	36.75661	34	0	500.4583	26.97309	40	0	443.9069	25.26553	37	0	844.1373	48.39773	37	0	635.0416	44.49092	33	0	564.359	34.65366	43	0	585.9968	28.59475	38	0	565.1919	40.70694	31	0	551.1279	33.26305	30	0	492.7756	25.48158	40	0	573.358	30.32669	28	0
ILMN_1355636	52.73	8.617935	61	0.006060606	55.09338	7.503563	46	0.004848485	43.5802	8.869674	32	0.004848485	32.65044	7.656531	47	0.0230303	45.66988	5.853652	36	0.006060606	39.60872	6.352661	35	0.00969697	30.84434	6.26027	44	0.02181818	43.77645	6.064254	64	0.007272727	37.96146	8.318705	38	0.007272727	39.90094	6.297069	39	0.004848485	37.53352	11.453	44	0.0339394	58.86673	9.419182	42	0.004848485
ILMN_1650663	50.50185	10.83892	37	0.006060606	37.72268	6.033704	53	0.01575758	11.78675	4.749239	53	0.1381818	25.40148	6.527158	56	0.04121212	36.05339	7.148784	49	0.01333333	36.2485	6.5859	43	0.01212121	29.69621	8.351768	48	0.02666667	42.498	6.497958	49	0.007272727	34.78058	6.697568	60	0.00969697	26.12218	7.726258	24	0.01454545	12.38744	11.14687	51	0.2412121	26.56253	5.363528	42	0.02666667
ILMN_1350729	-11.34156	3.957322	39	0.7672727	-5.602	4.148745	32	0.6109091	-0.228396	5.310235	44	0.4412121	-9.109418	6.11854	34	0.7381818	-12.94682	5.99385	25	0.849697	-6.762309	5.179677	44	0.6860606	-0.7337848	5.65266	34	0.4630303	-6.597981	3.23419	51	0.6678788	-5.774769	4.118187	53	0.6690909	-0.08235704	2.878964	37	0.4412121	-4.344361	10.80063	45	0.5793939	6.072538	4.594752	42	0.2509091
ILMN_1367524	15.08974	5.803433	45	0.1454545	4.581464	5.591524	35	0.2884848	20.60636	6.533702	38	0.04848485	1.231479	5.931013	44	0.4109091	11.08664	5.431708	37	0.1721212	19.95167	6.04048	49	0.0630303	12.45698	5.122897	51	0.1187879	14.6161	5.975357	40	0.1030303	14.03613	6.322351	34	0.1066667	-4.67391	3.459832	33	0.6254545	-1.601632	8.352163	49	0.5018182	20.27671	5.589727	50	0.05333333
ILMN_1365560	-0.6027575	5.911004	42	0.4557576	-1.215777	6.165869	32	0.4775757	4.666906	4.812909	43	0.299394	-3.70461	6.233517	45	0.5866666	2.741958	4.213709	36	0.3345455	15.75566	6.446289	37	0.1006061	-5.480199	5.586376	30	0.6363636	-3.822629	3.788844	38	0.5709091	8.082561	6.079709	44	0.2036364	1.541315	4.175811	33	0.3793939	-1.132257	10.35355	42	0.4909091	6.84049	6.298763	38	0.2351515
ILMN_1358605	-6.033216	6.260189	36	0.6230303	19.3271	7.047495	46	0.06909091	2.821599	6.579011	40	0.3357576	-2.264294	7.373994	42	0.5333334	4.27568	5.140321	39	0.289697	4.563214	4.914358	46	0.2872727	9.445231	6.204227	40	0.1684849	-6.481137	5.068433	37	0.6630303	16.71799	8.75136	36	0.08	-7.587736	3.291137	37	0.7478788	3.628463	10.9308	48	0.3890909	-2.145846	4.882276	44	0.4981818
ILMN_1363976	464.7888	24.57767	55	0	398.4605	18.88539	45	0	294.6094	15.27379	42	0	264.3883	16.01953	41	0	346.1217	15.67345	43	0	323.7445	16.96503	33	0	317.5747	19.61673	48	0	298.857	15.39903	42	0	265.9303	13.62493	51	0	293.9255	16.98273	43	0	272.6566	19.4289	43	0	309.399	13.77358	45	0
ILMN_1353633	2734.116	95.89949	49	0	2475.036	107.7038	62	0	1848.768	69.60729	52	0	1552.699	58.94905	51	0	2638.597	98.39812	40	0	2190.483	101.2038	58	0	2615.188	101.9699	53	0	2069.687	75.36018	59	0	2021.371	78.73331	42	0	2242.038	79.11751	41	0	2074.799	69.04525	65	0	2138.716	88.53532	46	0
ILMN_1375179	109.7807	11.14279	39	0.003636364	152.1582	14.53972	35	0.001212121	86.9672	8.293042	39	0.002424242	82.0856	10.54886	41	0.002424242	83.73167	10.11201	36	0.003636364	93.34081	9.199171	47	0.002424242	46.37301	6.521713	40	0.006060606	79.88373	10.68704	31	0.003636364	48.04062	8.822104	34	0.003636364	57.40183	5.805268	44	0.003636364	41.85348	9.669341	37	0.02545455	63.89901	7.120667	44	0.003636364
ILMN_1362415	32.12688	7.26903	43	0.02909091	35.80413	6.613286	51	0.01939394	21.08105	5.358497	55	0.04727273	32.16587	7.073629	61	0.0230303	22.51893	7.146771	29	0.06060606	34.25977	8.436294	41	0.01575758	62.52827	9.624234	58	0.003636364	37.36393	8.356508	31	0.00969697	32.77954	5.592019	39	0.01090909	22.74114	6.890385	37	0.02787879	27.02061	11.32001	59	0.08363637	24.59258	5.215569	49	0.0339394
ILMN_1366414	55.88483	7.730645	50	0.004848485	74.92422	8.307114	42	0.003636364	70.42951	10.36836	35	0.003636364	68.50533	9.270914	43	0.003636364	51.68971	6.747664	44	0.003636364	71.7113	7.075408	38	0.003636364	105.7053	12.61693	43	0.003636364	58.62143	6.663775	51	0.003636364	46.55713	6.490519	44	0.003636364	52.36872	7.429563	25	0.004848485	81.14077	12.01675	61	0.004848485	51.33856	9.315768	45	0.004848485
ILMN_1376317	41.0531	5.154579	46	0.00969697	20.69665	5.484871	48	0.0569697	15.58748	5.717414	37	0.08727273	26.21724	8.085661	40	0.03636364	13.34132	4.761529	34	0.1442424	35.34328	6.385942	49	0.01212121	22.7948	5.895014	51	0.05090909	15.23287	4.862982	36	0.09818182	13.43301	6.118219	31	0.1139394	45.09011	7.382432	45	0.004848485	24.67292	10.61082	49	0.1018182	23.76933	5.300313	46	0.0339394
ILMN_1375550	78.36713	14.95113	28	0.003636364	44.24514	7.80549	35	0.007272727	19.5548	6.609143	40	0.05333333	22.56488	7.838535	32	0.05212121	19.30739	4.464779	37	0.08	31.46085	9.306588	19	0.0169697	11.01808	5.176953	39	0.1393939	8.838389	4.606956	36	0.2	28.96959	6.534343	47	0.01575758	22.47074	4.877904	47	0.02909091	53.48698	17.25392	37	0.004848485	17.36352	5.406081	38	0.07272727
ILMN_1370981	2885.705	153.5964	32	0	1904.731	84.03361	42	0	2061.03	60.85763	49	0	1685.245	59.20496	46	0	2499.178	110.6578	39	0	2100.604	67.1632	51	0	1779.174	76.08496	34	0	1943.521	80.46468	49	0	1925.609	71.50085	45	0	1762.601	73.63188	43	0	1606.217	76.38942	31	0	1613.035	63.73238	40	0
ILMN_1355689	-9.194516	4.416374	44	0.7175757	-11.14184	4.98289	39	0.8230303	-4.611506	5.99084	36	0.6024243	-10.52435	4.987766	46	0.7660606	-1.206803	4.379837	46	0.4654545	-3.209949	6.267321	34	0.5466667	-10.97445	4.378036	31	0.8157576	-6.717069	6.08083	29	0.670303	-8.143101	5.417955	43	0.76	-15.50038	3.71797	33	0.9563636	1.607573	11.71755	43	0.4375758	-8.47172	3.829471	53	0.7927273
ILMN_2039408	136.521	14.07484	64	0.003636364	94.32593	6.546851	71	0.003636364	83.27509	7.053085	74	0.002424242	68.9782	5.326672	65	0.003636364	107.0331	7.786962	68	0.003636364	106.6996	7.154409	60	0.002424242	112.2179	8.762567	75	0.002424242	81.7346	6.883062	65	0.003636364	98.8437	5.794261	68	0.002424242	98.54758	7.562671	67	0.002424242	130.41	13.00179	77	0.001212121	100.5871	8.72703	59	0.002424242
ILMN_1363467	-3.428784	6.181154	41	0.550303	7.861608	5.461959	40	0.2278788	6.043111	6.187681	43	0.2509091	-1.488881	6.070243	42	0.5066667	8.991645	3.47942	48	0.2	-3.995463	3.325206	48	0.5781818	-2.980069	4.934498	39	0.539394	2.758593	5.256413	38	0.3539394	10.04633	6.445844	41	0.1660606	8.432085	6.000595	42	0.1915151	52.24558	15.67488	55	0.004848485	8.530752	4.728541	39	0.1915151
ILMN_1376914	567.6905	37.09772	46	0	544.9391	26.10101	28	0	371.1009	21.05133	50	0	386.1746	25.13154	41	0	619.9389	35.36404	38	0	703.0898	32.73446	48	0	547.7203	27.42771	44	0	569.2243	32.0513	38	0	551.0482	24.46315	51	0	614.0987	32.12308	45	0	465.8078	22.47978	44	0	575.7172	21.4299	43	0
ILMN_1351919	33.00352	8.219117	43	0.02060606	13.99771	4.880774	42	0.1175758	20.19369	6.321251	35	0.04969697	28.11593	8.201398	36	0.02909091	19.65105	6.204484	40	0.07757576	10.62405	5.878659	35	0.1648485	9.900226	3.151066	34	0.1636364	16.32829	6.653597	40	0.08484849	34.39016	8.678414	35	0.00969697	9.367144	5.352621	30	0.1781818	-4.483773	7.781003	46	0.580606	9.678808	5.094265	40	0.1721212
ILMN_1376800	16.50302	7.367095	49	0.1224242	10.83195	5.690843	48	0.1612121	6.307317	5.738892	48	0.2436364	5.582523	5.986361	37	0.310303	7.895377	4.325665	51	0.2121212	7.755078	4.46385	60	0.2133333	0.2606763	4.849463	37	0.4315152	13.25251	5.678874	49	0.12	9.16032	5.028221	55	0.1878788	3.66125	4.385617	38	0.3090909	26.82191	14.05264	41	0.08484849	10.81392	5.081446	51	0.1490909
ILMN_1356427	3.052249	5.913341	42	0.3539394	2.9325	4.871613	49	0.3490909	18.39624	5.808669	38	0.05939394	-3.991353	5.675941	47	0.5975758	3.176444	5.185452	53	0.32	10.01104	4.671035	47	0.1709091	-3.676343	4.595594	36	0.56	2.762858	4.56334	34	0.3539394	-5.681095	3.073886	56	0.6678788	7.420451	4.733466	47	0.2109091	22.05285	15.02985	39	0.1248485	5.265661	5.435483	35	0.2666667
ILMN_1367365	785.2443	40.90889	35	0	443.5092	23.40103	44	0	547.8754	26.29766	41	0	477.8475	21.5989	50	0	631.4487	30.53967	46	0	540.0674	23.97575	47	0	490.0883	25.94171	43	0	508.9402	28.45851	36	0	685.354	34.08501	41	0	550.4167	29.62214	45	0	582.4747	31.2619	45	0	486.0346	28.4898	44	0
ILMN_1376565	61.45723	10.83606	37	0.003636364	42.1653	8.971006	40	0.00969697	23.12635	4.406393	42	0.03757576	20.28564	8.422394	34	0.07151515	34.96896	7.557333	46	0.01454545	28.90355	7.092277	40	0.02424242	41.53122	8.385975	46	0.00969697	38.11598	7.238992	39	0.00969697	45.12128	7.488817	39	0.004848485	36.8665	6.98552	44	0.004848485	58.69415	14.60287	44	0.004848485	30.8116	5.953766	39	0.01454545
ILMN_1355272	828.4301	43.32203	39	0	740.2181	27.68769	44	0	496.9638	21.16006	39	0	419.4351	22.85736	43	0	792.1587	30.0085	52	0	739.2402	42.62807	34	0	708.1063	30.92074	46	0	638.6843	27.55433	47	0	654.6313	44.29061	35	0	687.372	35.28556	44	0	597.2762	24.69648	56	0	591.2694	21.55265	47	0
ILMN_1365699	106.1818	14.85385	34	0.003636364	57.80847	5.867739	62	0.004848485	52.0492	10.9565	26	0.004848485	54.77762	11.20108	43	0.003636364	76.00604	10.661	38	0.003636364	48.29429	8.442801	35	0.004848485	42.04251	8.93846	29	0.00969697	48.7063	7.458333	40	0.004848485	48.38452	8.230948	37	0.003636364	48.71346	7.257394	44	0.004848485	52.40002	14.40915	34	0.004848485	42.77485	5.456247	44	0.006060606
ILMN_1376731	-5.980512	6.410699	33	0.6230303	-1.360171	3.654746	38	0.4787879	3.836721	4.325561	59	0.3151515	-2.052693	5.693281	38	0.5248485	3.387672	4.482167	44	0.3151515	8.093228	5.603448	50	0.2060606	-1.736577	5.498867	47	0.4933333	1.325587	4.687436	37	0.3975758	1.98167	4.391396	32	0.3745455	4.061762	3.418398	60	0.2957576	-34.47244	7.884369	31	0.9612121	-0.8077949	4.420065	47	0.4509091
ILMN_1649991	998.1339	36.95114	52	0	1002.112	45.29445	39	0	655.9144	21.29866	52	0	649.7522	27.31218	46	0	918.3463	38.30045	38	0	741.6799	33.84954	38	0	806.5339	29.66131	48	0	780.7172	35.74938	53	0	896.7225	40.78207	47	0	704.5798	25.57339	45	0	753.7681	38.90985	53	0	688.0349	29.63851	38	0
ILMN_1349594	21.75116	6.911669	47	0.07636364	21.64082	6.10177	38	0.05454545	16.25854	7.078948	40	0.08	23.84327	9.405334	33	0.04848485	14.47199	5.242297	43	0.1309091	9.105336	5.894551	44	0.1842424	29.69858	8.181456	34	0.02666667	12.85993	5.546545	52	0.1224242	21.14221	5.891301	52	0.04969697	24.25752	5.388431	39	0.02060606	-10.46147	8.654719	48	0.7127272	11.15636	4.481196	42	0.1466667
ILMN_1375539	-7.831838	4.764458	50	0.6824242	-8.175586	3.960646	46	0.7115151	-5.098032	5.905007	28	0.6278788	-11.82163	5.415251	39	0.7927273	-12.03954	3.531223	43	0.8290909	1.065694	4.557431	51	0.4012121	-6.920285	4.694238	46	0.6921212	-11.79264	3.14607	41	0.8533334	-7.980747	3.375252	48	0.7515152	-11.35369	3.390724	52	0.870303	-1.426324	10.53725	38	0.4957576	-6.395457	2.942344	46	0.6836364
ILMN_1372099	2.84035	6.533868	51	0.3587879	-18.88655	4.189631	43	0.9612121	-15.5305	3.619447	38	0.9478788	-11.91227	6.080372	43	0.7927273	-3.89396	4.423608	44	0.5527273	-14.96073	4.216878	34	0.9151515	-8.262532	5.619961	42	0.7284849	-1.277387	4.895506	48	0.4763636	-19.04964	3.966072	38	0.9624242	-8.018194	4.004656	46	0.7575758	-8.646028	10.34203	41	0.6690909	-8.914034	3.994446	33	0.8
ILMN_1352120	8.170947	6.179672	33	0.2339394	3.507619	4.872563	40	0.3260606	10.58101	5.948674	46	0.1563636	6.938007	8.319067	43	0.2727273	5.623015	4.666036	39	0.2581818	1.025159	5.613545	39	0.4036364	4.05936	4.81398	53	0.3115152	3.331073	4.878726	47	0.3369697	-1.854382	5.363581	30	0.510303	13.79276	5.939471	43	0.09333333	9.600074	13.06684	37	0.2848485	4.215642	5.348143	35	0.2969697
ILMN_1366357	-20.07218	3.323906	49	0.9345455	-6.736712	4.568072	46	0.6521212	-0.4090219	4.1286	49	0.4472727	-21.43261	4.084595	55	0.96	-5.55697	3.653813	56	0.5987879	-8.728335	4.795545	36	0.7612121	-5.131482	4.486588	44	0.6206061	-2.694745	4.984922	46	0.5212121	-19.14242	3.371114	50	0.9624242	-7.743696	4.070788	43	0.750303	0.8957356	9.041102	55	0.4545455	-4.786479	4.433562	37	0.6024243
ILMN_1373732	20714.08	668.1571	39	0	18594.45	486.5956	42	0	15322.72	340.3106	50	0	13255.7	458.9632	46	0	18328.36	578.4642	33	0	16532.18	420.4965	45	0	16945.02	452.3176	42	0	15395.41	368.5217	48	0	14273.36	413.4332	43	0	14617.2	396.4166	45	0	14060.89	434.8178	40	0	14384.81	404.525	49	0
ILMN_1363873	6767.94	245.8849	34	0	6507.887	204.1993	43	0	4893.953	205.0399	39	0	4189.084	132.1607	44	0	5896.253	127.3903	59	0	5535.995	175.1473	54	0	5292.55	194.8592	43	0	5537.479	188.3458	47	0	4793.834	153.7922	38	0	5052.105	158.7261	62	0	4428.891	128.2606	42	0	5195.439	180.3214	48	0
ILMN_1351866	4.370761	6.2114	45	0.3212121	28.25226	6.461686	42	0.02666667	12.32864	5.847684	36	0.1284848	57.93598	11.55847	41	0.003636364	36.55125	7.296693	47	0.01212121	44.87418	9.786341	31	0.007272727	16.05657	6.093892	45	0.09454545	16.04512	5.382554	46	0.09090909	22.44121	4.905191	32	0.04121212	23.24584	5.817901	40	0.02545455	26.9473	15.14788	35	0.08484849	30.72861	7.620652	38	0.01575758
ILMN_1354362	-1.177548	5.5444	30	0.4715151	-7.416217	4.782473	44	0.6787879	-4.205882	4.579802	37	0.5915151	-1.96832	6.101321	46	0.5224242	-14.64975	3.21842	46	0.900606	-19.3334	3.40258	42	0.969697	2.067729	6.572653	35	0.3660606	-14.49305	4.003214	44	0.9163637	2.520069	5.567935	44	0.3527273	-17.91036	3.08113	41	0.9769697	-5.630891	10.67762	40	0.6048485	-11.60707	3.638654	38	0.8581818
ILMN_1354910	28.13128	7.445769	41	0.03878788	29.70916	7.573091	32	0.02424242	33.54908	7.574899	42	0.01212121	14.35366	8.575933	32	0.1369697	22.63175	5.905703	37	0.05939394	26.15384	5.050614	54	0.03151515	38.7388	8.007377	43	0.00969697	40.9495	9.613531	34	0.007272727	30.88026	6.305288	37	0.01090909	52.70324	9.495107	34	0.004848485	22.76226	15.13861	29	0.1163636	16.08895	4.567544	45	0.08
ILMN_1370818	105.9715	9.550619	47	0.003636364	96.65108	8.661213	49	0.003636364	86.88622	11.57128	37	0.002424242	66.22899	8.313766	37	0.003636364	144.0493	11.42732	46	0.002424242	136.667	12.41951	37	0.002424242	126.1049	11.58107	43	0.002424242	129.4934	13.1845	27	0.001212121	101.5074	10.01537	48	0.002424242	121.8147	10.03435	43	0.001212121	95.02294	13.30765	37	0.002424242	154.4519	14.96524	42	0.001212121
ILMN_1362755	-10.46538	4.498672	41	0.7406061	0.4605533	5.325055	40	0.4339394	4.62029	5.680593	37	0.3006061	9.752017	10.15638	32	0.2084848	-11.05155	3.280336	31	0.8036364	1.761243	4.844212	36	0.3806061	-1.079129	5.21142	30	0.470303	-4.4455	4.117905	42	0.5842424	-1.033344	5.772243	40	0.4909091	1.198016	5.172537	37	0.3890909	-5.145852	12.44485	30	0.5927272	0.1942727	4.627312	33	0.4133333
ILMN_1349692	1.3446	5.853143	52	0.3890909	2.426724	5.10459	43	0.3660606	-6.43352	3.59263	52	0.68	-6.177807	6.205638	46	0.659394	-4.638001	3.830662	42	0.5769697	-4.220881	3.932914	55	0.590303	-6.071897	4.60397	46	0.6630303	-4.623013	4.091582	54	0.5927272	0.5959358	3.613035	55	0.4315152	-5.551786	3.69423	39	0.6569697	21.99387	10.85957	57	0.1260606	0.006749758	4.020503	48	0.4157576
ILMN_1369274	-0.8870059	4.615877	47	0.4618182	-8.577983	4.689568	44	0.7393939	-5.036829	3.737495	52	0.6266667	4.974605	5.659873	51	0.3272727	-0.4269111	3.227763	58	0.4339394	-4.453982	5.922344	47	0.6036364	-2.883084	3.954638	37	0.5345455	1.564173	4.276547	40	0.3890909	1.227489	6.696079	27	0.4121212	6.052142	5.054639	45	0.2448485	6.419044	11.54305	40	0.3466667	7.272237	5.175261	45	0.2230303
ILMN_1355128	176.085	15.10766	46	0.002424242	142.6313	12.72043	45	0.001212121	101.444	10.6748	45	0.002424242	97.21823	10.65933	53	0.002424242	156.8944	11.55219	48	0.002424242	136.8566	10.76608	56	0.002424242	146.7973	16.54272	44	0.001212121	114.5971	11.88539	42	0.001212121	134.4574	11.87407	51	0.001212121	107.6487	9.898499	39	0.002424242	148.4734	16.44086	43	0.001212121	116.9185	7.626441	58	0.001212121
ILMN_1376409	7.199748	7.632702	42	0.2509091	-3.387881	4.172639	35	0.5406061	0.4029745	5.514741	39	0.4133333	-4.820614	5.184552	39	0.6266667	-7.918298	4.705174	47	0.6909091	-1.199214	4.678051	51	0.4787879	-0.6471912	5.183356	47	0.4618182	-1.244794	5.885451	25	0.4739394	-4.219875	4.569298	32	0.6060606	-2.045606	6.331139	26	0.5236363	16.81046	12.05357	37	0.1793939	1.725919	4.94344	31	0.3636364
ILMN_1353094	238.5107	17.09836	32	0.001212121	207.6383	17.56211	31	0.001212121	189.8561	13.75426	34	0	129.8944	10.02889	42	0.001212121	232.323	16.1603	26	0.001212121	183.7295	12.87302	36	0	209.6457	18.34573	32	0.001212121	199.2502	13.94051	40	0	198.3838	13.94685	37	0.001212121	186.4502	12.57609	31	0	234.1732	21.76088	39	0	177.2828	15.69639	35	0.001212121
ILMN_1371516	319.7919	24.96892	33	0	220.8141	20.44405	35	0	174.9762	13.11919	37	0.001212121	158.2824	12.71981	50	0.001212121	227.0692	17.27638	46	0.001212121	161.5572	10.25789	57	0	171.2175	14.21845	30	0.001212121	147.6939	14.86447	30	0.001212121	181.0089	15.64205	35	0.001212121	170.5939	11.5641	37	0	174.6722	18.21689	52	0.001212121	147.2872	14.58987	32	0.001212121
ILMN_1353102	1075.505	40.99085	79	0	955.9175	44.97019	40	0	738.0064	30.53551	51	0	771.7465	38.98048	47	0	1099.245	58.2166	43	0	996.0563	53.84936	48	0	922.5211	47.25212	50	0	785.3812	35.145	73	0	943.4415	50.43822	42	0	821.8154	38.83859	48	0	777.5889	41.16097	52	0	772.4481	34.49228	42	0
ILMN_1348998	596.103	43.7505	35	0	381.808	23.65733	45	0	341.1499	17.96295	46	0	308.0862	23.45969	39	0	474.8239	27.5351	39	0	348.8224	35.0782	24	0	351.56	23.26414	47	0	336.4748	27.71328	35	0	401.2491	31.5734	42	0	418.4598	31.61295	23	0	394.4194	30.36337	48	0	311.2601	28.18831	34	0
ILMN_1372084	22.94522	6.860555	44	0.06787879	29.14201	5.749596	53	0.02424242	27.53479	6.554007	46	0.02424242	17.44855	7.838294	39	0.09575757	51.88916	8.207798	50	0.003636364	22.5111	5.756764	46	0.04484848	33.18452	7.358981	44	0.01575758	32.23495	5.947536	35	0.01454545	45.12962	7.911489	48	0.004848485	33.12295	6.488137	42	0.007272727	33.87428	13.3527	38	0.04848485	37.1211	8.004087	46	0.008484849
ILMN_1370315	21.6504	8.365769	48	0.07757576	6.007184	4.481562	49	0.2630303	17.51133	5.203164	44	0.06909091	11.82002	7.307518	40	0.1757576	15.9628	7.0065	34	0.1139394	-1.126834	3.970975	43	0.4775757	6.797961	5.609377	27	0.2242424	23.3768	7.211172	42	0.05090909	10.67919	6.31893	37	0.1539394	16.3403	5.10621	45	0.06909091	14.82772	10.47399	53	0.2060606	17.88052	5.489849	48	0.06787879
ILMN_1361919	420.6517	28.2032	40	0	381.1522	24.73085	38	0	279.7612	17.20266	40	0	235.0144	17.77885	36	0	351.7134	17.03478	30	0	389.3713	22.79053	46	0	343.8639	26.22695	30	0	300.5854	20.00966	34	0	387.0319	24.45494	48	0	402.9913	24.53922	38	0	315.7305	25.59704	33	0	406.8936	29.26124	43	0
ILMN_1367788	3.666179	5.669928	22	0.3393939	-2.30627	4.037521	41	0.5054545	5.663084	6.689677	37	0.2618182	13.11996	9.918255	26	0.1539394	21.63923	5.77397	38	0.0630303	-2.325458	4.410612	31	0.510303	22.03878	6.498769	40	0.05454545	-5.108434	5.220584	33	0.6121212	25.19912	8.411763	43	0.02787879	-6.503675	2.695896	42	0.7127272	-3.353829	9.780631	34	0.5490909	1.360227	3.748583	43	0.3781818
ILMN_2038792	-2.806394	5.968821	35	0.5236363	3.453214	3.863807	53	0.3272727	13.27614	7.442962	46	0.1163636	5.788806	6.888812	33	0.3078788	-6.156991	4.405375	35	0.6242424	1.896772	5.984047	42	0.3745455	0.9763669	4.959929	48	0.4048485	-8.25166	4.781885	36	0.7309091	-4.652088	5.379287	39	0.6254545	2.234004	4.808654	39	0.3563636	-8.124696	8.362423	53	0.6630303	-5.121264	3.674467	37	0.6206061
ILMN_2038793	0.7757139	6.452807	41	0.4060606	-20.50937	3.239891	41	0.9709091	2.394765	6.246616	37	0.3466667	0.000956888	6.972695	37	0.4521212	-13.5304	4.851035	38	0.8642424	1.446492	5.802383	47	0.3915152	-3.469754	5.643233	40	0.5575758	-6.932263	4.790687	43	0.6787879	-2.5434	6.063849	31	0.539394	-5.429838	3.505429	33	0.6533333	-31.37786	8.995205	30	0.950303	-9.046526	2.964122	61	0.8048485
ILMN_1370154	8721.851	246.933	32	0	8150.254	358.585	25	0	6706.466	278.6429	44	0	4920.05	148.5976	36	0	7951.69	225.7052	33	0	7403.416	301.3388	31	0	8177.75	437.3968	27	0	6922.038	285.7454	37	0	7455.217	238.2822	49	0	6822.264	251.0141	41	0	6120.095	245.0708	33	0	5609.079	268.9326	37	0
ILMN_1353249	758.8281	34.73372	43	0	703.9418	36.94616	48	0	540.0368	18.99647	52	0	457.5449	18.2183	43	0	741.6965	30.54626	46	0	624.4252	24.06004	60	0	658.3661	23.9737	40	0	588.0388	24.26221	43	0	637.1131	26.33085	57	0	574.6671	18.52294	37	0	559.9731	22.91276	63	0	535.6656	20.06211	47	0
ILMN_1367475	626.4696	33.41396	39	0	446.7492	21.32233	38	0	264.7415	12.67294	50	0	383.1183	17.6711	50	0	598.9528	24.91738	51	0	743.6833	26.64137	36	0	594.78	25.22665	44	0	697.2321	20.31148	41	0	327.4781	17.10649	36	0	674.5897	34.76985	48	0	393.7862	18.5941	49	0	1148.586	37.11789	33	0
ILMN_1359926	-5.369283	5.889607	35	0.6084849	3.32993	6.19585	34	0.3321212	2.550527	5.044062	39	0.3454545	-10.01262	5.6292	29	0.7539394	-9.400537	3.605679	44	0.7430303	12.25722	4.779351	39	0.1369697	-0.9860431	5.780342	50	0.470303	-4.85069	4.517293	32	0.6036364	-6.806408	3.706369	34	0.7030303	12.317	6.932825	30	0.1175758	-2.049172	10.95129	39	0.5151515	2.967237	4.943268	35	0.3345455
ILMN_1352205	17.09571	7.475832	40	0.1163636	4.448331	4.637887	53	0.2945454	9.423627	4.634596	37	0.1660606	15.67164	6.567853	38	0.1175758	17.94852	5.630055	50	0.09333333	9.485974	4.770007	43	0.1806061	20.19581	6.6444	44	0.06666667	24.55669	5.157088	47	0.04848485	12.57602	4.947685	50	0.1248485	11.22589	4.161099	44	0.1345455	36.54748	12.42408	39	0.03636364	21.52448	5.91056	34	0.04606061
ILMN_1371599	22.95571	8.62739	46	0.06787879	17.56826	6.402312	43	0.08848485	22.9687	7.169951	36	0.03757576	12.85237	6.651986	43	0.1587879	24.26803	7.970045	36	0.05212121	2.006474	4.800372	46	0.3733333	9.739909	7.412896	39	0.1636364	15.58338	5.889765	46	0.09454545	1.435795	4.266201	52	0.4024242	9.214884	4.460445	43	0.1806061	13.85152	10.27027	52	0.2193939	8.130377	5.564249	36	0.2
ILMN_1376566	57.51378	10.81699	36	0.004848485	59.20619	10.63115	46	0.004848485	26.6772	5.554957	34	0.02666667	42.50214	13.96998	30	0.007272727	56.42709	9.718987	41	0.003636364	42.92503	9.101724	28	0.007272727	18.47903	5.987498	36	0.07515152	44.84339	9.444204	29	0.006060606	45.56869	13.75829	23	0.004848485	35.20471	7.067778	43	0.004848485	39.0552	15.09965	36	0.03151515	43.2528	7.102779	42	0.006060606
ILMN_1352945	0.5990247	6.078808	43	0.4145454	-5.972613	4.25624	43	0.6193939	4.051473	6.695077	32	0.310303	-11.82796	4.406005	45	0.7927273	-6.371743	4.908608	23	0.630303	7.373036	5.729403	34	0.2193939	-1.046247	6.08471	44	0.470303	-12.63546	4.270231	36	0.8739394	-2.298916	5.579685	39	0.5284848	-7.848615	3.453221	36	0.750303	-14.92145	13.16122	26	0.7915152	-9.748629	3.020637	44	0.8169697
ILMN_1357303	-20.03608	3.83	52	0.9345455	-12.36017	4.90624	38	0.8545455	-25.4779	3.169108	42	0.9951515	-21.63913	5.358229	36	0.96	-23.40225	3.146044	49	0.9842424	-19.15642	4.918877	36	0.9684848	-8.982495	4.641308	46	0.7515152	-17.13199	3.606413	44	0.950303	-18.49377	4.091767	50	0.9575757	-18.90522	3.508308	38	0.9818182	-43.77177	6.111921	46	0.9878788	-13.60965	5.003172	38	0.9127273
ILMN_1376460	4746.688	187.3651	33	0	4136.383	171.6933	37	0	3258.012	138.2981	41	0	2682.826	95.54903	51	0	4282.39	123.8166	43	0	3402.741	95.02057	43	0	3733.542	110.5268	43	0	3443.065	104.3741	47	0	4042.802	159.1071	42	0	3560.339	139.1325	47	0	3028.858	113.1513	31	0	2782.501	90.5627	40	0
ILMN_1530151	15.51445	7.928958	39	0.1369697	8.681691	5.425394	47	0.2036364	3.377897	4.715631	35	0.3236364	10.54469	6.042507	45	0.1927273	20.40121	4.729016	52	0.07151515	7.856671	4.064319	49	0.209697	25.48372	6.816552	49	0.03878788	8.727519	5.16611	44	0.2012121	7.281048	5.482381	35	0.2315152	18.46742	5.413176	47	0.05454545	17.77624	11.26543	44	0.1672727	10.91813	4.762648	44	0.1490909
ILMN_1366155	72.94835	12.12756	48	0.003636364	23.91379	4.596847	50	0.04606061	25.89256	5.791522	39	0.02909091	41.76903	12.6687	34	0.008484849	18.31393	5.51245	35	0.08969697	41.30266	8.071212	40	0.008484849	25.0847	6.841894	38	0.04121212	6.043437	4.00765	29	0.2593939	29.41161	6.031969	39	0.01212121	24.37434	6.084727	32	0.02060606	31.60337	9.76628	46	0.05454545	29.4901	5.199745	45	0.0169697
ILMN_1372959	386.8778	21.10669	38	0	459.7448	23.3243	52	0	309.6315	21.43256	32	0	268.9721	15.49175	48	0	418.7494	17.74998	47	0	332.5603	20.66844	31	0	345.8468	17.09695	48	0	317.0421	15.8382	45	0	362.0493	23.35489	53	0	345.8278	18.54272	37	0	331.1151	23.64965	33	0	323.7745	18.81643	36	0
ILMN_1354510	4.321033	5.288414	50	0.3224242	5.148412	4.893657	42	0.2763636	6.401693	6.105584	38	0.2436364	-11.32644	4.704741	36	0.7854546	2.488883	3.820499	43	0.3454545	2.846623	4.735866	58	0.3515151	-8.625287	3.573829	42	0.7406061	-3.754865	3.851346	39	0.5684848	10.04478	5.783691	44	0.1660606	1.558382	4.403914	44	0.3781818	-0.3602077	11.78291	37	0.4739394	12.52497	4.829903	40	0.1224242
ILMN_1357320	1261.789	40.40651	49	0	1315.031	54.83276	44	0	978.5724	29.6789	55	0	880.3517	39.84563	38	0	1392.998	59.76681	42	0	1215.105	55.94456	45	0	1268.717	42.05688	39	0	1130.346	47.70637	38	0	1156.818	42.88978	38	0	1119.783	44.41345	32	0	1090.448	54.49487	49	0	1152.893	48.98525	40	0
ILMN_1366343	334.8339	21.28448	39	0	208.5915	15.53919	38	0.001212121	246.4478	17.65414	49	0	261.3922	18.49489	37	0	333.064	23.39529	42	0	325.4897	22.46709	39	0	274.2973	16.25509	40	0	293.7103	18.67242	49	0	402.9797	24.64087	43	0	311.5327	27.60436	36	0	326.1533	32.28925	43	0	264.519	16.14592	39	0
ILMN_1367380	16665.11	456.367	46	0	11558	245.0296	62	0	11760.3	296.9008	38	0	10842.25	351.1202	45	0	13524.61	268.0245	42	0	12578.31	354.8682	53	0	13338.73	424.2783	49	0	11589.09	365.9469	49	0	11196.7	219.9265	43	0	11235.93	353.2086	48	0	10470.83	268.8273	51	0	10710.33	451.1615	34	0
ILMN_1366201	11915.91	409.1701	44	0	10086.27	381.6016	36	0	8245.526	349.4008	32	0	7431.809	273.4046	49	0	11664.01	573.1022	29	0	9537.469	307.9898	37	0	8673.373	326.0889	51	0	9166.099	325.0882	33	0	8680.934	358.8541	29	0	8243.61	306.1739	30	0	8247.256	377.7147	27	0	8699.587	237.112	33	0
ILMN_1368275	-2.530644	6.574501	41	0.5151515	2.9502	4.885882	42	0.3478788	-5.0591	3.944792	48	0.6278788	-15.46592	5.090114	37	0.8787879	-5.925118	5.884417	45	0.6121212	0.2625858	5.243628	32	0.4375758	2.193027	5.105118	41	0.3612121	-8.411305	3.97713	35	0.7357576	3.239437	6.054274	45	0.3333333	-8.264921	4.442895	39	0.7612121	17.34406	14.41606	37	0.1721212	-5.443186	4.540836	38	0.64
ILMN_1353635	33.87351	8.828074	45	0.02060606	4.990224	6.477599	41	0.2775758	-2.130648	3.540037	51	0.5187879	20.08374	6.115576	55	0.07151515	5.27024	4.586769	36	0.2666667	-5.660602	3.68254	43	0.6521212	11.11483	5.666724	44	0.1381818	10.97617	4.575937	58	0.1539394	11.54853	5.958812	47	0.1381818	-0.04558336	5.125269	29	0.4351515	-0.7861568	10.99791	41	0.4812121	11.46463	4.58141	51	0.1442424
ILMN_1349452	11023.43	327.4983	48	0	10461.29	328.6902	48	0	8811.06	264.6881	42	0	7588.096	233.1489	45	0	11972.46	303.5927	32	0	10274.8	402.1032	30	0	11251.98	343.8375	44	0	9619.293	408.2445	38	0	11647.35	337.7227	49	0	11040.87	367.9793	43	0	8987.637	317.7592	43	0	10960.75	424.4274	44	0
ILMN_1356562	198.0705	15.50924	34	0.001212121	175.1929	12.46217	42	0.001212121	134.3139	9.936062	42	0.001212121	153.1357	18.30481	28	0.001212121	201.2236	17.66209	49	0.001212121	182.6042	13.79397	48	0	173.7074	13.87513	47	0.001212121	186.0676	13.86803	56	0	185.5836	15.43395	39	0.001212121	178.7128	13.94109	45	0	145.0247	16.75782	45	0.001212121	137.5803	10.72577	36	0.001212121
ILMN_1371307	157.8982	12.63831	46	0.002424242	111.0634	9.3969	44	0.003636364	126.0401	11.48349	61	0.001212121	105.3801	11.21152	44	0.002424242	200.0453	14.94971	50	0.001212121	142.0177	13.7663	36	0.001212121	129.5265	10.84544	43	0.002424242	125.2388	11.61644	45	0.001212121	151.8441	17.21518	30	0.001212121	114.5962	11.7593	45	0.002424242	131.0359	20.2193	38	0.001212121	98.1684	9.376908	47	0.002424242
ILMN_1359991	1767.698	75.6278	56	0	1150.302	52.68533	46	0	1359.807	62.06748	47	0	1196.047	58.15363	36	0	1423.257	53.32956	49	0	1245.817	41.06451	43	0	1202.894	50.43044	44	0	1225.472	50.31492	54	0	1385.58	39.04633	51	0	1177.662	45.01353	44	0	1327.918	56.36624	66	0	1089.816	56.89479	40	0
ILMN_1375611	30.33402	10.61648	23	0.0339394	8.497106	4.877228	41	0.2145455	19.5253	7.879153	34	0.05333333	7.546733	6.26189	30	0.2581818	9.367393	5.380353	39	0.1975758	12.85023	7.886381	23	0.129697	20.01539	6.184775	32	0.06666667	31.30736	7.453804	31	0.01818182	22.09248	5.911683	28	0.04242424	9.158091	4.009346	31	0.1818182	1.844481	12.74044	21	0.4339394	14.34569	4.843974	35	0.09818182
ILMN_1353221	2056.942	74.50786	38	0	1514.969	65.58271	22	0	1325.696	63.95606	28	0	1175.996	49.71086	30	0	1692.33	56.43995	35	0	1601.88	86.09801	24	0	1461.151	59.99771	42	0	1529.134	63.57476	30	0	1345.397	52.5304	45	0	1518.592	46.3256	52	0	1397.545	55.39714	57	0	1452.849	56.82628	50	0
ILMN_1362432	156.1297	16.15393	41	0.002424242	93.04013	8.008505	49	0.003636364	127.8155	10.62191	36	0.001212121	106.3237	11.79884	37	0.002424242	161.8198	15.42186	37	0.002424242	121.7718	10.88271	35	0.002424242	106.4185	11.93737	47	0.002424242	133.6623	13.58736	34	0.001212121	160.5806	16.12759	36	0.001212121	116.8978	9.151865	44	0.001212121	113.0373	16.17656	32	0.002424242	122.3908	10.83211	45	0.001212121
ILMN_1374339	341.816	18.83774	49	0	192.2762	13.26744	32	0.001212121	222.6219	15.33951	41	0	171.9276	9.329485	41	0.001212121	298.5863	12.82994	43	0	206.3823	12.20649	49	0	211.4547	14.28534	48	0.001212121	205.5662	10.0385	48	0	222.3015	8.874411	49	0	197.0983	11.84291	45	0	216.1834	20.86191	34	0.001212121	218.735	11.25767	40	0
ILMN_1372506	851.9443	45.2364	41	0	723.4277	27.81146	43	0	624.6804	30.46754	45	0	471.2931	24.26116	40	0	783.3585	31.08121	39	0	718.1243	35.38028	46	0	737.1847	38.59167	37	0	623.0752	29.2993	46	0	679.1999	27.17799	51	0	637.0328	26.27015	47	0	582.1849	26.22243	55	0	649.1449	35.24187	41	0
ILMN_1353353	484.2538	32.53862	39	0	550.4337	26.45225	48	0	346.7135	20.19497	43	0	272.2251	20.58991	36	0	230.068	15.46817	37	0.001212121	219.2375	17.60069	40	0	164.4688	13.21149	37	0.001212121	214.5927	16.14853	54	0	163.3717	13.57366	32	0.001212121	177.1493	12.95593	45	0	173.9681	16.34283	44	0.001212121	106.254	10.10123	37	0.002424242
ILMN_1362402	237.057	21.42266	33	0.001212121	176.5675	13.2896	44	0.001212121	141.6015	12.13976	40	0.001212121	127.0893	11.6107	44	0.001212121	228.5001	16.51589	39	0.001212121	182.0268	10.7054	45	0	160.1526	14.10454	42	0.001212121	164.3803	16.82803	31	0.001212121	161.1778	10.7462	45	0.001212121	197.7343	13.18498	39	0	200.6006	22.95608	37	0.001212121	217.1422	14.21847	45	0
ILMN_1365422	143.1768	12.97393	42	0.003636364	111.6776	12.57845	29	0.003636364	81.9206	10.66714	36	0.002424242	96.57144	13.124	34	0.002424242	113.0976	10.46503	50	0.003636364	159.9814	13.52683	32	0	139.5885	16.14363	46	0.001212121	118.1428	12.49131	33	0.001212121	130.2662	16.94356	40	0.001212121	112.3925	8.397626	41	0.002424242	102.4649	16.39898	39	0.002424242	101.5153	8.772361	43	0.002424242
ILMN_1349127	1574.31	88.64856	40	0	1160.91	43.62996	42	0	1055.999	42.40549	37	0	934.1972	63.71862	36	0	1287.52	55.27733	41	0	1337.945	74.36944	43	0	1150.435	67.16761	46	0	1133.391	53.89698	42	0	1280.749	48.08667	42	0	1168.272	39.75953	50	0	882.2671	40.41068	32	0	1149.976	53.97673	44	0
ILMN_1649785	7.659968	5.836715	44	0.24	21.68204	7.352382	38	0.05454545	10.55069	5.952326	40	0.1563636	32.73971	10.6215	35	0.0230303	5.005034	5.92563	41	0.2751515	3.716634	3.533277	41	0.3139394	0.5026807	5.739615	33	0.4254546	22.27873	7.330072	37	0.05212121	3.079525	4.370879	30	0.3345455	2.174098	5.266256	30	0.3575757	-4.603135	10.38743	39	0.5830303	-0.6415504	3.88587	35	0.44
ILMN_1371119	338.4977	21.96984	46	0	244.851	20.18498	41	0	248.6364	18.97438	38	0	196.9147	17.02909	34	0	312.5292	20.338	48	0	260.7159	19.09353	41	0	214.0372	17.34849	39	0.001212121	273.3356	20.93464	40	0	229.2525	13.11181	45	0	239.1187	18.24866	47	0	189.1527	18.95503	39	0.001212121	223.029	17.38899	43	0
ILMN_1356426	-2.516294	6.180208	32	0.5151515	-1.046603	5.258556	32	0.4763636	-8.94826	4.811297	39	0.7818182	-0.7033125	6.942968	34	0.4751515	0.7091057	4.368708	44	0.3975758	3.470296	4.22499	53	0.3260606	-4.398664	5.477376	40	0.5939394	-12.39242	3.865477	35	0.8715152	9.892017	6.033873	37	0.1709091	-10.66319	4.003051	28	0.8472728	-17.66535	11.30008	34	0.8315151	-3.635187	4.189021	42	0.550303
ILMN_1370484	304.5721	17.90379	38	0	329.3048	17.75075	42	0	210.2155	11.23256	59	0	174.5692	13.09981	41	0.001212121	280.3063	17.77367	46	0	245.0659	13.45531	51	0	231.2402	14.06698	54	0	245.7122	16.8593	44	0	263.9048	16.84227	48	0	245.6192	13.3796	45	0	244.9436	17.67649	57	0	222.9336	11.89615	46	0
ILMN_1357648	36.61613	11.45039	41	0.01575758	56.57104	8.824236	45	0.004848485	28.89538	4.671274	56	0.02060606	49.54177	11.72392	36	0.006060606	58.44058	9.978182	36	0.003636364	60.79026	9.30297	48	0.003636364	37.26491	8.141856	40	0.01090909	34.81229	6.474192	58	0.01212121	37.96795	6.373735	47	0.007272727	63.13276	9.943825	47	0.003636364	58.81968	16.21172	43	0.004848485	48.5712	7.678961	42	0.004848485
ILMN_1357449	47.5129	8.611323	45	0.006060606	30.13444	9.083586	30	0.02424242	34.22863	8.548265	45	0.01090909	43.16292	9.862067	46	0.007272727	11.30183	7.721737	26	0.1684849	34.50377	7.575718	41	0.01575758	39.39628	7.38639	48	0.00969697	40.76748	5.893677	36	0.007272727	19.37513	5.129342	47	0.05575757	25.92665	7.116703	45	0.01454545	28.73267	11.47604	38	0.07393939	45.02041	8.63208	40	0.006060606
ILMN_1370164	-5.100385	4.821291	30	0.5963637	4.079137	4.554661	40	0.3066667	5.390386	8.759128	28	0.270303	1.672542	6.275217	43	0.4024242	-1.480378	3.747871	35	0.4763636	-9.004672	4.157824	36	0.7721212	2.644519	6.871737	30	0.3466667	-11.64694	3.534122	40	0.849697	7.422756	6.669221	37	0.2218182	6.130274	5.018026	42	0.2424242	-18.18921	7.982273	43	0.8412121	-1.810397	5.120835	41	0.4872727
ILMN_1371267	81.98842	9.557036	39	0.003636364	26.34328	7.432344	41	0.03272727	15.90478	5.499536	40	0.08363637	-0.9254194	5.639806	41	0.48	78.08942	9.291447	32	0.003636364	35.11698	7.534618	28	0.01454545	21.83544	5.111243	52	0.05575757	18.32646	5.498651	39	0.07636364	58.2677	7.257143	39	0.003636364	35.26121	5.956369	45	0.004848485	44.60693	12.88866	36	0.02060606	15.06873	6.151536	36	0.08727273
ILMN_1349220	46.127	6.961351	48	0.007272727	35.8477	7.558813	35	0.01939394	13.91745	5.413683	43	0.1030303	14.523	7.012984	33	0.1333333	37.92744	6.457224	41	0.01090909	49.22013	10.82836	32	0.004848485	21.12158	5.371476	41	0.06060606	25.54775	7.49698	34	0.04242424	6.263386	8.350586	27	0.2533333	23.83466	6.483124	36	0.02181818	25.22902	13.17772	31	0.09939394	30.60097	6.966707	34	0.01575758
ILMN_1357059	94.34039	12.61252	48	0.003636364	75.88103	12.32019	38	0.003636364	71.76444	7.799706	40	0.003636364	50.01137	10.46589	39	0.004848485	139.028	15.85847	36	0.003636364	82.31667	8.968333	36	0.002424242	98.43639	10.18167	42	0.003636364	84.2719	7.419669	41	0.002424242	79.39783	7.055928	61	0.002424242	58.14273	8.379318	24	0.003636364	67.18449	11.86007	44	0.004848485	96.99207	9.35282	37	0.002424242
ILMN_1357513	3.433879	5.191272	49	0.3478788	0.202756	4.791656	40	0.4387879	5.417699	5.186029	45	0.2690909	6.895549	6.234172	51	0.2751515	-1.110108	4.675228	39	0.4618182	6.337811	4.755916	54	0.2448485	9.626407	6.465618	35	0.1636364	3.343684	5.025891	44	0.3369697	1.350163	4.504246	46	0.4072727	3.310877	3.835338	50	0.3224242	-8.429833	8.499171	52	0.6666667	-2.833643	4.813352	38	0.5151515
ILMN_1358556	-1.854955	5.778666	36	0.4969697	-1.565738	5.55091	32	0.4848485	0.6781592	4.524212	40	0.4084848	-9.895665	4.548585	41	0.7527273	-9.006745	3.853372	39	0.7272727	2.458844	5.743565	44	0.36	8.103969	6.360253	45	0.1987879	-6.030965	4.041877	43	0.6412121	6.282482	6.456216	38	0.2533333	6.512217	7.178678	30	0.2351515	-26.99495	6.926186	45	0.9151515	-6.482134	4.256553	41	0.6848485
ILMN_1359564	38.69404	7.800584	57	0.01333333	18.16108	6.829755	34	0.08121212	19.66585	5.72023	46	0.05212121	26.35485	10.54125	38	0.03515152	16.61863	4.876465	52	0.1090909	50.3378	8.220925	77	0.004848485	18.00777	5.612325	43	0.08121212	30.14137	6.227183	39	0.01939394	29.91218	7.049558	50	0.01212121	25.95619	6.334201	42	0.01454545	36.55299	12.42354	55	0.03636364	9.727438	4.937493	40	0.169697
ILMN_1372113	856.7549	27.26467	46	0	627.3265	28.68076	36	0	579.054	22.32166	47	0	450.3209	20.2826	37	0	793.5982	29.43592	26	0	883.4726	35.61369	57	0	941.4556	38.77785	33	0	737.9032	24.77322	64	0	739.4711	30.43022	44	0	671.6656	26.63529	30	0	735.0653	22.68723	58	0	693.5737	24.49483	47	0
ILMN_1364836	441.3907	21.14083	51	0	308.1347	18.87499	33	0	295.5611	13.51756	51	0	294.4092	16.13866	59	0	448.3415	16.95349	50	0	419.9388	24.16908	45	0	364.6976	20.7606	39	0	331.2651	17.62847	56	0	402.3768	31.64281	36	0	372.8652	14.58269	54	0	316.3932	17.17485	66	0	371.4147	18.96929	45	0
ILMN_1348988	20.23342	6.2649	43	0.08727273	33.27669	6.728505	48	0.01939394	25.67002	7.648461	54	0.02909091	11.93579	7.73925	46	0.1745455	19.13381	6.053738	40	0.08242425	22.73793	5.99414	48	0.04484848	2.830401	4.829029	41	0.3381818	12.81631	5.753357	41	0.1224242	24.51326	5.796256	53	0.02909091	16.69772	4.988163	43	0.06787879	16.11172	10.54349	54	0.1842424	12.48413	5.960651	40	0.1224242
ILMN_1350975	24.70957	7.139313	37	0.0569697	40.16128	7.556944	49	0.01333333	32.47109	7.116884	44	0.01333333	32.9399	7.951725	51	0.0230303	46.40517	7.974398	43	0.004848485	31.43853	5.447638	50	0.0169697	21.76798	3.932804	53	0.05575757	29.75595	5.952271	50	0.01939394	41.80126	6.459016	38	0.004848485	26.06573	7.628644	29	0.01454545	48.56738	14.11534	51	0.00969697	36.74894	7.390051	41	0.008484849
ILMN_1362586	78.50491	10.25367	38	0.003636364	64.13034	9.010536	34	0.003636364	44.71291	7.599028	48	0.004848485	73.3707	13.12772	39	0.003636364	58.56831	6.652722	40	0.003636364	51.14489	7.969948	34	0.004848485	57.08302	8.297778	43	0.004848485	66.24983	8.640532	41	0.003636364	45.46161	6.463141	41	0.004848485	41.87953	5.82571	42	0.004848485	40.26772	13.30804	41	0.03151515	37.78969	4.887648	43	0.008484849
ILMN_1369546	17.45024	6.822333	43	0.1115151	10.46406	5.042603	41	0.1709091	7.119855	4.57947	44	0.2206061	11.27814	6.213974	52	0.1830303	1.889968	4.089569	53	0.3587879	15.32765	6.469321	39	0.1042424	20.74638	6.346	45	0.06181818	15.82656	5.566885	48	0.09212121	7.088825	4.381643	46	0.2351515	4.162486	3.068356	57	0.2933333	3.291114	10.91603	45	0.4012121	26.73477	6.350152	42	0.02666667
ILMN_1366729	2.961825	5.467834	43	0.3563636	-0.03953063	4.317187	36	0.4460606	-15.51254	2.972347	42	0.9478788	5.808101	5.717356	36	0.3054546	1.521018	4.39325	38	0.3733333	-6.983081	4.032655	40	0.6993939	11.76392	6.07613	44	0.1284848	-3.305318	5.571719	32	0.5490909	0.08346942	3.732587	39	0.4557576	5.523081	5.004411	43	0.2618182	-15.45503	6.368445	35	0.8036364	6.850492	4.559412	35	0.2339394
ILMN_1361316	21.36841	5.102859	58	0.07757576	29.19066	6.813335	40	0.02424242	42.72971	7.736198	58	0.004848485	35.1807	9.402125	41	0.01939394	41.64477	8.202895	35	0.007272727	18.60554	5.733347	46	0.07151515	3.79449	6.089362	29	0.3224242	19.52636	5.464421	47	0.06666667	29.76339	5.239469	45	0.01212121	15.93659	6.062592	36	0.07151515	23.27863	10.21572	50	0.1115151	30.16109	6.324369	39	0.0169697
ILMN_1376368	11.71562	7.553242	32	0.1878788	23.76466	4.716909	45	0.04606061	5.513441	4.870231	34	0.2666667	22.79528	9.544655	35	0.05212121	30.31779	6.234759	35	0.02424242	30.47651	9.085425	28	0.01818182	14.20091	7.379487	35	0.1042424	32.16625	7.263568	31	0.01454545	24.04139	6.983205	44	0.02909091	7.853709	3.90745	43	0.2072727	13.51473	11.59324	41	0.2242424	19.33719	8.31041	33	0.05939394
ILMN_1366417	-1.899388	5.886468	38	0.4969697	-12.12611	2.650414	42	0.8509091	-11.60866	3.724478	48	0.8666667	7.993618	7.392575	46	0.2484848	-14.7228	3.300908	36	0.9030303	-12.96855	4.105223	52	0.8715152	-5.399869	4.353636	32	0.630303	-15.11274	3.058243	40	0.9309091	-14.96946	3.631594	48	0.92	-2.522886	4.615535	38	0.5430303	-5.272149	9.677627	29	0.5963637	-5.339221	5.545499	41	0.6339394
ILMN_1371494	1875.443	70.76724	63	0	1718.01	50.64297	52	0	1158.254	28.16877	49	0	1081.661	41.03046	37	0	1760.911	49.01466	54	0	1818.735	55.26963	44	0	1530.207	44.73368	38	0	1427.709	36.61991	56	0	1383.014	45.03561	53	0	1620.985	45.85209	58	0	1315.578	36.87529	60	0	1642.249	53.42495	54	0
ILMN_1360350	-15.3987	4.606726	31	0.8569697	-4.563754	5.125982	35	0.5842424	-11.72885	4.816788	40	0.8715152	-20.4943	4.149212	42	0.9551515	-3.518128	4.916305	36	0.5406061	-3.239688	5.136046	37	0.5490909	0.1003217	4.247531	37	0.4351515	-7.135831	3.852755	35	0.689697	8.91164	5.62038	41	0.190303	2.837328	4.542313	52	0.3381818	-8.570298	11.79819	40	0.6690909	-5.543467	3.397725	42	0.6472727
ILMN_1370481	12.7723	7.16503	37	0.1757576	-9.685573	4.604928	35	0.7769697	-3.092883	4.694937	38	0.5515152	2.6543	8.242731	37	0.3806061	4.320548	5.609294	36	0.289697	0.3486911	4.697285	45	0.4290909	6.494159	6.172549	34	0.2339394	1.75973	4.518673	38	0.3842424	-8.015781	4.64375	41	0.7527273	3.999812	4.59685	42	0.2969697	-26.93394	6.982406	42	0.9151515	8.106344	4.302094	41	0.2012121
ILMN_1352980	2349.428	87.20111	37	0	2285.639	90.59568	36	0	1777.996	48.07974	55	0	1506.463	59.59029	40	0	2356.275	68.8841	46	0	2093.367	67.32502	49	0	2128.598	82.28788	39	0	1991.593	77.39598	38	0	1896.556	48.23938	46	0	1887.681	58.06654	45	0	1798.861	52.36485	41	0	2182.768	112.4305	30	0
ILMN_1356434	797.3323	31.34738	52	0	682.4109	32.15245	53	0	657.8691	33.15588	54	0	429.0416	24.53724	46	0	201.1005	12.99926	26	0.001212121	227.9592	13.20374	44	0	232.0314	17.79489	31	0	226.4432	16.85639	36	0	159.8818	14.44019	50	0.001212121	158.8207	10.47003	35	0.001212121	150.2794	16.60171	26	0.001212121	149.7503	9.626894	53	0.001212121
ILMN_1367363	5.43423	5.21785	51	0.2909091	-4.723773	5.242265	40	0.5890909	9.11633	5.266032	39	0.1709091	12.99871	6.899402	52	0.1575758	2.745536	5.053221	43	0.3345455	0.745885	4.685836	54	0.4133333	11.03621	5.424937	44	0.1393939	-0.4279988	4.256866	50	0.4545455	-0.0534477	4.65911	51	0.4569697	-4.750135	3.842561	37	0.6266667	0.5334996	10.56288	45	0.4606061	3.919332	4.485356	34	0.3030303
ILMN_1353982	854.2161	38.59943	43	0	591.4592	33.91229	42	0	537.108	23.36575	50	0	539.7904	31.86853	38	0	717.8788	45.34351	43	0	676.3342	41.95219	48	0	571.5767	43.40607	28	0	486.5432	28.53166	38	0	673.6893	28.13116	36	0	476.0897	31.9602	39	0	556.6105	36.20941	39	0	415.3582	24.09688	42	0
ILMN_1359997	7.510287	6.294897	44	0.24	8.671391	5.476693	51	0.2036364	8.713689	4.531866	50	0.1781818	-6.254681	7.100137	35	0.6618182	2.930022	5.485936	40	0.3284849	0.1337329	4.606786	43	0.4412121	16.01643	5.056993	53	0.09454545	8.334033	5.063435	47	0.2121212	-0.5313988	5.443362	39	0.4715151	1.24042	4.327739	44	0.3878788	1.557937	9.64572	54	0.4412121	10.06635	5.287585	43	0.1612121
ILMN_1369508	66.05919	10.49118	46	0.003636364	54.08929	9.134825	28	0.004848485	24.13153	7.970828	43	0.0339394	32.76984	9.36849	53	0.0230303	75.82486	9.368037	46	0.003636364	44.07722	9.01981	28	0.007272727	30.71238	5.242637	35	0.02181818	39.95276	7.114809	45	0.007272727	42.49383	7.643459	30	0.004848485	37.03006	4.691188	38	0.004848485	27.71641	9.949917	53	0.07878788	37.91944	6.504397	38	0.008484849
ILMN_1360130	-0.9269152	4.355834	55	0.4642424	-1.793322	4.545407	44	0.4933333	-12.73326	3.26593	46	0.8884848	-7.963284	6.880245	37	0.7066666	-7.801026	3.228665	41	0.6872727	-10.38962	3.209467	47	0.8290909	3.041102	6.274918	41	0.3321212	-6.111325	3.633425	47	0.6436363	-2.06966	4.539571	51	0.5187879	0.3951286	4.331856	40	0.4181818	-37.42115	5.736788	49	0.9684848	-1.35113	4.367831	45	0.4751515
ILMN_1361070	102.5007	10.17499	42	0.003636364	79.34215	7.154725	53	0.003636364	56.82869	6.712889	42	0.004848485	104.2943	16.2121	34	0.002424242	85.1636	7.90777	43	0.003636364	102.1306	13.40857	36	0.002424242	113.9845	11.1482	37	0.002424242	85.00929	9.644855	35	0.002424242	106.8911	11.8348	52	0.002424242	117.6952	14.66141	35	0.001212121	69.88654	7.878856	51	0.004848485	100.635	9.586102	44	0.002424242
ILMN_1368566	34.23564	8.808166	43	0.01939394	50.46368	7.917964	41	0.004848485	51.42612	8.767751	47	0.004848485	28.43956	8.819941	47	0.02909091	29.95934	6.289751	58	0.02545455	16.892	5.054484	38	0.08969697	20.80673	5.24684	53	0.06181818	23.75257	7.985922	33	0.05090909	26.04401	6.114682	42	0.02424242	32.42054	6.825411	47	0.007272727	17.79899	8.642081	49	0.1672727	38.51231	5.421333	54	0.008484849
ILMN_1349317	1290.1	41.52177	51	0	1810.024	86.72913	38	0	1095.584	35.31791	41	0	1006.224	29.25896	48	0	691.2763	30.72501	35	0	601.0812	22.98467	49	0	632.4072	31.96709	36	0	634.5209	19.1872	58	0	546.6189	22.36303	46	0	535.462	22.528	48	0	570.0405	25.52478	44	0	601.0609	32.00725	46	0
ILMN_1651043	351.6215	20.92778	39	0	260.357	21.59926	45	0	231.671	21.92511	43	0	228.2554	21.1158	41	0	283.4705	19.53323	43	0	248.1124	16.13042	49	0	273.8437	25.94571	35	0	226.9899	14.07222	49	0	282.472	16.91641	50	0	279.3659	21.83313	49	0	254.3719	21.91961	49	0	189.7354	15.08279	48	0
ILMN_1359940	11.0739	7.995669	34	0.1951515	15.47679	5.368308	39	0.1006061	13.85187	5.673435	48	0.1090909	0.6244997	6.688324	37	0.4315152	8.02809	5.819474	47	0.2121212	15.43448	6.599135	47	0.1042424	14.69104	5.36803	43	0.1006061	3.312838	4.449653	39	0.3369697	4.948063	4.973264	40	0.2860606	3.419489	3.632624	43	0.3187879	-17.43399	8.544417	33	0.830303	4.364034	3.701204	43	0.2921212
ILMN_1351525	24.22132	7.553808	51	0.05939394	14.08917	4.943567	41	0.1175758	8.037229	4.9844	44	0.1890909	23.42685	9.189201	41	0.05090909	20.59811	6.097016	38	0.07151515	25.55393	7.167593	38	0.03272727	3.11333	4.074175	48	0.3321212	7.570697	5.257385	34	0.2230303	5.399914	4.797227	52	0.2763636	17.59604	5.806894	47	0.05818182	3.27053	9.730392	45	0.4012121	6.725202	4.412859	37	0.2387879
ILMN_1359380	4.283229	7.165233	52	0.3224242	-9.929149	4.12742	43	0.780606	-13.49915	4.320308	43	0.9103031	-14.24327	4.34659	50	0.8460606	-7.559381	3.761503	41	0.6727273	-7.640201	4.041144	51	0.7260606	-9.846509	4.41495	36	0.780606	-21.7418	3.601614	24	0.9830303	1.729328	5.422029	30	0.3854545	4.064669	5.381485	40	0.2957576	-18.37739	8.599979	45	0.8412121	-12.65324	4.003447	32	0.8969697
ILMN_1369934	981.7291	44.79872	41	0	831.2593	38.4715	41	0	671.5676	39.64487	44	0	506.9392	21.31859	39	0	836.0118	28.98138	50	0	677.5166	30.99559	39	0	639.5472	29.34264	54	0	674.6341	32.09271	38	0	638.4046	23.99104	45	0	532.7872	23.20721	47	0	561.7437	29.61789	42	0	588.9127	29.17909	46	0
ILMN_1359382	467.2205	37.90328	38	0	352.1757	16.60647	49	0	350.9572	17.77988	42	0	424.5656	21.06584	48	0	500.156	25.15867	43	0	447.0983	20.77244	41	0	377.1547	23.18502	51	0	431.4962	15.28938	40	0	409.7373	15.24773	46	0	416.54	18.60854	52	0	349.7738	20.61383	48	0	422.9133	20.15319	34	0
ILMN_1359302	396.6838	30.97458	37	0	291.9193	18.9605	36	0	237.5703	11.05659	57	0	181.9224	20.11936	31	0	402.4998	25.6302	39	0	346.438	19.63015	41	0	343.6778	19.89034	39	0	307.5514	20.67386	45	0	250.0075	16.82997	25	0	347.5439	21.60453	32	0	355.4741	27.72959	47	0	338.1351	19.02281	34	0
ILMN_1356447	-8.759656	4.878458	42	0.7054545	-9.130183	3.534905	51	0.7612121	-8.473903	3.093709	56	0.76	-14.6972	6.304792	36	0.8618182	-2.756745	3.56569	37	0.5212121	6.550641	6.537901	37	0.2412121	-16.7205	4.398497	47	0.9490909	-3.648214	4.707277	30	0.5648485	-9.761082	4.230081	37	0.8072727	-6.491308	3.459201	45	0.7115151	-5.777047	7.858138	51	0.6072727	-8.408426	3.507155	39	0.7903031
ILMN_1363412	-8.689557	4.972586	29	0.7018182	-6.431911	4.420478	33	0.6387879	-0.9733453	5.876948	30	0.470303	4.752048	6.43875	37	0.3309091	6.134223	5.191114	40	0.2484848	15.69084	8.98674	36	0.1018182	-12.13888	5.249216	31	0.8545455	-5.109265	4.790315	38	0.6121212	-10.6668	5.243742	30	0.8242424	-1.937498	3.878115	32	0.5163636	-19.83635	10.43827	28	0.8618182	12.85479	6.8216	36	0.1175758
ILMN_1364109	-6.491689	3.368548	42	0.6315151	1.288839	5.869256	29	0.4024242	-9.70888	4.102935	38	0.8048485	-1.387501	6.889719	47	0.5030303	-5.40297	3.805868	39	0.5963637	2.499867	5.492497	44	0.3563636	-7.634976	4.082781	41	0.7127272	4.748965	5.398747	40	0.2969697	-4.352734	5.294831	33	0.6084849	-2.172712	3.544607	40	0.5284848	14.30128	11.36954	39	0.2133333	-12.63624	2.961482	43	0.8969697
ILMN_1358753	-3.217305	4.012908	30	0.5430303	8.500348	4.590416	46	0.2145455	4.842458	5.623615	40	0.2933333	4.930789	6.921182	40	0.3272727	10.44572	3.697913	50	0.1818182	-7.908023	5.109255	35	0.7321212	6.323802	5.191459	42	0.2424242	15.25534	6.167065	36	0.09696969	14.49897	6.009753	41	0.1030303	5.086474	4.262877	35	0.2666667	6.141669	9.991072	37	0.350303	14.10004	5.344328	43	0.1030303
ILMN_1357954	149.1478	13.63195	40	0.002424242	119.0093	10.48112	42	0.002424242	99.08257	9.117981	48	0.002424242	104.5112	12.57419	40	0.002424242	146.5359	11.00589	37	0.002424242	110.2879	9.810439	36	0.002424242	141.7539	12.76215	54	0.001212121	120.3268	8.632998	47	0.001212121	132.5282	11.61978	49	0.001212121	160.0597	14.72579	44	0.001212121	135.0907	16.05332	50	0.001212121	141.9436	15.52571	37	0.001212121
ILMN_1356552	444.2925	20.36727	39	0	403.7591	22.08813	56	0	337.1259	15.10698	39	0	282.2729	17.06891	48	0	467.0993	21.0836	52	0	441.7732	22.5048	42	0	366.6005	21.36924	43	0	384.0949	26.21722	44	0	381.1113	25.50848	42	0	395.7035	21.71243	37	0	367.7061	26.66124	55	0	413.0847	19.73459	40	0
ILMN_1361152	13.82093	6.869199	49	0.1636364	24.53294	5.638009	48	0.04121212	7.528265	4.734279	46	0.2109091	2.852412	5.698925	41	0.3757576	25.71686	5.656381	54	0.04848485	27.94803	8.542193	39	0.02666667	13.62109	6.30514	40	0.1090909	11.33918	6.745248	32	0.1454545	14.49887	6.332772	36	0.1030303	7.556109	5.56504	48	0.209697	17.64123	12.18248	39	0.1709091	25.64509	6.061281	51	0.02909091
ILMN_1351435	3865.287	134.1564	47	0	3744.932	98.67194	51	0	2379.464	80.55352	52	0	2302.909	63.10049	50	0	3134.842	100.5983	50	0	2577.036	99.44861	31	0	2458.501	95.92883	37	0	2589.085	81.7208	43	0	2473.779	49.29298	43	0	2412.082	86.68583	39	0	2308.455	79.07426	40	0	2545.822	111.1867	37	0
ILMN_1372087	4638.717	108.4402	40	0	4398.105	178.7526	43	0	3506.116	105.9698	39	0	2908.849	122.6623	38	0	4170.648	151.8953	44	0	3470.462	128.1997	29	0	3608.147	146.8966	41	0	3171.888	108.4071	31	0	3441.229	121.9162	33	0	2819.182	99.57104	33	0	3066.226	127.6753	34	0	3010.086	113.3145	41	0
ILMN_1354823	228.5507	16.79091	39	0.001212121	203.1032	16.08814	49	0.001212121	173.9398	13.63531	45	0.001212121	185.1727	16.42487	53	0	203.7691	15.86218	40	0.001212121	228.6388	18.58012	47	0	167.6642	14.31321	38	0.001212121	149.0269	13.44021	37	0.001212121	167.0083	12.08445	45	0.001212121	194.9376	15.96412	44	0	188.9379	23.30482	45	0.001212121	175.5415	16.75209	38	0.001212121
ILMN_1364847	30.55794	7.848025	41	0.0339394	5.329404	6.105011	31	0.2727273	-3.132403	4.011254	47	0.5539394	-11.66863	6.283189	37	0.7915152	10.14136	5.1725	56	0.1866667	2.113431	3.914875	59	0.369697	14.74076	6.558628	56	0.09939394	8.579524	5.933458	42	0.2036364	21.20401	8.062536	37	0.04969697	6.994891	4.971023	41	0.2230303	12.96415	11.00185	50	0.2327273	9.642614	4.878403	48	0.1757576
ILMN_1376323	20.4356	7.233193	43	0.08606061	13.37538	4.882652	40	0.12	3.213048	6.487974	29	0.3272727	-6.455014	6.707543	32	0.6715152	14.97092	5.948175	38	0.1272727	21.62213	5.529001	48	0.04969697	13.8245	7.714573	41	0.1078788	4.226489	4.255492	54	0.3066667	-0.9022484	4.481675	30	0.4884849	13.39446	4.723352	51	0.09818182	14.37105	13.55181	30	0.2133333	24.18526	6.100625	35	0.0339394
ILMN_1367240	2144.076	78.70577	33	0	1919.306	58.68317	39	0	1557.714	44.81636	35	0	1299.928	37.85046	44	0	1828.872	59.15318	41	0	1631.553	57.60299	40	0	1595.705	55.20654	39	0	1526.215	45.78223	55	0	1470.872	44.97538	54	0	1353.831	45.28072	38	0	1429.401	60.70811	38	0	1430.88	34.72765	49	0
ILMN_1352343	615.6597	31.40264	38	0	445.2534	22.20864	49	0	401.9093	18.97036	48	0	358.982	29.10772	38	0	508.0049	28.89175	35	0	411.8366	30.11565	29	0	404.1328	20.46688	42	0	463.938	29.76319	38	0	419.4293	22.11477	37	0	330.653	23.25485	38	0	437.3239	32.1827	36	0	356.5113	24.29551	30	0
ILMN_1364587	10.73187	5.835553	43	0.2	17.93882	5.498636	48	0.08121212	16.33359	5.6648	41	0.07878788	35.0846	10.79189	37	0.01939394	42.55472	9.042723	38	0.006060606	33.98268	9.755946	30	0.01575758	29.92188	7.74468	31	0.02545455	27.11166	8.999487	38	0.03515152	75.41295	13.42985	40	0.002424242	30.02407	8.126279	35	0.01090909	8.175376	14.40141	28	0.3054546	15.65112	4.609553	42	0.08242425
ILMN_1650006	320.6706	20.65188	42	0	247.2557	17.75132	39	0	280.4135	16.57932	49	0	208.7014	15.52727	33	0	448.4959	22.49439	38	0	393.8136	19.73501	42	0	364.6736	19.34633	34	0	383.7717	19.5617	49	0	306.2505	11.97281	47	0	374.4633	19.28064	41	0	348.2267	21.49862	39	0	393.8334	24.00104	33	0
ILMN_1354080	16.66631	7.768052	43	0.1212121	15.50239	6.765078	33	0.1006061	-2.165965	4.197754	40	0.5224242	-10.25062	6.627344	34	0.7575758	2.746276	5.116192	35	0.3345455	1.221433	4.295229	45	0.3987879	16.55482	8.030445	37	0.09212121	10.60792	5.831841	43	0.1587879	-2.738583	4.420277	40	0.550303	0.623011	5.282319	36	0.4145454	-2.689836	9.952313	43	0.5321212	10.27735	6.159417	37	0.1575758
ILMN_1350266	97.3707	11.74915	27	0.003636364	138.0443	14.31127	35	0.001212121	72.39643	8.449964	45	0.003636364	57.22731	9.361625	50	0.003636364	120.8953	9.077857	42	0.003636364	108.0972	9.456635	48	0.002424242	150.1671	18.13444	36	0.001212121	92.19696	11.7638	50	0.002424242	90.41077	11.41678	40	0.002424242	82.71661	10.22183	37	0.003636364	133.6139	22.41153	33	0.001212121	90.33505	10.0422	35	0.002424242
ILMN_1530352	21.32173	8.350321	41	0.07757576	17.76186	4.698026	51	0.08363637	-0.4291483	4.946048	45	0.4472727	-2.90022	7.484576	29	0.5563636	7.042769	4.976862	44	0.2266667	11.88651	5.758177	54	0.1418182	22.0977	6.453436	50	0.05333333	7.055774	4.546701	47	0.2351515	26.82945	9.48709	39	0.01939394	18.28278	5.524314	32	0.05575757	-2.399217	8.850239	41	0.5212121	11.87002	4.887195	39	0.1369697
ILMN_1360466	3489.917	105.4322	36	0	2740.085	77.55193	39	0	1829.763	59.62541	47	0	1746.439	62.32861	35	0	3624.556	127.5833	31	0	3488.48	128.3919	34	0	2965.678	103.5757	41	0	3353.691	185.2363	31	0	3407.208	137.7525	37	0	3368.856	116.8466	33	0	2538.711	94.07007	36	0	3284.173	114.1912	45	0
ILMN_1357251	42.14951	6.286325	59	0.00969697	39.41846	7.634454	40	0.01333333	18.36008	5.843692	48	0.05939394	20.07505	6.413105	47	0.07151515	20.2906	7.107571	32	0.07151515	14.73884	5.211322	51	0.1078788	49.76165	9.207598	36	0.004848485	18.97224	5.438205	48	0.07151515	27.54148	7.011541	48	0.01939394	38.652	6.547297	44	0.004848485	26.10457	12.39873	42	0.08969697	36.86306	5.322433	49	0.008484849
ILMN_1348865	10082.46	340.3149	46	0	9144.854	319.2664	38	0	6697.565	172.3089	43	0	5356.479	174.4378	42	0	8094.005	255.2775	37	0	7343.177	190.7401	48	0	6938.653	228.1805	38	0	6095.589	188.2911	33	0	8334.947	264.5991	56	0	7072.674	298.2083	48	0	6981.96	188.5389	51	0	4975.07	173.2112	52	0
ILMN_1370876	1892.283	80.36006	41	0	1472.657	51.75362	58	0	1519.686	55.95326	44	0	1254.087	55.52917	46	0	1490.265	59.49262	59	0	1276.349	48.34377	58	0	1238.651	49.651	52	0	1472.998	56.97056	49	0	1416.763	51.9712	43	0	1244.354	58.24487	39	0	1153.995	42.84691	39	0	1156.603	40.45967	47	0
ILMN_1360425	104.9391	9.367204	51	0.003636364	93.8577	7.403837	46	0.003636364	103.3614	8.555585	38	0.002424242	134.7292	14.17867	38	0.001212121	67.52127	7.930262	36	0.003636364	74.98218	8.740988	54	0.003636364	61.90915	6.244251	39	0.003636364	118.1213	11.2774	42	0.001212121	105.5888	10.80305	42	0.002424242	76.44992	7.844697	42	0.003636364	111.3659	13.09725	64	0.002424242	88.77434	9.947319	43	0.003636364
ILMN_1349545	78.68265	9.879187	36	0.003636364	43.05185	8.550125	28	0.00969697	55.60563	8.324001	31	0.004848485	58.1413	11.7008	39	0.003636364	48.72124	7.004749	37	0.004848485	74.50404	14.08566	36	0.003636364	87.72427	11.55607	32	0.003636364	69.98059	9.399718	43	0.003636364	45.58636	8.601453	25	0.004848485	58.76041	7.851137	41	0.003636364	-2.529794	10.77933	29	0.5284848	66.67113	9.670033	48	0.003636364
ILMN_1354148	579.5618	41.81749	27	0	453.8448	23.775	40	0	456.869	32.27124	31	0	408.9724	26.64627	38	0	565.8639	27.4935	52	0	543.6584	38.89275	22	0	473.3286	26.12357	46	0	407.8059	18.13685	33	0	541.7618	21.52983	48	0	496.9813	21.70315	37	0	470.5655	35.51329	35	0	369.5077	28.17918	40	0
ILMN_1363126	1.233768	4.829656	46	0.3915152	-9.401675	3.407289	41	0.7733333	4.477834	4.984475	47	0.3030303	-9.91393	6.209796	43	0.7527273	-1.152299	5.768428	40	0.4642424	-14.26006	5.520223	28	0.900606	8.072734	6.298174	40	0.1987879	4.257533	6.497727	51	0.3066667	-7.805782	5.645897	43	0.7418182	0.9624656	4.466111	43	0.3987879	-17.87308	9.926292	40	0.8327273	-7.5992	4.270838	36	0.7478788
ILMN_1360661	6.373965	4.893167	45	0.2678788	14.63427	6.429116	43	0.1139394	12.49819	5.681688	46	0.1260606	-1.97556	7.32524	27	0.5224242	-1.153558	3.046853	56	0.4642424	4.922467	4.303094	44	0.2812121	12.04515	5.410082	56	0.1260606	5.590961	4.414908	43	0.2690909	-0.7467537	3.400029	46	0.48	3.656725	5.527093	41	0.3090909	0.5647115	9.531399	51	0.4606061	7.561506	7.628181	29	0.2133333
ILMN_1366699	177.4805	20.52575	31	0.001212121	130.706	15.69173	31	0.001212121	107.311	12.62756	38	0.002424242	91.86868	11.75349	37	0.002424242	156.9388	14.18073	38	0.002424242	115.583	14.21549	37	0.002424242	108.6847	8.809043	44	0.002424242	103.7504	9.627517	24	0.002424242	119.634	12.5276	35	0.002424242	113.4835	11.05885	45	0.002424242	128.1969	18.59674	33	0.001212121	129.427	12.9681	40	0.001212121
ILMN_1360120	225.0723	22.40533	32	0.001212121	312.5681	25.17146	44	0	146.3851	12.28958	46	0.001212121	155.9474	13.97227	47	0.001212121	249.0524	15.87779	39	0.001212121	202.1719	16.77107	32	0	231.8688	21.9567	51	0	157.9115	11.38812	43	0.001212121	248.5766	17.14609	38	0	237.6805	18.23997	53	0	187.7772	16.81291	42	0.001212121	150.6259	13.20103	46	0.001212121
ILMN_1376611	34.52526	8.654071	41	0.01818182	23.13602	5.749751	29	0.04848485	17.68698	5.771547	23	0.06545454	24.35857	7.337882	38	0.04727273	54.26805	11.83032	37	0.003636364	35.68442	5.82712	34	0.01212121	41.14452	8.487193	38	0.00969697	44.16498	8.806839	32	0.006060606	54.71339	12.08234	27	0.003636364	35.19684	8.583666	42	0.004848485	33.04153	10.74218	40	0.05212121	17.9744	5.370072	39	0.06787879
ILMN_1366792	2823.048	103.2401	49	0	2474.65	71.78844	43	0	2054.453	60.289	52	0	1832.359	66.89212	35	0	2446.367	77.03714	40	0	2068.765	59.23639	53	0	2196.188	87.34589	41	0	1902.634	42.49021	38	0	2048.578	61.10729	63	0	2094.966	75.76238	43	0	1904.142	56.01527	46	0	1788.939	57.88044	39	0
ILMN_1651182	3009.283	89.8211	44	0	3328.647	114.1175	34	0	1980.414	74.21842	34	0	1709.456	70.81646	36	0	3478.213	111.6355	39	0	3278.676	113.6149	33	0	3030.126	60.89388	50	0	2860.582	101.2384	42	0	2952.639	101.2133	45	0	3282.934	138.8934	44	0	2680.532	114.8097	51	0	3158.929	121.2354	41	0
ILMN_1360245	129.1735	12.80647	35	0.003636364	118.7732	11.786	44	0.002424242	95.82777	8.771584	48	0.002424242	67.36815	11.30813	33	0.003636364	122.7502	11.80542	42	0.003636364	81.90404	10.56665	30	0.002424242	99.12534	9.852882	37	0.003636364	104.2939	12.44776	32	0.002424242	104.9066	10.57748	42	0.002424242	60.069	6.96898	33	0.003636364	87.89423	17.01082	39	0.003636364	78.80164	8.318379	42	0.003636364
ILMN_1375034	-8.114774	5.63265	38	0.6860606	-1.155383	4.704207	37	0.4775757	1.692052	4.729057	46	0.3684849	39.52704	15.45535	26	0.00969697	14.65128	6.50538	40	0.129697	10.87729	6.81446	40	0.1624242	3.780551	7.304779	37	0.3224242	3.422198	4.94074	44	0.3333333	-9.086124	5.753426	30	0.7878788	2.416415	3.788998	43	0.3527273	43.8269	12.97818	44	0.02181818	-8.892839	4.822772	36	0.8
ILMN_1372477	-7.415227	5.390449	55	0.670303	-14.53323	3.584127	40	0.8921212	16.85989	6.409672	42	0.07272727	3.148845	6.703053	45	0.3672727	-6.309182	4.645081	42	0.6278788	-13.17469	4.280761	43	0.8751515	-2.865132	5.8324	51	0.5321212	4.519305	7.371478	36	0.3018182	-13.69502	4.649012	40	0.8969697	-2.557973	3.915658	54	0.5430303	0.2970189	10.22351	45	0.4666667	-1.640673	5.002593	42	0.4860606
ILMN_1350070	-12.71824	5.062788	38	0.8060606	-5.261302	4.314454	59	0.6036364	-8.153659	3.791073	53	0.7466667	10.97636	6.951006	51	0.1854545	-4.907998	5.335309	43	0.5854545	5.097356	5.312309	49	0.2727273	0.5859326	4.872328	39	0.4254546	-10.20266	4.282023	35	0.8036364	10.3645	6.772123	47	0.16	3.521891	4.63177	50	0.3151515	-15.76107	10.39365	44	0.8072727	-3.640116	3.088002	52	0.550303
ILMN_1372716	231.1943	14.54879	54	0.001212121	216.5532	12.18662	51	0	150.6899	11.18893	47	0.001212121	155.0601	15.28869	38	0.001212121	217.926	15.89873	44	0.001212121	200.0275	16.20418	36	0	190.6006	12.59146	45	0.001212121	199.7829	13.93433	50	0	188.4848	14.67811	38	0.001212121	134.5068	12.62251	37	0.001212121	136.2074	16.5969	36	0.001212121	141.6898	9.826677	42	0.001212121
ILMN_1355727	-8.472035	5.966859	32	0.6969697	-6.073558	4.619251	38	0.6230303	1.954275	4.815844	45	0.3624243	-25.02459	3.340303	36	0.979394	-3.933594	5.102813	36	0.5539394	-2.834613	4.637019	40	0.5284848	-0.08351623	4.504222	47	0.4412121	-4.750951	4.767753	33	0.5987879	-6.412067	5.120562	38	0.6884848	-4.670125	4.073148	38	0.6254545	-7.182336	11.73705	37	0.6460606	6.340925	4.211729	48	0.2460606
ILMN_1355150	-5.807561	6.353279	32	0.6169697	-26.77735	2.753959	27	0.9939394	-3.77373	5.981334	34	0.5745454	-29.48403	4.466711	33	0.9878788	-17.26197	4.314233	39	0.9442424	-10.25988	3.919795	42	0.8254545	-20.46589	3.622109	46	0.9745455	-13.68135	4.899694	40	0.8993939	-21.44804	4.367307	38	0.9757576	-17.4578	3.542545	35	0.9709091	-29.55261	8.278887	41	0.9333333	-4.150965	4.77989	31	0.5757576
ILMN_1370042	186.3668	14.85959	41	0.001212121	157.4178	12.41271	38	0.001212121	104.1965	8.83532	44	0.002424242	119.6481	9.408647	39	0.002424242	142.7382	12.1607	42	0.002424242	141.6628	10.94254	51	0.001212121	166.3558	10.92578	48	0.001212121	165.4322	14.28553	42	0.001212121	141.453	8.970064	48	0.001212121	143.2047	10.07684	54	0.001212121	125.9142	16.31462	35	0.001212121	135.9297	8.420282	46	0.001212121
ILMN_1370104	42.27111	6.644249	35	0.00969697	27.47354	6.735679	38	0.02666667	24.24489	7.60564	39	0.0339394	22.62787	6.357372	49	0.05212121	40.2866	6.262136	33	0.008484849	42.24291	7.822455	40	0.008484849	33.53157	5.683407	51	0.01575758	26.08698	6.838314	41	0.03757576	39.49202	5.671708	48	0.004848485	33.32644	5.104964	48	0.007272727	16.33091	9.630701	45	0.1818182	51.77293	6.507575	53	0.004848485
ILMN_1359227	-6.470059	4.366763	38	0.6315151	-8.382083	5.197354	41	0.7260606	-1.766604	5.193041	40	0.5042424	-10.47653	6.081328	42	0.7636364	-13.69044	5.123006	43	0.8666667	-6.403491	4.625346	41	0.6787879	-7.56902	4.673761	55	0.7115151	-10.33312	3.630595	45	0.8072727	-11.97695	4.827045	38	0.8630303	-8.589926	3.433783	47	0.780606	-38.05731	8.364241	28	0.9709091	-3.267458	4.205348	40	0.5321212
ILMN_1367918	13.97166	5.651256	44	0.1612121	0.04389679	4.383829	32	0.4448485	5.261137	6.229114	30	0.2751515	2.323077	6.575234	43	0.3878788	12.56155	6.265506	42	0.1539394	13.38938	5.285855	42	0.1248485	12.80568	5.621675	35	0.1151515	3.428546	5.648704	32	0.3333333	-3.598988	4.964998	31	0.5878788	0.5630592	5.949454	27	0.4157576	-29.52773	7.840989	43	0.9333333	9.248404	5.689519	45	0.1806061
ILMN_1362821	547.0681	27.6806	50	0	494.2186	24.59918	38	0	344.6918	21.67451	41	0	329.3672	16.42821	36	0	616.9702	26.66765	49	0	513.8254	31.76364	31	0	479.1183	34.48109	35	0	437.0246	23.38924	38	0	460.3885	26.45724	41	0	402.0016	19.72733	29	0	360.1212	22.53888	42	0	468.3267	24.01988	47	0
ILMN_1354051	59.27362	9.493277	51	0.003636364	49.0274	7.290321	38	0.004848485	54.80472	7.827767	60	0.004848485	55.84551	8.758103	41	0.003636364	76.47499	9.648322	38	0.003636364	52.39862	6.775118	47	0.003636364	47.52795	8.145532	40	0.004848485	55.8127	6.559191	52	0.003636364	50.04565	5.714111	53	0.003636364	54.84201	6.869875	42	0.004848485	46.74483	13.95063	51	0.01333333	61.04502	6.544727	42	0.003636364
ILMN_1355517	7986.424	331.5622	41	0	6697.21	165.9382	43	0	5694.124	252.5799	44	0	4708.575	204.1183	41	0	7653.561	257.3257	52	0	6824.868	255.5705	55	0	5520.775	230.3497	45	0	6305.895	232.409	47	0	5694.127	143.7592	50	0	5570.202	266.365	45	0	5534.112	188.662	46	0	6128.303	254.9228	51	0
ILMN_1358945	173.9897	13.42474	25	0.002424242	149.3404	15.75905	35	0.001212121	143.7392	14.52911	31	0.001212121	104.6965	10.24463	41	0.002424242	185.7708	13.91364	38	0.001212121	130.4998	8.960969	51	0.002424242	149.147	12.55373	37	0.001212121	97.08617	8.741684	24	0.002424242	162.3012	9.551703	51	0.001212121	147.7246	15.06753	26	0.001212121	159.965	18.23729	39	0.001212121	114.0936	10.44221	29	0.002424242
ILMN_1359617	115.7955	11.08668	48	0.003636364	60.20716	7.216792	50	0.004848485	68.32653	7.474459	50	0.003636364	71.86603	8.453299	44	0.003636364	91.1122	9.052715	46	0.003636364	77.23085	7.574564	48	0.003636364	57.6367	6.558438	49	0.004848485	61.53962	6.205137	56	0.003636364	75.33739	8.231789	39	0.002424242	46.21314	5.543535	51	0.004848485	57.80732	10.79156	64	0.004848485	45.64602	5.714432	43	0.006060606
ILMN_1355870	-13.27776	5.041695	29	0.8169697	-2.940265	4.791389	38	0.5260606	-8.549685	3.941158	43	0.7636364	-11.2266	4.190407	46	0.7830303	-19.6338	3.150244	41	0.9672727	-12.95019	4.691717	35	0.8715152	-9.357808	5.00931	43	0.7648485	-11.08964	4.652209	39	0.8315151	4.567608	6.132396	49	0.299394	-10.12412	3.423715	42	0.8327273	-0.7299892	13.86889	31	0.4812121	-4.068781	4.226088	40	0.5721212
ILMN_1350817	83.90086	8.918103	49	0.003636364	52.00328	6.233333	32	0.004848485	36.98691	6.571736	37	0.008484849	73.03947	13.28801	44	0.003636364	104.2661	11.34836	43	0.003636364	80.63565	10.14214	48	0.002424242	61.11897	10.45265	40	0.003636364	70.42589	8.094029	42	0.003636364	71.74692	6.875867	44	0.002424242	71.85527	8.730647	42	0.003636364	118.079	18.10885	44	0.001212121	61.31828	8.807734	55	0.003636364
ILMN_1368928	512.5013	24.51274	36	0	532.4363	23.75355	46	0	369.3191	17.44934	42	0	350.5813	18.30043	38	0	534.7796	27.78423	38	0	486.0155	14.41756	50	0	443.4758	25.31383	46	0	418.9744	17.49364	58	0	520.4836	24.91163	48	0	498.3199	23.97343	49	0	467.5161	27.97585	39	0	408.7095	19.13877	36	0
ILMN_1530442	-12.50263	3.964263	46	0.8024243	0.2428943	5.850987	42	0.4387879	-1.100817	4.54762	36	0.4787879	2.625163	6.860574	47	0.3806061	-15.36965	4.066174	39	0.9175758	0.7905704	5.199542	38	0.4109091	9.475406	7.355101	40	0.1672727	-8.693242	3.53383	27	0.7490909	-6.813152	5.405348	31	0.7042424	-11.17603	4.24807	32	0.8654546	-1.792588	10.36516	42	0.5090909	-6.185137	4.387179	40	0.6775758
ILMN_1363588	33.2014	9.410781	29	0.02060606	35.02554	5.495907	50	0.01939394	16.32399	5.594313	39	0.07878788	18.91059	7.903887	29	0.08242425	29.86823	6.837842	44	0.02545455	25.05309	6.480853	27	0.0339394	24.19564	6.705151	31	0.04848485	31.78572	7.439987	33	0.0169697	28.84959	5.222728	33	0.01575758	42.92643	6.055264	36	0.004848485	41.60253	13.16133	48	0.02545455	26.11281	4.024163	50	0.02787879
ILMN_1376602	236.7187	21.43876	33	0.001212121	222.1043	18.44077	41	0	175.7814	14.15739	42	0	153.812	14.12164	38	0.001212121	246.0809	17.92204	41	0.001212121	220.4781	14.08791	47	0	195.0616	13.55892	46	0.001212121	234.6662	27.66802	29	0	229.5414	17.5205	42	0	238.7442	13.58763	37	0	187.2074	20.37915	30	0.001212121	215.6019	14.33139	39	0
ILMN_1374059	107.872	15.52392	34	0.003636364	61.45048	10.75571	30	0.003636364	55.31916	10.84405	24	0.004848485	68.12842	11.26318	46	0.003636364	97.14026	15.88983	37	0.003636364	90.28102	10.71865	38	0.002424242	60.50613	9.252428	44	0.003636364	67.66797	12.37775	27	0.003636364	98.93866	13.4121	41	0.002424242	73.07256	9.468479	47	0.003636364	81.97605	20.10946	25	0.004848485	29.2918	5.990101	42	0.01818182
ILMN_1371755	265.5487	21.12603	42	0.001212121	242.3379	15.1178	44	0	198.2513	17.62334	36	0	169.4158	16.06682	35	0.001212121	241.3917	17.2084	46	0.001212121	203.261	15.52872	33	0	189.9954	12.84978	48	0.001212121	176.0455	14.40994	41	0	213.8054	21.36773	34	0	158.9422	13.41941	40	0.001212121	174.9479	19.51684	37	0.001212121	170.1008	11.22222	32	0.001212121
ILMN_1369047	96.66359	12.94989	43	0.003636364	50.95233	6.592691	40	0.004848485	23.28755	7.987595	34	0.03636364	41.73938	7.662241	42	0.008484849	56.42508	7.348351	35	0.003636364	51.47822	8.694795	46	0.004848485	25.98754	5.375551	48	0.03636364	36.5092	8.956261	37	0.01090909	48.99273	8.527964	51	0.003636364	27.21258	5.938069	40	0.01333333	42.01693	12.1286	44	0.02545455	23.91643	6.109279	43	0.0339394
ILMN_1353060	372.7473	18.86694	61	0	244.3253	13.93631	36	0	199.8175	13.33688	53	0	165.6652	12.88846	44	0.001212121	372.174	32.55265	28	0	212.3756	16.98282	39	0	233.9252	12.83786	37	0	239.365	16.69555	48	0	237.4356	15.80561	41	0	215.6265	15.93981	46	0	188.1345	17.7244	39	0.001212121	178.959	12.36862	33	0.001212121
ILMN_1368725	49.25772	11.77431	31	0.006060606	39.44262	5.944888	56	0.01333333	24.79888	5.571904	53	0.03272727	29.57225	7.131677	66	0.02545455	43.96291	5.423632	56	0.006060606	58.9339	7.646586	53	0.003636364	37.91844	6.177042	40	0.00969697	36.0542	6.970307	36	0.01090909	37.65477	5.237488	48	0.007272727	44.33947	5.021515	55	0.004848485	27.29525	14.9244	34	0.08	37.03739	5.853723	46	0.008484849
ILMN_1357491	6.601436	7.876409	41	0.2593939	-19.27163	3.882869	40	0.9636363	-2.202044	3.978371	51	0.5224242	-18.81219	4.937938	47	0.9272727	-1.459786	5.615611	46	0.4751515	-2.245456	4.771611	52	0.5066667	-7.507504	3.753596	59	0.710303	-9.5948	4.233007	45	0.7793939	-6.022221	4.414046	39	0.6751515	-1.428243	4.573622	50	0.4945455	-25.15942	7.170487	50	0.900606	-9.09852	3.90954	41	0.8048485
ILMN_1356509	321.804	19.68825	50	0	269.7039	16.35684	45	0	208.4675	14.70778	47	0	217.0599	15.89363	55	0	349.1157	19.79786	53	0	335.1041	23.88785	42	0	364.4684	26.15339	53	0	308.8057	16.50771	55	0	234.0423	16.60258	53	0	281.9184	16.77327	43	0	253.5988	22.60347	57	0	426.8213	36.60649	33	0
ILMN_1363755	110.8047	11.6996	57	0.003636364	72.81509	8.808476	44	0.003636364	50.33747	6.589422	42	0.004848485	49.40352	10.73406	38	0.006060606	81.45245	8.92274	47	0.003636364	76.49704	8.336207	52	0.003636364	65.96209	9.607551	38	0.003636364	68.88914	7.662683	58	0.003636364	71.27744	11.32549	39	0.002424242	67.19695	8.003929	46	0.003636364	39.47897	9.909549	52	0.03151515	69.55499	8.876493	38	0.003636364
ILMN_2040226	177.8706	17.05317	43	0.001212121	122.8369	10.92013	55	0.002424242	136.0515	7.589878	63	0.001212121	110.0167	6.436666	69	0.002424242	161.1261	8.472396	74	0.002424242	141.8664	9.310838	51	0.001212121	159.1528	9.361774	72	0.001212121	139.3684	7.865285	66	0.001212121	140.556	9.21708	71	0.001212121	145.5487	8.09323	61	0.001212121	154.5937	14.7365	62	0.001212121	162.5613	13.84434	57	0.001212121
ILMN_1365396	24.78154	11.06756	26	0.05575757	20.63954	8.591707	32	0.0569697	9.927785	8.129744	20	0.1624242	17.44952	7.283277	52	0.09575757	59.48001	10.88585	35	0.003636364	18.60182	4.782115	33	0.07151515	43.72894	7.303792	40	0.00969697	32.61752	9.628934	31	0.01454545	33.49124	9.54322	32	0.00969697	62.4316	11.78855	36	0.003636364	44.82139	15.89262	38	0.01939394	45.71676	8.245817	39	0.006060606
ILMN_1359770	2.860843	7.26379	36	0.3575757	1.457494	5.609236	38	0.3975758	4.574415	6.20352	37	0.3006061	-18.63899	6.446044	23	0.9224243	3.564681	3.460505	41	0.3078788	-3.945132	6.616024	30	0.5769697	2.200412	5.640394	36	0.3612121	-5.949674	5.289766	31	0.6351515	1.236881	7.049958	27	0.4121212	8.282976	5.497	39	0.1951515	-23.39882	9.655934	27	0.8921212	2.048673	6.554179	26	0.3587879
ILMN_1357892	126.198	8.818156	48	0.003636364	102.541	9.667627	48	0.003636364	77.86588	9.119989	35	0.002424242	68.85042	10.93526	46	0.003636364	112.5018	8.479879	43	0.003636364	110.7493	9.260565	40	0.002424242	73.12347	6.398519	39	0.003636364	100.1159	11.88353	39	0.002424242	109.7287	10.25216	42	0.002424242	110.3995	11.42872	37	0.002424242	85.75051	14.06861	41	0.004848485	103.1052	10.46619	37	0.002424242
ILMN_1353924	3988.813	135.4957	51	0	3689.954	119.0664	57	0	2721.488	105.7117	40	0	2044.707	58.34277	47	0	3574.602	98.25304	53	0	3379.307	115.5876	40	0	2713.854	80.62261	37	0	2924.498	128.8426	46	0	2573.567	82.36738	55	0	3015.6	139.798	51	0	2228.932	93.71669	46	0	2686.307	70.65414	34	0
ILMN_1376793	8416.555	340.4559	33	0	7260.998	250.2001	36	0	5657.458	160.4595	64	0	4972.133	192.9126	35	0	7413.513	202.8874	42	0	6004.482	201.9197	43	0	5852.618	222.5405	41	0	5678.852	217.8214	40	0	5751.017	157.8898	49	0	5564.125	191.0126	46	0	5449.32	159.4176	61	0	5266.909	213.5804	42	0
ILMN_1376036	7.757472	4.514787	49	0.24	12.85692	6.24926	46	0.1272727	17.12614	5.80486	41	0.07151515	11.46704	7.63241	41	0.1793939	13.27298	4.179232	55	0.1442424	5.08653	4.351996	44	0.2739394	7.992076	4.875546	49	0.2	17.87926	5.397341	52	0.07636364	9.955051	5.176947	41	0.169697	7.433497	4.104362	46	0.2109091	25.55758	13.07257	39	0.09454545	0.04468311	3.686418	40	0.4157576
ILMN_1364259	-0.3978701	5.070332	44	0.4521212	-7.923343	5.761712	33	0.6993939	5.766912	6.254413	34	0.2593939	20.77246	11.43192	31	0.07030303	0.3833763	5.479885	36	0.4072727	-7.501483	5.417696	32	0.7236364	-9.475202	4.430161	37	0.7648485	-7.400456	4.496287	40	0.700606	7.920925	5.324644	50	0.2072727	-1.700674	3.957296	42	0.5078788	-6.712106	12.67442	31	0.6315151	-6.497637	3.041096	40	0.6848485
ILMN_1364260	15111.28	412.8397	56	0	13643.17	398.844	46	0	10698.51	317.691	53	0	10281.76	263.6817	47	0	13688.88	426.5752	49	0	11812.84	264.9016	47	0	11066.63	445.6437	42	0	12105.67	263.6908	53	0	11362.57	273.1672	46	0	11408.39	582.9338	28	0	10759.02	303.3324	57	0	12750.87	403.9576	42	0
ILMN_1368619	413.6652	20.48819	45	0	419.5997	37.47806	30	0	328.5056	17.49562	54	0	276.0565	13.81915	45	0	537.4183	27.67389	35	0	511.6326	21.13261	49	0	567.7393	29.61259	41	0	432.326	15.86237	49	0	393.481	22.32116	46	0	449.3212	20.70161	54	0	523.2579	23.62067	42	0	454.3421	14.16482	41	0
ILMN_1349705	4088.998	138.546	39	0	3591.603	145.3299	37	0	2939.319	105.2235	46	0	2323.529	63.15703	51	0	4538.031	177.6426	33	0	4816.233	174.4132	36	0	4288.568	119.0432	55	0	4275.867	98.20646	39	0	3907.782	116.0871	51	0	4661.113	133.9902	53	0	4305.717	157.7892	54	0	5233.121	215.7447	39	0
ILMN_1370963	9960.292	250.8975	43	0	8981.458	287.4131	44	0	7271.164	312.0214	39	0	7437.053	264.4619	42	0	7820.792	232.9403	39	0	6454.305	232.6562	40	0	6123.671	217.2757	59	0	6848.66	244.5809	49	0	5694.95	169.2328	47	0	5072.919	180.5828	47	0	5288.022	167.5317	73	0	5868.514	262.3121	54	0
ILMN_1376606	2454.157	99.69645	36	0	2524.027	101.4961	45	0	1784.322	65.05876	31	0	1554.026	47.43745	43	0	2375.041	112.4558	34	0	2168.589	122.6656	25	0	2018.07	86.06818	36	0	1909.365	85.58508	37	0	2102.252	76.14045	47	0	2109.227	83.41569	42	0	1709.625	58.00632	40	0	1931.64	74.81071	51	0
ILMN_1651088	1607.84	68.46112	20	0	1638.82	76.51413	25	0	1329.965	49.6179	28	0	956.195	47.36746	26	0	1711.403	51.93904	31	0	1258.254	58.11159	29	0	1315.96	43.91122	40	0	1255.792	69.02766	39	0	1263.618	51.19314	39	0	1181.714	61.72758	24	0	1304.705	57.18226	38	0	1349.908	84.85081	25	0
ILMN_1360946	278.2512	22.70471	48	0.001212121	215	17.08501	41	0	209.9149	10.26192	45	0	172.1355	13.84146	45	0.001212121	230.7876	20.61953	35	0.001212121	197.0443	11.53158	55	0	252.2587	13.36285	58	0	267.3931	19.19623	52	0	221.1552	16.06601	54	0	136.117	9.865914	40	0.001212121	187.5162	13.33031	54	0.001212121	214.1419	10.86851	31	0
ILMN_1370519	258.5695	20.28753	38	0.001212121	165.7536	12.31794	34	0.001212121	201.6277	15.84825	42	0	142.5915	10.95326	34	0.001212121	277.4656	12.59482	53	0	255.4154	15.07133	45	0	313.6128	26.6951	45	0	237.3269	21.14123	39	0	298.7684	25.54869	37	0	289.7782	18.18805	48	0	313.5164	20.9453	56	0	341.1738	19.90867	47	0
ILMN_1350874	33.58222	8.092498	36	0.02060606	9.927022	5.209649	45	0.1781818	42.95736	7.938729	44	0.004848485	23.70847	6.435091	38	0.04969697	48.49649	6.490028	51	0.004848485	34.88484	5.899188	48	0.01454545	41.61907	7.928104	35	0.00969697	38.29717	6.820779	38	0.007272727	43.30862	7.30085	49	0.004848485	33.77103	6.025487	44	0.006060606	38.43073	10.54273	51	0.03151515	35.02072	7.240498	34	0.01333333
ILMN_1370454	1201.933	64.69451	33	0	1001.839	49.77055	35	0	700.1558	42.31783	35	0	547.8316	29.73817	31	0	1129.535	32.38523	34	0	1026.687	48.70134	36	0	937.5214	40.84022	47	0	803.9637	17.65578	30	0	1111.502	33.25251	34	0	1005.57	48.07762	44	0	863.1052	42.58473	43	0	734.5096	31.38674	46	0
ILMN_1363705	-0.541463	5.583333	40	0.4557576	0.5523044	4.401814	42	0.430303	-10.55178	4.869908	31	0.8363636	-4.299428	6.92379	35	0.6084849	-11.74329	5.030867	34	0.8242424	-2.240703	4.658458	42	0.5066667	4.001872	5.024865	41	0.3139394	5.133807	5.675929	32	0.2860606	-2.235546	4.756454	31	0.5260606	5.619769	4.696208	53	0.2593939	-33.04185	5.460681	51	0.9539394	5.436422	4.741387	45	0.2642424
ILMN_1376937	1.438434	5.801438	44	0.3890909	14.75322	6.777844	46	0.1127273	-3.950785	5.703017	38	0.5818182	-7.038243	6.70615	39	0.6824242	6.204413	5.647486	44	0.2484848	-0.7700604	4.769001	39	0.470303	-3.892423	4.567533	51	0.5721212	4.918918	3.877663	53	0.2945454	-6.075993	3.655814	47	0.6751515	-0.6924568	3.879211	48	0.470303	6.362372	13.08878	47	0.3466667	18.97465	6.340643	48	0.06181818
ILMN_1368063	1034.533	46.41092	40	0	769.251	34.03251	48	0	584.8948	29.88393	32	0	455.3074	19.61949	44	0	800.2499	44.00768	48	0	700.3508	27.46652	54	0	678.3528	38.2408	47	0	605.4584	36.65302	39	0	735.4418	36.41486	57	0	602.0074	25.1358	51	0	657.2524	39.43509	49	0	569.0807	30.6147	44	0
ILMN_1650237	585.8353	24.88515	52	0	537.4888	28.89684	44	0	410.3032	21.05992	42	0	345.9615	13.68432	48	0	554.9814	21.96638	39	0	457.7007	16.53172	36	0	457.4691	21.87909	48	0	411.8499	21.98252	43	0	469.6783	21.60975	47	0	447.7367	23.2972	39	0	434.7184	29.04045	37	0	421.3863	26.03146	40	0
ILMN_1356512	254.5292	16.83169	46	0.001212121	181.812	11.6627	36	0.001212121	133.5648	9.904984	40	0.001212121	133.6157	14.2265	39	0.001212121	228.474	15.4571	41	0.001212121	162.0434	11.36392	35	0	195.1832	12.68625	47	0.001212121	139.3688	9.818584	40	0.001212121	141.1898	9.953415	55	0.001212121	141.9225	10.88834	50	0.001212121	135.06	12.40428	45	0.001212121	114.3141	9.096629	37	0.002424242
ILMN_1365426	343.3676	22.52085	58	0	298.9326	19.71024	49	0	207.5111	13.40488	48	0	253.4277	18.38924	49	0	289.0434	19.59837	47	0	257.9588	13.4205	52	0	250.2695	15.5701	51	0	265.6082	17.51779	47	0	231.6973	12.11182	46	0	199.0132	14.55571	42	0	206.9797	15.69031	53	0.001212121	212.5422	14.69267	46	0
ILMN_1365225	5751.729	167.4468	49	0	6174.563	224.8657	40	0	4068.466	131.7105	47	0	3618.117	93.4918	56	0	4890.553	119.95	32	0	4023.291	120.7478	40	0	4338.682	128.5304	52	0	4489.725	135.091	55	0	4415.618	119.954	58	0	4023.727	111.4703	47	0	3782.76	111.8491	58	0	3959.656	138.1136	41	0
ILMN_1363082	23.66533	8.860731	31	0.06181818	18.30137	6.476735	45	0.08121212	14.76063	5.790451	35	0.09454545	18.39953	6.585014	41	0.08727273	19.53407	8.416769	37	0.07878788	11.94958	5.788191	46	0.1393939	16.75767	4.835045	44	0.08969697	21.94384	7.104165	42	0.05454545	16.15251	6.501198	56	0.08606061	8.907015	5.454489	29	0.1842424	16.43413	11.85133	34	0.1806061	24.77668	6.121379	39	0.03151515
ILMN_1372527	11838.79	612.3672	28	0	10945.65	368.8339	39	0	8564.718	343.131	37	0	6953.075	294.2762	36	0	13674.08	519.534	37	0	10179.08	414.2417	31	0	11554.13	502.4618	40	0	9731.26	341.0001	53	0	10297.83	395.5719	39	0	10482.28	411.3298	40	0	9592.785	226.6743	40	0	11091.03	401.7101	42	0
ILMN_1349027	572.1993	29.55499	47	0	491.3399	24.10427	51	0	433.6062	28.48725	44	0	421.1141	27.24825	45	0	520.7104	27.43434	50	0	537.1581	32.43243	54	0	446.7046	26.19859	41	0	399.2421	17.23311	58	0	445.2737	26.46606	43	0	379.8026	16.76942	45	0	466.4503	27.48628	47	0	371.3309	23.52486	40	0
ILMN_1353636	1869.096	60.55619	46	0	1639.298	62.83322	42	0	1335.382	47.34538	35	0	1313.132	44.25209	45	0	1587.074	62.83945	37	0	1289.115	51.60695	43	0	1329.055	37.92633	54	0	1378.237	64.87484	36	0	1518.403	63.8983	36	0	1163.068	39.02316	35	0	1289.357	71.68007	39	0	1153.965	47.60165	35	0
ILMN_1374954	6297.337	222.1164	48	0	6394.854	133.9732	47	0	5264.866	211.8551	36	0	4250.036	122.2587	65	0	5869.62	176.2316	42	0	5132.979	119.2789	43	0	5864.182	176.1787	42	0	5571.818	152.9268	47	0	5657.995	116.4826	56	0	5216.188	150.0136	47	0	5107.138	115.9743	48	0	5142.798	165.4861	52	0
ILMN_1364100	7348.783	247.2004	39	0	6261.254	204.2377	46	0	5183.27	205.6264	47	0	4736.756	159.5219	42	0	6704.398	245.0429	42	0	6139.178	185.8417	43	0	5922.812	320.5861	41	0	5000.311	149.7427	29	0	5546.264	137.6169	41	0	5833.127	359.6302	23	0	5319.318	243.0498	34	0	5173.402	193.175	53	0
ILMN_1351091	20334.06	549.0862	52	0	20016.07	510.7004	51	0	14019.06	413.9443	49	0	12518.07	286.7856	58	0	18790.64	503.8863	40	0	15891.89	394.7738	56	0	16955.16	416.0835	38	0	14240.22	422.276	44	0	14422.29	425.7019	41	0	15202.6	399.2356	50	0	12799.8	258.0927	62	0	13313.92	299.022	50	0
ILMN_1359820	1225.7	53.24673	48	0	976.4926	43.9593	49	0	826.5147	31.94151	51	0	588.7322	27.35289	48	0	951.4882	30.72586	34	0	815.7794	35.66405	52	0	789.1057	42.49191	41	0	740.7617	27.77947	45	0	884.0859	48.69073	46	0	697.7607	28.75083	52	0	610.1214	26.97104	43	0	726.7953	41.34663	33	0
ILMN_1358361	1617.864	59.15121	47	0	1710.053	52.82338	48	0	1126.332	38.07834	52	0	1136.734	41.44462	34	0	1365.867	45.45142	50	0	1251.299	44.33999	55	0	1005.38	42.37644	43	0	1058.033	41.44234	48	0	1231.474	38.56254	57	0	1093.127	35.96836	49	0	1152.22	47.40216	47	0	1174.256	41.85205	41	0
ILMN_1360571	4536.334	184.7766	39	0	3764.455	136.6699	45	0	2949.559	110.5992	56	0	2525.565	83.55975	42	0	3864.559	143.3674	38	0	3170.313	106.27	48	0	2997.465	84.17293	49	0	2872.39	99.88625	39	0	3345.469	103.6847	38	0	3134.472	117.1001	51	0	2655.066	98.7417	37	0	2771.048	89.75523	54	0
ILMN_1359257	368.1743	23.25064	29	0	341.1506	23.95498	41	0	221.1439	20.28825	28	0	211.5525	17.80368	46	0	302.5473	17.37042	49	0	242.6019	17.68309	29	0	273.3041	19.31145	37	0	248.584	15.45987	38	0	244.1532	17.95726	40	0	219.6102	15.77588	45	0	244.6616	21.71696	42	0	190.3544	14.17774	34	0
ILMN_1357567	206.9223	21.18151	30	0.001212121	171.9502	14.77032	37	0.001212121	125.1351	16.60905	35	0.001212121	106.3904	10.87737	39	0.002424242	177.7869	19.50998	29	0.001212121	121.9596	13.35538	31	0.002424242	159.5232	16.14062	40	0.001212121	132.1504	10.72828	40	0.001212121	167.6307	14.6209	42	0.001212121	130.9527	13.43366	35	0.001212121	149.2464	16.77322	47	0.001212121	147.6714	11.11993	46	0.001212121
ILMN_1368173	5376.544	252.2844	36	0	3966.126	187.0312	36	0	3493.229	148.4658	31	0	2851.804	135.309	45	0	4130.039	110.5287	58	0	3607.101	168.6496	34	0	3457.07	134.6894	48	0	3112.75	117.4802	33	0	2766.725	88.7292	49	0	2870.926	86.31116	42	0	2590.292	117.8483	39	0	2934.945	107.2648	54	0
ILMN_1366737	1293.649	51.77485	50	0	993.8992	45.41669	45	0	881.0917	36.68327	50	0	759.1143	32.56812	48	0	1237.049	40.67653	49	0	987.1731	37.21233	53	0	989.4258	34.32499	52	0	988.0961	43.53139	43	0	1063.191	38.6162	49	0	1009.403	38.94718	48	0	892.1207	38.27197	54	0	1020.34	34.38113	45	0
ILMN_1362140	37.46872	9.756642	34	0.01454545	16.85265	7.532997	36	0.09090909	46.02758	9.506606	48	0.004848485	32.9542	7.438037	46	0.0230303	42.49612	7.640039	33	0.006060606	17.42598	5.383161	39	0.08606061	9.951419	7.383317	34	0.1624242	25.37329	6.873173	42	0.04363636	25.64062	7.933446	35	0.02545455	21.27403	5.052832	37	0.03757576	15.9739	9.361844	46	0.1854545	7.333646	5.127311	43	0.2193939
ILMN_1375211	87.75928	12.25234	45	0.003636364	92.48122	10.00037	44	0.003636364	57.50447	6.801921	44	0.004848485	62.33069	8.667709	35	0.003636364	55.99469	10.70679	28	0.003636364	78.80882	9.655656	35	0.002424242	76.7289	9.57686	45	0.003636364	57.11126	7.291784	48	0.003636364	66.45242	8.087852	50	0.003636364	51.40876	7.227112	37	0.004848485	57.67068	11.51486	54	0.004848485	86.26738	11.39911	41	0.003636364
ILMN_1351230	167.3542	19.16058	47	0.002424242	143.6535	13.29649	38	0.001212121	105.829	14.84574	34	0.002424242	79.98297	9.055021	45	0.002424242	113.2469	13.38768	44	0.003636364	81.60497	8.24731	49	0.002424242	89.86042	14.02044	39	0.003636364	98.34389	10.48422	43	0.002424242	68.45151	8.806434	41	0.002424242	93.3882	10.8086	38	0.002424242	111.0483	20.27861	37	0.002424242	82.15573	9.858348	39	0.003636364
ILMN_1352620	104.8219	12.52329	53	0.003636364	81.31021	9.479451	41	0.003636364	64.52538	9.262177	43	0.003636364	41.43164	6.02446	44	0.008484849	80.38229	8.921875	47	0.003636364	65.89925	8.678236	55	0.003636364	54.77595	7.57525	34	0.004848485	69.84424	7.548914	48	0.003636364	60.59744	7.128874	50	0.003636364	68.86272	7.751069	49	0.003636364	67.56651	13.3579	54	0.004848485	61.20897	6.628145	47	0.003636364
ILMN_1351984	1281.02	61.60101	30	0	1125.615	58.04422	33	0	1102.512	52.32591	39	0	951.4783	40.34306	59	0	1351.431	45.08446	38	0	1293.627	46.41613	54	0	1331.322	65.05337	42	0	1106.46	57.77261	36	0	1309.97	57.18787	45	0	1328.875	68.75637	35	0	1252.735	59.61441	44	0	1171.155	55.14568	38	0
ILMN_1363913	238.6459	19.04061	35	0.001212121	175.1339	10.93062	40	0.001212121	120.9531	7.908327	42	0.001212121	124.0008	12.98044	41	0.002424242	223.1954	10.72432	38	0.001212121	171.8656	12.24368	38	0	176.315	10.68257	49	0.001212121	160.3943	10.97746	33	0.001212121	191.0989	12.32716	40	0.001212121	156.4809	9.779137	35	0.001212121	168.3551	15.07836	46	0.001212121	141.7693	8.374847	45	0.001212121
ILMN_1361205	551.4091	34.52105	28	0	455.9565	21.73446	33	0	420.6793	25.98051	32	0	336.3914	21.6396	33	0	476.2412	21.5533	36	0	412.6186	30.5066	29	0	371.8072	16.67282	47	0	407.9962	17.20309	32	0	481.1621	25.73201	28	0	407.9243	24.89972	42	0	336.5871	22.34472	27	0	404.5305	28.37108	25	0
ILMN_1368527	-0.1834231	5.278808	46	0.4448485	2.039754	3.167274	50	0.3769697	-10.83907	4.482776	42	0.8460606	-13.00264	6.0422	34	0.8169697	23.96309	7.073828	39	0.05212121	13.48011	5.017686	49	0.1248485	1.643855	4.790398	47	0.3842424	11.29058	4.325049	49	0.1466667	17.56452	6.040219	44	0.06909091	13.06008	4.708882	46	0.1030303	13.89742	9.669908	51	0.2193939	4.849691	4.17684	42	0.2763636
ILMN_1370349	2955.897	150.0458	33	0	2814.979	109.1283	38	0	2097.417	97.29037	35	0	1842.907	91.59267	33	0	2850.161	109.1453	37	0	2389.271	111.3521	30	0	2387.537	85.406	58	0	2226.189	99.54574	29	0	2003.803	88.18874	40	0	2049.487	121.5777	37	0	2080.646	113.1737	32	0	2119.112	115.3324	33	0
ILMN_1363282	1.727389	5.000979	52	0.3842424	-4.238704	6.056762	28	0.569697	13.12617	4.735956	54	0.1187879	0.7453951	5.241111	50	0.4278788	23.62102	8.220537	41	0.05454545	3.193913	4.846928	43	0.3406061	3.338161	5.013158	36	0.329697	0.8289058	5.143442	36	0.4145454	6.281765	4.712121	38	0.2533333	6.391001	4.395072	59	0.2375758	13.59898	11.19487	47	0.2218182	-2.860377	4.706229	37	0.5163636
ILMN_1373693	5.286273	5.056218	50	0.2945454	18.05559	5.672299	47	0.08121212	14.44422	5.452602	46	0.09575757	13.16996	7.113045	49	0.1539394	12.83642	6.068641	47	0.1478788	15.05877	5.774686	51	0.1066667	9.541667	5.677936	37	0.1672727	15.74908	5.382259	36	0.09212121	14.65863	5.328063	47	0.1018182	20.81619	5.575019	48	0.04121212	-18.05821	8.522891	29	0.84	9.910627	4.825834	44	0.1648485
ILMN_1374373	8.554515	7.451954	31	0.2290909	-4.694697	4.113412	47	0.5890909	-2.278666	5.054677	40	0.5236363	-17.03679	4.949996	46	0.9054545	1.160316	3.533428	41	0.3842424	-11.6132	5.578779	22	0.8509091	-3.479962	4.959264	49	0.5575758	-2.854566	4.472143	46	0.5284848	16.74282	7.623155	37	0.07878788	-3.031141	4.716842	28	0.569697	23.53998	11.42926	54	0.1115151	1.267744	4.249475	45	0.3854545
ILMN_1368576	1275.274	47.1211	55	0	1309.958	48.28171	58	0	830.5761	31.44148	43	0	674.2215	36.30636	42	0	961.7433	33.84472	53	0	947.599	33.82691	53	0	728.2806	35.04983	41	0	771.3823	42.62083	46	0	785.707	35.71162	40	0	844.9897	31.92133	54	0	795.9208	33.20494	52	0	658.735	32.1804	48	0
ILMN_1362585	1782.431	70.2335	42	0	1658.243	79.55222	38	0	1267.965	47.18654	40	0	1161.841	52.64132	47	0	1694.348	64.86357	51	0	1386.938	45.7654	46	0	1393.208	54.08366	46	0	1378.034	58.71002	47	0	1341.988	64.77656	43	0	1301.82	43.80684	53	0	1063.089	52.48789	33	0	1124.596	57.09839	34	0
ILMN_1371668	1287.085	53.47694	23	0	1045.469	37.23553	45	0	839.435	42.40545	34	0	758.866	43.03577	29	0	1125.057	59.64982	42	0	975.4219	57.31738	28	0	971.3109	42.52036	37	0	895.0795	48.89552	25	0	825.2557	37.01442	40	0	812.0782	45.65083	29	0	769.2675	37.4442	34	0	953.996	44.93229	34	0
ILMN_1349158	18.2527	7.76163	35	0.1054545	-1.461245	3.600053	39	0.4812121	10.08259	4.674773	48	0.16	0.03310716	6.934592	43	0.4509091	9.673285	5.250783	49	0.1915151	1.54424	5.032846	35	0.3878788	20.92987	8.067274	35	0.06181818	14.47919	6.213567	39	0.1054545	29.86203	8.879879	41	0.01212121	3.106364	3.524717	36	0.3309091	8.808967	11.15505	37	0.2981818	6.768575	4.541563	45	0.2363636
ILMN_1373565	1075.83	40.57173	46	0	1015.209	45.3919	45	0	830.5126	34.01132	31	0	719.4236	31.34352	62	0	1181.699	44.27482	40	0	1120.208	51.01117	49	0	1124.766	58.73145	47	0	1017.581	43.10087	42	0	1031.95	44.94598	37	0	968.3167	38.95625	43	0	937.235	36.26635	48	0	957.7264	41.50126	53	0
ILMN_1359346	1848.761	79.4809	41	0	1521.214	55.73818	45	0	1399.992	71.66653	30	0	1228.735	74.05241	40	0	1997.628	68.79481	34	0	1862.364	77.95129	43	0	1825.55	80.24346	40	0	1661.793	71.30419	49	0	1572.82	61.58362	46	0	2101.006	101.1786	42	0	1515.941	64.87497	47	0	1506.628	66.09585	30	0
ILMN_1357965	2135.149	86.1514	36	0	1744.257	69.93266	38	0	1397.338	55.33096	34	0	1198.134	43.18386	48	0	2402.781	129.029	25	0	1749.603	54.89668	35	0	1841.707	81.74056	36	0	1553.647	66.08609	30	0	1845.358	79.35304	38	0	1691.436	80.92773	41	0	1449.878	66.13582	40	0	1839.586	89.27537	49	0
ILMN_1357552	246.4102	21.47603	39	0.001212121	186.0918	12.00508	39	0.001212121	142.4029	13.32055	40	0.001212121	129.569	15.89504	25	0.001212121	251.7159	23.05759	33	0	206.3599	17.21376	32	0	144.051	10.2035	52	0.001212121	251.7194	30.51363	18	0	162.4941	14.50375	33	0.001212121	128.7287	13.66886	33	0.001212121	148.7256	22.80532	29	0.001212121	167.8226	14.53327	31	0.001212121
ILMN_1351069	71.62671	12.39216	27	0.003636364	62.81274	7.824398	48	0.003636364	24.82666	5.16923	37	0.03151515	32.70074	7.092401	44	0.0230303	73.35625	7.994583	38	0.003636364	71.77855	7.664084	45	0.003636364	71.17329	7.993647	37	0.003636364	81.65465	12.89418	27	0.003636364	56.11288	9.288452	33	0.003636364	73.58232	8.514225	43	0.003636364	54.13934	12.69635	42	0.004848485	85.22266	9.707626	36	0.003636364
ILMN_1356199	147.9162	18.13364	33	0.003636364	146.7339	14.39287	42	0.001212121	105.0141	7.988139	51	0.002424242	87.95007	13.79859	27	0.002424242	203.4187	18.34016	39	0.001212121	198.791	18.61488	39	0	178.1037	14.21001	51	0.001212121	177.224	14.79128	44	0	165.4246	12.40049	40	0.001212121	183.5616	16.4152	24	0	177.9034	18.97596	42	0.001212121	183.6994	18.73581	38	0
ILMN_1351182	1480.767	63.14299	31	0	963.7838	40.34469	42	0	982.8275	38.27051	40	0	917.4894	34.82706	28	0	1243.184	42.7283	39	0	1082.421	41.92057	43	0	1063.664	50.54401	34	0	1105.598	46.2421	45	0	1073.903	35.42102	47	0	1000.644	38.79121	32	0	1077.201	42.53404	40	0	1070.172	49.7767	45	0
ILMN_1356164	56.62307	11.9029	34	0.004848485	10.02781	5.735953	44	0.1769697	16.3155	5.891861	44	0.07878788	31.1823	7.366353	40	0.02424242	14.22855	5.58734	35	0.1345455	19.23448	5.946195	27	0.06424242	6.061618	5.535654	44	0.2533333	2.254908	5.011042	33	0.3660606	11.88453	5.023686	46	0.1321212	13.76154	4.833333	53	0.09333333	21.41939	13.02811	42	0.1309091	5.773412	5.036956	43	0.2581818
ILMN_1366518	1994.363	81.42928	44	0	1609.587	68.68427	48	0	1393.364	54.24879	48	0	1172.647	55.88397	44	0	1888.536	83.26566	45	0	1516.591	71.11019	33	0	1733.817	74.98032	43	0	1479.7	67.4102	43	0	1483.199	66.8231	39	0	1446.666	58.0338	43	0	1291.502	70.67809	25	0	1683.84	74.02037	48	0
ILMN_1358319	-16.17663	5.513263	31	0.8751515	1.458234	5.8487	44	0.3975758	-11.03826	3.155747	37	0.8521212	7.152309	8.639921	43	0.2642424	-0.7022102	4.501425	47	0.4460606	-0.2208661	5.671771	35	0.449697	-4.384862	6.276075	37	0.5915151	3.828768	4.477799	53	0.3175758	3.416721	4.897247	55	0.3260606	-5.124525	3.582074	43	0.64	-5.467713	8.517256	55	0.5987879	7.522039	4.34994	46	0.2133333
ILMN_1359395	-10.89554	5.372541	28	0.7575758	-3.727672	4.331636	43	0.5490909	-14.63158	4.764294	29	0.9260606	-20.99528	4.913891	39	0.9587879	-6.263719	4.509732	39	0.6266667	-5.858607	4.680735	35	0.6581818	4.503741	5.754571	26	0.3018182	3.228907	5.371437	43	0.3406061	-12.92743	3.850514	25	0.8872727	2.599795	5.347299	38	0.3442424	-4.55816	10.38229	49	0.5818182	2.801924	4.557174	40	0.3406061
ILMN_1360779	-7.444249	5.10395	51	0.670303	-8.169993	4.212919	46	0.7115151	-2.391016	5.068762	43	0.5296969	-14.77033	6.779469	49	0.8618182	-11.21999	4.321108	34	0.8109091	-15.88517	4.349833	45	0.9357576	-9.424848	5.198928	40	0.7648485	-8.686322	4.176095	51	0.7490909	-1.926945	4.626521	47	0.5127273	-6.76283	3.871033	49	0.7212121	15.72318	11.53198	52	0.1890909	-9.491411	3.197267	45	0.8084849
ILMN_1368847	61.0058	10.76763	45	0.003636364	15.29458	4.765961	30	0.1030303	12.6522	5.933356	36	0.1236364	27.84215	7.16112	60	0.02909091	37.03368	6.64524	34	0.01212121	44.01943	7.317686	36	0.007272727	27.03337	6.528013	39	0.0339394	37.314	6.40332	37	0.00969697	32.89075	7.464622	38	0.01090909	33.55674	6.201823	27	0.006060606	28.54449	15.68814	30	0.07393939	58.25761	8.665242	39	0.004848485
ILMN_1373029	21.03378	8.069265	39	0.08	8.803006	5.876166	42	0.2	7.053785	4.904552	42	0.2230303	7.439304	7.572015	28	0.2581818	18.78419	7.99355	38	0.08363637	16.35113	6.432879	46	0.09575757	14.49823	5.951064	58	0.1030303	6.717013	5.53067	53	0.2375758	11.87271	4.580421	49	0.1321212	13.49273	5.598295	39	0.09818182	-16.58946	6.783616	47	0.8206061	16.34811	5.585054	43	0.07878788
ILMN_1353663	-1.793263	6.789361	33	0.4957576	-6.655475	4.037064	38	0.6521212	-9.346683	4.094374	31	0.7927273	11.63745	6.994819	44	0.1769697	-7.182275	3.616024	36	0.6569697	-3.227	4.556891	30	0.5478788	4.637622	6.870994	39	0.2981818	0.418803	5.221593	35	0.4339394	-4.279011	4.66715	45	0.6060606	1.760828	4.684721	46	0.3672727	-0.5139476	12.59036	29	0.4739394	6.911336	5.851416	40	0.2290909
ILMN_1649792	15.50813	6.53304	49	0.1369697	5.220044	4.111667	28	0.2739394	2.057218	4.650846	54	0.36	31.94983	7.739948	42	0.02424242	18.38433	7.04382	37	0.08848485	15.45639	6.596201	42	0.1042424	31.14395	7.877529	55	0.02060606	26.82025	5.423711	58	0.03515152	18.61867	6.531165	44	0.06060606	19.29254	5.053154	44	0.05090909	4.860702	11.68133	43	0.3660606	18.40276	6.232403	41	0.06545454
ILMN_1371556	287.5706	18.63723	46	0.001212121	209.2176	16.4094	52	0.001212121	136.9342	15.05367	35	0.001212121	78.02316	9.884846	26	0.002424242	287.6517	17.34498	47	0	293.0074	28.63767	28	0	240.6108	16.31052	37	0	173.3167	14.3653	36	0	261.4161	14.77113	50	0	189.7766	14.12374	39	0	213.4468	18.5903	43	0.001212121	212.6267	15.74131	31	0
ILMN_1357481	2.392398	6.385787	48	0.3672727	22.63632	6.47564	44	0.05212121	8.756154	4.350513	40	0.1757576	18.9875	9.026676	41	0.08121212	15.19436	5.049058	58	0.1248485	20.76505	5.282045	51	0.05939394	14.27678	5.516229	61	0.1042424	23.96004	6.350466	50	0.05090909	16.48407	4.773542	53	0.08242425	6.349207	4.739589	36	0.2375758	28.16683	13.1839	47	0.07515152	21.07152	6.521172	43	0.04848485
ILMN_1367529	50267.14	1637.825	47	0	45244.82	1931.372	49	0	40197.52	1899.138	42	0	36441.33	1084.984	41	0	49776.9	1297.65	61	0	41812.86	1847.591	46	0	39024.5	1682.766	50	0	39220.33	1464.136	54	0	48939.04	1521.355	47	0	45791.2	1522.522	51	0	40905.36	1816.639	44	0	38324.98	1537.112	50	0
ILMN_1351292	-7.741185	5.077793	49	0.6775758	-10.81607	4.819033	41	0.809697	-11.00463	3.466774	37	0.849697	-19.86195	3.944148	47	0.9430303	-16.32022	3.229441	31	0.9345455	-4.944888	4.424033	39	0.6169697	-9.452001	4.499954	55	0.7648485	-6.451634	4.327064	46	0.6630303	-7.198284	5.125704	43	0.7139394	-15.12976	2.485885	60	0.950303	-24.94683	9.684243	41	0.8993939	-12.41808	3.22337	45	0.889697
ILMN_1351672	256.4456	17.87373	31	0.001212121	293.8025	18.47461	42	0	172.5741	11.57029	47	0.001212121	144.8283	14.31972	45	0.001212121	190.9076	13.26531	47	0.001212121	164.2979	11.55292	33	0	165.9065	15.37024	36	0.001212121	142.0785	14.69477	32	0.001212121	135.1148	13.10243	31	0.001212121	137.7851	12.6475	34	0.001212121	133.1738	18.61202	37	0.001212121	110.41	11.1613	39	0.002424242
ILMN_1366261	-10.31868	5.187795	44	0.7406061	-16.53546	3.212092	37	0.9345455	-6.713549	4.722802	44	0.6957576	-4.606335	4.896522	59	0.6181818	-12.5515	3.650219	49	0.8424242	18.91585	8.755696	34	0.06787879	3.161136	5.140312	44	0.3321212	-13.70073	3.278149	46	0.900606	-9.669796	3.790173	47	0.8036364	-1.696394	3.839293	41	0.5078788	12.85499	13.68863	43	0.2363636	-2.767184	3.562362	52	0.5139394
ILMN_1650673	37.73264	9.5838	31	0.01454545	29.08507	8.572183	27	0.02424242	14.944	7.567311	26	0.09212121	20.79968	7.767251	44	0.07030303	27.15871	7.44918	46	0.03878788	28.85471	8.398108	36	0.02424242	45.29681	10.12228	41	0.007272727	58.30101	12.31014	28	0.003636364	26.52052	6.985986	28	0.02181818	20.00973	5.951238	33	0.04727273	84.78735	13.87744	40	0.004848485	38.19085	6.518828	45	0.008484849
ILMN_1352829	72.63011	10.31127	42	0.003636364	28.67886	6.212989	41	0.02545455	41.72467	7.912144	49	0.004848485	29.90519	7.47274	36	0.02545455	62.0443	6.727356	45	0.003636364	36.74547	7.003067	47	0.01212121	19.30147	6.213584	37	0.07272727	52.69402	7.119955	52	0.003636364	45.02796	7.331423	36	0.004848485	31.17274	6.229021	40	0.00969697	49.69556	15.72118	32	0.008484849	28.93621	5.151229	36	0.01939394
ILMN_1364576	187.9508	11.35405	56	0.001212121	167.8505	11.98771	41	0.001212121	157.5236	12.3164	45	0.001212121	128.984	10.90333	51	0.001212121	237.0936	18.79494	48	0.001212121	178.4378	12.72508	52	0	221.381	16.03432	46	0.001212121	182.8701	13.33779	52	0	148.9552	11.07357	43	0.001212121	195.8336	13.24146	53	0	225.3389	20.09074	58	0	211.9171	11.64413	42	0
ILMN_1365037	25.33486	6.69799	33	0.05212121	15.85126	4.748194	45	0.09818182	27.80633	7.238446	43	0.0230303	28.09079	10.08049	34	0.02909091	19.70279	4.884365	46	0.07636364	25.78798	6.567558	38	0.03272727	20.24917	6.205534	45	0.06545454	17.91316	4.387082	44	0.07636364	9.671703	4.885798	37	0.1769697	12.75379	4.186924	48	0.1090909	23.49427	9.565536	41	0.1115151	12.54096	4.443605	44	0.1212121
ILMN_1366106	-1.413632	6.513515	34	0.4787879	-2.043605	4.502702	49	0.5018182	-7.545496	4.415314	42	0.7272727	-20.26562	5.160467	34	0.950303	-2.550568	4.977958	47	0.5115151	10.55671	6.524587	33	0.1672727	-9.884969	4.198441	51	0.780606	-8.34261	4.541847	47	0.7345455	1.765743	7.126299	33	0.3818182	-2.432546	4.217078	43	0.5418182	-0.7349635	10.48415	47	0.4812121	-13.39193	3.565738	41	0.9090909
ILMN_1369989	844.4705	40.12447	42	0	615.4132	36.53123	26	0	533.2093	34.46714	31	0	504.0635	40.45229	29	0	658.076	40.58346	30	0	554.1687	35.96726	40	0	519.5982	28.83875	36	0	491.5397	33.80739	32	0	481.9608	22.89379	36	0	495.6348	29.08473	37	0	398.2097	29.0876	32	0	585.9833	43.60211	36	0
ILMN_1360376	8652.68	255.863	39	0	6486.499	201.0018	31	0	6095.446	210.8354	42	0	4544.714	175.612	54	0	8664.977	260.9762	53	0	7902.667	282.997	45	0	8156.42	297.3058	40	0	6773.512	318.9292	37	0	7063.539	233.1857	41	0	7118.895	233.0733	54	0	6322.168	268.4131	31	0	6464.476	219.7801	40	0
ILMN_1353694	1577.009	60.60887	36	0	1516.214	65.92317	49	0	1026.007	39.69369	50	0	953.6655	41.05229	46	0	1474.748	62.48323	39	0	1451.511	57.78086	46	0	1348.912	54.83065	51	0	1329.28	44.74145	59	0	1277.229	45.18283	52	0	1454.324	61.97023	41	0	1139.523	34.35833	56	0	1307.316	42.06158	54	0
ILMN_1367145	1579.313	92.0744	30	0	1638.837	60.65269	49	0	1056.116	37.87932	47	0	998.8005	46.67848	40	0	1471.782	51.06788	62	0	1239.489	52.13269	47	0	1208.575	42.52515	55	0	1222.364	48.80058	59	0	1357.157	52.41544	41	0	1282.886	43.9245	57	0	1149.809	43.08477	62	0	1119.171	50.71405	51	0
ILMN_1364880	962.4227	53.28917	27	0	888.7103	37.61342	54	0	726.7955	31.03058	42	0	625.3728	37.92274	56	0	1002.436	45.18187	58	0	1033.548	55.83388	48	0	1025.179	68.93706	29	0	820.4573	37.74039	59	0	750.0934	33.5872	40	0	869.056	35.60215	51	0	695.58	45.01975	44	0	895.9343	53.92295	47	0
ILMN_1369321	158.7695	14.58218	40	0.002424242	121.834	8.614745	49	0.002424242	126.2519	15.6209	34	0.001212121	88.73917	9.578009	50	0.002424242	153.0712	10.01106	44	0.002424242	105.7024	8.168129	44	0.002424242	128.0587	11.96211	49	0.002424242	104.8905	8.205062	34	0.002424242	126.7999	11.40328	45	0.001212121	112.9457	11.47168	47	0.002424242	97.40093	13.56156	30	0.002424242	88.85585	9.080568	35	0.003636364
ILMN_1367401	60.99306	9.655542	44	0.003636364	31.5721	5.72996	41	0.02181818	63.82492	8.363239	42	0.003636364	60.45723	8.787772	50	0.003636364	73.73764	8.908778	33	0.003636364	39.80417	4.042454	39	0.00969697	58.34497	8.100823	36	0.003636364	47.5198	5.265669	56	0.004848485	66.09483	7.230205	43	0.003636364	35.02104	6.277314	37	0.004848485	70.98231	14.17542	47	0.004848485	64.31973	5.737289	44	0.003636364
ILMN_1358325	1886.472	83.54031	46	0	1705.121	67.04475	53	0	1700.033	59.30286	43	0	1250.683	56.5741	41	0	1588.483	61.39439	37	0	1580.913	75.48453	30	0	1555.873	89.66998	39	0	1415.064	69.82937	45	0	1414.084	64.74755	43	0	1269.048	59.09663	34	0	1323.393	50.82442	52	0	1102.18	41.33393	39	0
ILMN_1373630	1965.925	74.71883	41	0	1604.414	55.09752	41	0	1290.945	44.49134	44	0	1189.412	45.99231	43	0	1735.462	57.45016	41	0	1238.738	53.12877	36	0	1411.413	61.91067	41	0	1340.279	35.17783	45	0	1183.741	38.43641	56	0	1068.153	44.19087	40	0	1102.707	59.21329	42	0	1233.755	58.20955	41	0
ILMN_1370221	-14.28496	4.305343	53	0.8436363	-20.80483	3.711173	30	0.9721212	-16.32126	3.630729	47	0.9575757	10.75019	10.54908	35	0.190303	1.399917	6.061913	43	0.3745455	-12.69021	4.140238	49	0.8654546	-11.09943	3.452121	57	0.8206061	-5.328656	4.063217	33	0.6145455	8.291348	6.856629	39	0.1987879	-6.16995	4.672843	46	0.6921212	-6.283776	9.023414	50	0.6218182	-1.970568	4.191191	35	0.4933333
ILMN_1355321	32.17244	7.738178	46	0.02909091	26.66308	6.396092	42	0.03151515	9.342214	4.604557	42	0.1672727	31.08808	7.484943	33	0.02424242	24.61936	6.158798	45	0.05212121	15.83789	5.585037	52	0.1006061	28.2894	6.907923	50	0.03030303	26.81267	5.679354	43	0.03515152	21.19912	3.95632	40	0.04969697	24.15768	5.990335	52	0.02060606	15.41457	9.949722	44	0.1939394	22.30591	4.441892	46	0.04121212
ILMN_1349349	0.1454191	6.64359	45	0.4315152	4.645947	4.057882	50	0.2872727	-3.66778	6.40109	45	0.5721212	12.68882	9.247692	39	0.1587879	-9.85463	3.499088	42	0.7575758	-0.92879	5.176243	53	0.4739394	-7.857709	4.613779	38	0.7151515	13.17908	6.030756	55	0.1212121	2.275791	5.71397	46	0.3636364	3.901209	4.451485	46	0.3006061	-0.3530666	8.669227	58	0.4739394	-0.9852775	4.44649	49	0.4618182
ILMN_1364664	20.87676	6.236114	44	0.08242425	12.55469	5.388113	45	0.1321212	33.47723	7.507581	41	0.01212121	24.06444	9.261415	40	0.04848485	18.19003	5.586361	45	0.09212121	-0.683978	5.694404	33	0.4678788	19.45742	5.351756	49	0.07272727	12.33032	6.187323	33	0.1321212	17.96435	8.057198	29	0.06545454	22.76678	6.123132	35	0.02787879	36.58941	15.6309	36	0.03636364	5.655645	4.681949	33	0.2606061
ILMN_1354810	-11.72379	3.327907	44	0.780606	-16.33377	2.984567	45	0.9333333	1.510885	4.850836	37	0.3793939	-1.416264	7.158965	54	0.5054545	-12.17104	4.704855	41	0.8339394	-11.69508	4.284116	44	0.8521212	-7.540921	6.272614	36	0.7115151	-8.479817	3.839159	49	0.7406061	3.699039	5.382342	48	0.32	11.08534	5.193819	47	0.1369697	-16.44074	9.500865	47	0.8169697	-10.55939	4.314237	38	0.8339394
ILMN_1362132	-3.114217	5.12483	40	0.5369697	-8.793651	4.555349	35	0.7478788	-13.13497	4.323103	41	0.9018182	-5.319272	6.80822	44	0.6351515	-4.904748	5.127686	40	0.5854545	-6.209971	4.989165	36	0.6715152	11.30957	7.817749	33	0.1357576	-3.245412	4.503644	41	0.5478788	1.823444	4.96633	51	0.3806061	-7.055646	3.692053	37	0.7309091	-14.35451	9.786459	47	0.7769697	-4.399142	4.452959	37	0.5842424
ILMN_1367107	0.2651166	5.530964	47	0.4278788	-1.159076	4.617716	42	0.4775757	-6.196742	4.644457	39	0.6666667	-7.566037	5.09573	46	0.6969697	3.280441	5.621833	33	0.3187879	-5.924449	4.685497	32	0.659394	-8.173383	4.837267	40	0.7260606	3.095011	5.87932	40	0.3466667	1.318134	3.87693	53	0.4109091	-2.911466	4.292562	38	0.5672727	4.680846	14.21326	35	0.3709091	-6.763445	3.345792	37	0.7018182
ILMN_2040898	392.2637	25.38951	54	0	347.1083	16.81761	71	0	313.7973	20.09381	49	0	289.6606	17.98959	54	0	331.0539	18.72604	59	0	291.4309	14.34203	58	0	350.9725	22.00615	58	0	350.8072	19.82217	56	0	303.798	16.65365	51	0	263.1728	11.75633	69	0	374.7373	23.01918	58	0	321.0358	19.11992	60	0
ILMN_1372034	616.6842	28.73895	49	0	545.7133	26.67634	48	0	399.0092	21.2687	49	0	386.4494	17.1155	41	0	528.5634	23.74964	35	0	450.7185	17.60149	45	0	428.4012	18.91681	43	0	452.1218	23.82427	41	0	506.0461	25.08838	41	0	466.7227	16.662	53	0	429.1458	23.96236	45	0	397.699	20.37057	43	0
ILMN_1353640	20.40258	5.901194	42	0.08606061	11.37418	6.529389	38	0.1527273	4.36617	4.320685	43	0.3030303	-3.420254	4.469995	38	0.5781818	9.367499	6.861423	36	0.1975758	12.03383	4.845994	53	0.1381818	12.07387	5.90908	41	0.1248485	14.18614	4.489368	51	0.110303	11.43617	4.819755	39	0.1393939	15.18725	5.258586	37	0.07636364	44.92481	13.86576	47	0.01939394	37.76414	5.945466	43	0.008484849
ILMN_1352852	166.4217	20.5164	32	0.002424242	125.6929	11.83203	40	0.001212121	86.2672	10.51038	38	0.002424242	62.70296	9.094589	37	0.003636364	140.2204	16.6693	35	0.002424242	124.9691	11.56295	38	0.002424242	125.0574	10.6906	36	0.002424242	100.1571	8.32954	39	0.002424242	131.1875	16.0188	29	0.001212121	123.3005	9.910933	31	0.001212121	144.4701	16.88371	35	0.001212121	102.8296	9.368379	40	0.002424242
ILMN_1357284	41181.22	1109.175	67	0	39270.76	1274.339	53	0	31763.52	1127.737	47	0	25945.85	777.4121	56	0	37271.78	1159.564	48	0	36758.47	1299.72	43	0	34144.11	895.1734	56	0	32028.88	1103.369	52	0	31222	856.1595	39	0	32757.1	1169.907	58	0	29712.34	1047.66	37	0	30317.07	1409.265	30	0
ILMN_2039673	497.7675	20.86442	65	0	396.238	12.79543	70	0	368.8748	17.28901	63	0	339.5489	13.54546	68	0	545.7422	19.29007	55	0	503.1013	19.31667	59	0	540.9445	14.59343	86	0	510.8895	17.3686	79	0	504.4697	19.34825	57	0	446.1533	15.9172	68	0	516.3491	23.43665	49	0	511.5788	18.99954	70	0
ILMN_1354803	2060.956	71.59274	34	0	1594.147	70.00207	38	0	1514.301	48.91248	58	0	1375.927	49.18007	33	0	2097.58	84.44534	36	0	1847.555	80.86842	42	0	1702.506	65.00317	44	0	1509.664	61.03967	48	0	1925.003	65.22561	56	0	1789.069	86.43346	37	0	1499.344	57.17856	41	0	1530.826	54.30244	43	0
ILMN_1367544	887.9557	49.19857	41	0	749.565	30.97247	43	0	546.2364	28.9224	40	0	589.9464	36.05143	40	0	810.5971	37.74524	51	0	689.3624	40.87685	47	0	680.5092	32.24452	45	0	614.1987	27.45986	44	0	596.6215	22.18836	50	0	630.7467	27.69558	48	0	569.6924	33.89944	37	0	655.2401	27.79076	40	0
ILMN_1360167	16.4138	5.993796	57	0.1248485	6.157155	8.459073	24	0.2593939	17.72466	6.203793	44	0.06545454	-8.22012	5.393674	46	0.7127272	-1.037865	4.518251	38	0.4593939	1.758283	4.242103	47	0.3806061	2.870051	5.131776	49	0.3369697	9.627429	5.100163	44	0.1890909	9.21059	4.979815	43	0.1854545	5.094485	5.280362	46	0.2666667	-13.26398	7.573219	44	0.7612121	2.212721	4.78938	39	0.3587879
ILMN_1363074	35.35995	8.814306	53	0.0169697	27.17108	7.662018	48	0.02666667	13.768	5.324208	55	0.1115151	20.43193	9.15555	38	0.07030303	21.78031	7.246787	41	0.0630303	26.7242	6.595911	54	0.02666667	19.22595	6.551387	37	0.07272727	14.53784	6.149156	37	0.1042424	13.19452	6.376682	36	0.1151515	11.84315	5.300772	43	0.129697	8.696616	10.46185	46	0.299394	16.76938	5.935069	45	0.07757576
ILMN_1360762	2360.549	96.27142	37	0	2342.231	109.2973	39	0	1803.198	69.36941	37	0	1524.831	69.44558	27	0	2186.501	82.41565	41	0	1967.885	93.79893	28	0	1862.277	64.7352	49	0	1956.662	96.87135	38	0	1859.55	75.19229	33	0	1680.594	66.43649	43	0	1785.01	102.5835	31	0	1695.026	57.63106	39	0
ILMN_1373540	464.3291	17.89319	52	0	369.7696	21.47646	38	0	330.2835	22.55227	41	0	347.7006	15.95128	53	0	439.4153	17.20795	58	0	419.802	21.06572	49	0	399.5472	21.8635	52	0	422.8488	17.45336	46	0	421.2117	18.28836	48	0	429.5352	22.29902	45	0	402.42	20.39506	45	0	499.5106	25.96342	40	0
ILMN_1360230	293.1466	17.13261	30	0.001212121	378.8003	23.45265	48	0	236.5117	18.42461	27	0	227.5035	17.38704	39	0	295.4387	22.14234	35	0	317.8687	22.12102	32	0	241.6798	16.05549	38	0	265.9847	17.17767	41	0	240.4454	16.28336	40	0	228.995	17.63384	39	0	256.9988	22.24403	34	0	279.8439	23.6848	28	0
ILMN_1358093	7203.833	276.9503	42	0	4728.884	157.9257	46	0	4626.789	208.139	42	0	3914.83	165.1151	44	0	7049.68	223.5146	42	0	6114.049	185.342	55	0	6046.229	191.6534	48	0	5674.327	172.8031	48	0	5340.398	146.7972	46	0	5825.807	256.1759	37	0	5394.676	178.9035	49	0	6856.31	314.4696	42	0
ILMN_1351705	56.52346	8.33688	49	0.004848485	49.4291	7.861837	48	0.004848485	16.40684	5.209263	40	0.07878788	47.86432	9.855713	39	0.007272727	55.02269	7.925163	36	0.003636364	46.92702	7.785075	40	0.006060606	38.45105	8.238778	40	0.00969697	44.27243	7.189567	48	0.006060606	60.76648	8.166293	44	0.003636364	52.08931	9.273269	36	0.004848485	44.56226	10.68709	60	0.02060606	67.91217	8.720695	47	0.003636364
ILMN_1357054	14114.21	366.7523	55	0	13742.58	400.5527	40	0	10855.23	248.771	59	0	8721.475	209.2485	64	0	13140.62	270.1604	44	0	11444.97	343.4231	50	0	11225.96	396.2944	46	0	10784.53	286.5609	36	0	11107.41	304.1338	43	0	10808.85	234.8119	59	0	10020.83	297.0899	56	0	10317.91	279.146	47	0
ILMN_1359124	79.2874	8.284296	47	0.003636364	40.96423	6.193341	42	0.01212121	48.43363	8.065746	40	0.004848485	40.80532	7.405139	49	0.008484849	51.21509	6.05706	31	0.003636364	54.21978	7.660966	41	0.003636364	55.3473	8.370783	31	0.004848485	36.38961	6.055315	33	0.01090909	41.34269	7.55409	39	0.004848485	46.23955	5.667492	43	0.004848485	53.60584	10.43466	51	0.004848485	65.33418	7.252521	38	0.003636364
ILMN_1370142	502.9231	28.13909	37	0	390.076	19.33918	41	0	333.4844	26.93482	36	0	286.4349	21.23477	39	0	351.655	15.02935	35	0	346.1174	20.17585	35	0	333.2368	19.34474	29	0	336.9348	16.74274	39	0	289.4643	21.19404	38	0	309.084	20.67146	35	0	307.615	26.26662	36	0	340.3852	28.84746	27	0
ILMN_1373855	1125.271	49.7942	20	0	1038.28	52.14883	38	0	785.0079	38.54129	31	0	689.4423	34.2312	36	0	1133.561	62.59326	40	0	1017.37	52.63083	33	0	887.7668	45.34409	38	0	832.3898	42.66229	31	0	878.3547	35.53639	27	0	900.3421	33.55578	45	0	843.5947	48.22613	33	0	803.5048	32.35319	32	0
ILMN_1349720	3944.16	180.387	42	0	4041.693	157.7578	43	0	2863.554	118.6436	30	0	2421.225	88.35777	44	0	3647.295	131.3188	41	0	2989.718	107.0065	49	0	3170.664	122.1247	34	0	2800.466	90.60646	55	0	2755.164	90.80511	44	0	2787.475	104.9565	47	0	2927.852	126.9033	46	0	2698.466	93.13818	43	0
ILMN_1366511	586.8844	30.26367	48	0	481.9125	34.00492	43	0	335.9499	14.57151	59	0	326.4403	20.20837	44	0	462.9979	25.06921	46	0	391.7762	24.62843	39	0	290.3124	24.5852	31	0	375.4814	27.05174	35	0	354.5736	18.59228	43	0	323.8515	19.13664	40	0	287.3896	21.2447	50	0	317.2307	15.93483	40	0
ILMN_1355238	337.5125	16.48737	46	0	203.5945	12.44256	53	0.001212121	219.2901	11.69117	51	0	226.7547	19.02147	41	0	350.6925	23.98201	44	0	302.9578	17.24321	42	0	238.5184	15.29123	45	0	291.3354	16.19789	53	0	280.1328	22.16309	34	0	244.5136	14.52772	42	0	262.5981	23.03072	49	0	309.1272	19.57737	54	0
ILMN_1352668	327.9928	16.38031	64	0	297.5411	18.7904	47	0	238.3884	16.50467	37	0	213.0701	22.43334	24	0	302.6406	13.39935	52	0	281.0456	19.18081	47	0	261.7402	16.09052	48	0	277.4689	15.95364	45	0	237.9952	13.24941	39	0	239.5545	11.43519	44	0	236.8627	15.2703	49	0	255.5156	11.8979	50	0
ILMN_1372031	950.02	39.35174	46	0	831.58	36.47847	47	0	706.772	28.92968	46	0	611.5468	25.92548	52	0	806.6445	29.55461	42	0	715.2669	26.83044	41	0	764.7087	41.4847	32	0	730.9373	27.47548	52	0	657.038	22.8659	51	0	614.1146	30.74788	43	0	660.1221	27.93588	41	0	708.1041	28.28733	40	0
ILMN_1356828	181.4505	14.48347	41	0.001212121	127.3188	9.21764	39	0.001212121	130.6492	11.43976	34	0.001212121	122.8542	10.59076	46	0.002424242	152.4814	14.27	38	0.002424242	106.9619	10.96658	43	0.002424242	173.3181	11.87093	35	0.001212121	130.2027	11.34114	34	0.001212121	110.7796	10.5884	52	0.002424242	82.54596	9.555224	37	0.003636364	138.8776	15.53979	46	0.001212121	148.9878	14.65137	45	0.001212121
ILMN_1357676	452.4688	23.15693	46	0	434.2462	29.43893	40	0	322.8125	16.5081	52	0	259.2174	17.31595	34	0	519.9018	26.61955	47	0	457.5727	25.77607	39	0	400.3226	25.96733	49	0	415.8011	17.3525	50	0	388.4153	22.96602	51	0	383.7383	19.31631	48	0	371.5558	22.89063	53	0	445.1707	19.67293	43	0
ILMN_1357635	696.5129	46.65041	29	0	419.8706	15.09574	48	0	484.7871	30.3177	35	0	363.5899	16.2506	43	0	822.9551	41.73106	35	0	691.0274	30.68321	46	0	670.9401	22.43703	44	0	564.0713	25.39826	37	0	639.4586	25.92824	39	0	692.3926	30.78782	47	0	734.2795	38.21714	41	0	745.35	38.07053	48	0
ILMN_1374973	367.4553	27.16371	37	0	205.2716	15.17643	36	0.001212121	229.0516	15.97462	45	0	238.1004	15.41823	40	0	275.6604	22.08895	39	0	282.0958	20.17753	45	0	238.8389	19.49987	48	0	227.8692	18.96921	39	0	204.645	15.48414	48	0	198.4023	15.04239	41	0	225.5164	20.64435	53	0	213.3437	16.66602	36	0
ILMN_1368216	1844.764	65.68915	28	0	1798.011	84.90691	37	0	1166.267	53.12574	33	0	935.2186	48.80035	38	0	1960.204	83.029	33	0	1662.698	70.55473	41	0	1567.959	73.46634	29	0	1555.127	43.41433	35	0	1410.471	43.303	47	0	1516.949	82.99858	42	0	1426.936	62.76377	43	0	1492.893	67.04399	35	0
ILMN_1369298	4182.043	147.1788	41	0	4111.891	180.8673	31	0	2958.358	99.31189	49	0	2403.824	100.6061	35	0	3876.355	119.7567	46	0	3308.228	117.9251	46	0	3016.067	90.08853	42	0	2913.429	79.31341	43	0	3327.567	128.9407	41	0	3093.389	117.1751	52	0	2919.277	111.8883	47	0	2824.646	151.5938	38	0
ILMN_1349832	303.8748	26.96063	37	0	173.4965	12.25696	43	0.001212121	164.6663	12.22532	47	0.001212121	160.976	12.47431	49	0.001212121	341.4309	17.15315	50	0	294.6814	19.59323	49	0	307.5735	19.85114	50	0	249.0748	14.26613	39	0	269.4673	16.37804	55	0	259.3091	12.71062	43	0	275.5767	14.23561	59	0	310.6353	20.16821	43	0
ILMN_1364451	2695.73	106.6254	47	0	2136.472	59.70812	42	0	1633.131	62.0755	41	0	1386.394	42.59914	58	0	2129.297	54.63131	36	0	1642.76	51.60207	56	0	1709.761	47.69931	54	0	1583.34	45.3363	60	0	1560.51	52.55931	55	0	1537.458	59.87684	37	0	1520.34	65.39566	45	0	1457.072	50.65834	43	0
ILMN_1353116	302.9667	27.60111	35	0	281.7424	15.89285	45	0	207.3846	19.50902	39	0	235.9892	23.98454	35	0	219.318	18.13331	40	0.001212121	205.6636	16.85682	38	0	160.2471	16.88295	38	0.001212121	210.4672	30.0216	28	0	148.6337	14.81003	25	0.001212121	168.4143	15.68821	41	0	165.5971	21.73119	33	0.001212121	171.6956	13.39213	41	0.001212121
ILMN_1348846	27.26576	6.956509	35	0.04242424	30.18551	6.886783	50	0.02424242	19.50192	6.646559	25	0.05333333	31.73163	8.504021	45	0.02424242	22.06009	7.687669	33	0.06181818	27.84106	5.707199	40	0.02666667	26.76856	6.685377	41	0.03515152	14.44588	4.295938	57	0.1054545	34.44236	6.660141	38	0.00969697	10.90604	4.031307	51	0.1430303	6.570426	10.43002	43	0.3442424	29.08658	7.231414	47	0.01939394
ILMN_1376736	722.8771	26.57433	52	0	728.9418	26.51183	44	0	611.3013	26.44683	46	0	549.2968	21.75374	54	0	954.1172	39.64866	45	0	769.2958	29.46888	48	0	937.5529	35.37653	52	0	831.917	32.09429	39	0	856.2062	35.28003	51	0	768.2125	31.10852	39	0	858.445	33.39182	52	0	797.7773	35.5232	41	0
ILMN_1366689	-10.0282	4.957724	48	0.7381818	-7.193667	3.765903	45	0.6715152	-7.020518	5.118972	46	0.7090909	17.30359	8.550811	50	0.09818182	-4.552133	4.276161	45	0.5733333	-10.41677	4.979296	41	0.8290909	-8.773519	3.217098	51	0.7490909	-0.2888081	5.216244	36	0.449697	-8.141697	4.940588	33	0.76	-15.11086	2.608464	45	0.950303	-23.35434	9.758657	40	0.8909091	-3.463717	4.139974	48	0.5418182
ILMN_1371594	-4.184758	5.602946	30	0.569697	0.928754	5.316331	41	0.4133333	6.212705	5.158356	43	0.2448485	-7.04472	5.766675	38	0.6824242	-2.495156	5.061702	37	0.510303	14.97014	7.066076	43	0.1066667	3.50648	4.744132	45	0.3272727	8.126994	5.531532	46	0.2181818	2.029797	5.309316	42	0.3721212	-6.004003	3.490475	50	0.6812121	9.119925	10.21918	49	0.289697	1.274541	4.576504	47	0.3842424
ILMN_1353948	103.7352	12.19296	47	0.003636364	41.7087	6.861791	48	0.01090909	43.34148	7.693982	43	0.004848485	66.73375	11.57427	45	0.003636364	76.43677	8.141289	33	0.003636364	73.92093	7.824306	49	0.003636364	68.06626	8.247359	49	0.003636364	73.35719	8.574321	42	0.003636364	79.91536	8.692795	44	0.002424242	80.94678	6.809475	43	0.003636364	65.06063	12.84774	37	0.004848485	83.22057	8.610647	44	0.003636364
ILMN_1365270	-2.009137	6.083859	54	0.5006061	-2.690509	5.4614	48	0.5175757	1.154065	4.918795	40	0.3927273	-25.66824	4.033297	45	0.979394	-6.9432	4.476218	39	0.6484848	-4.344325	4.491865	43	0.5927272	-4.873227	4.392129	43	0.609697	-10.92701	3.293224	58	0.8254545	-4.253414	5.07233	59	0.6060606	-5.697111	3.51189	48	0.6678788	-8.115891	9.819803	43	0.6630303	-9.274416	4.790691	40	0.8060606
ILMN_1371871	228.7604	16.549	46	0.001212121	161.9483	11.26929	35	0.001212121	161.3933	10.04996	46	0.001212121	140.1206	11.40096	55	0.001212121	230.3146	15.04279	40	0.001212121	195.8787	11.46973	59	0	166.6178	12.89636	36	0.001212121	210.3314	14.75618	48	0	244.4298	17.56221	45	0	202.9731	15.61943	48	0	186.454	15.15356	51	0.001212121	178.9791	9.652518	54	0.001212121
ILMN_1367483	55.72995	7.742487	42	0.004848485	60.02972	7.621586	44	0.004848485	30.89715	6.260214	34	0.01333333	35.44606	8.377371	39	0.0169697	55.73984	7.955697	40	0.003636364	74.44072	10.03357	50	0.003636364	61.77534	9.180144	35	0.003636364	42.51628	7.042437	44	0.007272727	60.50268	7.599609	44	0.003636364	59.58336	5.889479	40	0.003636364	40.84547	9.539389	48	0.02787879	39.02609	6.569089	40	0.008484849
ILMN_1376406	126.359	10.62678	58	0.003636364	87.18037	8.148436	49	0.003636364	61.59926	6.468543	41	0.003636364	63.39446	8.401726	40	0.003636364	85.10597	7.664905	45	0.003636364	77.21991	8.413257	46	0.003636364	74.67025	9.379917	39	0.003636364	58.86202	7.675121	32	0.003636364	89.83401	9.49808	46	0.002424242	59.59644	6.664423	40	0.003636364	65.18295	11.3923	50	0.004848485	61.7922	8.170729	34	0.003636364
ILMN_1348984	-3.130887	4.602915	46	0.5369697	-5.934405	5.620306	37	0.6193939	3.319234	5.319002	36	0.3236364	-2.750943	5.512909	46	0.5515152	2.064109	5.348813	40	0.3563636	-10.75398	4.021738	43	0.8363636	-2.580457	4.899239	48	0.5260606	7.228969	6.103148	35	0.230303	11.42813	6.467261	31	0.1393939	-2.507421	5.556011	32	0.5430303	-18.36975	10.77682	34	0.8412121	-5.445986	2.666854	45	0.64
ILMN_1376877	16.30808	5.343516	45	0.1260606	20.53906	5.867668	50	0.05939394	14.3215	5.208422	49	0.09696969	24.55323	7.529915	44	0.04606061	37.11841	5.907453	51	0.01212121	21.58461	4.839987	47	0.04969697	26.25611	6.480556	48	0.03515152	31.45848	7.386549	36	0.01818182	24.77411	6.623291	41	0.02787879	28.78926	5.766746	43	0.01333333	17.90285	9.293894	40	0.1660606	24.82132	5.54228	44	0.03151515
ILMN_1348820	67.24538	8.195432	44	0.003636364	53.08619	7.708256	47	0.004848485	30.4649	6.221942	42	0.01454545	52.84214	11.14308	36	0.003636364	79.5726	7.777165	47	0.003636364	55.97483	8.272741	35	0.003636364	55.44444	5.987919	34	0.004848485	64.31253	7.979447	47	0.003636364	62.44925	8.743199	50	0.003636364	64.77534	6.554865	41	0.003636364	57.03091	11.50422	50	0.004848485	92.7133	11.02738	36	0.002424242
ILMN_1364052	12087.98	345.2579	55	0	10250.68	318.9843	41	0	7761.305	233.0389	37	0	6659.184	246.0002	39	0	9765.485	228.7986	55	0	8346.132	233.2203	46	0	9078.338	236.1891	41	0	8133.363	234.9082	37	0	7366.037	178.4324	46	0	7198.843	199.6293	41	0	6989.503	205.9256	45	0	7580.05	257.5501	46	0
ILMN_1372349	550.7271	33.61555	38	0	426.3379	20.14533	49	0	278.0087	14.44589	46	0	341.9986	19.29498	45	0	649.8264	29.96068	40	0	599.2848	26.29088	40	0	654.8157	39.58293	47	0	609.1179	27.79169	42	0	427.3656	22.92718	42	0	533.5363	24.92871	51	0	541.3676	47.98469	30	0	797.1929	42.57713	44	0
ILMN_1353039	7986.723	317.7549	36	0	8019.921	339.1713	47	0	6332.307	210.0222	46	0	5489.673	208.2158	47	0	8178.422	258.5523	53	0	7088.298	260.6792	44	0	6414.833	197.4149	45	0	5730.166	201.5511	41	0	6578.942	206.5929	41	0	6203.631	240.2062	43	0	5754.658	205.3394	47	0	5579.82	247.7051	42	0
ILMN_1376334	301.9188	14.6405	60	0	304.3948	19.94382	37	0	196.7146	16.45102	39	0	181.3454	14.95117	49	0	290.3529	16.58755	49	0	287.351	25.06954	34	0	257.3588	17.35957	35	0	269.913	19.05543	46	0	260.2137	17.61125	50	0	233.8327	14.69906	40	0	271.0927	20.11974	54	0	223.662	13.6735	47	0
ILMN_1356934	305.6845	19.08817	44	0	215.6198	14.2767	42	0	170.203	12.35083	51	0.001212121	146.2407	12.62786	37	0.001212121	249.9457	18.11613	53	0.001212121	194.445	16.61588	34	0	174.391	15.73413	43	0.001212121	166.4558	14.76619	45	0	235.4463	20.6493	39	0	217.796	18.90332	49	0	197.4868	22.85857	46	0.001212121	131.8287	10.68847	57	0.001212121
ILMN_1651003	97.77046	19.41018	27	0.003636364	27.57748	5.437062	33	0.02666667	41.1504	8.017554	38	0.004848485	39.62647	9.935597	37	0.008484849	69.60265	9.912672	36	0.003636364	46.00116	6.566926	53	0.006060606	41.37497	7.700546	34	0.00969697	25.81907	5.242063	37	0.04	43.16377	9.287395	42	0.004848485	48.44579	7.782767	48	0.004848485	44.00503	16.52845	31	0.02181818	55.75245	12.59751	35	0.004848485
ILMN_1375045	32.89313	9.848965	39	0.02060606	5.025784	4.871818	48	0.2763636	8.922658	5.487762	49	0.1745455	22.03058	7.559025	53	0.05575757	22.10487	6.439496	51	0.06181818	19.38912	6.261715	49	0.06424242	4.163417	4.505302	50	0.310303	13.89979	5.853459	36	0.1151515	14.08139	5.786808	40	0.1054545	2.27788	4.645408	37	0.3563636	1.666999	11.36224	32	0.4375758	6.96179	4.917016	38	0.2266667
ILMN_1354567	71.54047	10.91971	35	0.003636364	69.341	7.623923	50	0.003636364	60.37944	11.50017	30	0.003636364	64.30464	10.8005	32	0.003636364	59.7238	9.177916	39	0.003636364	79.26553	9.92397	50	0.002424242	55.81092	6.928523	46	0.004848485	75.0014	12.72278	35	0.003636364	75.68712	10.84925	40	0.002424242	58.89421	8.061538	36	0.003636364	75.33305	16.22242	39	0.004848485	73.01476	8.98384	46	0.003636364
ILMN_1349024	-3.946179	5.719824	38	0.5636364	-2.19353	3.676229	45	0.5054545	-13.36913	4.45411	45	0.9066667	-8.274755	6.361202	36	0.7151515	5.001624	5.867692	35	0.2751515	-9.027652	5.177733	34	0.7721212	-11.52402	5.758494	30	0.8327273	-1.897336	4.131104	48	0.5018182	-3.128307	3.736198	39	0.56	-11.09819	2.509544	60	0.8606061	26.9493	13.49754	40	0.08484849	4.832227	6.231256	42	0.2787879
ILMN_1352810	103.7293	14.47925	38	0.003636364	131.3743	10.15503	45	0.001212121	66.97236	6.585053	29	0.003636364	37.09777	7.80782	34	0.01333333	102.9483	7.441746	53	0.003636364	112.1117	10.18349	19	0.002424242	122.0113	8.826895	42	0.002424242	109.2643	11.07933	36	0.002424242	115.4265	13.63312	28	0.002424242	87.90163	7.446083	44	0.002424242	125.7925	20.67735	29	0.001212121	91.77155	9.061778	36	0.002424242
ILMN_1376651	2037.426	96.49152	31	0	1722.994	49.22691	41	0	1415.217	50.55515	47	0	1218.967	41.48569	39	0	1489.941	60.18541	37	0	1271.188	53.8797	39	0	1297.31	51.47858	44	0	1186.923	45.66087	43	0	1034.996	43.98248	37	0	1068.19	42.63622	43	0	1083.759	40.6217	36	0	1074.736	44.38032	39	0
ILMN_1363739	82.7133	11.56756	36	0.003636364	44.22843	6.143226	53	0.007272727	49.68587	7.578473	38	0.004848485	71.26755	12.63731	40	0.003636364	60.26456	8.58881	41	0.003636364	57.73663	6.222223	44	0.003636364	54.83775	7.100455	45	0.004848485	55.172	9.073791	31	0.003636364	66.16248	7.596363	42	0.003636364	41.74621	5.921534	33	0.004848485	55.71458	15.57544	35	0.004848485	67.09047	7.393636	54	0.003636364
ILMN_1374938	21.81676	6.257121	49	0.07636364	24.7438	4.915777	50	0.04121212	19.27091	4.812816	45	0.05454545	36.48744	7.904822	49	0.01333333	34.11309	5.097465	58	0.01454545	24.91945	4.410007	46	0.0339394	41.86908	6.259499	54	0.00969697	37.43651	6.568166	58	0.00969697	28.85118	6.088102	36	0.01575758	32.3924	5.208589	52	0.007272727	21.3689	10.60851	50	0.1321212	37.98494	5.039288	50	0.008484849
ILMN_1376939	37.27259	9.67157	36	0.01454545	5.565282	4.186992	54	0.2666667	9.983823	5.028887	43	0.1612121	8.912997	6.692381	53	0.2278788	11.85598	3.936496	45	0.16	11.00779	5.439769	48	0.16	9.155635	5.532841	46	0.1793939	12.22714	5.77317	47	0.1321212	20.07149	6.438282	42	0.05090909	11.78813	4.245541	47	0.129697	-1.138345	10.03611	46	0.4909091	18.63046	6.343957	41	0.06424242
ILMN_1356216	79.6188	10.47905	38	0.003636364	54.82461	8.293804	32	0.004848485	55.64151	7.452478	45	0.004848485	52.21029	9.93817	39	0.003636364	65.60124	10.19903	42	0.003636364	62.66035	7.054244	44	0.003636364	69.69627	10.97676	38	0.003636364	75.66273	9.009782	44	0.003636364	74.40109	8.915246	48	0.002424242	60.00779	6.370948	39	0.003636364	91.08179	17.91529	40	0.002424242	58.77803	7.187629	46	0.004848485
ILMN_1349180	1584.208	66.72937	42	0	1396.176	47.5939	39	0	1040.76	37.08592	47	0	926.7627	55.42532	40	0	1289.249	49.63709	36	0	1144.201	64.83406	30	0	1057.593	55.42952	48	0	1032.673	48.91873	37	0	1124.063	54.86781	36	0	1005.883	38.64645	35	0	911.4028	43.76835	38	0	1011.476	45.92976	30	0
ILMN_1352949	2015.768	57.94401	49	0	1712.732	68.6244	49	0	1198.839	55.1216	28	0	935.6177	38.1333	38	0	1771.747	65.29053	51	0	1544.509	46.52135	42	0	1585.398	60.88257	45	0	1330.564	41.68116	37	0	1494.587	59.86283	40	0	1398.038	49.58116	50	0	1231.545	31.93018	49	0	1184.137	43.35202	40	0
ILMN_1350994	61.95253	11.12308	31	0.003636364	72.36754	10.53504	40	0.003636364	50.02768	8.113582	49	0.004848485	56.69568	9.377566	46	0.003636364	69.14371	7.382662	51	0.003636364	71.82828	9.064682	43	0.003636364	62.54954	8.35629	39	0.003636364	80.19362	9.883437	41	0.003636364	78.1299	9.155854	45	0.002424242	89.37039	10.75947	46	0.002424242	58.76275	10.43475	61	0.004848485	98.24661	14.75723	38	0.002424242
ILMN_1372686	1.397784	5.194472	47	0.3890909	-0.3400296	5.171078	43	0.4533333	4.202077	4.734581	59	0.3042424	19.0183	8.936574	41	0.08121212	-1.833901	4.346822	42	0.4945455	6.967969	5.282419	46	0.2327273	2.018939	5.854092	45	0.3672727	5.970325	5.040858	44	0.2630303	5.174267	4.098005	51	0.2812121	12.94788	5.031914	36	0.1054545	26.37714	11.96685	66	0.08727273	6.929677	4.682933	42	0.2266667
ILMN_1361916	179.6687	18.03674	41	0.001212121	114.03	11.18764	42	0.002424242	88.62788	10.01913	46	0.002424242	71.5704	13.58408	38	0.003636364	140.4994	12.80399	45	0.002424242	152.0374	13.53003	50	0	90.26514	10.0027	46	0.003636364	64.90111	5.827489	44	0.003636364	108.5349	14.22614	37	0.002424242	120.1049	11.46827	46	0.001212121	65.38126	11.19748	43	0.004848485	73.59033	7.008689	40	0.003636364
ILMN_1354974	124.5955	14.60357	41	0.003636364	77.95206	8.660725	53	0.003636364	47.81708	8.541265	42	0.004848485	62.50753	8.913617	50	0.003636364	162.8676	14.39303	50	0.002424242	120.6734	14.01002	41	0.002424242	95.50312	11.12857	43	0.003636364	133.1718	13.82559	48	0.001212121	68.28543	7.143987	49	0.002424242	119.661	17.18662	24	0.001212121	110.1803	16.90601	57	0.002424242	145.0325	18.53494	36	0.001212121
ILMN_1372458	615.3362	45.95908	43	0	490.1143	39.90531	34	0	293.5296	17.40383	42	0	418.4412	21.0979	47	0	605.1059	33.72645	49	0	719.2927	39.11509	42	0	515.1926	38.86313	42	0	605.5687	32.31511	38	0	564.2878	29.98089	47	0	560.1543	27.99182	49	0	490.2794	27.16384	47	0	567.5187	30.16119	36	0
ILMN_1353523	60.52021	10.01208	36	0.003636364	60.70231	10.57479	44	0.003636364	46.09636	8.727361	47	0.004848485	30.50051	7.61438	38	0.02424242	58.5502	8.973625	43	0.003636364	60.45709	12.4107	36	0.003636364	51.67483	10.662	46	0.004848485	51.94248	7.414624	28	0.003636364	62.30745	11.18324	37	0.003636364	72.62981	8.25244	41	0.003636364	18.16132	9.276691	41	0.1624242	50.37906	6.066595	45	0.004848485
ILMN_1361429	918.9867	25.43954	39	0	681.3744	27.21372	37	0	624.0065	25.98306	46	0	582.5267	20.39201	54	0	901.2781	31.44535	44	0	820.235	29.53919	45	0	750.9247	28.59027	46	0	763.9354	29.80256	50	0	756.3132	30.88256	45	0	773.5161	36.46825	40	0	688.5006	30.53864	51	0	852.616	30.37147	44	0
ILMN_1354100	1790.076	74.96541	39	0	1676.238	78.59266	42	0	1214.882	52.27868	45	0	1139.448	51.89035	50	0	1756.076	79.30089	45	0	1595.715	55.02557	48	0	1624.093	62.6048	43	0	1487.677	58.90071	45	0	1482.505	66.2513	36	0	1561.137	54.71426	50	0	1381.749	57.19796	45	0	1417.011	45.58759	36	0
ILMN_1361239	195.5755	19.58667	40	0.001212121	137.1335	12.76518	38	0.001212121	193.3784	16.25043	56	0	149.0217	13.52274	37	0.001212121	145.1263	10.61139	52	0.002424242	118.2936	10.14041	54	0.002424242	131.0799	15.94931	34	0.001212121	133.4723	12.22502	41	0.001212121	102.9649	8.286469	52	0.002424242	84.35355	7.318481	58	0.003636364	127.4081	17.45281	44	0.001212121	137.4289	12.20624	56	0.001212121
ILMN_1650220	28.69099	6.499109	59	0.03636364	10.60451	4.966602	42	0.1684849	29.43915	6.445841	52	0.01939394	12.5267	8.354383	30	0.1612121	18.48886	5.758481	43	0.08606061	28.44234	6.187474	49	0.02424242	21.97589	6.712032	47	0.05454545	16.5857	4.48052	43	0.08363637	38.57991	8.562847	48	0.006060606	26.37502	5.464565	45	0.01454545	21.63669	11.84245	51	0.129697	21.89081	5.598617	34	0.04484848
ILMN_1369521	7.919093	5.955998	44	0.2375758	0.07212555	4.960166	53	0.4448485	11.26442	6.042394	49	0.1466667	-3.447377	6.114162	43	0.5793939	-8.364587	3.727837	39	0.7090909	8.055898	5.46861	48	0.2072727	-2.192853	7.192429	25	0.5163636	7.847301	5.068925	47	0.2193939	-0.8230934	4.874444	43	0.4836363	0.2257255	4.310857	53	0.4230303	5.734412	9.888941	53	0.3563636	0.5868889	3.986955	45	0.4012121
ILMN_1359568	1060.296	40.42249	60	0	1007.658	49.85442	37	0	767.0463	42.04684	38	0	605.105	25.03703	49	0	994.6834	46.02695	51	0	841.0168	32.93881	49	0	857.2078	35.22892	41	0	726.933	39.40408	44	0	730.7927	30.51077	58	0	777.7236	42.35883	38	0	608.2606	29.35558	38	0	791.1197	43.26186	46	0
ILMN_1367248	1857.103	62.05778	33	0	1933.749	69.55075	40	0	1255.411	64.78727	34	0	1071.005	44.43603	51	0	2168.605	95.39563	40	0	1803.452	90.28333	27	0	1816.384	71.00364	40	0	1561.592	58.77242	47	0	1530.21	58.7383	43	0	1553.185	59.40439	42	0	1315.987	69.57394	34	0	1662.084	76.19426	36	0
ILMN_1351318	4524.445	155.5932	43	0	4286.748	161.894	36	0	3463.535	100.9355	60	0	2954.5	95.8671	39	0	4758.454	161.0931	42	0	4442.756	178.9873	43	0	4776.685	183.1543	45	0	4689.708	169.1501	42	0	3622.443	86.34427	40	0	4456.001	201.7842	38	0	4155.92	122.9346	54	0	5296.245	167.0087	43	0
ILMN_1360968	706.9125	35.21919	38	0	476.5977	20.99354	42	0	502.2634	20.39192	49	0	388.8956	22.43362	46	0	669.0397	27.19841	54	0	623.9621	25.8147	44	0	588.4603	38.12317	35	0	544.8184	26.94002	52	0	599.6824	26.61573	43	0	559.7104	31.71201	38	0	559.2904	35.77049	35	0	576.0549	33.83134	32	0
ILMN_1650491	132.8718	12.44885	35	0.003636364	89.63223	10.30193	47	0.003636364	69.81176	9.449833	41	0.003636364	71.98398	6.546527	29	0.003636364	155.3979	12.70892	47	0.002424242	98.48947	10.74342	31	0.002424242	139.1155	12.31909	41	0.001212121	141.7947	11.84497	41	0.001212121	110.698	10.66819	39	0.002424242	105.693	8.064561	46	0.002424242	101.8727	14.6458	43	0.002424242	140.1243	11.40886	43	0.001212121
ILMN_1361517	180.574	14.44081	38	0.001212121	157.3381	11.65428	42	0.001212121	104.1564	8.885561	40	0.002424242	97.11867	10.48926	41	0.002424242	179.8871	13.92286	44	0.001212121	172.8246	11.41382	42	0	121.8288	12.14909	32	0.002424242	155.1281	13.46516	42	0.001212121	104.3279	7.928828	48	0.002424242	140.3204	8.139546	47	0.001212121	140.7831	19.25236	43	0.001212121	132.2132	8.521802	48	0.001212121
ILMN_1363949	1212.601	71.67676	35	0	856.0407	47.78637	38	0	736.2256	25.94714	48	0	648.1625	34.19602	56	0	1003.04	39.87769	37	0	932.4764	31.96602	53	0	816.3889	39.15467	37	0	887.9805	32.37609	46	0	788.9753	34.59806	37	0	821.6733	37.03044	57	0	788.5273	42.33608	45	0	880.2385	46.3362	39	0
ILMN_1348986	1843.532	82.57246	47	0	1659.376	62.62724	40	0	1229.977	46.23246	47	0	923.5601	47.3518	38	0	2025.357	97.26476	30	0	1604.359	58.63808	45	0	1502.552	70.40647	32	0	1353.866	52.21194	46	0	1609.945	69.38287	39	0	1433.685	64.9006	40	0	1284.889	56.77295	39	0	1323.286	48.68975	47	0
ILMN_1650492	476.9222	27.94515	53	0	270.3462	18.16	33	0	234.1144	18.02968	37	0	243.0102	17.19437	41	0	457.9102	27.75236	43	0	447.1105	26.32846	51	0	319.6197	22.0611	46	0	336.6184	20.72888	45	0	349.4349	23.52032	44	0	342.1411	18.51678	40	0	288.4961	19.84893	41	0	374.9201	22.6857	36	0
ILMN_1360934	7.274005	9.006324	37	0.2472727	6.127019	4.568756	45	0.2593939	-4.17599	3.971567	43	0.590303	5.262294	5.428002	58	0.32	-9.759477	3.618833	44	0.7575758	2.053868	4.900254	48	0.369697	-0.8430988	3.582119	44	0.4678788	16.22781	7.157739	49	0.08606061	6.159779	3.93374	50	0.2593939	1.946749	4.478873	48	0.3624243	6.657958	16.55405	24	0.3442424	-2.656618	2.845547	56	0.5127273
ILMN_1366381	2379.039	74.9606	46	0	2037.835	69.40259	57	0	1673.324	52.09597	48	0	1365.363	49.89582	56	0	2387.584	69.2447	49	0	2166.024	69.85637	66	0	1825.458	46.95565	57	0	1785.149	53.09776	58	0	2090.785	70.65405	56	0	1888.191	58.00074	48	0	1673.635	56.16207	44	0	1731.312	48.59754	45	0
ILMN_1370381	-12.14203	5.548282	41	0.7915152	-22.41758	2.735902	34	0.979394	0.0376486	6.771328	34	0.4278788	-6.474316	5.28659	55	0.6715152	-9.266267	4.355243	43	0.7406061	-10.56128	5.238587	36	0.8339394	-16.36386	3.927219	52	0.9442424	-16.76131	3.377034	40	0.950303	-19.51714	4.278376	42	0.9660606	-13.6759	5.221683	29	0.9309091	-10.49748	10.6444	44	0.7127272	-11.63458	4.079434	44	0.8618182
ILMN_1364578	4.280513	6.322373	37	0.3224242	5.493077	5.717486	43	0.270303	-0.2927652	5.009676	42	0.4436364	12.63658	7.968339	45	0.1587879	11.89384	6.692192	40	0.16	-0.434039	5.591857	40	0.4533333	5.758136	6.327102	39	0.2630303	-7.7254	3.879389	39	0.7115151	-3.018391	4.387351	35	0.5563636	5.961405	4.055434	49	0.2509091	-13.72079	10.80413	34	0.7684848	-0.1961387	5.146297	41	0.4254546
ILMN_1357732	1627.107	65.57413	25	0	1239.001	44.79264	44	0	1042.079	45.01951	38	0	899.0692	42.57521	54	0	1428.913	55.71592	47	0	1245.649	54.90844	41	0	1253.471	43.54223	34	0	1173.843	42.49573	45	0	1174.672	43.03817	31	0	1098.969	44.3574	44	0	1214.279	62.32952	35	0	1045.013	42.10292	26	0
ILMN_1355755	29.27643	7.785144	42	0.03515152	24.39545	6.132779	37	0.04242424	12.20078	4.867466	35	0.129697	7.28194	6.665609	46	0.2606061	22.59491	6.437462	40	0.05939394	16.34221	7.252397	43	0.09575757	18.76781	5.98942	44	0.07515152	24.16715	5.982094	41	0.04969697	20.35221	4.987328	41	0.04969697	9.531603	5.181565	36	0.1721212	25.10128	12.21976	40	0.1006061	5.296346	2.739522	42	0.2666667
ILMN_1354145	690.2025	34.26989	45	0	539.6644	30.1921	29	0	517.9565	30.14807	38	0	417.8143	19.98549	54	0	516.2036	27.30384	41	0	484.7241	30.47095	41	0	403.8166	20.37359	46	0	461.1501	21.85859	54	0	470.2852	20.51682	45	0	422.9455	25.16051	39	0	411.9735	26.21177	39	0	433.7736	21.27416	41	0
ILMN_1359934	56.30724	7.650108	51	0.004848485	67.30267	11.73493	35	0.003636364	41.53159	6.080581	52	0.004848485	47.91335	9.141372	46	0.007272727	57.06024	6.817496	40	0.003636364	56.30162	8.060978	39	0.003636364	60.82281	11.13151	37	0.003636364	49.01194	9.696826	36	0.004848485	58.9094	8.37121	50	0.003636364	64.32121	7.007977	49	0.003636364	80.33338	21.09592	36	0.004848485	54.09757	9.382011	44	0.004848485
ILMN_1362651	6192.786	244.7568	32	0	4616.198	153.9462	30	0	4263.896	163.3963	29	0	3002.368	107.3147	30	0	5350.275	181.8962	40	0	4480.242	167.4677	34	0	3842.524	135.6147	34	0	4292.97	170.2075	44	0	4277.867	155.8428	35	0	3848.186	167.3393	49	0	3385.311	138.0853	33	0	3940.001	149.7029	36	0
ILMN_1352521	2079.897	115.1266	50	0	1337.515	59.37025	44	0	1110.273	58.47028	50	0	871.4636	39.44975	40	0	1578.374	60.46594	42	0	1681.572	95.40176	42	0	1273.375	60.58447	53	0	1427.121	59.13281	40	0	1401.76	68.01537	52	0	1624.429	104.5977	50	0	1092.86	58.42845	34	0	1307.619	76.79909	32	0
ILMN_1373755	3433.74	173.0546	45	0	2496.565	117.2627	43	0	2031.761	89.31495	31	0	1882.745	91.7535	46	0	2974.692	149.1277	43	0	2536.112	121.1374	45	0	2293.196	82.3026	49	0	2255.704	92.7847	32	0	2167.222	107.3537	41	0	2124.056	78.88836	43	0	1967.944	88.41548	44	0	2226.818	87.26738	48	0
ILMN_1348921	142.8865	15.08427	41	0.003636364	72.18924	7.042542	39	0.003636364	100.5631	11.48197	53	0.002424242	56.93137	10.63887	33	0.003636364	81.53607	8.978659	37	0.003636364	72.91937	10.4173	37	0.003636364	80.55674	9.540786	43	0.003636364	90.35168	13.46444	42	0.002424242	78.41466	12.38725	36	0.002424242	79.01825	11.60701	36	0.003636364	56.28257	9.486039	44	0.004848485	63.80337	9.455026	36	0.003636364
ILMN_1370585	1279.547	50.9332	48	0	1090.117	33.49016	36	0	878.0999	34.47953	45	0	725.4095	27.21993	39	0	1171.971	42.18027	43	0	1098.729	39.10007	49	0	1074.494	39.52514	48	0	1053.022	38.26986	32	0	930.6981	32.62125	50	0	884.2886	28.41045	45	0	902.2487	39.8772	43	0	1130.26	53.45435	35	0
ILMN_1362273	65.1151	7.117883	40	0.003636364	63.79383	7.545832	51	0.003636364	53.92801	7.907757	52	0.004848485	53.91484	7.298853	43	0.003636364	46.63657	7.896257	34	0.004848485	70.70319	9.910637	41	0.003636364	79.35693	11.58713	43	0.003636364	65.43802	8.785287	33	0.003636364	62.28212	7.892153	47	0.003636364	65.54222	8.462371	46	0.003636364	40.20852	10.56094	59	0.03151515	46.63635	7.932749	40	0.006060606
ILMN_1353569	16.10638	7.707982	41	0.1272727	8.829221	5.382316	57	0.2	14.87578	4.368068	45	0.09212121	-1.338353	5.083581	50	0.5018182	16.55396	6.308496	47	0.1090909	5.423306	5.004128	50	0.2618182	11.0905	5.578441	34	0.1393939	27.97698	6.712349	30	0.03030303	18.4477	7.107295	39	0.06181818	6.264742	4.790067	33	0.2375758	4.265822	10.94384	41	0.3757576	3.48245	3.979525	49	0.3163636
ILMN_1351096	22.77077	7.863163	35	0.06909091	11.15138	5.816739	41	0.1551515	6.806669	5.907081	34	0.2327273	7.29269	6.307899	51	0.2606061	1.61692	4.988758	45	0.3672727	8.36662	5.951226	42	0.1963636	-3.130948	4.782581	40	0.5478788	2.089625	4.301954	30	0.3721212	-15.29709	3.679407	42	0.9224243	1.908564	4.281989	38	0.3636364	-16.78311	9.40403	39	0.8230303	-5.719973	3.784801	34	0.659394
ILMN_1351776	164.6258	14.76145	39	0.002424242	155.6164	11.33593	34	0.001212121	152.839	15.72017	44	0.001212121	101.0059	9.683125	48	0.002424242	210.6906	14.27859	42	0.001212121	192.1684	11.43679	32	0	152.018	12.21188	41	0.001212121	153.9012	16.20915	33	0.001212121	146.9545	13.88126	38	0.001212121	196.3945	16.39264	40	0	138.6258	14.42575	40	0.001212121	156.8688	11.41404	28	0.001212121
ILMN_1376555	7479.678	198.1804	35	0	6343.832	194.4979	48	0	5910.831	200.9059	55	0	4965.182	208.2668	45	0	7382.48	331.5818	31	0	6875.485	228.5982	57	0	6545.652	288.7692	37	0	5490.486	261.1561	36	0	6253.224	202.9973	43	0	6103.404	184.6919	41	0	5359.476	185.4061	47	0	5486.214	212.1108	37	0
ILMN_1369239	415.6965	22.33991	47	0	429.7178	26.44641	41	0	299.0416	18.35607	47	0	250.8451	13.91816	47	0	456.1246	21.82055	49	0	401.3331	23.30096	40	0	410.8134	17.64575	49	0	308.889	18.24827	44	0	366.6041	18.52525	48	0	357.8124	25.57836	36	0	343.3308	22.57958	41	0	364.7222	17.73099	50	0
ILMN_1367825	15238.19	486.2013	47	0	13198.32	446.069	49	0	11508.83	391.6645	42	0	9193.058	319.7971	42	0	12101.44	362.664	33	0	10447.91	377.8515	37	0	11109.8	262.63	30	0	9821.784	312.5471	41	0	9569.629	237.7008	35	0	9342.378	328.93	30	0	9769.418	363.5643	40	0	9392.148	384.7544	38	0
ILMN_1350976	5230.511	195.4836	49	0	4053.802	216.5241	34	0	3340.895	123.1213	50	0	2602.737	86.84647	31	0	5141.903	241.1576	35	0	3943.711	153.8351	49	0	3970.329	180.6743	46	0	3757.866	170.9229	41	0	3692.738	161.7529	42	0	3468.444	140.845	34	0	3290.882	159.0982	34	0	4332.644	196.6355	42	0
ILMN_1356401	7670.408	281.5832	39	0	7502.393	367.003	43	0	5726.266	205.5693	53	0	5070.884	166.1804	54	0	8643.306	277.9538	30	0	7883.974	286.1203	44	0	7394.666	291.7155	36	0	6659.229	262.0355	48	0	6769.404	244.0365	51	0	7144.701	256.2975	39	0	6552.783	214.8088	44	0	6372.73	204.7479	42	0
ILMN_1373122	14611.83	459.3175	46	0	14079.4	596.6428	44	0	10880.4	371.2413	48	0	10403.17	419.5476	39	0	12995.4	341.3704	45	0	10939.98	313.4539	39	0	10668.12	360.1902	60	0	10602.53	375.9077	41	0	10106.85	343.712	40	0	9521.402	380.5855	48	0	9694.94	416.1173	44	0	10234.93	390.5155	43	0
ILMN_1359645	8.261905	5.234632	37	0.230303	13.27433	4.559669	51	0.1212121	-2.978259	5.788922	25	0.5490909	-1.562497	6.932993	35	0.5090909	15.22811	5.939248	40	0.1248485	4.094747	4.7755	41	0.3030303	32.68297	10.13176	30	0.01575758	-0.9195988	5.193507	28	0.4678788	0.3843575	5.866626	29	0.4412121	17.25901	5.465416	34	0.06181818	4.298957	10.80508	41	0.3757576	12.41189	4.936873	31	0.1224242
ILMN_1372795	1445.688	53.0025	45	0	1376.998	43.6344	39	0	1108.462	48.56903	36	0	1060.411	34.28629	49	0	1227.649	33.00338	49	0	1174.383	37.03745	39	0	1337.793	49.39457	35	0	1183.483	50.97066	51	0	995.1202	31.97077	44	0	1082.638	32.80654	53	0	1027.544	45.46281	49	0	1483.951	83.14993	23	0
ILMN_1355033	22.53414	7.067191	40	0.07151515	34.77242	7.006236	38	0.01939394	8.579999	4.630711	42	0.1818182	40.15819	9.821475	39	0.008484849	18.5154	6.554741	38	0.08606061	18.5437	6.180912	40	0.07151515	21.85267	6.185442	53	0.05575757	17.99106	6.981326	35	0.07636364	5.751133	6.154214	28	0.2678788	15.40149	6.160044	33	0.07393939	19.86451	12.66271	38	0.1454545	16.82133	5.005754	38	0.07636364
ILMN_1370634	8.961497	4.511971	49	0.2254545	7.891149	4.698063	51	0.2278788	19.3783	5.447791	38	0.05333333	24.38951	6.476715	63	0.04727273	12.57193	5.487284	45	0.1527273	2.147618	3.111319	39	0.369697	4.892344	4.002818	44	0.2860606	15.94529	5.139523	42	0.09212121	20.68618	7.260415	42	0.04969697	16.76651	5.035784	48	0.06545454	2.586997	9.326704	53	0.4157576	11.3025	4.002955	47	0.1454545
ILMN_1373311	1693.819	52.59424	47	0	1430.322	62.09687	40	0	1216.505	33.65036	43	0	1016.511	41.20602	40	0	1538.469	35.76866	28	0	1253.763	31.34677	57	0	1296.048	48.53672	44	0	1240.9	41.11556	54	0	1438.82	44.20322	50	0	1269.542	45.83266	38	0	1123.837	38.18112	57	0	1078.081	36.63056	49	0
ILMN_1376333	88.78008	11.52693	39	0.003636364	51.09704	8.690492	38	0.004848485	45.13909	7.175522	47	0.004848485	50.85592	9.518615	46	0.004848485	70.3871	9.243412	30	0.003636364	50.92001	7.991867	42	0.004848485	46.98013	7.823184	37	0.004848485	69.1272	11.42628	29	0.003636364	69.30313	9.955424	42	0.002424242	40.81683	5.677134	40	0.004848485	58.04066	15.46154	37	0.004848485	56.49261	7.723639	36	0.004848485
ILMN_1350700	10.44922	7.484104	39	0.2060606	11.29171	6.815111	45	0.1539394	1.126211	4.231452	53	0.3927273	0.4206423	5.494734	36	0.4387879	17.33805	6.53632	41	0.09818182	5.879697	3.345251	53	0.2545455	0.3961133	5.711172	40	0.4290909	5.869357	4.252326	56	0.2642424	7.344242	3.6899	47	0.2290909	3.174677	3.733319	40	0.3260606	-10.87924	9.053426	46	0.7187879	8.406866	5.342771	43	0.1939394
ILMN_1363907	77.763	10.04212	46	0.003636364	37.42637	5.146333	32	0.0169697	53.19085	6.597229	45	0.004848485	62.40723	8.894715	43	0.003636364	92.0099	10.22505	43	0.003636364	87.67038	11.8333	33	0.002424242	68.57835	9.181832	38	0.003636364	63.52881	8.059845	39	0.003636364	73.47755	9.798126	44	0.002424242	42.59844	6.178638	34	0.004848485	59.17416	13.94977	36	0.004848485	43.96568	6.705738	37	0.006060606
ILMN_1366780	480.8486	33.40687	52	0	481.8943	23.64454	43	0	376.2337	18.91841	39	0	345.707	21.53483	45	0	575.1116	32.84854	34	0	492.7386	21.17379	41	0	512.3074	35.16243	38	0	500.3478	29.57846	41	0	516.1388	24.51982	39	0	466.2718	24.15849	43	0	475.7698	28.34042	47	0	451.6615	24.98601	42	0
ILMN_1363901	21.04399	7.192027	34	0.08	17.9042	5.834489	45	0.08121212	6.385038	4.721435	43	0.2436364	-2.868459	5.939596	37	0.5551515	35.83247	8.430125	47	0.01333333	12.22957	5.42337	38	0.1369697	21.30172	6.293713	51	0.05939394	6.903789	6.017678	31	0.2363636	9.584476	6.412585	43	0.1769697	8.04175	4.743412	37	0.2024242	22.38898	13.73358	47	0.1187879	7.227254	4.663038	40	0.2242424
ILMN_1360365	22.13372	5.307059	50	0.07393939	66.44284	9.294578	42	0.003636364	15.13598	5.944979	41	0.08848485	15.85867	6.454904	53	0.1139394	18.23608	4.41778	43	0.09090909	48.71328	7.518642	45	0.004848485	8.943904	4.523047	33	0.1878788	28.66609	6.162345	44	0.02787879	38.00681	5.295104	38	0.006060606	42.772	8.483265	30	0.004848485	44.50289	10.57466	43	0.02181818	29.5553	5.697143	44	0.0169697
ILMN_1354946	9.303035	8.48016	30	0.2242424	1.326337	6.340759	36	0.4	0.3817801	4.523936	44	0.4157576	-11.01621	5.584074	34	0.7793939	-0.01424482	4.754666	35	0.4169697	-9.181956	4.135915	40	0.7830303	-5.235738	5.969057	29	0.6266667	8.576648	5.590523	40	0.2036364	1.261234	5.519626	32	0.4109091	12.47907	4.902713	46	0.1151515	-6.739068	8.610834	51	0.6327273	14.79252	7.916976	33	0.08848485
ILMN_1374852	154.8238	12.87358	42	0.002424242	126.2048	11.16031	47	0.001212121	117.5426	9.361873	39	0.001212121	111.8936	13.98073	36	0.002424242	203.2333	16.95557	45	0.001212121	161.3883	13.21266	55	0	180.7823	14.85487	47	0.001212121	150.9885	13.72711	42	0.001212121	157.7955	14.41312	47	0.001212121	151.0621	13.41128	46	0.001212121	137.4992	22.76874	32	0.001212121	208.9412	25.25188	31	0
ILMN_1367302	-3.655911	6.433964	40	0.5551515	-11.71657	3.864469	34	0.84	-16.37244	3.281332	43	0.9587879	-15.74076	6.498543	35	0.8836364	-14.95605	3.807206	38	0.9115152	-14.02113	4.047527	45	0.8945454	-2.878903	5.406656	54	0.5333334	-17.49836	3.142547	44	0.9527273	-3.898838	4.003819	54	0.5963637	-4.836545	4.232326	44	0.6315151	-30.68929	8.077537	40	0.9430303	-14.91886	2.954446	53	0.9357576
ILMN_1376141	-4.595197	7.361146	28	0.5842424	-3.906566	4.399372	43	0.5539394	-5.385439	5.067858	28	0.6363636	-10.10777	6.875008	29	0.7551515	-6.265328	5.383431	25	0.6266667	7.299253	7.816645	41	0.2218182	-12.68222	4.906169	32	0.8654546	-24.12355	3.179689	21	0.990303	-2.606709	6.424284	38	0.5418182	-0.8119866	4.595302	44	0.4787879	21.44732	14.8873	28	0.1309091	-2.288538	4.747191	33	0.5030303
ILMN_1376720	20.66515	7.848154	44	0.08363637	-11.34532	4.273824	40	0.8290909	-10.4513	4.280909	39	0.8351515	-7.565678	4.578807	42	0.6969697	-11.44209	3.35492	43	0.8169697	-8.54993	4.90226	30	0.7551515	-2.188344	5.11079	46	0.5163636	-14.28788	4.158787	37	0.9139394	-10.00945	5.152815	40	0.8133333	-3.231954	3.334064	49	0.5781818	-11.60261	11.23637	30	0.7272727	-8.311937	3.750634	36	0.7842425
ILMN_1376636	4366.301	132.6834	51	0	4117.222	103.9704	49	0	3508.726	123.3037	43	0	3038.963	78.78586	54	0	5117.653	117.8892	60	0	4978.716	176.0688	45	0	5204.681	194.5094	38	0	4493.323	109.53	53	0	3981.223	129.6022	50	0	5005.672	116.9407	45	0	4181.729	110.5805	70	0	5449.404	136.9785	68	0
ILMN_1375337	53.93984	13.67944	27	0.004848485	8.503469	4.177407	47	0.2145455	5.897398	5.468818	41	0.2545455	31.22673	8.331954	40	0.02424242	8.416976	5.032319	38	0.2060606	2.638844	4.011232	42	0.3539394	16.16138	6.029949	31	0.09333333	12.55639	5.172204	37	0.129697	9.406918	4.967677	38	0.1806061	11.3169	4.042518	39	0.1333333	-8.857118	9.129711	29	0.6751515	11.51488	5.419581	46	0.1442424
ILMN_1366402	5.44517	6.920355	37	0.2909091	4.518582	4.190759	50	0.2909091	2.588529	6.961174	40	0.3442424	-3.993459	5.475021	44	0.5975758	2.050369	5.070332	43	0.3563636	-4.409343	4.744641	46	0.6012121	-10.01075	3.649986	45	0.7830303	-10.0639	3.308729	45	0.7975758	2.299847	5.02262	41	0.3612121	0.8171409	4.080038	51	0.4024242	-24.03816	7.61375	41	0.8957576	-4.34479	3.306741	46	0.5842424
ILMN_1362379	-2.536252	5.948082	42	0.5151515	11.19348	4.738204	34	0.1551515	9.088292	5.604655	45	0.1709091	5.251781	6.428606	48	0.32	2.433532	4.776981	47	0.3466667	-9.535754	3.602946	45	0.8	18.67282	6.36326	43	0.07515152	2.741137	4.258782	32	0.3539394	16.17035	5.726301	43	0.08606061	3.103495	3.407679	43	0.3309091	14.39713	12.03751	39	0.2121212	6.57282	4.839281	38	0.2412121
ILMN_1366677	48.1137	9.57897	44	0.006060606	16.99963	6.410669	36	0.09090909	17.40945	5.982919	54	0.06909091	18.65322	6.697703	55	0.08606061	29.27203	6.517035	48	0.02909091	17.65117	5.490395	48	0.08363637	11.15197	6.960291	34	0.1381818	5.599055	3.975225	51	0.2690909	22.17922	5.454684	63	0.04242424	24.82913	6.201517	45	0.01818182	-8.665872	7.130804	45	0.670303	10.34236	4.27127	43	0.1575758
ILMN_1371992	599.6617	32.2103	42	0	611.2752	45.4255	34	0	421.1599	22.31857	43	0	351.8046	17.12408	46	0	577.4965	24.87146	47	0	480.1427	34.6622	29	0	452.6891	21.06543	50	0	383.7957	21.34982	37	0	439.713	21.22785	47	0	426.6788	21.85821	40	0	440.9694	28.19722	41	0	428.5955	21.00675	42	0
ILMN_1360364	534.3325	39.96443	38	0	433.204	17.33025	39	0	385.9207	22.00809	40	0	386.1548	26.16445	45	0	463.1837	24.72255	44	0	466.5793	26.01968	47	0	460.3599	26.30153	41	0	422.719	23.83639	42	0	404.8692	19.47326	43	0	438.2082	17.87082	40	0	400.9051	27.30877	40	0	388.969	24.86199	44	0
ILMN_1349101	244.0434	16.45524	40	0.001212121	208.4157	12.69615	52	0.001212121	146.3923	11.34718	48	0.001212121	155.7376	12.60606	51	0.001212121	264.5441	17.75119	44	0	228.5021	16.02917	44	0	181.0918	11.9144	41	0.001212121	202.0894	11.84569	47	0	199.4296	12.16282	39	0.001212121	210.1415	19.45749	31	0	123.9858	10.36236	46	0.001212121	253.0648	14.85626	62	0
ILMN_1368380	6880.925	299.7334	45	0	5871.281	161.3821	42	0	4834.434	171.4478	46	0	3345.019	107.7361	46	0	6990.191	288.3487	36	0	5918.682	198.5635	40	0	5456.047	182.7991	39	0	5567.069	163.6643	39	0	5446.604	233.5098	36	0	4717.74	157.1031	38	0	4895.69	159.1811	42	0	5449.176	196.075	38	0
ILMN_1363356	24.90284	5.893616	47	0.05454545	21.51562	5.358689	46	0.05454545	21.68237	5.156522	50	0.04363636	18.41003	5.51994	48	0.08727273	19.7453	5.218821	54	0.07515152	27.85665	6.86699	38	0.02666667	13.04876	5.614231	48	0.1139394	11.10482	4.267684	50	0.1527273	13.05104	4.811006	55	0.1163636	21.24017	5.011708	46	0.03757576	4.033484	11.0868	46	0.3818182	19.56219	5.502962	45	0.05818182
ILMN_1364753	247.4884	17.12627	44	0.001212121	168.404	9.984355	39	0.001212121	178.0464	9.955113	59	0	208.0752	11.5542	46	0	301.3008	16.94906	40	0	194.0323	12.04758	53	0	248.321	16.40949	30	0	282.2979	15.25863	50	0	249.1446	14.42852	49	0	170.6572	11.24663	33	0	238.7619	17.22182	52	0	249.1192	15.23362	44	0
ILMN_1365205	375.8539	22.14074	44	0	459.2753	34.20895	37	0	226.6805	16.43043	32	0	240.2489	16.88516	47	0	390.0956	32.89098	36	0	352.4777	17.04371	50	0	348.7834	16.82418	50	0	332.2564	23.36831	34	0	348.2848	25.07355	43	0	428.773	22.60344	57	0	321.7908	26.58646	46	0	339.9238	23.45862	33	0
ILMN_1356432	167.7618	18.13666	43	0.002424242	128.5007	14.27192	40	0.001212121	91.09287	7.305883	52	0.002424242	88.61948	9.943006	40	0.002424242	120.0998	9.730272	53	0.003636364	115.663	9.631536	40	0.002424242	94.9475	8.83349	52	0.003636364	127.3174	11.6275	47	0.001212121	82.71179	9.443567	47	0.002424242	109.3884	7.927898	68	0.002424242	96.35342	11.14323	55	0.002424242	104.3466	8.402429	49	0.002424242
ILMN_1351689	-17.64786	4.668181	47	0.9042424	-8.726863	3.692251	42	0.7430303	-2.27386	4.430533	55	0.5236363	10.99974	6.952401	47	0.1854545	-11.9735	3.774978	56	0.8242424	-9.494327	3.719618	39	0.7975758	-6.998448	4.99436	50	0.6921212	-6.818563	4.164607	52	0.6739394	-12.76034	4.07528	46	0.8824242	4.37028	5.887933	49	0.2872727	2.02011	10.85534	42	0.4278788	-11.51848	3.591536	44	0.8569697
ILMN_1365540	33.96226	8.864631	43	0.02060606	22.70772	5.719879	44	0.05212121	22.76217	6.017893	44	0.03757576	52.66358	12.96615	34	0.003636364	19.11402	5.795822	37	0.08242425	32.94609	7.289468	56	0.0169697	12.13974	5.403605	33	0.1236364	24.47899	5.05823	51	0.04848485	18.77539	4.575456	52	0.06060606	20.74765	5.737751	41	0.04121212	34.39498	11.42979	51	0.04363636	30.67128	7.50606	34	0.01575758
ILMN_1352318	-20.19379	4.838192	43	0.9381818	3.711034	5.494094	50	0.3187879	-14.83326	4.420434	34	0.9284849	-11.43335	5.535755	39	0.7890909	-16.55712	3.363772	39	0.9369697	-14.58745	3.738116	50	0.9103031	-13.31362	3.472743	49	0.8739394	-9.536801	3.71753	52	0.7793939	-14.74393	3.837136	45	0.9163637	-6.035024	3.185868	57	0.6848485	-8.341348	8.803735	52	0.6666667	-7.118136	4.088687	55	0.72
ILMN_1356504	36.19581	8.391896	47	0.01575758	20.166	5.118222	38	0.0630303	33.45652	7.197639	40	0.01212121	27.40985	7.024015	53	0.03030303	29.34405	6.701525	49	0.02909091	28.16982	6.76979	40	0.02545455	45.45807	8.372476	38	0.006060606	27.30841	7.981739	43	0.03272727	34.88174	6.739848	55	0.00969697	37.91978	6.741876	53	0.004848485	37.33901	11.30387	62	0.03636364	12.09556	4.265685	37	0.1321212
ILMN_1376919	30.55351	8.074968	32	0.0339394	25.76544	8.502159	34	0.0339394	25.71212	7.007814	36	0.02909091	27.21104	7.718401	48	0.03272727	39.07514	8.208048	32	0.008484849	31.93843	6.246214	31	0.0169697	50.64846	8.192595	45	0.004848485	44.68681	10.43186	35	0.006060606	46.01233	9.916974	36	0.003636364	25.81261	5.442919	29	0.01454545	74.81634	19.01685	32	0.004848485	43.37112	6.308125	41	0.006060606
ILMN_1376132	12.94911	10.31733	30	0.1721212	-2.984828	5.332868	33	0.5260606	-9.914706	3.998179	49	0.8157576	-7.071606	6.993804	32	0.6836364	14.22674	6.88905	41	0.1345455	-0.2042798	6.355815	36	0.449697	7.957347	5.677302	42	0.2024242	-7.65714	3.764324	40	0.7054545	-1.930309	4.262737	45	0.5127273	8.930086	5.152689	52	0.1842424	23.96906	13.62099	43	0.1090909	5.816106	4.794901	45	0.2581818
ILMN_1362197	671.7589	32.79048	52	0	430.5598	20.16442	50	0	460.2847	27.19616	39	0	380.3688	18.57552	51	0	508.4376	18.61725	53	0	441.9675	17.5085	51	0	416.0106	16.72607	53	0	376.1561	20.16911	43	0	441.8442	22.83263	50	0	415.7921	28.35922	35	0	396.8946	25.05853	46	0	437.5993	21.86721	45	0
ILMN_1376895	197.6637	20.31527	42	0.001212121	179.7117	16.91156	42	0.001212121	166.7428	13.17816	49	0.001212121	130.7431	9.539184	54	0.001212121	136.8055	11.8967	37	0.003636364	140.1037	14.14771	43	0.001212121	131.6013	13.33108	41	0.001212121	144.3981	12.63276	46	0.001212121	149.869	10.96734	49	0.001212121	130.2282	11.79043	36	0.001212121	141.7939	16.69432	41	0.001212121	108.2784	12.34302	52	0.002424242
ILMN_1367104	16.57511	6.928631	39	0.1212121	2.342359	5.461167	39	0.369697	7.128889	4.544795	45	0.2206061	-4.502964	5.831429	41	0.6157576	6.107902	5.983696	34	0.2484848	-5.899119	4.900832	37	0.659394	4.750339	5.445669	39	0.2909091	-2.460851	4.26801	37	0.5115151	11.27276	6.614626	38	0.1442424	-5.952055	3.912531	37	0.6812121	-8.40706	10.91296	29	0.6666667	6.155996	4.302154	43	0.2472727
ILMN_1351695	1090.238	81.12505	25	0	929.3725	40.75777	34	0	757.2511	27.23668	41	0	557.1026	25.581	44	0	1190.169	54.09275	45	0	772.6927	35.42897	34	0	763.896	29.33386	44	0	783.0493	33.73262	39	0	745.6309	29.84251	38	0	837.9968	40.3431	38	0	652.1615	33.14894	35	0	818.6518	52.61676	36	0
ILMN_1349263	179.6424	11.58844	48	0.001212121	212.3468	14.59013	46	0.001212121	154.8993	13.74636	54	0.001212121	116.7433	11.10784	45	0.002424242	163.9933	17.00381	40	0.002424242	190.3358	15.75219	57	0	156.5007	12.79766	38	0.001212121	129.8044	11.17026	43	0.001212121	171.9377	13.85119	46	0.001212121	148.1057	10.54723	68	0.001212121	165.5439	14.34018	57	0.001212121	153.1881	12.9039	56	0.001212121
ILMN_1376443	-19.2503	3.821255	53	0.92	-12.89059	3.37646	42	0.8690909	-5.810099	6.40925	42	0.6521212	-13.67026	5.207416	47	0.8351515	-12.00005	4.090758	50	0.8242424	-11.36306	5.120371	34	0.8448485	-6.773984	4.030407	48	0.689697	-7.336904	3.69805	45	0.6969697	4.115963	4.68383	54	0.3127273	-4.448537	3.451931	44	0.6206061	-9.17505	9.641016	55	0.6836364	-4.036952	4.919249	31	0.5672727
ILMN_1357590	75.72334	7.819665	66	0.003636364	77.97752	6.777914	39	0.003636364	56.36225	6.489251	53	0.004848485	34.18824	10.44927	32	0.01939394	90.39311	7.621116	53	0.003636364	47.24302	7.068034	37	0.006060606	63.34326	8.289907	53	0.003636364	62.47712	7.843042	32	0.003636364	66.63263	7.530654	52	0.003636364	55.37009	6.526298	47	0.004848485	87.37899	12.95061	54	0.003636364	35.82459	6.084659	32	0.01090909
ILMN_1368587	45.88071	8.406699	40	0.007272727	36.92791	7.582839	43	0.0169697	27.35322	5.553832	44	0.02424242	36.52576	9.026341	40	0.01333333	12.47604	4.627934	40	0.1539394	21.75857	5.788915	35	0.04848485	24.70954	5.203193	48	0.04242424	32.6832	5.968247	52	0.01454545	29.90084	5.848342	51	0.01212121	24.07628	4.404694	37	0.02181818	57.98064	14.1419	51	0.004848485	12.0991	3.842465	51	0.1321212
ILMN_1372934	263.382	19.75939	32	0.001212121	127.2939	12.32454	29	0.001212121	206.2118	13.49865	48	0	153.6876	15.2723	44	0.001212121	90.27554	8.648634	55	0.003636364	66.18359	10.78464	28	0.003636364	71.22613	11.33832	37	0.003636364	59.54836	8.657422	29	0.003636364	31.7044	8.299827	18	0.01090909	33.19219	6.543264	30	0.007272727	14.23211	14.32833	23	0.2133333	40.30439	7.059489	47	0.006060606
ILMN_1351513	1138.779	69.12849	40	0	740.4213	36.64064	37	0	685.7213	33.80463	27	0	517.7351	34.37789	36	0	967.7112	44.59932	32	0	793.0205	32.2835	36	0	799.6595	31.76727	50	0	670.3672	36.10554	33	0	823.531	40.36529	40	0	763.3411	36.4469	37	0	677.0073	37.4314	33	0	733.8795	35.61189	44	0
ILMN_1360655	4.363223	6.233932	36	0.3212121	12.34781	5.931664	41	0.1357576	6.435979	5.877781	38	0.2424242	12.27328	7.57651	50	0.1636364	8.577338	4.336601	44	0.2060606	-0.4419965	4.945344	38	0.4545455	17.30747	7.729347	38	0.08606061	11.00387	5.890771	47	0.1527273	10.10162	4.962034	52	0.1660606	21.12593	6.247314	31	0.04	1.033065	10.38118	43	0.4521212	9.870436	4.151324	35	0.1648485
ILMN_1352583	29.82968	6.92807	38	0.0339394	35.84858	8.900459	34	0.01939394	22.40974	5.177987	52	0.03878788	20.35049	7.296339	50	0.07151515	16.44411	4.937758	34	0.1090909	41.19937	6.458165	52	0.008484849	24.53979	5.675669	46	0.04363636	26.68049	6.305635	47	0.03636364	37.34195	6.483459	47	0.008484849	34.23635	5.854303	42	0.006060606	27.83251	11.38735	45	0.07878788	26.35618	5.445168	50	0.02666667
ILMN_1368855	311.1555	30.78767	33	0	192.1374	12.61779	40	0.001212121	212.4221	19.83135	46	0	222.6339	21.44688	42	0	240.0443	21.93617	40	0.001212121	205.1924	18.30585	43	0	261.716	22.72999	41	0	209.8154	19.90154	38	0	249.3393	22.72855	35	0	160.7573	12.87829	30	0.001212121	224.8235	29.42154	39	0	172.2916	11.18245	36	0.001212121
ILMN_1369891	-7.881497	4.615668	41	0.6836364	10.77108	5.55376	54	0.1636364	0.0465521	4.510432	36	0.4278788	6.462543	7.230632	34	0.289697	12.15234	6.888793	34	0.1575758	17.19066	6.391269	42	0.08727273	15.15657	6.74278	39	0.09818182	37.57051	7.99339	41	0.00969697	14.36034	7.083519	44	0.1030303	20.28435	5.868088	49	0.04363636	17.21255	12.36029	39	0.1721212	8.100065	5.277909	39	0.2012121
ILMN_1361125	169.8001	15.00382	44	0.002424242	171.8487	17.28807	38	0.001212121	133.2121	13.32851	50	0.001212121	131.7438	16.11005	33	0.001212121	125.7502	10.45738	41	0.003636364	142.1405	16.21826	32	0.001212121	133.7743	13.15088	43	0.001212121	129.6377	12.9117	40	0.001212121	123.6209	12.9082	35	0.001212121	148.9478	14.77687	41	0.001212121	110.2625	17.46588	36	0.002424242	120.596	6.947242	43	0.001212121
ILMN_1372241	366.8563	30.0741	44	0	241.2263	22.89945	46	0	225.0269	22.51871	38	0	171.877	13.70178	42	0.001212121	228.297	20.62539	40	0.001212121	179.5106	15.12201	39	0	202.8826	20.36487	36	0.001212121	173.1837	13.16838	51	0	192.4231	25.12608	34	0.001212121	124.4845	11.26783	40	0.001212121	121.3541	18.20103	38	0.001212121	107.4281	9.005316	31	0.002424242
ILMN_1354331	9.998019	6.578124	39	0.2121212	9.934316	4.182095	41	0.1781818	1.532575	4.357107	48	0.3769697	-6.276066	6.287902	39	0.6618182	-4.1009	4.180406	38	0.5612121	15.08333	5.425196	42	0.1066667	4.942485	5.118933	44	0.2848485	13.0016	6.27013	45	0.1212121	-6.903019	3.626127	49	0.7066666	15.48195	6.571466	36	0.07393939	-9.445321	8.425223	46	0.6872727	-7.498698	3.47373	46	0.7430303
ILMN_1371440	556.8521	32.35639	37	0	470.5323	29.32323	37	0	342.8759	26.10901	32	0	344.8521	23.43033	49	0	454.826	25.33016	47	0	425.6326	32.44662	32	0	417.3923	21.93662	51	0	337.1598	21.25264	28	0	419.3309	25.57209	45	0	349.8891	24.83346	39	0	424.9581	31.04717	27	0	332.6245	23.91036	51	0
ILMN_1365659	76.50285	11.7569	26	0.003636364	70.80415	8.269191	36	0.003636364	75.82534	11.02644	30	0.003636364	59.45015	11.63314	33	0.003636364	53.46558	6.810351	32	0.003636364	52.87196	7.864198	31	0.003636364	48.26147	7.399395	26	0.004848485	61.84694	8.533494	37	0.003636364	56.24437	7.580761	32	0.003636364	47.19287	8.608757	33	0.004848485	42.92884	11.54358	38	0.02424242	65.25352	7.878017	43	0.003636364
ILMN_1368636	233.3339	14.90631	52	0.001212121	193.9023	13.12783	57	0.001212121	152.2681	14.34667	34	0.001212121	136.1553	8.937709	37	0.001212121	175.6467	12.18739	47	0.001212121	159.8756	19.72649	32	0	154.8924	14.39406	27	0.001212121	143.8061	13.62809	37	0.001212121	146.2915	11.65348	45	0.001212121	148.1395	11.23433	48	0.001212121	117.9817	14.55335	40	0.001212121	157.2011	11.06348	45	0.001212121
ILMN_1351659	24.21966	7.602411	50	0.05939394	22.75509	7.016142	37	0.05212121	9.570745	4.757853	43	0.1648485	15.31154	6.914545	33	0.1236364	42.11366	6.821028	36	0.007272727	21.87183	5.170762	39	0.04848485	26.67076	7.497039	42	0.03515152	36.27989	6.837896	49	0.01090909	27.06878	5.937941	48	0.01939394	40.86755	7.348736	49	0.004848485	12.58485	10.89495	37	0.24	35.7763	6.165154	49	0.01090909
ILMN_1366563	51.64106	9.16031	47	0.006060606	28.13672	7.221902	41	0.02666667	38.61672	8.118534	43	0.006060606	24.4217	7.37063	45	0.04727273	42.2901	6.66505	41	0.007272727	39.04206	6.402108	34	0.01090909	47.98991	7.399672	48	0.004848485	22.39014	5.710099	41	0.05212121	59.89366	7.79069	52	0.003636364	43.12796	7.741564	40	0.004848485	44.54542	13.35975	48	0.02060606	59.6311	7.642876	35	0.003636364
ILMN_1359597	2211.817	85.12742	39	0	2329.403	101.3684	26	0	1534.781	42.16315	53	0	1361.117	63.89751	38	0	2153.408	91.36324	26	0	1808.521	63.41816	53	0	1923.023	81.65893	50	0	1669.797	51.93119	41	0	1834.043	49.80172	41	0	1912.743	84.72545	42	0	1739.264	67.20502	43	0	1571.639	57.40142	34	0
ILMN_1369326	38.98054	6.123511	48	0.01333333	49.54972	6.529809	31	0.004848485	34.03007	6.551902	46	0.01090909	12.20519	5.714716	44	0.1660606	54.34045	7.295963	47	0.003636364	64.19408	7.666186	35	0.003636364	36.0839	6.818043	40	0.01454545	42.19909	10.14182	27	0.007272727	37.13153	4.651156	42	0.00969697	61.74343	6.574587	51	0.003636364	41.31783	11.00526	43	0.02545455	46.93135	6.420278	42	0.006060606
ILMN_1369408	141.3241	10.45207	54	0.003636364	119.5054	11.49811	38	0.002424242	86.02905	8.355098	47	0.002424242	88.3959	10.50696	41	0.002424242	140.4513	12.35099	48	0.002424242	124.0889	8.589931	42	0.002424242	170.7114	14.51199	43	0.001212121	105.1864	8.255057	39	0.002424242	132.1438	13.13944	34	0.001212121	240.7003	20.40072	46	0	179.0249	17.58222	45	0.001212121	185.0311	10.78637	58	0
ILMN_1366911	5061.791	223.2873	42	0	4490.558	179.3801	37	0	3236.8	119.0693	39	0	2751.988	108.4338	38	0	5698.653	194.6031	32	0	5074.668	188.7701	44	0	5131.589	185.3242	52	0	4302.151	135.6958	39	0	4385.066	167.3843	39	0	5093.497	192.3422	45	0	4480.79	215.4029	33	0	5397.897	230.3953	47	0
ILMN_1530180	55.69106	10.0014	38	0.004848485	25.85495	5.860703	46	0.0339394	31.29188	6.294285	57	0.01333333	24.62389	9.29955	40	0.04484848	57.64865	9.343003	38	0.003636364	42.76941	8.213654	44	0.007272727	58.37416	7.64003	55	0.003636364	65.52763	11.01568	38	0.003636364	32.35739	5.846537	44	0.01090909	43.97875	7.922014	34	0.004848485	55.37666	11.57819	44	0.004848485	41.35606	6.364509	50	0.006060606
ILMN_1361110	1266.006	43.64744	44	0	1195.057	43.16028	51	0	977.9487	47.55666	50	0	829.3619	33.97337	44	0	1173.799	52.24238	54	0	993.8979	42.76078	43	0	958.2688	40.03086	48	0	880.7624	34.57015	51	0	932.4501	55.04996	43	0	909.2257	43.37758	46	0	918.2487	49.05528	48	0	930.8191	41.62772	49	0
ILMN_1372987	162.2101	11.73427	51	0.002424242	139.7446	11.4075	45	0.001212121	93.58514	10.09118	47	0.002424242	73.312	8.243823	41	0.003636364	167.6287	16.15002	36	0.002424242	144.0844	12.03003	55	0	142.9278	10.20073	47	0.001212121	145.9946	11.16028	50	0.001212121	128.7901	9.790999	58	0.001212121	136.7386	11.17886	50	0.001212121	85.69828	13.95561	50	0.004848485	139.4839	11.28519	37	0.001212121
ILMN_1365263	2135.807	95.99208	56	0	1457.275	48.78816	44	0	1525.255	74.69041	33	0	1167.962	54.85991	48	0	1645.964	95.82848	27	0	1332.709	66.81724	43	0	1325.557	61.8046	44	0	1241.042	51.42112	40	0	1291.073	67.71928	31	0	1210.533	55.62455	45	0	1297.179	79.17477	30	0	1308.574	65.27858	39	0
ILMN_1350214	26.51499	7.762103	38	0.04484848	7.062551	5.531723	40	0.2412121	14.94437	5.49713	37	0.09212121	8.402667	6.97597	44	0.2375758	13.93272	5.209182	49	0.1381818	15.52173	6.871406	41	0.1042424	6.571368	5.525586	42	0.2315152	22.19819	5.817801	40	0.05333333	3.939732	4.493496	38	0.3163636	-2.177175	3.930663	41	0.5296969	17.36606	9.034154	58	0.1721212	11.03443	5.015782	42	0.1466667
ILMN_1352587	82.4444	10.13288	49	0.003636364	62.02067	9.441836	36	0.003636364	58.62532	8.892583	37	0.003636364	71.10248	14.93055	33	0.003636364	78.42679	7.735877	49	0.003636364	62.13876	10.27792	30	0.003636364	43.20731	7.399793	46	0.00969697	56.99749	7.533688	42	0.003636364	65.94469	7.975441	46	0.003636364	53.16668	7.24874	32	0.004848485	95.63232	15.94084	50	0.002424242	44.01261	6.990292	44	0.006060606
ILMN_1373884	3.069163	5.315777	44	0.3539394	-3.594066	3.863302	62	0.5454546	6.483587	4.780908	62	0.2424242	6.295444	6.411426	51	0.2933333	3.285262	4.13875	44	0.3175758	1.321942	4.245455	47	0.3927273	10.78834	6.626192	45	0.1442424	-11.82465	3.712297	38	0.8545455	2.082073	5.166484	48	0.3672727	20.911	6.23905	43	0.04121212	31.24393	14.66153	37	0.05575757	1.21713	4.60894	43	0.3878788
ILMN_1369531	1335.291	59.63845	38	0	658.2177	29.37864	49	0	996.8204	42.84636	44	0	809.5752	35.25649	45	0	1167.78	44.66337	39	0	914.4242	41.27607	40	0	832.158	32.16175	44	0	892.2446	45.41676	27	0	866.1674	43.02893	34	0	801.4454	32.06675	51	0	839.8165	28.49264	44	0	820.6603	38.0998	34	0
ILMN_1650533	316.3576	23.80452	36	0	274.6951	22.36996	39	0	224.0496	15.27615	35	0	166.8511	15.05424	33	0.001212121	335.4743	20.91033	59	0	205.3417	16.60238	34	0	280.7947	20.14266	48	0	236.1007	17.08745	53	0	207.7905	13.68849	46	0	214.9216	16.46232	41	0	261.6622	31.46809	43	0	232.9215	15.48641	34	0
ILMN_1375075	1488.285	49.3529	44	0	1218.383	44.26751	41	0	964.6783	27.29598	48	0	880.3829	41.52428	47	0	1392.84	44.95781	51	0	1125.235	39.12825	46	0	1157.976	42.50296	59	0	1036.579	37.62806	50	0	1250.043	42.05706	50	0	1070.744	40.45461	48	0	1089.788	32.469	47	0	1036.471	41.27571	38	0
ILMN_1354985	7.685252	9.26193	37	0.24	2.134198	5.704785	41	0.3757576	-2.722346	4.87881	37	0.5430303	-18.42051	4.560248	28	0.9212121	-5.351457	5.182716	41	0.5963637	5.609456	5.680703	52	0.2606061	-1.165029	6.710735	32	0.4739394	-8.044499	3.987197	36	0.7260606	-11.66338	5.50177	32	0.8569697	-10.7206	3.945452	40	0.8472728	-42.12854	7.472188	38	0.9830303	-3.136072	4.84496	34	0.5248485
ILMN_1359229	77.37749	12.82102	33	0.003636364	42.79538	8.720775	37	0.00969697	67.56617	10.75774	40	0.003636364	52.25397	9.889879	44	0.003636364	68.4875	9.805502	42	0.003636364	45.92894	6.878582	49	0.006060606	37.16698	6.293637	35	0.01090909	49.55367	7.210492	46	0.004848485	52.33091	6.703537	54	0.003636364	37.87631	5.781096	40	0.004848485	72.84872	17.17916	38	0.004848485	57.77102	7.367711	39	0.004848485
ILMN_1356841	387.9302	23.12066	53	0	168.9161	14.67795	29	0.001212121	276.818	22.34037	43	0	228.5164	14.33107	58	0	320.4007	21.89057	50	0	297.5522	13.51554	52	0	279.351	15.47155	58	0	244.9544	13.27467	52	0	312.3736	22.38357	55	0	291.8193	22.50493	46	0	269.4043	22.29352	44	0	274.7376	17.0465	50	0
ILMN_1376383	104.2736	8.591231	45	0.003636364	60.90548	7.255101	46	0.003636364	83.88844	9.809809	44	0.002424242	107.0821	12.75935	42	0.002424242	111.8462	13.75577	45	0.003636364	100.3702	10.49276	42	0.002424242	104.9833	12.52664	40	0.003636364	102.4964	15.10209	32	0.002424242	81.96277	7.916122	39	0.002424242	65.43845	7.117181	44	0.003636364	100.1214	13.63437	45	0.002424242	75.86349	8.054745	40	0.003636364
ILMN_1363083	4663.507	144.3295	45	0	3732.983	87.49613	42	0	3064.174	107.6408	39	0	3426.618	113.3503	48	0	5405.433	193.1268	38	0	4854.162	119.1051	46	0	4350.051	147.546	43	0	5285.575	164.2491	54	0	4733.508	155.059	47	0	4832.599	154.9872	38	0	3929.948	116.9895	41	0	5355.789	144.31	48	0
ILMN_1375100	7893.012	243.625	53	0	6144.474	177.8232	47	0	5182.236	139.1164	54	0	5185.625	190.0097	44	0	8051.502	207.6304	49	0	7656.49	317.2779	41	0	6762.834	226.1449	38	0	7557.774	191.1415	50	0	6115.281	174.2718	38	0	6282.191	200.7494	42	0	6141.829	186.6801	45	0	7700.598	279.7608	40	0
ILMN_1359736	805.9904	48.27626	34	0	675.436	36.82613	31	0	567.562	29.13835	34	0	488.142	22.98722	43	0	754.6061	40.2444	39	0	532.9396	14.8947	31	0	604.9202	32.98329	50	0	552.9853	29.87762	37	0	622.8343	43.45571	34	0	538.7639	28.94083	41	0	615.427	37.44363	43	0	570.3438	35.75641	16	0
ILMN_1370389	12.97506	5.893808	39	0.1721212	15.85564	6.340116	40	0.09818182	4.507459	5.043282	42	0.3006061	7.95866	6.494102	49	0.249697	5.920386	5.113618	46	0.2545455	3.413594	5.36946	41	0.3284849	9.638637	5.82189	41	0.1636364	7.787723	4.436651	46	0.2193939	7.648266	6.281218	43	0.2145455	-0.4613243	3.939163	40	0.4569697	10.57313	13.36824	38	0.2666667	12.53844	4.851528	35	0.1212121
ILMN_1371079	25.59366	8.451626	47	0.05090909	24.19875	5.850567	35	0.04484848	11.18876	3.93797	48	0.1478788	34.46906	10.32845	34	0.01939394	31.75958	5.792843	46	0.01939394	34.62671	7.817345	51	0.01454545	17.96811	5.719022	44	0.08242425	27.70787	7.187704	38	0.03030303	19.29377	5.589184	43	0.0569697	47.08651	7.749943	42	0.004848485	12.24601	8.93506	61	0.2448485	21.4611	6.016695	38	0.04606061
ILMN_1351609	471.7042	23.09899	40	0	435.5812	19.09575	43	0	310.177	14.63198	48	0	290.7695	14.98629	45	0	431.1472	22.29164	41	0	454.1477	23.64848	46	0	411.5914	21.82549	51	0	351.8744	18.75554	49	0	428.5088	21.77901	56	0	412.372	28.47406	40	0	377.6346	21.36438	50	0	386.9811	24.72983	39	0
ILMN_1355887	8.130061	6.892449	33	0.2339394	10.5434	6.002944	44	0.169697	2.443716	7.787988	25	0.3466667	12.65083	6.633359	44	0.1587879	7.093543	5.451499	42	0.2266667	-6.305545	3.877843	34	0.6751515	-0.2944919	5.187867	39	0.4484848	-2.811445	5.434865	36	0.5284848	-2.42564	6.001767	32	0.5357576	2.427386	3.428828	43	0.3527273	-27.01377	10.27366	29	0.9151515	-8.2195	3.933417	40	0.7793939
ILMN_1368688	1120.367	54.46774	38	0	1092.028	35.09421	61	0	776.6994	37.39804	46	0	703.3563	25.70113	39	0	967.7678	39.68201	40	0	852.5605	35.12723	58	0	813.9388	31.59445	38	0	890.2248	46.56644	38	0	770.9201	28.42114	40	0	825.9265	30.09888	42	0	685.3637	31.71824	36	0	839.1697	33.35644	45	0
ILMN_1366066	250.0833	24.19677	45	0.001212121	162.8747	15.20944	40	0.001212121	154.0579	9.957096	65	0.001212121	130.8634	14.33426	43	0.001212121	194.9846	18.4268	37	0.001212121	137.8551	11.77821	51	0.002424242	143.755	12.90081	48	0.001212121	129.2221	12.04502	45	0.001212121	129.0743	9.954972	57	0.001212121	148.7249	16.21535	35	0.001212121	116.7515	16.57273	38	0.001212121	118.3137	13.82995	35	0.001212121
ILMN_1373265	776.7602	37.21328	48	0	649.6793	36.2803	31	0	461.6198	26.51369	33	0	360.6998	20.76748	47	0	604.4093	30.06414	38	0	536.5551	28.35311	31	0	465.5232	24.98209	38	0	477.6604	21.33992	33	0	457.7203	25.13325	41	0	448.3852	20.23767	37	0	394.0848	30.09017	34	0	390.6805	20.3534	36	0
ILMN_1357507	607.9346	32.91073	49	0	479.291	21.37379	42	0	377.7378	20.1276	50	0	390.9799	26.38411	48	0	493.6284	23.87539	58	0	420.1888	21.36718	44	0	442.7511	23.37836	51	0	397.946	20.40289	48	0	421.1007	22.93356	41	0	420.8473	25.45535	49	0	398.7032	30.84818	33	0	392.9628	25.51104	39	0
ILMN_1376330	104.4392	10.71191	59	0.003636364	76.41328	7.948126	42	0.003636364	65.79531	7.174268	54	0.003636364	58.00634	6.768327	64	0.003636364	74.88237	7.037918	55	0.003636364	63.52253	7.531372	55	0.003636364	68.91479	9.672102	49	0.003636364	60.84766	7.848849	44	0.003636364	76.97598	6.971374	66	0.002424242	66.61028	8.472678	36	0.003636364	96.96656	17.93877	52	0.002424242	78.23312	8.815852	52	0.003636364
ILMN_1368406	3523.967	154.0545	48	0	2708.625	79.21759	39	0	1938.5	91.63034	34	0	1973.155	69.14771	43	0	2923.314	102.9569	36	0	2250.396	59.24152	46	0	2559.593	77.62265	58	0	2392.679	92.36361	39	0	2398.581	68.4417	47	0	2082.528	78.55037	42	0	2111.878	101.2478	38	0	1937.812	65.28447	38	0
ILMN_1351874	32.66565	6.173642	62	0.0230303	25.48457	6.610157	36	0.03757576	22.41034	5.30154	48	0.03878788	33.14254	9.262074	35	0.02060606	27.8848	7.100786	32	0.03636364	27.66612	5.374773	51	0.02666667	10.65126	6.31871	39	0.1490909	38.79174	7.902167	48	0.007272727	41.69972	8.070157	33	0.004848485	28.87165	4.214417	59	0.01333333	-4.53312	9.249704	35	0.580606	24.16118	4.84026	53	0.0339394
ILMN_1364236	97.72697	8.470127	27	0.003636364	99.51738	9.310573	35	0.003636364	99.80463	11.09234	37	0.002424242	99.07886	9.069377	54	0.002424242	96.3206	9.555583	50	0.003636364	76.18495	7.513516	48	0.003636364	83.59743	10.21986	34	0.003636364	87.15297	7.225911	46	0.002424242	63.17196	7.852714	33	0.003636364	78.93962	8.064292	41	0.003636364	60.90304	13.79588	35	0.004848485	66.54276	4.886119	49	0.003636364
ILMN_1353725	24.56567	5.234934	36	0.05818182	20.91703	6.190225	49	0.0569697	8.342633	4.973898	33	0.1842424	30.80227	9.852154	45	0.02424242	17.56635	6.39963	38	0.09818182	15.65308	5.170189	38	0.1018182	21.95388	6.432161	37	0.05454545	28.4605	6.347357	41	0.02909091	39.1286	7.669434	47	0.004848485	36.3322	7.791308	38	0.004848485	18.53817	10.76983	39	0.16	11.67889	3.780118	44	0.1442424
ILMN_1372634	-10.44217	4.860734	49	0.7406061	-10.70661	4.929391	40	0.8060606	-0.3161188	5.427454	42	0.4436364	-23.39908	4.207943	46	0.9733334	-3.900651	4.146516	37	0.5539394	-4.240443	4.522846	44	0.5915151	-12.57317	3.796599	50	0.8630303	-6.56001	3.74906	45	0.6654546	-9.211597	3.902695	34	0.7903031	-4.341665	3.340307	38	0.6157576	-24.25838	7.688246	51	0.8957576	-3.992663	5.001034	40	0.5660606
ILMN_1353644	4332.301	132.968	38	0	4163.676	154.1664	47	0	2869.764	107.7091	42	0	3071.696	108.3841	33	0	2938.409	124.5816	34	0	2609.97	113.0641	39	0	2791.805	97.96255	41	0	2495.562	95.15237	45	0	2283.5	99.86798	41	0	2226.553	81.41188	39	0	2148.088	94.97328	40	0	2477.113	111.2795	40	0
ILMN_1352368	28.00873	6.175474	56	0.03878788	27.77711	7.027461	41	0.02666667	16.56354	6.137097	54	0.07636364	0.9935488	5.958488	41	0.4169697	40.14832	7.899161	35	0.008484849	11.79583	4.840847	51	0.1454545	19.33749	7.068655	49	0.07272727	38.68785	6.409522	48	0.007272727	19.09542	5.802229	47	0.0569697	23.35614	4.875888	47	0.0230303	4.416854	8.120856	43	0.3757576	30.33138	6.620083	34	0.01575758
ILMN_1354476	44.17763	8.349193	26	0.007272727	44.59398	6.722244	46	0.007272727	30.39435	4.53056	52	0.0169697	40.4423	7.976738	45	0.008484849	69.62169	6.55131	46	0.003636364	49.88885	6.217638	47	0.004848485	47.01306	6.36674	38	0.004848485	67.34349	8.03421	53	0.003636364	63.45781	8.951828	33	0.003636364	48.03244	5.09939	47	0.004848485	64.94556	15.1846	38	0.004848485	55.04902	7.872245	54	0.004848485
ILMN_1350808	-12.73157	8.887534	25	0.8060606	-17.32579	3.394169	56	0.9478788	-25.9069	3.407212	36	0.9963636	-23.74939	4.343372	46	0.9745455	-21.40502	3.145551	43	0.9769697	-13.97511	4.154496	33	0.8933333	-11.5877	4.164377	45	0.8339394	-9.455907	4.767402	44	0.7757576	-8.523586	4.710148	40	0.7672727	-9.05596	3.713534	48	0.7963637	-28.85213	7.968557	38	0.9309091	-18.63724	2.243396	43	0.9721212
ILMN_1358532	1864.906	79.03359	41	0	1831.492	68.64386	48	0	1305.891	46.74242	44	0	1074.915	45.43761	42	0	1890.152	56.03669	44	0	1554.119	54.54327	48	0	1579.861	67.02441	55	0	1270.019	41.76497	55	0	1634.331	50.87341	61	0	1335.796	49.18645	47	0	1440.226	48.3818	45	0	1185.75	46.30105	47	0
ILMN_1350422	401.5221	30.78491	45	0	320.9277	23.57311	41	0	221.8296	22.56598	32	0	204.8834	19.48582	37	0	314.9196	28.90128	39	0	233.9594	17.46879	41	0	238.1447	17.4238	36	0	203.4579	15.31982	43	0	291.5121	18.6069	58	0	251.078	23.16012	39	0	257.497	24.91466	49	0	225.9197	22.80346	39	0
ILMN_1351569	16958.54	459.1981	47	0	15549.48	508.9738	28	0	11874.47	261.2155	46	0	11109.02	265.1977	35	0	13795.74	346.2716	38	0	13320.14	392.1989	35	0	12018.24	280.6504	48	0	12696.88	324.9175	30	0	12466.36	356.3425	29	0	11805.56	241.342	47	0	10418.98	348.8443	38	0	11681.86	354.9817	41	0
ILMN_1373103	9273.816	242.8628	60	0	7013.85	242.2398	64	0	5728.631	169.2211	48	0	5031.709	196.5018	56	0	10017.07	276.8643	51	0	8761.965	356.6178	39	0	8622.885	356.0388	43	0	8468.432	296.2097	34	0	7286.774	216.9991	53	0	8281.426	274.9058	31	0	7889.629	273.2846	62	0	9467.558	341.2093	43	0
ILMN_1361151	20.55709	7.247946	35	0.08484849	33.06292	8.406292	34	0.01939394	28.16364	9.05195	27	0.0230303	15.74353	6.504575	38	0.1151515	34.33332	6.954333	37	0.01454545	28.64813	7.982894	42	0.02424242	35.87706	7.881004	39	0.01454545	22.91614	6.715887	39	0.05212121	12.40403	5.379618	40	0.1272727	26.35076	6.480699	28	0.01454545	5.00431	9.896652	40	0.36	26.69655	5.949517	34	0.02666667
ILMN_1361312	-1.425115	4.627704	45	0.4787879	8.330785	5.318822	51	0.2230303	13.8892	5.67712	44	0.1078788	-1.259389	5.570933	42	0.5006061	6.623267	4.402671	43	0.2387879	27.23215	8.815916	37	0.02666667	16.24079	5.570374	44	0.09212121	11.0677	5.145356	46	0.1527273	16.40291	6.054576	34	0.08363637	12.88072	5.090971	41	0.1054545	-14.20258	8.373545	42	0.7769697	6.010267	5.300083	37	0.2521212
ILMN_1370316	11914.03	323.0053	48	0	11672.14	401.602	50	0	8716.547	275.9521	39	0	7841.402	316.1317	50	0	14349.27	296.9084	46	0	12468.41	425.9247	43	0	10795.18	351.583	37	0	10605.93	362.3693	34	0	13754.7	323.394	44	0	13487.23	403.1505	35	0	11309.02	329.7996	52	0	11724.53	493.8215	38	0
ILMN_1366084	3953.804	141.9746	45	0	3364.679	127.9105	35	0	3089.736	122.2901	55	0	2608.244	102.7545	24	0	4442.328	160.2889	40	0	4336.277	108.9941	46	0	4353.885	156.6528	47	0	4298.129	127.4199	59	0	4015.359	119.4825	49	0	4339.054	143.6525	41	0	4654.884	169.8409	50	0	5322.097	180.6927	51	0
ILMN_1369650	30433.69	800.139	55	0	23998.22	550.7217	28	0	21008.48	667.1627	49	0	18903.73	884.8815	38	0	24254.1	793.3365	26	0	19610.9	543.7634	51	0	19496.71	684.3954	39	0	19834.78	479.0546	60	0	18135.16	669.4831	37	0	17858.97	485.0913	48	0	17281.02	376.3832	52	0	18532.58	562.0399	49	0
ILMN_1364076	15.84255	6.337289	54	0.1309091	3.168027	6.575496	28	0.3369697	21.66664	6.705284	38	0.04363636	19.65321	8.034597	37	0.07393939	20.1126	7.801399	42	0.07151515	7.203099	4.322855	54	0.2230303	24.40494	7.379333	42	0.04484848	15.62339	6.326398	44	0.09454545	22.79924	6.413639	54	0.04121212	1.282351	3.936472	35	0.3866667	36.23238	12.39096	42	0.03636364	17.66574	5.854899	30	0.06787879
ILMN_1375142	11796.72	347.4487	44	0	11847.15	312.2231	50	0	8149.272	228.9664	50	0	7368.603	230.6712	40	0	11387.9	349.3838	51	0	10619.21	244.6403	47	0	9535.146	297.0407	42	0	9378.286	327.0937	39	0	9971.021	333.1263	37	0	8898.885	276.1829	40	0	8505.784	273.0207	46	0	8883.174	230.6294	36	0
ILMN_1368372	742.6404	36.21032	32	0	581.1185	22.22471	34	0	535.3897	32.8488	32	0	446.5667	19.65004	44	0	997.4648	34.23318	57	0	656.299	24.0054	51	0	832.2538	40.8385	51	0	657.8228	30.45785	43	0	758.8028	32.95921	59	0	692.5975	25.27774	51	0	857.2321	41.28004	46	0	705.7258	37.59949	38	0
ILMN_1349804	3669.704	135.408	45	0	3159.567	102.0964	38	0	2251.365	81.76958	41	0	2100.12	81.03023	40	0	3526.145	106.0765	37	0	2718.396	104.1694	29	0	3146.804	127.1611	41	0	2632.208	84.50631	30	0	3293.656	96.54975	35	0	2846.97	181.7627	26	0	2752.679	86.73943	32	0	2458.791	91.67281	37	0
ILMN_1371391	75.34323	11.31161	34	0.003636364	69.05171	9.590638	42	0.003636364	57.85891	8.616963	40	0.003636364	36.62136	8.999415	40	0.01333333	71.34543	14.35552	23	0.003636364	70.63802	7.995259	41	0.003636364	92.04684	10.35957	41	0.003636364	87.21629	12.87258	32	0.002424242	65.19318	8.32508	36	0.003636364	100.7491	13.34432	39	0.002424242	95.32893	17.79849	39	0.002424242	81.70702	9.999802	40	0.003636364
ILMN_1352628	6000.357	210.6338	42	0	5483.246	195.3183	34	0	4412.276	145.5632	47	0	3115.963	110.9297	47	0	5081.406	152.9146	40	0	4053.923	140.606	42	0	4555.824	160.4805	45	0	3966.785	157.8824	39	0	4821.022	169.9072	44	0	4143.95	190.7153	44	0	3901.142	155.9705	35	0	2727.679	110.259	42	0
ILMN_1376735	12.748	6.044368	35	0.1769697	6.882604	4.794791	45	0.2424242	6.499547	5.163595	48	0.2424242	-0.3839613	7.612109	36	0.4642424	13.61746	5.504282	34	0.1442424	-6.570712	4.192839	34	0.6812121	17.17501	6.652131	35	0.08727273	26.20635	11.31885	32	0.03757576	5.00806	5.054691	49	0.2860606	1.038622	4.703748	37	0.3975758	15.61266	15.17142	34	0.1890909	10.9339	6.748994	38	0.1490909
ILMN_1357443	2345.383	75.99774	42	0	2368.449	88.81809	39	0	1743.005	51.18913	49	0	1476.2	53.7227	38	0	1919.664	65.88527	42	0	1742.625	57.35233	53	0	1589.774	67.09061	44	0	1635.789	59.21278	38	0	1433.45	43.6565	47	0	1395.307	52.31207	38	0	1372.588	61.55695	37	0	1526.875	59.14205	55	0
ILMN_1364942	-6.732259	6.279004	45	0.6424242	-10.30278	3.489224	43	0.7939394	-0.1868082	4.897123	52	0.4387879	-10.61747	6.851105	50	0.769697	-2.160157	5.470759	50	0.5018182	3.323499	4.926054	46	0.3333333	-16.84849	3.299551	39	0.9527273	-12.47247	5.498165	36	0.8727273	-0.6074944	3.882745	56	0.4739394	-16.43894	2.482657	51	0.96	16.67992	14.95069	46	0.1806061	-12.18065	3.235181	43	0.8824242
ILMN_1369490	-13.78236	4.19886	45	0.8315151	6.968106	5.139361	44	0.2424242	23.97204	8.432688	29	0.0339394	5.069042	7.170036	41	0.3260606	2.06771	4.23912	36	0.3563636	5.446851	5.607455	47	0.2618182	7.570094	6.012144	36	0.2084848	1.639102	5.378011	45	0.3854545	-4.403477	4.440454	49	0.6109091	0.6763099	4.365634	46	0.4109091	7.036498	9.047515	58	0.3357576	-2.521105	4.755332	33	0.5090909
ILMN_1359244	25300.6	708.4244	40	0	21856.24	652.2943	46	0	16897.56	691.738	40	0	15571.44	416.7495	39	0	23520.55	758.1898	49	0	21477.26	621.1895	38	0	20247.36	564.9021	50	0	18341.2	812.1073	41	0	21935.36	747.9353	41	0	18894.15	640.9248	36	0	19293.71	719.0884	36	0	17600.44	524.6503	38	0
ILMN_1350324	35851.63	855.2955	43	0	30526.53	1339.459	33	0	26894.59	737.6177	38	0	22930.66	623.9145	51	0	36348.9	1077.04	39	0	31172.35	1006.811	37	0	32797.45	1174.491	33	0	27806.42	695.9305	49	0	29623.22	665.6317	41	0	28338.46	995.8192	30	0	26564.14	683.9059	39	0	27461.42	720.6491	40	0
ILMN_1358213	6164.99	152.6619	45	0	6154.643	139.6189	49	0	4556.968	125.5275	39	0	4135.37	150.6325	39	0	6426.789	174.5367	51	0	5278.689	138.743	54	0	5170.857	147.8207	45	0	4892.021	132.6523	60	0	4968.041	100.7257	51	0	4835.151	139.6719	45	0	4183.196	130.9165	38	0	4916.092	145.7588	44	0
ILMN_1363852	19058.59	545.1075	41	0	15453.88	398.8837	30	0	13116.43	414.635	41	0	10568.8	340.7904	35	0	16357.73	623.9658	31	0	14709.74	438.2677	38	0	15518.04	691.5827	35	0	12649.71	321.7766	55	0	13119.36	366.2411	38	0	14458.72	379.6177	43	0	12770.66	369.8177	53	0	11723	367.5474	42	0
ILMN_1370511	11213.11	313.2349	36	0	11622.27	506.4413	44	0	8593.114	292.473	47	0	7720.632	370.0764	41	0	11286	302.5334	49	0	9638.731	327.6129	51	0	10709.97	363.2925	47	0	9475.696	398.2425	35	0	8692.866	279.3836	53	0	9052.203	277.6637	46	0	7520.653	241.8488	45	0	10570.86	384.4126	46	0
ILMN_1353161	3491.095	128.5149	37	0	3332.321	113.0311	55	0	2686.858	95.98711	45	0	2670.01	89.87031	46	0	3687.832	106.7693	37	0	3322.369	91.15185	53	0	3489.659	164.1899	28	0	3274.753	117.9826	56	0	3135.771	124.0302	41	0	3273.046	128.7217	41	0	2789.726	73.38058	53	0	3625.075	105.2639	45	0
ILMN_1354415	7.116923	5.754073	47	0.2521212	-1.984515	3.55571	36	0.4993939	12.07444	5.358523	44	0.1321212	6.073314	5.897246	38	0.299394	4.024673	4.08896	58	0.2969697	12.24025	5.886484	40	0.1369697	-3.541081	4.187126	39	0.5587879	11.9655	7.548772	34	0.1333333	-7.460606	4.420967	48	0.7260606	2.514407	3.4271	46	0.3478788	2.327567	11.71801	47	0.4218182	10.95473	5.031195	40	0.1478788
ILMN_1362182	1985.761	74.70589	34	0	1935.637	59.18373	40	0	1495.616	54.44171	29	0	1454.897	52.43529	36	0	1927.355	74.02971	42	0	1595.361	59.6891	24	0	1865.988	60.21283	41	0	1624.09	44.27992	32	0	1617.345	53.41372	39	0	1576.14	42.93399	43	0	1452.588	55.90781	40	0	1914.659	59.89264	40	0
ILMN_1369137	16049.29	534.838	49	0	14301.8	366.8723	56	0	11023.25	328.38	35	0	9867.055	280.5101	43	0	15164.5	457.8228	36	0	13239.52	416.4535	48	0	14913	530.5126	34	0	12158.39	316.3742	49	0	11700.49	346.5432	37	0	12990.32	442.752	32	0	11580.89	344.4442	42	0	13169.6	403.9093	36	0
ILMN_1355210	10526.31	273.3585	51	0	9917.266	399.849	42	0	8562.157	335.351	52	0	7366.983	218.4551	48	0	10746.44	237.5718	56	0	8429.791	238.4716	47	0	10079.8	388.7769	53	0	10122.39	415.7612	42	0	8046.375	201.7045	35	0	8720.219	215.4279	49	0	8469.038	281.1571	53	0	10822.46	274.6731	49	0
ILMN_1360933	6575.195	187.9801	37	0	6375.667	182.8098	40	0	4660.624	173.0862	37	0	4251.155	176.5786	41	0	6833.034	210.5525	37	0	5783.736	196.4684	27	0	6333.554	254.3029	32	0	5522.841	303.6154	28	0	4813.257	116.9004	50	0	5752.248	167.5156	41	0	4721.071	153.3344	39	0	5953.555	181.0583	40	0
ILMN_1650362	23815.19	581.6818	59	0	22736.1	575.2711	49	0	18086.65	560.422	46	0	15904.73	602.3823	53	0	25640.67	741.3561	39	0	23497.04	789.1121	43	0	23173.39	801.759	45	0	22175.54	732.3737	42	0	19971.34	527.7059	48	0	22173.54	615.1664	48	0	18400.58	538.2842	41	0	22042.27	829.399	34	0
ILMN_1365758	538.4255	30.20851	44	0	529.1799	25.2532	53	0	360.7229	18.58415	45	0	312.3761	18.35715	46	0	505.6943	24.48995	51	0	448.4991	26.07481	53	0	402.8926	21.70779	52	0	405.2787	16.66882	45	0	368.566	19.25419	46	0	358.976	16.09723	46	0	375.3577	24.72819	59	0	385.9763	21.65562	52	0
ILMN_1352517	1220.097	41.40435	57	0	1167.149	44.84494	47	0	883.0369	33.82661	50	0	830.3945	38.41366	47	0	1144.631	55.36173	48	0	966.9263	44.27856	41	0	1047.141	44.3556	48	0	849.9845	40.35082	37	0	859.8415	27.92465	58	0	920.3206	34.18139	44	0	865.5635	49.93768	38	0	872.1841	35.39706	45	0
ILMN_1359644	2563.287	116.5084	36	0	2082.987	81.19068	53	0	1747.68	86.0957	33	0	1278.286	64.62166	45	0	2403.104	66.77799	46	0	2091.555	91.06952	34	0	1891.679	65.13808	41	0	2134.085	85.41245	50	0	1845.616	73.03188	46	0	1763.765	77.10931	38	0	1742.795	73.34357	48	0	1960.81	72.49265	48	0
ILMN_1374034	14843.91	483.1822	51	0	14225.74	615.179	40	0	11291.15	327.2924	44	0	8586.665	291.6561	42	0	14224.33	380.5326	44	0	11736.33	363.2837	36	0	10608.45	373.2216	36	0	11809.88	594.3577	33	0	10593.34	308.2851	36	0	11087.42	316.3929	37	0	10466.76	327.886	42	0	11538.43	411.459	24	0
ILMN_1358792	1686.153	78.14655	34	0	1734.722	73.89804	37	0	1152.724	45.85919	38	0	969.2111	40.80117	39	0	1401.974	44.80917	56	0	1337.676	65.85046	43	0	1242.642	55.50037	34	0	1157.718	52.23614	44	0	1112.058	44.01879	49	0	1454.328	87.56454	42	0	1289.431	60.209	31	0	1268.008	48.85682	45	0
ILMN_1366507	34.09153	6.338428	48	0.01939394	27.04826	5.848431	52	0.02787879	34.72609	8.78429	35	0.01090909	41.1912	8.250116	38	0.008484849	30.52647	7.1598	46	0.0230303	18.59779	4.822136	48	0.07151515	6.639132	5.558177	39	0.2290909	23.83531	5.06214	58	0.05090909	25.68797	5.351914	52	0.02545455	26.67912	5.412306	48	0.01454545	10.15946	11.30364	41	0.2739394	15.57995	3.809232	45	0.08242425
ILMN_1363169	40451.72	1126.165	60	0	41637.03	1361.532	34	0	31229.24	926.7469	54	0	28911.97	777.1238	40	0	40701.21	1139.572	41	0	37267.38	1193.729	44	0	36310.27	1458.104	39	0	31686.03	986.6052	44	0	31895.11	711.8032	41	0	33713.93	949.3448	38	0	28284.34	1082.819	42	0	30348.45	1285.525	36	0
ILMN_1376638	3281.549	110.5456	48	0	2720.752	141.9352	40	0	2039.997	65.47067	41	0	1764.489	55.10636	52	0	2964.069	105.6011	45	0	2498.756	89.04482	59	0	2395.033	87.60126	50	0	2294.562	93.92234	42	0	2340.236	90.91875	42	0	2308.339	95.64459	50	0	2090.72	79.4756	54	0	2524.742	93.62169	59	0
ILMN_1375819	-2.927808	6.083488	41	0.5333334	5.485448	5.908595	44	0.270303	1.888669	5.37832	43	0.3636364	-16.29818	4.515152	43	0.8945454	-5.702226	4.107906	36	0.6060606	-4.56113	4.800714	37	0.6048485	0.05932892	4.303969	44	0.4363636	-2.196264	4.015961	37	0.5078788	-8.975163	3.68191	41	0.7866667	5.869822	6.365294	28	0.2545455	-20.29408	8.281349	36	0.8654546	8.013456	5.482312	47	0.2036364
ILMN_1376603	-1.633588	5.225457	35	0.4872727	10.57408	4.88885	42	0.1684849	8.603803	6.431735	38	0.1818182	10.6948	7.554616	31	0.1915151	14.75661	3.819363	55	0.129697	11.16127	6.504683	38	0.1575758	-3.778745	4.235907	38	0.5636364	1.001323	4.629162	36	0.4072727	12.56988	6.291924	35	0.1248485	21.31467	6.882391	41	0.03757576	4.180289	11.56259	44	0.3757576	15.43354	4.656646	46	0.08484849
ILMN_1354260	7734.689	309.2376	40	0	7040.479	352.1796	30	0	6186.29	168.2218	40	0	4582.49	157.7315	46	0	7708.538	256.3348	37	0	6743.338	237.2151	30	0	7583.836	290.8732	37	0	6147.735	249.3206	36	0	5290.508	168.3405	47	0	6205.766	229.491	39	0	5769.556	194.9029	41	0	7242.73	178.87	47	0
ILMN_1358980	3142.032	123.8656	37	0	2405.345	100.8301	39	0	2606.613	109.8571	40	0	2187.903	71.17203	59	0	3135.232	131.0284	38	0	2359.206	97.08409	49	0	2253.828	121.6955	40	0	2331.076	107.8744	37	0	2364.532	115.201	41	0	2385.095	111.6126	36	0	2334.486	101.5066	44	0	2488.542	120.8387	42	0
ILMN_1365855	2282.574	98.51746	33	0	1811.14	72.25639	41	0	1602.837	58.05386	49	0	1304.985	68.00222	39	0	1884.075	60.49705	48	0	1779.912	78.25363	41	0	1597.32	74.0338	39	0	1633.958	75.03308	35	0	1745.013	71.79794	27	0	1497.298	74.8093	48	0	1554.205	69.31559	31	0	1487.858	56.21304	38	0
ILMN_1356440	3.642749	4.865749	40	0.3418182	4.263684	3.679564	44	0.3042424	7.628385	4.971223	46	0.2012121	17.86374	8.734461	48	0.09090909	8.473868	4.289715	48	0.2060606	27.89588	8.535138	37	0.02666667	2.82088	4.528502	47	0.3381818	5.156177	5.403311	39	0.2848485	29.58957	8.953828	41	0.01212121	10.53338	4.139287	44	0.1478788	20.78876	12.66611	36	0.1369697	7.974287	4.336532	25	0.2060606
ILMN_1360084	15724.81	435.1097	47	0	16881.5	579.2663	36	0	11683.75	323.5968	52	0	10530.61	225.6954	48	0	15695.46	415.4561	45	0	12795.71	352.2224	47	0	12992.22	372.7713	54	0	12055.61	293.0676	52	0	13821	341.83	47	0	12101.05	348.9812	55	0	11853.84	344.1582	61	0	11902.26	385.5847	44	0
ILMN_1376957	8614.854	343.6208	45	0	8598.819	430.4819	38	0	5650.747	203.81	44	0	4978.174	193.8096	37	0	8540.79	236.3726	38	0	6834.165	229.0977	35	0	6332.928	288.0874	29	0	6090.246	246.3634	38	0	6280.519	283.5417	33	0	5787.723	254.5951	35	0	5451.526	177.7969	36	0	5582.064	213.2818	30	0
ILMN_1375808	647.7721	43.03133	38	0	373.9872	23.51451	49	0	491.3862	20.59034	48	0	466.1125	28.56637	44	0	490.8449	19.84732	46	0	515.6255	24.25218	50	0	461.5457	27.87576	41	0	487.5671	25.11951	48	0	507.74	21.75344	45	0	410.2791	24.99656	39	0	542.6483	48.0153	36	0	468.7812	24.07754	34	0
ILMN_1371030	88.33072	7.309432	53	0.003636364	114.5248	8.502535	49	0.002424242	78.63291	9.722824	34	0.002424242	79.65123	9.008375	49	0.002424242	101.136	7.772779	43	0.003636364	104.7509	10.41926	49	0.002424242	108.1479	9.191085	49	0.002424242	93.33017	10.22484	49	0.002424242	96.11725	6.689675	45	0.002424242	106.9953	9.99227	51	0.002424242	121.8928	15.65307	51	0.001212121	97.18356	10.28726	38	0.002424242
ILMN_1361269	10576.08	328.2057	41	0	10249.32	281.7307	54	0	7851.825	224.757	51	0	6396.42	243.5378	35	0	9979.309	291.2838	46	0	8500.701	253.5774	49	0	8421.09	221.6781	48	0	8279.552	279.1816	46	0	7574.529	212.8944	49	0	7565.073	236.8286	52	0	6051.211	198.4418	49	0	8028.136	278.5441	59	0
ILMN_1374964	10963.16	387.9048	44	0	10035.92	282.9073	50	0	7819.877	204.5806	51	0	6883.846	206.2581	42	0	10671.02	344.8391	37	0	8580.114	229.8414	47	0	8060.385	235.207	46	0	8309.583	242.1576	42	0	8394.689	260.1953	44	0	7899.62	194.5074	45	0	6688.233	183.256	44	0	8011.638	285.0278	45	0
ILMN_1351767	6.083056	7.248004	30	0.2763636	-3.124309	4.861101	39	0.5309091	15.57388	6.167795	40	0.08727273	3.675105	7.763234	28	0.3551515	4.27204	5.511518	43	0.289697	-5.296092	6.383986	32	0.6339394	4.101848	5.33107	51	0.3115152	4.132533	5.860283	38	0.310303	10.87411	6.476893	29	0.150303	-5.23937	4.528495	39	0.6484848	17.51925	14.52434	38	0.1709091	6.488203	4.857157	38	0.2412121
ILMN_1350307	8223.524	231.3328	50	0	8598.185	229.4346	50	0	6044.977	130.7556	41	0	5935.264	174.1462	46	0	7799.965	324.6684	36	0	6563.313	229.039	48	0	6471.884	135.2335	38	0	6258.259	202.1514	52	0	6393.143	203.9572	50	0	5955.993	275.0629	36	0	5259.596	189.2939	40	0	6378.238	177.7256	53	0
ILMN_1650694	13171.41	555.6885	29	0	12065.66	430.9671	32	0	9286.633	323.6166	43	0	8016.128	236.2732	41	0	12823.04	485.9101	36	0	12503.47	355.8366	36	0	12226.04	395.5055	39	0	11500.41	510.9115	31	0	10269.52	299.5738	43	0	10515.22	383.2106	33	0	9927.127	328.1131	40	0	11373.63	456.2565	37	0
ILMN_1366718	8223.768	214.6936	53	0	8004.735	248.6935	43	0	6280.024	227.0398	41	0	6219.84	210.9091	45	0	8890.212	225.1498	42	0	6912.327	235.3579	41	0	7400.84	231.774	40	0	7161.161	222.3053	57	0	7356.965	194.2528	41	0	6328.911	191.0123	39	0	6307.213	192.9617	56	0	8036.974	288.4817	41	0
ILMN_1365854	2.912852	5.40166	55	0.3575757	5.157681	4.7106	44	0.2763636	19.95582	5.628767	50	0.04969697	6.792148	5.241093	54	0.2787879	-1.883034	4.280376	42	0.4945455	14.76269	6.254822	51	0.1066667	7.707294	5.463506	37	0.2060606	11.23606	5.926939	39	0.1490909	5.202732	4.474335	50	0.2812121	0.1513008	4.48631	35	0.4266667	18.92006	11.04899	44	0.1539394	11.36736	3.859603	52	0.1454545
ILMN_1367423	2806.346	107.6749	46	0	2076.498	79.12901	42	0	1773.289	64.957	40	0	1461.012	62.45539	35	0	2517.648	101.71	36	0	1988.479	76.33086	37	0	1788.716	83.9808	35	0	1886.621	62.64027	39	0	1773.635	86.38215	35	0	1821.717	53.1441	49	0	1479.195	55.98362	41	0	2017.326	95.99557	43	0
ILMN_1349553	65.46313	7.693788	39	0.003636364	57.79893	6.800017	41	0.004848485	49.74744	6.260785	51	0.004848485	49.87828	8.515409	36	0.004848485	43.27148	5.294942	41	0.006060606	52.03381	6.647656	38	0.003636364	37.52883	5.386197	43	0.00969697	38.68379	6.4782	37	0.007272727	49.57605	5.618092	46	0.003636364	58.79859	7.482708	43	0.003636364	66.25666	14.04685	39	0.004848485	46.55008	5.565972	42	0.006060606
ILMN_1357509	-4.474515	6.441442	34	0.5793939	-3.602092	6.015411	38	0.5454546	4.85008	5.008572	49	0.2933333	-5.42767	4.507005	49	0.6375757	1.141357	5.640926	43	0.3842424	6.371488	3.756328	44	0.2436364	9.579494	7.173653	49	0.1648485	15.90551	4.750224	53	0.09212121	-4.274303	6.064866	36	0.6060606	-1.444837	4.056122	47	0.4957576	-6.39428	8.031898	38	0.6218182	-0.281298	5.018281	41	0.4278788
ILMN_1364800	49.08962	6.279098	52	0.006060606	37.56497	6.420683	40	0.01575758	34.39318	7.473436	43	0.01090909	24.36941	7.068705	53	0.04727273	36.69039	6.546046	53	0.01212121	42.81615	7.837859	42	0.007272727	39.67105	6.941607	44	0.00969697	29.55015	4.648233	45	0.01939394	23.57331	5.618107	40	0.0339394	30.04537	6.111982	40	0.01090909	22.53652	9.275305	53	0.1187879	25.85261	5.66492	42	0.02909091
ILMN_1357741	30.45844	9.26846	29	0.0339394	22.61481	7.993687	39	0.05212121	18.7179	5.960874	38	0.05818182	9.353442	6.816487	41	0.2157576	15.0692	5.992196	46	0.1260606	15.80652	8.061811	34	0.1006061	23.48331	6.738907	42	0.04969697	8.000987	4.233581	29	0.2181818	15.16597	6.60851	32	0.09818182	12.10033	5.693601	33	0.1224242	34.48399	16.24158	32	0.04121212	1.832609	4.527482	40	0.3624243
ILMN_1360542	24.43851	7.400118	34	0.05818182	5.592084	5.67118	31	0.2666667	20.59092	7.455848	40	0.04848485	5.554447	7.04667	37	0.310303	2.837226	5.85061	41	0.3321212	5.570645	7.71798	20	0.2606061	18.10011	8.092312	34	0.08	4.692225	6.272512	32	0.2981818	14.70752	6.18795	25	0.1006061	-0.6724221	4.232925	40	0.4678788	28.54626	9.220923	32	0.07393939	10.55953	6.936842	34	0.1527273
ILMN_1351764	7.269046	5.325984	47	0.2472727	37.37413	6.810716	46	0.0169697	10.39275	4.915463	47	0.1587879	8.489535	6.537069	48	0.2363636	11.53326	5.22998	32	0.1684849	39.71149	9.443665	34	0.00969697	2.131808	5.150326	42	0.3612121	2.687457	4.77627	32	0.3539394	18.84735	9.081206	23	0.05818182	16.71733	3.815831	49	0.06666667	-5.094941	9.621989	41	0.590303	8.342993	5.002983	38	0.1939394
ILMN_1361022	3.238238	6.752871	36	0.3490909	-12.06848	3.80541	43	0.8509091	-6.18928	4.72546	42	0.6654546	-1.204968	7.774629	40	0.4969697	-12.92484	4.490292	47	0.849697	-5.716311	4.530329	39	0.6533333	-10.3949	5.268681	37	0.7963637	-4.871526	4.52296	38	0.6060606	-11.36047	5.417236	39	0.849697	-5.688062	4.136411	53	0.6654546	1.461432	13.33874	35	0.4448485	-7.841082	3.718423	46	0.7587879
ILMN_1370313	30.58546	9.787063	27	0.0339394	19.74519	6.009843	40	0.06666667	33.67533	8.57953	37	0.01212121	37.65028	11.51788	34	0.01333333	29.35825	6.297359	51	0.02909091	54.03502	11.40141	28	0.003636364	25.83685	8.413764	34	0.03757576	35.53191	8.692639	42	0.01090909	24.40401	7.216622	32	0.02909091	16.96934	7.138584	31	0.06545454	25.11642	9.340604	36	0.1006061	33.33531	7.436716	40	0.01333333
ILMN_1358633	1596.207	62.96978	45	0	1482.245	56.79123	36	0	1107.656	57.95008	49	0	1015.889	41.61221	39	0	1608.948	74.65808	35	0	1263.62	43.09583	47	0	1278.227	57.19603	37	0	1174.784	57.44714	45	0	1207.287	53.95852	42	0	1202.906	50.39177	40	0	1072.937	52.77495	37	0	1180.63	43.41005	45	0
ILMN_1364567	251.8359	19.52834	48	0.001212121	215.1034	14.23702	37	0	168.2579	15.9339	39	0.001212121	165.5041	17.17456	40	0.001212121	225.8358	17.45668	44	0.001212121	158.6904	16.16787	33	0	198.2775	23.50703	39	0.001212121	194.7216	17.54294	44	0	213.2358	20.50664	47	0	209.7076	18.04863	57	0	185.0224	19.51541	54	0.001212121	173.3962	17.34805	34	0.001212121
ILMN_1356975	5.210605	5.630594	44	0.2957576	8.281285	5.071252	52	0.2230303	22.9715	7.694053	36	0.03757576	15.00614	6.436629	47	0.129697	21.40719	5.936883	42	0.06424242	11.76556	3.763703	58	0.1454545	19.53922	7.689144	33	0.07272727	15.99449	7.456333	33	0.09212121	19.2882	5.583279	30	0.0569697	8.433313	4.85077	45	0.1915151	11.64867	10.54002	45	0.2557576	13.53405	5.818786	47	0.1078788
ILMN_1375562	-27.0932	6.105904	22	0.9842424	-17.79163	5.558329	36	0.950303	-15.13069	4.353446	33	0.9369697	-24.29327	3.891162	38	0.9769697	-24.37479	3.42091	38	0.9866667	-0.4243115	6.535687	29	0.4521212	-33.60301	2.077107	50	1	-15.51061	4.617912	26	0.9333333	4.103603	8.501377	29	0.3127273	-9.180441	4.930964	36	0.7975758	-38.40622	9.111515	36	0.9709091	-22.36189	3.16123	36	0.9890909
ILMN_1356055	920.4362	40.58443	35	0	828.5825	30.0233	44	0	650.6399	35.26368	28	0	620.9243	34.74518	42	0	1031.731	49.03662	38	0	829.1851	50.69778	33	0	834.9094	37.77222	50	0	788.5811	39.3507	37	0	923.6736	34.42469	47	0	789.9965	39.20607	43	0	777.0694	34.90562	38	0	727.6427	37.7758	36	0
ILMN_1367586	82.80196	10.31861	42	0.003636364	11.94149	3.857771	40	0.1406061	23.31942	5.14192	44	0.03636364	29.19791	7.994426	44	0.02666667	45.68854	6.747298	50	0.006060606	32.90522	6.335463	38	0.0169697	26.21839	7.13373	39	0.03515152	38.25561	6.72171	42	0.007272727	24.23207	4.704984	40	0.02909091	25.32019	5.066985	52	0.0169697	33.95579	13.13321	35	0.04727273	38.29607	4.369899	43	0.008484849
ILMN_1363653	-10.60305	5.257332	38	0.7478788	-1.46165	3.936517	40	0.4812121	-5.420771	3.804426	35	0.6363636	-18.24935	4.637941	45	0.92	2.113685	5.314617	43	0.3539394	-9.012942	5.088088	27	0.7721212	-14.80801	4.495639	44	0.9163637	-4.879605	3.835444	36	0.6072727	9.749264	5.768508	40	0.1733333	0.1175712	3.074723	46	0.430303	10.58947	14.66409	37	0.2666667	-5.568476	4.094071	39	0.6484848
ILMN_1370090	8964.71	323.9787	39	0	8651.762	254.6655	42	0	6098.771	189.821	51	0	5226.743	150.6529	52	0	9027.376	279.8006	53	0	7784.752	242.8895	58	0	7401.697	316.2057	53	0	6836.834	232.8937	59	0	6932.93	299.4847	35	0	6773.845	285.9573	44	0	6177.723	221.0894	57	0	5699.836	184.9547	47	0
ILMN_1371229	5987.063	202.7533	46	0	5634.291	228.4095	44	0	3987.644	158.607	48	0	3050.094	104.4067	52	0	5788.894	192.9611	40	0	4737.37	152.9896	53	0	5312.377	173.5806	53	0	4187.746	139.2796	48	0	4706.805	151.0538	49	0	4641.05	153.8918	53	0	4176.956	149.447	54	0	4105.051	145.6308	52	0
ILMN_1356107	225.4039	19.98586	35	0.001212121	180.953	10.71878	48	0.001212121	111.1228	8.353436	37	0.001212121	112.8449	11.31466	46	0.002424242	195.0355	11.45091	40	0.001212121	144.4044	8.832165	46	0	149.9052	11.13835	49	0.001212121	164.3187	13.91953	37	0.001212121	145.372	11.63614	45	0.001212121	170.4749	11.63335	33	0	154.0406	15.09132	52	0.001212121	147.6551	12.26488	43	0.001212121
ILMN_1351407	72.10664	14.57664	32	0.003636364	56.69822	9.414571	37	0.004848485	59.5709	8.9999	36	0.003636364	65.74667	11.08855	41	0.003636364	52.64268	6.584073	33	0.003636364	31.16504	5.819304	39	0.0169697	56.64035	8.451216	46	0.004848485	59.63056	6.909909	35	0.003636364	49.13293	7.725707	39	0.003636364	35.03157	5.28131	38	0.004848485	54.1518	12.24491	35	0.004848485	40.50496	6.888522	37	0.006060606
ILMN_1366845	6931.228	222.849	39	0	6603.026	243.1305	31	0	5107.302	233.1483	27	0	4521.772	192.7229	33	0	6255.693	176.1828	38	0	5961.17	203.3933	44	0	5453.063	240.7521	33	0	5146.475	161.3769	57	0	5745.695	142.2094	40	0	6034.365	235.4429	44	0	4563.206	176.1003	39	0	4921.547	183.1105	41	0
ILMN_1352882	114.9108	12.97568	45	0.003636364	120.7697	10.30798	42	0.002424242	92.77197	12.0938	43	0.002424242	61.86647	7.948224	52	0.003636364	121.5137	13.94792	43	0.003636364	129.8847	14.99649	39	0.002424242	108.1258	10.04889	45	0.002424242	101.8304	10.22004	44	0.002424242	75.36734	8.073755	40	0.002424242	105.8664	10.72261	51	0.002424242	70.10053	9.625473	48	0.004848485	80.58633	8.267255	34	0.003636364
ILMN_1358998	30.29794	7.940142	34	0.0339394	33.22234	7.864911	34	0.01939394	29.73614	6.929182	40	0.01818182	-5.199391	4.659097	35	0.6315151	40.60621	6.198724	48	0.008484849	46.87364	6.248793	40	0.006060606	55.80351	9.247503	34	0.004848485	27.36456	6.647053	30	0.03272727	51.07452	7.905811	40	0.003636364	51.23657	6.214961	38	0.004848485	57.53088	16.95326	41	0.004848485	37.9271	5.714522	54	0.008484849
ILMN_1373971	325.6524	16.94571	37	0	289.8455	15.15376	41	0	216.3868	13.08684	43	0	223.8846	16.47203	33	0	313.4502	24.33844	35	0	248.9902	12.90859	39	0	251.9076	17.48518	40	0	290.4348	20.96088	43	0	310.6589	19.37716	43	0	296.3501	21.50845	37	0	286.9278	21.03044	34	0	271.024	16.32466	39	0
ILMN_1350844	12.93058	5.783657	47	0.1733333	14.20086	7.136832	43	0.1163636	22.67606	5.246152	52	0.03757576	29.35635	8.74516	41	0.02545455	7.59529	4.607677	44	0.2157576	14.64491	5.092331	49	0.1078788	20.53237	6.363073	44	0.06181818	7.601878	5.890012	35	0.2230303	15.83303	6.844675	42	0.08727273	9.590837	4.57448	39	0.1709091	51.60557	13.59658	46	0.004848485	12.03142	4.663667	49	0.1333333
ILMN_1370911	36.9366	9.930149	36	0.01454545	37.07513	8.094197	34	0.0169697	3.80026	4.833687	33	0.3163636	24.46998	6.386477	45	0.04606061	40.19259	8.293522	33	0.008484849	17.05134	4.773266	47	0.08969697	39.15651	5.99336	43	0.00969697	27.19832	5.965159	41	0.03515152	27.02954	6.208621	41	0.01939394	30.60921	6.56713	42	0.00969697	72.18134	19.51661	38	0.004848485	11.37111	5.77308	29	0.1454545
ILMN_1373780	1131.728	55.34846	44	0	967.0613	40.78097	47	0	822.1176	37.26958	43	0	647.4944	25.49302	41	0	998.2792	37.17295	36	0	833.9028	30.91164	45	0	887.7388	32.80904	40	0	745.8818	32.62178	44	0	890.0563	26.4564	55	0	840.1544	38.3152	38	0	755.5698	42.53281	38	0	741.0646	32.6413	41	0
ILMN_1372854	12.19083	7.160898	47	0.1818182	14.48748	4.700612	59	0.1151515	14.44575	5.704051	55	0.09575757	15.48564	7.239216	56	0.1187879	9.372855	5.951106	35	0.1975758	28.75733	7.228215	45	0.02424242	16.5959	7.36091	38	0.09212121	-3.242788	3.75428	41	0.5478788	12.23492	6.57112	34	0.1284848	19.4494	6.443216	48	0.05090909	19.935	10.3899	53	0.1442424	10.04978	3.313457	45	0.1612121
ILMN_1369745	1037.064	49.9879	48	0	947.975	28.7612	49	0	723.3223	29.13225	45	0	643.2881	27.45543	52	0	902.996	42.29142	47	0	937.2142	40.82299	45	0	921.5211	45.4528	55	0	718.7645	31.67575	53	0	819.9707	33.98824	57	0	834.5399	41.77452	35	0	735.621	36.32614	57	0	685.6216	31.59471	47	0
ILMN_1371178	199.3604	18.00486	38	0.001212121	124.4933	10.87516	35	0.001212121	113.4833	9.751876	40	0.001212121	100.584	10.51846	47	0.002424242	116.646	9.957465	41	0.003636364	107.6977	8.564542	44	0.002424242	144.7263	10.40382	51	0.001212121	125.1647	10.81451	43	0.001212121	101.8372	10.1409	34	0.002424242	117.8751	11.92362	34	0.001212121	129.6087	17.52411	35	0.001212121	122.6291	10.98492	37	0.001212121
ILMN_1371273	14.73496	7.197081	36	0.1490909	1.007466	5.374897	38	0.4109091	14.74001	5.96714	44	0.09454545	-10.63858	5.654624	31	0.769697	24.43318	7.202779	45	0.05212121	19.64628	4.933828	52	0.06424242	9.168986	5.200382	41	0.1781818	8.602122	5.554424	46	0.2036364	8.864529	5.027505	42	0.1951515	2.599963	3.398481	46	0.3442424	4.317138	8.033603	42	0.3757576	12.6601	4.034002	47	0.12
ILMN_1373218	-13.85724	3.634374	45	0.8363636	-9.508807	3.97116	40	0.7745454	-16.83729	3.680822	47	0.96	-2.783017	5.828789	56	0.5527273	-4.255906	4.616478	46	0.5648485	-20.41933	3.119425	50	0.9733334	-13.5075	4.53551	54	0.8787879	-10.03958	3.711741	50	0.7975758	-11.54163	4.025383	55	0.8557576	-18.09233	2.661883	42	0.9769697	-23.06952	9.102643	44	0.8909091	-15.78409	3.252725	51	0.950303
ILMN_1370879	60.54418	8.433425	32	0.003636364	50.60391	7.265089	42	0.004848485	40.26323	9.02139	33	0.006060606	55.25405	12.44307	34	0.003636364	52.35004	7.58212	45	0.003636364	52.29991	8.308328	31	0.003636364	42.27009	9.509178	33	0.00969697	45.19118	6.031535	42	0.006060606	42.91482	5.977492	34	0.004848485	43.56121	7.224646	27	0.004848485	54.69978	14.32051	38	0.004848485	45.21494	9.916621	29	0.006060606
ILMN_1365286	35.85286	7.583953	30	0.0169697	45.41179	8.596451	42	0.006060606	21.91767	6.046697	37	0.04363636	9.502185	6.564581	36	0.2133333	16.09086	4.689566	36	0.1139394	28.21844	6.988215	34	0.02424242	23.99145	6.313965	45	0.04848485	26.09885	5.79955	32	0.03757576	34.56758	7.239287	36	0.00969697	15.34668	4.31782	38	0.07393939	51.68633	14.01394	38	0.004848485	43.77589	9.883814	34	0.006060606
ILMN_1362483	149.5207	14.13707	48	0.002424242	77.96776	9.578021	30	0.003636364	77.13325	8.559876	40	0.002424242	94.00812	11.85307	52	0.002424242	120.9252	13.30854	42	0.003636364	144.1477	12.97408	55	0	118.0784	15.69263	33	0.002424242	124.4997	9.781086	63	0.001212121	148.9583	15.67654	29	0.001212121	119.9496	11.54491	46	0.001212121	122.4366	19.29501	38	0.001212121	151.1947	13.32168	52	0.001212121
ILMN_2040378	144.1916	14.09376	35	0.003636364	96.3494	8.171213	54	0.003636364	121.0635	12.2262	45	0.001212121	121.2688	11.81976	64	0.002424242	213.965	17.71972	54	0.001212121	138.7069	8.63294	44	0.001212121	134.0875	7.558952	63	0.001212121	156.8854	10.90266	56	0.001212121	187.6548	13.22508	51	0.001212121	150.1407	8.666108	68	0.001212121	172.3742	15.92733	56	0.001212121	146.9238	8.49941	58	0.001212121
ILMN_1375342	59.7538	9.234421	37	0.003636364	22.3933	6.209604	41	0.05212121	32.30019	7.151996	31	0.01333333	68.54803	10.99757	33	0.003636364	22.67789	7.63789	30	0.05939394	52.68644	8.458805	42	0.003636364	17.02343	6.741115	33	0.08727273	35.77135	8.732086	38	0.01090909	58.22319	9.113644	34	0.003636364	11.952	6.650556	25	0.1236364	51.06884	15.3891	37	0.004848485	29.42118	5.544191	36	0.0169697
ILMN_1357096	1784.355	59.73188	53	0	1743.932	61.11857	57	0	1168.493	46.41072	45	0	946.873	32.01051	59	0	1629.096	64.22473	43	0	1226.661	37.69511	41	0	1322.793	55.26125	48	0	1164.021	44.13735	51	0	1373.871	55.04688	48	0	1040.016	42.99918	45	0	1226.066	58.56588	46	0	996.3052	58.94448	37	0
ILMN_1370112	84.19009	12.10817	42	0.003636364	95.67546	11.20618	40	0.003636364	62.41422	7.837379	64	0.003636364	70.27975	12.24393	43	0.003636364	83.59953	11.04071	38	0.003636364	85.06432	9.311225	54	0.002424242	85.98409	9.526386	38	0.003636364	79.30408	9.865226	41	0.003636364	91.05528	11.92031	41	0.002424242	63.71613	8.116549	43	0.003636364	102.2952	16.57202	47	0.002424242	77.61595	10.62116	48	0.003636364
ILMN_1366102	215.8571	11.88942	60	0.001212121	194.0096	11.02598	42	0.001212121	137.8375	11.81265	39	0.001212121	145.1352	13.48004	46	0.001212121	234.7322	14.69453	47	0.001212121	163.8011	14.57315	33	0	201.6371	13.86899	55	0.001212121	158.1589	9.098734	54	0.001212121	202.5979	13.91255	45	0.001212121	184.9171	10.55806	59	0	166.7012	17.88782	45	0.001212121	166.3037	10.85964	62	0.001212121
ILMN_1356961	2793.04	99.51436	46	0	2287.126	81.96046	35	0	2059.277	67.06333	50	0	1641.98	41.99937	49	0	2724.339	85.17126	54	0	2240.091	82.57863	52	0	2214.227	59.29212	58	0	1985.982	67.96367	54	0	2225.215	70.2661	47	0	2025.713	72.26278	52	0	1984.136	73.09667	57	0	2049.261	90.94904	44	0
ILMN_1364984	2355.459	94.68938	39	0	2036.716	62.20882	37	0	1539.306	49.63015	41	0	1400.123	70.98639	34	0	2284.487	110.5594	25	0	2139.932	105.658	27	0	1827.83	63.19322	45	0	1718.03	72.36596	28	0	1866.652	73.54264	39	0	1841.441	72.18499	33	0	1629.973	68.16759	40	0	1727.639	53.93456	47	0
ILMN_1368656	45343.73	1171.748	43	0	38448.48	1133.09	50	0	34232.04	1173.12	43	0	30601.93	950.7436	51	0	44096.91	1087.858	58	0	35437.5	1516.322	36	0	38151	1173.18	52	0	31406.42	859.8169	42	0	33786.56	771.5109	34	0	33308.19	1148.442	41	0	32148.28	974.7737	43	0	38524.11	1159.94	50	0
ILMN_1356775	1136.129	41.03439	39	0	893.0556	33.91299	30	0	831.0771	30.62087	45	0	748.8318	40.33308	29	0	611.0941	34.94732	40	0	531.0822	18.95664	42	0	507.9311	29.924	44	0	570.0436	25.86578	48	0	429.1823	23.29284	28	0	492.6269	24.79803	40	0	432.425	26.44753	34	0	515.9062	22.2986	36	0
ILMN_1373126	36.04315	8.920663	46	0.0169697	35.27899	6.974048	40	0.01939394	32.32412	6.750636	48	0.01333333	30.1649	9.60732	39	0.02545455	31.84924	6.930427	37	0.01939394	10.18143	4.683178	40	0.1709091	20.72363	4.940742	49	0.06181818	47.45902	11.39781	38	0.004848485	28.11811	6.811782	52	0.01818182	31.28208	6.220819	38	0.00969697	12.17531	12.75954	38	0.2460606	31.9121	5.812035	48	0.01454545
ILMN_1364490	81.95662	12.9312	33	0.003636364	57.93274	6.199827	38	0.004848485	78.96508	8.262293	44	0.002424242	48.43465	8.406327	51	0.006060606	70.08011	8.357534	31	0.003636364	78.42636	8.24378	41	0.003636364	76.92921	11.88886	34	0.003636364	83.18634	12.91342	37	0.002424242	60.08445	10.82558	39	0.003636364	87.50569	10.41564	41	0.002424242	62.09196	9.889338	49	0.004848485	73.4044	8.599085	44	0.003636364
ILMN_1363983	-8.096227	4.802927	43	0.6860606	-4.459773	4.866999	40	0.580606	-0.188479	6.402552	36	0.4387879	-7.020527	5.554284	50	0.6824242	2.383407	5.502152	44	0.3478788	0.8403674	6.096167	42	0.409697	-13.74072	3.118941	50	0.8872727	-7.199849	4.478076	39	0.6909091	4.888538	6.733992	40	0.2909091	-5.574827	4.37288	33	0.659394	13.53998	13.37792	41	0.2242424	6.431287	4.537649	50	0.2448485
ILMN_1362906	56.87964	10.49998	47	0.004848485	21.80617	6.017613	37	0.05454545	43.73566	9.108339	29	0.004848485	20.21714	6.510278	45	0.07151515	61.55081	9.486139	33	0.003636364	71.82462	10.5654	43	0.003636364	35.72941	8.880774	42	0.01454545	25.75363	6.726949	42	0.04121212	32.27332	7.120931	38	0.01090909	42.74747	7.419606	37	0.004848485	14.34118	11.24474	33	0.2133333	29.57546	6.874839	42	0.0169697
ILMN_1358161	346.9645	27.36725	37	0	308.0872	21.31046	41	0	269.2612	18.71055	50	0	208.8961	13.45706	48	0	268.7882	20.9669	38	0	218.389	13.22443	42	0	259.7418	16.28642	41	0	249.7687	19.91618	40	0	181.5018	12.64053	45	0.001212121	188.9671	13.29999	49	0	255.4439	37.54684	30	0	205.3177	13.43072	50	0
ILMN_1356090	-16.72093	4.537755	40	0.8836364	12.82543	7.930216	28	0.1284848	-20.73763	3.127883	50	0.990303	-10.53509	5.471074	41	0.7672727	-2.296029	5.707973	25	0.5054545	-10.14491	4.972985	36	0.8218182	-11.626	3.636378	43	0.8339394	-3.058835	4.628773	45	0.539394	-5.184856	6.467592	37	0.6557575	-6.280057	3.604139	47	0.700606	28.8948	17.36206	32	0.07393939	-13.27401	3.699917	46	0.9090909
ILMN_1651085	3309.686	119.0038	48	0	2915.647	121.9787	45	0	2349.224	76.61423	47	0	1712.336	52.19239	50	0	3084.42	93.31131	44	0	2632.093	89.15547	39	0	2454.491	80.70303	58	0	2193.613	75.41018	56	0	2237.728	67.67877	42	0	2454.589	53.4389	55	0	2295.472	77.62112	52	0	2217.169	78.90639	35	0
ILMN_1374864	2172.941	107.9129	33	0	1069.605	51.60926	39	0	1442.118	66.42401	49	0	1143.11	51.15604	35	0	1323.084	68.9423	38	0	976.6018	41.56986	39	0	1057.03	51.96096	49	0	1024.042	47.75331	35	0	1132.646	48.35635	31	0	880.1026	50.16274	41	0	1083.286	101.2429	28	0	884.8188	50.1511	37	0
ILMN_1351009	31.623	7.115952	51	0.03030303	29.96586	6.883009	42	0.02424242	39.25236	7.959157	46	0.006060606	31.9305	7.9795	47	0.02424242	43.3013	9.242475	42	0.006060606	37.22628	7.210544	44	0.01212121	32.4404	7.602965	41	0.01575758	31.26616	6.216972	48	0.01818182	37.3937	8.330482	53	0.008484849	32.83095	5.44271	46	0.007272727	14.95466	9.168957	51	0.1987879	24.12515	5.90306	41	0.0339394
ILMN_1348938	9.849467	6.521355	38	0.2193939	6.985906	4.975249	41	0.2424242	22.88957	6.412776	50	0.03757576	8.84859	6.858764	56	0.230303	11.65762	5.771174	32	0.1648485	9.266713	5.083374	51	0.1830303	10.15087	5.632609	50	0.1587879	21.90421	6.648323	47	0.05575757	10.46567	4.179123	42	0.1575758	15.10325	4.758004	49	0.07636364	21.21923	14.18066	37	0.1345455	9.446821	3.966281	49	0.1781818
ILMN_1362313	21.87618	9.452377	28	0.07636364	15.12198	5.991976	47	0.1042424	5.677373	4.493212	43	0.2606061	32.98823	11.98415	36	0.0230303	8.655913	5.19382	33	0.2048485	15.10479	6.325902	35	0.1066667	-9.580518	4.372039	28	0.769697	13.17417	6.865634	34	0.1212121	0.5453148	4.572687	36	0.4339394	13.72398	6.601174	33	0.09333333	0.2113713	10.71076	39	0.4678788	5.45722	4.162088	34	0.2642424
ILMN_1364399	648.0286	38.54045	46	0	618.9288	37.45702	38	0	454.0326	19.53933	42	0	380.8937	21.25578	43	0	623.8082	24.58076	52	0	609.4774	37.78707	39	0	541.3299	23.03193	43	0	561.6712	32.23559	35	0	512.6584	31.28375	38	0	441.2657	23.22174	40	0	438.9455	35.5092	35	0	491.3346	27.25467	36	0
ILMN_1376593	116.6497	16.90826	30	0.003636364	77.99255	9.532896	31	0.003636364	84.20548	11.60416	41	0.002424242	74.52412	12.01657	38	0.003636364	82.29358	10.07267	37	0.003636364	70.21866	10.24729	34	0.003636364	83.47897	8.95718	46	0.003636364	83.95486	9.012467	42	0.002424242	85.75237	9.788226	46	0.002424242	69.29677	6.749378	48	0.003636364	70.19234	13.09579	44	0.004848485	80.92639	9.927642	47	0.003636364
ILMN_1353235	8.805972	6.421903	46	0.2254545	-7.271831	4.569005	39	0.6739394	-5.536181	5.20072	39	0.6412121	-19.43038	6.108358	36	0.9357576	6.155272	5.503395	41	0.2484848	0.7281162	4.556633	37	0.4133333	-5.629308	4.898426	35	0.6472727	-3.115102	4.876028	35	0.5406061	-1.69109	4.221157	32	0.5054545	-2.103025	4.741402	36	0.5248485	-5.317834	9.547366	47	0.5963637	-0.4907173	3.840016	48	0.4339394
ILMN_1373152	451.6281	22.57364	55	0	404.8881	19.02944	54	0	302.1075	15.73465	53	0	265.2845	20.3919	34	0	424.8461	20.09873	41	0	329.177	17.83172	47	0	372.5761	14.08229	49	0	312.5516	20.30994	46	0	358.195	16.89842	45	0	344.4555	20.11603	40	0	294.9469	19.35227	53	0	296.5854	16.19373	45	0
ILMN_1372751	255.3945	20.29337	55	0.001212121	115.6752	9.831244	35	0.002424242	170.6395	14.48072	33	0.001212121	158.5651	14.18488	44	0.001212121	164.069	10.89644	50	0.002424242	190.8138	14.93019	37	0	180.8055	11.25256	49	0.001212121	186.5816	15.98514	38	0	166.6413	12.5277	50	0.001212121	163.753	12.17216	43	0.001212121	144.2356	15.97207	54	0.001212121	178.7706	10.91826	44	0.001212121
ILMN_1364433	183.4922	14.89626	40	0.001212121	175.5921	14.83697	39	0.001212121	98.95905	11.47321	44	0.002424242	94.29561	10.59402	39	0.002424242	161.4137	13.73004	52	0.002424242	134.1391	11.92744	53	0.002424242	116.1085	10.72729	40	0.002424242	142.746	13.37605	33	0.001212121	139.3832	15.96804	36	0.001212121	110.1477	11.0624	31	0.002424242	138.5202	16.48825	40	0.001212121	117.1288	10.73631	40	0.001212121
ILMN_1367011	1113.713	64.60415	37	0	794.0615	38.56148	38	0	748.5574	33.66779	51	0	581.4846	35.99836	43	0	949.9975	37.76471	53	0	779.4665	41.24218	37	0	834.5888	48.98054	33	0	709.791	35.27633	41	0	830.7619	37.85286	53	0	685.9711	38.02759	47	0	828.356	59.14628	35	0	632.8859	33.81818	33	0
ILMN_1376489	1125.864	41.33477	54	0	1033.002	38.4636	48	0	782.4371	34.40501	40	0	660.1901	21.48748	57	0	1144.811	37.20476	48	0	1173.385	32.94714	60	0	1026.385	41.87597	46	0	926.5302	28.01771	51	0	951.9497	27.6648	51	0	1078.629	51.55942	29	0	948.5667	29.07621	59	0	959.0978	36.22126	42	0
ILMN_1376522	1835.534	80.04243	35	0	1902.976	100.8361	40	0	1185.95	53.06671	50	0	923.0296	38.01337	56	0	1656.426	77.7291	45	0	1398.931	64.02287	43	0	1316.212	68.65453	36	0	1263.864	50.8078	55	0	1285.667	64.21788	37	0	1115.161	51.6064	43	0	1085.365	51.48735	49	0	1138.858	50.95508	45	0
ILMN_1352727	612.9153	36.41396	33	0	483.0623	20.20174	39	0	437.008	25.0182	30	0	432.647	21.1282	40	0	632.7961	39.75738	30	0	547.5769	26.84557	58	0	409.5539	22.88578	33	0	517.2393	29.72781	40	0	463.9612	30.82508	39	0	511.3625	22.9157	48	0	453.3737	31.16445	26	0	463.3819	26.3151	34	0
ILMN_1366187	507.2755	24.68741	43	0	403.2689	16.3871	59	0	420.6601	21.5734	60	0	253.6911	13.77371	43	0	557.2357	30.24135	52	0	609.4555	30.04076	43	0	513.1558	21.37146	45	0	412.313	16.41698	56	0	552.068	34.50308	46	0	531.2725	25.34283	44	0	408.1461	21.91418	67	0	471.7538	23.04341	57	0
ILMN_1355867	34.98822	9.410485	44	0.01818182	34.80912	6.202847	46	0.01939394	24.04766	5.937414	43	0.0339394	22.43032	7.625164	40	0.05212121	21.38804	5.359101	46	0.06424242	18.72564	6.074457	33	0.07030303	30.73245	12.36759	29	0.02181818	22.35244	6.743629	48	0.05212121	15.49172	5.318859	35	0.09575757	25.0421	6.501673	41	0.01818182	6.987594	11.19563	44	0.3369697	24.61502	6.430744	38	0.0339394
ILMN_1368706	118.2578	11.73848	47	0.003636364	83.3999	13.00371	25	0.003636364	147.4557	17.36534	39	0.001212121	78.80266	8.885826	44	0.002424242	110.3989	10.4812	42	0.003636364	107.5808	10.85456	34	0.002424242	65.24349	8.449221	38	0.003636364	81.46198	8.517512	37	0.003636364	94.39178	9.205628	51	0.002424242	83.05154	9.151943	37	0.003636364	93.80692	14.98604	44	0.002424242	104.5948	11.67211	46	0.002424242
ILMN_1376470	205.6091	21.66787	31	0.001212121	127.0873	17.52067	30	0.001212121	110.0169	13.34074	29	0.001212121	97.37402	10.75479	35	0.002424242	197.2815	20.84142	31	0.001212121	244.3697	19.28489	46	0	158.5484	9.749284	33	0.001212121	157.9803	12.07603	42	0.001212121	217.5765	19.59464	32	0	214.3281	17.76989	35	0	225.2466	26.72775	39	0	212.1383	16.96963	51	0
ILMN_1371410	-6.840756	5.265632	43	0.6472727	-10.34154	4.519732	54	0.7939394	-4.139811	4.381477	44	0.5854545	-12.3883	4.710345	36	0.8072727	-5.473596	4.15137	44	0.5987879	2.685124	5.676285	43	0.3527273	-15.17418	4.207505	44	0.92	4.962131	6.308213	42	0.2921212	-11.23867	4.35463	45	0.8460606	-2.877241	3.597129	44	0.5672727	-2.072686	9.407634	49	0.5151515	3.099005	4.936345	38	0.329697
ILMN_1369751	492.9472	25.99138	43	0	451.4886	30.42208	40	0	297.6954	17.08637	38	0	285.9213	16.03659	51	0	535.4533	22.50106	55	0	496.1993	25.87797	44	0	451.2947	20.50577	53	0	380.4341	22.74931	46	0	406.5544	17.21353	43	0	457.4249	20.53263	56	0	409.2417	21.37761	40	0	424.3649	19.80343	51	0
ILMN_1353797	3922.03	155.2096	50	0	3213.571	111.8962	38	0	2601.958	93.57195	36	0	2296.031	73.95514	47	0	3983.878	110.8447	44	0	3108.555	119.2047	49	0	3151.638	92.7233	41	0	2687.046	98.32095	39	0	3138.834	109.3392	44	0	3241.156	122.4822	45	0	2809.309	109.9551	48	0	2792.778	99.85793	55	0
ILMN_1376646	15331.3	450.5107	49	0	12707.75	339.9619	52	0	10732.56	253.7917	43	0	10035.17	293.8148	55	0	15645.05	518.6149	46	0	12957.51	379.7319	49	0	13926.67	384.634	38	0	12613.59	432.4304	40	0	13496.6	312.191	41	0	12627.73	321.2858	52	0	12205.35	346.7148	47	0	13428.38	347.3326	49	0
ILMN_1375617	135.4104	9.684306	53	0.003636364	93.27538	9.71979	53	0.003636364	118.6682	10.01398	48	0.001212121	92.4147	9.651068	37	0.002424242	119.5047	12.63726	39	0.003636364	81.28316	7.141957	55	0.002424242	110.2609	10.68512	39	0.002424242	117.5296	9.392164	51	0.001212121	89.12358	8.45556	54	0.002424242	76.05049	6.333116	41	0.003636364	97.4306	11.45419	52	0.002424242	98.57283	9.173227	48	0.002424242
ILMN_1349701	1614.053	62.77733	33	0	1512.176	41.85202	34	0	1257.497	40.39968	39	0	1038.401	47.70578	37	0	1596.247	77.50889	32	0	1439.686	67.96733	40	0	1313.298	39.86232	46	0	1314.609	56.92038	37	0	1306.544	44.789	44	0	1292.411	52.27409	43	0	1307.521	50.27831	42	0	1397.393	42.5809	46	0
ILMN_1359499	21.95962	7.205009	29	0.07636364	11.1531	6.126546	30	0.1551515	5.730207	6.36613	33	0.2606061	1.477741	8.782381	31	0.4048485	21.28903	4.767061	51	0.06545454	3.48425	4.989772	32	0.3260606	18.69647	7.960986	34	0.07515152	40.80402	9.437633	36	0.007272727	36.81392	6.494988	46	0.00969697	35.4451	8.505676	30	0.004848485	53.40197	18.90044	40	0.004848485	19.08744	8.917106	30	0.06060606
ILMN_1362409	146.424	16.41808	28	0.003636364	289.1623	25.84991	26	0	159.7394	12.83431	36	0.001212121	116.7451	13.85472	31	0.002424242	240.6205	21.30563	39	0.001212121	203.7765	15.58384	40	0	255.8723	20.21476	30	0	179.04	15.97421	32	0	167.2607	17.90663	29	0.001212121	234.4131	13.14128	37	0	248.6118	19.34986	43	0	147.4438	13.73024	41	0.001212121
ILMN_1356134	1381.469	69.01068	37	0	1268.68	47.53373	40	0	1029.332	40.67378	35	0	757.2524	35.55276	44	0	1291.26	45.5763	37	0	1357.73	52.75901	40	0	1170.457	44.8951	45	0	1076.147	58.47474	21	0	1142.098	37.49953	29	0	1211.205	58.06034	40	0	1178.291	41.70301	41	0	1191.926	69.28906	30	0
ILMN_1357897	33.56209	7.828755	38	0.02060606	25.32901	7.524742	32	0.03878788	9.579305	5.469164	37	0.1636364	21.24562	8.151191	36	0.06424242	34.7465	9.815506	30	0.01454545	21.96147	7.225753	32	0.04848485	35.49353	8.581262	29	0.01454545	26.99255	5.983703	48	0.03515152	10.43628	5.905591	32	0.1587879	11.39395	4.860911	41	0.1333333	5.392539	13.96966	21	0.3575757	11.80838	6.327137	34	0.1381818
ILMN_1365343	501.8026	30.45656	33	0	456.9561	27.7704	45	0	370.7413	20.8425	45	0	335.7417	18.98839	34	0	447.0036	28.32771	42	0	325.2434	12.39958	35	0	431.879	33.50526	30	0	315.4037	18.73216	38	0	350.1842	23.28041	39	0	367.1507	14.86927	43	0	370.8767	23.71536	47	0	348.7567	28.60216	37	0
ILMN_1372846	769.8449	35.14609	44	0	665.8619	31.06262	54	0	503.315	21.44869	47	0	387.858	19.27301	37	0	765.8464	26.62686	41	0	678.6541	29.61567	41	0	742.8927	20.89467	43	0	655.7335	34.39424	37	0	592.0666	22.90148	47	0	634.4694	28.04934	52	0	630.2462	40.40682	39	0	647.7694	25.94245	47	0
ILMN_1364929	1344.738	45.38714	51	0	1080.236	31.65282	45	0	970.1611	28.62659	39	0	801.926	33.4502	45	0	1331.971	61.13867	38	0	1311.094	49.03959	48	0	1322.677	62.17281	46	0	1255.814	41.40486	39	0	1101.166	48.60941	42	0	1153.856	36.25423	53	0	1190.241	66.6314	31	0	1288.785	49.1441	39	0
ILMN_1364653	2181.979	70.75317	51	0	1926.222	73.24992	39	0	1538.662	54.43247	48	0	1454.066	46.73178	56	0	2111.25	66.03419	46	0	1765.979	59.08305	36	0	1970.922	83.02974	34	0	1742.262	69.62618	42	0	1647.266	56.7226	58	0	1575.972	48.00375	53	0	1590.235	61.4544	41	0	1896.537	67.35172	45	0
ILMN_1352893	867.7205	44.06739	48	0	852.074	45.68164	40	0	636.5503	24.59716	53	0	498.4672	28.06589	35	0	771.4269	43.71447	39	0	688.3582	31.52272	43	0	637.4215	25.47538	40	0	601.0617	31.02068	37	0	646.7963	28.5511	49	0	655.2642	47.28785	34	0	602.5706	33.70151	48	0	499.2679	25.65241	35	0
ILMN_1361735	178.504	15.7608	49	0.001212121	112.0078	12.14073	45	0.003636364	138.9136	10.20897	53	0.001212121	138.7182	18.33052	41	0.001212121	148.1629	14.35615	43	0.002424242	147.443	12.83837	49	0	114.1226	8.358683	51	0.002424242	104.3828	8.778592	42	0.002424242	268.7961	29.47242	46	0	135.8801	14.24499	41	0.001212121	154.9363	16.01696	43	0.001212121	104.8092	9.520265	49	0.002424242
ILMN_1365198	28.37885	9.406503	40	0.03878788	11.53492	5.784748	46	0.1490909	12.77734	5.275879	52	0.1212121	16.68606	6.579378	50	0.1042424	14.50227	4.401521	48	0.1309091	21.52868	6.071518	41	0.04969697	28.45842	6.677162	38	0.03030303	13.96353	6.06769	43	0.1151515	5.935047	5.77027	42	0.2654545	8.629778	4.704615	52	0.1866667	4.097976	8.541595	39	0.3781818	20.34043	6.60815	45	0.05212121
ILMN_1359620	3.947116	5.380883	50	0.329697	13.98153	5.227455	49	0.1175758	22.6732	7.941386	44	0.03757576	10.00246	7.894001	39	0.2036364	-4.052934	3.333876	38	0.56	2.499043	4.650114	47	0.3563636	4.467341	6.026155	44	0.3030303	-4.372083	5.50929	29	0.5830303	7.713428	7.567115	31	0.2109091	1.085253	4.421534	41	0.3915152	6.488364	9.066814	52	0.3442424	12.17235	4.334596	41	0.129697
ILMN_1356488	13.43244	6.441309	44	0.1648485	3.260617	5.955516	34	0.3345455	-0.2245813	4.650112	39	0.4412121	-9.090772	6.139184	34	0.7369697	-2.977937	3.453944	52	0.5248485	-5.086398	4.453393	51	0.6218182	-10.72664	4.709255	29	0.8060606	9.826755	5.124597	40	0.1818182	0.2980233	3.953679	47	0.4436364	19.87962	5.300352	50	0.04848485	-11.90559	10.02733	45	0.7357576	16.88441	5.590475	38	0.07515152
ILMN_1375144	17.15357	7.435607	43	0.1151515	4.594899	5.577222	47	0.2872727	5.294118	6.040698	39	0.2751515	-20.77199	3.515707	42	0.9563636	7.03527	5.51713	38	0.2266667	5.51032	6.677515	36	0.2618182	-2.460744	3.86225	58	0.5248485	-6.332189	4.831631	42	0.6581818	-9.539356	4.722493	41	0.7939394	-7.217603	4.454615	39	0.7369697	-16.3837	8.674945	45	0.8157576	-10.34534	3.360765	44	0.8290909
ILMN_1365368	12389.02	406.5767	38	0	13127.18	363.224	53	0	10658.92	328.4781	45	0	7950.83	272.2965	33	0	10622.87	281.5788	44	0	8479.398	300.0583	41	0	8942.213	327.5091	38	0	7355.886	264.6258	45	0	9388.936	297.9296	45	0	7915.115	301.0381	49	0	7505.797	249.7284	44	0	6166.194	233.4113	34	0
ILMN_1363985	893.0442	54.69974	37	0	708.6337	38.86732	48	0	520.0627	41.86986	36	0	426.2957	23.5035	38	0	895.3887	60.17862	32	0	675.1264	44.9563	33	0	648.8976	29.4858	42	0	534.9816	32.73098	31	0	527.6811	32.2182	36	0	616.5424	43.95242	35	0	547.4852	36.05775	36	0	582.5511	40.66257	29	0
ILMN_1357588	683.0961	29.55605	47	0	701.0992	35.98545	39	0	503.5488	25.70524	50	0	440.8447	29.92592	39	0	696.2675	26.12799	65	0	644.5311	25.90296	39	0	652.388	38.07576	39	0	616.2518	37.66494	35	0	586.0515	20.66715	49	0	658.3071	28.87974	38	0	593.6736	27.53315	46	0	478.3755	20.42434	40	0
ILMN_1358540	1420.055	61.79197	50	0	1302.307	40.87045	48	0	942.3807	38.66138	43	0	854.0356	40.0362	44	0	1404.606	48.47408	51	0	1156.923	44.7755	44	0	1099.174	44.78798	51	0	945.4998	33.43974	51	0	1259.05	71.3239	40	0	1135.327	56.97015	44	0	1036.517	40.78455	56	0	853.3184	43.72334	47	0
ILMN_1355291	4141.441	172.8495	53	0	3909.163	143.3933	46	0	2978.481	98.92472	55	0	3055.601	102.9079	54	0	4305.743	170.4487	45	0	3742.686	152.7861	52	0	3410.437	123.6071	54	0	3586.911	101.0308	72	0	3693.385	132.7949	42	0	3879.754	128.4483	35	0	3486.642	121.8991	47	0	3779.891	146.5546	50	0
ILMN_1368018	102.5864	11.91203	43	0.003636364	72.81883	5.903085	38	0.003636364	74.29673	10.4093	37	0.003636364	46.85122	9.18941	43	0.007272727	91.74576	9.257749	42	0.003636364	61.42309	8.229524	32	0.003636364	73.03663	6.759949	44	0.003636364	59.73996	7.074309	48	0.003636364	82.66013	7.764745	38	0.002424242	60.26879	6.606455	44	0.003636364	58.42197	12.8694	41	0.004848485	62.6009	9.952728	25	0.003636364
ILMN_1359391	5.658435	6.535269	48	0.2872727	-6.077754	3.840031	52	0.6242424	3.312955	4.622092	50	0.3248485	-9.148519	4.75798	43	0.7381818	7.884055	5.583964	48	0.2121212	-2.185824	3.935927	48	0.5066667	-0.4476062	5.84606	42	0.4545455	-5.607526	4.401031	36	0.6266667	0.7427864	6.612624	41	0.4315152	-7.804975	3.425444	36	0.750303	-5.936105	10.75842	44	0.609697	-3.970705	3.515967	50	0.5648485
ILMN_1353843	24.57946	7.526981	49	0.05818182	19.75281	5.666618	45	0.06666667	17.68763	7.019484	41	0.06545454	-0.2491575	5.552688	47	0.4606061	12.75231	4.681219	52	0.1478788	8.841062	4.098522	52	0.1915151	13.89344	6.637884	36	0.1078788	16.96815	6.637869	49	0.08	6.341541	5.664927	41	0.2509091	21.8344	5.676814	51	0.03272727	28.02991	11.39656	49	0.07878788	12.02894	4.978981	41	0.1333333
ILMN_1367946	90.18225	8.92825	37	0.003636364	61.40356	6.863582	55	0.003636364	46.84828	7.626228	36	0.004848485	48.92188	9.977097	35	0.006060606	87.23544	11.47293	36	0.003636364	90.07901	11.16878	43	0.002424242	101.6511	13.23212	40	0.003636364	75.12688	7.90512	36	0.003636364	101.4875	11.09237	44	0.002424242	66.45618	7.668001	47	0.003636364	80.31791	17.55693	37	0.004848485	85.01659	7.21532	49	0.003636364
ILMN_1350178	14.93071	5.501032	49	0.1466667	26.09291	5.86357	38	0.03272727	-0.9259592	3.912155	44	0.4690909	12.43995	6.340295	48	0.1636364	27.2149	6.571814	50	0.03757576	13.64905	5.723977	41	0.1212121	11.76628	6.076234	43	0.1284848	30.34174	6.359825	38	0.01939394	36.15718	8.449355	40	0.00969697	16.90044	5.451492	48	0.06545454	48.09148	10.90394	71	0.00969697	13.6281	4.287211	37	0.1066667
ILMN_1356681	18.61708	8.20228	25	0.09818182	35.22995	7.157927	35	0.01939394	40.81041	9.795032	28	0.004848485	36.92874	10.07792	40	0.01333333	38.37272	7.385863	50	0.01090909	29.00908	7.411326	35	0.02424242	30.12766	4.585905	54	0.0230303	12.15177	4.715867	29	0.1321212	24.71189	6.510086	38	0.02787879	32.29645	5.542291	56	0.008484849	28.69579	15.19858	36	0.07393939	29.5252	5.340021	47	0.0169697
ILMN_1371822	24.10143	6.066185	46	0.06181818	31.54008	6.957921	46	0.02181818	20.40481	5.775616	57	0.04848485	33.11938	9.493277	40	0.02060606	18.28225	5.970918	38	0.08969697	31.57357	6.566128	47	0.0169697	18.43515	5.769882	39	0.07515152	25.56351	7.815734	43	0.04242424	19.75654	6.675932	43	0.05090909	33.74558	5.446827	58	0.006060606	17.20441	12.99113	37	0.1721212	30.21603	4.488677	43	0.0169697
ILMN_1364811	1209.571	61.34595	42	0	877.6478	50.92443	28	0	649.0345	27.40464	34	0	574.9135	33.47905	31	0	1078.181	55.90361	42	0	877.6177	47.74668	31	0	763.0113	39.69942	34	0	762.2382	30.05477	38	0	831.1755	43.32494	29	0	885.1911	42.90588	40	0	855.0789	48.78096	30	0	772.9814	32.82594	44	0
ILMN_1353895	-16.59472	4.132316	38	0.8824242	2.824361	4.440948	43	0.350303	-5.745875	4.544076	47	0.6484848	-1.258008	5.946519	43	0.5006061	-8.255013	4.269839	40	0.7054545	-0.2169827	5.834521	43	0.449697	-14.00371	4.320665	43	0.8909091	7.993426	6.188346	36	0.2181818	0.3766899	5.566686	39	0.4412121	-6.0865	4.586934	37	0.6884848	-0.7009593	11.77008	36	0.48	-5.254504	4.220371	44	0.630303
ILMN_1374704	29.83871	8.215596	43	0.0339394	18.14933	5.166273	47	0.08121212	10.45838	4.814949	34	0.1563636	25.51346	10.49646	31	0.04121212	26.65539	6.169874	42	0.04363636	15.10334	5.231499	51	0.1066667	26.5763	5.809575	39	0.03515152	24.25172	6.713623	40	0.04848485	16.30409	6.352966	39	0.08363637	9.825777	4.12146	50	0.1648485	28.87423	15.09543	39	0.07393939	6.9484	3.744618	47	0.2266667
ILMN_1372482	373.7487	21.52475	44	0	268.817	17.50339	48	0	265.3808	16.87561	38	0	228.1387	15.70273	47	0	337.2787	19.06625	40	0	340.4524	23.3094	46	0	318.4572	18.02538	47	0	263.3939	13.95729	38	0	276.9683	15.32526	45	0	284.5192	14.76705	56	0	243.6757	16.3201	49	0	320.624	20.64924	47	0
ILMN_1364092	349.7148	28.14953	47	0	239.0472	14.80249	50	0	171.9964	12.17885	51	0.001212121	191.1037	13.86842	51	0	249.7145	19.76837	46	0.001212121	212.8094	10.64915	48	0	211.4342	17.76931	44	0.001212121	202.5573	16.41325	37	0	220.3396	12.39618	57	0	181.327	11.20922	57	0	206.188	17.44297	46	0.001212121	170.1285	13.0647	48	0.001212121
ILMN_1373549	641.5285	36.20517	49	0	513.0032	27.04286	50	0	372.7069	23.38971	39	0	267.2033	17.54934	43	0	542.0134	27.32877	48	0	395.3784	23.15663	31	0	443.9792	21.95132	50	0	382.0363	16.59866	44	0	337.2906	18.11143	49	0	443.7701	26.09965	51	0	345.9596	23.39023	43	0	404.6733	20.10714	45	0
ILMN_1376558	637.3988	30.47231	44	0	588.4935	26.20916	43	0	394.7052	15.87078	43	0	371.7415	20.18284	49	0	630.1036	31.04487	46	0	519.5768	21.57647	48	0	466.91	20.55781	54	0	509.6774	20.94724	56	0	464.6438	23.40467	43	0	471.4398	16.93637	63	0	439.0761	22.87811	50	0	467.072	21.8212	44	0
ILMN_1368994	93.35023	12.92545	30	0.003636364	132.206	10.70448	51	0.001212121	70.47298	9.618509	40	0.003636364	79.24248	11.42178	34	0.002424242	73.93073	8.129498	44	0.003636364	87.1761	7.926459	59	0.002424242	71.57337	8.591406	41	0.003636364	82.10921	8.460101	51	0.003636364	133.4709	14.79135	37	0.001212121	91.08546	8.962039	43	0.002424242	80.91251	9.544492	53	0.004848485	69.24348	7.173168	37	0.003636364
ILMN_1371297	1.59476	7.958161	32	0.3878788	-3.307353	4.519326	39	0.5381818	-9.955913	4.436057	28	0.8157576	-21.93339	4.299424	32	0.9624242	-12.75202	4.000626	36	0.8472728	-16.46232	5.421001	25	0.9430303	-14.22329	3.540639	45	0.8945454	-10.14151	5.432901	29	0.8024243	-10.14635	3.928531	34	0.8145455	-15.55628	3.176131	43	0.9575757	-10.51849	12.39508	34	0.7127272	0.03696979	4.865968	46	0.4157576
ILMN_2039793	1388.331	46.03931	67	0	1223.93	33.25764	63	0	1103.226	31.05546	74	0	999.4526	25.21816	89	0	1613.042	53.00295	65	0	1429.186	34.59218	73	0	1502.536	38.20722	73	0	1287.313	32.46504	67	0	1463.399	35.64566	72	0	1386.969	41.50536	55	0	1479.491	39.0118	81	0	1253.967	33.22203	67	0
ILMN_1351030	23.69924	6.939116	27	0.06181818	24.01094	7.623771	38	0.04484848	13.68672	5.527436	34	0.1127273	41.4184	10.71754	44	0.008484849	71.673	13.33422	43	0.003636364	54.77681	10.09917	31	0.003636364	35.10876	9.259679	40	0.01454545	68.0065	11.68659	39	0.003636364	69.4698	12.95927	44	0.002424242	36.73308	6.884504	32	0.004848485	50.82465	14.22842	34	0.006060606	51.79602	8.9714	43	0.004848485
ILMN_1368917	3175.349	145.802	29	0	2673.703	107.9557	40	0	2194.27	105.8583	33	0	1795.257	76.57505	44	0	3204.491	125.7885	37	0	2438.781	100.5402	38	0	2396.57	104.144	45	0	2079.405	98.91753	32	0	1912.032	85.1768	43	0	1995.579	90.34039	37	0	1778.956	110.8264	32	0	2029.037	86.11798	39	0
ILMN_1356289	2949.227	142.466	37	0	2250.702	71.15063	45	0	1784.491	92.74753	34	0	1390.415	57.4744	44	0	2449.674	91.39907	30	0	1913.061	75.43483	38	0	2142.678	97.29659	52	0	1959.223	100.3921	33	0	2085.689	116.837	33	0	1993.38	70.10661	46	0	1603.286	69.96877	37	0	2461.597	113.5734	39	0
ILMN_1364063	697.6302	42.7081	36	0	610.4269	27.95714	50	0	465.1304	27.14237	46	0	413.9809	25.54852	53	0	787.1776	50.24586	41	0	570.8081	27.36098	49	0	533.1401	28.26688	39	0	513.6653	30.72688	44	0	657.1285	30.17191	50	0	599.215	29.05295	49	0	553.814	40.60613	46	0	450.63	28.96586	33	0
ILMN_1369511	526.4615	30.64011	48	0	371.6016	19.08549	34	0	341.6609	19.29854	49	0	267.2911	18.75285	37	0	543.1134	38.75858	31	0	396.5238	17.23156	45	0	521.9718	25.58774	39	0	414.2127	21.74067	42	0	439.6621	24.19662	33	0	422.8448	21.24113	41	0	409.6234	21.91481	49	0	355.6256	22.56747	32	0
ILMN_1354404	67.13628	11.13192	31	0.003636364	57.71945	11.90849	32	0.004848485	48.49286	7.394059	37	0.004848485	29.91391	6.598472	52	0.02545455	42.52967	6.019309	37	0.006060606	61.1806	8.079992	42	0.003636364	75.4107	10.58993	49	0.003636364	48.71604	7.116397	38	0.004848485	37.3259	8.344598	38	0.008484849	63.20183	6.880439	53	0.003636364	91.80895	20.33404	32	0.002424242	80.97639	11.81069	27	0.003636364
ILMN_1362014	1374.075	81.85617	45	0	1412.585	70.5895	35	0	876.5269	33.27758	35	0	897.1986	37.72797	50	0	1496.349	81.12939	31	0	1444.698	67.9075	33	0	1266.893	78.85925	37	0	1332.899	64.34915	43	0	1010.809	40.71617	39	0	1186.748	55.42845	39	0	934.563	37.59409	40	0	1219.19	59.17027	31	0
ILMN_2040300	715.679	48.18815	38	0	435.3099	15.03126	79	0	527.6215	20.68844	55	0	460.9983	21.08461	58	0	537.9893	19.76572	51	0	492.8046	27.27823	53	0	466.119	19.91687	62	0	482.7433	23.06349	56	0	511.0094	22.13207	38	0	416.6233	20.59023	49	0	505.9337	24.76621	58	0	493.6468	19.93902	55	0
ILMN_1369995	1417.216	53.8715	56	0	1236.896	44.4074	39	0	1043.856	55.02593	40	0	757.8483	24.94949	35	0	1326.428	57.5911	34	0	1019.654	40.24233	50	0	1085.416	57.87031	50	0	903.8961	30.81017	60	0	1029.692	33.66017	64	0	1011.719	40.38224	45	0	820.8835	33.48183	52	0	1016.909	43.1795	42	0
ILMN_1363671	482.1947	33.67274	45	0	407.3291	18.21156	45	0	320.6248	16.87403	57	0	246.2275	20.11316	42	0	331.8328	20.66344	43	0	331.7444	20.71302	40	0	292.8364	15.6446	58	0	228.8917	13.51994	42	0	283.6934	23.00953	36	0	249.0139	14.55511	46	0	254.8883	23.63644	39	0	214.8822	14.14489	39	0
ILMN_1358196	1398.2	52.03721	34	0	1221.034	36.63491	48	0	1088.165	44.60404	40	0	953.7903	52.83511	41	0	1474.272	57.82743	42	0	1360.242	49.09256	57	0	1250.542	63.9024	38	0	1312.42	58.48702	40	0	1051.591	40.07933	44	0	1212.026	45.3954	53	0	1136.04	50.1163	49	0	1451.013	58.44443	41	0
ILMN_1351422	0.3893003	7.092449	36	0.4242424	4.411954	6.331504	46	0.2981818	-5.658015	4.317998	47	0.6448485	11.66799	6.313552	53	0.1769697	-0.5014808	4.032378	50	0.4339394	-7.08356	3.695441	48	0.7042424	-0.0808612	5.34239	37	0.4412121	14.43015	5.939819	54	0.1054545	-1.02737	5.176166	44	0.489697	-7.16242	4.017504	29	0.7357576	-23.65674	7.65012	34	0.8933333	-4.629458	3.562162	41	0.5951515
ILMN_1349912	75.20705	10.8048	43	0.003636364	48.21858	5.959546	39	0.004848485	74.78637	8.611738	36	0.003636364	85.55458	13.12533	32	0.002424242	92.69371	10.94037	41	0.003636364	117.3531	8.885529	31	0.002424242	105.4539	9.239617	44	0.003636364	117.2547	10.71469	44	0.001212121	68.59531	10.06757	33	0.002424242	83.19841	7.749873	47	0.003636364	93.07887	17.18116	34	0.002424242	120.7635	11.04991	44	0.001212121
ILMN_1371691	704.6982	39.77489	39	0	580.1196	31.53594	43	0	525.2442	22.52819	52	0	446.2117	22.36728	41	0	602.8568	34.37765	41	0	593.9619	29.07633	53	0	591.7645	29.30171	49	0	494.0319	30.14582	42	0	523.0637	24.73364	50	0	556.8309	29.29299	42	0	509.5058	29.12232	50	0	495.7539	24.80322	42	0
ILMN_1356277	1220.179	51.63167	42	0	990.7067	58.25941	43	0	842.0327	37.38308	53	0	716.2533	49.57019	39	0	1214.936	48.23304	46	0	1154.434	58.07644	31	0	1017.447	47.90206	36	0	982.3311	38.42171	52	0	1026.972	44.48492	47	0	987.642	41.15065	50	0	1054.064	64.2915	42	0	921.5189	50.81435	39	0
ILMN_1376775	22.43781	6.690964	47	0.07151515	31.97421	7.290635	41	0.02060606	22.82503	6.374637	46	0.03757576	17.47918	7.026118	50	0.09575757	23.6685	6.393599	39	0.05454545	41.39727	7.27798	43	0.008484849	30.85432	7.595118	44	0.02181818	51.08668	9.031032	48	0.003636364	26.18658	5.678051	59	0.02181818	22.7584	4.619133	55	0.02787879	29.7208	14.00567	49	0.06787879	19.60242	5.900413	39	0.0569697
ILMN_1350965	2031.527	69.83475	39	0	1831.619	59.42017	38	0	1381.159	48.15825	45	0	1490.42	60.89164	41	0	1956.962	62.10349	43	0	2039.483	81.62861	35	0	1696.58	64.25517	49	0	1791.194	65.93912	43	0	1460.848	37.71035	42	0	1764.477	70.4151	40	0	1421.933	69.26394	41	0	2056.757	73.24821	40	0
ILMN_1365365	8.180797	4.617696	39	0.2339394	17.05781	7.582542	30	0.09090909	7.215551	5.17348	39	0.2181818	9.765811	8.155055	36	0.2072727	12.95453	5.020658	39	0.1454545	5.16866	6.007694	37	0.270303	2.02798	4.069088	50	0.3660606	-1.242086	4.115974	47	0.4739394	6.480122	6.103129	42	0.2460606	1.049693	4.570006	40	0.3975758	-4.092614	9.341249	58	0.569697	8.287565	4.365182	48	0.1951515
ILMN_1369608	362.7129	27.02544	32	0	256.8729	15.11641	45	0	207.3645	12.95473	36	0	161.0409	12.59194	40	0.001212121	376.0537	20.35993	50	0	225.3646	15.58207	34	0	246.1527	12.4009	45	0	241.8412	16.50136	29	0	215.0034	13.98263	35	0	225.3022	17.21379	38	0	216.8627	22.82657	33	0.001212121	284.3688	20.40473	34	0
ILMN_1366150	17.59395	7.137835	27	0.1115151	12.2978	5.338506	51	0.1369697	19.49721	5.667547	43	0.05333333	-1.183377	6.871078	41	0.4969697	6.480575	5.479008	41	0.2460606	12.75126	5.380122	37	0.129697	12.62327	5.794167	46	0.1163636	16.35868	8.188399	28	0.08484849	20.49286	6.188042	38	0.04969697	5.604601	4.898926	39	0.2593939	24.92835	13.83143	37	0.1006061	11.21509	4.596999	44	0.1454545
ILMN_1354419	77.91211	8.684081	45	0.003636364	50.03511	6.209445	47	0.004848485	13.96572	4.768981	43	0.1030303	43.75234	9.45296	40	0.007272727	130.6366	12.25454	31	0.003636364	86.16733	8.189001	44	0.002424242	93.60311	9.436404	50	0.003636364	82.47166	8.978972	40	0.003636364	66.22701	7.783753	57	0.003636364	74.89555	8.046643	44	0.003636364	60.50512	10.67397	52	0.004848485	181.7139	10.368	46	0.001212121
ILMN_1355163	140.0378	14.93413	40	0.003636364	87.00554	8.670642	42	0.003636364	98.78027	13.59863	32	0.002424242	70.76619	10.87193	38	0.003636364	106.7858	14.895	34	0.003636364	78.12601	10.97298	35	0.003636364	99.94013	8.382832	45	0.003636364	84.05019	11.93338	39	0.002424242	70.91006	8.08826	33	0.002424242	69.91156	8.397265	44	0.003636364	136.3723	17.13059	43	0.001212121	73.20961	7.914573	45	0.003636364
ILMN_1365285	26.12439	12.59003	25	0.04969697	18.19488	5.27785	28	0.08121212	11.27897	6.372161	24	0.1466667	18.09759	8.230859	38	0.08848485	15.14479	6.688884	28	0.1248485	11.16935	9.588099	21	0.1575758	15.90728	6.523503	33	0.09454545	8.947764	5.897103	32	0.1951515	36.34179	7.208266	43	0.00969697	7.43899	3.924148	39	0.2109091	12.63685	10.96352	32	0.24	21.3975	6.433524	29	0.04727273
ILMN_1374253	-31.29002	4.338124	31	0.9951515	-37.72863	3.376991	35	1	-27.34863	3.554989	44	0.9975758	-26.26521	4.573403	47	0.9806061	-26.25067	3.291758	49	0.9939394	-31.28015	3.369404	34	0.9975758	-25.01818	3.637503	37	0.9878788	-23.09788	3.842632	41	0.9866667	-33.45409	3.220567	30	0.9987879	-24.11847	2.590282	50	0.9939394	-41.31225	8.672818	33	0.9818182	-21.85358	3.75365	37	0.9866667
ILMN_1376927	34.78958	7.957138	46	0.01818182	17.66899	5.564906	45	0.08363637	12.83053	5.964068	44	0.12	2.925205	6.071166	45	0.3709091	7.718467	4.685208	39	0.2145455	12.53588	7.454331	34	0.1309091	22.02775	6.871222	44	0.05454545	12.07069	5.295226	49	0.1321212	31.38501	8.197568	34	0.01090909	15.39878	6.190306	45	0.07393939	11.62688	11.92066	32	0.2557576	8.078482	4.74981	43	0.2024242
ILMN_1651197	-17.02635	4.09796	32	0.8860606	-8.583301	4.59514	32	0.7393939	-4.351702	5.686912	42	0.5963637	-0.6223112	6.984376	46	0.4715151	2.11489	5.73313	47	0.3539394	-3.17892	4.576812	42	0.5466667	-5.396985	6.118231	26	0.630303	3.940943	5.439176	41	0.3163636	5.949688	6.026995	42	0.2654545	-14.23271	3.375791	34	0.9369697	-5.124078	10.58277	43	0.5915151	3.312795	4.542487	37	0.3224242
ILMN_1351698	32.51388	6.760091	46	0.02545455	38.7539	7.154677	61	0.01333333	42.81591	7.875636	42	0.004848485	30.30793	7.829309	49	0.02424242	34.66794	7.763617	33	0.01454545	27.45218	5.102616	55	0.02666667	36.52431	7.118828	39	0.01333333	31.31832	6.177437	45	0.01818182	34.43097	7.032558	46	0.00969697	35.12172	6.366951	38	0.004848485	17.61883	11.99391	39	0.1709091	28.95026	4.528871	55	0.01939394
ILMN_1369596	625.1005	38.93157	33	0	645.7324	30.7746	35	0	512.2761	25.46717	44	0	414.9379	24.44403	36	0	721.5344	31.37734	42	0	620.4766	27.40656	36	0	573.3638	21.51655	52	0	556.2361	23.72499	53	0	646.7117	32.3466	38	0	624.1502	37.64074	36	0	450.7719	21.65976	33	0	549.2965	24.40645	41	0
ILMN_1362720	2.480609	5.059252	38	0.3660606	14.38916	5.506794	42	0.1151515	-5.230052	4.094101	41	0.6339394	6.507755	6.294004	47	0.2884848	11.11082	4.826129	50	0.1709091	-2.143321	4.521756	44	0.5042424	-7.668981	4.624612	47	0.7127272	-17.11297	3.609301	33	0.950303	7.554089	5.509186	48	0.2157576	-0.5826546	4.314419	34	0.4654545	8.878104	12.87698	42	0.2981818	-7.827624	4.009083	36	0.7575758
ILMN_1372609	1878.782	68.14897	51	0	1476.232	53.86868	31	0	1293.605	52.72672	38	0	1119.743	42.4311	45	0	1846.966	63.13025	53	0	1531.126	63.5386	56	0	1500.919	47.97347	51	0	1524.842	61.81691	54	0	1413.784	57.08606	42	0	1524.471	68.90156	44	0	1336.619	51.06075	43	0	1548.901	59.25307	38	0
ILMN_1365663	893.8099	40.02287	42	0	882.1882	49.61081	20	0	595.4094	24.07368	31	0	601.1992	28.51069	37	0	912.4788	29.58462	45	0	1034.219	47.04471	44	0	912.4633	37.49958	36	0	809.2899	28.15644	42	0	722.3538	41.53776	38	0	876.7659	33.58218	45	0	734.2204	26.72359	49	0	859.143	28.92611	50	0
ILMN_1367753	18.91107	5.856917	23	0.09454545	42.88321	7.306431	34	0.00969697	24.13608	6.636249	43	0.0339394	28.26783	9.383933	32	0.02909091	43.51279	8.296512	41	0.006060606	30.87236	7.225519	34	0.01818182	47.73452	7.370103	42	0.004848485	30.93929	8.864179	30	0.01818182	25.36901	9.952717	31	0.02545455	23.6641	5.465609	21	0.02181818	20.71024	9.449471	36	0.1369697	30.55073	5.568738	37	0.01575758
ILMN_1366449	720.5251	51.48305	23	0	646.7713	31.33893	55	0	497.5748	34.24706	30	0	423.5798	22.44024	50	0	676.7973	32.65377	29	0	652.6909	25.69353	41	0	658.4723	30.93246	44	0	594.6086	25.20672	41	0	420.7782	19.20053	43	0	624.8632	26.50165	50	0	551.9111	35.14391	34	0	559.1998	44.25389	23	0
ILMN_1358329	9.449283	5.521642	35	0.2230303	24.5062	7.388894	36	0.04121212	-0.278071	5.861193	31	0.4424242	-1.248273	6.590178	36	0.4993939	20.06433	7.377012	36	0.07151515	19.43381	6.154928	50	0.06424242	17.86721	6.431057	37	0.08363637	4.328433	4.937923	40	0.3066667	11.7758	7.211803	35	0.1333333	34.31255	8.699046	40	0.006060606	10.29163	11.05723	39	0.270303	7.051618	3.807873	53	0.2254545
ILMN_1372748	12.83599	7.875924	40	0.1745455	8.029271	5.545636	43	0.2266667	10.63192	5.836576	44	0.1539394	12.23215	7.868557	45	0.1660606	3.730506	4.771275	45	0.3018182	17.34337	7.10356	45	0.08727273	5.29967	6.402958	33	0.2775758	8.765796	5.446955	46	0.2012121	1.451916	4.378811	35	0.4012121	10.25089	5.141444	40	0.1563636	-15.19222	8.016337	44	0.8	18.9855	7.499845	38	0.06181818
ILMN_1355583	3768.909	133.1137	37	0	3330.779	136.3134	37	0	2655.917	102.0369	41	0	2113.529	97.70776	43	0	3805.932	98.16186	55	0	3509.12	144.772	38	0	3092.602	119.2865	44	0	2883.994	74.22222	38	0	2703.418	91.86742	47	0	2802.488	103.6	47	0	2576.448	97.8922	46	0	2713.775	100.9699	37	0
ILMN_1360882	68.41251	9.81853	31	0.003636364	67.52489	8.180185	39	0.003636364	44.77252	7.405053	43	0.004848485	35.42235	8.846946	40	0.0169697	77.29607	9.881029	45	0.003636364	54.09024	8.682204	53	0.003636364	68.7595	8.379577	46	0.003636364	56.08771	7.399841	53	0.003636364	61.57952	7.877642	44	0.003636364	51.90416	6.04682	48	0.004848485	52.27186	15.87583	36	0.004848485	38.60134	5.955595	34	0.008484849
ILMN_1352831	129.358	15.75771	35	0.003636364	75.10623	7.409874	41	0.003636364	77.01955	8.363621	40	0.002424242	52.27481	8.448218	41	0.003636364	94.00644	8.003594	39	0.003636364	131.1113	14.14281	33	0.002424242	89.74294	9.957644	42	0.003636364	101.2189	12.90937	24	0.002424242	91.51244	10.13249	33	0.002424242	118.7402	12.44991	44	0.001212121	74.49575	15.04684	28	0.004848485	94.49074	9.738317	42	0.002424242
ILMN_1352177	1350.555	47.91146	58	0	1307.65	58.04458	46	0	768.7266	37.4372	45	0	936.3444	56.23056	31	0	1499.816	64.19212	47	0	1585.619	56.11428	64	0	1220.249	55.6338	51	0	1200.956	59.16948	41	0	1271.453	48.31145	54	0	1487.835	54.2052	46	0	1051.392	49.99561	45	0	1276.534	50.37209	61	0
ILMN_1354595	402.3337	21.17074	34	0	390.5623	25.86704	34	0	276.8077	14.63364	45	0	237.4355	16.52579	31	0	385.399	24.29325	33	0	387.4982	18.3684	40	0	346.7711	24.61843	37	0	346.3794	29.41847	30	0	322.9825	27.52954	37	0	340.3957	17.65744	44	0	345.0747	25.2586	43	0	419.6362	22.66117	42	0
ILMN_1357757	294.3312	16.70944	33	0.001212121	346.4258	16.90109	42	0	263.772	20.34571	46	0	224.8131	19.34104	29	0	272.8661	13.11218	36	0	299.8034	17.27191	41	0	232.157	13.48508	39	0	259.1318	12.61806	31	0	201.6305	21.59298	24	0.001212121	206.7095	13.01992	45	0	195.2636	17.46451	36	0.001212121	201.2338	14.56856	33	0
ILMN_1374022	77.78963	10.51946	40	0.003636364	59.61935	10.25747	29	0.004848485	31.66349	5.492337	44	0.01333333	46.18528	8.88056	46	0.007272727	79.2272	9.014383	37	0.003636364	64.32097	7.435075	48	0.003636364	61.18032	8.419364	37	0.003636364	68.20674	10.48855	30	0.003636364	64.78276	7.507624	54	0.003636364	74.90413	9.658136	33	0.003636364	77.42089	12.99045	54	0.004848485	71.42921	5.92089	50	0.003636364
ILMN_1350944	-2.175092	5.162763	51	0.5042424	8.21951	5.850311	47	0.2230303	-3.090838	4.98161	41	0.5515152	-12.45498	5.855657	39	0.8072727	-7.509507	3.362978	52	0.6715152	-1.856082	5.539593	35	0.4957576	7.152736	6.000103	48	0.2193939	-6.972005	3.434453	42	0.6787879	-12.75765	4.341168	41	0.8824242	-5.561765	3.61485	54	0.6581818	11.15765	11.01508	53	0.2593939	-6.920535	4.20687	33	0.7066666
ILMN_1370361	18.40583	6.511795	42	0.1030303	24.57622	6.137474	58	0.04121212	16.85189	5.453403	47	0.07272727	7.745487	7.078669	43	0.2533333	26.4459	6.906165	43	0.04363636	6.618421	4.447607	49	0.2387879	18.29699	6.252618	39	0.07757576	12.98271	4.676026	53	0.1224242	14.46698	5.527658	38	0.1030303	13.49994	4.626734	43	0.09818182	50.0686	14.66459	46	0.008484849	32.26297	5.9088	46	0.01454545
ILMN_1360447	436.6483	24.56837	44	0	339.4941	16.00029	44	0	322.63	15.88229	48	0	227.2869	13.59131	42	0	286.9005	10.14803	46	0	275.6865	18.50306	40	0	269.6715	13.22252	47	0	251.0617	14.85491	37	0	232.1045	10.71003	44	0	229.5186	14.67191	36	0	242.842	28.56274	36	0	208.3032	10.47741	54	0
ILMN_1372427	9.572688	6.577401	48	0.2230303	10.71567	5.778283	35	0.1660606	3.31989	5.854689	39	0.3236364	8.508975	7.977831	37	0.2363636	11.96683	5.245233	41	0.1587879	1.070684	3.615671	54	0.4012121	14.17822	5.907431	40	0.1054545	3.06029	4.774799	44	0.3466667	2.357525	5.600807	39	0.3587879	-0.2693688	3.535957	40	0.4484848	20.13021	11.76126	45	0.1418182	3.622724	3.53641	50	0.3127273
ILMN_2040701	1836.476	71.58237	49	0	1606.636	48.73081	70	0	1205.74	41.36214	64	0	884.4996	26.74264	59	0	1516.704	45.11193	64	0	1514.366	38.41615	65	0	1428.859	40.86114	87	0	1290.761	40.92217	58	0	1188.701	36.89486	62	0	1296.868	41.97999	69	0	1099.032	31.62733	68	0	1383.872	36.80254	79	0
ILMN_1353201	9.389956	5.415957	33	0.2230303	23.96577	6.862155	43	0.04484848	17.524	7.843454	41	0.06909091	0.2509416	6.515403	42	0.4424242	18.06319	5.602518	40	0.09212121	18.44144	7.850981	31	0.07272727	15.77085	6.992426	36	0.09575757	8.983996	4.357844	43	0.1951515	7.797642	5.425715	41	0.209697	8.820261	5.078528	39	0.1842424	9.144156	11.32368	44	0.289697	11.51237	4.372559	39	0.1442424
ILMN_1370404	11.38581	9.072475	31	0.1890909	-4.323245	4.825298	39	0.5769697	-16.57137	4.295749	31	0.9587879	8.982013	8.214201	38	0.2278788	-3.896874	4.799802	48	0.5527273	-9.309962	5.596243	37	0.7890909	-3.385724	5.223578	48	0.5539394	-1.606122	4.568725	49	0.4921212	-1.189892	6.763308	39	0.4933333	-5.850034	3.947218	42	0.6739394	-1.615411	10.02963	42	0.5018182	-2.155787	4.611843	35	0.4993939
ILMN_1376749	62.15722	9.742249	48	0.003636364	54.10267	10.68617	36	0.004848485	28.57541	5.089068	42	0.02181818	33.56202	10.98843	23	0.01939394	54.54897	8.471307	37	0.003636364	56.61326	7.91479	57	0.003636364	42.77959	8.405254	41	0.00969697	37.18139	6.982687	40	0.00969697	40.38811	6.482182	52	0.004848485	39.40481	7.317516	38	0.004848485	30.1146	10.90498	44	0.06181818	26.63985	4.529828	46	0.02666667
ILMN_1357381	665.16	44.3749	44	0	394.9407	26.01416	34	0	418.7017	21.56222	46	0	324.0075	20.29757	60	0	602.9548	27.78567	53	0	579.675	37.14055	54	0	473.4537	27.2821	40	0	463.7054	25.25068	46	0	439.2951	28.45199	45	0	476.2788	22.67861	56	0	395.9096	27.31509	57	0	711.768	42.48696	51	0
ILMN_1650490	87.72768	8.108987	54	0.003636364	63.14315	8.437047	38	0.003636364	67.272	7.071553	55	0.003636364	72.69055	11.5287	42	0.003636364	81.41	8.77125	36	0.003636364	77.61555	8.890368	48	0.003636364	57.23729	7.138594	42	0.004848485	62.19107	6.882738	44	0.003636364	61.95161	6.70308	50	0.003636364	54.56638	5.867207	55	0.004848485	50.84798	11.53099	51	0.006060606	90.54034	12.21602	42	0.002424242
ILMN_1349456	166.2307	10.44104	38	0.002424242	203.417	11.12766	56	0.001212121	148.1739	11.33353	40	0.001212121	96.41714	6.869823	58	0.002424242	116.3483	11.72849	34	0.003636364	101.5282	8.57342	41	0.002424242	99.2743	10.36327	52	0.003636364	112.3482	8.991809	50	0.001212121	76.68652	9.471532	36	0.002424242	99.60767	8.262804	52	0.002424242	73.75936	11.14989	37	0.004848485	80.85916	6.457275	50	0.003636364
ILMN_1365188	35.7683	9.059249	32	0.0169697	55.61177	8.299436	52	0.004848485	47.45281	7.706017	36	0.004848485	33.25345	7.793715	41	0.02060606	26.4565	6.28874	36	0.04363636	17.9108	6.848167	40	0.08	34.85466	7.98826	42	0.01454545	26.23609	6.347584	43	0.03757576	3.712467	3.910812	40	0.3187879	15.53818	5.467993	33	0.07393939	19.72471	13.89118	40	0.1454545	10.59839	3.59436	44	0.1527273
ILMN_2040208	57.26728	8.793438	48	0.004848485	56.57882	4.844091	57	0.004848485	57.24958	6.776454	48	0.004848485	38.65567	4.446905	55	0.01212121	63.20624	4.454088	60	0.003636364	72.84999	6.033133	64	0.003636364	83.19936	7.411298	51	0.003636364	70.14081	7.73595	49	0.003636364	58.57481	6.460344	58	0.003636364	58.07955	4.867723	67	0.003636364	62.15131	11.58212	58	0.004848485	89.34486	7.609855	61	0.003636364
ILMN_1374180	2347.187	78.17722	53	0	1800.411	73.53276	47	0	1358.898	54.3526	44	0	1281.459	43.82284	49	0	2336.191	84.07635	40	0	2406.321	90.63713	44	0	2265.879	91.05869	37	0	2161.147	86.32579	40	0	2270.22	75.33035	57	0	2174.048	99.42439	37	0	2084.75	84.6534	51	0	2501.109	92.66385	41	0
ILMN_1376398	3688.713	203.7106	35	0	2389.87	66.2872	40	0	2272.201	106.2052	43	0	1563.88	78.35432	49	0	2736.444	83.57644	44	0	2071.099	94.30267	36	0	2372.364	94.5409	46	0	2188.771	93.98015	42	0	1756.278	61.18521	48	0	1819.553	67.53866	51	0	1889.316	81.59165	48	0	1920.964	55.29997	30	0
ILMN_1369295	50.19587	10.38713	37	0.006060606	24.9488	5.76933	44	0.04	19.25326	3.923791	45	0.05454545	15.40303	9.306632	27	0.1187879	56.57426	5.123516	49	0.003636364	49.13975	8.201225	41	0.004848485	52.38997	6.084391	50	0.004848485	43.24252	5.85282	37	0.007272727	42.94534	6.600578	34	0.004848485	41.34293	6.039407	34	0.004848485	46.02238	11.3759	40	0.01454545	79.25533	8.077148	37	0.003636364
ILMN_1355528	9.532207	5.247798	38	0.2230303	16.90397	5.904997	42	0.09090909	5.617811	5.225799	41	0.2642424	2.395038	6.156522	36	0.3866667	16.10317	7.202937	28	0.1139394	12.37336	5.747683	40	0.1345455	6.458056	5.390751	32	0.2387879	8.554561	5.164388	36	0.2048485	16.76195	6.766151	26	0.07878788	23.23746	5.704815	39	0.02545455	39.99026	16.3828	37	0.03151515	20.25197	5.274786	38	0.05333333
ILMN_2039973	45.59499	6.348885	59	0.007272727	48.52197	5.265388	62	0.004848485	48.36008	5.424384	60	0.004848485	35.47464	4.925951	60	0.0169697	49.71303	3.898913	63	0.003636364	38.04438	3.962146	67	0.01090909	55.05786	5.79779	66	0.004848485	54.07399	6.526304	62	0.003636364	51.25895	6.156239	66	0.003636364	47.8192	4.845181	54	0.004848485	77.91163	13.89095	52	0.004848485	37.29427	5.034274	52	0.008484849
ILMN_1364036	-1.81075	6.543728	40	0.4969697	4.954465	5.124578	38	0.28	12.91404	5.864319	46	0.12	0.8985323	6.477034	53	0.4193939	0.05410692	5.215068	46	0.4157576	7.527043	7.022564	33	0.2169697	10.69156	6.297836	39	0.1466667	4.925113	4.602641	47	0.2945454	-0.5948067	6.045881	36	0.4739394	0.6419166	3.65322	38	0.4133333	9.673102	12.48849	27	0.2824242	2.050291	3.91623	34	0.3587879
ILMN_1352661	-2.781636	4.481771	43	0.5224242	0.2710086	5.136538	32	0.4387879	9.970906	5.333364	55	0.1612121	-7.837971	5.293539	44	0.7042424	7.344962	6.725141	38	0.2193939	0.7428714	4.929318	47	0.4133333	-4.27963	4.283319	51	0.5878788	13.13227	7.232242	43	0.1212121	8.342098	6.836571	43	0.1975758	2.960589	3.889504	55	0.3333333	-41.05382	5.607312	52	0.9818182	2.089155	4.832095	33	0.3587879
ILMN_1362693	6794.409	207.8325	40	0	6992.173	230.841	42	0	5119.652	202.7034	38	0	4409.896	181.4041	39	0	6784.611	196.2696	40	0	5440.08	181.3597	31	0	5644.109	231.9126	29	0	5302.754	169.0035	47	0	5498.708	144.948	36	0	5382.604	154.4758	38	0	5006.779	171.2894	38	0	4607.519	155.7217	36	0
ILMN_1373775	607.2515	24.29382	60	0	443.8698	24.40848	43	0	582.7386	30.45185	50	0	432.816	22.17308	41	0	609.5286	30.4431	45	0	471.337	23.20742	54	0	423.966	27.85969	41	0	375.0604	17.8432	40	0	438.2666	17.50966	39	0	423.2253	23.98302	45	0	431.2353	34.88858	40	0	378.8535	19.16509	41	0
ILMN_1365163	-6.227048	6.174323	38	0.6290909	4.450978	4.426654	55	0.2945454	-2.07693	4.399279	38	0.5187879	13.71343	8.238708	46	0.1442424	5.597327	5.555153	43	0.2593939	0.1549579	3.998402	46	0.4387879	12.81822	6.754763	40	0.1151515	-1.667447	3.615018	57	0.4933333	5.47575	4.817671	62	0.2739394	9.562166	4.522677	51	0.1709091	-9.765687	7.835647	47	0.6981818	15.1459	5.583546	46	0.08606061
ILMN_1376837	6.824115	3.634037	41	0.2533333	15.74098	5.844248	36	0.09818182	17.50776	6.362215	38	0.06909091	28.93441	9.552675	45	0.02666667	23.39519	5.530377	49	0.05454545	14.14317	6.411404	36	0.1151515	23.90299	8.004178	34	0.04848485	17.48335	4.784606	42	0.07757576	22.16024	5.906512	51	0.04242424	15.33811	5.288126	43	0.07393939	22.30614	12.55592	38	0.1212121	23.69025	5.085926	58	0.0339394
ILMN_1360965	18.11793	5.853124	51	0.1054545	14.98223	4.941993	53	0.1066667	8.541928	5.027312	40	0.1818182	21.83356	8.544971	39	0.0569697	20.14616	5.994778	35	0.07151515	28.55222	10.02988	35	0.02424242	17.75174	6.419479	46	0.08484849	15.3488	7.318577	35	0.09696969	18.30812	6.121644	44	0.0630303	13.21351	4.822895	39	0.1030303	10.68438	9.845401	55	0.2654545	23.9073	5.901026	48	0.0339394
ILMN_1357286	-8.711225	5.09414	45	0.7030303	-5.84579	4.310462	49	0.6169697	5.392263	6.083946	42	0.270303	-9.090909	5.078196	41	0.7369697	-7.685098	5.62253	47	0.6775758	-6.688479	4.000003	45	0.6860606	-3.177037	4.690658	44	0.5490909	3.321757	5.501307	42	0.3369697	2.731464	4.503898	38	0.3406061	-1.495695	4.380335	36	0.4993939	-18.45317	9.523711	38	0.8424242	-7.479235	3.284343	30	0.7406061
ILMN_1650704	2775.958	88.3637	55	0	2274.281	71.67786	49	0	1622.157	59.42258	41	0	1854.798	63.82421	54	0	2811.76	73.34316	47	0	2734.793	80.58637	44	0	1901.679	56.57026	40	0	2871.107	100.0674	44	0	2494.807	98.27135	40	0	2529.824	93.26513	49	0	2235.639	85.84969	49	0	2971.951	113.3846	47	0
ILMN_1365233	288.9439	12.75069	58	0.001212121	183.8922	10.82206	42	0.001212121	165.9211	18.2559	40	0.001212121	151.325	13.65349	28	0.001212121	339.8367	21.86559	49	0	244.6921	17.51664	41	0	212.0816	14.33994	40	0.001212121	259.9282	17.75926	48	0	280.3379	17.78349	41	0	250.1224	15.76523	47	0	197.5195	14.07527	46	0.001212121	261.8478	14.59257	48	0
ILMN_1363432	24.04051	9.236639	32	0.06181818	25.21626	9.085856	35	0.03878788	10.89283	7.070309	30	0.150303	22.48342	7.046616	41	0.05212121	4.679793	5.603987	37	0.2812121	7.585065	4.339939	39	0.2169697	10.64929	4.827994	34	0.1490909	20.20536	8.579654	24	0.06424242	1.866459	5.439921	32	0.3769697	15.53111	5.630363	26	0.07393939	18.52888	15.26943	33	0.16	5.244565	3.473177	42	0.2666667
ILMN_1352844	260.2599	13.91774	62	0.001212121	148.6655	13.53345	43	0.001212121	219.2792	14.72061	45	0	180.7463	15.03097	39	0	222.3958	14.40541	42	0.001212121	227.6685	12.62052	56	0	218.0778	12.96552	30	0.001212121	219.1418	13.99401	48	0	250.2868	17.96096	47	0	188.7962	10.2658	61	0	196.6309	15.02991	47	0.001212121	198.1056	12.21968	46	0
ILMN_1365091	1617.946	48.06494	49	0	1603.157	63.71101	42	0	1396.638	82.94953	32	0	1140.727	40.6345	50	0	1752.667	55.20763	43	0	1526.434	57.45317	42	0	1487.636	50.43376	44	0	1443.484	51.8131	49	0	1397.597	50.49435	47	0	1504.294	82.43111	42	0	1228.128	36.01892	39	0	1363.599	57.41624	44	0
ILMN_1367386	939.738	45.8388	53	0	887.0943	66.79573	34	0	544.4601	28.43406	37	0	517.6042	31.53279	33	0	846.6539	49.19549	39	0	680.6852	41.46918	36	0	578.0521	28.48847	40	0	598.6456	30.47863	43	0	612.9656	37.12772	36	0	661.268	49.1753	37	0	495.5835	31.58578	35	0	627.2696	33.8835	43	0
ILMN_1349072	18.64691	8.095996	36	0.09818182	15.37201	4.941676	43	0.1030303	5.913129	4.633133	34	0.2545455	12.26902	6.390791	41	0.1648485	16.06876	4.730138	45	0.1139394	16.26	6.525917	43	0.09696969	23.73107	8.232251	36	0.04969697	7.612987	6.494513	35	0.2218182	17.57122	5.702593	39	0.06909091	4.787638	4.236668	48	0.2763636	6.197173	9.364923	38	0.350303	9.295874	4.417498	39	0.1806061
ILMN_1361497	263.7354	17.80974	46	0.001212121	271.7728	12.89769	47	0	173.225	10.66405	46	0.001212121	147.5966	12.48252	38	0.001212121	260.3063	15.13537	41	0	215.1641	15.20137	39	0	180.936	10.89109	46	0.001212121	202.7365	12.50721	48	0	212.4399	14.02432	54	0	187.6403	12.64977	43	0	198.0809	17.96024	42	0.001212121	187.9369	11.78733	40	0
ILMN_1359186	157.3627	15.32717	42	0.002424242	163.424	12.3083	52	0.001212121	121.6048	10.36335	45	0.001212121	114.3655	11.17185	37	0.002424242	131.9096	9.475089	40	0.003636364	142.4097	10.99473	46	0.001212121	161.0013	10.12163	65	0.001212121	163.7425	13.2441	43	0.001212121	107.8365	10.1627	43	0.002424242	147.9668	10.51716	43	0.001212121	157.408	19.61677	44	0.001212121	134.9685	8.284164	48	0.001212121
ILMN_1354453	-2.95815	5.641727	43	0.5345455	1.646436	6.053225	39	0.3890909	3.341093	4.028733	45	0.3236364	-9.995152	5.051735	38	0.7539394	-2.726449	6.835918	20	0.52	-12.86327	3.564989	39	0.8690909	1.475863	5.485045	39	0.390303	-0.9268773	6.222842	26	0.4678788	2.89835	6.575109	35	0.3381818	-3.027875	4.282243	41	0.5684848	-19.94077	8.741208	44	0.8630303	7.940382	6.27951	29	0.2060606
ILMN_1651137	5475.43	172.1865	40	0	5740.531	211.0481	38	0	4141.451	159.5599	52	0	3092.521	100.0071	41	0	5210.396	233.7484	31	0	4809.088	135.6134	52	0	4955.555	172.4048	38	0	4398.751	132.6268	52	0	3743.708	108.9003	53	0	4478.733	128.4442	47	0	3745.475	129.932	50	0	4373.726	110.6957	56	0
ILMN_1355092	4486.972	175.0807	44	0	4435.321	141.8279	48	0	3349.833	90.5638	43	0	2625.369	93.01691	44	0	4427.021	133.841	49	0	3954.049	134.7603	54	0	3739.834	134.8857	47	0	3169.051	93.95105	47	0	3197.799	115.8408	38	0	3784.532	125.87	53	0	3089.349	124.8707	43	0	3430.382	110.794	35	0
ILMN_1369386	1190.547	59.88461	33	0	1619.028	67.78268	44	0	1215.958	51.92431	42	0	977.5964	50.41989	37	0	1023.812	39.99987	48	0	1319.779	65.65352	33	0	1235.432	44.1035	50	0	1087.927	47.48361	26	0	898.0978	45.36238	28	0	1041.009	33.30457	40	0	983.1238	38.73174	38	0	1021.336	51.30949	42	0
ILMN_1374895	884.6553	53.4906	42	0	784.0355	50.11248	41	0	544.4341	27.57199	51	0	534.2498	34.61	39	0	831.3123	52.21069	38	0	667.3334	31.46342	56	0	665.1466	33.49473	39	0	645.0333	32.48088	49	0	553.8682	25.56573	50	0	596.4432	29.58149	55	0	508.0999	33.9127	38	0	585.168	27.94418	34	0
ILMN_1359745	815.2191	32.36774	53	0	715.7732	39.10363	39	0	507.2692	21.19595	51	0	473.9409	21.40212	45	0	729.7968	24.71765	54	0	706.1801	32.95141	40	0	575.1692	21.25322	51	0	595.3238	30.12436	38	0	590.1373	27.37943	57	0	584.5186	25.86272	37	0	564.274	28.73823	47	0	660.17	33.42606	42	0
ILMN_1364943	-3.989758	6.016856	40	0.5660606	-7.089114	4.17702	45	0.6630303	-3.370242	4.80592	45	0.56	15.62235	10.19857	44	0.1175758	8.87239	5.986897	42	0.2	10.87155	4.718543	43	0.1624242	12.22814	6.483228	45	0.1224242	-0.1296131	5.208498	50	0.4484848	6.682453	5.647806	40	0.2387879	-0.5137535	5.896305	36	0.4606061	-31.60943	10.30965	35	0.950303	11.39163	5.341737	53	0.1442424
ILMN_1354950	169.355	22.54464	37	0.002424242	116.2288	11.67294	35	0.002424242	84.2878	11.69334	30	0.002424242	61.35462	9.240787	40	0.003636364	153.3657	15.22365	44	0.002424242	110.4899	12.74063	35	0.002424242	172.8639	17.35441	42	0.001212121	91.44818	9.570628	43	0.002424242	119.109	8.51695	48	0.002424242	126.8928	8.76847	52	0.001212121	92.81699	15.95661	38	0.002424242	89.85138	10.50937	38	0.003636364
ILMN_1362565	20.90406	5.301237	49	0.08121212	29.58159	5.347355	46	0.02424242	27.45775	7.701642	35	0.02424242	21.66093	8.69556	40	0.06181818	22.52529	5.260122	35	0.06060606	18.85612	4.636748	50	0.06909091	20.7001	6.51744	44	0.06181818	38.32091	8.087054	37	0.007272727	32.58726	8.94587	35	0.01090909	39.52424	9.108314	30	0.004848485	46.35189	12.96945	56	0.01333333	25.54938	6.099684	45	0.02909091
ILMN_1356614	62.93502	7.134171	45	0.003636364	50.93064	6.978213	38	0.004848485	51.28798	8.622576	38	0.004848485	37.2806	7.000791	43	0.01333333	62.63074	6.787802	38	0.003636364	65.78735	10.84935	40	0.003636364	44.28911	6.827963	39	0.008484849	64.33067	8.27879	39	0.003636364	71.85983	9.475156	42	0.002424242	57.72022	6.90528	41	0.003636364	57.88688	12.59848	44	0.004848485	80.59334	9.496157	31	0.003636364
ILMN_1366429	42.09241	6.484075	52	0.00969697	41.23108	6.630914	40	0.01212121	21.9274	6.510268	40	0.04363636	32.57038	7.889119	42	0.0230303	61.46039	8.245962	32	0.003636364	44.21964	5.485493	50	0.007272727	44.05519	6.722703	43	0.008484849	47.42529	7.014038	51	0.004848485	36.62957	6.49244	43	0.00969697	53.09418	5.37902	50	0.004848485	63.78753	14.50282	41	0.004848485	68.54143	8.473136	45	0.003636364
ILMN_1372461	20.2056	7.967465	56	0.08727273	12.21877	7.426527	32	0.1381818	11.3639	5.469955	46	0.1454545	-6.153874	6.912009	30	0.659394	22.34949	7.623569	45	0.06060606	9.021863	5.529364	49	0.1842424	13.79776	5.528731	44	0.1078788	8.03432	4.609972	54	0.2181818	16.45476	6.246666	55	0.08242425	15.32754	5.153745	38	0.07515152	20.46828	10.98916	39	0.1381818	1.049955	5.387727	32	0.390303
ILMN_1375205	145.0691	14.67734	46	0.003636364	119.8344	10.632	49	0.002424242	77.68594	9.594972	26	0.002424242	101.4093	10.94653	40	0.002424242	131.5806	13.9066	42	0.003636364	112.4751	12.54461	38	0.002424242	133.8121	13.88189	33	0.001212121	84.45985	7.16264	29	0.002424242	119.8289	12.13485	42	0.002424242	107.9755	14.15992	30	0.002424242	116.4386	17.40756	43	0.001212121	93.13779	10.52435	33	0.002424242
ILMN_1351201	41.78057	8.931809	42	0.00969697	34.10339	4.745645	35	0.01939394	53.01258	10.93673	36	0.004848485	48.84223	11.89829	40	0.006060606	28.43886	7.093785	41	0.03272727	19.84295	6.879269	22	0.0630303	22.45539	5.593235	32	0.05333333	25.22993	6.200803	34	0.04363636	35.14196	7.662966	38	0.00969697	40.67286	7.074407	47	0.004848485	22.7149	9.570242	49	0.1163636	29.81577	6.473284	44	0.0169697
ILMN_1373140	12.06339	7.100099	32	0.1842424	14.0829	6.686197	45	0.1175758	10.93176	6.843386	36	0.150303	7.800624	6.797236	46	0.2533333	7.502463	5.372011	47	0.2193939	10.94114	5.469826	45	0.1612121	10.01248	6.100792	39	0.16	28.95258	7.142323	42	0.02424242	12.02894	7.128715	35	0.1321212	13.31544	4.405834	35	0.1006061	30.07807	12.2049	43	0.0630303	22.08709	5.081037	49	0.04242424
ILMN_1354020	48.82189	9.608732	49	0.006060606	29.69304	6.18321	45	0.02424242	36.51641	6.938117	52	0.008484849	20.87877	5.868848	47	0.07030303	34.27121	6.62223	51	0.01454545	44.83297	6.695542	47	0.007272727	49.62629	6.882261	43	0.004848485	37.03538	6.487086	46	0.00969697	32.11192	6.012417	38	0.01090909	35.13901	5.277268	44	0.004848485	41.03393	11.37929	47	0.02787879	69.63252	8.536695	36	0.003636364
ILMN_1359226	40.33521	8.032749	46	0.00969697	14.18039	4.809367	43	0.1175758	7.343671	5.622232	38	0.2169697	22.01568	7.829097	45	0.05575757	34.67325	5.485673	58	0.01454545	42.0965	7.174684	48	0.008484849	40.58528	7.686722	46	0.00969697	47.70976	7.297993	46	0.004848485	19.84041	6.523327	42	0.05090909	25.30306	5.669914	41	0.0169697	21.45225	11.42716	47	0.1309091	49.75696	5.940194	41	0.004848485
ILMN_1353604	91.32239	10.30362	41	0.003636364	49.01652	8.419525	41	0.004848485	48.08782	6.563452	44	0.004848485	35.39777	6.43454	36	0.01818182	67.31761	8.939161	33	0.003636364	59.71522	9.618702	37	0.003636364	44.74542	7.183486	38	0.008484849	60.12883	7.643157	44	0.003636364	56.16674	7.83081	36	0.003636364	46.80725	7.574499	40	0.004848485	20.16422	11.96251	32	0.1418182	59.62542	9.19693	41	0.003636364
ILMN_1373335	381.9118	29.15304	36	0	325.1139	17.68446	44	0	229.6312	16.48393	40	0	215.189	17.16668	51	0	343.4836	18.2159	47	0	354.9352	21.41868	46	0	335.2455	19.31728	53	0	310.9972	17.95344	50	0	278.6427	14.9841	43	0	353.7701	26.10071	44	0	304.3874	19.77412	48	0	313.4672	16.99132	27	0
ILMN_1353145	14.74264	5.694886	42	0.1490909	34.29259	7.616167	42	0.01939394	14.65147	4.645875	45	0.09454545	2.894122	6.236725	39	0.3733333	33.79782	7.192204	44	0.01454545	29.65779	7.457264	50	0.02060606	28.20193	7.591457	35	0.03030303	26.37733	8.456861	35	0.03636364	14.71273	5.915487	38	0.1006061	14.97531	4.001792	39	0.07878788	7.985557	10.67609	39	0.310303	21.98325	7.575449	40	0.04242424
ILMN_1352293	1159.096	47.57745	47	0	1172.249	58.69569	39	0	618.3083	29.20016	41	0	495.3832	17.98287	30	0	767.4573	30.50917	52	0	845.1452	34.44271	42	0	689.3454	38.02813	39	0	687.4243	28.23802	41	0	869.6417	44.70184	35	0	837.2811	37.09087	38	0	899.1776	45.12801	43	0	571.4832	27.89713	51	0
ILMN_1362980	510.0378	36.22255	32	0	502.3956	26.0071	34	0	326.3299	23.22124	36	0	351.5852	20.12901	44	0	452.3132	25.58607	37	0	458.5938	25.45238	49	0	351.9433	20.41747	55	0	410.7055	27.69863	37	0	454.83	31.50546	38	0	400.4372	24.81777	43	0	372.2311	22.64567	37	0	423.3961	26.99029	36	0
ILMN_1366871	542.7528	32.34189	43	0	507.8112	25.42794	38	0	408.4592	22.85537	40	0	283.8777	18.42134	36	0	508.2577	19.29025	36	0	414.069	24.92474	37	0	473.1886	32.76101	51	0	433.5045	38.83843	27	0	388.3791	23.00282	38	0	421.5618	31.32122	36	0	373.2238	32.29501	37	0	275.4615	16.54438	35	0
ILMN_1364349	33.91905	8.431126	40	0.02060606	37.1827	7.37436	48	0.0169697	34.03486	9.033945	36	0.01090909	43.24602	10.1394	44	0.007272727	34.79133	4.954701	55	0.01454545	31.64152	6.956551	47	0.0169697	35.53049	5.266088	56	0.01454545	43.10725	8.042933	46	0.007272727	17.09378	7.720148	33	0.07515152	35.24971	5.169477	56	0.004848485	45.17527	13.55977	48	0.01818182	39.60434	6.420003	43	0.007272727
ILMN_1352175	349.7849	20.45566	41	0	359.5513	14.59786	41	0	251.8686	14.88571	41	0	216.197	12.14424	38	0	319.0772	20.40983	39	0	274.6347	16.17891	35	0	287.2655	15.67194	50	0	280.4675	18.3118	45	0	264.641	13.47447	44	0	295.8788	16.27261	50	0	216.533	16.76687	44	0.001212121	252.935	15.94738	46	0
ILMN_1349862	1482.161	48.90461	52	0	1194.136	52.76294	42	0	846.4234	27.03321	58	0	773.1655	30.65136	52	0	1433.791	48.81474	47	0	1340.491	56.84217	43	0	1184.978	58.84011	40	0	1107.908	36.29539	56	0	1083.029	36.59885	51	0	1091.75	36.95887	47	0	1058.792	34.71853	59	0	1457.757	72.7423	41	0
ILMN_1356892	16165.83	477.7711	50	0	14832.8	525.9611	47	0	10625.65	345.2976	43	0	8723.655	364.6078	42	0	14788.32	410.4573	42	0	12647.59	412.3945	42	0	10596.83	452.24	42	0	11248.5	375.9782	46	0	10757.62	358.6363	38	0	11417.3	571.9176	37	0	10550.32	443.1522	45	0	12122.05	616.1214	40	0
ILMN_1375128	6361.631	230.4526	35	0	5864.213	263.6545	36	0	4737.977	208.5739	41	0	3623.068	144.5913	29	0	5536.168	243.1227	35	0	5593.283	310.926	31	0	4485.188	148.4085	30	0	4862.254	190.4724	36	0	4557.907	169.5184	18	0	4166.731	129.0732	31	0	4124.299	188.3902	27	0	4503.571	176.0292	37	0
ILMN_1362096	-19.71484	5.473764	35	0.9272727	5.187734	6.839038	33	0.2763636	-11.57543	4.333637	24	0.8654546	-6.640797	5.484293	40	0.6715152	-7.990037	4.306659	44	0.6945454	-0.6443051	5.7817	30	0.4654545	-3.889813	5.224464	43	0.5721212	11.83825	6.467508	22	0.1357576	-5.053722	4.431646	33	0.6484848	-0.1266228	3.859779	47	0.4412121	-20.45142	9.321368	39	0.8654546	3.694708	5.040958	39	0.3054546
ILMN_1360227	365.9002	23.60972	45	0	379.3961	19.68225	50	0	331.7702	22.98575	44	0	250.9215	17.49501	38	0	363.5429	18.75993	45	0	341.0966	23.18389	39	0	416.0939	21.60766	33	0	375.0219	27.15049	31	0	335.6435	29.20312	27	0	279.2084	14.95802	47	0	370.145	26.82372	51	0	386.9058	20.37926	46	0
ILMN_1353990	2451.826	66.68187	51	0	2359.145	75.19246	54	0	1773.509	43.46311	52	0	1694.555	63.55681	47	0	2266.708	60.37976	60	0	1805.836	63.17793	47	0	2003.576	67.05495	36	0	1642.347	48.63895	40	0	1845.053	58.57938	51	0	1506.112	59.76842	50	0	1654.127	52.5204	54	0	1744.469	74.28519	45	0
ILMN_1351283	42.12616	8.634693	33	0.00969697	59.78331	9.344736	40	0.004848485	27.2625	8.658865	23	0.02424242	26.81764	8.987581	42	0.03272727	41.23574	7.156367	29	0.007272727	53.21942	10.6804	23	0.003636364	21.90258	4.800365	42	0.05575757	31.39041	8.703558	33	0.01818182	32.16364	6.119033	48	0.01090909	16.98532	6.607283	30	0.06545454	38.03103	18.01257	32	0.03272727	11.26442	4.711043	52	0.1454545
ILMN_1355529	10854.06	274.0939	41	0	8714.622	262.0545	44	0	7964.324	340.5277	31	0	6236.13	204.3127	38	0	8427.036	268.1759	44	0	6452.816	286.9663	40	0	7578.195	285.6331	36	0	6347.503	163.6472	38	0	6103.191	210.2613	32	0	6321.266	200.3498	46	0	6016.521	186.9331	32	0	6443.127	321.7339	32	0
ILMN_1364860	449.5655	21.49419	43	0	428.7763	21.56324	49	0	352.0865	24.47313	36	0	340.6719	22.45702	45	0	385.5406	21.35011	42	0	330.406	18.46679	46	0	324.9665	19.42655	43	0	328.2272	19.08376	48	0	327.9621	20.01588	41	0	330.3712	16.02138	47	0	320.5392	21.91035	41	0	324.5871	25.7305	36	0
ILMN_1362247	4201.344	149.3101	45	0	5202.946	183.4845	39	0	3464.011	90.53048	49	0	3035.253	109.373	50	0	4659.954	130.7579	46	0	3934.778	112.193	44	0	3936.632	110.1475	43	0	4126.034	130.9621	53	0	3521.54	100.7887	38	0	3997.294	157.1511	38	0	3200.844	118.1879	40	0	4145.491	146.8201	42	0
ILMN_1365599	490.0419	24.59367	46	0	451.0391	21.68256	47	0	330.1029	15.97749	46	0	325.3726	15.20545	39	0	496.1398	24.60745	44	0	431.3954	15.00106	43	0	478.736	25.82071	42	0	439.0867	16.79355	53	0	375.8392	16.0215	50	0	349.7842	18.43692	45	0	394.9588	20.79485	54	0	453.1474	17.80213	45	0
ILMN_2039054	6.895152	4.550197	61	0.2521212	30.12584	5.49109	58	0.02424242	21.98412	4.903098	39	0.04363636	25.13732	6.781654	53	0.04121212	29.89392	4.980994	75	0.02545455	16.71215	3.730782	56	0.09454545	33.5132	7.81579	51	0.01575758	26.22888	4.629972	65	0.03757576	25.91747	5.685393	47	0.02424242	30.90855	4.669853	63	0.00969697	51.85006	12.73808	64	0.004848485	24.51527	4.083362	62	0.0339394
ILMN_1353253	51.63784	9.001306	42	0.006060606	27.84358	6.637116	45	0.02666667	18.68441	5.149032	37	0.05818182	1.955272	6.604472	48	0.3951515	27.29675	5.740287	34	0.03757576	14.74765	5.945889	41	0.1066667	40.55121	7.931183	43	0.00969697	6.207927	3.804914	58	0.2484848	6.099148	5.12623	33	0.2618182	2.742091	3.625647	41	0.3381818	13.85252	9.393968	44	0.2193939	-4.186999	3.648989	33	0.5757576
ILMN_1367855	7.301539	5.029226	44	0.2472727	-2.586192	4.213158	55	0.5163636	-10.41533	3.461678	48	0.8339394	3.312389	5.280435	44	0.3636364	-7.921914	5.352552	35	0.6909091	-4.117633	4.310935	48	0.5866666	-7.483754	4.853121	51	0.7078788	-0.5175908	4.522705	36	0.4569697	-7.813099	3.947934	40	0.7430303	-7.924688	2.532634	57	0.7551515	14.87717	12.5995	40	0.2012121	-11.44224	4.316783	32	0.8557576
ILMN_1374947	2346.431	108.5229	30	0	1929.379	83.44992	46	0	1617.557	64.47428	26	0	1306.012	71.89727	35	0	1987.055	60.6869	51	0	1463.448	81.62813	29	0	1569.27	117.9885	23	0	1615.661	85.90334	34	0	1542.269	37.93913	23	0	1461.168	55.34622	40	0	1320.578	69.35045	30	0	1504.652	57.50135	50	0
ILMN_1363018	1633.034	59.52013	45	0	1658.269	55.30491	50	0	1220.707	44.60475	40	0	1043.941	39.80074	43	0	1407.546	51.58286	50	0	1357.81	63.60671	44	0	1269.481	46.42905	45	0	1119.024	37.84531	63	0	1273.089	40.72731	47	0	1123.104	47.05011	33	0	1236.944	53.78304	42	0	1011.148	47.75212	40	0
ILMN_1358239	270.145	16.79537	54	0.001212121	182.5409	12.1166	39	0.001212121	166.9776	9.781237	48	0.001212121	109.8973	14.24558	35	0.002424242	234.6197	20.99044	38	0.001212121	187.6364	13.03006	35	0	168.089	9.217927	43	0.001212121	158.0556	10.03414	36	0.001212121	177.0845	10.92105	47	0.001212121	225.4633	19.32261	45	0	179.4525	16.75943	52	0.001212121	162.3258	8.749288	43	0.001212121
ILMN_1359869	495.3444	20.11384	47	0	454.0936	19.81501	57	0	332.1148	19.01666	35	0	384.3544	22.12215	45	0	488.7229	29.05331	39	0	374.195	27.67308	29	0	417.2422	27.01134	38	0	346.893	10.94224	45	0	424.9305	21.18005	42	0	381.4508	17.5775	45	0	353.9218	22.44854	54	0	309.662	22.60887	38	0
ILMN_1355507	965.9244	46.89983	44	0	941.781	40.11435	45	0	644.6288	31.7816	34	0	634.9938	32.89693	49	0	1020.977	46.56078	47	0	885.2163	36.40565	42	0	975.0682	53.08338	34	0	826.0741	39.27868	33	0	811.0128	28.69657	39	0	810.4758	29.93582	37	0	901.7178	51.2717	32	0	920.7377	43.08669	32	0
ILMN_1375184	1.364795	5.398714	55	0.3890909	12.05184	5.882944	44	0.1393939	11.61989	6.352686	54	0.1418182	0.5508302	6.579429	42	0.4339394	1.153396	4.569255	49	0.3842424	-0.5320081	3.603939	41	0.4581818	7.103839	6.729606	46	0.2193939	-7.845563	3.068992	46	0.7175757	13.49382	4.472269	61	0.1139394	2.483462	4.518066	48	0.3490909	-3.580644	7.865527	56	0.5551515	-1.000552	3.558038	49	0.4618182
ILMN_1372828	661.3738	30.68934	56	0	498.6518	22.98172	43	0	463.4816	25.12643	43	0	392.2225	17.59099	41	0	621.3577	23.16767	47	0	538.3333	22.39795	46	0	501.1747	25.08226	41	0	540.145	22.64465	46	0	569.5643	21.14617	44	0	599.8433	28.58328	52	0	490.4071	26.59753	42	0	550.1766	22.22573	43	0
ILMN_2039928	455.3558	22.23961	52	0	396.5464	15.05535	62	0	296.4427	13.89542	54	0	273.561	14.78135	59	0	385.6842	16.45177	54	0	353.5478	15.6568	59	0	348.612	15.73394	45	0	325.0941	14.11178	68	0	346.3246	15.63541	47	0	376.7005	17.94377	59	0	282.1393	14.03757	58	0	320.7451	12.919	71	0
ILMN_1366421	802.4423	32.24312	48	0	795.8419	42.23878	46	0	547.2866	29.84389	46	0	495.7862	32.49726	42	0	734.6571	35.16045	36	0	714.9097	29.06898	56	0	625.161	37.21397	28	0	601.3643	23.31042	38	0	644.7762	24.78498	61	0	445.8224	19.61442	39	0	597.6816	28.07089	56	0	597.4481	31.83423	37	0
ILMN_1359725	994.4572	46.84841	37	0	1006.038	40.94183	38	0	745.42	25.1483	50	0	664.3538	29.97087	45	0	1091.526	59.69529	39	0	996.0428	52.0664	45	0	824.974	30.12112	44	0	686.7636	32.06105	46	0	929.769	36.67758	54	0	915.0379	48.67584	30	0	758.0104	45.32198	44	0	746.1857	39.02958	36	0
ILMN_1369986	101.8028	11.44334	44	0.003636364	56.53138	7.659734	41	0.004848485	66.22654	8.720655	45	0.003636364	51.29937	10.05653	34	0.003636364	72.94954	6.873363	41	0.003636364	88.49399	9.245637	48	0.002424242	79.45206	8.318574	45	0.003636364	71.30325	6.763405	48	0.003636364	74.506	7.720119	59	0.002424242	80.63751	8.824162	40	0.003636364	71.50286	10.99405	62	0.004848485	69.50752	6.502546	41	0.003636364
ILMN_1365962	654.7431	39.31156	36	0	674.3578	43.3712	38	0	470.5936	28.985	40	0	399.0098	25.17407	53	0	586.9662	41.44149	42	0	514.2275	38.87464	44	0	437.4405	28.31689	41	0	447.9686	37.30507	34	0	492.9813	33.1618	43	0	496.34	27.27424	51	0	373.1815	34.05423	24	0	469.1504	33.78327	43	0
ILMN_1349297	311.3423	26.0983	43	0	262.9781	20.66534	43	0	202.099	14.67667	49	0	198.213	12.05227	44	0	261.528	18.53295	35	0	240.6914	17.89637	42	0	211.61	16.8082	37	0.001212121	219.5801	15.67985	48	0	263.4686	19.00596	33	0	248.7441	19.10358	37	0	212.0157	17.25214	38	0.001212121	253.2521	20.4076	36	0
ILMN_1530440	26.87604	5.806554	60	0.04363636	17.24276	5.53109	40	0.08848485	-0.5396524	5.32037	47	0.4521212	0.1070207	5.808779	37	0.4484848	27.01314	6.352002	49	0.04	28.10068	5.890064	50	0.02545455	26.8842	9.86319	36	0.0339394	16.83142	7.741748	41	0.08121212	18.18872	6.487697	54	0.06424242	25.08772	7.656729	33	0.0169697	28.35917	15.8757	29	0.07393939	6.053564	4.922297	44	0.2509091
ILMN_1372678	444.3823	28.30286	44	0	378.5078	27.3997	40	0	275.5746	17.48707	47	0	221.3141	13.74244	43	0	452.8747	28.91502	38	0	387.8266	21.63834	43	0	341.5624	18.29024	47	0	332.3839	23.8622	37	0	380.1193	28.22799	40	0	382.791	21.7856	41	0	298.1042	19.33718	41	0	311.4008	17.51285	38	0
ILMN_1373745	7344.996	224.5058	45	0	6173.218	164.8536	50	0	5532.387	217.2067	39	0	4299.64	187.329	38	0	7150.065	198.536	49	0	6264.652	166.6171	46	0	6120.563	242.833	48	0	4887.113	169.0507	47	0	5195.895	119.3846	48	0	4971.619	266.7969	29	0	4986.344	176.2449	49	0	4960.593	127.7263	43	0
[truncated: 21,387 more rows]
