# Supplementary material for: Subgroup-Elimination Transcriptomics Identifies Signaling Proteins that Define Subclasses of TRPV1-Positive Neurons and a Novel Paracrine Circuit
Source: PLoS One. 2014 Dec 31;9(12):e115731. doi: 10.1371/journal.pone.0115731 (PMC4281118; doi:10.1371/journal.pone.0115731)
Supplement: S1 Data — Supplemental information for the microarray analysis including the used R script and all input tables. (ZIP) [file pone.0115731.s011.zip › SampleTable.txt]

Index	Sample ID	Sample Group	Sentrix Barcode	Sample Section	Detected Genes (0.01)	Detected Genes (0.05)	Signal Average	Signal P05	Signal P25	Signal P50	Signal P75	Signal P95	BIOTIN	CY3_HYB	HIGH_STRINGENCY_HYB	HOUSEKEEPING	LABELING	LOW_STRINGENCY_HYB	NEGATIVE (background)	Noise
1	Cont1	Control	5665175046	A	10317	11549	875.9092	-14.41859	2.105723	33.58222	383.8983	4239.412	20874.89	8191.893	19733.49	16302.75	81.53197	6399.916	86.38655	19.40911
2	Cont2	Control	5665175046	D	9589	11371	764.0855	-12.091	1.889012	27.47059	312.5681	3686.742	16483	6782.068	17817.12	14906.73	79.00012	5272.294	83.10071	15.65048
3	Cont3	Control	5665175046	G	9655	11311	615.378	-11.87764	1.226659	23.59373	262.429	2939.319	15673.77	6385.273	16793.58	11990.41	74.50223	4987.078	80.10015	13.50133
4	Cont4	Control	5665175046	J	9384	10950	533.5431	-14.81289	1.309657	24.80014	231.8324	2529.371	14438.89	5615.534	16141.17	11137.48	92.38519	4380.759	90.04439	15.68348
5	Cap1	Cap	5665175046	B	10080	11283	826.9277	-12.49241	1.233558	29.75652	355.4191	3983.878	19385.27	8021.092	19374.88	15223.95	74.74669	6249.064	78.71683	17.19289
6	Cap2	Cap	5665175046	E	9839	11544	726.8002	-12.07245	1.701795	27.51471	315.0658	3473.721	17357.51	6323.348	15878.77	14242.7	78.76679	4942.383	80.27991	14.05674
7	Cap3	Cap	5665175046	H	9892	11214	719.1404	-12.30361	1.469149	26.81237	305.8342	3458.039	15668.7	6089.476	17381.2	13780.77	86.38997	4800.871	83.31249	15.55935
8	Cap4	Cap	5665175046	K	9939	11169	674.0374	-11.63402	2.120738	26.94952	293.2215	3225.082	15416.64	5928.829	16247.89	13421.3	80.90495	4665.867	76.58394	14.09096
9	RTX1	RTX	5665175046	C	10139	11671	670.1603	-11.78545	2.186588	26.45457	296.1153	3197.799	17648.57	7331.896	17231.65	12221.48	70.51481	5711.62	80.92563	14.2127
10	RTX2	RTX	5665175046	F	10223	11491	668.5685	-10.87185	1.172816	25.29239	287.9204	3197.386	16501.32	6887.862	17168.03	13331.32	69.28812	5343.799	74.11411	12.90898
11	RTX3	RTX	5665175046	I	9380	10623	618.495	-23.38624	1.021506	31.66323	277.5848	2927.852	15533	5911.167	16138.45	11420.41	135.675	4638.52	120.9578	21.35753
12	RTX4	RTX	5665175046	L	9894	11455	681.1469	-11.11029	1.541952	25.71875	289.8932	3286.967	15051.14	5757.524	15347.96	14549.64	66.10912	4555.618	73.76083	13.89947
