# Supplementary material for: Subgroup-Elimination Transcriptomics Identifies Signaling Proteins that Define Subclasses of TRPV1-Positive Neurons and a Novel Paracrine Circuit
Source: PLoS One. 2014 Dec 31;9(12):e115731. doi: 10.1371/journal.pone.0115731 (PMC4281118; doi:10.1371/journal.pone.0115731)
Supplement: S2 Data — Supplemental information for RNA-Seq including the used R script and reference transcriptome. (ZIP) [file pone.0115731.s012.zip]

Archive with 27 entries (20 files):
- lifescope2counttable.sh
- lifescope2counttable_rpkm.sh
- refGene.rn5.20121126.txt.gz
- rn5_gene_length_gc.txt
- start_R.sh
- trpv1.R
- trpv1_gene_counts.tsv
- trpv1_gene_counts_rpkm.tsv
- wtcounts/
- wtcounts/139/
- wtcounts/139/multiple_bam_files_3.counts.stats
- wtcounts/139/multiple_bam_files_3.gene.counts.tab
- wtcounts/140/
- wtcounts/140/multiple_bam_files_3.counts.stats
- wtcounts/140/multiple_bam_files_3.gene.counts.tab
- wtcounts/141/
- wtcounts/141/multiple_bam_files_3.counts.stats
- wtcounts/141/multiple_bam_files_3.gene.counts.tab
- wtcounts/142/
- wtcounts/142/multiple_bam_files_3.counts.stats
- wtcounts/142/multiple_bam_files_3.gene.counts.tab
- wtcounts/143/
- wtcounts/143/multiple_bam_files_3.counts.stats
- wtcounts/143/multiple_bam_files_3.gene.counts.tab
- wtcounts/144/
- wtcounts/144/multiple_bam_files_3.counts.stats
- wtcounts/144/multiple_bam_files_3.gene.counts.tab
