# Supplementary material for: Subgroup-Elimination Transcriptomics Identifies Signaling Proteins that Define Subclasses of TRPV1-Positive Neurons and a Novel Paracrine Circuit
Source: PLoS One. 2014 Dec 31;9(12):e115731. doi: 10.1371/journal.pone.0115731 (PMC4281118; doi:10.1371/journal.pone.0115731)
Supplement: S2 Data — Supplemental information for RNA-Seq including the used R script and reference transcriptome. (ZIP) [file pone.0115731.s012.zip › lifescope2counttable.sh]

### this script combines the separate output files of lifescope
### and creates a file containing the gene counts of all six samples
ls_count_139="wtcounts/139/multiple_bam_files_3.gene.counts.tab"
ls_count_140="wtcounts/140/multiple_bam_files_3.gene.counts.tab"
ls_count_141="wtcounts/141/multiple_bam_files_3.gene.counts.tab"
ls_count_142="wtcounts/142/multiple_bam_files_3.gene.counts.tab"
ls_count_143="wtcounts/143/multiple_bam_files_3.gene.counts.tab"
ls_count_144="wtcounts/144/multiple_bam_files_3.gene.counts.tab"

gene_id_fifo="gene_ids.fifo"
mkfifo ${gene_id_fifo}
command="cut ${ls_count_139} -f 1,2,3,4,5 |sed s/#// | sed s/\\\t/_/g >${gene_id_fifo} &"
eval ${command}

count_139_fifo="count_139.fifo"
mkfifo ${count_139_fifo}
command="cut ${ls_count_139} -f 6 |sed s/Count/120726_DMSO/ >${count_139_fifo} &"
eval ${command}

count_140_fifo="count_140.fifo"
mkfifo ${count_140_fifo}
command="cut ${ls_count_140} -f 6 |sed s/Count/120727_DMSO/ >${count_140_fifo} &"
eval ${command}

count_141_fifo="count_141.fifo"
mkfifo ${count_141_fifo}
command="cut ${ls_count_141} -f 6 |sed s/Count/120730_DMSO/ >${count_141_fifo} &"
eval ${command}

count_142_fifo="count_142.fifo"
mkfifo ${count_142_fifo}
command="cut ${ls_count_142} -f 6 |sed s/Count/120726_RTX/ >${count_142_fifo} &"
eval ${command}

count_143_fifo="count_143.fifo"
mkfifo ${count_143_fifo}
command="cut ${ls_count_143} -f 6 |sed s/Count/120727_RTX/ >${count_143_fifo} &"
eval ${command}

count_144_fifo="count_144.fifo"
mkfifo ${count_144_fifo}
command="cut ${ls_count_144} -f 6 |sed s/Count/120730_RTX/ >${count_144_fifo} &"
eval ${command}


paste ${gene_id_fifo} ${count_139_fifo} ${count_140_fifo} ${count_141_fifo} ${count_142_fifo} ${count_143_fifo} ${count_144_fifo} >trpv1_gene_counts.tsv
rm  ${gene_id_fifo} ${count_139_fifo} ${count_140_fifo} ${count_141_fifo} ${count_142_fifo} ${count_143_fifo} ${count_144_fifo} 
