# Supplementary material for: Subgroup-Elimination Transcriptomics Identifies Signaling Proteins that Define Subclasses of TRPV1-Positive Neurons and a Novel Paracrine Circuit
Source: PLoS One. 2014 Dec 31;9(12):e115731. doi: 10.1371/journal.pone.0115731 (PMC4281118; doi:10.1371/journal.pone.0115731)
Supplement: S2 Data — Supplemental information for RNA-Seq including the used R script and reference transcriptome. (ZIP) [file pone.0115731.s012.zip › rn5_gene_length_gc.txt]

gene	length	gc
Ca2_chr2_-_107871656_107886782	1604	0.437829579228386
Tnf_chr20_+_6936229_6938846	2287	0.555444688124724
Hspa12b_chr3_+_130168347_130187026	3420	0.569903089598724
Ampd1_chr2_+_224999611_225020451	2439	0.472428671382528
Ybx1-ps3_chr10_-_40219866_40221384	1518	0.514154048716261
Adamts9_chr4_+_188409401_188604215	8185	0.499036291352349
Spred2_chr14_+_103926069_104024316	1225	0.552245719695184
Clip1_chr12_+_40226383_40332762	4868	0.50804909120552
Kdm2a_chr1_-_226436246_226508225	7009	0.485485415656016
Zfp637_chr4_+_215807099_215812035	1941	0.492501040483482
Barhl1_chr3_-_12841460_12848781	3149	0.639081547737522
Cnr2_chr5_+_158006694_158032977	6430	0.533174251112406
Sec14l4_chr14_+_84955987_84971855	3120	0.545217115182179
Tas2r104_chr4_-_228373030_228373938	910	0.371752559871372
Fabp12_chr2_+_113506269_113521693	866	0.460196611886227
Rrh_chr2_+_74674146_74686297	1325	0.477930202572317
Ppp5c_chr1_-_80191565_80215780	2144	0.561236541059431
Vasp_chr1_-_81437098_81452365	2115	0.566885683173879
Me1_chr8_-_93769078_93863611	3158	0.440750443914349
Rps6ka4_chr1_-_229077911_229088867	3341	0.601938267095355
Chmp2a_chr1_+_66352555_66354940	1207	0.530562485929513
Olr1541_chr11_+_46526974_46527903	931	0.375178730235728
Lmod1_chr13_+_57197722_57240449	4184	0.538816596633046
Fundc2_chr18_+_447545_453204	1489	0.487244326603028
Ak2_chr5_+_150910910_150929525	2355	0.525504734196471
Commd3_chr17_+_87079392_87083185	1112	0.486590758208254
Cyb5r2_chr1_-_178970103_178978337	1546	0.501718266199456
Olr749_chr3_+_109071080_109072018	940	0.41091020324927
Rpl15_chr15_+_12250776_12254212	2406	0.48250554016287
Fcrls_chr2_-_205998855_206009505	2123	0.484812664596096
Atp8b1_chr18_-_59225406_59305493	4366	0.487029261932117
Spata7_chr6_+_131817567_131862959	2525	0.437732438072754
Magt1_chrX_-_56146052_56184209	1254	0.449275666050909
Fgf5_chr14_-_12917742_12938405	800	0.543949227963437
Olr950_chr7_-_7719276_7720253	979	0.417006627939281
Hapln2_chr2_-_206799364_206804794	1749	0.652950648761121
Nsun7_chr14_-_43346773_43374401	1954	0.448179688432319
Sla2_chr3_+_158708069_158752778	1191	0.566044482570326
Fam110c_chr6_+_58647800_58654058	4094	0.489522962941496
Sema4g_chr1_+_272184299_272195785	5266	0.56621220965616
Uhrf2_chr1_+_255476029_255539515	3865	0.487164393198913
Slc28a2_chr3_+_120897082_121186281	3052	0.482897825075675
Ptpn5_chr1_-_104263142_104276850	3034	0.555501026467266
Wdr74_chr1_+_231871378_231876117	1417	0.549767069042458
Tead2_chr1_+_102279567_102295451	2469	0.572901741025447
Olr1330_chr8_+_61724316_61725245	931	0.491058290888512
Rbpjl_chr3_+_167032450_167044820	2876	0.58212821815282
Ndufaf3_chr8_-_116696131_116698175	2645	0.586964686038586
Col27a1_chr5_+_83170172_83284999	5509	0.618870398547406
Olr1549_chr11_+_46673692_46674609	919	0.378985399019963
Tomm7_chr4_+_7844007_7850848	493	0.50950492908673
Uri1_chr1_-_95435846_95493474	3519	0.452546408734659
Elovl4_chr8_-_90830571_90857120	1684	0.471050897003573
Man2a1_chr9_+_111831033_111987870	7225	0.489136420190896
Glyctk_chr8_-_114213446_114218466	3216	0.586286151451132
Dcun1d4_chr14_-_37033185_37103735	4216	0.431833128673126
Npb_chr10_+_109379275_109379709	360	0.634496124031008
Glt8d1_chr16_+_7011033_7025989	1816	0.443504716576005
LOC686323_chr12_+_24466257_24470664	1960	0.595452761666503
Mir3065_chr10_+_108793393_108793495	102	0.592233009708738
Xpnpep2_chrX_+_135015270_135043464	3050	0.516326072368381
Olr251_chr1_-_179364314_179365258	946	0.428370079532871
Olr1587_chr13_+_96653319_96654257	940	0.482110892076224
Rab27b_chr18_-_67642827_67703841	1227	0.492085628435936
Hook3_chr16_+_70376538_70483437	2903	0.434395250745383
Ppil1_chr20_-_8760183_9104606	1580	0.536916362853585
Lrrc10_dup2_chr7_+_60099184_60100581	2220	0.557902620047446
Aspm_chr13_+_61564059_61609831	10078	0.462607235342305
Ppp1r8_chr5_-_154679822_154696564	1918	0.550384853942034
Ankra2_chrX_-_82381966_82392598	1970	0.444827930456438
Ghitm_chr16_-_14274050_14285133	1580	0.486858376352927
Zfp64_chr3_-_171846882_171875427	3710	0.584654109256047
Olr1548_chr11_+_46663107_46664030	925	0.373290043290043
Dnttip1_chr3_+_167398374_167421336	1503	0.568968849136097
Capn10_chr9_+_99767655_99776488	2291	0.564613507116774
Ppwd1_chr2_-_53418985_53442093	2782	0.424543651184792
Ptges3l1_chrX_-_45635549_45645196	2055	0.393193651123099
Kif5b_chr17_+_51876234_51906466	2869	0.432874754537825
Olr167_dup1_chr1_-_175936951_175937910	961	0.450796696149844
Ankrd34c_chr8_-_96606852_96616808	4084	0.484613499196848
Als2cr8_chr9_+_66692215_66739587	2898	0.455922531599485
Spryd7_chr15_-_45673595_45693135	1157	0.458363880539939
Fgg_chr2_+_201401854_201409136	1609	0.469312612773743
Tm2d3_chr1_+_127666050_127679266	995	0.556850128745815
Rergl_chr4_-_237872435_237881842	1309	0.409229667713832
Smc6_chr6_+_46691346_46744578	4045	0.392887695061233
Emilin1_chr6_-_36636870_36644587	4332	0.614392220537051
Hsd17b8_chr20_-_5896544_5898539	1024	0.595090759298276
Olr1395_chr10_+_34465828_34466757	931	0.491058290888512
Taco1_chr10_+_94011140_94018947	1674	0.517692135325655
Mrps18b_chr20_+_5442393_5448452	1431	0.538698467296718
LOC686288_chr20_-_315980_327387	2509	0.415380401079497
Il20_chr13_-_52734137_52737781	1414	0.451522610691277
RGD1309148_chr5_-_96088255_96089351	1206	0.484779913654591
Atoh8_chr4_-_164837904_164870076	3149	0.632791311069923
Ddx25_chr8_-_36761172_36777206	1731	0.497161134113839
Olr318_dup2_chr1_-_235328700_235329656	958	0.503301679962828
Rassf7_chr1_+_221121400_221123321	1564	0.584129494502435
Olr812_chr4_+_137178372_137179304	934	0.490552223836442
Psmd4_chr2_-_215692987_215702247	1522	0.547139740577699
Iqcf6_chr8_+_114688480_114689491	474	0.551961135042333
Pgm1_chr5_+_122648579_122708212	2605	0.53692836133941
Acss2_chr3_+_157400421_157443341	3155	0.53304829021171
Trim69_chr3_+_120642563_120663687	2145	0.488694079182454
Mir10b_chr3_+_68113662_68113770	108	0.394495412844037
Olr1734_chr20_+_3780134_3781075	943	0.444561896463606
Agl_chr2_+_237376059_237430811	7733	0.441373310509927
Metap1d_chr3_+_64572489_64646108	1443	0.524745654818345
Skp1_chr10_+_37368051_37382971	1245	0.425363314316001
Pitrm1_chr17_+_70194249_70225893	3303	0.494352275723722
Ache_chr12_-_24487632_24491360	2020	0.591728035962348
Sntb2_chr19_+_49990515_50073044	2238	0.620076672815239
Pts_chr8_-_53551584_53558594	1375	0.465947330208361
Naga_chr7_-_123547941_123556139	1916	0.550521938236453
Mir295-2_dup1_chr1_-_63522985_63523065	80	0.469135802469136
Olr729_chr3_-_85600914_85601840	928	0.450663523416286
RGD1561849_chr5_-_14155561_14181247	3497	0.460256747740594
Tbccd1_chr11_+_84855765_84882220	2510	0.500812163818767
Mir331_chr7_-_34938750_34938845	95	0.520833333333333
Gng8_chr1_+_80067667_80069629	769	0.587921246608689
Rps6_dup2_chr5_-_109196714_109199574	1056	0.469181659588839
Olr337_chr1_+_235842832_235843788	958	0.45950615506443
Syt4_chr18_-_23893019_23902428	4215	0.425070728758738
Skap1_chr10_+_84110240_84412122	1658	0.510811115405012
Psmg4_chr17_-_33299002_33306344	826	0.536388407149023
Pecr_chr9_-_79375016_79403569	1294	0.510454098958109
Olr922_chr11_-_26698042_26698986	946	0.399859055673009
Lilra5_chr1_+_74887896_74892461	1350	0.484860924459406
Bex2_chrX_+_106563910_106565438	1163	0.515263342368529
Dnajc25_chr5_+_80295287_80315201	1717	0.600539350597285
Krt27_chr10_-_87051955_87057238	1344	0.561983402769333
Spag1_chr7_+_75143696_75202278	3910	0.488852056628951
Olr712_chr3_-_85285478_85286431	955	0.418061180809378
Mri1_chr19_-_36336487_36342471	1739	0.620151820253369
Slc30a6_chr6_-_32084271_32113759	2051	0.443837047377651
Ugt2b37_chr14_+_22418687_22435535	2880	0.402504393981176
Serpinb8_chr13_+_33035661_33058982	3571	0.446491326742852
Olr789_dup1_chr3_-_109934899_109935837	940	0.401345931615797
Kit_chr14_-_34903278_34979346	3997	0.509100863868798
Carhsp1_chr10_+_5842867_5856464	3350	0.529273890959612
Gpr157_chr5_+_170750442_170766069	2914	0.589918144102235
Sfxn5_chr4_-_181575048_181691684	1255	0.569648362406975
Vamp2_chr10_+_55418597_55422465	2184	0.522185680507528
Brms1_dup1_chr1_+_227256375_227265639	1398	0.567106605316561
Ska3_chr15_-_41919558_41937891	1816	0.504061508392592
Rfc5_chr12_+_46752012_46761554	1727	0.528445372558612
Bzw1_chr9_+_65086973_65098942	1862	0.438743680795329
Parva_chr1_+_184227712_184383031	1108	0.527808495414611
Prl7d1_chr17_+_40852409_40858878	1125	0.380910890537649
Olr786_dup1_chr3_+_109840190_109841125	937	0.399431263625501
Glrb_chr2_-_199179990_199250360	1484	0.460679705962703
Tiprl_chr13_-_88358552_88384034	1938	0.425036173548014
Cryaa_chr20_+_12621938_12625620	1437	0.580219928184576
Cbln1_chr19_+_31617915_31621724	2640	0.533503032866172
Hoxb7_chr10_+_83937956_83941374	1871	0.553378878027686
Pigq_chr10_-_15102510_15118524	3834	0.542127388326771
Slco1b3_chr4_+_240035313_240103015	3594	0.374028514949077
Olr785_chr3_-_109815209_109816171	964	0.399654433974052
Kcng1_chr3_-_171159893_171179352	4270	0.590794102276001
Cym_chr2_-_229433281_229443486	1442	0.5323903293187
Fgf12_chr11_+_78947043_79210052	729	0.514592747076425
LOC100302465_chr1_-_213272092_213362784	2680	0.468564620230529
Ces2_chr1_+_290029539_290036807	1798	0.523332958640429
Atf2_chr3_-_67199880_67274694	2109	0.482706727750785
Msh5_chr20_-_7093710_7110018	2879	0.558768939281868
Pak7_chr3_-_135530902_135841101	4389	0.467844566117725
Abca4_chr2_+_243682340_243818929	7305	0.519637291259195
Spink2_dup1_chr14_+_33038333_33044841	553	0.465234820892503
Mrpl30_dup2_chr9_+_44258347_44269106	1358	0.495923669425396
Zfp61_chr1_-_82386241_82393980	3496	0.520762759137008
St6gal1_chr11_+_79754203_79808023	4983	0.480456533970901
Smyd4_chr10_+_61904769_61951108	3526	0.511019473100991
Ebpl_chr15_-_45472241_45495631	1526	0.523861268275707
Smyd3_chr13_-_102350015_102817617	1606	0.536957874017456
Rag2_chr3_+_97851318_97859615	5128	0.410665439732748
Mipep_chr15_+_44896328_45002041	2597	0.518479819455353
Rasl12_chr8_+_70607875_70622107	2920	0.546783700546761
Cdh10_chr2_+_89140758_89362817	3879	0.441726831875813
Tas2r13_chr4_+_229487376_229488320	946	0.384019597973086
Lilrb3_chr1_+_70045572_70053423	2941	0.47791749046859
Olr30_chr1_+_156533564_156534493	931	0.417024127138122
Taar8c_chr1_+_23813594_23827641	1033	0.466396535231854
Map4k5_chr6_-_101586278_101678374	3363	0.440786743348947
Agmat_chr5_+_164019284_164033407	1612	0.576661799227445
Clrn1_chr2_-_168473047_168511371	1590	0.452422568757974
Bcap29_chr6_-_59555821_59595751	1853	0.364439645856152
Zfp819_chr1_+_100597965_100608479	3960	0.511080473349053
Cnbp_chr4_-_184999246_185008099	1879	0.460337355752131
Pcp4l1_chr13_-_94169877_94192679	1677	0.500229036030362
Hrh2_chr17_-_13041793_13042869	1078	0.536298692685481
Olr964_dup1_chr7_-_6746486_6747430	946	0.412530621832948
Cdkl1_chr6_-_101526900_101570647	2104	0.482092037208662
Slc25a22_dup2_chr1_-_221327500_221335348	2417	0.571061105066847
Vom1r43_chr1_-_67984540_67985457	919	0.400724477918359
Fkbp8_chr16_-_20501665_20508369	1999	0.620169086526797
Bnipl_chr2_-_215912567_215922558	1724	0.525064711593347
Bet1l_chr1_-_220528199_220530992	1563	0.534458110483982
RGD1564804_chr5_-_142085034_142091328	1517	0.547556337289132
Dalrd3_chr8_+_116700446_116703322	2010	0.579879730217501
Creb5_chr4_+_148130006_148499530	4462	0.479815918966548
Pyy_chr10_-_89837471_89838593	543	0.579691368525883
Xk_chrX_+_15278913_15313081	3915	0.460065233915621
Dscaml1_chr8_+_48363393_48680159	7592	0.586058695512744
Mmp19_chr7_+_3187862_3195771	2451	0.539234505154677
Arf4_chr16_+_2313358_2330255	1751	0.437386357351792
Irf9_chr15_+_38173131_38178334	1881	0.528262658058889
Olr828_chr4_+_214561230_214562213	985	0.472278279889398
Olr1234_chr4_+_1408789_1450489	942	0.427621838672445
Il17c_chr19_+_65957110_65958389	611	0.605392888019675
Pcp4_chr11_+_40377152_40438076	819	0.479882940256853
Ptger2_chr15_+_23303778_23315207	2425	0.567208462500511
Xkr9_chr5_-_4914570_4943947	2789	0.384851984216597
Zdhhc19_chr11_-_74596365_74607670	1606	0.552640353743868
Pwwp2a_chr10_+_29129861_29174716	3408	0.542368255341684
Fkbp10_chr10_+_88119584_88131445	2976	0.549038673865842
Trim58_chr10_+_44076388_44087527	1454	0.588121531603905
Olr686_chr3_+_84741763_84742698	937	0.410092220124237
LOC499754_chr3_-_2814306_2822709	1861	0.518224219548582
Fbxo21_chr12_-_46075020_46109147	4242	0.546494728435825
Eif4enif1_chr14_+_84100708_84143194	3941	0.508680173853679
Agtpbp1_chr17_+_7735244_7837762	4668	0.450050797575074
Ranbp1_chr11_+_89984523_89992756	1168	0.483238809824475
Akap2_chr5_+_79083351_79123671	5874	0.531055725315428
Cxcl14_chr17_+_11271210_11279231	1690	0.556265796092448
RGD1309036_chr1_-_101411207_101424622	1589	0.608213958943659
Clec3a_chr19_+_57554455_57562032	1013	0.520846471855455
Cpne1_dup1_chr3_-_157982351_157990066	1598	0.527476909117077
Trappc8_chr18_+_15077991_15154044	5520	0.445058443473331
Nat3_chr16_-_23786862_23787734	874	0.409904561193811
Olr526_chr3_+_81061814_81062779	967	0.391184449140476
Tpmt_chr17_-_19889730_19905997	813	0.449856761200545
Lurap1l_chr5_+_102512705_102558784	1811	0.54519517162715
Ptger4_chr2_-_73975581_73986208	2063	0.560836918460504
Olr1736_chr20_+_3808599_3809712	927	0.457112675670872
Chst9_chr18_-_6791050_7035778	2933	0.418356954744519
Olr1664_chr17_-_57676503_57677453	952	0.428821055235974
Nf1_chr10_-_64719521_64959186	9245	0.461608408069733
Mlph_chr9_+_97753779_97789586	2986	0.559081633933444
Ing5_chr9_+_100586087_100603189	2533	0.506748881477587
Col3a1_chr9_+_51689492_51725418	4950	0.552230895569723
Prkab2_chr2_+_219310175_219322362	1969	0.512943123560653
Gzmk_chr2_-_64101925_64109992	1100	0.474894458620002
Npy5r_chr16_+_24680527_24688484	3751	0.434318195551925
Tac4_chr10_+_82891623_82899780	1285	0.535651781406669
Cdc25b_chr3_+_130229228_130239028	2995	0.554185212943876
Pnma2_chr15_-_48006292_48013952	4420	0.499889259094698
Erh_chr6_-_112452327_112462842	1219	0.47806634384205
Slc2a3_dup2_chr4_-_222773213_222784266	1474	0.534788860750068
LOC689600_dup2_chr1_+_150270831_150271512	869	0.455536110907207
Lyar_chr14_-_77290078_77303645	1727	0.460705150750849
Ank1_chr16_-_73314002_73459822	5086	0.572380855706456
Ppt1_chr5_+_144329263_144349162	1517	0.495080513584669
Slc25a27_chr9_+_18758260_18783968	2818	0.511223747049636
Pqlc2_chr5_-_161491119_161497053	728	0.55683119993388
Hnf1a_chr12_+_49201979_49226746	3979	0.602728038841878
Rfx5_chr2_+_215615266_215622781	5465	0.521826238074632
Cryz_chr2_+_279546019_279573473	2164	0.483827504364258
Aurkb_chr10_+_55369546_55375203	2002	0.507129150297917
Gstk1_chr4_+_136427393_136431712	1011	0.536367292178486
Gphb5_chr6_-_107798630_107801179	390	0.557819368764642
Dlx4_chr10_-_82769137_82774531	1870	0.555812303682116
Hhatl_chr8_-_129601907_129608906	1992	0.589583603070862
Snx15_chr1_-_228421385_228430527	1723	0.564661672964259
Olr1335_chr8_+_61665628_61666660	933	0.502326411889556
Nup210_chr4_+_187804480_187901455	7166	0.553358017194869
Efcab2_chr13_+_100744214_100849978	2745	0.442642460444463
Pnliprp1_chr1_+_287228054_287243683	1602	0.504105678820388
Lynx1_chr7_-_115888268_115893471	4345	0.548039799279295
Prkag2_chr4_+_6770353_6816800	2267	0.472509658046635
Dnajc5_chr3_+_180723887_180754185	1140	0.530639997111688
Smpd2_chr20_-_47904390_47907503	1977	0.577625895289755
Lsm7_chr7_+_11892677_11895103	633	0.554724584060186
RGD1306233_chr3_-_12398277_12402626	1206	0.503373121363644
Ttk_chr8_+_90886762_90924325	3107	0.418571709223627
Glb1l_chr9_-_82169829_82180165	2614	0.495790435144477
Grk4_chr14_-_81953240_82026972	2084	0.448991800078835
Susd4_chr13_+_106115569_106236774	2289	0.556379412996722
Svil_chr17_-_52915519_53030939	8212	0.510396657148055
Khdc3_chr8_-_73303949_73305853	2722	0.622297326743358
Tpra1_chr4_+_186084180_186095215	1996	0.574970283585929
Snca_chr4_-_155592411_155690420	1298	0.459672239950467
Lrtomt_chr1_-_173176767_173178816	1454	0.559729381617296
Sptb_chr6_-_109073103_109181206	7055	0.566895010697733
Tmem183a_chr13_-_56242443_56257679	1934	0.515644095878595
Atf6b_chr20_+_6493788_6501639	2802	0.605002200869827
Olr103_chr1_+_174744385_174745335	952	0.442462158364924
Got2_chr19_+_9572757_9598443	2559	0.540392227288547
Hic1_chr10_-_61721540_61725164	4550	0.659640508393323
Prr7_chr17_-_11803152_11804276	1367	0.675660247485109
Chgb_chr3_+_131912038_131925378	2661	0.545194740277559
Pir_chrX_-_32226073_32341358	1715	0.442540273974049
Pmm1_chr7_-_123158885_123169142	1400	0.56928130258796
Chst8_chr1_-_91681356_91822788	3270	0.600339380006811
Dhfr_chr2_+_41137784_41162496	919	0.465713938929227
Tomm40l_chr13_-_94218782_94221471	920	0.543267054375645
Pax2_chr1_+_271947266_272025770	1509	0.602961733067355
Bmp3_chr14_-_12306370_12331030	2657	0.557380289580796
Hmgcs1_chr2_+_70791263_70809191	3797	0.44384155656865
Olr602_chr3_-_82816358_82817296	940	0.439603018149684
Slc35f1_chr20_+_35547207_36174326	5188	0.474823245425011
Psma4_chr8_+_58114615_58122075	1268	0.438624943303185
Wbp11_dup2_chr4_-_235030438_235043810	2985	0.540771449375236
Trim59_chr2_-_184991026_185001866	3917	0.356801578109033
Myo10_chr2_+_97589017_97789261	7048	0.540577026632788
LOC685544_chr1_+_222355771_222356463	694	0.639806878999963
Olr421_chr3_-_26272600_26273592	994	0.439865780787443
Itsn1_chr11_+_35498917_35672959	5572	0.525260433930786
Scg3_chr8_-_82183497_82242336	2342	0.476146588999389
Mab21l1_chr2_+_164587785_164590174	3470	0.507960951075634
Synpr_chr15_-_18562899_18741366	1862	0.44302578294593
Rnf111_chr8_+_76142477_76218329	5664	0.472015182064446
Olr1705_dup2_chr20_+_1131019_1131957	940	0.444916502390501
Slc24a5_chr3_+_123859070_123878338	2018	0.424863434762607
Olr13_dup1_chr1_-_155904497_155905423	928	0.462504184800804
Rhob_chr6_-_43472713_43474862	2741	0.579159632021651
F11_chr16_+_49902415_49924330	1661	0.480416244565749
Olr1111_chr7_+_139250062_139250994	934	0.56434884590933
Pin1_chr8_+_21725297_21736676	1089	0.581392726107306
Vom1r4_chr1_+_87719103_87719999	898	0.37782710495018
Exd2_chr6_+_112192710_112226140	3819	0.497505655308513
Tmem66_chr16_-_61400976_61419223	1963	0.527781522488683
Gnat3_chr4_-_13811226_13861527	1971	0.407661162755088
Krtap14_chr11_-_32395932_32396774	1350	0.499739983970297
Tgfbrap1_chr9_-_49523134_49573517	5667	0.518374839560323
Grk5_chr1_+_289603973_289797684	2443	0.504970189892857
Lrrc16b_chr15_+_38058371_38075410	4478	0.598231791192699
Pm20d2_chr5_-_52998675_53019413	5869	0.504923568631349
Olr286_chr1_-_219547270_219548208	940	0.540559218725217
Ppp2r2c_chr14_-_78644679_78727963	1214	0.549545613516785
Dlk1_chr6_+_142742149_142749166	2185	0.620748447606563
Zswim4_chr19_-_36296871_36321978	5574	0.582163108796503
Aamp_chr9_-_81327383_81333189	2901	0.570276516851427
Sipa1l2_chr19_-_68936977_69098880	8278	0.550006310895707
Evc2_chr14_-_78103484_78185967	4495	0.56712314241722
Cb707485_chr20_-_5629221_5632195	382	0.540296174031794
Olr321_chr1_-_235539045_235539977	934	0.485204642526812
Ddt_chr20_+_16016841_16019309	785	0.552757376169173
Aipl1_chr10_-_58340804_58349923	1707	0.564243037173904
Plcd1_chr8_-_126970647_126991422	2871	0.574717102111895
Tada1_chr13_+_89462838_89476793	1645	0.492755851417617
Dusp3_chr10_-_89697004_89708826	4580	0.509988974307233
Snx2_chr18_+_47347481_47389040	2180	0.422132553310948
Kank4_chr5_-_121318387_121381170	3832	0.554801276050023
Olr406_chr3_+_21437671_21438606	937	0.427149750522216
Gpr17_chr18_-_24448653_24449672	1021	0.569145013539206
Hoxa9_chr4_AABR06109730_random_-_85705_87604	1598	0
Gabra3_chr1_-_148143256_148373351	2255	0.460846915190553
Olr1278_chr15_+_39819797_39826239	2176	0.397736932824275
Grm2_chr8_-_114705123_114718170	5098	0.570386429905261
Plch1_chr2_-_173640746_173727509	5642	0.469336216622681
Slamf1_chr13_+_101446883_101481363	2851	0.465164825275725
Sntg1_chr5_+_14918129_15286329	1529	0.473857611928584
Rmnd5b_dup2_chr10_-_36845889_36856831	1969	0.548004158862523
Slc6a15_chr7_+_45348994_45402668	4154	0.433438455586343
Arl5a_chr3_-_43026193_43047118	1238	0.470034386025777
Cyba_chr19_-_65959818_65967224	960	0.60915937329076
Ncor2_chr12_+_38748528_38909933	8816	0.61735532461051
Tnfsf14_chr9_+_8768724_8772374	718	0.593843257950883
Olr1418_chr10_-_43833914_43869540	945	0.475893657434466
Slc35a3_chr2_+_237476502_237513171	2099	0.41128514922503
Kcnh1_chr13_+_115478550_115789683	5484	0.549946837876245
Dsn1_chr3_+_158598784_158611011	2075	0.450900919606752
Vom2r63_chr12_-_22984152_23112768	2554	0.423966158755452
Slc25a46_chr18_-_24086612_24114920	3771	0.448118946042271
Rcor1_chr6_-_144862618_144865631	3401	0.463577679863583
Thpo_dup2_chr11_+_86940573_86945828	1998	0.556139068072019
Cmtm4_chr19_+_783386_822756	1832	0.568870815958564
Surf4_chr3_-_10830194_10843172	3062	0.516431959637192
Nrm_chr20_-_5494939_5498418	1850	0.560026744713986
Tas2r105_chr4_-_228391702_228392631	931	0.384835360290126
Olr1244_chr4_+_1642345_1643277	934	0.391087211477332
Zdhhc24_chr1_+_227068278_227074385	2134	0.603815992359235
Gpr56_chr19_-_10403001_10442286	3750	0.556218696757249
Uba5_chr8_-_111967198_111981855	1660	0.524490390532585
Aqp9_chr8_+_75483006_75523422	1993	0.481527147246549
Ltbp2_chr6_+_116956933_117049306	7099	0.594303166231226
Gys1_chr1_+_102506605_102526038	4120	0.561588421438283
LOC100125368_dup1_chr7_-_10668729_11043781	3271	0.404097980862894
Gpr63_chr5_+_43958430_43999913	3694	0.456765379738345
Pltp_chr3_-_167489818_167507385	2241	0.577632893898836
Mocos_chr18_+_16349169_16395056	3581	0.551548167352167
LOC313936_chr6_-_39791232_39812825	1492	0.500898909435496
Pomc_chr6_+_38191989_38197809	1637	0.626513265835343
Krt8_chr7_-_141393004_141400457	1849	0.560385207803177
Fam120a_chr17_+_18167859_18257857	5746	0.518048902409556
Ophn1_chrX_-_69063674_69437472	3901	0.481313587034428
Ccdc87_dup2_chr1_+_227027475_227030171	5265	0.523004832514505
Pdcd2_chr1_-_58443078_58448568	1570	0.546879437240153
Olr1166_chr8_+_20339316_20340254	940	0.393907053678653
Pld4_chr6_+_146329774_146337292	2280	0.563761094344443
RGD1563263_chr3_+_87997743_87998495	656	0.591049394418782
Pole2_chr6_-_100953300_100977903	1764	0.453582633909391
Tagln_chr8_-_48847364_48852838	1371	0.541843742274336
Neil2_chr15_-_50137279_50146761	1489	0.533105417298219
Olr1055_chr7_+_16624358_16625302	946	0.405138874906316
Pear1_chr2_-_206519127_206539048	4691	0.579748816379563
Clec4a_chr4_+_223068559_223086037	1049	0.417845709221401
Tmem52b_chr4_+_211910993_211916188	1571	0.518713397206073
Nebl_chr17_-_85874473_85979946	3180	0.45444174836496
Actrt2_chr5_-_175534186_175535586	2535	0.559190260850247
Abcc4_chr15_-_107127424_107356997	4482	0.507097297056542
Abi2_chr9_+_67048998_67098834	4104	0.43066664732412
Mrpl37_chr5_-_130507127_130517627	1870	0.572591509198954
Mmel1_chr5_+_175731212_175759868	3040	0.558863919663139
Clec7a_chr4_-_211859714_211870794	2624	0.419624989050818
Rell1_chr14_+_45787243_45835907	1713	0.512549054859638
Hsp90aa1_chr6_-_144182012_144187540	2882	0.416562054862918
Mrpl35_chr4_-_164516933_164524701	1859	0.454831720948271
Cpne5_chr20_-_8664244_8745116	4604	0.570843934792624
Dnajb3_chr9_-_94977133_94978146	1740	0.573284710359704
Tmem164_chrX_+_112397269_112556696	5859	0.507997553734163
Hspa14_chr17_+_80379450_80400361	1859	0.489938880276626
Plekhb1_chr1_-_171867148_171881413	2067	0.536394094300968
Sin3a_chr8_+_60323131_60373239	5103	0.500352306673431
Vom2r9_chr1_-_57065642_57099109	2597	0.395181065935709
Dnm1_chr3_-_16686951_16730913	3361	0.574825013359607
Olr1414_chr10_-_43704241_43705194	955	0.491282777393614
Fuz_chr1_+_101956485_101961429	1766	0.598869148299185
Lax1_chr13_+_55218781_55229336	3152	0.516603401508197
Mir349_chr7_-_129832133_129832229	96	0.56701030927835
Kbtbd2_chr4_-_151741021_151763287	5136	0.428289490777508
Dpysl4_chr1_+_218349771_218365282	2745	0.567444091601907
Slc23a2_chr3_-_131132124_131224768	6620	0.482361059419571
Prpf38b_chr2_-_231180384_231189409	4110	0.474337150609047
Abcd4_chr6_+_117216244_117231218	2446	0.536395231550526
Olr713_chr3_-_85061982_85062926	946	0.411474657986286
Afap1l1_chr18_-_56282282_56342880	3457	0.55037116811259
Slc33a1_chr2_-_173904052_173926434	2906	0.479906999368802
Ly6c_chr14_-_22767862_22770928	404	0.510358959829847
B4galt4_chr11_+_67525273_67550867	2460	0.505607824754984
Sephs2_chr1_-_205712720_205715036	3673	0.527524745542097
Nanp_chr3_-_153160644_153173614	2070	0.437463678209138
Pcdhgc3_chr18_+_30648710_30662065	7210	0.557680573720769
Mtmr14_chr4_+_208492229_208535256	2977	0.546070388726854
Cyp4v3_chr16_+_49834760_49859698	3568	0.455608875045219
Usp12_chr12_+_12145472_12195185	1106	0.445504090495898
LOC500990_chr8_-_49219170_49234325	1521	0.524504027462993
Olr715_chr3_-_85309571_85310494	925	0.416486486486487
Piwil4_chr8_-_13150647_13192599	3208	0.487057564788585
Tcf7l1_chr4_-_165263183_165426980	3401	0.584325726613743
Myef2_chr3_-_123877348_123913267	3015	0.417334371142261
Marveld2_chr2_-_49772500_49793880	3207	0.530444721498217
Ifit1_chr1_+_260165589_260167655	3427	0.470673806894248
LOC690137_chr12_-_40793550_40814131	1704	0.544040905534644
Spata20_chr10_-_82022659_82029499	2812	0.561045732006693
Ctr9_chr1_+_182823942_182853969	4681	0.492955332022666
Loxhd1_chr18_+_73325886_73492156	7395	0.534216529959046
Txndc2_chr9_-_112886288_112890798	3524	0.486993446230786
Gp9_chr4_+_184931999_184933334	570	0.595450163871216
Yme1l1_dup2_chr17_-_91465685_91503738	3139	0.388382986428653
Foxe1_chr5_+_66467889_66470697	3922	0.655866815643007
Ppapdc1b_chr16_-_70782080_70786221	1698	0.499740001473741
Dlg4_chr10_+_56372666_56398720	3185	0.557439616062192
Rock1_chr18_-_1317219_1432456	4496	0.395188728726045
Olr1319_chr8_-_61912818_61913756	940	0.420474474882741
Tmem116_chr12_-_42424912_42457597	1544	0.530214418322132
Pom121l2_chr17_+_58875459_58882514	10731	0.51725468044031
Clip3_dup2_chr1_-_92101336_92116095	2330	0.583434121761266
Olr558_chr3_+_82099337_82100257	922	0.408089386948545
Phb_chr10_+_83284048_83296819	2033	0.547839283309763
Ets2_chr11_+_39606999_39623785	3821	0.513131967168114
Ppp1r3a_chr4_-_40763443_40804029	10629	0.383409912914286
Gdi1_chr1_-_152140881_152147543	2485	0.490233910039202
Tspan8_chr7_+_58821787_58854525	1272	0.422520687852119
Sh3gl2_chr5_+_107479270_107653523	1727	0.519328270988337
Trim32_chr5_+_85530389_85541240	5131	0.526759279976177
RGD1311847_chr16_-_18944081_18960080	3181	0.534821718646083
Orai2_chr12_+_25544833_25564952	4573	0.556558868938081
Tmem168_chr4_-_39840551_39868490	5034	0.416589796183827
Col6a2_chr20_+_14931526_14959214	4311	0.592784009457211
Xirp2_chr3_+_60181189_60274634	12189	0.427082571169956
Tlr11_chr15_+_31114731_31119170	6016	0.469725933529427
Olr141_chr1_-_175363243_175364193	952	0.465547102121606
Zfp830_chr10_+_69748958_69750422	2578	0.513434876720875
Tmem88_chr10_-_55740605_55742300	2045	0.567853344600585
Olr1219_dup1_chr8_+_41237365_41238318	955	0.407600952725916
Enpp2_chr7_-_95120407_95202176	2885	0.452335809017458
Olr1265_dup3_chr2_+_65242254_65243207	955	0.397140724642454
Mrgprb13_dup1_chr1_-_104682915_104683901	988	0.467812329514457
Plk5_chr7_-_12382706_12391125	2376	0.627085460156536
Olr1381_chr10_-_12072739_12073680	943	0.499646518204312
Rtbdn_chr19_+_37041750_37048817	1866	0.567328271031475
Btd_chr16_+_7685145_7712863	3385	0.556358872870389
Fam134a_chr9_+_82114980_82120828	3424	0.587392927526584
Mir9-1_chr2_+_206985816_206985904	88	0.404494382022472
Csn3_chr14_-_21713823_21720376	1291	0.45359944547999
Ercc5_chr9_+_50592370_50637767	3889	0.469582175845776
Aph1b_chr8_-_76942439_76963484	1556	0.529212570103293
Nars_chr18_-_59196510_59212728	2856	0.472984589184325
Ugt1a6_chr9_+_94928825_94990037	4437	0.503072632142372
Gcnt1_chr1_+_243883283_243888286	6291	0.425176936349973
LOC683469_chr16_-_15004317_15010064	2165	0.542905972431906
Ddx54_chr12_-_43328542_43342983	3494	0.591244583937308
Zfp260_dup1_chr1_+_89613396_89616676	4505	0.430807714600546
RGD1359290_chr10_+_95369356_95392627	699	0.488986442773203
Msx1_chr14_+_77690990_77694789	2653	0.608412513881606
Fam189b_chr2_+_207911954_207917769	3440	0.592901956677739
Gin1_chr9_-_110750666_110770901	2247	0.449080869429599
Olr1223_dup2_chr8_+_41939826_41940767	943	0.422316183837551
Capn7_chr16_+_7371493_7407437	3764	0.442970602416823
Letmd1_chr7_+_139913936_139923420	2615	0.535992993719162
Fkbp9_chr4_+_151819739_151885188	3393	0.511722119783298
Vom1r7_chr1_-_61001946_61002857	913	0.359591475951654
Sept14_chr12_+_32540466_32560172	1327	0.472311045884413
Akr7a2_chr5_+_161499603_161508628	1632	0.622066487922149
Olr767_chr3_-_109368337_109369275	940	0.405596719008452
Dtx3_chr7_-_70654776_70659437	1629	0.58970979014693
Olr634_chr3_+_83473991_83474932	943	0.401129790860356
Eaf1_chr16_+_7523081_7537830	5255	0.509852257789566
Ttc36_chr8_-_47724882_47728489	1149	0.618501141591015
Khk_chr6_-_36626192_36636426	1454	0.581775575168621
Olr1235_chr4_+_1475356_1476297	943	0.422316183837551
Skiv2l2_chr2_-_63766778_63827188	3710	0.433455520537766
Mfsd6l_chr10_+_54882592_54884685	3885	0.56230163481319
Faxc_chr5_+_40729309_40787689	2229	0.530962091133581
Hsp90b1_chr7_-_27345730_27359757	2860	0.450868964449223
Olr829_chr4_+_214586687_214587670	985	0.475320869959969
Slc2a8_chr3_-_17356860_17366510	2273	0.599729161312452
Brd9_chr1_-_33363870_33392304	2500	0.500979360502908
Defb26_dup2_chr3_-_154391632_154395035	387	0.479891128554303
Psmd10_chr3_+_52274008_52279025	428	0.477166371467234
MGC105567_chr18_+_54920890_54939120	3361	0.413068416253521
Tas1r3_chr5_-_176784486_176787639	2573	0.551647015834248
Itgb5_chr11_-_73146146_73261215	3830	0.550276479323326
Pex2_chr2_+_117991484_118007743	2536	0.447294515152773
Nanos3_chr19_-_36262009_36265435	1273	0.569780113599632
Neurod4_chr7_-_9865743_9877509	4303	0.408606812308452
Arih2_chr8_-_116731509_116790857	4061	0.49656993509084
Rassf6_chr14_+_18902159_18932582	1998	0.452617622813593
Plagl2_chr3_+_155374856_155388034	3809	0.48287809444399
Olr127_chr1_-_175065024_175065971	949	0.441754144936042
Cdc42bpb_chr6_+_144585640_144667686	6643	0.562583377852139
Olr1314_chr8_-_43429126_43430043	919	0.436593958100711
Olr889_chr7_-_4172534_4173496	964	0.390328029196452
Efnb2_chr16_+_86044304_86085652	1673	0.518920680751257
Kcne1_chr11_-_36101919_36114188	977	0.531152764275706
Vom1r89_chr4_-_162352270_162353187	919	0.410507063422637
Zufsp_chr20_-_34255576_34285599	2586	0.43512221555766
Man2b2_chr14_+_87135572_87160118	3123	0.578959477400178
Bag3_chr1_+_206989244_207013177	3317	0.586645713496821
Clasp2_chr8_+_121390289_121499025	5656	0.451273888790833
Olr1016_chr7_-_7285807_7286730	925	0.503959283959284
Fam45a_chr1_+_289526637_289550137	2625	0.426102846029072
Nadkd1_chr2_+_77550016_77592156	3261	0.408123847148817
Nup88_chr10_-_57326777_57351383	2762	0.495886304843341
Atp5sl_chr1_+_83674728_83680657	2041	0.538856853934447
Rtn2_chr1_+_81462077_81474932	1944	0.578908985858945
Tsen34_dup2_chr1_-_63084507_63091558	1770	0.591228266891932
Taar8b_chr1_+_25037235_25038269	1036	0.457730401208662
Zfp36_chr1_+_86595418_86597898	2790	0.566797092936786
Olr687_chr3_-_84748238_84749170	934	0.413547052977776
Fam122b_dup1_chrX_+_152479300_152505246	4040	0.417180036288004
Tesk2_chr5_+_139370347_139456132	3953	0.514261068034869
Rps12_chr1_+_24229988_24232144	612	0.521852776065765
Leng8_chr1_+_74814349_74826049	6186	0.55754780677261
N4bp3_dup2_chr10_-_36863732_36866601	2543	0.616807158331775
Olr1373_chr10_+_12426322_12427263	943	0.501765157502032
Rundc3a_chr10_+_90130416_90139537	2291	0.607144273203566
Olr701_chr3_-_84993122_84994039	919	0.402898385808198
Ube2j2_chr5_+_176848287_176862702	1881	0.52325027777319
Olr1413_chr10_-_43686723_43687670	949	0.539648664150138
Dmrtc1a_chrX_AABR06110835_random_+_5214_10526	1264	0
Aak1_chr4_+_183225152_183365259	8213	0.488834492963921
Ppard_chr20_+_10018464_10083772	3629	0.599458781265762
RGD1307595_chr2_+_157678584_157681890	907	0.519474093418111
Tmem212_chr2_-_133290877_133321820	1618	0.50768476482785
Vom2r36_chr1_+_66717399_66959011	2639	0.500444684232995
Acta1_chr19_-_67389899_67392911	1704	0.575927863257511
Gpr137_chr1_-_229185120_229188106	2164	0.587943665015809
LOC680227_chrX_+_75109508_75146839	1183	0.465890356780113
Grxcr1_chr14_-_41461235_41583874	1635	0.458076813448839
Plek_chr14_+_100353685_100386531	1684	0.478073202324356
Kcnj15_chr11_+_39154504_39171712	2701	0.517933365826228
Tm9sf2_chr15_+_111913765_111967206	2995	0.456451990010671
Slc39a11_chr10_-_101430090_101762931	1444	0.578737576853932
Olr247_chr1_+_179279145_179280089	946	0.419922368759578
RGD1564380_dup2_chr1_-_84155274_84159546	1185	0.489979536841967
LOC500124_chr4_-_145013635_145038535	2926	0.444662563402601
Nut_chr3_-_110329297_110340098	5671	0.530236759286531
C1qtnf3_chr2_-_83741936_83764184	2383	0.475260591948765
Usp42_chr12_+_14904019_14922553	5741	0.489518313079102
Samm50_chr7_+_125047478_125071018	1663	0.531290244802002
Atp2b3_chr1_-_152988825_153056722	5271	0.531076958102741
Anpep_chr1_-_142522426_142540882	4064	0.527625577660719
Myl1_chr9_+_73349226_73369885	1198	0.499137799175196
Tnp2_chr10_+_3780384_3781112	879	0.579729136142319
Wash2_chr9_+_113443353_113459272	1632	0.581191589356344
Rpe65_chr2_+_284774182_284804254	2268	0.406593662717545
Mafb_chr3_-_162572668_162574588	2893	0.616459657701842
Ruvbl2_chr1_-_102493176_102506032	1503	0.562984028538159
Rasip1_chr1_+_102689553_102700428	2655	0.600644362502632
Npat_chr8_+_56703321_56740923	6235	0.405990312909116
Msto1_chr2_-_207611385_207615656	2257	0.573994383061243
Olr246_chr1_+_179260363_179261301	940	0.45341807717581
Ranbp10_chr19_-_48600923_48661834	5647	0.526088069746265
Myeov2_chr9_-_99478497_99483427	584	0.508817625504808
C2_chr20_-_6622139_6641139	2806	0.556810249885609
Nos1_chr12_-_46049288_46209569	5291	0.564607493285222
Npy1r_chr16_-_24663045_24671859	3764	0.428392339313585
Ttc12_chr8_-_52390856_52436391	2327	0.4868019338418
RGD1560242_chr1_-_248620547_248742394	1195	0.455263948150502
Ppip5k1_chr3_-_119812648_119851674	6435	0.509057161528883
St8sia3_chr18_+_58962845_58969336	1880	0.46796926211434
Ccdc28b_chr5_-_151552469_151557472	1013	0.55710958089155
P2rx5_chr10_+_59464496_59476097	2595	0.542854882339793
Cyb5r1_chr13_+_56286702_56293107	1844	0.534958101602691
Dhcr24_chr5_+_130011465_130034921	1544	0.563867267506021
Ubn1_chr10_-_9457241_9492668	6658	0.525786015624892
Impdh2_chr8_+_116691535_116696120	1749	0.518345271780738
Wnt7b_chr7_-_126136632_126178957	1024	0.598132750320681
Olr1092_chr7_-_15871756_15872712	958	0.509558183519741
F2r_chr2_-_45254489_45257761	4487	0.489261773601071
Olr513_chr3_-_80585279_80586214	937	0.400497359275375
Olr724_chr3_-_85506164_85507084	922	0.43625833468761
Mcpt2_chr15_+_38920069_38922403	741	0.474025296269234
Olr1396_chr10_+_34485828_34486763	937	0.49218158516451
Lin28a_chr5_-_155917438_155935517	3756	0.498958969032506
Olr1202_chr8_+_40408940_40409869	931	0.442775140616518
Rnf126_chr7_+_12991016_12998304	1574	0.640150544190075
Mir673_chr6_+_142853465_142853547	82	0.626506024096386
RGD1562407_chr17_-_62663721_62723083	2128	0.465070568459236
Fkbp4_chr4_-_226954534_226962988	3045	0.539924632366833
Rhbdf2_chr10_-_105236674_105263800	4128	0.587342702895692
Vom1r-ps39_dup1_chr1_+_69026941_69027801	862	0.408651786219552
Olr1584_chr13_+_96618117_96619061	946	0.529742608812376
Ppic_chr18_-_47585434_47598040	1596	0.481186270280823
Smgc_chr7_+_132724656_132759434	2972	0.442607222948934
Zfp51_chr1_+_63791591_63803748	3702	0.387649767027885
Mir3552_chrX_+_118262791_118262895	104	0.476190476190476
Npdc1_chr3_+_2606428_2612086	1554	0.618270973589547
Ly49si3_dup1_chr4_-_212582783_212604340	800	0.396522134002682
Olr1735_chr20_+_3793457_3794383	928	0.453892794702972
Pax7_chr5_-_161947625_162044971	1505	0.616024786853061
Ppat_chr14_+_33371454_33405832	4350	0.458017099670017
Olr792_chr3_+_110152530_110153480	952	0.44141284273962
Sorcs2_chr14_+_79176694_79547823	6230	0.581875499220402
Ric8b_chr7_+_26049680_26142157	1947	0.5090157580773
Grin1_chr3_-_2489158_2516076	5664	0.60126769037383
Zfp74_dup2_chr1_-_89393572_89418316	4894	0.470178874215013
Ndufa10_chr9_-_99282165_99316927	2119	0.518272774834745
Ly96_chr5_-_1968030_1984780	280	0.389812530115295
Olr245_chr1_+_179238394_179239377	985	0.421568445379886
Dhrs7b_chr10_+_46837698_46884559	1433	0.514376538845595
Iqcf3_chr8_-_114611835_114623749	1159	0.49353176302781
Pla2g2a_chr5_+_161024073_161026650	947	0.508042994085046
Olr1612_chr15_-_31066249_31067190	943	0.426553462432991
Klhl12_chr13_+_56340910_56370204	2135	0.495664190537094
Olr1343_chr9_-_99323601_99324539	940	0.53843382502889
Dcaf5_chr6_-_111691590_111780260	7469	0.520135903501913
Ndst2_chr15_+_3726914_3737357	5259	0.557512206312031
Nptn_chr8_+_63149055_63215292	2486	0.462606565631786
Pdhx_chr3_-_99552950_99576700	1652	0.491450267351182
Tmod3_chr8_-_82035310_82095422	1756	0.446360318260143
Mip_chr7_+_2614619_2621871	2919	0.508021502447621
Olr14_dup2_chr1_-_156118280_156119221	943	0.391595914020619
Actg1_chr10_-_109113705_109116103	1954	0.512638746187819
Chrnd_chr9_+_94010141_94018560	1868	0.556466198208082
Ccnt2_chr13_+_49560748_49600517	7197	0.455406802211788
Thada_chr6_-_7364891_7677173	7212	0.475584934217821
Myot_dup1_chr18_+_35239626_35259156	2722	0.459609763612755
Hnrnpul1_chr1_-_83774021_83808198	4128	0.550935078031535
Sfrp4_chr17_+_56095166_56105248	2522	0.496363058837631
Ms4a6b_dup1_chr1_+_234307345_234319170	1589	0.422722588839059
Rwdd1_chr20_-_29363288_29379902	1220	0.464406518314932
Olr1303_dup1_chr8_-_43069805_43070731	928	0.447434252129599
Tmprss11d_chr14_+_23218327_23289174	2043	0.452935667049092
Rnaseh2b_chr15_+_49197430_49240307	1586	0.44420256053475
Syncrip_chr8_-_95602781_95628281	2228	0.455291773537883
RGD1562310_chr12_-_45753578_45773812	2736	0.562693082133748
Hoxd4_chr3_+_68099689_68116750	3455	0.576304887643057
Stard10_chr1_+_172622995_172647499	1694	0.598207213761558
Ncam2_chr11_+_23870313_24353041	4307	0.413187477072897
Mir653_chr4_-_28563520_28563616	96	0.350515463917526
Bax_chr1_-_102530747_102536154	966	0.581611695320538
Prl7a4_chr17_+_40954518_40963575	1196	0.371494751360341
Olr1593_chr13_+_96743127_96744074	949	0.459648841996683
Ssx2ip_chr2_+_270790451_270822035	2725	0.493302222222457
Vsx2_chr6_-_117237657_117260423	3778	0.56738684188077
Xkrx_chrX_-_104802523_104813697	2888	0.454762490607326
Bub3_chr1_+_210538118_210547753	1334	0.494846009949859
Itpripl1_chr3_-_126142194_126145117	3521	0.542749799432879
Cox7c_chr2_-_14553402_14555427	667	0.447447781026139
Slc26a1_chr14_+_2046346_2051632	5500	0.561021055045865
Olr1252_chr3_-_165131762_165132694	934	0.421033666811257
Mir496_chr6_+_143051640_143051718	78	0.405063291139241
Sit1_chr5_-_63510506_63512132	1476	0.568240873162893
Mir1_chr18_-_2087912_2087998	86	0.367816091954023
Gif_chr1_+_235185900_235200148	1496	0.49479817871773
Smurf2_chr10_-_94763750_94863160	5011	0.454521105973436
Grin3a_chr5_-_69420058_69564696	4793	0.489043950200984
Trim25_chr10_-_73750015_73769423	2253	0.582031759611956
Col14a1_chr7_+_95678302_95896126	6454	0.496159345719841
RGD1308065_chr11_+_91184507_91198148	1973	0.538597011968765
Cldn2_chr3_-_53461937_53472528	3727	0.489712173923753
Nr1i3_chr13_+_94213201_94218143	2269	0.525901857578475
Hsf1_chr7_+_117526154_117553109	2725	0.572464223094435
Tsnax_chr19_+_68481972_68496000	2653	0.488320402024505
Nkd2_chr1_+_33482721_33509560	4622	0.56786842988886
Clec4a2_chr4_-_222810975_222885994	1005	0.415293608918974
Tfrc_chr11_-_74479841_74502561	5047	0.413626238593369
Slc13a1_chr4_-_50901331_50978273	2428	0.448182484206261
Psd4_chr3_+_1471353_1507762	5945	0.546262917544851
RT1-CE1_chr20_-_6718705_6872656	1189	0.59837897254867
Cd2ap_chr9_+_19659503_19720951	1950	0.434477218549474
Cybrd1_chr3_+_64212933_64240163	3897	0.505090638950835
Mettl25_chr7_-_47862494_47942719	2386	0.493758078834898
Mrps30_chr2_-_69417353_69424208	2324	0.529391615379709
Adcyap1r1_chr4_+_150314846_150363650	6726	0.528084112119968
Trabd_chr7_+_129744197_129755170	2595	0.574022167715542
Mir3556a_chr4_+_58099662_58099779	117	0.415254237288136
Itga11_chr8_+_67298905_67412933	4988	0.551577962248218
Parp6_chr8_+_64203227_64235456	2690	0.502992698233257
Rftn1_chr9_+_11679882_11880237	3266	0.549297691777174
Mrpl38_chr10_+_103596443_103603249	1502	0.591947573171662
Il20rb_chr8_-_108165070_108194857	1290	0.541721016259048
Olr1445_dup2_chr10_+_44772377_44773297	922	0.50018017763395
Hspe1_chr9_+_61372462_61375655	727	0.509424920968139
Gpaa1_chr7_+_117381997_117385580	2324	0.596921388520694
Cd248_dup2_chr1_+_227293039_227295603	4860	0.605237818179759
Kat6a_chr16_-_73575194_73655378	10683	0.483835674103576
Rpusd1_chr10_+_14911834_14915688	2333	0.596663877385857
St13_chr7_-_122561392_122612277	1890	0.462375802727761
Gpx6_chr17_+_58020331_58027779	1437	0.475504361340703
Zbtb48_chr5_-_172750034_172758372	3154	0.580579278165518
Magohb_chr4_-_228076684_228084406	726	0.391454832948559
Tmem60_chr4_-_10810282_10815137	1771	0.432665383459951
Zfp46_chr5_+_158417871_158422371	5662	0.512204468263444
Emid1_chr14_-_86034840_86073361	1777	0.587381265363331
Gtpbp8_chr11_+_65019537_65029485	1603	0.470498963475637
Fkrp_chr1_-_79980701_79986302	4318	0.607657837760945
Tnfrsf11a_chr13_+_30940551_30997692	3139	0.563437964625968
Apod_chr11_+_75781496_75804020	1202	0.505092485494399
Agphd1_chr8_+_58090149_58111525	3306	0.478927624917693
LOC259246_chr5_-_81374659_81471812	955	0.455324054845165
Gimap5_chr4_+_143066311_143073003	4473	0.516627292523258
Plcg1_chr3_+_162957126_162987842	5310	0.553087602316045
V1rf4_chr1_+_62384298_62385203	907	0.407121699998297
Ppp1cc_chr12_-_41744531_41762059	2939	0.46782787064179
Rnf113a1_chrX_+_124602718_124603844	2153	0.523278831566818
Olr1470_dup1_chr10_-_59722748_59723692	946	0.466384778012685
C1galt1_chr4_+_33766334_33796912	1823	0.404383435916298
Polr3h_chr7_-_123121643_123131953	1369	0.542459974345782
Plac8_chr14_+_10640286_10661811	939	0.471038287605524
Sptssa_chr6_-_85080140_85091549	1465	0.418840408566095
Abo2_chr3_-_10737503_10753429	1001	0.551875739163726
Taf6_chr12_-_21377899_21386267	2524	0.545263093097313
Acaa2_chr18_+_69873084_69901836	1706	0.54573409340716
RGD1559690_chr1_-_163919401_163943710	5705	0.406684682761638
Rnpc3_chr2_-_234574802_234603133	2025	0.457925880541508
Wwp2_chr19_+_50405615_50476926	2568	0.55632483537882
Mier1_chr5_+_126512781_126559158	4890	0.394050575091596
Sec22b_chr2_+_219551836_219572618	1636	0.484090443236585
Ptgds_chr3_-_2667538_2670472	886	0.554134417865121
Cldn18_chr8_-_107358629_107376300	1925	0.505401034186647
Snx27_chr2_-_215217238_215300226	10253	0.481999925962087
Olr346_chr1_+_236997764_236998690	928	0.401148030353755
Gbp5_chr2_+_266707528_266725952	3057	0.475078529519333
Arhgap35_chr1_-_79703650_79820568	12396	0.499916267046273
Abcc9_chr4_-_241020004_241139051	6551	0.484415265684333
Olr1627_chr15_+_30813946_30814920	976	0.432616645649433
Rnase17_chr15_-_32034173_32034640	469	0.448225903449784
Pnpt1_chr14_+_113205574_113236749	3733	0.39361189614751
Grn_chr10_+_90165634_90171738	2324	0.55848541115983
Pja2_chr9_-_111539415_111589992	4795	0.437496820830778
Cish_chr8_+_115411027_115415974	2408	0.586222690430238
Dnali1_chr5_-_146821949_146830787	2336	0.523682149215531
Mir23b_chr17_+_816035_816131	96	0.505154639175258
Iws1_chr18_+_24564414_24595079	3086	0.483389687869359
Bri3_chr12_-_14374635_14383317	950	0.608095336391247
Adora1_chr13_-_56099178_56131142	2053	0.568618058561841
Il12rb2_chr4_-_162838651_162904433	2597	0.467001287730711
Grik3_chr5_+_147265647_147480507	4305	0.583084827514869
Kirrel_chr2_-_205830116_205884761	2357	0.562714628288042
Krt85_chr7_-_140961785_140968249	1413	0.597283724411615
Pmp2_chr2_+_113582541_113586456	1467	0.429420487321617
Ankrd37_chr16_+_49189582_49192471	785	0.482369483516601
Rhbdd2_chr12_-_26089458_26099384	1691	0.609083518402257
RGD1563941_chr8_+_51422579_51422993	769	0.606567532168302
RGD1565819_chr3_+_178767065_178849594	5606	0.553338307745205
Apold1_chr4_+_233025359_233028241	3624	0.527739198410271
LOC689757_chr4_-_227379818_227387889	786	0.476200504691859
Rad23a_chr19_-_36925111_36930994	1563	0.568367920104579
F10_chr16_-_81288536_81307842	2222	0.548800623348822
Dtd1_chr3_+_145200425_145361899	1156	0.506803076943015
Slc2a1_chr5_+_141964117_141992634	2779	0.545787308255629
Phyhd1_chr3_+_14185690_14199075	1330	0.544849026534783
Ptcd1_chr12_+_13284996_13302736	3567	0.548399816945567
Nox1_chrX_-_104742299_104765479	2730	0.435816180952278
Bles03_chr1_+_227735894_227738145	4256	0.588536750142027
Cenpa_chr6_-_36888831_36896307	1590	0.51677865787485
Cacna1b_chr3_-_1727973_1910422	11363	0.55082968191229
Egln2_chr1_-_85180394_85188174	2905	0.618562146458109
Prkag3_chr9_-_81761758_81771204	2878	0.537116388106501
PCOLCE2_chr8_+_102910334_102934915	1630	0.478412676499199
Pfkl_chr20_+_13563779_13585932	2952	0.594336787595683
Fgl2_chr4_-_10315668_10321309	4981	0.447020450417489
Olr486_chr3_-_80213828_80214787	961	0.394663761706556
Prlh_chr9_+_97794503_97795405	252	0.608926086046139
Mir370_chr6_+_142902086_142902164	78	0.544303797468354
Dgkg_chr11_+_85059234_85251061	3608	0.511281933383171
Fhod1_chr19_-_48150421_48169200	3904	0.568274146859286
Ap3b1_chr2_+_43195234_43395094	3932	0.488384753518541
Kcnh6_chr10_+_93958632_93979107	3727	0.57365592834619
Tymp_chr7_-_130027662_130032768	2687	0.597970152630272
Jsrp1_chr7_+_11937665_11942088	1756	0.637762714875749
LOC688869_chr1_-_90230830_90238903	599	0.525888870802528
Hnrnpf_chr4_+_215886322_215908012	3772	0.489699448728195
Fam71e2_chr1_-_75874606_75890446	3185	0.515100214538853
Acaa1a_chr8_+_127234641_127243232	1792	0.61598289991517
Cmc1_chr8_-_125679760_125737762	1165	0.456419327642936
Zmynd12_chr5_+_142280330_142312575	1327	0.536688723050436
Zbed5_chr12_-_32253311_32259362	4353	0.480878038339134
Gmeb1_chr5_-_154078310_154108562	2661	0.533974827270469
Mir466d_chr17_-_73485195_73485287	92	0.32258064516129
Fhl3_chr5_+_146460220_146466971	1372	0.59674965008092
Sra1_chr18_-_29199078_29202306	1190	0.514129522966131
RT1-A2_chr20_+_7433459_7436984	1558	0.570972134688563
Tbl3_chr10_-_13883207_13888420	2630	0.565470993188422
Zfp512b_chr3_-_180788171_180798662	6051	0.557699116103094
Slc27a3_chr2_-_209191620_209196288	3060	0.628275073302292
Vom2r32_chr1_-_68607182_68640948	4704	0.38703225022334
Selplg_chr12_+_50359789_50361080	1263	0.597366486012
Svs3b_dup2_chr3_-_166830777_166833051	2033	0.45613096224602
Gucy2f_chrX_-_111822417_111920459	4534	0.474751578958239
Atn1_chr9_+_19140394_19154239	4429	0.617172037082615
Med22_dup1_chr3_-_10216950_10222030	1642	0.558656983889134
Smndc1_chr1_-_281509726_281520796	2344	0.431012729515672
RGD1566243_chr8_+_51347097_51357486	2292	0.494209779366644
Apoc3_chr8_-_49155390_49157570	825	0.555906362300734
Vom1r85_dup2_chr4_+_153070035_153070943	910	0.395901787980996
Olr556_chr3_+_81972340_81973263	925	0.401367731367731
Ube2n_chr1_-_88808691_88809804	1496	0.451116229828267
Gldc_chr1_-_255544864_255624575	3757	0.547353988518083
Pms1_chr9_+_52784772_52871012	3260	0.413562456215256
Ceacam19_chr1_-_82066235_82075018	2125	0.550889645733542
Fbn2_chr18_-_52284482_52487739	8947	0.546942051713529
Nae1_chr19_+_646859_673660	1895	0.393048462041214
Dmrta2_chr5_+_133586293_133592040	3913	0.669678157159568
Kcnn2_chr18_+_38985930_39129190	1737	0.49910151766162
Sftpb_chr4_+_164937657_164946699	1607	0.574453469599669
Dcaf7_chr10_+_93982501_94005038	5867	0.497983204684804
Adcy4_chr15_-_38342434_38358253	3697	0.564749497333536
Hmga2_chr7_-_65375936_65490635	956	0.64090022457282
Otud5_chrX_-_16252447_16284933	3070	0.574249605778732
RGD1562699_chr18_-_59033710_59034582	646	0.447895868684188
Kcnn4_chr1_+_82493757_82508496	3757	0.608594264898662
Slc35g3_chr10_-_56111992_56113760	2340	0.550419279064443
Kcns2_chr7_+_73763134_73765356	3061	0.558590367016857
Ptgfrn_chr2_-_222873519_222915163	5886	0.525540276211296
Pmpca_chr3_+_9195490_9203287	1985	0.54532642634206
Clptm1l_chr1_-_33706075_33722058	2542	0.525586737792992
Bcar1_chr19_-_54739926_54762825	4133	0.604451770934539
Scn9a_chr3_-_59207264_59286961	10461	0.425075375203631
Creld1_chr4_+_208737583_208747191	2255	0.578757036154818
Tmem184c_chr19_+_44923203_44938601	2837	0.459383298235577
Tpr_chr13_+_72576529_72637648	7682	0.453325346965173
Camkk1_chr10_+_59324561_59347636	3828	0.547004121135452
Olr84_chr1_+_174515336_174516319	985	0.464164706367876
Serpinf1_chr10_-_61954919_61969094	1745	0.549609005484363
Tmod2_chr8_-_82109739_82135088	1343	0.508635082096947
Ppp1r3c_dup1_chr1_-_262628937_262633940	3703	0.489448216914501
Gramd1a_chr1_-_90718531_90732873	2698	0.579783721127047
Setd8_chr12_-_39429983_39445521	964	0.528848441668884
Krt33b_chr10_-_87745810_87749163	1151	0.603350726011696
Grb7_chr10_+_86195776_86204824	2704	0.57318078489356
Pou3f1_chr5_+_146414652_146417633	4335	0.648863230494807
Olr1380_chr10_-_12598706_12599647	943	0.491171961013435
Rap1gap_chr5_+_159782971_159829865	3325	0.584275816110956
Emc3_chr4_-_208768761_208784670	2174	0.494347076331681
PVR_chr1_-_82085560_82100961	2066	0.531995026948391
Rnaseh2a_chr19_-_37050605_37060302	1917	0.586714488586095
Rfc3_chr12_+_1439597_1450361	1513	0.531297624670414
Rras_chr1_+_102077775_102081673	1182	0.6064480560412
Cd2bp2_chr1_-_205629176_205633168	3110	0.504229065966869
Mat2a_chr4_-_165067990_165073559	1522	0.473368627511818
Zc3h14_chr6_+_131951431_131988793	3528	0.421237523153121
Olr1237_chr8_+_42272125_42273054	931	0.38268944250026
Slc26a10_chr7_-_70637173_70645094	2719	0.590583936515127
Cyp17a1_chr1_-_273852187_273858182	2285	0.52015418199657
Fbxo6_chr5_-_168614474_168617885	1131	0.562599835631065
Cpne7_chr19_+_66634979_66651622	2506	0.592389351444796
Ly49si2_dup2_chr4_-_212643396_212664180	800	0.396522134002682
Git1_chr10_-_62352883_62362201	3331	0.585131378556148
Tmem11_chr10_-_46890609_46905318	2071	0.550479417490245
Il2rb_chr7_-_119690404_119705275	2751	0.54302218224208
Top2b_chr15_-_14308369_14366373	3473	0.407423101945448
Matk_chr7_-_11492661_11497686	1867	0.60188997315023
Ly49s3_chr4_-_134830297_134835968	875	0.388026421951331
Flnb_chr15_-_22716610_22849363	9296	0.545811657297893
Lin54_chr14_+_10733789_10775703	5187	0.428572169678268
Plxnb3_chr1_-_152764184_152777321	6022	0.557666221846985
Ndufb4_chr11_+_69052375_69058794	695	0.504018756770004
Rin1_dup1_chr1_+_227266340_227270986	3142	0.590261933599882
Sat1_chrX_+_43930760_43934047	1397	0.437510173560108
LOC361346_chr18_-_68106830_68129952	1915	0.463004040406699
Mospd4_chr18_-_40106166_40106983	1394	0.564943529206164
Ralgps2_chr13_-_79366281_79434649	1479	0.414491939120828
Ddx24_chr6_-_136522732_136539893	3795	0.521678474949928
Plbd1_chr4_-_234823110_234879736	2211	0.512000639643335
Slc7a5_chr19_-_65412970_65441647	4045	0.578222689173852
Mir207_chr5_+_61562680_61562757	77	0.692307692307692
Vom2r56_dup2_chr7_-_23084438_23099638	2577	0.414017818790057
Minpp1_chr1_+_258276252_258301854	2770	0.497739352603887
Fndc5_chr5_+_151057680_151064707	2263	0.560343082307721
Rcvrn_chr10_+_53992826_54000572	976	0.516102361336107
RGD1307443_chr17_-_44033616_44094176	4311	0.521849338185459
Pitx1_chr17_+_11043913_11050071	2968	0.652733598971257
Synrg_chr10_+_70890012_71271499	3959	0.514967393097095
Pparg_chr4_+_210562966_210688582	2843	0.489978646239195
Ndufa11_chr9_-_9331184_9335243	716	0.588186293841804
Gpc3_chrX_-_139625383_139993328	2412	0.493559388933357
LOC499306_chr1_+_228493052_228531271	1699	0.486923695993219
Ywhab_chr3_+_166577978_166586801	3040	0.462075917068837
Col1a2_dup1_chr4_+_29443178_29478105	4561	0.574618435135387
Alx4_chr3_+_89249543_89286113	2501	0.642083715805996
Marcksl1_chr1_-_86018357_86035603	2138	0.594558354681296
Tnip1_chr10_-_40028044_40075239	3022	0.564142355947783
Ppfibp1_chr4_+_245465652_245578035	3317	0.48892682032036
Atp1b1_chr13_-_87621447_87641967	2558	0.46503713977926
Cpa1_chr4_+_57713899_57720026	1876	0.532667147242274
Phf3_chr9_-_35878437_35948938	10206	0.45618989111344
Nap1l1_chr7_+_54238052_54261360	2144	0.42274641265059
Ptprn_chr9_-_82216394_82231002	2931	0.594091124009106
Klk1c10_dup2_chr1_-_100957314_100961373	972	0.505771362144239
Mir503_dup1_chrX_+_152773783_152773853	70	0.563380281690141
Ifit3_chr1_+_260127719_260132860	3259	0.468994589994962
Rpp21_chr20_+_4545593_4547523	637	0.542891282524345
Mir451_chr10_+_66340853_66340924	71	0.444444444444444
Pth2r_chr9_-_70414061_70518866	2430	0.518185314166418
Pank1_chr1_-_260338636_260404074	2782	0.441979587965018
B4galt3_chr13_+_94270746_94276734	2495	0.553926353404449
Klhdc8b_chr8_-_116576638_116581366	2395	0.609481864201864
Homer1_chr2_+_42107429_42208021	4233	0.388588352748616
Olr1675_chr20_-_421641_427304	938	0.427893654413761
Olr569_chr3_+_82299016_82299945	931	0.415951168243189
Vegfc_chr16_-_40216307_40331753	1823	0.508545219697538
Wdr19_chr14_-_44519192_44580950	4394	0.476711123270051
Igf1r_chr1_+_129985804_130265822	5149	0.54209249895228
Fam168a_chr1_+_171925496_172076149	4565	0.513345810766354
Ogn_dup2_chr17_-_17506166_17526899	2988	0.375889511308535
Uqcrq_chr10_-_38561411_38564698	1741	0.50343160735334
Abcc1_chr10_-_11232233_11354931	5105	0.52423203048681
Apobec3b_chr7_+_121099574_121118684	1816	0.494782937589111
Pank2_chr3_+_130303289_130337377	2144	0.526086429167859
Fam26f_chr20_-_29505895_29507565	2012	0.540026531469623
Rcbtb1_chr15_+_43439885_43483414	3885	0.491167140631578
Tas2r134_chr3_+_42257458_42258447	991	0.49764751449918
Tsr2_chrX_-_20968909_20977426	4035	0.480484917376374
Mtmr11_chr2_+_217790151_217798768	2909	0.519264795238095
Rasl10b_dup1_chr10_+_70261236_70271159	1727	0.639649392778348
Cytip_chr3_-_49270133_49296836	2303	0.48231623121474
Jun_chr5_-_117957730_117960823	4099	0.574648113906538
Vwc2l_chr9_+_77609107_77799130	1612	0.468314263396298
Gucy1a2_chr8_+_417520_903249	3154	0.506294541960946
Fam13b_chr18_-_26936705_27002904	5290	0.444676242642826
Zfyve20_chr4_+_189180786_189209501	6324	0.498879520008021
Arrdc1_chr3_-_2112658_2119716	1760	0.58339325489262
Setd4_chr11_-_37374247_37394377	1891	0.538713890003324
Bhmt2_chr2_-_42452900_42469840	2074	0.505369880062468
Tada2b_chr14_+_79085067_79096343	4839	0.508440181992492
Cd209a_chr12_-_4495061_4500644	1657	0.451655026657984
RGD1564114_chr3_-_12858726_12980874	2019	0.540959589863829
Rtp1_chr11_+_79908402_79910918	1615	0.567459897053164
Ephb1_chr8_-_109782848_110218328	4776	0.524875721064811
Ssbp1_chr4_+_133421333_133430764	452	0.440454538742943
Rps6ka5_chr6_-_133782184_133959292	5565	0.43197612949005
Slc3a1_chr6_+_8217549_8251131	3116	0.482344385260764
Icmt_chr5_+_173028609_173035370	2123	0.567854781689759
RGD1305464_chr8_-_60482444_60492005	7292	0.589220951319164
Olr1325_chr8_-_61797831_61798754	925	0.426205686205686
Spata9_chr2_+_2728276_2765300	1377	0.427482424368091
RGD1307325_chr16_-_48994772_49032961	3157	0.410212548075026
Ubap1_chr5_+_62265514_62306295	2805	0.488587229508425
Efemp2_chr1_+_227783786_227790740	1650	0.569492145706094
Scaf8_chr1_+_45348476_45451205	6237	0.48886428282427
Tuba8_chr4_+_220863728_220880838	1741	0.544652804464049
Mir107_chr1_-_260347511_260347597	86	0.459770114942529
Fam195a_chr10_-_15043744_15048683	938	0.60272681313503
Cryga_chr9_+_70740873_70742647	895	0.55984753663835
Slc48a1_chr7_+_139463280_139471081	1820	0.570131265039787
Entpd4_chr15_+_54952393_54980226	2611	0.523239812842849
RGD1305680_chr9_+_15371717_15401348	5305	0.528257458221163
Epb42_chr3_-_119509973_119528195	2707	0.511969159544636
Mfsd3_chr7_+_117751879_117753881	2352	0.5992596140857
Hemk1_chr8_-_115438339_115448894	1810	0.536811252167831
Adcy8_chr7_-_105301842_105540451	6022	0.542140863428046
Gzma_chr2_-_64004695_64017285	783	0.447503464854699
Dck_chr14_-_20845712_20863008	1055	0.437718379020931
Aplp2_chr8_-_32323516_32353638	3525	0.482108001516544
Epor_chr8_-_23024529_23029105	2487	0.602140408139049
Kcnn3_chr2_+_208267089_208411812	3728	0.569808976092699
Olr1274_dup1_chr2_-_54333151_54334083	934	0.406060439144295
Olr1139_dup1_chr8_-_18133224_18134198	976	0.40088692728037
Etv3_chr2_+_206278979_206288515	2782	0.563440843453157
Luzp1_chr5_+_158597742_158673014	10689	0.487118945239045
Ltb4r2_chr15_+_38335390_38336466	1078	0.67346249717917
Brca2_chr12_+_491025_531772	10981	0.424300662981237
Lrp4_chr3_+_87062818_87116798	8131	0.540147017937896
Olr488_chr3_-_80233051_80233977	928	0.422676505598334
Fzd8_dup1_chr17_+_64035884_64038869	5041	0.620792498046462
Slc9a1_chr5_+_155237482_155290410	5259	0.575038607443193
Ccl25_chr12_-_4583196_4592154	1435	0.47491838324161
Ehd1_chr1_+_228632629_228655003	4158	0.5665455734193
Ldhc_chr1_+_103989930_104006581	1452	0.463468820460966
Magoh_chr5_+_131328664_131335512	836	0.419525348425608
F7_chr16_-_81309976_81320833	1335	0.560596347079444
Frem3_chr19_-_41877775_41936252	6818	0.519822144077459
Olr1254_chr8_-_42368536_42369468	934	0.397504309048888
Olr951_chr7_+_7675640_7676582	944	0.399647117326
Hmx2_chr1_+_210526870_210534531	2316	0.590935211529345
Zbed3_chr2_+_44199667_44210609	2517	0.575611680894066
Ovol1_chr1_-_227857057_227868558	3385	0.547168269834373
Trhr_chr7_+_83121165_83161215	4222	0.414504360899848
Olr1227_chr4_+_1354982_1355914	934	0.413547052977776
Mtr_chr17_-_67958246_68041430	4746	0.483128871377606
Wscd2-ps1_chr12_-_50604398_50644835	2378	0.611580182362234
Lrrc4c_chr3_+_92119546_93502229	5931	0.440601594005606
Usp28_chr8_+_51909370_51969623	4379	0.473701976123332
Golga5_chr6_+_135563809_135589329	2180	0.474342115742815
Nat1_chr16_-_23854942_23875351	4994	0.410662174962414
LOC689766_chr13_+_100330261_100350556	902	0.466662355688756
Birc5_chr10_+_106494775_106503096	1075	0.545391692817265
Pnpla2_dup1_chr1_+_220914961_220920043	2689	0.58211872037064
Myadm_chr1_-_63430412_63438759	3806	0.517204478547607
Hao1_chr3_-_133933145_133988954	1698	0.480419499662042
Stk35_chr3_-_127680155_127708598	4603	0.532349670755422
Arr3_chrX_+_71311682_71323756	1282	0.485854298822748
Nefm_chr15_+_46736796_46741631	5348	0.541966926070559
Nyap1_chr12_+_24043357_24054628	4166	0.629618174297574
Klhdc10_chr4_+_57477673_57531126	1814	0.555005553975608
Ell3_chr3_-_119941853_119945947	1860	0.524045862120797
Mpz_chr13_+_94151850_94156749	1187	0.573728889987796
Cops4_chr14_-_10666122_10696464	1771	0.507448034296701
Hsd17b14_chr1_+_102620046_102629839	806	0.584987317751906
Olr479_chr3_-_80024852_80025793	943	0.419138224890972
Dpysl2_chr15_+_48053079_48120298	4487	0.482102500823173
Cox18_chr14_+_19341084_19352707	1833	0.555006313351029
Fbxo46_chr1_+_81296298_81312725	4737	0.589779317587131
Rangrf_chr10_-_55301089_55302460	1020	0.534166334935326
Mpped1_chr7_+_124671298_124740991	3526	0.552470514554068
Dact2_chr1_-_57354080_57362996	4625	0.616582987204078
Fbxo25_chr16_-_80338197_80370971	1952	0.509862596582138
RragB_dup1_chrX_-_19864638_19896314	2428	0.454249917634513
Padi2_chr5_+_163141202_163183775	4814	0.544144092889175
Cnga3_chr9_+_43476297_43497654	3585	0.528325020988056
Kirrel2_chr1_-_90065806_90075682	3737	0.57200126841327
Mir134_chr6_+_143046904_143046976	72	0.602739726027397
Olr59_chr1_-_174082179_174088103	3849	0.436562080212945
Obp2a_chr3_+_2891496_2894775	807	0.506091928078524
Ubxn2b_chr5_+_24070790_24093957	1733	0.445843967993873
RGD1561328_chr7_-_117708995_117710445	1853	0.557161047212104
LOC686841_chr7_-_119588352_119603850	507	0.534905242184968
Gde1_chr1_-_195338347_195350223	1200	0.596142037294723
Fxyd1_chr1_-_90639292_90643313	553	0.585490875364143
Ccdc64_chr12_+_48413929_48501896	3144	0.597043867857763
Rhobtb3_chr2_-_2626102_2681752	4964	0.433620414895248
Vpreb3_chr20_-_15812246_15813556	832	0.518716346925759
LOC100360552_chr9_+_66111942_66114761	4539	0.616090143896304
Olr587_chr3_-_82636493_82637428	937	0.388770307126764
Nodal_chr20_+_32822880_32831247	2380	0.570896143120189
Olr189_chr1_+_176966521_176967462	943	0.466807609089661
Sec61a2_chr17_+_78015736_78041915	2207	0.476579269049669
RT1-CE10_chr20_-_155839_158856	1125	0.604221415052084
Qtrt1_chr8_+_22501169_22508440	1794	0.581737470229708
Sox17_chr5_+_19675585_19681084	3594	0.592963254518947
Plcxd2_chr11_+_60371804_60423719	7680	0.46412744520612
Neurl_chr1_+_274383497_274451430	952	0.620808209875126
Ppp1r16a_chr7_+_117722085_117745228	3254	0.602605288699305
Gemin4_chr10_+_63637708_63645490	5485	0.504633179638811
Commd8_chr14_+_38422179_38432356	1471	0.446662985981339
Vom2r1_chr10_-_111120352_111139836	2515	0.395776612943408
Pigv_chr5_-_155574858_155586747	2764	0.539220563108052
Usp51_chrX_+_20035912_20038959	4400	0.48774468295311
Scara3_chr15_+_48953960_48986864	3811	0.556915610793295
Elk4_chr13_+_53860253_53883009	10427	0.453111343127619
Cep19_chr11_-_75004786_75013404	1979	0.466819033218773
Carm1_chr8_+_22631828_22676509	3542	0.588207929509282
Olr866_chr5_-_141629543_141630490	949	0.496490865356827
Golga3_chr12_-_54248805_54295058	6003	0.494992240453408
Gmds_chr17_+_35298853_35824292	1619	0.488076817676852
RGD1563348_chr3_-_78591030_78592541	864	0.52950478018523
Tm2d1_chr5_-_120939559_120981789	1526	0.508208410450931
Ston1_chr6_+_22325769_22342414	5120	0.513995783520799
Cnga2_chr16_-_69543469_69569081	4523	0.474949578796691
Ces5a_chr19_+_23219490_23258836	2445	0.654098181374382
Spsb4_chr8_-_104287498_104359356	3594	0.592546699765153
Usp6nl_chr17_-_77417426_77541567	6603	0.479570463597629
RGD1311863_chr1_-_241777581_241804634	1610	0.483878046120943
Plcd4_chr9_+_81581514_81608512	2807	0.498826267784819
Des_chr9_+_82325843_82333548	2768	0.607115311109951
LOC688539_dup2_chrX_-_102403456_102404373	1311	0.424721294931636
Shkbp1_chr1_-_85365817_85379188	2515	0.586742532314375
Pdgfrl_chr16_-_54098423_54161461	1720	0.501468252163436
Pbx1_chr13_-_91028026_91307272	4122	0.520963881306086
Ms4a10_chr1_-_234082491_234095631	1046	0.525525845155372
Olr46_chr1_+_173944069_173945013	946	0.482224235712608
Dusp16_chr4_-_232753988_232798358	1982	0.523535984877769
Etv5_chr11_+_85282553_85339809	4151	0.515910331149827
Zfp968_chr1_-_89511747_89528756	4682	0.508930892247616
Hcr_chr20_-_5817710_5826708	2408	0.595468366975345
Tbc1d24_chr10_-_13367060_13392774	5031	0.54488959952387
Ccdc91_chr4_+_246022044_246189263	2571	0.528833605365342
Bmpr1b_chr2_-_265932565_265965469	1781	0.473791578123498
Ppp4c_chr1_-_205198883_205205448	1639	0.535871766407093
Tenm2_chr10_-_20716458_21659087	9593	0.556418360719971
Gnb5_chr8_+_81861124_81888721	921	0.540516443299689
Ptbp3_chr5_-_80811877_80893823	3007	0.423447159657933
Hirip3_chr1_+_205278318_205281343	2379	0.520951371645887
Defb52_chr16_+_75173219_75175695	551	0.468167108362392
Dzip1-ps1_chr14_-_21792007_21794065	2045	0.484653711661743
Eltd1_chr2_+_275293988_275408895	4288	0.425281620329823
Efcab11_chr6_-_132968486_133119919	1621	0.507449499645578
Olr825_chr4_+_214485503_214486486	985	0.485462836861871
Olr583_chr3_+_82563117_82564049	934	0.402851890358517
N4bp3_dup1_chr10_-_34770368_34773237	2543	0.616807158331775
Rnf8_chr20_+_10484895_10509126	2073	0.545266601828561
Tmub2_chr10_+_90017228_90021391	2770	0.533269948651596
Cdh19_chr13_-_37483991_37565246	2997	0.413897294142251
Nr4a3_chr5_+_68298772_68338610	5593	0.544079356977718
Tp53rk_chr3_+_169715189_169718948	2934	0.546798722414575
Ppap2a_chr2_+_63704787_63766882	1450	0.452286099371792
Kcnj9_chr13_-_95224236_95231331	3479	0.614840881344953
Kcnk9_chr7_-_113841387_113875286	1191	0.556288861580408
Rtkn_chr4_+_179424134_179439771	2955	0.595249417531365
Slc35e1_chr16_+_18915109_18927347	3509	0.547145110872769
Wnt3a_chr10_-_45354372_45393683	3119	0.556518859541283
Ier3_chr20_-_5535616_5536820	1579	0.569495465683634
Trim52_chr15_+_93853538_93855217	1586	0.540559213248843
Nuak1_chr7_+_25184054_25253032	4251	0.577941166860712
Taf1a_chr13_+_100975811_101010982	1713	0.447837182134265
Prps1l1_chr6_+_64038717_64040407	2648	0.466286891698283
Itk_chr10_-_31248186_31308803	4392	0.507514888059769
Hnrnpa3_chr3_+_68939725_69036149	7208	0.406860177677545
Gyg1_chr2_-_124636895_124676136	1771	0.444061868749531
Fam43a_chr11_-_76748265_76750667	3696	0.587249029272631
Ccdc81_chr1_-_160368406_160416901	2262	0.483779029483951
Cmip_chr19_+_60579252_60790153	2532	0.574452521140395
Mapk12_chr7_-_129795269_129805662	1859	0.565342814028783
Exoc4_chr4_+_60287465_61081401	3563	0.485800047569525
Echdc2_chr5_+_131619158_131638155	1591	0.57357799556945
Mir652_chr6_-_125702563_125702584	21	0.5
Nudt14_chr6_-_146734337_146741325	1133	0.586571834087197
Cyp1a1_chr8_+_62249046_62255076	3756	0.500292973763361
Ankrd10_chr16_+_82674123_82697366	2966	0.536758484720693
Olr424_chr3_-_26376145_26377137	994	0.450921034768531
Hmgn1_dup1_chr11_-_40004657_40010576	1233	0.460690285302998
Rtn4ip1_chr20_+_50523654_50565355	2423	0.503901068879074
Dlk2_chr9_-_15957867_15962277	2244	0.611189863806813
Gsdma_chr10_+_86378928_86391418	3355	0.513339828810482
Olr1545_chr11_+_46618151_46619073	924	0.399639484146526
Bnip3_chr1_-_218174697_218191883	1689	0.426112160609363
Trappc2_chrX_-_29944164_29955369	1636	0.356586136418323
Dnaja3_chr10_-_9825849_9850500	1821	0.527772551256699
Chst12_chr12_-_18193341_18194952	2872	0.587566057109592
Map1a_chr3_+_119797486_119811427	18214	0.566331815295459
Esd_chr15_+_60479253_60498753	1550	0.426808937075497
Csnk1e_chr7_-_120646909_120665180	1244	0.57125316045
Tp63_chr11_+_82262249_82484354	5487	0.4577726651988
Oas1i_dup1_chr12_+_43019554_43031566	1930	0.523077808703728
Ubp1_chr8_+_121510557_121553887	2592	0.516540256078455
Blmh_chr10_-_62896489_62939897	2444	0.486100414474777
Arhgap25_chr4_-_183812925_183891522	3676	0.503779567165034
Hand1_chr10_-_43050069_43052635	1721	0.615465536280498
Ccr1l1_chr8_-_132278357_132279427	1072	0.465672338587176
Terf2ip_chr19_+_55037928_55044773	3195	0.522683208222658
Kcnt1_chr3_+_8687852_8725541	3684	0.574591493008748
Akr1cl_chr17_-_71538483_71565238	1423	0.426498100363854
Olr1228_chr4_+_1362653_1363594	943	0.38735863542518
Olr142_chr1_-_175378976_175379920	946	0.463216886472701
Cnr1_chr5_+_53881982_53904008	6886	0.450663971299501
Erap1_chr2_+_1381117_1419645	5598	0.406192317888777
Pramef8_chr5_+_165877921_165891643	2519	0.508353714300376
Tll2_chr1_-_267791567_267916973	3026	0.54537866637097
Tmem127_chr3_+_126202793_126215589	4909	0.531480782300541
Chmp5_chr5_+_61798642_61815785	1439	0.423845144692051
Ncoa5_chr3_-_167650206_167683424	3831	0.563581566799831
Rpl8_dup2_chr7_+_118499873_118501954	1115	0.570097295945812
A1cf_chr1_+_257660241_257746462	1951	0.498359266793481
Nav2_chr1_+_105631322_105994388	10554	0.545502082266126
Olr1411_chr10_+_36339981_36340913	934	0.500177870193775
Gkn2_chr4_+_183740289_183746373	809	0.508754721102356
Pvrl4_chr13_+_94383248_94401998	4086	0.543878581165993
Tmem81_chr13_+_54353122_54355553	2421	0.531619395854617
Chst14_chr3_+_117272042_117274099	3186	0.571095509900612
RGD1305713_chr1_-_144544561_144551617	2172	0.466910300448114
Klrc2_chr4_-_212074145_212085286	1584	0.388823935533145
LOC691895_chrX_-_15568713_15569547	1366	0.54799755197565
Irf5_chr4_+_56572293_56583432	2531	0.564322011101924
Spns1_chr1_-_204753272_204760551	2509	0.593705006422736
Magee2_chrX_+_76592888_76595012	3697	0.49544823201391
Aamdc_chr1_-_168726362_168755989	1150	0.506118247328694
Magebl1_chrX_-_61522522_61526107	2609	0.436863129072132
Map6_chr1_+_170428611_170494771	5238	0.61482495627971
Vom1r12_dup2_chr1_-_61575151_61576071	922	0.366919386406834
Ccdc90b_chr1_+_163647743_163661300	1571	0.437263322510105
Olr17_dup2_chr1_-_156079898_156080854	958	0.444907646764964
Pif1_chr8_+_70811353_70818568	2450	0.621232992610183
Pde8a_chr1_+_143980406_144101790	2813	0.5101153161647
Phf17_chr2_+_148061395_148114462	6380	0.457775997964118
Rpl7a_dup2_chr3_+_10821070_10823537	941	0.539566638238914
Crygf_chr9_-_74363448_74365612	963	0.562787703294269
Slc25a24_chr2_+_231401404_231438472	3791	0.45626921646108
Ppil2_chr11_+_91200042_91222633	1885	0.530584458580756
Pink1_chr5_-_160425715_160437827	1583	0.630482648308997
Cnnm1_chr1_+_270631411_270687644	3324	0.575649283079588
Olr226_dup2_chr1_-_178063981_178064964	985	0.492562213693203
Tmem171_chr2_-_47889969_47899300	1935	0.54173562989454
Wdfy3_chr14_+_9103906_9346386	14201	0.528126261843428
Cnn3_chr2_+_243044080_243075190	2326	0.511560678545727
Zfp503_chr15_+_2357098_2360886	5037	0.637690381993364
Mageh1_chrX_+_20009490_20010746	1914	0.493550801341017
Ppcs_chr5_-_142276595_142279846	1675	0.526312397165869
Rps24_chr16_+_752376_756963	474	0.459444661659851
RGD1562608_chr18_+_17157409_17429811	2824	0.45247790459474
En2_chr4_+_433481_439320	3682	0.554658778881037
Mir181a-2_chr3_+_28374769_28374885	116	0.452991452991453
Clcn3_chr16_+_32284020_32353990	4048	0.450964848818049
LOC360228_chr10_+_70671087_70676956	557	0.526032614854148
Wnt9a_chr10_+_45414117_45441637	3477	0.579578957927525
Unc45a_chr1_-_143071170_143086028	3597	0.583801140004112
Tmtc2_chr7_-_47197110_47603261	3114	0.495434140929414
Card6_chr2_-_73837349_73848917	4756	0.480826026085114
Olr539_chr3_-_81281209_81282147	940	0.408784809552942
Mir322_dup1_chrX_+_152773468_152773561	93	0.51063829787234
Rab18_chr17_+_61632853_61664242	1983	0.425403928527731
Rhoa_chr8_+_116455265_116463857	756	0.488411141309106
LOC100359977_chr5_+_155079203_155083511	943	0.597207273166862
Uchl1_chr14_-_42928247_42938965	1138	0.552519395081212
Zfp346_chr17_-_12130923_12168871	3554	0.548573022681137
Vps37d_chr12_+_26650992_26656443	2063	0.662426009975909
Chmp3_chr4_+_164228516_164273966	1019	0.504188254256449
Pigt_chr3_+_167125865_167135023	2575	0.573460006547716
Sec11a_chr1_-_143685594_143711945	1200	0.464996547225496
LOC301165_dup2_chr9_+_3772184_3781747	4543	0.478511223805057
Bckdha_chr1_-_83684796_83713565	1928	0.606809021599072
Slfn2_chr10_+_70001084_70007628	3222	0.487772202068792
RGD1305645_chr9_+_50191450_50212695	1143	0.537612549933208
Spa17_chr8_-_40067946_40077019	445	0.464716121871131
Olr894_chr7_-_5158514_5159449	937	0.399431263625501
Pdzd8_chr1_-_287818525_287876134	10248	0.473475350429455
RGD1304554_chr8_-_37028583_37029952	602	0.378235890094626
Thyn1_chr8_+_28064823_28073704	1037	0.478996085651393
Olr348_chr1_+_237037233_237038156	925	0.404607464607465
Rpl36al_chr18_+_1551749_1553143	815	0.477391991839228
Has2_chr7_-_97055458_97081461	5101	0.412356769786191
Lyg1_dup2_chr9_-_44302605_44314511	954	0.506760437694274
Cd27_chr4_-_224761677_224766884	1829	0.54518321461688
Atp6v1a_chr11_+_65638470_65691322	4229	0.447930506097453
Wdr55_chr18_+_29309024_29312537	2144	0.538158751332013
Asb1_chr9_+_98344295_98360345	2192	0.570022700435177
RGD1311723_chr8_-_13810841_13848730	7347	0.43712592202254
Dnm1l_chr11_+_91885295_91934505	2631	0.448351206572707
Il9_chr17_+_10733181_10736304	792	0.474922110582504
Mrgprb5_chr1_+_104604822_104605883	1063	0.440476000659045
Higd2a_chr17_-_12684712_12685636	936	0.544274640137918
Ythdf1_chr3_-_180125832_180141343	3130	0.487266642038203
Olr624_chr3_+_83299359_83300273	916	0.378044240818956
Vom2r71_chr1_+_72997065_73020965	2551	0.402133872072584
Cnih2_chr1_-_227405539_227411186	1440	0.618182631453914
Cd70_chr9_+_8844883_8848026	1369	0.590774604392864
Tnrc6a_chr1_+_200136262_200206226	8047	0.471696290947622
Fhod3_chr18_+_16410820_17086636	5551	0.536344103945231
Mark1_chr13_-_107485344_107589704	3123	0.498428235272798
LOC689986_chr14_-_3252123_3291453	3173	0.479118459019264
Mixl1_dup2_chr13_-_103973473_103977504	3036	0.525444882480195
Defb10_chr16_-_74815823_74825537	216	0.484634493474613
Pafah1b3_chr1_-_83427895_83430421	1171	0.589166602271166
RGD1560608_chr6_-_144554575_144559416	893	0.619069824910262
Fam207a_chr20_+_14030705_14064392	1989	0.589110115913908
Kcnip4_chr14_+_65635533_66779107	1389	0.533032780889276
Dhx15_chr14_+_61248771_61286905	3182	0.434169400021564
RGD1562136_chr9_+_110878815_110898589	3419	0.486807253947283
Crisp4_chr9_-_23218716_23245318	1570	0.392051611392653
Mrc1_chr17_+_83099574_83180475	5397	0.460400892753232
Pitpnm2_chr12_+_39678053_39776218	6729	0.587249555056617
Olr88_chr1_+_174585047_174585993	948	0.453810760756078
Ces2j_chr19_+_487190_494607	1913	0.505268363390115
Fbxo48_chr14_-_100401055_100402512	1497	0.398112874200329
Bub1_chr3_+_126929123_126960429	4690	0.408857610681963
Eif4a2_chr11_-_84411365_84417958	2043	0.404227237347755
Slc19a3_chr9_-_88510631_88572788	1815	0.474884583525748
Lppr3_chr7_+_12822277_12833539	3801	0.614956296267255
Dscam_chr11_-_40530630_41112090	6966	0.562900706108595
Psme2_chr15_-_38155750_38160046	1458	0.482178026276304
Fgf3_chr1_+_224872403_224876327	737	0.623879939238915
Eef2_chr7_-_11568907_11574177	3101	0.568147556180315
Ambra1_chr3_+_87332352_87528736	5848	0.55342079818027
Ninj2_chr4_+_219723675_219823286	1086	0.520809949903084
Sytl3_chr1_+_48534303_48590471	2414	0.530105664686845
Rer1_chr5_-_175932625_175944701	1420	0.473355089306973
Cwc27_chr2_-_53846100_54048509	2007	0.460991989175775
Ryr2_chr17_-_67285205_67704766	16067	0.491086827856206
Kctd17_chr7_+_119637883_119648656	1881	0.630141735620484
Themis2_chr5_-_154639451_154653218	1970	0.57375482248968
Hfe_chr17_+_45515737_45523531	1796	0.524145763316455
RGD1308134_chr10_-_56589620_56592266	835	0.556920703880626
LOC308990_chr1_+_205519083_205521654	2829	0.549317128375376
Mir9-3_chr1_+_142191179_142191268	89	0.444444444444444
Krtcap3_chr6_-_36304329_36305898	1092	0.581904700949114
Eps15_chr5_+_132763093_132861698	2991	0.462170452680461
Stt3a_chr8_-_39207076_39246422	5988	0.407379898396157
Ormdl3_chr10_-_86343415_86350554	541	0.555364073333816
Cd83_chr17_+_26364944_26384002	2280	0.493725202656955
Fermt2_chr15_-_23771816_23840399	3530	0.470321867426423
Tmem70_chr5_-_2019520_2036983	2419	0.454753598907393
Stim2_chr14_-_59324133_59451210	5484	0.46983828459224
Serhl2_chr7_+_123946390_123972802	2602	0.560163082394455
Pou1f1_chr11_+_2630254_2647084	2705	0.426195887145962
Man1a1_chr20_-_37015823_37203609	4580	0.519038918126987
LOC679383_chr14_+_60774968_60804615	3941	0.452240631941036
Hip1_chr12_+_26178240_26312676	7518	0.531736981802767
Ring1_chr20_-_5891721_5895165	1886	0.620926517040273
Cir1_chr3_-_66478181_66507756	1348	0.45806539650159
Rps20_chr5_-_21486034_21487196	683	0.489215539282173
Pacs1_chr1_-_227445872_227574749	4625	0.566045393471653
Dusp26_chr16_-_64455736_64463016	2019	0.587935113966241
Keap1_chr8_-_22306484_22313655	2976	0.593391118963786
Rnf128_chr3_-_53715592_53773438	2413	0.539664964272268
Ghrl_chr4_-_208970556_208974465	624	0.539193115856861
Sf3b3_chr19_+_54224944_54262545	4693	0.491511402344584
RT1-CE15_chr20_-_4805696_5073876	1092	0.607180771753555
Asphd2_chr12_+_52030658_52037039	2544	0.593832251273787
Fam20a_chr10_-_97677360_97731346	1617	0.581071664334894
Slc25a41_chr9_+_9005494_9013189	1434	0.551336943100908
Cox4i2_chr3_+_154637663_154648535	837	0.558319922890093
Pigs_chr10_-_66032983_66047520	2707	0.545850453607362
Slc15a1_chr15_-_110194618_110238806	3869	0.486454583400401
Usf1_chr13_+_94424975_94433098	1772	0.558379194956952
Olr305_chr1_+_220091536_220092534	933	0.482009537168189
C1ql2_chr13_+_41484469_41486004	1636	0.655104765847792
Cyp2b12_chr1_+_84763724_84830393	2818	0.4791240178266
Klhl29_chr6_+_40403632_40706610	7438	0.544816167770255
Pdia3_chr3_+_119916772_119940826	2020	0.462852047062201
Eef1b2_chr9_+_69762337_69765059	1248	0.474262001331592
Actrt1_chrX_+_133306981_133308334	2485	0.449403277953154
Rnase4_chr15_+_31850396_31866405	1780	0.476494163307361
Pccb_chr8_-_108786147_108836131	2106	0.540625727290568
LOC502894_chr4_+_231948824_231966863	3134	0.494406801481331
Vom1r84_dup1_chr4_+_152813690_152814598	910	0.405781017662206
Gpn1_chr6_-_36078631_36096305	1851	0.527012301389121
Slc25a15_chr16_+_74169024_74189302	1176	0.517013336002474
Tasp1_chr3_-_139347885_139579995	2151	0.47476488184261
Samd14_chr10_+_82636078_82647961	1267	0.623623861642547
Phrf1_chr1_+_221133586_221166439	5445	0.551761757733636
Polr2h_dup1_chr11_-_85935622_85940070	976	0.502255571934636
Pkd2l1_chr1_-_271367373_271404490	3359	0.524193537242488
Fam111a_chr1_+_236163691_236179257	5021	0.39626078085607
Mir188_chrX_+_16895394_16895473	79	0.575
RGD1564419_dup1_chr4_+_146881173_146885856	2127	0.581173082830159
G3bp2_chr14_+_17409459_17438172	2227	0.515623999958347
Gpx7_chr5_-_131847356_131855200	1331	0.561041843278878
Mir9-2_chr2_+_11746822_11746908	86	0.367816091954023
Aldoc_chr10_-_66049065_66052654	1777	0.547908904095542
Fmc1_chr4_+_66088284_66096317	1676	0.494222924342517
Ints12_chr2_+_256794962_256806452	2229	0.472791094335405
RGD1304810_chr16_-_58998370_59047495	3652	0.530467625263189
Prex2_chr5_-_12451146_12694003	4960	0.451059253564001
Ap1m2_chr8_-_22373291_22391178	1731	0.543089616155792
Usp3_chr8_-_71875687_71951083	2270	0.485412047139456
Vom2r50_chr4_+_223498145_223520517	2570	0.423412908966931
Ahcyl1_chr2_-_229905782_229940650	3614	0.442976901261704
Timm17b_dup2_chrX_-_16222604_16229687	959	0.592164953713767
St8sia4_chr9_-_102730314_102820583	1362	0.478954019314855
Dnajb5_chr5_+_62918616_62927261	2830	0.541622509391151
Mir129-1_chr4_+_56049095_56049166	71	0.5
Ces2h_chr19_+_47917775_47932375	2310	0.512049793075421
Cstf1_chr3_+_176456501_176467944	3571	0.532692272065247
Bcorl1_chrX_+_135259167_135305322	7211	0.550352190293054
Mrgprx2l_chr1_-_104872889_104873833	946	0.425202187992885
Hnrph1_chr10_+_35644079_35651370	1943	0.416375863982888
Anxa7_chr15_+_8355756_8382544	2025	0.526698586630876
Hmcn1_chr13_-_72762700_73322089	18710	0.485177324282079
Sema5a_chr2_+_105049343_105480370	10722	0.458337038628462
Bin2a_chr8_-_27955137_27994017	2597	0.470990565026115
Tex101_chr1_-_82787110_82789825	1135	0.553119492412445
Ubxn1_chr1_+_232005791_232009471	887	0.577796640072141
Asrgl1_chr1_-_232247186_232267027	1378	0.543976083348297
Klk1c10_dup1_chr1_-_100395928_100399987	972	0.505771362144239
Psmg1_chr11_-_39858073_39866253	1347	0.448447367040871
Olr1409_chr10_+_36303500_36304441	943	0.506002436097471
Rnf152_chr13_-_30348244_30424288	6097	0.463247592010809
Mir223_chrX_+_66205958_66206067	109	0.481818181818182
Mal_chr3_+_127099278_127123286	2436	0.473091316539041
Taf13_chr2_+_230830672_230841317	1984	0.414352210851135
Olr745_chr3_+_85901623_85902552	931	0.483547578623979
Aqp3_chr5_-_61954830_61960347	2070	0.533855669140298
Olr1428_chr10_+_43995609_43996524	917	0.500725817844722
Tyro3_chr3_+_118146775_118165787	4192	0.573110242954074
Rnf215_chr14_+_85050141_85056544	2797	0.563583229451305
Magi2_chr4_-_10987831_12456503	5074	0.56555405766652
Polr2l_dup1_chr1_-_220932289_220934297	577	0.562205399371614
Mir103-1_chr10_+_20480351_20480436	85	0.476744186046512
Arfgap2_chr3_+_86790400_86802350	2838	0.535985892512411
LOC100362172_chr17_-_24633513_24652615	655	0.471474009480689
Cox6a1_chr12_+_48817758_48820811	739	0.594835589105088
Cwh43_chr14_-_37134050_37180298	2525	0.475022034240573
Mib1_chr18_+_2003879_2127899	4129	0.546256345934221
Prtg_chr8_-_73495451_73599818	5763	0.508061769958099
Senp17_dup1_chr4_-_226300957_226302383	1428	0.485420891084768
Avpr2_chr1_-_152637478_152639106	1115	0.588272741963929
Unc50_chr9_+_43726251_43734123	1586	0.484135932162096
Ccdc153_chr8_+_47189965_47196426	1558	0.508585768756759
RGD1310587_chr13_-_107456593_107466329	3121	0.551501831690755
Hipk2_chr4_-_66255897_66435382	5317	0.535312875077598
Rhoh_chr14_-_43781206_43812028	2066	0.509984436633005
Pacsin1_chr20_+_9443609_9489048	1712	0.599516868602538
Olr170_chr1_-_175996608_175997573	967	0.463498343899405
Actr1b_chr9_-_42919561_42929225	3316	0.545080935360609
Olr43_chr1_+_173905380_173906330	952	0.540048511518172
Igf2_chr1_-_222722921_222733028	5062	0.563961698810706
Chaf1b_chr11_+_37690511_37710591	2158	0.547287233473719
Ehd3_chr6_+_34923815_34948298	2856	0.556121859777007
Pdcd1_dup1_chr9_-_100677679_100690991	2229	0.548525911537555
Sema3b_chr8_-_115710330_115717175	3009	0.611387583148981
Rinl_chr1_+_88153376_88164438	3087	0.545382007889708
Lyrm9_chr10_-_65531688_65545716	1715	0.532056810722152
Olr150_chr1_-_175525828_175526760	934	0.494830288884146
Daam1_chr6_+_104080527_104183583	6091	0.452739676836622
Dram_chr7_-_29007043_29040487	2913	0.480730307178075
Slc9b1_chr2_+_259048088_259097137	2459	0.439229237040577
Ethe1_chr1_+_82716410_82731463	1094	0.586255587554532
Etv3l_chr2_+_206304068_206316657	1855	0.544020287780764
Olr651_chr3_-_83819476_83820402	928	0.409759420451586
Cd276_chr8_-_63090338_63120668	3127	0.537563678356106
Adamts5_chr11_-_29035108_29080564	2772	0.549485362220987
Trappc9_chr7_-_113923437_114244503	3750	0.565240284635874
Htr6_chr5_-_161242331_161257707	2910	0.624377279218491
Pspc1_chr15_-_40822485_40882550	2550	0.512656651188211
Azgp1_chr12_+_21255681_21261656	1535	0.504551647767058
Klra22_chr4_-_213031548_213053777	1280	0.399436930197062
Hrg_chr11_-_84718228_84736638	2718	0.501931169516225
Zmpste24_chr5_-_143777121_143808982	2534	0.452372526539226
LOC286960_chr4_-_133995710_133999448	1031	0.482351360048331
Casq2_chr2_+_223945611_224001893	2908	0.475706563805911
Tubgcp6_chr7_-_129766841_129787647	6512	0.542942061650346
Taf8_chr9_+_14436067_14450890	2808	0.54104336383052
Sdc2_chr7_+_71743895_71856340	2404	0.436426405685392
Dlst_chr6_-_116597173_116620312	2962	0.519742301021523
Osbpl9_chr5_-_132534674_132679334	2900	0.455396185579842
Olr1516_dup1_chr10_+_60797277_60798248	973	0.502737492545646
Kpna3_chr15_-_45502394_45574246	2226	0.434568797895514
Tor4a_chr3_-_2389140_2392827	4314	0.572989128384243
Ptgs2_chr13_+_72316370_72322060	1807	0.485226307468748
Bola3_chr4_+_179636751_179646197	1209	0.538509110586702
Dbnl_chr14_+_86721207_86735681	1941	0.574377738941964
Vom2r54_chr7_+_17115313_17124109	2621	0.401068654787111
Cript_chr6_+_20582664_20590620	1499	0.424625958538772
Vom1r105_chr4_+_186665286_186672513	2325	0.428967847889383
LOC500148_chr4_-_153496632_153505890	1299	0.422750620108586
LOC499781_chr3_-_17150545_17157519	1984	0.550721797180138
Vegp1_chr3_+_9591815_9595642	838	0.529896868472205
Cpsf6_chr7_-_60387688_60418950	7405	0.382557583631063
LOC679168_chrX_+_107574114_107601860	849	0.536529305931351
Depdc1b_chr2_+_59075286_59147310	2694	0.471091404439767
Olr1280_chr15_+_39773355_39774314	961	0.426888224072147
Mfsd4_chr13_-_53877464_53918741	3620	0.525397660547966
Dvl3_chr11_-_87125789_87139453	1994	0.592841123920111
Asun_chr4_-_245015507_245046757	3115	0.468209674170375
Olr531_chr3_-_81194443_81195387	946	0.426258151839547
Zdhhc18_chr5_-_155519175_155546071	2829	0.570779292374267
LOC303448_chr10_-_78534875_78543316	4143	0.461939882020393
Wsb1_chr10_+_65046091_65062168	3195	0.407299760148796
Olr309_chr1_+_220229219_220230151	934	0.485204642526812
Pgm5_chr1_-_249856475_250039462	2102	0.560696388894226
Fance_chr20_+_10095447_10106503	1947	0.623576801662992
Kdm4c_chr5_+_94858214_95110733	4124	0.422801283395379
Acot7_chr5_+_172912096_173003554	2076	0.580810771339095
Slc4a8_chr7_+_140201594_140266973	3921	0.556692401273382
Chd5_chr5_+_173072775_173120770	6673	0.578221203589838
Ust5r_chr1_-_231268681_231477585	2413	0.419280707295508
Foxred2_chr7_-_119167570_119179999	1992	0.565343382578447
Sult5a1_chr19_-_66658233_66684110	1497	0.529106554018531
Dmrtc1c_chrX_+_73522588_73529808	1772	0.548756221571903
Pcyt2_chr10_-_109381452_109388764	2022	0.59114508735719
Tfpt_chr1_+_63155621_63164554	750	0.578504151407993
Scube1_chr7_-_124490468_124608680	4455	0.584047033806258
Mir598_dup2_chr15_+_50816188_50816266	78	0.531645569620253
Tmco6_chr18_+_29282952_29289547	2032	0.563783465214697
Gsc2_chr11_+_90312181_90314169	1227	0.627628487274243
C1qb_chr5_-_159008943_159014492	1655	0.574239674728129
Mest_chr4_+_57811101_57821888	1259	0.549134844128007
Pcgf3_chr14_-_2242206_2295509	1591	0.516548821779578
Plekhb2_chr9_+_41017135_41049780	3432	0.495409867497622
Slc51a_chr11_+_74617803_74632201	1769	0.50821857221263
Xrcc6bp1_chr7_-_70360825_70375828	1466	0.543851366505043
RGD1565355_dup2_chr4_+_14188499_14215288	1577	0.431010505082231
Lbp_chr3_-_160793301_160819979	2011	0.536885214301242
RT1-A3_chr20_-_5857954_5878729	962	0.617430397171069
Arl2bp_chr19_-_10747782_10757367	2110	0.494126141647952
Sh3bp2_chr14_-_82122932_82160436	3074	0.564544318830637
Pcp2_chr12_-_4334710_4336463	578	0.596523854379428
Kcmf1_chr4_-_165526163_165549473	1741	0.465861749908316
Fam160a2_chr1_-_177223331_177245718	3929	0.578900392301342
Vom1r70_chr1_+_104133688_104134587	901	0.395417437415218
Mageb4_chrX_-_61686435_61734447	2528	0.457588886467457
Fstl4_chr10_+_37877767_38313671	3623	0.568102155202636
Zmiz2_chr14_+_87476042_87492529	4506	0.619238813577019
Tbcc_chr9_-_15314054_15315205	2175	0.617209367731823
Sel1l2_chr3_-_140728732_140854792	2207	0.425415451871424
Dpm1_chr3_-_171105899_171125442	2554	0.423511301054511
Olr1254_chr3_-_165147940_165148872	934	0.397504309048888
Prss2_dup1_chr4_-_135416061_135421085	738	0.539209917966088
Zc3h18_chr19_+_65917257_65952371	3482	0.567699993843856
Uba2_chr13_+_98346961_98349573	4533	0.47776505534656
Lrrc48_chr10_+_46477106_46517587	2085	0.502245970389592
Lenep_chr2_-_208141448_208141949	618	0.534111151322462
C4bpa_chr13_-_52430754_52466244	2632	0.466415508397361
Sohlh1_chr3_-_8653166_8657183	1068	0.598220126090744
Mir672_chrX_-_75784654_75784733	79	0.425
Scarb1_chr12_+_38572168_38638465	2590	0.565598206295392
Gmppa_chr9_+_82401645_82409072	1766	0.56307488111604
Slc4a7_chr15_-_15875420_15950530	4294	0.474641903858731
Mir3578_chr6_-_143056029_143056145	116	0.461538461538462
Mir298_chr3_-_178409241_178409322	81	0.560975609756098
Ndor1_chr3_-_2448121_2456341	2604	0.57619570290919
Atf7ip2_chr10_-_4297263_4340498	2295	0.431033266984023
Nt5c1a_chr5_+_144678889_144693912	1277	0.581550106981684
Naa60_chr10_-_10638000_10658027	2523	0.540503683176836
Olr115_chr1_-_174892394_174893347	955	0.443165728209687
Dkk3_chr1_-_183920086_183962438	5432	0.502761851407299
Slc39a3_chr7_+_11712437_11718438	2311	0.62614090730505
Omp_chr1_-_169302355_169302905	1043	0.587239929543719
Eny2_chr7_+_83362801_83371599	2126	0.400027187275093
Evl_chr6_+_141721470_141760318	1645	0.544716430246373
Snta1_chr3_-_156245198_156278466	2476	0.625412870801861
Cluap1_chr10_-_10602016_10635054	2057	0.474924186861266
Tuba4a_chr9_-_82184865_82188549	2418	0.550031775250909
Gfra4_chr3_-_130078342_130080863	1103	0.639822531978156
Ces2c_dup2_chr1_+_290014333_290021900	2142	0.517967795432741
Dock7_chr5_-_121537643_121694484	6755	0.45184592437119
RGD620382_chr9_-_15747108_15749858	853	0.597989647630656
Sec63_chr20_+_49156193_49225366	6103	0.454785118244147
Ncoa1_chr6_-_38483478_38734322	5508	0.486298206301833
Prox2_chr6_+_116636209_116645271	1780	0.547002465436654
Polr2l_dup2_chr1_-_221369078_221371086	577	0.562205399371614
Spata24_chr18_-_28165603_28167716	1033	0.551273036469329
Il10rb_chr11_+_35169509_35190491	2099	0.482525837510695
Nr2f2_chr1_-_132487763_132493715	2285	0.606005076632867
Olr1163_chr8_-_20245474_20246412	940	0.397095144223144
Cga_chr5_+_54950198_54962319	841	0.486044632307104
Lpar3_chr2_+_270634773_270679443	3382	0.511094209096543
Lrrc59_chr10_+_82171007_82185664	3148	0.538594550455016
Nxt2_chrX_+_111960845_111967052	2640	0.374566923686173
Ctxn1_chr12_+_4687159_4688770	1457	0.609974995416634
Slpil2_chr3_-_166921184_166922634	392	0.515570919655155
Esrp2_chr19_-_48980166_48987331	4247	0.549770900760208
Fip1l1_chr14_-_35976770_36034611	2110	0.5031563918446
Stard6_chr18_+_68130750_68147701	1557	0.420303412494053
mrpl11_chr1_+_227174538_227177363	970	0.526275597698446
Zp3r_chr13_-_52375709_52420503	2652	0.456619234187208
Trpv1_chr10_+_59538296_59563441	3288	0.538636986136954
Sync_chr5_+_151209094_151231142	2212	0.562148525214223
Vsig2_chr8_+_40010515_40015558	1365	0.557943726211009
Serpinf2_chr10_-_61978965_61987049	2633	0.556734811305875
Dctn4_chr18_+_55030684_55055271	1392	0.499212586237824
LOC100359649_dup2_chr13_-_561086_562890	1804	0.372299168975069
Epm2aip1_chr8_+_118865643_118872586	7779	0.443273678599348
Tssk3_chr5_-_151411347_151412996	1808	0.535191986743769
Bsdc1_chr5_+_151382394_151410830	2553	0.526411926680795
Gprc6a_chr20_-_34391559_34412859	4336	0.457128594292134
Gadd45g_chr17_-_15469297_15471042	1219	0.585076427178041
Pcdh8_chr15_-_65857394_65861171	2918	0.638411987864045
Spg21_chr8_+_70682806_70710181	1675	0.493653925771656
Dlg2_chr1_+_161406479_163514243	3112	0.451272066011043
Galr2_dup2_chr10_+_104900150_104902315	2276	0.618266508390653
Zfp53_chr1_+_62422840_62451949	4207	0.399586363507851
Parp16_chr8_+_70405745_70424174	2616	0.549760345437195
Spata6_chr5_+_135542962_135626740	2606	0.458684082384247
Cyb561_chr10_-_93889861_93896347	3053	0.532680516943006
Lhx8_chr2_-_279235991_279258253	1873	0.499746626171595
Tmprss9_chr7_-_11846111_11866956	3487	0.625614576065337
Vom2r3_chr1_+_388173_401149	2522	0.393087246656209
Ms4a6b_dup2_chr1_+_234821272_234833097	1589	0.422722588839059
Cyp2r1_chr1_-_191066155_191078364	1173	0.459972085632211
Mgarp_chr2_-_159919903_159928045	1841	0.525422077636288
Olr37_chr1_+_170957940_170958905	967	0.546142795052466
RT1-A1_chr20_+_7474639_7478156	1564	0.571300606556683
Dhrs1_chr15_-_38313182_38320467	1852	0.534453793004702
Myl4_chr10_+_92390125_92398028	940	0.575231562124848
Mcam_chr8_+_47091209_47099628	3007	0.533193575096845
Pot1_chr4_-_51664672_51719555	2735	0.426548222021211
Med29_chr1_+_86583618_86589021	1749	0.572515121933843
Mme_chr2_+_173193501_173275027	3702	0.416573956997843
Atp6v0e2_chr4_+_142831814_142834962	1056	0.564626319937902
Olr625_chr3_-_83331832_83332767	937	0.40796002882449
Snapc3_chr5_+_105539242_105565948	1829	0.488599223726629
Tspyl3_chr3_+_155390626_155392702	3082	0.557279187783425
Pgc_chr9_-_14191145_14199127	1574	0.554344989081266
Stk11_chr7_-_12610856_12627616	3593	0.596896523079954
Erlin1_chr1_-_271255433_271290754	3452	0.456271880392754
Rragd_chr5_+_52808853_52844546	1735	0.529662803818625
Cct6b_chr10_-_69700677_69748902	1970	0.47567437035412
Abl2_chr13_+_79075163_79253783	3893	0.559282834865259
Rock2_chr6_+_51900048_52009234	7519	0.405393951578374
Dmap1_chr5_-_140323214_140331218	1719	0.543772038773623
Olr210_chr1_+_177800340_177801290	952	0.471842995873428
Gltpd1_chr5_-_176789844_176793929	2621	0.523845608951827
Git2_chr12_+_49383689_49424284	3230	0.518871409728207
Stk38l_chr4_+_245213201_245245025	2618	0.502557819148015
Irf6_chr13_+_116425025_116444232	4435	0.485040261094372
Tmigd1_chr10_-_62961333_62973377	1436	0.430662522364454
Cbfa2t3_chr19_-_66150087_66218763	3018	0.606092923363096
Rnf17_chr15_+_40463263_40598810	5209	0.41483775065032
Ppp2r5b_dup2_chr1_-_228580734_228587912	2516	0.573319496551345
Agap1_chr9_+_96438897_96719918	4654	0.531936353295448
S100a10_chr2_-_210966302_210974949	858	0.460572910336436
Adra2c_chr14_-_81422130_81423833	3081	0.657368113884369
Mlst8_chr10_-_13656236_13661987	3840	0.551733806612118
Olr319_chr1_+_235380204_235381133	931	0.463161359620249
Cela3b_chr5_-_159520758_159528921	957	0.568568880639535
Nmbr_chr1_+_10550181_10560850	2068	0.517685749240744
Pick1_chr7_+_120459118_120478471	2099	0.570815622879645
Dld_chr6_-_59273427_59293925	2182	0.418720103012109
Rad51ap1_chr4_+_232130924_232143990	2134	0.492557310002942
Mir141_chr4_-_224253942_224254035	93	0.531914893617021
Rnf113a2_chr6_-_117412862_117414143	2296	0.504639599280031
Eif3a_chr1_-_289478372_289508568	5378	0.45253024364585
Pou3f4_chrX_+_82301578_82302855	2364	0.555225973959362
Nop9_chr15_+_38320522_38328221	2625	0.571000922861607
Olr1532_chr11_+_46385566_46386483	919	0.419202694981995
Haus7_chr1_+_153101814_153120878	1850	0.517055848775172
Frem2_chr2_-_162430795_162568910	12274	0.545948243318929
Zfp358_chr12_+_4209518_4213611	3763	0.626533647928159
Egr4_chr4_-_181870041_181872503	3583	0.695173783160446
Eif5a_chr10_-_56272202_56276602	1421	0.532288403330841
Serpinb9d_chr17_+_34408885_34416542	1126	0.434769395354901
Vom2r19_chr1_+_66226262_66239138	2570	0.394693594052944
Mta1_chr6_+_146918913_146944409	2752	0.551429581402777
Fbxo44_chr5_-_168621471_168629941	1720	0.593575360376759
Nob1_chr19_+_49267159_49279617	1853	0.543254597915969
Tmem48_chr5_+_130824420_130868756	2716	0.481690877001139
Lilrb4_chr1_+_75149298_75154600	1263	0.464799941060266
Sep15_chr2_+_269129474_269162554	1723	0.472447749734459
Olr1368_chr10_-_12314925_12315866	943	0.513417673639489
Gpr34_chrX_-_10821386_10829064	2419	0.38573828849695
Cryba1_chr10_-_66458071_66464417	949	0.464228959284522
Prr15_chr4_+_149139528_149142574	1797	0.54311545995906
Kdm2b_chr12_+_40918049_41054953	5293	0.526143397928462
Srsf4_chr5_+_153711721_153739489	3107	0.571992697399604
Tsen15_chr13_-_74737179_74753103	1152	0.533349266484809
Med9_chr10_+_46071310_46086081	2324	0.559075078533737
RGD1563947_chrX_+_26149171_26150295	2028	0.379146033056588
Sult1a1_chr1_-_205079585_205083105	1461	0.472092894975431
Sfswap_chr12_-_32675287_32745272	3185	0.560657886964796
Pttg1ip_chr20_-_13912729_13929990	2377	0.529007454683014
Pex11b_chr2_+_218249072_218257962	1863	0.540646359819955
Il18_chr8_+_53606988_53613608	929	0.377147645858279
RGD1311676_chr1_-_82456545_82457405	1560	0.604139466381694
RGD1562492_chr1_+_102331820_102340697	2888	0.540248527330752
Gpr4_chr1_+_81401780_81403268	2587	0.604350363069727
Snx3_chr20_+_48923088_48932814	1036	0.432381415961664
Apoc1_chr1_-_81872116_81875399	657	0.528097195043079
Serpina1_chr6_-_136828856_136850880	2390	0.511938181157551
Fbxw5_chr3_+_2708665_2712623	2747	0.584711255584468
Pabpn1l_chr19_-_66139323_66142767	1395	0.55805779729463
Kctd16_chr18_+_33119771_33404151	1844	0.498459011274887
Myom1_chr9_+_118808061_118922531	5730	0.50607248891948
Armc12_chr20_+_10308966_10319457	1705	0.554448921748249
Vps25_chr10_+_88973180_88978661	1250	0.537125548760806
Olr1151_chr8_-_19740486_19741403	919	0.403985339753118
Acss1_chr3_-_152779621_152829324	4074	0.539690729305349
Rsbn1_chr2_+_225815982_225875478	7888	0.440703672774923
Mir505_chrX_-_143545600_143545666	66	0.507462686567164
Mxi1_chr1_+_281463334_281503729	2509	0.479601774046527
Thoc7_chr15_+_16597091_16611887	1579	0.455004578228371
RGD1564482_chr5_-_158408504_158409992	470	0.527272822983961
Ttc7_chr6_+_20900469_21002056	4871	0.576887312136443
Ptk2_chr7_-_114371980_114525553	4917	0.475293993265462
Rsu1_chr17_-_82009674_82197926	1617	0.459940473843344
Tas1r2_chr5_+_161858864_161874412	2528	0.572101445723295
Pigr_chr13_+_52652970_52680757	3926	0.509005669406265
RT1-M1-5_chr20_+_4386402_4388502	1062	0.471086028490166
Ckap2_chr16_+_74383677_74410206	2785	0.450384027996362
Cyp3a62_chr12_+_20667026_20696611	1696	0.407709264292583
Acsl1_chr16_-_48653023_48697521	3977	0.474214937578566
Olr1568_dup2_chr11_+_88346276_88347214	940	0.424725262275395
Ube2a_chrX_+_123631978_123642665	1874	0.417372808646207
Lrrc57_chr3_-_118912832_118918683	2118	0.47059204613012
Akr1c19_chr17_+_71363870_71384879	1472	0.442500532664551
Olr984_dup1_chr7_-_4284407_4285342	937	0.405827837524743
Zfp281_chr13_+_58554859_58577423	5644	0.482244029832378
C1qa_chr5_-_159023753_159026600	1737	0.585840457136283
Krt23_chr10_-_87187796_87203807	1263	0.530146054276615
Cog1_chr10_+_101847319_101860117	3122	0.567349536376834
Hsp90ab1_chr9_+_16706512_16711884	2438	0.508813041765654
Tada3_chr4_-_208615469_208626923	2340	0.563443566674294
Npsr1_chr8_+_25280185_25514199	3896	0.463502521706085
E2f3_chr17_+_37641855_37716592	2419	0.566376610532971
Rwdd4_chr16_-_47576119_47594453	2945	0.436079382285488
Cln3_chr1_-_204965144_204976424	1825	0.548455773331407
Lgals3_chr15_+_28094344_28106279	1116	0.545133274231659
Ly6g6e_chr20_+_7140226_7141962	1232	0.564692694224626
Wdr48_chr8_+_127778763_127811970	3921	0.488982231199433
Cdh26_chr3_-_183071632_183121671	2229	0.521893029740352
Ccdc126_chr4_+_143671032_143692062	2686	0.432616937646895
Cage1_chr17_+_29366867_29405082	3041	0.455503115196632
Spag6_chr11_+_91480026_91573812	2082	0.481999948462709
Tmem132d_chr12_+_33851101_34515311	4660	0.549135689402291
Klhl1_chr15_-_83811191_84250457	3262	0.507216004443774
Mir216b_chr14_+_112790786_112790887	101	0.431372549019608
Ankfy1_chr10_+_58997865_59069489	7298	0.47124616242843
Zfp385a_chr7_-_142719645_142746041	3007	0.624691172193962
Hist2h4_chr2_-_217897714_217898109	708	0.61502135654678
Prrg1_chrX_-_45922638_46028688	1798	0.415170395208797
LOC361016_chr15_+_21650745_21899251	2139	0.542018357005981
Ifitm1_chr1_+_220687081_220689004	999	0.512591633473682
Rps6ka3_chrX_+_37777188_37876841	3237	0.437887879008344
Mir383_chr16_+_57201649_57201722	73	0.5
Sec13_chr4_-_208982586_208995976	1379	0.501453493130865
Bst1_chr14_-_71827040_71843340	1695	0.510849051086141
Bglap_chr2_-_207144714_207145691	680	0.579742432573177
Zscan10_chr10_+_12750768_12760731	4693	0.590029905450824
Nlrx1_chr8_-_47202129_47218106	3904	0.578739295514665
RGD1309410_chr8_+_14139544_14159121	1330	0.530495548422242
Pou5f2_chr2_+_5416352_5417586	2243	0.554861790666751
Smc3_chr1_+_281719796_281762532	4203	0.433565141378895
Bud31_chr12_-_13302066_13309469	942	0.490064447204953
Itch_chr3_+_157055848_157117955	2543	0.444138410992479
Olr696_chr3_-_84914723_84915643	922	0.409172808015432
Gna15_chr7_+_11221823_11242333	2042	0.592262176480976
Olr499_dup2_chr3_-_81466823_81467764	943	0.400070471211497
Lgals2_chr7_-_120062255_120069133	756	0.511313667820935
Olr811_chr4_+_137124552_137125487	937	0.472991863466783
Gpr171_chr2_-_168738979_168744861	2698	0.433391522274514
Prdx5_chr1_-_229155316_229158301	1084	0.575824574764994
Qdpr_chr14_+_70207866_70221468	1493	0.538825272028084
RGD1306750_chr4_-_229327640_229330514	819	0.488715592998834
Kcnh4_chr10_-_88441734_88461552	4191	0.589460499099255
Fabp3_chr5_+_152246265_152252993	774	0.514910328326459
Olr220_chr1_+_177967176_177968099	925	0.49963963963964
Mir365_chr10_-_64570072_64570157	85	0.430232558139535
Shfm1_chr4_-_31935396_31955552	869	0.421460547870843
Pqlc3_chr6_-_52010002_52021578	2132	0.472939692143711
Stab2_chr7_-_27488874_27666514	6946	0.529829566622451
Cables1_chr18_+_3328555_3432388	3307	0.582288870912419
Krt39_chr10_-_87227067_87233672	1441	0.507407381938402
Adam10_chr8_-_75843287_75974564	3919	0.446099682119527
Il1rn_chr3_+_1456036_1461452	2246	0.466930231641476
Pea15a_chr13_-_95100949_95110571	2539	0.515708386959121
Riiad1_chr2_-_215183199_215191155	514	0.486048828917839
Reep3_chr20_+_25003934_25086734	2581	0.452322461486643
RT1-CE13_chr20_AABR06110665_random_-_1_613	427	0
Fam151a_chr5_+_130179452_130192201	2734	0.574639735982844
Akap13_chr1_+_138008286_138312523	12274	0.500229545692245
Prickle2_chr4_+_188680432_189025114	8770	0.490442666668756
Mir2985_chr2_-_198998682_198998791	109	0.418181818181818
Bend7_chr17_-_79104805_79183741	1343	0.507884542016997
Mrgprb13_dup3_chr1_-_104743036_104744022	988	0.470845690330572
RGD1559896_chr19_-_68101910_68127030	3377	0.58280606611714
Snai1_chr3_+_170425898_170430384	1860	0.603489043849116
Atp2c2_chr19_+_63095398_63150054	3117	0.566282879525672
Alkbh2_chr12_+_50039937_50044572	1729	0.597884613381363
Alox15_chr10_-_56704494_56713186	2490	0.532614703864856
Ncl_chr9_-_93097881_93106405	2476	0.459367586682658
Arhgap18_chr1_-_20730430_20879837	2477	0.462161822870381
Mum1_chr7_-_12501115_12517887	2547	0.563301893088538
Ankrd34b_chr2_+_41203747_41219671	4815	0.499978506589302
Mir489_chr4_-_28564161_28564266	105	0.443396226415094
Aff3_chr9_-_44535656_44901101	3904	0.563582241387803
Yars_chr5_+_151109967_151138479	2703	0.534856379117268
Slc11a2_chr7_-_139837654_139870637	4416	0.510623954635059
Scgb2a2_chr1_+_232850593_232853956	1215	0.42675848853724
Mir181b-1_chr13_+_59986236_59986345	109	0.454545454545455
S100a7a_chr2_+_209492452_209496893	905	0.523812825605155
Rtf1_chr3_+_118026883_118086227	4631	0.491091466966257
RGD1563815_chr20_-_15761672_15808472	2261	0.535502698875005
Zfp426l_chr8_-_21569180_21599128	7611	0.426019725593879
Igbp1b_chr4_+_236961010_236962360	2386	0.537965954168602
Bmp15_chrX_+_17797360_17802423	2615	0.478669162330458
Gapdh-ps1_chr3_+_49854828_49856726	1450	0.504100245770527
Obfc1_chr1_-_274714590_274748404	1925	0.527561014869823
Prl3d4_chr17_-_44786251_44793086	1038	0.399567947188725
Cyp4f18_chr16_+_19269139_19385553	3114	0.541751348380447
RGD1359158_chr1_-_246496970_246553306	1591	0.414299386354949
Etv4_chr10_-_89481284_89496509	2601	0.580973324690088
Olr947_chr7_+_7559423_7560266	845	0.391251857875992
Dyt1_chr3_-_15158994_15165990	1803	0.541185823991228
Olr437_chr4_+_137287397_137288326	931	0.488912373098645
Tfg_chr11_+_49365948_49392426	2460	0.475960769052198
Tst_chr7_-_119606998_119613747	1986	0.588776459393138
Pnpo_chr10_-_84665835_84672099	2351	0.531108906012585
Vom2r68_chr14_+_1106281_1113140	2549	0.392423029345674
Olr1259_chr8_+_42499303_42500250	949	0.359649064304865
Srm_chr5_+_169061769_169064926	1429	0.604469251848735
Dlgap1_chr9_+_118045333_118613312	5346	0.566315783839266
Wipf1_chr3_-_66633168_66690278	3910	0.500884178114659
Sipa1l1_chr6_+_114193905_114304588	7877	0.517782385635944
Siat7F_chr3_+_16979690_16987559	2707	0.565267893416278
Akp3_chr9_+_93954155_93957145	1673	0.566982609053875
Zfyve21_chr6_+_145388967_145408787	1122	0.588757010841604
Cyp11a1_chr8_+_62574105_62585437	1574	0.519699913800196
Gstt4_chr20_+_15968093_15975082	1226	0.502574483249032
Cyp2b1_chr7_+_99752108_99775780	2223	0.514589761632652
Olr1060_chr7_-_9218623_9219579	958	0.423009884315765
Nxt1_chr3_+_149404217_149407139	1276	0.508615067293514
Supt4h1_chr10_-_75063841_75070023	1174	0.482186526184391
Tmeff2_chr9_-_55079810_55369414	3492	0.437957161650288
Plekhf1_chr1_-_95700174_95701643	2310	0.591979783255293
Aldh1l1_chr4_+_186990816_187030955	2841	0.551541095748469
Mcpt8l2_chr15_-_38512231_38515184	1046	0.47449599249588
Ano4_chr7_-_29593754_30125825	4230	0.466315686274556
Cenpt_chr19_-_48680055_48686495	1885	0.5445021832068
Phyhip_dup2_chr15_+_56490752_56502001	3471	0.569787234999637
Olr427_chr3_+_26453661_26454584	925	0.467242307242308
Mir544_chr19_+_44133129_44133148	19	0.35
Ap1b1_chr14_+_85927663_85959253	3690	0.551699708965988
Rbck1_chr3_-_154141157_154157799	2422	0.588548831319017
Nsun2_chr1_-_37692672_37716918	5096	0.503138689485345
Hace1_chr20_+_52261205_52394868	3521	0.445299467309903
Nkx6-3_chr16_-_73297719_73302932	2497	0.614171851953579
Tnnt3_chr1_+_222561418_222578418	1175	0.528548509301645
Gatm_chr3_-_121249707_121266292	2438	0.460983148600394
Srcin1_chr10_-_85248782_85306184	5091	0.622727396747969
Afmid_chr10_+_106468206_106483539	2593	0.535940626704957
Mir3120_chr13_-_85024819_85024935	116	0.52991452991453
Col1a1_chr10_+_82563434_82580364	5998	0.589068407277974
Tmem126b_chr1_+_162508342_162520328	1104	0.435128615402181
Spint2_chr1_-_88379993_88402444	1608	0.580535154767321
Kcna4_chr3_+_104901966_104905092	5092	0.478141624611074
Fam96b_chr19_+_545968_547833	934	0.559662846017853
Ugt1a2_chr9_+_94972807_94990037	2531	0.481512687270015
Tgm4_chr8_+_131275399_131311091	3012	0.494251440531006
Cabp5_chr1_+_76998160_77010997	1713	0.458721561773971
Srd5a1_chr1_+_37717526_37751716	2957	0.526873153138023
Nap1l3_chrX_-_94947139_94949936	4409	0.429078578368919
RGD1565002_chr6_-_104960365_104979222	1323	0.497465933971107
Nfia_chr5_+_120364857_120694011	2029	0.517285322993437
Nlrp3_chr10_+_45649991_45674234	4231	0.504404984387259
Nrtn_chr9_+_9302550_9303677	1257	0.702354020313555
Zfp638_chr4_+_180188991_180278179	7685	0.408408397460334
Axin2_chr10_+_96933422_96959746	3223	0.560922363495103
Olr1059_chr7_+_16526592_16527572	982	0.418785851753583
Vom2r5_dup1_chr1_+_688298_696950	2525	0.400525956473337
Map3k12_chr7_-_141894814_141912301	4279	0.553607783639239
Map3k14_chr10_-_91074396_91121436	4611	0.585579783490015
Fcer2_chr12_-_4395819_4407330	2208	0.530183926778367
Ippk_chr17_-_17663712_17701633	1459	0.503343174881116
Cd74_chr18_+_55305873_55315246	1281	0.557598579932451
Gabrg1_chr14_+_39777522_39858766	2102	0.407776979981976
Vps26b_chr8_-_28074137_28095244	3940	0.519629769880098
Atp5s_chr6_+_101507336_101525542	2208	0.442734227954399
Engase_chr10_+_107137511_107150161	4493	0.587184379397445
Klhl36_chr19_+_63259151_63280344	2678	0.592843152356434
Gmnn_chr17_+_44170134_44178377	1384	0.48586221370157
Gfpt2_chr10_+_35051132_35097280	3025	0.500814157862301
Mir539_chr6_+_143040189_143040264	75	0.342105263157895
Chn1_chr3_-_66992186_67035054	2684	0.450592905839158
Zar1_chr14_-_37570281_37574217	2194	0.646867041443785
Smpdl3a_chr20_+_42510561_42532381	2059	0.458332375243252
Olr483_dup1_chr3_-_80078276_80079235	961	0.421690730142213
Btnl5_chr20_-_4821316_4830921	2567	0.503228543274091
Krt9_chr10_-_87895200_87899956	2902	0.538070855277637
Olr1535_chr11_-_48855800_48856729	931	0.37625168913066
Tgfb3_chr6_-_119222052_119243828	3123	0.543629299723789
Pkib_chr20_+_42346933_42440594	1866	0.431472258941804
Olr257_chr1_-_179540471_179541415	946	0.437873754152824
Olr1569_chr11_-_88370583_88371521	940	0.45979425826479
Slfn13_chr10_-_69956875_69970281	5212	0.443211362647375
RGD1310686_chr10_+_9734342_9756550	2770	0.523356662284713
Amdhd1_chr7_-_34427627_34471274	1416	0.558778413464904
Cxcl16_chr10_-_56817242_56821837	1822	0.507681263785938
Rpl3l_chr10_+_13910497_13921040	1384	0.560364183716223
LOC652955_chr10_+_35306179_35372317	1035	0.413331412774994
Satb2_chr9_-_63264787_63441506	3625	0.527073986503992
Cebpd_chr11_+_92069758_92070896	1946	0.65074671232825
Olr140_chr1_+_175358547_175359494	949	0.500701382312272
Slc41a3_chr4_+_187052887_187078591	2636	0.553150120645676
Pdc_chr13_+_72510251_72523421	1857	0.430769824419136
Erbb3_chr7_-_2964640_2983936	4801	0.558907294606099
Serpina3n_chr6_+_137283367_137290901	2854	0.51191678308522
Man1a2_chr2_-_222338553_222490312	3842	0.459811540077046
LOC100188932_chr6_+_36651831_36653055	870	0.521853729955062
LOC688553_chr14_+_89050478_89069659	1551	0.539619662128915
Eras_dup2_chrX_+_16200263_16204649	1749	0.561964051259681
Ube2d3_chr2_+_259146589_259174396	1594	0.413293552445836
Esrp1_chr5_-_29303696_29357287	2787	0.5099732585663
Npbwr1_chr5_+_18149038_18150027	991	0.618615009835998
Scand1_chr3_+_159308252_159309116	1194	0.687333140293289
Lzts1_chr16_+_22147127_22202136	5995	0.545171345342774
Ftsj3_chr10_-_94190361_94196805	3107	0.510447479905001
Cdh2_chr18_-_7997533_8218006	4600	0.479388519968379
Lmcd1_chr4_+_207494655_207554220	1858	0.531876514551883
Aldh18a1_dup2_chr1_-_267085398_267117623	3705	0.537381672915222
Tubb4a_chr9_+_8960772_8968172	3192	0.569602581096542
Prrc2a_chr20_-_7213147_7226658	6770	0.613275029994503
Fblim1_chr5_-_163841377_163867441	1677	0.565915802506411
Stx12_chr5_-_154712006_154740248	2515	0.460151190614796
Idh3B_chr3_-_129308279_129313298	1617	0.509096543908237
Prps2_chrX_+_28831387_28867879	2891	0.455286738617719
Tpk1_chr4_-_137495338_137869961	3484	0.450929384017005
Omd_dup1_chr17_-_16687913_16695860	2795	0.372366719815439
Lpar4_chrX_+_78238142_78251630	5282	0.361814324262778
Tifab_chr17_+_11395058_11398075	1793	0.585223657315413
Hist1h2aa_chr17_-_45279292_45279684	394	0.624468813371049
Olr982_chr7_-_4205494_4206429	937	0.405827837524743
Aplnr_chr3_+_79052120_79055765	4780	0.523764961426379
Coro6_chr10_-_62389405_62395994	2732	0.553085582480264
Mir877_chr20_+_5416400_5416484	84	0.623529411764706
Galnt9_chr12_-_53844763_53922179	3481	0.585662636123352
Asip_chr3_+_156860395_156949277	1002	0.592076352936668
Olr1086_chr7_+_13862639_13863601	964	0.452504061047126
Vom1r100_chr4_+_184622533_184626267	2225	0.417544016644605
Ctrb1_chr19_-_54714015_54718691	787	0.586447153686437
Spp1_chr14_-_6653086_6658937	1993	0.486710715871952
Zfp111_chr1_-_82300386_82311607	4920	0.508647024001022
Prap1_chr1_+_219472906_219476702	864	0.519775701599235
Uchl3_chr15_+_89919728_89964227	1031	0.460976298392936
Gpsm1_chr3_+_9127874_9155507	3881	0.605270422792605
Polh_chr9_+_16059843_16093621	4134	0.497609380942938
Slc41a2_chr7_+_26651682_26734269	5198	0.475875871753941
Ccdc28a_chr1_-_15072109_15083325	1404	0.507022840512391
Lct_chr13_-_50083799_50125203	6967	0.537451477028621
Tulp2_chr1_+_102553246_102590188	1731	0.535699374930784
Frs3_chr9_-_14222004_14228827	2954	0.597772278362362
Cyp2d2_chr7_-_123636789_123640858	2033	0.560012418316913
Olr816_chr4_+_137264622_137265554	934	0.481996093741035
Ednrb_chr15_-_91502586_91531979	2620	0.491909551802843
RGD1565655_dup1_chr1_-_82850516_82854966	1772	0.519149126835174
Rabep2_chr1_+_204820064_204836434	2303	0.592542799506638
Dak_chr1_-_233590128_233603337	2515	0.56340623177041
RGD1305420_chr5_-_66505322_66513879	1787	0.533179622354037
Msmo1_chr16_+_26738367_26754806	2157	0.447799262980018
Sptbn1_chr14_-_114188054_114356233	7660	0.511781041901922
Ctsb_chr15_+_50081535_50102407	2157	0.509233095233957
Mkrn1_chr4_-_66994925_67013389	1841	0.515370085031118
Hoxb13_chr10_+_83834616_83836889	2206	0.588539596018538
Fem1b_chr8_-_67424001_67437273	4081	0.502680037650403
Bwk1_chr3_+_179916193_179922710	1718	0.484317055438323
Pdzd7_chr1_-_272218787_272237327	4477	0.576743922355694
Fetub_chr11_-_84745605_84754149	1952	0.544537794486359
RGD1359108_chr5_-_55229460_55254965	4030	0.454498445457361
Usp10_chr19_+_63314211_63356423	3454	0.527419150499477
Mybbp1a_chr10_+_58739788_58749744	3811	0.542152627467772
Myot_chr9_+_36531878_36551409	2722	0.459609763612755
Lilrb3l_chr1_+_62834637_62841318	2257	0.499133228964552
Rps28_chr7_-_18859671_18861040	497	0.531955851603994
Micb_chr1_+_81016678_81033651	1779	0.563120637463076
Ostn_chr11_+_83846853_83868999	398	0.510448926915665
Olr1547_chr11_+_46652158_46653081	925	0.388408798408799
Wbscr16_chr12_+_27569603_27599906	2644	0.581391378288504
Trib2_chr6_-_49774728_49797443	3307	0.468984203706095
Hdac3_chr18_-_30764344_30782387	1753	0.50437307760073
Ugt2a1_chr14_+_22107068_22559838	1433	0.469048864966312
Doxl1_chr4_+_143250914_143254530	2397	0.516521404227903
Cdh7_chr13_+_36230292_36366642	2845	0.44264489555693
Kdm4a_chr5_-_140755996_140802764	4582	0.527391370048411
Erp27_chr4_-_235150711_235169448	1137	0.507550023228332
Il13_chr10_-_38764639_38767196	533	0.540245643638641
Sf1_chr1_+_228723306_228736877	4564	0.566810901362532
Hist1h2bd_chr17_+_58632225_58632606	763	0.621784512153811
Slitrk1_chr15_-_96793133_96797171	6130	0.488365450053756
Olr818_chr4_+_137200791_137306191	909	0.479278489055106
Cidea_chr18_+_62268025_62292643	626	0.545038017470533
Ccl21_chr5_-_62722614_62723718	938	0.552577950258569
Plgrkt_chr1_-_254750915_254763185	1221	0.426038360142699
Tmem106a_chr10_+_89282482_89291487	2697	0.508559905931944
Pcdhb20_chr18_+_30288725_30292099	5775	0.474754773128107
Rab20_chr16_+_82824911_82848168	2175	0.551429939394211
Pnpla2_dup2_chr1_+_221351750_221356832	2689	0.58211872037064
Cdca2_chr15_+_47186191_47231339	4814	0.468413267548049
Olr684_chr3_+_84717235_84718152	919	0.428985280486273
Olr423_chr3_+_26360501_26361487	988	0.439500961897379
Olr278_chr1_-_179940925_179941869	946	0.432593934919517
Mat1a_chr16_+_18560492_18578747	3077	0.510071919370224
Pax6_chr3_+_102327226_102348223	2232	0.476468499198623
Olr510_chr3_-_80530738_80531670	934	0.402851890358517
Xpr1_chr13_-_77853049_77991192	2525	0.47233804823511
Abol1_chr3_+_10471481_10479421	1032	0.526496969258096
Aven_chr3_+_110635712_110709919	1204	0.499358496000402
Rab33a_chrX_+_135420269_135431674	1707	0.518772901169322
Paqr4_chr10_-_12891714_12895328	2593	0.614164956272777
Kcnj16_chr10_+_99084253_99086022	3030	0.487684912155461
Tdrd3_chr15_+_74335410_74468101	2757	0.451995650323561
Trim29_chr8_+_46295150_46319894	3690	0.575491425633131
Mir379_chr6_+_143019871_143019955	84	0.458823529411765
Bpifa2f_chr3_+_155902146_155910723	906	0.448203893265905
Cngb3_chr5_+_37757561_38161871	3081	0.420943947187669
Olr464_chr3_+_79818266_79819219	955	0.41492311238434
Lce1f_chr2_+_211878085_211879671	1035	0.584529008166336
LOC686999_chr19_-_61135818_61145641	1215	0.436581709578661
Cops5_chr5_+_13684313_13702373	1492	0.465224642762798
Kcnmb4_chr7_-_59472024_59526472	1519	0.564131516845711
Nabp1_chr9_+_54750053_54757518	2540	0.400475001195518
RT1-T24-2_chr20_-_5340658_5345142	4484	0.466666666666667
Ighmbp2_chr1_-_225377073_225399721	3357	0.570917265810579
Hk1_chr20_-_33703472_33770598	3454	0.553429636928899
Mir351_dup2_chrX_+_153212230_153212310	80	0.54320987654321
Csrnp1_chr8_-_127861112_127867216	4038	0.565771594247433
Ccdc130_chr19_-_36343741_36351556	1993	0.549075300220005
LOC100362110_chr13_+_46914304_46947910	1645	0.456759370394782
Dnaja4_chr8_+_57859314_57875055	2502	0.575258228949106
Rtn4rl1_chr10_+_61748820_61822597	4623	0.565728304562606
Mlh1_chr8_-_118828405_118865314	2251	0.487571694898633
Mrgprx3_chr1_-_104362403_104387707	2281	0.507508757692507
RGD735029_chr18_+_31077008_31089929	2574	0.548581031422229
Ifngr1_chr1_+_16607955_16626390	2484	0.518986520481636
Kdsr_chr13_-_31929862_31962747	2737	0.479895521404479
Mphosph8_chr15_+_40771173_40799042	3111	0.43412824633071
Itpkb_chr13_+_103624308_103716372	5939	0.590771187143623
[truncated: 15,562 more rows]
