# Supplementary material for: Subgroup-Elimination Transcriptomics Identifies Signaling Proteins that Define Subclasses of TRPV1-Positive Neurons and a Novel Paracrine Circuit
Source: PLoS One. 2014 Dec 31;9(12):e115731. doi: 10.1371/journal.pone.0115731 (PMC4281118; doi:10.1371/journal.pone.0115731)
Supplement: S2 Data — Supplemental information for RNA-Seq including the used R script and reference transcriptome. (ZIP) [file pone.0115731.s012.zip › trpv1.R]

source("http://bioconductor.org/biocLite.R")
biocLite()
biocLite("EDASeq","DESeq")

require(EDASeq)

### gene-level EDA
## classes and methods for gene-level counts

datafile <- file("trpv1_gene_counts.tsv")
trpv1CountTable <- read.table(datafile, header=TRUE, row.names=1)

gcfile <- file("rn5_gene_length_gc.txt")
length_GC <- read.table(gcfile, header=TRUE, row.names=1)

### filter out all genes without any reads in all samples
filter <- apply(trpv1CountTable, 1, function(x) mean(x) >0)
common <- intersect(rownames(length_GC), rownames(trpv1CountTable[filter,]))

feature <- data.frame(length_GC)
data <- newSeqExpressionSet(exprs=as.matrix(trpv1CountTable[common, ]),
        featureData=feature[common, ],
        phenoData=data.frame(
            conditions = c("120726_DMSO", "120727_DMSO", "120730_DMSO", "120726_RTX", "120727_RTX", "120730_RTX"),
            row.names=colnames(trpv1CountTable)))

dataWithinGC <- withinLaneNormalization(data, "gc", which="loess")
dataNormGC <- betweenLaneNormalization(dataWithinGC, which="full")

### differential expression analysis
## using package DESeq


library("DESeq")

    conditions = factor(c("DMSO", "DMSO", "DMSO", "RTX", "RTX", "RTX"))
    cds <- newCountDataSet(exprs(dataNormGC), conditions)
    cds <- estimateSizeFactors(cds)
    cds <- estimateDispersions( cds, method='blind', sharingMode='fit-only')
    res6 <- nbinomTest( cds, "DMSO", "RTX")
    names(res6)[3] <- "DMSO"
    names(res6)[4] <- "RTX"
    write.csv( res6, file="DMSO_RTX_normgc.csv")

    res6 <- nbinomTest( cds, "RTX", "DMSO")
    names(res6)[3] <- "RTX"
    names(res6)[4] <- "DMSO"
    write.csv( res6, file="RTX_DMSO_normgc.csv")
