# Supplementary material for: Subgroup-Elimination Transcriptomics Identifies Signaling Proteins that Define Subclasses of TRPV1-Positive Neurons and a Novel Paracrine Circuit
Source: PLoS One. 2014 Dec 31;9(12):e115731. doi: 10.1371/journal.pone.0115731 (PMC4281118; doi:10.1371/journal.pone.0115731)
Supplement: S2 Data — Supplemental information for RNA-Seq including the used R script and reference transcriptome. (ZIP) [file pone.0115731.s012.zip › trpv1_gene_counts.tsv]

Gene-ID_Chr_Strand_Start_End	120726_DMSO	120727_DMSO	120730_DMSO	120726_RTX	120727_RTX	120730_RTX
Vom2r3_chr1_+_388173_401149	0	0	0	0	0	0
Vom2r2_chr1_+_391729_401149	0	0	0	0	0	0
Vom2r5_dup1_chr1_+_688298_696950	0	0	0	0	0	0
Vom2r6_chr1_-_733501_743682	3	1	1	2	1	0
Vom2r5_dup2_chr1_-_792899_801554	0	0	0	0	0	0
Raet1l_chr1_-_2810605_3143765	12	4	3	4	4	0
LOC679825_chr1_-_2810883_2825886	3	4	4	2	11	0
Lrp11_chr1_+_3400376_3428890	10849	13223	16442	9784	23372	10599
Pcmt1_chr1_-_3432543_3464945	11989	14232	17939	9894	23113	11478
Nup43_chr1_+_3468471_3478304	270	319	396	283	549	279
Lats1_chr1_+_3480828_3514060	2697	3205	4988	2906	7566	3829
Katna1_chr1_+_3522927_3564344	320	320	424	199	561	266
Ppil4_chr1_+_3593965_3626926	913	996	1512	758	1902	943
Zc3h12d_chr1_+_3635034_3669533	24	21	29	17	42	20
Tab2_chr1_-_3696189_3770496	2295	2706	4132	2588	6327	2970
Ust_chr1_-_4022062_4313796	1171	1526	2191	1587	3809	1583
Samd5_chr1_-_5388579_5437905	195	209	303	204	480	282
Stxbp5_chr1_-_5535192_5682141	2332	2841	3809	2018	5623	2873
Rab32_chr1_-_6299748_6314539	285	293	386	287	703	415
Grm1_chr1_-_6413420_6818377	32	30	50	21	80	20
Shprh_chr1_+_6891253_6965113	1546	1755	2525	1359	3495	1627
Fbxo30_chr1_+_7018429_7039844	2327	3184	5290	2420	7591	3455
Utrn_chr1_-_8098759_8608676	11411	14211	20557	11542	29006	15214
Stx11_chr1_-_8676470_8678091	700	794	1047	649	1465	909
Sf3b5_chr1_+_8739573_8740285	1119	1240	1271	882	1978	976
Plagl1_chr1_+_8857033_8897008	659	920	1050	603	1663	776
Zc2hc1b_chr1_-_8933727_8957672	2	0	0	0	0	2
Ltv1_chr1_-_8958291_8971014	572	630	877	495	1014	415
Phactr2_chr1_-_8990542_9111369	1709	2132	3009	1693	3561	1865
Fuca2_chr1_+_9287057_9301801	896	1008	1186	731	1719	745
Pex3_chr1_-_9313349_9354376	1134	1642	2226	1167	3079	1377
Adat2_chr1_+_9354585_9371494	174	220	302	202	437	173
Aig1_chr1_-_9445188_9665235	1929	2376	3000	1943	4684	2060
Hivep2_chr1_+_9755847_9953696	5279	6393	9186	5947	15159	8267
Vta1_chr1_-_10447776_10495500	1453	1544	2000	1300	2924	1260
Gje1_chr1_-_10501325_10503331	2	0	4	0	1	2
Nmbr_chr1_+_10550181_10560850	8	7	11	5	10	1
Olr905_chr1_+_13352007_13352945	0	0	0	0	0	0
Rn5-8s_dup1_chr1_-_13500060_13500215	0	0	0	0	0	0
LOC310926_chr1_-_13501367_13508161	74	73	46	24	110	33
Rn5-8s_dup2_chr1_+_13559374_13559529	0	0	0	0	0	0
Cited2_chr1_+_14515629_14518072	684	722	956	579	1326	728
Txlnb_chr1_+_14609470_14655258	12	19	15	9	16	8
Heca_chr1_-_14730556_14744291	2042	2250	3205	1730	4167	2393
Abracl_chr1_-_14859230_14869420	494	595	957	440	1128	471
Reps1_chr1_+_14951299_14987342	979	1219	1863	996	2143	1014
Ccdc28a_chr1_-_15072109_15083325	754	894	1045	675	1553	694
Hebp2_chr1_-_15397245_15404431	3544	3897	4939	3700	7773	3541
Perp_chr1_+_15786756_15799201	1052	1104	1512	849	1891	1097
Olig3_chr1_+_16343568_16345637	50	40	32	19	35	22
Ifngr1_chr1_+_16607955_16626390	1992	2283	2826	1844	4244	2044
Il22ra2_chr1_+_16641825_16655187	12	11	17	6	50	20
Il20ra_chr1_+_16728324_16770911	14	11	16	11	46	12
Slc35d3_chr1_-_16846809_16850281	11	3	4	4	8	2
Pex7_chr1_-_16860051_16922985	228	335	458	260	712	318
Map7_chr1_+_17189224_17293867	2428	2781	3763	1894	5195	2548
Bclaf1_chr1_+_17344331_17371115	4450	5609	8136	4534	11964	5235
Pde7b_chr1_-_17438272_17650394	419	378	548	480	960	470
Hbs1l_chr1_+_17974876_18051511	6168	6680	8480	5082	11478	5399
Aldh8a1_chr1_+_18065379_18084260	19	52	21	19	32	27
Ptprk_chr1_-_18602550_19574958	904	1194	1553	798	1993	915
Ahi1_chr1_+_18958623_19080397	1296	1598	2473	1411	3209	1608
Arhgap18_chr1_-_20730430_20879837	290	385	572	331	972	434
Samd3_chr1_-_21615270_21643309	0	1	0	5	0	1
Tmem200a_chr1_+_21819153_21898480	850	1255	2081	789	2324	1165
LOC686032_chr1_+_22337121_22358779	0	3	0	1	1	1
Akap7_chr1_+_22621908_22742822	211	178	232	150	368	166
Ccnb2_chr1_-_22625116_22626610	12	45	112	38	114	53
Arg1_chr1_+_23005260_23017712	130	121	99	135	258	64
Enpp3_chr1_+_23093116_23164281	526	599	821	732	1704	744
Enpp1_chr1_+_23228281_23291660	474	633	826	548	1702	745
Ctgf_chr1_-_23331545_23334660	428	330	471	405	707	373
Stx7_chr1_-_23721818_23761945	2056	3133	4204	2017	4835	1827
Taar9_chr1_+_23799510_23800526	2	4	5	5	21	2
Taar8c_chr1_+_23813594_23827641	0	0	0	0	2	1
Taar8a_dup1_chr1_+_23841844_23842968	0	0	0	0	0	0
Taar8a_dup2_chr1_-_23879681_23880805	0	0	0	0	0	0
Taar7h_chr1_-_23927981_23929057	2	0	0	0	1	0
Taar7g_chr1_-_23941848_23942924	0	0	0	0	0	0
Taar7e_chr1_-_23956202_23957278	0	1	1	0	0	1
Taar7d_chr1_-_23963811_23964887	0	0	2	0	1	0
Taar7c_chr1_-_23982036_23983112	0	0	2	1	0	0
Taar7b_chr1_-_23993502_23994578	0	1	0	1	1	1
Taar7a_chr1_+_24003601_24004677	1	0	0	0	1	0
Taar6_chr1_+_24011141_24012178	10	0	1	3	2	1
Taar5_chr1_-_24022589_24023602	3	1	2	2	4	3
Taar4_chr1_-_24033714_24034757	2	1	2	2	1	2
Taar3_chr1_-_24044202_24045230	1	1	0	0	2	0
Taar2_chr1_-_24052952_24056922	4	2	0	0	3	3
Taar1_chr1_-_24070405_24071403	6	3	2	1	1	0
Vnn1_chr1_-_24089366_24099667	7	1	5	8	13	10
Vnn3_chr1_-_24123625_24135887	4	2	6	2	2	1
Rps12_chr1_+_24229988_24232144	270	322	309	268	619	226
Eya4_chr1_+_24707171_25080689	20	27	25	11	20	22
Taar8b_chr1_+_25037235_25038269	1	0	1	1	1	0
Tcf21_chr1_+_25370183_25373034	9	1	2	3	1	1
Tbpl1_chr1_+_25441918_25466742	1207	1444	2189	1151	2968	1375
Slc2a12_chr1_-_25467855_25520421	157	166	160	216	372	200
Sgk1_chr1_-_25652751_25660866	4252	4297	6154	4827	11732	5278
Clvs2_chr1_+_26631832_26677841	314	478	432	247	593	330
Trdn_chr1_-_26865461_27299940	22	18	64	18	80	27
Rnf217_chr1_+_29757234_29846858	761	792	1201	879	1874	1175
Tpd52l1_chr1_+_29910327_30031364	231	265	287	235	595	227
Hddc2_chr1_-_30034693_30054904	522	590	699	393	928	454
Hey2_chr1_+_30633675_30643762	1013	1093	1442	1198	2964	1342
Trmt11_chr1_+_30871695_30927012	124	159	216	112	263	127
Cenpw_chr1_+_31347827_31352722	25	26	38	20	66	32
Rspo3_chr1_+_32115843_32198978	9	7	19	9	28	9
Rnf146_chr1_+_32297192_32307791	2214	2421	3249	1917	4538	2175
Echdc1_chr1_-_32308391_32350239	636	761	1046	558	1523	752
LOC292199_chr1_-_32469423_32484734	8804	11144	18285	8480	22382	11640
Mrpl36_dup1_chr1_-_32688643_32689739	18	8	6	4	24	18
Lrrc14b_chr1_+_32957291_32961462	21	18	28	33	38	22
Ccdc127_chr1_-_32965362_32971705	978	1232	1760	905	1995	1073
Sdha_chr1_+_32971779_32996749	8987	9698	11340	7640	16712	7612
Pdcd6_chr1_+_33002331_33017997	1808	2201	3138	2000	4923	2094
Ahrr_chr1_+_33029445_33123739	90	54	106	45	70	33
Exoc3_chr1_+_33126575_33156980	3061	3719	4533	2805	6438	2633
Slc9a3_chr1_-_33159607_33201753	35	40	111	31	73	91
Tppp_chr1_-_33295461_33315340	664	801	843	515	1268	507
Zdhhc11_chr1_-_33330626_33360794	2	10	1	1	5	5
Brd9_chr1_-_33363870_33392304	1233	1432	1936	1034	2406	1120
Trip13_chr1_+_33392427_33437368	60	43	56	34	58	39
Nkd2_chr1_+_33482721_33509560	187	187	265	200	430	207
Slc12a7_chr1_-_33511432_33564814	1572	2033	2146	1492	3808	2007
Slc6a19_chr1_+_33624561_33643500	5	1	10	3	3	6
Slc6a18_chr1_+_33646636_33660461	5	2	11	3	5	2
Tert_chr1_-_33676582_33697344	35	21	33	15	47	34
Clptm1l_chr1_-_33706075_33722058	3180	3533	4718	2600	6798	3161
Slc6a3_chr1_-_33746494_33787466	8	1	1	4	6	7
Lpcat1_chr1_-_33802632_33853118	1434	1660	2149	1223	2811	1405
Mrpl36_dup2_chr1_-_33993195_33994291	0	0	0	0	0	0
Irx4_chr1_-_34059614_34068683	9	6	6	2	5	2
Irx2_chr1_-_34682802_34688217	10	12	21	15	14	19
Irx1_chr1_+_35319895_35325724	7	3	6	1	1	1
Med10_chr1_-_37504217_37509877	561	739	947	536	1526	580
Ube2ql1_chr1_+_37582312_37622672	974	1032	1344	718	1892	1032
Nsun2_chr1_-_37692672_37716918	2531	2928	4036	2346	5392	2553
Srd5a1_chr1_+_37717526_37751716	412	517	734	375	932	524
Papd7_chr1_+_37797465_37830260	1182	1267	1696	1079	2692	1449
Adcy2_chr1_+_38434800_39080014	916	1213	1433	922	2176	951
Fastkd3_chr1_-_39116025_39124556	440	382	632	402	908	444
Mtrr_chr1_+_39124771_39155640	759	1094	1305	701	1932	724
LOC680200_chr1_-_39184215_39200503	32	54	101	53	91	36
Mir29b-2_chr1_+_39612388_39612468	0	0	0	0	0	0
Mir3556b_chr1_-_39612908_39613014	0	0	0	0	0	0
Mir29c_chr1_+_39612916_39613003	0	0	0	0	0	0
Ppp1r14c_chr1_+_41159898_41272170	504	693	823	469	1234	654
Iyd_chr1_+_41435347_41449800	3	1	8	1	0	3
Plekhg1_chr1_+_41780838_41866419	315	521	758	436	1152	803
Mthfd1l_chr1_+_41876363_42065392	1490	1574	1954	1264	2887	1365
Akap12_chr1_+_42162163_42252615	61746	68493	85599	50903	116661	54887
Zbtb2_chr1_-_42260208_42267107	376	407	801	362	1040	518
Rmnd1_chr1_-_42291651_42314989	554	665	1045	509	1390	587
RGD1305235_chr1_+_42325061_42348569	795	943	1269	683	1676	816
Esr1_chr1_+_42667185_42931332	101	104	103	73	188	79
Myct1_chr1_+_43450903_43461462	83	58	67	91	158	89
Vip_chr1_+_43498384_43506464	94	51	82	102	309	91
Fbxo5_chr1_-_43791187_43797556	91	68	62	34	122	62
Mtrf1l_chr1_-_43805701_43815909	293	289	462	239	561	285
Rgs17_chr1_-_43822671_43918302	687	1019	1598	666	1943	755
Oprm1_chr1_+_44804261_45034145	1842	2704	3598	1368	4189	2050
Ipcef1_chr1_-_44896239_44967362	92	140	125	29	89	48
Cnksr3_chr1_-_45120906_45213960	724	804	933	843	2189	1012
Scaf8_chr1_+_45348476_45451205	1963	2188	3402	2117	4532	2488
Tfb1m_chr1_-_45762960_45804760	739	938	1372	742	1758	934
Cldn20_chr1_+_45776856_45777515	9	7	18	2	22	21
Nox3_chr1_-_45881398_45946253	5	2	2	4	7	3
C1H6orf35_chr1_-_47617832_47644800	829	834	975	524	1309	535
Ldhal6b_chr1_-_47622971_47624394	3	9	3	4	6	8
Zdhhc14_chr1_+_47692788_47953572	1205	1404	1681	878	2026	963
Snx9_chr1_+_48084891_48130894	988	1097	1557	911	2228	1065
Synj2_chr1_+_48140566_48236033	636	718	787	415	840	489
Gtf2h5_chr1_+_48280968_48287542	1073	1104	1428	829	1902	875
Tulp4_chr1_+_48334822_48430485	3199	3747	4523	2292	5908	3138
Tmem181_chr1_+_48465874_48505761	3303	4394	5816	2785	7001	3134
Dynlt1_chr1_-_48510104_48516927	626	625	887	509	1282	524
Sytl3_chr1_+_48534303_48590471	907	1048	1124	491	1221	561
Ezr_chr1_-_48590971_48634511	2796	3010	3918	2898	6222	3107
Fndc1_chr1_+_48926486_48987223	63	75	70	50	157	72
Pacrg_chr1_-_49266486_49684083	62	76	79	46	99	42
Park2_chr1_+_49684358_50873567	209	369	452	258	593	273
Agpat4_chr1_+_50930058_51035499	3656	3844	3888	2126	4697	2058
Map3k4_chr1_-_51043920_51129819	1894	2269	3178	1651	4058	2356
Plg_chr1_+_51192273_51233898	24	40	47	19	54	29
Slc22a3_chr1_-_51234470_51321364	22	17	49	26	62	19
Slc22a2_chr1_+_51394024_51435104	11	8	4	5	23	4
Slc22a1_chr1_-_51452604_51479610	0	2	0	1	1	8
Igf2r_chr1_-_51488767_51577141	4225	5401	7142	3564	10002	4821
Mas1_chr1_-_51644720_51675365	21	24	15	10	23	10
Mrgprh_chr1_+_51682237_51683202	59	48	99	31	86	39
Pnldc1_chr1_-_51693998_51712435	22	27	41	23	45	43
Mrpl18_chr1_-_51713673_51718630	798	919	1067	670	1613	739
Tcp1_chr1_+_51719055_51726734	2493	2788	3854	1964	4626	2017
Acat3_chr1_-_51757961_51776935	1581	1946	2070	1218	2947	1211
Wtap_chr1_-_51781701_51806726	2745	3397	4911	2820	6578	2925
Sod2_chr1_+_51827380_51834232	8877	10630	13039	8839	20239	10732
Qk_chr1_+_52104780_52207884	857	1054	1803	1018	2497	1234
Pabpc6_chr1_+_52894282_52897431	6	8	8	3	15	9
MGC94891_chr1_-_53587608_53611289	6	1	3	6	5	2
Pde10a_chr1_-_53617430_53800478	889	1285	1757	664	1792	810
T_chr1_-_54139554_54147319	10	7	4	4	8	6
T2_chr1_-_54159582_54212462	106	124	92	35	145	43
Prr18_chr1_-_54240936_54241862	4	11	4	0	2	6
Sft2d1_chr1_-_54248197_54264093	410	404	511	333	755	418
Mpc1_chr1_-_54275046_54286667	2605	3221	4571	2595	7303	3035
Ccr6_chr1_-_54313120_54335174	7	2	6	0	5	3
LOC683722_chr1_-_54371829_54403110	684	674	968	522	1244	556
Rnaset2_chr1_+_54425133_54442302	326	434	511	356	877	300
Rps6ka2_chr1_+_54609625_54747731	4434	5602	6021	3195	7628	4125
Gpr31_chr1_-_54767584_54768543	9	5	2	2	1	2
Tcp10b_chr1_+_54779702_54801262	9	5	10	2	16	3
Ttll2_chr1_-_54808855_54810633	5	1	1	3	1	2
Mllt4_chr1_-_54955635_55043460	2752	3420	4675	2914	7150	3511
Smok2a_dup1_chr1_-_55274512_55365010	1	1	0	0	3	0
Vom2r7_chr1_+_55837103_55853090	1	0	6	2	5	5
Smok2a_dup2_chr1_-_56065260_56066765	0	2	1	0	0	0
Vom2r9_chr1_-_57065642_57099109	19	10	15	9	10	10
Dact2_chr1_-_57354080_57362996	405	393	437	230	623	235
Smoc2_chr1_+_57434174_57565316	175	244	187	190	417	168
Thbs2_chr1_-_57842346_57871988	461	439	584	499	1120	473
LOC100125364_chr1_+_58133058_58135780	1517	1519	2219	1150	3111	1460
Phf10_chr1_-_58134862_58191474	475	515	769	469	1096	570
Tcte3_chr1_-_58153802_58165631	2	4	5	1	6	4
Psmb1_chr1_-_58399238_58418261	4518	6168	7315	4182	10278	4549
Tbp_chr1_+_58420201_58438562	384	452	642	293	879	416
Pdcd2_chr1_-_58443078_58448568	633	814	947	514	1346	590
Prdm9_chr1_-_58463710_58484066	45	43	72	29	88	31
Chd1_chr1_+_58619223_58683477	2938	3204	5419	3202	8033	4516
Riok2_chr1_+_60057339_60073788	868	923	1173	709	1616	698
Lix1_chr1_+_60083352_60139891	276	276	313	308	750	288
Lnpep_chr1_-_60223770_60310668	1391	2361	3713	1827	5983	2325
Mir99b_chr1_+_60623874_60623943	0	0	1	0	1	3
Mir3596c_chr1_-_60624030_60624146	0	0	0	0	0	0
Mirlet7e_chr1_+_60624039_60624131	1	13	9	0	0	2
Mir125a_chr1_+_60624485_60624569	3	26	20	3	10	12
LOC688452_chr1_+_60624656_60635421	68	75	100	51	155	87
Has1_chr1_-_60640270_60652067	178	100	128	150	197	114
Fpr1_chr1_+_60685361_60686568	3	4	2	7	2	3
Fpr-rs3_chr1_-_60821230_60822261	2	0	3	0	1	3
Vom1r6_chr1_+_60960461_60961357	3	3	1	0	3	0
Vom1r7_chr1_-_61001946_61002857	1	0	3	5	20	2
Vom1r8_chr1_+_61032236_61033147	1	0	3	2	8	1
Vom1r13_chr1_+_61174271_61175222	0	0	0	0	0	0
Vom1r14_chr1_-_61204365_61205300	0	0	1	0	1	0
Vom1r9_dup1_chr1_+_61240565_61241515	0	0	0	0	0	0
Vom1r10_chr1_-_61275814_61276748	1	1	0	0	1	0
Vom1r12_dup1_chr1_-_61461630_61462550	0	0	0	0	0	0
Vom1r9_dup2_chr1_+_61520835_61521785	0	0	0	0	0	0
Vom1r12_dup2_chr1_-_61575151_61576071	0	0	0	0	0	0
Vom1r11_chr1_-_61682530_61683450	2	1	1	2	2	0
Vom1r15_chr1_-_61800598_61801518	1	0	1	0	0	3
Ppp2r1a_chr1_+_61883998_61903241	15151	17159	20441	11692	27194	12247
Vom1r19_chr1_+_62260118_62261059	2	1	5	1	2	5
Vom1r20_chr1_+_62297765_62298673	2	1	2	3	2	4
V1rf4_chr1_+_62384298_62385203	3	1	0	0	1	0
Vom1r17_chr1_+_62384298_62385203	3	1	0	0	1	0
Vom1r16_chr1_+_62384298_62385236	3	1	0	0	1	0
Zfp53_chr1_+_62422840_62451949	63	153	185	98	324	112
Zfp52_chr1_+_62472853_62500686	49	89	125	59	159	89
Vom1r22_chr1_-_62698443_62699456	1	0	3	0	1	1
Lilrb3l_chr1_+_62834637_62841318	3	2	6	2	5	6
Rps9_dup1_chr1_-_63010583_63013972	63	22	41	27	48	32
Tsen34_dup1_chr1_-_63016181_63023232	17	19	19	9	13	8
Mboat7_dup1_chr1_+_63024114_63038392	30	17	5	7	7	13
Rps9_dup2_chr1_-_63078909_63082298	65	31	60	30	55	39
Tsen34_dup2_chr1_-_63084507_63091558	22	19	19	9	15	8
Mboat7_dup2_chr1_+_63092440_63106719	46	39	39	22	101	26
Tmc4_chr1_+_63106969_63118858	15	7	8	3	10	12
Leng1_chr1_+_63119164_63124096	294	317	342	204	482	225
Cnot3_chr1_-_63123105_63139348	417	435	496	270	761	364
Mir3572_chr1_-_63128246_63128353	14	4	4	2	5	6
Prpf31_chr1_-_63143068_63154743	1129	1215	1595	843	1973	886
Tfpt_chr1_+_63155621_63164554	349	491	498	241	569	310
Oscar_chr1_+_63173817_63180053	22	7	12	11	18	5
Cacng6_chr1_-_63300009_63312647	2	1	1	0	2	0
Cacng8_chr1_-_63321710_63341943	30	61	25	20	52	7
Mir935_chr1_-_63322153_63322243	0	0	0	1	0	0
Cacng7_chr1_-_63367661_63393913	346	376	461	297	607	339
Prkcg_chr1_-_63399169_63425577	94	51	100	54	105	79
Myadm_chr1_-_63430412_63438759	3623	4454	6773	2289	7801	5096
Olr1l_dup1_chr1_+_63473385_63474072	0	0	1	0	2	0
Olr386_chr1_+_63478627_63479601	2	0	1	1	1	0
Olr1l_dup2_chr1_+_63478641_63479601	2	0	1	1	1	0
Nlrp12_chr1_+_63493720_63521353	4	9	9	2	5	3
Mir295-1_dup1_chr1_-_63522985_63523065	0	0	0	0	0	0
Mir295-2_dup1_chr1_-_63522985_63523065	0	0	0	0	0	0
Mir294_chr1_-_63523108_63523178	0	0	0	0	0	0
Mir293_chr1_-_63523469_63523540	0	0	0	0	0	0
Mir291b_chr1_-_63524193_63524300	0	0	0	0	0	0
Mir292_chr1_-_63524481_63524562	0	0	0	0	0	1
Mir291a_chr1_-_63524769_63524850	0	0	0	0	0	0
Mir290_chr1_-_63525067_63525147	0	0	1	0	0	0
LOC292543_chr1_+_63610443_63624069	7	6	5	4	2	2
Vom2r27_chr1_-_63659858_63691984	4	3	4	3	2	2
Zfp51_chr1_+_63791591_63803748	66	102	123	51	198	63
Vom1r23_chr1_-_63875694_63876641	2	1	0	0	1	0
Vom2r12_chr1_+_64473305_64573369	1	0	0	2	0	1
Vom2r13_chr1_+_64550975_64598158	1	0	0	0	2	0
Vom2r80_chr1_+_65288733_65328121	3	4	4	3	6	3
Zfp40_chr1_-_65341418_65363927	724	927	1430	641	1820	847
Vom2r15_chr1_-_65453663_65469483	3	1	3	3	5	2
Vom2r16_chr1_+_65624478_65722905	9	14	15	11	23	7
Vom2r17_chr1_+_65854391_66246430	3	1	4	0	7	1
Vom2r19_chr1_+_66226262_66239138	0	3	3	3	2	0
Mzf1_chr1_+_66333351_66344445	217	259	260	157	350	177
Ube2m_chr1_+_66348873_66352410	3222	3603	3644	2323	5417	2493
Chmp2a_chr1_+_66352555_66354940	2015	2056	2685	1385	3341	1512
Trim28_chr1_-_66355605_66362276	2849	2932	3748	2442	5649	2521
Zbtb45_chr1_+_66375406_66379533	339	270	340	242	433	235
Slc27a5_chr1_+_66387832_66398425	3	1	2	2	5	2
RGD1561909_chr1_-_66468414_66471083	27	20	30	17	42	38
Rps5_chr1_-_66471609_66475905	4665	5225	5958	4027	8702	3885
Zfp110_chr1_-_66552907_66568140	1338	1659	2288	1311	3397	1469
Zfp329_chr1_+_66592685_66611630	517	622	892	430	1231	597
Vom2r36_chr1_+_66717399_66959011	1	0	11	6	2	3
Vom2r33_chr1_+_66745463_66760433	2	1	0	1	2	1
Vom2r35_chr1_+_66811994_66829315	3	0	4	2	1	1
Vom2r34_chr1_+_66851404_66959011	7	1	0	2	2	4
Mir295-1_dup2_chr1_-_66933909_66933989	0	0	0	0	0	0
Mir295-2_dup2_chr1_-_66933909_66933989	0	0	0	0	0	0
Vom1r54_dup1_chr1_+_67186924_67187826	0	0	0	0	0	0
Vom1r53_dup1_chr1_+_67186924_67187877	0	0	0	0	0	0
Vom1r54_dup2_chr1_+_67192425_67193327	0	0	0	0	0	0
Vom1r53_dup2_chr1_+_67192425_67193378	0	0	0	0	0	0
Vom1r56_chr1_+_67466252_67467208	0	0	0	0	0	0
Vom1r57_chr1_-_67488098_67489042	1	0	1	1	3	1
Vom1r52_chr1_-_67574296_67575249	2	3	2	2	3	2
Vom1r51_chr1_-_67661326_67662279	3	3	5	1	4	1
Vom1r48_chr1_+_67745084_67746001	2	0	2	0	2	0
Vom1r49_chr1_+_67751222_67751989	2	0	2	1	1	0
Vom1r47_chr1_+_67806605_67807519	3	0	1	1	7	2
Vom1r46_chr1_-_67846750_67847700	2	0	2	0	2	3
Vom1r45_chr1_-_67915184_67916131	3	2	1	1	1	2
Vom1r44_chr1_-_67955363_67956367	4	1	2	0	0	0
Vom1r43_chr1_-_67984540_67985457	1	4	1	0	1	0
Vom1r42_chr1_-_68081693_68082613	0	1	1	1	3	1
Sbk1_chr1_-_68159182_68181024	414	443	438	260	723	313
Vom1r40_dup1_chr1_+_68449135_68450127	0	0	0	0	0	0
Vom1r41_chr1_+_68531075_68532058	1	1	0	0	2	2
Vom2r32_chr1_-_68607182_68640948	4	6	5	6	8	9
Vom2r78_chr1_-_68608170_68620589	1	4	2	3	6	6
Vom1r40_dup2_chr1_+_68704483_68705475	0	0	0	0	0	0
Vom1r28_dup1_chr1_+_68964531_68965463	0	0	0	0	0	0
Vom1r29_dup1_chr1_+_69009022_69009939	0	0	0	0	0	0
Vom1r-ps39_dup1_chr1_+_69026941_69027801	0	0	0	0	0	0
Vom1r27_chr1_+_69316603_69317520	0	1	0	0	0	0
Vom1r63_chr1_+_69455614_69456546	2	1	1	0	0	0
V1re18_chr1_+_69504405_69505322	1	0	0	0	0	0
Vom1r28_dup2_chr1_+_69520817_69521749	0	0	0	0	0	0
Vom1r29_dup2_chr1_+_69564386_69565303	0	0	0	0	0	0
Vom1r-ps39_dup2_chr1_+_69582308_69583168	0	0	0	0	0	0
Vom1r30_chr1_+_69651853_69652746	1	1	1	1	1	0
Vom2r26_chr1_-_69853741_69890484	10	1	6	5	4	3
Lilrc2_chr1_-_69994293_69998713	7	2	1	6	1	3
Lilrb3_chr1_+_70045572_70053423	3	7	3	2	5	4
Nlrp4a_chr1_-_70729660_70832250	37	16	15	3	23	5
Vom2r28_chr1_+_70894608_70986046	5	5	2	1	3	4
Zfp418_chr1_+_71012578_71025541	46	46	40	38	88	34
Zfp978_chr1_-_71133880_71140536	64	40	76	39	125	33
Hiat1_chr1_+_71185529_71217903	81	15	36	39	88	29
Zfp772_chr1_+_71250473_71256311	867	1046	1231	639	1887	638
Aurkc_chr1_-_71352904_71355297	63	132	114	51	150	93
Usp29_chr1_-_71382517_71435036	65	115	151	93	173	112
Zim1_chr1_+_71637534_71659128	89	65	121	37	124	46
Olr3_chr1_+_71833479_71834432	4	4	0	3	2	1
Olr4_chr1_+_71850025_71850963	1	0	0	0	1	2
Olr5_chr1_+_71860651_71861559	0	0	0	0	3	0
Olr6_chr1_+_71876783_71877721	3	0	4	1	1	1
Olr7_chr1_-_71880789_71881730	3	1	0	1	0	2
Olr8_chr1_-_71891245_71892189	2	0	1	1	0	1
RGD1559613_chr1_-_72510939_72528650	445	695	892	445	950	485
Zfp583_chr1_+_72637802_72656306	211	222	324	164	452	233
Zfp667_chr1_-_72663633_72683869	289	323	487	188	488	239
Galp_chr1_-_72745906_72767768	2	0	0	1	1	0
Zfp444_chr1_-_72775799_72793062	352	238	276	142	434	169
Zfp787_chr1_+_72827317_72840114	320	320	352	273	532	200
Nlrp5_chr1_-_72846717_72878799	5	9	7	12	11	10
Vom2r71_chr1_+_72997065_73020965	3	1	3	1	1	1
Nlrp4_chr1_-_73062798_73100694	14	31	2	19	52	10
Vom1r32_chr1_+_73231686_73232603	0	1	4	3	2	2
Nlrp9_chr1_-_73246708_73296649	13	2	4	3	7	5
Vom1r34_chr1_-_73342240_73343157	0	0	1	0	0	0
Vom2r31_chr1_-_73554037_73579885	5	4	4	0	8	5
Vom2r30_chr1_-_73764568_74306093	4	6	2	0	3	3
Vom2r29_chr1_-_74285207_74306093	5	1	2	2	2	3
Lair1_chr1_-_74679905_74710530	12	29	63	39	69	32
Ttyh1_chr1_+_74795004_74812910	6242	6419	8993	6003	14420	7883
Leng8_chr1_+_74814349_74826049	1688	1519	2613	1141	3546	2070
Cdc42ep5_chr1_-_74828608_74829132	22	50	45	43	67	45
Lilra5_chr1_+_74887896_74892461	23	10	8	8	52	31
Lilrb4_chr1_+_75149298_75154600	2	8	48	14	47	23
Kir3dl1_chr1_+_75204288_75241681	3	2	3	1	4	0
Fcar_chr1_+_75285444_75318514	1	1	4	2	4	2
Ncr1_chr1_+_75322402_75367860	0	4	3	1	3	1
Rdh13_chr1_-_75563122_75590916	769	847	1028	578	1317	724
Eps8l1_chr1_+_75610284_75624428	23	16	9	11	14	13
Ppp1r12c_chr1_-_75625471_75648495	3054	2894	3466	2469	5015	2582
Tnnt1_chr1_-_75652135_75660589	14	8	10	4	6	4
Tnni3_chr1_-_75665119_75668803	0	7	4	2	8	4
Dnaaf3_chr1_-_75669343_75677205	71	62	79	41	109	42
Syt5_chr1_-_75683291_75691003	1592	1452	1672	824	1590	893
Ptprh_chr1_-_75692060_75724941	4	4	17	6	5	8
Tmem86b_chr1_-_75747873_75750239	51	42	42	21	55	34
Ppp6r1_chr1_-_75750750_75777986	7492	8300	9707	5259	12757	5915
Hspbp1_chr1_-_75779797_75803045	2515	2764	2512	1621	3634	1702
Brsk1_chr1_+_75808536_75833928	6273	6128	6725	4285	9271	4452
Tmem150b_chr1_-_75833876_75842777	25	8	7	3	10	6
Suv420h2_chr1_+_75861337_75868943	230	117	157	77	225	136
Cox6b2_chr1_-_75873172_75874397	9	35	14	19	45	31
Fam71e2_chr1_-_75874606_75890446	9	4	16	4	12	10
Il11_chr1_-_75891524_75897820	36	16	29	20	32	33
Rpl28_chr1_+_75912936_75915497	317	355	395	362	619	320
Ube2s_chr1_-_75951966_75956026	1089	1245	1526	1046	2536	904
Shisa7_chr1_-_75971937_75990854	121	201	260	85	207	159
Isoc2b_chr1_-_75991120_76011769	118	117	155	99	322	102
Nat14_chr1_+_76071585_76073672	148	143	141	111	186	109
Ssc5d_chr1_+_76074530_76092319	449	393	452	205	418	226
Sbk2_chr1_-_76102583_76110349	4	1	4	5	5	1
Zfp579_chr1_-_76133748_76136920	185	187	164	108	287	148
Fiz1_chr1_-_76148777_76155291	614	662	726	575	1259	564
Zfp524_chr1_+_76158643_76159691	127	140	154	107	197	115
Zfp865_chr1_-_76174719_76179197	125	133	171	95	184	117
Epn1_chr1_+_76226173_76242237	2539	2728	2646	1884	4041	2001
Rfpl4a_chr1_-_76249814_76256273	4	7	5	3	4	4
Rasl2-9_chr1_-_76263180_76264358	173	192	205	173	308	131
Vom1r38_chr1_-_76305195_76306118	1	1	2	2	2	0
Vom1r37_chr1_-_76325235_76326197	2	0	0	0	2	2
Vom1r36_chr1_+_76351969_76352880	3	4	1	2	8	2
Vom1r35_chr1_+_76407751_76408665	0	0	0	2	2	4
Vom1r58_chr1_+_76498340_76499155	0	1	0	0	0	1
Vom1r59_chr1_+_76533961_76534908	1	0	0	1	1	0
Vom1r60_chr1_+_76563183_76564296	1	1	1	0	0	0
Vom1r61_chr1_+_76666343_76667296	1	1	2	1	1	1
Vom1r62_chr1_+_76693838_76694785	1	0	2	0	1	1
Lig1_chr1_+_76723841_76762378	177	277	317	210	465	216
Pla2g4c_chr1_+_76802413_76883470	3	0	4	3	3	3
Cabp5_chr1_+_76998160_77010997	2	0	4	2	4	1
Sult2a2_chr1_-_77549161_77811907	1	4	3	0	1	0
Sult2a6_chr1_-_77823865_78012472	1	3	2	0	0	4
Sult2a1_chr1_-_77849696_77903846	1	1	2	0	0	1
Sepw1_dup1_chr1_-_78799172_78804245	140	73	89	31	64	38
Crx_chr1_-_79009897_79015569	1	3	7	2	4	4
Sepw1_dup2_chr1_-_79068032_79073104	0	0	0	0	0	1
Gltscr2_chr1_-_79101202_79108671	1370	1402	1612	1196	2404	1099
Ehd2_chr1_-_79112279_79130529	748	755	775	709	1766	756
Gltscr1_chr1_-_79133679_79158168	165	213	257	134	280	176
Napa_chr1_+_79261024_79279633	7093	8540	9941	6565	13994	6276
Kptn_chr1_+_79282511_79283305	55	102	122	69	131	64
Slc8a2_chr1_+_79296259_79320746	828	897	966	655	1539	647
Meis3_chr1_+_79335447_79346205	596	612	540	319	854	366
LOC684903_chr1_-_79355592_79377748	271	262	248	210	428	219
Gpr77_chr1_-_79432845_79445344	24	69	47	18	81	23
C5ar1_chr1_-_79452051_79458856	11	4	38	11	21	21
LOC100192314_chr1_-_79474172_79475656	56	103	51	52	132	69
Bbc3_chr1_+_79520749_79521829	129	87	111	49	154	73
Sae1_chr1_-_79530175_79585932	4743	4711	5248	3032	7080	3451
Tmem160_chr1_+_79664960_79667668	593	582	497	264	658	342
Npas1_chr1_-_79667893_79687979	10	2	4	6	10	0
Arhgap35_chr1_-_79703650_79820568	9746	12846	17959	9832	25501	13354
Ceacam9_chr1_+_79906414_79910949	8	4	19	7	26	9
Ap2s1_chr1_+_79918162_79929502	2812	3440	3951	2518	5678	2320
Slc1a5_chr1_+_79957648_79971751	192	186	222	169	390	197
Fkrp_chr1_-_79980701_79986302	816	1049	985	619	1385	773
Strn4_chr1_+_79987125_80012891	1438	1474	1884	1098	2703	1110
Prkd2_chr1_+_80015106_80043535	42	83	115	80	125	85
Dact3_chr1_+_80048066_80059888	699	620	591	319	774	398
Gng8_chr1_+_80067667_80069629	27	41	20	21	30	10
Ptgir_chr1_+_80080854_80083237	1382	1372	1111	421	1230	564
Calm3_chr1_-_80092078_80099186	15212	14824	18332	11169	23844	11298
Pnmal2_chr1_+_80123763_80126337	1300	1542	1603	1061	2433	1113
Pnmal1_chr1_+_80140829_80143488	97	100	94	22	58	15
Ccdc8_chr1_+_80180875_80184203	302	331	303	271	469	242
Ppp5c_chr1_-_80191565_80215780	1526	1761	2302	1545	3190	1594
Hif3a_chr1_-_80223834_80245130	3	10	7	7	4	6
Cgm4_chr1_+_80277477_80290359	4	4	4	5	3	2
Psg16_chr1_+_80311266_80327328	2	3	3	3	2	4
Ceacam3_chr1_+_80368019_80380553	10	2	7	4	7	1
Psgb1_chr1_+_80428741_80437618	5	3	1	1	1	2
Psg29_chr1_-_80481280_80504643	3	3	3	2	7	2
Ceacam11_chr1_+_80642416_80648652	2	0	4	1	1	1
Igfl3_chr1_+_80719459_80726515	2	3	0	1	3	0
Mill1_chr1_+_80887094_80914226	37	41	34	31	123	37
Psg19_chr1_-_80936820_80947086	12	5	10	4	10	5
Micb_chr1_+_81016678_81033651	19	47	49	32	104	24
Pglyrp1_chr1_+_81052612_81057412	12	4	12	9	13	16
Ccdc61_chr1_-_81057905_81077772	148	127	112	85	207	96
Nanos2_chr1_+_81155091_81156551	6	2	0	1	1	2
Mypop_chr1_+_81159192_81169783	362	352	338	230	506	262
Irf2bp1_chr1_+_81171966_81174667	888	889	779	548	1216	627
Foxa3_chr1_-_81181104_81190030	9	9	17	3	12	1
Sympk_chr1_+_81190967_81219274	3710	4487	5189	2968	7381	3294
Rsph6a_chr1_+_81219404_81242623	13	10	6	7	7	10
Fbxo46_chr1_+_81296298_81312725	207	233	183	151	351	145
Qpctl_chr1_-_81314398_81323467	603	724	668	504	960	505
Snrpd2_chr1_+_81324033_81326883	334	408	445	344	576	232
Gipr_chr1_-_81329941_81340229	41	33	42	38	42	25
Eml2_chr1_+_81353763_81386605	3579	4036	3815	2547	6242	2855
Mir330_chr1_+_81358760_81358856	1	7	0	0	1	1
Gpr4_chr1_+_81401780_81403268	118	117	145	114	257	132
Opa3_chr1_+_81408113_81426628	1047	1109	1327	884	1881	909
Vasp_chr1_-_81437098_81452365	2203	1955	2229	1486	3400	1535
Ppm1n_chr1_-_81456776_81459485	14	27	17	6	24	27
Rtn2_chr1_+_81462077_81474932	2975	3434	3396	2240	5269	2343
LOC100360880_chr1_-_81481174_81487900	6323	8786	10932	5847	18406	10217
Ercc1_chr1_+_81523234_81534459	772	883	846	658	1367	564
Cd3eap_chr1_-_81533986_81537262	353	290	355	266	486	225
Ercc2_chr1_+_81559883_81573643	735	647	812	467	1159	507
Mir343_chr1_+_81564995_81565087	2	5	7	2	5	8
Klc3_chr1_-_81572593_81581805	35	54	44	20	45	18
Ckm_chr1_+_81587884_81598112	7	3	5	11	16	3
Mark4_chr1_-_81601789_81633585	734	739	899	577	1339	688
Trappc6a_chr1_+_81683535_81690450	152	156	151	98	196	97
Ppp1r37_chr1_-_81705739_81737548	1535	1593	1898	1235	3005	1359
Gemin7_chr1_-_81739987_81749508	57	47	68	50	68	48
Clasrp_chr1_-_81757541_81781715	573	576	655	413	975	450
Clptm1_chr1_-_81814947_81846254	6410	8310	10502	6715	16225	6538
Apoc2_chr1_-_81854612_81859580	1	1	1	2	0	0
Apoc4_chr1_-_81860928_81865003	18	7	12	2	22	5
Apoc1_chr1_-_81872116_81875399	25	27	42	25	65	27
Apoe_chr1_-_81878372_81882298	140030	156134	157876	139551	300750	138594
Tomm40_chr1_-_81883632_81895516	1235	1264	1427	979	2218	940
Pvrl2_chr1_-_81896927_81931943	908	1132	1106	777	1899	819
Bcam_chr1_-_81939821_81954480	15105	15810	15919	12022	26647	11944
Cblc_chr1_-_81964679_81981504	34	19	19	23	51	30
Bcl3_chr1_-_81996116_82010351	331	375	426	274	765	306
Ceacam16_chr1_-_82039102_82049181	87	71	52	107	101	63
Ceacam19_chr1_-_82066235_82075018	9	12	13	13	13	14
PVR_chr1_-_82085560_82100961	1589	1981	2401	1658	4304	2071
Ceacam20_chr1_+_82145624_82177339	2	5	3	2	3	1
Zfp180_chr1_+_82186002_82205295	4447	5943	7653	4538	10882	5713
Zfp112_chr1_+_82209491_82224354	129	107	145	103	242	130
Zfp111_chr1_-_82300386_82311607	243	233	375	211	572	248
Zfp61_chr1_-_82386241_82393980	272	353	474	252	713	295
Zfp94_chr1_-_82400961_82415836	237	218	227	154	340	157
RGD1311676_chr1_-_82456545_82457405	7	6	7	2	4	6
Lypd5_chr1_+_82471729_82476786	2	2	5	2	4	3
Kcnn4_chr1_+_82493757_82508496	95	151	198	157	349	169
Smg9_chr1_+_82523064_82545404	560	664	753	438	1078	414
Irgc_chr1_-_82554279_82557958	4	3	0	2	6	4
Plaur_chr1_+_82587242_82602923	939	895	902	498	1068	548
Cadm4_chr1_+_82625738_82630379	1969	1864	2062	1775	3168	1870
Zfp428_chr1_+_82632968_82642397	460	360	306	209	453	241
Irgq_chr1_+_82656242_82664190	6577	7618	9822	4889	12667	6738
Pinlyp_chr1_-_82666951_82672395	3	8	9	2	3	5
Xrcc1_chr1_+_82673671_82701082	667	631	850	452	1129	530
Zfp575_chr1_-_82707389_82709496	6	14	14	8	8	8
Ethe1_chr1_+_82716410_82731463	481	571	599	460	1131	474
Phldb3_chr1_+_82733955_82750033	31	31	50	23	73	34
Lypd3_chr1_+_82757258_82761708	7	8	34	8	22	8
Tex101_chr1_-_82787110_82789825	1	1	1	0	0	0
RGD1564380_dup1_chr1_-_82806009_82854148	0	0	0	0	0	0
RGD1565655_dup1_chr1_-_82850516_82854966	0	0	0	0	0	0
Ceacam10_dup1_chr1_+_82900924_82907200	0	0	0	0	0	0
Lypd4_chr1_-_82985823_82990918	2	0	0	0	0	0
Rps19_chr1_+_83007889_83013591	258	206	301	190	407	149
Arhgef1_chr1_+_83025520_83053989	533	759	785	465	1091	585
Rabac1_chr1_-_83095963_83099061	4052	4262	3534	2486	4917	3010
Atp1a3_chr1_-_83104725_83133845	4170	5021	5889	4674	11404	6783
Grik5_chr1_-_83137815_83207039	664	848	819	501	1205	765
Zfp574_chr1_+_83212053_83217315	626	624	594	477	1135	596
Pou2f2_chr1_-_83226743_83263193	8	6	3	2	6	5
Gsk3a_chr1_-_83365718_83374707	1431	1846	1966	1223	3011	1582
Erf_chr1_-_83378953_83382939	829	898	850	493	1156	655
Cic_chr1_+_83415622_83427167	4139	4241	4591	3091	7120	4139
Pafah1b3_chr1_-_83427895_83430421	508	568	454	295	737	355
Prr19_chr1_+_83433782_83436798	7	12	11	11	41	15
Cnfn_chr1_-_83497889_83500036	1	0	1	1	4	0
Lipe_chr1_-_83511519_83530200	942	1194	1203	562	1318	625
Cxcl17_chr1_-_83530854_83542736	3	1	2	0	1	1
Ceacam1_chr1_-_83589574_83605846	255	326	494	304	575	285
LOC685046_chr1_-_83669400_83671140	4	6	9	3	10	2
Atp5sl_chr1_+_83674728_83680657	958	1040	1131	784	1605	796
B3gnt8_chr1_+_83681452_83684351	333	373	326	173	310	214
Bckdha_chr1_-_83684796_83713565	1094	1271	1261	825	1781	871
Exosc5_chr1_+_83713977_83723115	313	353	291	166	461	224
B9d2_chr1_+_83735614_83741208	174	267	231	153	395	158
Tgfb1_chr1_+_83742151_83758472	81	99	95	76	195	106
Ccdc97_chr1_-_83764847_83772603	960	957	937	696	1592	643
Hnrnpul1_chr1_-_83774021_83808198	2832	2999	3976	2422	5749	2677
Axl_chr1_-_83812118_83840542	2059	1856	2222	1743	3868	2123
Cyp2s1_chr1_-_83854677_83868967	34	47	37	47	114	40
RGD1564380_dup2_chr1_-_84155274_84159546	0	0	0	0	0	0
RGD1565655_dup2_chr1_-_84206115_84210565	0	0	0	0	0	0
Cd177_chr1_-_84222313_84244564	7	2	4	1	7	5
Ceacam10_dup2_chr1_+_84261181_84267457	0	1	5	0	0	0
Cyp2b2_chr1_+_84361236_84376889	2	1	0	1	0	0
Cyp2b3_chr1_+_84417668_84491180	5	3	2	1	0	0
Cyp2b21_chr1_-_84644037_84672867	5	3	7	7	3	4
Cyp2b12_chr1_+_84763724_84830393	0	4	3	1	6	3
Cyp2g1_chr1_+_84842671_84853812	2	3	4	2	3	2
Cyp2a3_chr1_+_84869280_84876600	5	23	23	16	51	16
Cyp2a1_chr1_+_84925733_84938420	5	3	3	1	1	1
Cyp2a2_chr1_+_84925743_84980712	7	2	3	3	2	0
Cyp2f4_chr1_+_85146274_85158525	7	11	6	1	2	2
Cyp2t1_chr1_+_85176736_85180404	152	183	155	139	317	123
Egln2_chr1_-_85180394_85188174	3273	3478	3217	2065	4293	2298
Rab4b_chr1_-_85190236_85201526	1795	1769	2041	1164	2579	1345
Mia_chr1_-_85202515_85204208	39	41	52	48	44	56
Snrpa_chr1_-_85210609_85219232	350	340	359	234	461	223
Itpkc_chr1_-_85229796_85251373	984	1111	1093	868	2149	992
Adck4_chr1_+_85255491_85278009	748	783	882	492	1089	573
Numbl_chr1_+_85278991_85301797	1696	1478	1462	1024	2354	1142
Ltbp4_chr1_-_85328915_85361198	981	1109	1172	977	1970	1307
Shkbp1_chr1_-_85365817_85379188	354	304	274	137	450	198
Sptbn4_chr1_-_85379609_85467354	1491	1426	1705	1019	2502	1538
Blvrb_chr1_+_85468772_85490833	336	497	352	233	522	230
Sertad3_chr1_+_85498045_85501764	201	168	236	155	302	155
Sertad1_chr1_+_85510198_85513465	1465	1758	1545	1195	3456	1268
Prx_chr1_+_85521047_85541381	1126	1010	3442	998	1963	3064
Hipk4_chr1_+_85544935_85555306	36	43	81	52	78	36
Pld3_chr1_-_85556092_85567834	4616	5322	4816	3505	8127	3847
RGD1307554_chr1_+_85578671_85602677	143	213	193	128	347	157
Akt2_chr1_+_85627946_85666362	884	958	1108	902	2056	972
Ttc9b_chr1_+_85683938_85686120	1024	1203	1102	848	1688	781
Map3k10_chr1_-_85686287_85704588	1053	994	1093	673	1636	764
Marcksl1_chr1_-_86018357_86035603	180	88	108	63	131	89
Psmc4_chr1_-_86194919_86203235	2825	3365	4052	2620	6451	2425
Fcgbp_chr1_+_86219979_86263136	63	44	46	20	53	45
Fcgbpl1_chr1_+_86274837_86312788	9	8	19	7	21	16
Fbl_chr1_+_86319815_86328915	316	380	318	271	836	337
Dyrk1b_chr1_+_86329130_86336571	649	685	734	399	1036	552
Pak4_chr1_+_86378296_86417580	441	540	563	303	755	369
Nccrp1_chr1_+_86427993_86431684	12	9	10	3	10	8
Sycn_chr1_-_86434274_86434684	1	1	0	0	0	0
Lrfn1_chr1_-_86507462_86520128	592	627	655	391	929	462
Gmfg_chr1_-_86528123_86533106	18	49	42	26	66	20
Samd4b_chr1_+_86553119_86577571	2266	2072	2229	1585	3641	2088
Paf1_chr1_-_86577751_86583329	584	637	935	651	1544	745
Med29_chr1_+_86583618_86589021	792	973	1002	586	1601	662
Zfp36_chr1_+_86595418_86597898	3464	3366	4013	2872	6625	3335
Plekhg2_chr1_+_86601601_86614808	3826	3962	3585	3763	8996	3401
Rps16_chr1_-_86620608_86623553	1260	1291	1522	1072	2635	1132
Supt5h_chr1_+_86651790_86680454	6307	6566	7378	4610	10419	4538
Dll3_chr1_+_86697088_86704826	11	6	4	1	5	6
Selv_chr1_+_86708083_86715303	10	11	18	10	30	12
Vom2r10_chr1_+_87307429_87353451	2	0	6	3	3	3
Vom1r2_chr1_+_87567366_87568274	2	2	1	1	1	1
Vom1r3_chr1_+_87633289_87634185	2	0	3	0	1	0
Vom1r4_chr1_+_87719103_87719999	1	0	0	0	3	1
Vom2r11_chr1_-_87791634_87811423	5	1	2	2	4	4
Vom1r5_chr1_-_87859369_87860274	1	1	2	2	2	0
RGD1563982_chr1_+_88054843_88060744	689	940	1041	697	1647	888
Fbxo17_chr1_+_88084958_88100370	11	7	5	4	3	2
Mrps12_chr1_-_88101812_88104707	506	500	548	301	615	327
Sars2_chr1_+_88104901_88116638	347	375	361	233	582	184
Nfkbib_chr1_-_88122205_88129977	387	431	480	307	683	285
Sirt2_chr1_+_88130545_88153086	1684	2039	2603	1847	4286	2030
Rinl_chr1_+_88153376_88164438	23	20	27	11	19	16
Hnrnpl_chr1_+_88176711_88187394	2699	3659	4355	2746	7219	3405
Ech1_chr1_+_88190416_88196614	2624	3285	3613	2333	5036	2138
Lgals4_chr1_+_88200595_88208309	7	3	5	1	5	9
Lgals7_chr1_+_88226085_88227840	1	0	3	1	0	1
Capn12_chr1_+_88246907_88258966	5	11	10	16	25	4
Actn4_chr1_-_88258630_88327926	6781	9856	10893	6849	16953	8610
Kcnk6_dup1_chr1_-_88347073_88355439	0	0	0	2	0	4
Yif1b_chr1_+_88361239_88371401	1324	1441	1223	908	1923	855
Spint2_chr1_-_88379993_88402444	306	276	261	152	316	155
Ppp1r14a_chr1_+_88407561_88411822	82	60	94	54	124	84
Dpf1_chr1_+_88427539_88437120	136	103	109	87	174	126
Sipa1l3_chr1_-_88439883_88477653	181	168	252	136	400	206
Ube2n_chr1_-_88808691_88809804	2514	3384	5188	2875	7483	2973
Zfp84_chr1_+_88824173_88839114	802	831	1287	744	1728	930
Zfp74_dup1_chr1_-_88993993_89018436	26	10	17	3	22	22
Eif3k_chr1_-_89103168_89108321	613	756	959	527	1205	591
Map4k1_chr1_+_89114111_89135537	8	19	38	8	41	15
Rasgrp4_chr1_+_89253162_89269484	13	4	8	7	5	2
Fam98c_chr1_-_89270393_89273938	227	190	305	172	380	160
Spred3_chr1_-_89279381_89288184	190	153	122	75	146	109
Ggn_chr1_+_89288946_89292050	78	69	111	48	137	61
Psmd8_chr1_-_89292312_89299144	3168	3902	4607	2923	7044	2870
Catsperg1_chr1_-_89306664_89337459	55	55	105	41	105	59
Kcnk6_dup2_chr1_-_89343864_89352036	0	0	0	0	0	0
Zfp74_dup2_chr1_-_89393572_89418316	0	1	4	0	0	0
Zfp968_chr1_-_89511747_89528756	0	0	0	0	0	0
Zfp566_chr1_-_89576850_89590281	9	13	24	11	49	15
Zfp260_dup1_chr1_+_89613396_89616676	34	6	17	13	21	5
Zfp260_dup2_chr1_+_89623200_89626480	34	6	18	13	23	5
Zfp382_chr1_+_89743673_89763846	510	522	700	354	1020	451
Capns1_chr1_-_89782877_89816171	1692	3017	3872	2077	5510	1913
Tbcb_dup1_chr1_-_89838342_89844191	0	2	0	0	0	0
Polr2i_dup1_chr1_+_89844218_89845655	6	8	6	4	8	2
Wdr62_chr1_-_89852234_89890241	42	64	70	29	73	51
Clip3_dup1_chr1_+_89906480_89921238	306	128	178	71	119	108
Alkbh6_dup1_chr1_+_89922890_89928261	8	2	8	7	0	0
Syne4_dup1_chr1_+_89928849_89933062	5	18	0	4	7	2
RGD1562079_dup1_chr1_-_89935494_89936443	0	0	0	0	0	0
Lrfn3_chr1_-_89975457_89980935	115	125	105	64	187	110
Tyrobp_chr1_+_90031123_90034973	14	20	54	25	72	46
Hcst_chr1_-_90035101_90037134	0	1	3	0	1	0
Aplp1_chr1_-_90053390_90063107	5047	5046	4915	3236	6940	3174
Kirrel2_chr1_-_90065806_90075682	34	33	26	24	41	26
Nphs1_chr1_+_90077824_90106425	23	15	9	14	17	7
Prodh2_chr1_+_90110667_90123506	2	6	7	0	1	0
RGD1565712_chr1_-_90149368_90161856	76	106	120	49	213	105
Hspb6_chr1_+_90162932_90165071	153	184	250	189	457	161
Lin37_chr1_-_90165072_90169004	391	429	445	331	672	262
Psenen_chr1_-_90170909_90172105	1090	1267	1454	924	2088	1028
U2af1l4_chr1_+_90172229_90174276	631	726	812	523	1124	461
Igflr1_chr1_+_90175156_90177034	28	27	28	16	59	7
Mir3569_chr1_+_90197442_90197517	0	1	0	1	0	0
Zbtb32_chr1_-_90197757_90200062	5	5	3	1	9	5
Upk1a_chr1_-_90215600_90223198	2	9	2	1	9	1
LOC688869_chr1_-_90230830_90238903	520	561	579	456	879	359
Rbm42_chr1_-_90254914_90264844	1600	1542	1503	887	2173	1047
LOC688924_chr1_+_90304202_90305787	1	0	0	2	0	1
Atp4a_chr1_+_90317629_90330433	15	15	10	20	25	9
Tmem147_chr1_-_90332926_90334744	672	560	684	432	1106	462
Gapdhs_chr1_-_90334992_90349297	1	2	4	3	2	3
Sbsn_chr1_+_90357222_90361689	17	21	42	24	59	18
Dmkn_chr1_+_90369376_90386137	6	2	4	1	2	7
Ffar2_chr1_-_90424464_90425456	10	3	1	1	1	4
Ffar3_chr1_-_90458033_90459373	1	5	7	6	18	5
Ffar1_chr1_-_90463925_90464829	3	12	4	2	4	6
Cd22_chr1_-_90470008_90484868	12	26	15	18	19	13
Mag_chr1_-_90500932_90516246	27	38	151	27	63	118
Hamp_chr1_-_90523534_90525473	0	3	3	0	0	1
Usf2_chr1_-_90527311_90538532	505	752	1051	627	1392	647
Lsr_chr1_-_90539044_90554568	98	116	179	156	371	124
Fxyd5_chr1_-_90620342_90629734	246	290	281	260	569	209
Fxyd7_chr1_-_90630083_90639081	6180	5498	5155	4543	9433	4781
Fxyd1_chr1_-_90639292_90643313	743	928	788	666	1577	836
Lgi4_chr1_+_90647194_90656996	2769	3105	3840	2658	6087	3282
Fxyd3_chr1_-_90657651_90664433	23	8	34	13	42	34
Hpn_chr1_-_90688659_90704122	8	16	4	13	22	12
Scn1b_chr1_-_90705285_90715007	6721	6501	7279	5758	12218	6255
Gramd1a_chr1_-_90718531_90732873	2104	2200	2716	1842	4192	1800
LOC689199_chr1_+_90936251_90937541	0	0	0	0	0	0
LOC292801_chr1_+_90936267_90937419	0	0	0	0	0	0
Scgb1b30_chr1_+_91099202_91100467	0	0	0	0	1	0
Uba2_chr1_-_91155238_91179050	106	167	196	122	315	110
Pdcd2l_chr1_-_91189390_91201359	248	296	354	222	395	220
Gpi_chr1_-_91207014_91234890	17124	20743	25184	14782	34907	14962
RGD1308428_chr1_-_91240934_91292895	2120	2727	3686	2555	6238	2721
Lsm14a_chr1_-_91343531_91388619	819	1061	1478	989	2590	1110
Kctd15_chr1_-_91645833_91659091	423	492	631	483	1166	505
Chst8_chr1_-_91681356_91822788	320	304	280	247	518	211
Pepd_chr1_+_91957678_92416063	1375	1588	1694	1136	2512	1170
RGD1562079_dup2_chr1_+_92086132_92087081	22	18	16	8	17	8
Syne4_dup2_chr1_-_92089513_92093726	5	2	8	1	2	0
Alkbh6_dup2_chr1_-_92094314_92099684	4	1	4	0	0	0
Clip3_dup2_chr1_-_92101336_92116095	340	467	460	286	790	283
Polr2i_dup2_chr1_-_92178353_92179790	0	0	0	0	0	0
Tbcb_dup2_chr1_+_92179817_92185666	91	61	74	46	91	56
Pdcd5_dup1_chr1_-_92303910_92309238	58	36	38	26	26	18
Cebpg_chr1_-_92420850_92427602	1137	1153	1722	1172	2505	1181
Cebpa_chr1_+_92493857_92495245	31	54	50	43	115	47
Slc7a10_chr1_+_92563400_92579264	2	3	3	2	2	6
Lrp3_chr1_-_92579059_92593301	2559	2716	2566	1893	4283	2035
Gpatch1_chr1_-_92659066_92707992	711	683	885	471	1224	569
Rhpn2_chr1_+_92723895_92784983	277	402	446	228	689	310
RGD1564719_chr1_-_92784851_92791055	103	75	103	61	159	70
Cep89_chr1_+_92791362_92833456	165	203	284	131	399	180
Slc7a9_chr1_+_92843093_92865757	4	3	3	1	6	2
Nudt19_chr1_-_92948063_92959663	474	671	967	523	1131	543
Rgs9bp_chr1_-_92983020_92983733	2	3	1	4	0	2
Ankrd27_chr1_+_92984820_93090727	1468	1838	2428	1345	3431	1460
Pdcd5_dup2_chr1_-_93092982_93098394	4	0	0	0	0	0
Dpy19l3_chr1_-_93134892_93199944	569	795	1072	607	1617	976
Zfp507_chr1_-_93220458_93250626	505	644	832	499	1137	547
Tshz3_chr1_-_93825019_93896294	1196	1669	2319	940	2869	1552
Uri1_chr1_-_95435846_95493474	877	1023	1493	683	1887	885
Ccne1_chr1_-_95575136_95584373	350	341	478	338	710	350
Plekhf1_chr1_-_95700174_95701643	574	697	657	480	1159	493
Pop4_chr1_-_95761042_95769376	752	1045	1463	690	1858	784
LOC365238_chr1_-_95881454_95885255	27	42	51	22	63	28
Vstm2b_chr1_+_98716586_98744919	123	167	186	181	330	161
MGC114499_chr1_+_98796112_98802649	12	9	5	6	3	0
LOC499136_chr1_-_98865577_98867261	9	16	6	5	28	10
Etfb_chr1_-_99549581_99563745	907	909	1045	695	1441	738
Cldnd2_chr1_-_99564436_99567120	1	2	0	1	1	1
Nkg7_chr1_-_99569678_99570745	5	3	2	2	4	4
Lim2_chr1_-_99571892_99578054	1	1	2	1	2	1
Siglec10_chr1_-_99589915_99598511	6	4	7	6	7	6
Siglec5_chr1_-_99639156_99647531	20	8	10	7	23	13
Vom2r38_chr1_-_99992978_100207965	7	9	5	4	23	10
Vom2r37_chr1_-_100067149_100207955	9	9	6	4	24	10
Klk1c12_chr1_-_100371040_100375077	0	1	0	0	0	0
Klk1c10_dup1_chr1_-_100395928_100399987	0	0	0	0	0	0
Klk1c8_dup1_chr1_+_100424170_100427961	0	0	0	0	1	0
Zfp819_chr1_+_100597965_100608479	97	97	118	62	142	75
Ctu1_chr1_+_100668356_100674148	332	316	356	298	479	274
Klk13_chr1_+_100717394_100729013	0	3	2	1	2	0
Klk12_chr1_+_100775621_100779762	2	1	1	2	2	4
Klk11_chr1_+_100780866_100785406	0	0	4	1	1	0
Klk10_chr1_+_100787665_100791042	0	0	2	0	2	0
Klk9_chr1_+_100798462_100802754	6	2	2	4	1	0
Klk8_chr1_+_100803926_100810769	1	5	2	7	4	1
Klk7_chr1_+_100820162_100823452	3	0	3	1	6	1
Klk6_chr1_+_100831082_100838230	1	2	1	3	2	1
Klk4_chr1_+_100897613_100902010	0	3	1	0	1	2
Klk1c10_dup2_chr1_-_100957314_100961373	0	0	0	0	0	0
Klk1c6_chr1_-_101014192_101030273	0	1	0	0	0	0
Klk1c2_chr1_-_101046494_101050871	0	0	1	0	1	0
Klk1c8_dup2_chr1_+_101101949_101105740	0	0	0	0	0	0
Klk1c9_chr1_+_101151631_101155517	1	1	0	0	1	2
Klk1c7_chr1_+_101196673_101200667	0	1	0	0	0	0
Klk1c3_chr1_+_101225277_101229056	0	1	1	0	1	0
Klk1_chr1_+_101264168_101268371	0	3	1	1	0	0
Fv1_chr1_+_101285956_101291836	1240	1359	1487	1068	2794	1170
Acpt_chr1_-_101292689_101296571	2	1	1	0	1	2
Clec11a_chr1_-_101355485_101358626	66	66	57	81	191	52
Shank1_chr1_+_101362268_101409488	173	157	118	98	294	153
RGD1309036_chr1_-_101411207_101424622	13	6	23	19	24	22
Syt3_chr1_+_101459652_101473304	1224	1311	1322	1197	2451	1104
Lrrc4b_chr1_+_101513712_101534286	1097	1686	1480	1214	2729	1569
Aspdh_chr1_+_101536453_101538714	9	20	17	14	20	14
Josd2_chr1_+_101539030_101542739	661	613	657	423	921	403
Emc10_chr1_-_101560506_101566824	3532	3270	3066	2157	4378	2361
Mybpc2_chr1_-_101572091_101595570	21	30	19	19	56	26
Spib_chr1_-_101596931_101602764	6	4	17	8	15	8
Pold1_chr1_-_101603485_101614451	196	196	213	133	321	149
Nr1h2_chr1_-_101619978_101625283	2074	2063	1979	1357	3204	1478
Napsa_chr1_+_101642884_101655189	8	4	7	4	1	10
Kcnc3_chr1_+_101659056_101673260	928	991	1090	829	2047	1179
Myh14_chr1_-_101674362_101737053	2804	2906	3566	2108	4541	2798
Vrk3_chr1_+_101820326_101847650	915	1100	1349	739	1847	742
Atf5_chr1_-_101873010_101875285	1051	903	743	483	928	573
Nup62_chr1_+_101876518_101891787	1225	1312	1417	988	2254	983
Tbc1d17_chr1_-_101901663_101909886	1053	897	988	680	1475	690
Akt1s1_chr1_+_101910233_101916583	1076	1124	1047	735	1660	697
Pnkp_chr1_+_101918528_101923539	268	405	414	252	580	253
Ptov1_chr1_-_101923969_101930515	3910	4649	4561	2606	6876	3176
Med25_chr1_-_101939597_101952474	994	903	1076	555	1654	733
Fuz_chr1_+_101956485_101961429	323	435	415	205	494	199
Ap2a1_chr1_-_101961565_101990733	6149	7501	7989	5091	13270	6615
Tsks_chr1_+_102004257_102018333	7	2	9	10	18	4
Cpt1c_chr1_-_102019483_102034000	1106	1322	1351	880	1868	843
Prmt1_chr1_-_102035576_102044782	122	182	181	185	364	137
Bcl2l12_chr1_-_102048990_102057872	63	55	50	33	109	30
Irf3_chr1_+_102057008_102061802	1192	1118	1144	721	1914	793
Scaf1_chr1_-_102062335_102072857	1580	1501	1587	1035	2352	1179
Rras_chr1_+_102077775_102081673	189	255	287	200	510	262
Prrg2_chr1_-_102112490_102119928	6	3	2	7	13	6
Nosip_chr1_+_102120699_102136397	775	906	762	638	1388	578
Rcn3_chr1_-_102141919_102151178	950	1241	1202	970	1992	983
Fcgrt_chr1_-_102151857_102161139	1028	1026	1105	841	1762	885
Mir150_chr1_+_102181484_102181568	1	0	0	0	0	0
Rps11_chr1_-_102182150_102184258	2044	3165	4515	2331	5874	1920
Rpl13a_chr1_-_102186220_102188910	629	538	520	422	786	357
Aldh16a1_chr1_-_102203196_102216266	570	568	504	364	734	394
Pih1d1_chr1_+_102217680_102221753	333	537	489	282	641	316
Slc17a7_chr1_+_102226219_102237165	5179	4981	5301	4833	9776	4922
Pth2_chr1_+_102242977_102243626	9	4	8	1	7	2
Dkkl1_chr1_-_102270284_102275533	5	4	3	2	1	4
Tead2_chr1_+_102279567_102295451	58	46	38	35	97	41
Cd37_chr1_-_102295451_102300606	3	4	10	2	16	9
RGD1562492_chr1_+_102331820_102340697	20	2	2	6	1	5
Trpm4_chr1_-_102357043_102386710	665	790	723	577	1227	584
Hrc_chr1_+_102388311_102391914	23	20	14	15	44	15
Ppfia3_chr1_-_102392070_102421097	2747	3156	3169	1700	3926	1930
Lin7b_chr1_-_102422048_102424623	203	238	213	123	446	178
Snrnp70_chr1_-_102437190_102468582	833	700	1226	622	1835	1001
Kcna7_chr1_+_102477238_102482730	16	12	11	8	7	10
Ntf4_chr1_+_102484724_102487555	2	1	4	1	1	1
Lhb_chr1_+_102492146_102493135	0	0	3	2	2	2
Ruvbl2_chr1_-_102493176_102506032	871	1155	1207	899	2034	722
Gys1_chr1_+_102506605_102526038	2544	2753	3250	2251	5083	2146
Ftl_chr1_-_102527136_102528980	536	559	414	292	632	350
Bax_chr1_-_102530747_102536154	262	291	288	207	465	171
Tulp2_chr1_+_102553246_102590188	9	4	6	4	15	2
Nucb1_chr1_-_102559073_102579062	4752	5158	6745	4074	8269	4324
Ppp1r15a_chr1_-_102590677_102593734	5253	5634	6922	4354	10966	4547
Plekha4_chr1_+_102596674_102619582	4625	5147	5662	4075	8911	4792
Hsd17b14_chr1_+_102620046_102629839	0	14	2	3	25	6
Bcat2_chr1_+_102633422_102650883	1413	1584	1584	1034	2595	1069
Fgf21_chr1_-_102674359_102675602	11	8	4	2	16	3
Fut1_chr1_+_102677798_102681216	8	5	4	5	5	11
Izumo1_chr1_+_102682002_102687757	5	2	1	6	4	2
Rasip1_chr1_+_102689553_102700428	285	464	457	279	612	257
Fut2_chr1_-_102710415_102730500	5	15	4	4	16	7
Sec1_chr1_-_102742037_102743268	25	31	19	10	51	25
Ntn5_chr1_+_102747918_102756428	5	7	6	14	19	7
Car11_chr1_+_102761012_102766123	634	589	678	450	1067	500
Dbp_chr1_+_102766762_102771674	138	206	202	100	330	131
Sphk2_chr1_-_102771804_102776109	1935	2078	1838	1313	2854	1311
Rpl18_chr1_+_102779742_102782383	1331	1780	1790	1153	2734	1107
Spaca4_chr1_-_102786445_102787118	1	1	4	0	0	2
Sult2b1_chr1_-_102791091_102852380	66	33	73	59	115	38
Cyth2_chr1_-_102875334_102882171	1688	1884	2307	1530	3758	1509
Kcnj14_chr1_-_102884516_102888529	110	187	248	114	267	138
Grwd1_chr1_-_102892341_102898043	585	542	637	464	1029	468
Grin2d_chr1_-_102899446_102935845	41	41	40	15	50	40
Kdelr1_chr1_+_102938310_102949196	1579	1631	1850	1326	2861	1312
Syngr4_chr1_-_102951505_102962708	18	6	15	6	28	11
Tmem143_chr1_+_102962983_102979034	575	586	667	418	984	520
Emp3_chr1_-_102979697_102982874	1628	1528	1450	795	2086	921
Ccdc114_chr1_+_102985869_103016209	28	17	30	15	27	9
Abcc6_chr1_-_103042750_103096453	110	101	148	89	162	100
Nomo1_chr1_+_103100473_103152080	4939	5708	7086	3970	9228	4915
Kcnj11_chr1_-_103186859_103189892	356	369	341	386	800	390
Abcc8_chr1_-_103194473_103275508	542	541	861	553	1546	678
Ush1c_chr1_-_103291322_103339681	12	4	4	11	17	1
Otog_chr1_+_103342346_103411351	26	15	20	8	16	11
Myod1_chr1_+_103481604_103484314	6	5	5	5	5	3
Kcnc1_chr1_+_103499689_103541476	302	294	450	261	642	354
Tph1_chr1_-_103746878_103774100	474	573	869	511	1283	595
Saa4_chr1_-_103850708_103855009	1	2	6	4	5	1
Hps5_chr1_-_103884175_103923493	871	909	1194	672	1697	795
Gtf2h1_chr1_+_103923952_103951992	1621	1838	3059	1580	3602	1656
Ldha_chr1_+_103975209_103984632	2209	2297	2801	2117	4705	1624
Ldhc_chr1_+_103989930_104006581	17	2	9	9	30	12
Tsg101_chr1_-_104015969_104044641	3100	3465	5144	2653	6171	2890
Vom1r70_chr1_+_104133688_104134587	0	1	2	0	0	1
Tmem86a_chr1_+_104238667_104243017	97	69	119	58	216	87
Ptpn5_chr1_-_104263142_104276850	154	190	168	115	362	169
Mrgprx3_chr1_-_104362403_104387707	967	1200	1823	242	541	326
Mrgprc_chr1_-_104442543_104443514	571	982	898	522	1749	766
Mrgprx1_chr1_-_104442543_104443556	571	982	899	522	1749	768
Mrgprb4_chr1_-_104488718_104489689	1265	1537	2194	1547	4559	1616
Mrgprb5_chr1_+_104604822_104605883	50	32	58	37	90	38
Mrgprb13_dup1_chr1_-_104682915_104683901	0	0	0	0	0	0
Mrgprb13_dup2_chr1_-_104691351_104692337	0	0	0	0	0	0
Mrgprb13_dup3_chr1_-_104743036_104744022	0	0	0	0	0	0
Mrgprx2_chr1_-_104805801_104806685	2	1	1	0	1	3
Mrgprx2l_chr1_-_104872889_104873833	1	0	1	2	1	2
Zdhhc13_chr1_+_105165499_105204299	1023	1205	1824	865	1948	1116
Csrp3_chr1_-_105206459_105217109	9	3	5	8	9	8
Nav2_chr1_+_105631322_105994388	3532	3425	4971	3352	9168	5174
Dbx1_chr1_-_106021689_106026119	2	2	1	1	2	0
Htatip2_chr1_+_106145091_106159702	1194	1437	1589	899	2206	1062
Prmt3_chr1_+_106163844_106250502	1550	2091	2627	1278	3520	1653
Slc6a5_chr1_+_106333982_106385232	19	25	34	23	20	13
Nell1_chr1_+_106397933_107260905	6752	7502	8739	4588	11254	4933
LOC100125384_dup1_chr1_+_106982267_106983736	0	0	0	0	0	2
LOC100125384_dup2_chr1_+_107446703_107448172	0	0	0	0	0	0
Slc17a6_chr1_+_108040511_108080511	9628	12423	16998	8396	22226	10725
Gas2_chr1_+_108304939_108405240	373	502	776	421	1145	570
Svip_chr1_-_108409750_108415439	2076	2913	4008	2081	5161	2541
RGD1559980_chr1_-_108423074_108426974	1	0	0	1	0	1
Gabrg3_chr1_-_113167714_113822248	16	37	32	46	120	32
Gabra5_chr1_-_113844283_113955056	207	236	322	320	747	306
Gabrb3_chr1_+_114042551_114275043	1526	2052	2889	1854	4462	1990
Tubgcp5_chr1_+_115192961_115228228	958	1358	1901	1053	2514	1134
Cyfip1_chr1_+_115265170_115353514	3210	3750	5308	3571	8745	3974
Nipa2_chr1_-_115354415_115378274	2763	3806	5410	3169	8602	4076
Nipa1_chr1_-_115392570_115410234	2812	3804	4653	2444	6221	3252
Herc2_chr1_+_115459547_115658973	18298	22602	28468	15048	39379	20665
LOC100365773_chr1_+_115683590_115991040	29	33	47	25	100	23
Atp10a_chr1_+_117144423_117311749	151	233	342	254	617	242
Bex1_chr1_-_117724202_117725601	1228	1287	1744	512	1114	547
Ube3a_chr1_+_117746227_117834011	4949	5975	9744	4219	10808	6013
Mir344b-1_chr1_-_122322862_122322959	2	0	0	0	0	0
Mir344a-2_dup1_chr1_-_123441045_123441151	0	0	0	0	0	0
Mir344-1_dup1_chr1_-_123441060_123441153	0	0	0	0	0	0
Mir344a-2_dup2_chr1_-_123505479_123505585	0	0	0	0	0	0
Mir344-1_dup2_chr1_-_123505494_123505587	0	0	0	0	0	0
Ndn_chr1_+_124119141_124120740	6961	8355	9129	4531	11544	5449
Peg12_chr1_-_124235479_124238082	12	13	8	6	43	6
Chrna7_chr1_-_125029451_125158153	1074	1297	1340	699	1339	852
Hmgn5_chr1_+_125589858_125598426	9	10	4	3	15	6
Klf13_chr1_-_125883341_125914101	178	242	215	156	312	225
Trpm1_chr1_+_126093051_126208623	19	5	17	11	22	13
Mir211_chr1_+_126151169_126151274	0	0	0	0	0	0
Mtmr10_chr1_+_126233793_126284907	1059	1504	1973	1373	3761	1764
Fan1_chr1_-_126292302_126318211	230	275	340	194	535	219
Mphosph10_chr1_-_126321919_126338110	916	994	1369	847	1775	881
Mcee_chr1_+_126338537_126361719	439	418	469	315	743	389
Apba2_chr1_+_126475693_126655815	4407	5484	6856	3468	9010	3874
Ndnl2_chr1_-_126770611_126771936	474	451	501	378	714	375
Tjp1_chr1_-_127243076_127307192	4837	4979	8586	6128	14356	7978
Tarsl2_chr1_+_127615745_127652069	764	843	1217	764	1593	806
Tm2d3_chr1_+_127666050_127679266	277	346	380	260	500	279
Pcsk6_chr1_+_127884080_128033742	670	813	1077	663	1541	808
Snrpa1_chr1_+_128047739_128060802	410	481	617	405	979	408
Vimp_chr1_+_128065929_128075694	1525	1588	1766	1217	2685	1376
Chsy1_chr1_+_128095353_128156041	1130	1463	1647	1212	2961	1453
Lrrk1_chr1_-_128248473_128372456	818	989	842	596	1466	534
Aldh1a3_chr1_-_128382914_128415160	51	58	47	61	180	53
Asb7_chr1_-_128614474_128674393	299	315	465	222	516	271
Cers3_chr1_+_128723370_128856462	22	36	41	18	26	9
Mef2a_chr1_-_129276146_129406965	2679	3250	4724	2645	6732	3215
Lrrc28_chr1_-_129551867_129669841	1608	1887	2481	1420	3558	1475
Ttc23_chr1_+_129679809_129753636	273	367	346	312	860	304
Synm_chr1_-_129757886_129787858	24618	29785	37090	19957	48545	23888
Igf1r_chr1_+_129985804_130265822	1281	1572	2161	910	2564	1600
LOC682259_chr1_-_130674000_130674774	1	0	0	4	1	1
Arrdc4_chr1_-_130820199_130829248	413	425	481	355	681	367
Nr2f2_chr1_-_132487763_132493715	286	252	354	246	597	356
Mctp2_chr1_-_134366957_134540770	2209	2521	3778	1831	4711	2312
Rgma_chr1_+_135725212_135768408	184	207	197	165	516	179
Chd2_chr1_-_135785356_135895466	2326	2151	3465	1987	5257	2530
St8sia2_chr1_-_136353283_136423680	3	44	47	9	68	54
Slco3a1_chr1_-_136802247_137070858	254	263	323	251	543	393
Sv2b_chr1_-_137657433_137833134	16209	20703	26896	17310	43202	20430
Akap13_chr1_+_138008286_138312523	8195	9062	13434	7433	18615	10486
Klhl25_chr1_-_138329799_138354991	231	338	290	243	567	225
Ntrk3_chr1_-_140868263_141239954	1719	2311	3100	2115	5616	3099
Mrpl46_chr1_-_141445109_141453185	465	552	588	390	867	428
Mrps11_chr1_+_141453419_141462799	555	641	591	425	972	345
Det1_chr1_-_141498056_141511032	123	178	193	91	243	85
Mir7a-2_chr1_+_141551342_141551436	0	0	0	0	0	0
Aen_chr1_+_141559326_141568693	407	385	416	285	659	339
Isg20_chr1_+_141576456_141582790	18	34	72	46	97	50
Acan_chr1_+_141732130_141793202	39	56	39	30	37	46
Hapln3_chr1_-_141796056_141803912	32	36	30	27	67	28
Mfge8_chr1_-_141814239_141829653	1634	1627	1645	1389	3183	1411
Abhd2_chr1_+_141965576_142049687	10404	12817	15064	9059	20709	9757
Rlbp1_chr1_-_142059883_142073463	92	101	112	108	226	151
Polg_chr1_-_142134505_142149608	2190	2594	2587	1885	3933	1958
Mir3597-3_chr1_-_142191168_142191282	0	0	0	0	0	0
Mir9-3_chr1_+_142191179_142191268	0	0	0	0	0	0
Rhcg_chr1_-_142286922_142310949	4	1	4	2	4	3
Plin1_chr1_-_142420361_142431601	3	1	7	4	1	2
Pex11a_chr1_-_142435410_142442491	53	56	108	49	172	87
Wdr93_chr1_+_142449493_142488537	7	4	6	4	16	7
Mesp1_chr1_-_142493452_142494970	3	1	1	1	6	0
Mesp2_chr1_+_142511695_142514301	25	20	35	13	22	14
Anpep_chr1_-_142522426_142540882	43	34	44	39	151	55
Ap3s2_chr1_-_142574433_142615225	2884	3100	3297	1985	4598	1993
RGD1311021_chr1_-_142623523_142632040	473	569	628	406	865	405
Echs1_dup1_chr1_+_142777731_142786558	76	49	56	32	39	26
Zfp710_chr1_+_142815665_142822208	237	293	352	248	523	229
Idh2_chr1_-_142830041_142849360	951	1237	1383	1089	2595	1034
Sema4b_chr1_+_142941088_142968795	1204	1342	1537	910	2348	995
Cib1_chr1_-_142969357_142974856	271	325	262	276	718	234
Ttll13_chr1_+_142989465_143002913	52	25	29	32	63	28
Ngrn_chr1_+_143003300_143009179	4204	4320	5021	3206	7166	3377
Vps33b_chr1_+_143013798_143036707	705	971	1147	727	1682	702
Prc1_chr1_+_143039960_143061006	224	345	462	238	775	315
Unc45a_chr1_-_143071170_143086028	971	1117	974	629	1461	896
Hddc3_chr1_+_143088853_143091138	188	291	303	215	494	210
Man2a2_chr1_-_143096200_143117189	1699	1900	2261	1534	3579	1793
Fes_chr1_-_143127277_143136513	41	71	59	33	117	41
Furin_chr1_-_143137723_143150202	1140	1278	1584	1022	2377	1386
Iqgap1_chr1_-_143476885_143567395	7516	7370	11677	8297	18280	9690
Wdr73_chr1_-_143664126_143672463	406	578	544	270	659	283
Nmb_chr1_-_143673434_143676178	2138	2195	2327	1631	4169	1858
Sec11a_chr1_-_143685594_143711945	1153	1289	1728	1065	2237	1101
Zfp592_chr1_+_143780257_143815984	1155	1381	1747	1101	2435	1462
Alpk3_chr1_+_143827686_143875321	25	22	36	23	57	30
Slc28a1_chr1_+_143895175_143936561	21	11	13	20	15	11
Pde8a_chr1_+_143980406_144101790	183	225	334	213	587	283
Rps17_chr1_-_144109686_144112272	233	154	173	137	285	95
Cpeb1_chr1_-_144114219_144220842	4167	5225	6898	3871	9854	4355
LOC100360933_chr1_-_144258212_144262014	17	6	10	2	6	5
Fsd2_chr1_-_144308592_144336257	19	12	27	13	6	8
Whamm_chr1_+_144345711_144374081	228	247	330	173	590	222
Homer2_chr1_-_144387025_144478372	574	622	847	428	993	460
Fam103a1_chr1_+_144527225_144533112	794	969	1457	835	1967	818
RGD1305713_chr1_-_144544561_144551617	84	110	165	80	242	55
Btbd1_chr1_-_144554176_144591200	4296	5884	8163	4218	10568	5343
Tm6sf1_chr1_+_144601683_144647529	4009	4404	6031	3508	8784	3626
Hdgfrp3_chr1_-_144646634_144694902	2569	3173	5447	2407	6115	3205
Bnc1_chr1_-_144733824_144759477	21	24	45	17	92	26
Sh3gl3_chr1_+_145001327_145131589	416	428	553	263	636	322
Adamtsl3_chr1_+_145170122_145490043	900	1019	1310	622	1563	586
Fam154b_chr1_-_145515238_145530305	9	8	6	4	8	9
Eftud1_chr1_+_145530403_145668711	653	917	981	548	1385	598
Mex3b_chr1_+_145760227_145764462	286	348	550	227	663	358
Tmc3_chr1_+_146644988_146689642	20	56	104	26	52	25
Stard5_chr1_+_146699154_146709020	99	87	103	81	197	84
Il16_chr1_-_146710947_146799931	80	96	187	97	172	176
RGD1310371_chr1_-_146836112_146860740	7	1	10	12	20	3
Mesdc1_chr1_-_146956464_146958483	974	1181	1554	785	1760	897
Mesdc2_chr1_+_146966069_146971740	2460	2844	3438	2120	4930	2376
Fam108c1_chr1_-_147177236_147218200	337	413	641	344	837	402
Arnt2_chr1_-_147327952_147485173	2014	2389	3308	1355	3255	1731
Fah_chr1_-_147640316_147662920	207	272	338	139	417	234
Zfand6_chr1_-_147672438_147750196	1447	1767	2633	1394	3983	1812
Magea4_chr1_+_147921456_147922530	3	2	1	1	1	0
Gabre_chr1_-_147946356_147963349	22	11	9	11	12	15
Gabra3_chr1_-_148143256_148373351	558	733	1072	807	1673	905
Mir105_chr1_-_148316256_148316328	0	0	0	0	0	0
Gabrq_chr1_+_148583311_148595780	24	25	36	14	36	13
Nsdhl_chr1_+_148661899_148692768	1877	2330	3264	1916	4852	2169
Pnma5_chr1_-_148767026_148768950	2	2	3	2	4	2
Pnma3_chr1_+_148793053_148796525	15	33	7	16	32	11
LOC689600_dup1_chr1_-_149182246_149182927	0	0	0	0	0	0
RGD1564599_dup1_chr1_-_149182251_149182927	0	0	0	0	0	0
RGD1564599_dup2_chr1_+_150270831_150271507	0	0	0	0	0	0
LOC689600_dup2_chr1_+_150270831_150271512	0	0	0	0	0	0
Fmr1_chr1_-_150408225_150445610	1091	1422	2168	1300	3049	1512
Mir547_chr1_+_151058309_151058389	0	0	0	0	1	0
Mir201_chr1_+_151058608_151058687	0	0	0	0	0	0
Mir3585_chr1_+_151063644_151063761	0	0	0	0	0	0
Dkc1_chr1_-_151564354_151578635	885	795	743	544	1084	630
Olr1768_chr1_+_151950140_151951078	2	4	3	0	8	3
Ikbkg_chr1_-_151997874_152011467	348	440	502	295	693	323
G6pd_chr1_+_152015532_152034676	2710	3303	4203	2716	6371	2542
Fam3a_chr1_+_152059824_152068435	500	613	663	488	988	493
Slc10a3_chr1_+_152076587_152080393	417	453	634	352	1088	428
Ubl4a_chr1_+_152081056_152083908	1767	2109	2691	1593	3615	1594
Lage3_chr1_+_152095511_152096934	1193	1743	1948	1109	2529	1197
Plxna3_chr1_-_152103538_152119323	2747	3087	3536	2233	5589	3102
Fam50a_chr1_-_152132780_152139910	11	0	8	11	1	12
Gdi1_chr1_-_152140881_152147543	20135	22043	28595	15522	37056	17232
Atp6ap1_chr1_-_152148120_152155200	8421	9672	12270	7527	18533	7870
Taz_chr1_-_152161155_152168740	621	653	762	499	1250	573
Dnase1l1_chr1_+_152169732_152178213	427	528	665	412	1090	402
Rpl10_chr1_-_152178406_152180608	1014	1404	2001	1120	2683	950
Emd_chr1_-_152192993_152196003	292	389	378	231	508	222
Flna_chr1_+_152204099_152227391	15396	16994	19888	16294	36697	16965
Tktl1_chr1_-_152248857_152281793	4	8	11	6	9	8
Tex28_chr1_+_152293600_152309827	2	3	2	0	2	1
Opn1mw_chr1_-_152310261_152330485	1	5	14	2	9	4
Mecp2_chr1_+_152390961_152452884	696	733	1098	585	1352	794
Irak1_chr1_+_152464303_152473499	1939	1969	2246	1561	3489	1626
Hcfc1_chr1_+_152560125_152585295	1522	2042	2535	1403	3751	1944
Renbp_chr1_+_152602678_152611611	169	177	250	149	433	193
Naa10_chr1_+_152611822_152617018	392	494	610	402	870	360
Arhgap4_chr1_+_152621958_152636830	62	96	123	79	203	113
Avpr2_chr1_-_152637478_152639106	1	1	6	0	3	0
L1cam_chr1_+_152659413_152676122	27217	36518	44163	21893	53669	24718
Pdzd4_chr1_+_152711938_152741657	1589	1941	1935	1189	3215	1260
Ssr4_chr1_-_152743844_152747716	647	1004	1170	765	1854	861
Idh3g_chr1_+_152747892_152757622	3850	5157	6510	4471	9860	4294
Srpk3_chr1_-_152757665_152762222	29	21	15	8	20	16
Plxnb3_chr1_-_152764184_152777321	1707	1974	2538	1736	4037	2096
Abcd1_chr1_-_152823436_152844829	230	235	245	155	350	218
Bcap31_chr1_+_152845255_152875715	3960	3899	6057	3531	7560	3866
Slc6a8_chr1_-_152879306_152888609	1379	1462	1758	1201	3083	1990
Pnck_chr1_+_152900172_152904072	23	3	9	3	8	6
Dusp9_chr1_-_152917660_152921585	6	9	12	15	9	7
Atp2b3_chr1_-_152988825_153056722	3489	4652	5668	2941	7677	3875
Bgn_chr1_-_153067990_153080152	604	583	645	708	1633	692
Haus7_chr1_+_153101814_153120878	446	417	537	278	647	297
Trex2_chr1_+_153122389_153123997	3	1	2	0	3	0
Zfp275_chr1_-_153203960_153220664	889	1080	1450	798	2397	1060
F8a1_chr1_+_153316591_153318105	1151	985	1060	616	1405	672
Cyp2c7_chr1_-_153718065_154407698	4	2	2	2	1	2
Cyp2c6v1_chr1_+_154005928_154103294	5	2	1	2	2	4
LOC652956_chr1_+_154731975_154741021	917	925	887	583	1350	678
Olr226_dup1_chr1_-_155149851_155150834	0	0	0	0	0	0
Olr227_dup1_chr1_+_155165138_155166091	0	0	0	0	0	0
Vom2r41_chr1_-_155230544_155277074	3	2	4	3	3	3
Vom2r40_chr1_-_155230882_155277152	3	2	4	3	4	3
Vom2r42_chr1_-_155421793_155464687	4	1	4	2	4	2
Vom2r43_chr1_-_155795825_155818353	10	7	2	0	3	3
Olr12_chr1_-_155867358_155868281	2	1	2	2	1	2
Olr13_dup1_chr1_-_155904497_155905423	0	0	0	0	0	0
Olr14_dup1_chr1_-_155934239_155935180	0	0	0	0	0	0
Olr16_dup1_chr1_-_155976646_155977596	0	0	0	0	0	0
Olr17_dup1_chr1_-_155984557_155985513	0	0	0	0	0	0
Olr16_dup2_chr1_-_156071987_156072937	0	0	0	0	0	0
Olr17_dup2_chr1_-_156079898_156080854	0	0	0	0	0	0
Olr13_dup2_chr1_-_156088538_156089464	0	0	0	0	0	0
Olr14_dup2_chr1_-_156118280_156119221	0	0	0	0	0	0
Olr16_dup3_chr1_-_156160685_156161635	0	0	0	0	0	0
Olr19_chr1_-_156215803_156216762	1	0	1	0	1	1
Olr20_chr1_+_156265703_156266695	3	4	2	2	1	1
Olr23_chr1_+_156372578_156373573	1	3	1	2	2	1
Olr24_chr1_-_156405509_156406450	1	1	0	1	4	1
Olr25_chr1_+_156435246_156436238	1	2	1	0	1	2
Olr27_chr1_-_156480591_156481532	0	0	0	1	0	0
Olr29_chr1_-_156517736_156518743	2	1	1	5	0	0
Olr30_chr1_+_156533564_156534493	1	1	1	2	2	1
Olr32_chr1_-_156569436_156570443	3	0	0	0	0	1
Olr34_chr1_+_156617852_156618790	1	0	0	0	1	0
Folh1_chr1_-_156631301_156702948	1454	1713	2595	1984	4162	2144
Nox4_chr1_+_157106652_157285107	6	8	2	8	21	6
Tyr_chr1_-_157322968_157416594	7	6	4	5	5	8
Grm5_chr1_+_157528721_158095425	17	39	31	27	56	32
Ctsc_chr1_+_158231534_158263124	476	557	829	568	1395	679
Rab38_chr1_+_158385888_158466621	214	287	269	216	554	222
Tmem135_chr1_-_159198115_159407174	705	1151	1481	732	2190	1174
Fzd4_chr1_+_159893040_159901945	397	346	475	375	878	361
Prss23_chr1_-_160037251_160045625	61	113	217	222	255	190
Me3_chr1_+_160166289_160360861	222	339	436	234	579	234
Ccdc81_chr1_-_160368406_160416901	3	5	8	3	8	4
l7Rn6_chr1_-_160451592_160474856	446	581	666	383	1160	534
Eed_chr1_-_160493753_160520834	458	532	773	503	1143	580
Picalm_chr1_+_160681965_160761651	6380	8318	12140	6942	16594	8081
Ccdc89_dup1_chr1_+_160870436_160871698	0	0	0	0	0	0
Dlg2_chr1_+_161406479_163514243	1554	1928	2858	1689	4419	2150
Tmem126b_chr1_+_162508342_162520328	518	587	772	429	1014	540
Tmem126a_chr1_+_162529250_162537179	184	287	390	237	580	229
Crebzf_chr1_-_162536340_162542648	2267	2179	3403	1812	5191	2556
Ccdc89_dup2_chr1_-_162572212_162573474	0	0	0	0	0	0
Ccdc90b_chr1_+_163647743_163661300	306	354	752	277	730	331
Ankrd42_chr1_-_163663266_163705736	860	924	1220	635	1434	747
Rab30_chr1_+_163889819_163903654	406	645	806	441	1302	536
RGD1559690_chr1_-_163919401_163943710	18	29	63	21	122	21
Prcp_chr1_+_163944735_163993907	672	816	920	754	1703	773
Fam181b_chr1_+_164164156_164165653	189	168	238	122	379	180
Odz4_chr1_+_167615228_168094374	1131	1356	1751	923	2734	1455
Nars2_chr1_+_168135529_168218633	361	299	497	250	647	321
Gab2_chr1_+_168294282_168486051	1273	1321	1899	1323	2587	1069
Kctd21_chr1_+_168528833_168529713	132	165	208	125	240	84
Alg8_chr1_+_168548585_168568612	240	272	371	173	400	250
Ndufc2_chr1_+_168576274_168582497	1889	2078	2867	1656	3553	1784
Thrsp_chr1_-_168587724_168592048	9	3	13	12	5	2
Ints4_chr1_+_168654458_168718199	1632	2028	2688	1432	3593	1626
Aamdc_chr1_-_168726362_168755989	47	54	65	46	81	44
Clns1a_chr1_+_168883093_168903322	1252	1387	2000	1071	2711	1147
Aqp11_chr1_-_168910171_168920337	561	664	758	405	1042	461
Pak1_chr1_+_168974734_169089655	2648	2939	4171	2566	6314	2683
Myo7a_chr1_-_169206712_169276704	19	14	29	12	43	13
Capn5_chr1_-_169280323_169336435	5514	7095	7685	3795	9067	4628
Omp_chr1_-_169302355_169302905	68	61	53	26	68	25
B3gnt6_chr1_-_169350716_169355747	19	10	8	6	11	12
Tsku_chr1_-_169524020_169535753	124	111	178	122	264	135
Gucy2d_chr1_+_169603078_169637802	11	7	11	3	13	6
Lrrc32_chr1_+_169649230_169661088	405	353	488	512	888	443
Prkrir_chr1_+_169866610_169882330	1035	1668	2078	1282	3246	1476
Wnt11_chr1_+_170000733_170016829	60	54	52	41	96	36
RGD1561870_chr1_-_170017033_170017437	1	1	5	1	3	2
Uvrag_chr1_-_170067082_170304150	694	767	996	606	1568	787
Dgat2_chr1_-_170316041_170346306	479	543	675	408	1072	479
Mogat2_chr1_-_170384255_170407542	388	575	628	236	880	222
Map6_chr1_+_170428611_170494771	4781	5950	7281	4789	10508	4897
Serpinh1_chr1_-_170503468_170510765	4389	5253	6177	4894	10928	5393
Rps3_chr1_-_170637728_170643027	2190	2486	2580	1768	4004	1475
Arrb1_chr1_+_170706122_170772100	2172	2892	3433	1853	4744	1868
Mir326_chr1_+_170722071_170722165	0	1	1	0	0	0
Slco2b1_chr1_-_170827268_170863662	201	234	288	166	534	185
Olr35_chr1_+_170909946_170910865	1	0	1	0	6	1
Olr36_chr1_+_170920699_170921607	0	0	0	0	0	0
Olr37_chr1_+_170957940_170958905	0	0	1	1	0	0
Neu3_chr1_-_171006216_171017255	75	63	96	61	131	78
Spcs2_chr1_-_171032500_171052353	1912	2008	2626	1698	4192	2076
Chrdl2_chr1_+_171209852_171237286	54	91	139	89	252	90
Pold3_chr1_-_171285997_171323240	219	255	313	205	412	206
Lipt2_chr1_+_171371500_171373827	148	114	100	73	164	57
Kcne3_chr1_+_171390840_171397804	110	165	261	55	199	74
Pgm2l1_chr1_+_171438702_171487835	14388	18490	24622	9946	28105	12323
P4ha3_chr1_+_171496702_171531029	181	137	174	114	248	88
Ppme1_chr1_-_171535949_171582923	4418	4699	5596	3365	7865	3754
C2cd3_chr1_+_171583397_171680309	590	712	861	507	1323	723
Ucp3_chr1_+_171683566_171697139	7	6	3	3	7	3
Ucp2_chr1_+_171710985_171713693	1907	2509	2502	1080	2684	1274
Dnajb13_chr1_-_171716970_171731341	48	52	70	51	113	48
Coa4_chr1_+_171750590_171753819	225	251	347	190	478	190
Mrpl48_chr1_-_171765035_171807622	1326	1736	2265	1270	3052	1383
Rab6a_chr1_+_171826305_171865434	20234	25961	41100	20028	50970	26394
Plekhb1_chr1_-_171867148_171881413	6687	7359	10757	7545	17028	8618
Fam168a_chr1_+_171925496_172076149	3029	3612	4580	2938	7642	3934
Relt_chr1_-_172081904_172089124	362	318	493	356	701	362
P2ry6_chr1_-_172169438_172194750	9	18	5	7	31	17
P2ry2_chr1_-_172227726_172241918	207	254	283	206	443	217
Fchsd2_chr1_+_172337554_172585548	888	1133	1734	887	2195	1158
Olr51_dup1_chr1_+_172493294_172494244	0	0	0	0	0	0
Atg16l2_chr1_-_172590904_172603337	129	143	196	146	350	156
Stard10_chr1_+_172622995_172647499	1787	2070	2350	1440	3596	1596
Pde2a_chr1_+_172724783_172816723	2428	3090	3520	1595	4391	1951
Mir139_chr1_+_172779847_172779914	0	0	0	0	0	0
Art2_chr1_-_172857763_172861082	1	2	1	2	1	0
Clpb_chr1_+_172929476_173055807	1706	2095	2680	1413	3777	1536
Phox2a_chr1_+_173083448_173087966	6	6	3	1	5	3
Inppl1_chr1_-_173087892_173102238	1102	1239	1469	910	2681	1341
Folr2_chr1_-_173104830_173123162	11	8	12	3	19	23
Folr1_chr1_-_173124246_173133377	0	6	2	3	3	0
Anapc15_chr1_+_173172573_173176117	684	726	1028	595	1314	528
Lrtomt_chr1_-_173176767_173178816	6	9	3	3	9	2
Lamtor1_chr1_+_173182228_173187799	254	235	204	174	318	152
Lrrc51_chr1_-_173188730_173207946	64	118	127	87	214	72
Numa1_chr1_+_173235586_173280299	4294	4602	5635	3116	7400	4057
Il18bp_chr1_-_173280367_173282406	92	127	167	87	291	114
Rnf121_chr1_-_173285052_173347260	364	361	482	205	757	327
Art5_chr1_-_173381704_173391662	5	5	4	7	12	3
Art1_chr1_+_173390959_173395510	6	3	2	3	1	3
Chrna10_chr1_-_173395617_173399814	6	6	18	2	6	4
Nup98_chr1_-_173402761_173497459	2944	3465	4745	3015	7878	4158
Pgap2_chr1_+_173497666_173523302	202	197	220	165	296	165
Rhog_chr1_-_173524755_173536271	321	528	530	348	718	359
Stim1_chr1_+_173562502_173722020	2536	2672	2790	1557	3677	1961
Rrm1_chr1_+_173726994_173751295	930	1132	1447	908	2225	949
Olr39_chr1_-_173773514_173774503	2	3	0	1	1	3
Olr40_chr1_-_173791266_173792216	1	0	1	0	1	0
Olr41_chr1_+_173846400_173847341	3	0	3	3	1	0
Trim21_chr1_-_173874145_173885518	453	537	712	490	963	501
Olr43_chr1_+_173905380_173906330	14	6	13	14	7	16
Olr44_chr1_-_173917269_173918216	1	2	0	1	2	2
Olr45_chr1_+_173933533_173934486	1	1	2	1	0	0
Olr46_chr1_+_173944069_173945013	1	1	1	0	1	0
Olr47_chr1_-_173954682_173955641	1	2	3	0	0	0
Olr48_chr1_+_173971894_173972847	1	1	0	1	0	1
Olr63_chr1_+_174053616_174054569	14	20	12	15	51	15
Olr62_chr1_-_174057703_174061341	4	1	0	0	0	0
Olr61_chr1_-_174060379_174061341	0	0	0	0	0	0
Olr60_chr1_-_174068497_174069459	0	0	0	0	1	0
Olr59_chr1_-_174082179_174088103	13	9	23	22	20	19
Olr57_chr1_+_174113482_174114426	1	1	2	0	0	0
Olr56_chr1_+_174120904_174236013	0	2	1	2	0	0
Olr53_chr1_-_174145937_174146881	14	4	4	3	6	2
Olr51_dup2_chr1_+_174181197_174182147	0	0	0	0	0	0
Olr50_chr1_-_174190055_174191029	1	3	2	0	0	0
Olr49_chr1_-_174204248_174205174	0	0	2	1	0	1
Olr67_chr1_+_174292075_174293013	1	1	0	2	0	0
Olr68_chr1_+_174311508_174312476	2	2	11	1	0	1
Olr69_chr1_-_174317933_174318871	1	1	1	0	6	1
Olr70_chr1_-_174334419_174335360	3	5	7	11	12	9
Olr72_chr1_-_174350681_174351688	3	0	3	1	2	1
Olr74_chr1_+_174371239_174372183	2	0	1	0	1	0
Olr75_chr1_+_174379607_174380566	1	0	1	1	1	1
Olr77_chr1_+_174398181_174399131	2	0	0	0	2	0
Olr78_chr1_+_174411847_174412794	0	0	1	1	3	1
Olr79_chr1_+_174418785_174419726	2	2	1	2	2	1
Olr80_chr1_-_174456249_174457202	1	0	1	1	0	0
Olr81_chr1_+_174467184_174468122	0	0	0	0	0	0
Olr82_chr1_-_174482570_174483514	1	0	2	0	0	0
Olr83_chr1_+_174500663_174501601	0	1	0	0	0	0
Olr84_chr1_+_174515336_174516319	1	1	2	1	1	1
Olr85_chr1_+_174522199_174523134	4	1	2	0	2	1
Olr86_chr1_+_174552378_174553316	43	6	34	18	35	15
Olr87_chr1_+_174564356_174565294	3	2	13	4	7	2
Olr89_chr1_+_174585043_174585993	1	2	4	5	14	5
Olr88_chr1_+_174585047_174585993	1	2	4	5	14	5
Olr91_chr1_+_174620377_174621324	3	0	1	0	1	1
Olr92_chr1_-_174628152_174629096	0	1	1	4	1	1
Olr93_chr1_-_174636815_174637759	2	0	0	2	0	2
Olr94_chr1_-_174643034_174644005	3	1	1	2	2	0
Olr95_chr1_-_174651340_174652284	1	1	0	0	0	0
Olr96_chr1_+_174661921_174662877	2	0	1	0	4	1
Olr98_chr1_+_174690696_174691643	1	1	2	0	0	0
Olr101_chr1_+_174717257_174718377	0	0	0	0	0	0
Olr103_chr1_+_174744385_174745335	0	1	0	0	0	1
Olr104_chr1_-_174756123_174757082	4	1	2	0	2	3
Olr105_chr1_-_174770001_174770948	4	1	1	0	1	1
Olr106_chr1_-_174780540_174781511	1	3	1	2	3	3
Olr107_chr1_+_174792991_174793944	1	0	2	3	2	1
Olr108_chr1_+_174807849_174808790	2	1	1	1	1	1
Olr109_chr1_-_174811690_174812643	2	0	1	1	4	0
Olr110_chr1_+_174824190_174825155	0	1	0	1	4	1
Olr111_chr1_+_174848753_174849700	1	1	2	0	2	1
Olr112_chr1_+_174860882_174861844	0	0	1	1	1	1
Olr113_chr1_-_174870483_174871424	1	0	0	0	2	0
Olr114_chr1_-_174877833_174878777	0	0	0	0	1	0
Olr115_chr1_-_174892394_174893347	1	0	0	0	1	1
Olr119_chr1_-_174960404_174961357	2	2	4	0	2	0
Olr120_chr1_-_174968336_174969280	1	1	0	0	1	1
Olr121_chr1_-_174979303_174980256	1	0	1	0	0	0
Olr122_chr1_+_174990532_174991482	3	1	2	1	3	1
Olr124_chr1_-_175012985_175013932	3	1	1	0	2	0
Olr125_chr1_-_175028771_175029730	0	1	0	1	1	1
Olr126_chr1_-_175042946_175043896	0	1	0	0	0	2
Olr127_chr1_-_175065024_175065971	0	2	0	0	0	1
Olr128_chr1_-_175087438_175088400	2	2	1	1	3	0
LOC689064_chr1_-_175098755_175100120	88	67	90	72	189	90
Hbb-b1_chr1_-_175104278_175111738	18	41	48	39	87	40
LOC100134871_chr1_-_175127946_175129322	26	19	14	11	21	16
Hbb_chr1_-_175127946_175136083	350	275	407	267	554	359
Hbg1_chr1_-_175156244_175157622	1	0	1	0	0	1
Hbe2_chr1_-_175163760_175165388	0	1	0	0	0	4
Hbe1_chr1_-_175167531_175168811	0	0	0	0	1	0
Olr129_chr1_-_175193580_175194515	1	0	1	0	0	0
Olr130_chr1_-_175202160_175203083	0	0	0	0	0	0
Olr131_chr1_-_175212354_175213277	0	0	0	0	0	0
Olr132_chr1_+_175230193_175231140	3	0	1	1	1	1
Olr135_chr1_+_175271308_175272246	4	0	0	0	4	2
Olr136_chr1_+_175283897_175284850	2	2	2	0	2	1
LOC499219_chr1_+_175297761_175304351	2	0	2	0	1	4
Olr137_chr1_+_175305613_175306578	0	0	0	0	0	2
Olr139_chr1_+_175335370_175336317	1	0	0	0	2	1
Olr140_chr1_+_175358547_175359494	0	0	0	1	0	0
Olr141_chr1_-_175363243_175364193	3	1	1	2	2	1
Olr142_chr1_-_175378976_175379920	2	1	0	2	1	2
Olr143_chr1_+_175390068_175391006	0	0	0	1	1	2
Olr144_chr1_-_175397138_175398082	1	1	0	0	0	3
Olr145_chr1_-_175416894_175417838	6	1	0	1	2	1
Olr148_chr1_+_175452981_175453952	2	0	1	1	1	2
RGD1562433_chr1_-_175466948_175468824	3	4	1	3	7	1
Ubqln3_chr1_-_175479394_175481843	5	4	2	3	7	2
Ubqlnl_chr1_-_175489304_175491553	6	8	6	4	3	5
RGD1310717_chr1_-_175494581_175502416	2	3	1	2	4	0
Olr149_chr1_-_175512206_175513156	2	3	1	0	1	0
Olr150_chr1_-_175525828_175526760	1	2	1	2	0	3
Trim6_chr1_+_175550133_175563346	12	13	9	11	23	13
Trim5_chr1_-_175586830_175603800	504	496	735	451	1242	635
Olr152_chr1_+_175692605_175693546	2	1	1	2	0	3
Olr153_chr1_+_175702365_175703339	1	1	2	0	1	1
Olr154_chr1_+_175715821_175716774	2	0	3	2	3	1
Olr155_dup1_chr1_+_175727758_175728729	0	0	0	1	1	0
Olr156_dup1_chr1_-_175735386_175736285	0	0	0	0	0	0
Olr157_dup1_chr1_+_175753565_175754554	0	0	0	0	0	0
Olr158_dup1_chr1_+_175774361_175775320	0	0	0	0	0	0
Olr159_dup1_chr1_+_175782777_175783742	0	0	0	0	0	0
Olr160_dup1_chr1_+_175797523_175798491	0	0	0	0	0	0
Olr161_dup1_chr1_+_175806971_175807930	0	0	0	0	0	0
Olr162_dup1_chr1_+_175820754_175821713	0	0	0	0	0	0
Olr163_dup1_chr1_+_175834475_175835440	0	0	0	0	0	0
Olr164_dup1_chr1_+_175877604_175878569	0	0	0	0	0	0
Olr165_dup1_chr1_-_175905403_175906371	0	0	0	0	0	0
Olr167_dup1_chr1_-_175936951_175937910	0	0	0	0	0	0
Olr168_chr1_+_175976534_175977493	0	3	0	1	0	1
Olr170_chr1_-_175996608_175997573	1	1	1	1	1	1
Olr171_chr1_+_176035349_176036299	3	1	2	0	2	0
Olr172_chr1_-_176043062_176044018	0	0	0	0	0	0
Olr174_chr1_-_176061824_176062780	0	1	0	0	0	1
Olr175_chr1_-_176087087_176088052	1	1	0	0	2	1
Olr176_chr1_-_176094894_176095850	0	2	0	1	0	1
Vom2r8_chr1_-_176189369_176229413	8	2	4	3	4	4
Vom1r1_chr1_+_176374471_176375367	1	1	2	1	2	2
Olr307_chr1_+_176504648_176505580	0	0	1	2	2	0
Olr155_dup2_chr1_+_176527726_176528697	0	0	0	0	0	0
Olr156_dup2_chr1_-_176535354_176536253	0	0	0	0	0	0
Olr157_dup2_chr1_+_176553536_176554525	0	0	0	0	0	0
Olr157_dup3_chr1_+_176608726_176609715	0	0	0	0	0	0
Olr158_dup2_chr1_+_176630233_176631192	0	0	0	0	0	0
Olr159_dup2_chr1_+_176638649_176639614	0	0	0	0	0	0
Olr160_dup2_chr1_+_176673139_176674107	0	0	0	0	0	0
Olr161_dup2_chr1_+_176682587_176683546	0	0	0	0	0	0
Olr162_dup2_chr1_+_176696370_176697329	0	0	0	0	0	0
Olr163_dup2_chr1_+_176711382_176712347	0	0	0	0	0	0
Olr164_dup2_chr1_+_176754551_176755516	0	0	0	0	0	0
Olr165_dup2_chr1_-_176782274_176783242	0	0	0	0	0	0
Olr167_dup2_chr1_-_176814407_176815366	0	0	0	0	0	0
Olr179_chr1_-_176857034_176857972	1	2	3	0	2	0
Olr180_chr1_-_176868262_176869212	0	0	1	0	2	0
Olr181_chr1_-_176894259_176895197	1	0	0	1	0	0
Olr183_chr1_-_176904652_176905593	0	1	0	1	0	0
Olr184_chr1_-_176915704_176916657	0	0	3	0	0	0
Olr185_chr1_+_176925562_176926515	3	0	1	1	2	0
Olr186_chr1_+_176932154_176933095	0	0	0	0	0	0
Olr188_chr1_+_176959217_176960155	0	0	4	1	3	0
Olr189_chr1_+_176966521_176967462	0	0	0	0	0	0
Olr190_chr1_+_176980798_176981745	2	0	1	2	1	2
Olr192_chr1_-_177005303_177006241	0	1	3	1	0	0
Olr193_chr1_-_177019244_177020185	1	0	2	0	0	1
Olr194_chr1_-_177048519_177049469	0	0	0	0	0	0
Olr196_chr1_-_177087191_177088141	0	0	0	0	2	0
Olr197_chr1_-_177099405_177100358	1	2	5	1	1	1
Olr198_chr1_+_177117625_177118590	0	1	0	0	0	0
Olr199_chr1_+_177133480_177134430	0	0	0	0	0	1
Olr200_chr1_+_177155185_177156150	2	0	2	1	2	0
Olr201_chr1_-_177181896_177182840	2	0	15	1	0	1
Olr202_chr1_-_177192985_177193953	2	14	0	7	5	8
Fam160a2_chr1_-_177223331_177245718	1734	1647	1871	1166	2715	1380
Cnga4_chr1_+_177249672_177253684	4	3	2	3	5	1
Cckbr_chr1_+_177269044_177279480	31	17	42	16	69	22
Prkcdbp_chr1_-_177323467_177325056	1009	971	1033	635	1671	809
Smpd1_chr1_+_177389588_177393431	3301	3706	3678	2607	5418	2929
Apbb1_chr1_-_177393536_177409951	9907	11685	11280	7514	17068	7328
Hpx_chr1_-_177429464_177436972	9	9	9	7	2	14
Trim3_chr1_-_177447514_177470193	1949	2290	2476	1539	3789	1814
Arfip2_chr1_-_177472246_177476928	1480	1782	1772	1163	2387	1136
Fxc1_chr1_+_177477117_177479963	176	233	269	173	479	176
Rrp8_chr1_-_177580522_177584545	418	428	473	368	718	340
Ilk_chr1_+_177584793_177591044	3857	4341	4866	3032	6942	3399
Taf10_chr1_-_177591012_177592280	1045	1312	1534	842	2138	964
Tpp1_chr1_-_177593888_177600011	1844	1972	2253	1487	3272	1786
Dchs1_chr1_-_177600834_177620711	311	317	368	271	673	404
Mrpl17_chr1_-_177657943_177659517	2908	2991	3927	2317	5982	2485
Olr229_dup1_chr1_-_177698759_177699703	0	0	0	0	0	0
Olr208_chr1_-_177746851_177747801	6	4	2	3	1	0
Olr209_chr1_-_177766496_177767446	2	1	0	1	2	1
Olr210_chr1_+_177800340_177801290	1	1	0	2	4	1
Olr211_chr1_-_177804703_177805629	0	1	1	0	1	0
Olr213_chr1_-_177844506_177845432	0	0	2	2	0	2
Olr214_chr1_+_177867951_177868901	1	2	1	0	2	0
Olr215_chr1_+_177891432_177892379	2	1	0	0	1	0
Olr217_chr1_-_177919178_177920128	1	3	4	1	1	0
Olr218_chr1_-_177931076_177932026	3	2	4	1	1	1
Olr219_chr1_-_177936806_177937729	0	0	0	0	0	0
Olr220_chr1_+_177967176_177968099	0	0	0	0	0	0
Olr221_chr1_-_177993265_177994188	3	0	1	3	1	1
Olr222_chr1_-_178013692_178014624	1	1	0	1	3	2
Olr223_chr1_-_178032391_178033341	3	1	2	2	3	0
Olr224_chr1_-_178049073_178050017	1	0	0	1	1	1
Olr226_dup2_chr1_-_178063981_178064964	0	0	0	0	0	0
Olr227_dup2_chr1_+_178100278_178101231	0	0	0	0	0	0
Olr229_dup2_chr1_-_178166921_178167865	0	0	0	0	0	0
Olr230_chr1_+_178183990_178184943	1	0	0	1	0	2
Olr231_chr1_+_178193086_178194033	0	0	1	2	0	1
Olr232_chr1_-_178200625_178201572	1	0	0	0	0	1
Olr233_chr1_-_178213426_178214373	1	2	1	0	0	0
Olr234_chr1_+_178279343_178280287	0	0	1	0	0	1
Syt9_chr1_+_178591098_178768239	2537	3179	4758	1614	4280	2034
Olfml1_chr1_+_178792340_178816636	5111	6492	9294	6770	15248	8085
Ppfibp2_chr1_+_178818985_178964740	1083	1240	1902	763	2108	1201
Cyb5r2_chr1_-_178970103_178978337	133	176	235	171	356	179
Olr235_chr1_+_179048450_179049388	0	2	0	0	1	0
Olr237_chr1_-_179055443_179056387	0	2	0	0	4	1
Olr239_chr1_-_179072435_179073373	1	1	2	0	4	1
Olr241_chr1_+_179126749_179127681	4	2	1	0	0	1
Olr242_chr1_+_179153427_179154359	1	0	1	0	3	3
Olr244_chr1_-_179210503_179211447	2	0	1	1	0	0
Olr245_chr1_+_179238394_179239377	1	2	2	2	1	2
Olr246_chr1_+_179260363_179261301	1	0	2	1	2	1
Olr247_chr1_+_179279145_179280089	1	0	0	0	2	1
Olr250_chr1_+_179344326_179345273	6	2	0	3	2	3
Olr251_chr1_-_179364314_179365258	1	1	0	0	1	0
Olr252_chr1_-_179390644_179391615	3	0	0	1	1	1
Olr255_chr1_-_179473925_179474896	0	2	1	0	2	1
Olr257_chr1_-_179540471_179541415	7	1	3	4	1	1
Olr259_chr1_-_179556220_179557161	2	4	1	3	3	2
Olr260_chr1_+_179588308_179589240	2	2	2	1	1	1
Olr262_chr1_-_179604375_179605331	2	1	0	0	1	0
Olr263_chr1_+_179614050_179614994	2	1	1	2	1	1
Olr264_chr1_+_179645161_179646090	1	1	0	1	1	1
Olr267_chr1_+_179713669_179792767	3	1	3	1	0	0
Olr268_chr1_+_179751365_179752309	2	4	0	1	2	0
Olr270_chr1_+_179791823_179792767	1	2	2	0	0	0
Olr271_chr1_+_179806159_179807103	1	1	0	0	2	0
Olr272_chr1_+_179812344_179813288	4	1	1	2	0	1
Olr276_chr1_+_179891765_179892709	1	1	2	1	0	0
Olr278_chr1_-_179940925_179941869	0	0	0	0	0	0
Olr279_chr1_-_180116734_180117679	1	1	1	0	0	0
Olr281_dup1_chr1_-_180120831_180121775	0	0	0	0	0	0
Olr203_chr1_-_180172055_180173002	0	0	0	1	4	2
Olr285_chr1_-_180378259_180379194	0	2	3	1	0	1
Olr283_chr1_-_180431278_180432222	0	2	0	0	2	1
Olr282_chr1_-_180444624_180445604	1	0	5	0	1	3
Olr281_dup2_chr1_-_180457835_180458779	0	0	0	0	0	0
Nlrp10_chr1_-_180511615_180519172	7	4	15	6	6	4
Eif3f_chr1_+_180523036_180532243	2032	2259	2833	1879	3942	1880
Tub_chr1_+_180597530_180615863	86	102	143	87	243	95
Ric3_chr1_-_180623994_180672685	702	856	1149	612	1292	733
Lmo1_chr1_-_180718642_180753889	111	140	166	114	232	124
Trim66_chr1_-_181055797_181108418	30	37	32	25	53	22
Rpl27a_chr1_+_181121468_181124486	481	521	684	368	977	346
St5_chr1_-_181125790_181275226	1061	1252	1507	1151	2740	1379
Akip1_chr1_+_181316274_181324845	220	255	260	144	537	179
LOC499240_chr1_-_181324234_181335547	6	8	14	6	11	6
Ascl3_chr1_-_181336764_181337409	16	11	32	6	13	10
Tmem9b_chr1_-_181347009_181364639	2058	2491	3565	1988	4818	2047
Nrip3_chr1_-_181370497_181396068	7871	9321	12839	8053	19072	9096
Dennd5a_chr1_-_181508456_181572938	8061	9800	13060	7882	19759	9659
Tmem41b_chr1_-_181591181_181605545	3257	4375	6536	3289	9086	4118
Ipo7_chr1_+_181641921_181696091	4368	5134	8328	4403	11673	5868
Zfp143_chr1_+_181702291_181738051	202	269	347	254	656	383
Wee1_chr1_+_181767890_181786293	873	831	1224	734	1845	849
Swap70_chr1_+_181861342_181922717	1885	2199	2557	1753	4813	2251
RGD1559442_chr1_-_181947530_182408115	1673	1840	2955	1820	4645	2361
Adm_chr1_+_182433109_182435280	110	97	214	116	382	137
Ampd3_chr1_+_182574033_182618403	1154	1494	1822	991	2268	1189
rnf141_chr1_-_182622487_182645144	711	726	974	512	1380	653
Lyve1_chr1_-_182650925_182664312	29	56	65	71	149	90
Mrvi1_chr1_-_182668663_182780828	245	267	296	282	683	257
Ctr9_chr1_+_182823942_182853969	3225	4102	5236	3007	7500	3641
Eif4g2_chr1_-_182868164_182880312	6476	8710	12046	6668	19019	9706
Galntl4_chr1_-_183278634_183588615	3116	3734	4235	2204	4729	2175
Usp47_chr1_+_183834046_183917156	5565	5955	8858	4805	11962	5812
Dkk3_chr1_-_183920086_183962438	7155	8586	10505	5219	13237	6040
Mical2_chr1_+_184071797_184148676	1149	1448	1778	1140	2578	1244
Micalcl_chr1_+_184172145_184211084	51	34	39	21	40	29
Parva_chr1_+_184227712_184383031	1750	1930	2452	1820	4475	1886
Tead1_chr1_+_184473372_184683039	512	667	1021	586	1606	973
Arntl_chr1_+_185007568_185105413	544	660	1136	636	1485	740
Btbd10_chr1_-_185106506_185164263	1945	2258	3277	1792	4518	1992
Pth_chr1_-_185183456_185186388	2	1	1	0	1	1
Far1_chr1_+_185332186_185377700	2133	2731	4207	2190	5642	2854
Spon1_chr1_+_185603907_185902798	1192	1712	2323	913	2784	1223
Rras2_chr1_-_185908263_185978450	278	355	481	263	756	321
Copb1_chr1_-_190670320_190704747	5342	5855	8700	4958	11936	5588
Psma1_chr1_-_190708745_190719764	3529	4972	6314	3812	9101	4031
Pde3b_chr1_+_190865614_191050207	1181	1429	2127	1200	2612	1412
Cyp2r1_chr1_-_191066155_191078364	45	74	85	63	127	59
Calca_chr1_-_191158061_191162954	41861	50231	56174	20711	55449	23967
Calcb_chr1_+_191246065_191249721	5462	6889	8144	3362	8495	3583
Insc_chr1_+_191272625_191380855	308	427	429	253	678	369
Nucb2_chr1_-_192078545_192114979	1250	1389	2248	1429	3354	1406
Pik3c2a_chr1_+_192182647_192297034	4522	5931	9307	5303	14010	6678
Rps13_chr1_+_192299622_192302051	115	187	199	157	323	141
Plekha7_chr1_+_192397589_192463974	32	38	87	51	151	57
RGD1311703_chr1_-_192525001_192536714	2132	2679	3524	2037	4943	2301
Sox6_chr1_+_192644288_193151615	360	571	846	452	1150	637
Rps15a_chr1_-_194713998_194719883	257	314	416	269	544	196
Arl6ip1_chr1_-_194724268_194733783	10383	11657	15035	8427	21689	9522
Syt17_chr1_-_194982174_195048207	23	22	8	13	21	18
Itpripl2_chr1_-_195087534_195089429	218	220	233	189	398	246
Coq7_chr1_-_195122743_195127541	239	218	277	202	448	190
Tmc7_chr1_-_195142160_195191670	1183	1236	1952	1075	2479	1229
Tmc5_chr1_+_195234862_195283331	54	61	64	48	135	61
RGD1565096_dup1_chr1_-_195311679_195316669	4	2	2	2	0	2
Gde1_chr1_-_195338347_195350223	4393	5318	6594	3622	9113	3630
Ccp110_chr1_+_195361586_195387930	3035	3543	5310	2469	6518	3035
LOC361635_chr1_+_195391543_195495014	1309	1754	2155	1158	3459	1500
LOC499742_chr1_+_195500083_195501118	6	11	5	12	11	15
RGD1565096_dup2_chr1_-_195509710_195514700	0	0	0	1	0	0
Gprc5b_chr1_-_195631489_195656026	1017	1136	1641	1229	2749	1579
Gpr139_chr1_-_195796295_195837147	99	92	161	89	321	122
Gp2_chr1_-_196108659_196124218	2	7	10	2	4	6
Umod_chr1_-_196127940_196141280	3	4	4	7	6	2
Pdilt_chr1_-_196149076_196179939	55	114	81	51	66	29
Acsm5_chr1_+_196182756_196205723	4	0	2	1	4	3
Acsm2a_chr1_+_196227765_196266992	14	6	5	5	2	4
RGD1559600_chr1_-_196285721_196296800	5	1	1	0	0	2
Bucs1_chr1_+_196296923_196332449	6	3	5	5	3	5
Acsm4_chr1_+_196367995_196392443	7	1	3	1	4	2
Thumpd1_chr1_-_196392973_197295857	1808	1944	2719	1632	3771	1569
Acsm3_chr1_+_196449105_196475596	19	23	48	23	56	19
Eri2_chr1_-_196474509_196484254	261	267	485	215	658	350
Exnef_chr1_+_196484323_196554087	65	78	107	64	130	67
Dcun1d3_chr1_-_196562335_196600712	101	100	152	50	175	75
Lyrm1_chr1_+_196605007_196652808	214	387	600	300	735	285
LOC378467_chr1_+_196800449_196819295	880	968	1239	623	1526	688
Zp2_chr1_-_196829189_196840820	97	94	129	63	223	64
Anks4b_chr1_+_196869692_196871501	18	38	25	16	34	16
Crym_chr1_-_196874283_196889414	829	862	839	585	1236	538
Abca15_chr1_+_197000155_197106548	7	13	15	4	4	6
Uqcrc2_chr1_+_197480625_197511188	5455	6884	9832	6010	14915	6488
Pdzd9_chr1_-_197511607_197521879	2	0	0	2	2	0
Vwa3a_chr1_+_197606342_197667767	21	13	38	14	24	21
Eef2k_chr1_+_197723279_197765825	829	1008	1171	563	1606	680
Polr3e_chr1_+_197779117_197807240	902	1113	1501	912	1943	1115
Cdr2_chr1_-_197815830_197840738	2336	2477	3685	1806	4005	1994
Mettl9_chr1_+_197891178_197936219	252	368	640	364	976	575
Igsf6_chr1_-_197923322_197933796	8	12	17	16	24	11
Hs3st2_chr1_+_198266880_198393453	712	785	1030	838	1624	949
Usp31_chr1_-_198532743_198568863	6339	8866	12900	5851	16502	8137
Scnn1g_chr1_+_198620974_198655013	27	24	27	12	19	23
Ears2_chr1_+_198699309_198716446	14	44	36	15	28	27
Gga2_chr1_+_198729100_198856174	2029	2441	2843	1418	3697	1709
Cog7_chr1_+_198858776_198926889	1339	1620	1769	1065	2299	1122
Scnn1b_chr1_-_198932512_198953453	11	11	3	9	13	2
Ubfd1_chr1_+_199088152_199099551	831	1090	1439	845	1993	1019
Ndufab1_chr1_-_199106654_199120057	1518	1551	1892	1381	3104	1334
Palb2_chr1_-_199127037_199151000	149	155	198	136	292	147
Dctn5_chr1_+_199151318_199167998	3109	3613	4852	2598	6376	2821
Plk1_chr1_+_199178262_199188238	26	40	37	21	81	37
Ern2_chr1_-_199188292_199205123	63	37	26	28	71	19
Chp2_chr1_+_199230968_199234018	1001	1173	1721	1243	2625	1204
Prkcb_chr1_+_199295067_199639139	5916	7973	11525	4730	12404	6100
Cacng3_chr1_+_199676988_199771889	218	365	413	217	609	311
Tnrc6a_chr1_+_200136262_200206226	3248	3346	5090	2842	7183	4117
Slc5a11_chr1_+_200246643_200285416	56	39	73	55	92	46
Arhgap17_chr1_-_200297801_200387135	2268	2361	3478	2113	5033	2599
Lcmt1_chr1_+_200394433_200450379	1350	1663	2108	1161	2736	1220
Aqp8_chr1_+_200483632_200489429	4	4	2	2	2	3
Nupr1_dup1_chr1_-_201816733_201818768	8	0	0	7	0	2
Snrpn_chr1_-_202123036_202145168	4219	5249	7122	3880	9593	3795
Snurf_chr1_-_202123036_202145402	4647	5479	7549	4016	9774	4099
LOC100271845_chr1_+_203724528_203726928	10	4	5	5	2	2
Kdm8_chr1_+_203825919_203840780	717	798	795	566	1414	555
Nsmce1_chr1_-_203844089_203869649	633	598	771	453	1118	558
Il4ra_chr1_+_203927971_203952929	1417	1428	1821	1328	2861	1325
Il21r_chr1_+_203980785_204008631	11	5	15	5	15	25
Gtf3c1_chr1_-_204016934_204083103	7990	9024	10848	6100	14401	6802
LOC361646_chr1_+_204112871_204250286	677	864	1042	597	1618	762
Xpo6_chr1_-_204484091_204573897	3605	4290	6002	3269	8588	3600
Lat_chr1_-_204747720_204752745	3	6	22	3	49	7
Spns1_chr1_-_204753272_204760551	812	875	934	590	1384	720
Nfatc2ip_chr1_-_204767469_204782663	183	212	216	135	404	170
Cd19_chr1_-_204797142_204803557	12	3	16	6	3	5
Rabep2_chr1_+_204820064_204836434	1053	1220	1213	838	1659	859
Atp2a1_chr1_-_204836393_204854172	34	27	36	33	44	22
Sh2b1_chr1_-_204857973_204865893	918	677	880	590	1261	685
Tufm_chr1_+_204882342_204885949	2652	2819	3132	2240	4763	1931
Atxn2l_chr1_-_204886852_204898240	2739	2945	3804	2320	5791	3084
Eif3c_chr1_-_204943166_204961361	10114	11051	13862	8620	19193	8549
Cln3_chr1_-_204965144_204976424	409	561	506	203	622	299
Apobr_chr1_+_204978096_204982599	22	21	41	7	15	14
Nupr1_dup2_chr1_-_205021877_205023912	0	0	0	0	0	0
Ccdc101_chr1_+_205046234_205079492	420	510	565	312	936	332
Sult1a1_chr1_-_205079585_205083105	99	174	173	129	339	134
Slx1b_chr1_-_205093518_205099060	653	736	728	447	1014	451
Coro1a_chr1_-_205102882_205107856	2109	2541	2257	1195	2864	1183
Mapk3_chr1_+_205172641_205178842	8485	10540	11754	6666	16098	6459
Ypel3_chr1_+_205190393_205193684	3890	4129	3939	2466	5197	2659
Tbx6_chr1_+_205194665_205198574	7	10	13	3	3	5
Ppp4c_chr1_-_205198883_205205448	1017	1223	1153	943	2229	821
Aldoa_chr1_-_205208255_205213461	19671	23651	27116	16479	38602	15329
Fam57b_chr1_+_205239664_205246008	1876	1859	1971	1822	3635	1849
RGD1563217_chr1_-_205246276_205247261	0	1	0	0	0	0
Doc2a_chr1_+_205264653_205268293	415	549	598	504	1105	530
Ino80e_chr1_-_205267669_205278256	717	853	956	659	1376	618
Hirip3_chr1_+_205278318_205281343	152	191	276	228	449	214
Taok2_chr1_-_205285850_205300255	3039	3247	4006	2302	5535	2591
Kctd13_chr1_+_205341000_205359304	465	536	601	345	847	353
Sez6l2_chr1_+_205363570_205383913	5415	5206	6119	4114	9055	4746
Cdipt_chr1_+_205389729_205393866	9629	9754	10477	6155	13638	6385
Mvp_chr1_-_205401190_205428854	2293	2373	2518	1567	3633	1628
RGD1305592_chr1_-_205429226_205431514	463	398	502	293	655	358
Maz_chr1_-_205437135_205440514	568	681	631	466	892	454
Kif22_chr1_-_205441133_205467610	129	138	206	78	238	106
Zg16_chr1_-_205474980_205477337	4	2	3	0	3	0
LOC308990_chr1_+_205519083_205521654	2	4	12	3	22	4
Qprt_chr1_-_205534750_205550041	335	390	367	345	562	329
Spn_chr1_-_205563659_205567886	16	15	21	12	31	18
Cd2bp2_chr1_-_205629176_205633168	2215	2121	2759	1441	3340	1771
Tbc1d10b_chr1_-_205634749_205646405	3401	3672	3724	2248	5013	2574
Mylpf_chr1_+_205649566_205652321	5	9	11	3	4	2
Sept1_chr1_-_205652475_205656341	65	87	85	45	105	58
Dctpp1_chr1_-_205696305_205699698	28	40	43	11	59	17
Sephs2_chr1_-_205712720_205715036	978	1015	1218	768	1739	809
Itgal_chr1_+_205742369_205780281	21	39	50	35	111	62
Zfp689_chr1_-_205892549_205898913	201	219	211	140	363	157
Phkg2_dup1_chr1_+_206027400_206039924	30	18	21	6	16	9
Phkg2_dup2_chr1_+_206042165_206054689	76	95	111	74	132	56
LOC691909_chr1_-_206054752_206059914	62	42	50	27	61	24
Rnf40_chr1_+_206060191_206074819	1583	1605	1849	1137	2396	1246
Zfp629_chr1_-_206078594_206086797	472	510	611	514	1037	548
Bcl7c_chr1_-_206178926_206182756	262	308	291	193	401	243
Ctf1_chr1_+_206186717_206191927	25	18	35	30	56	40
Ctf2p_chr1_-_206192653_206200996	2	0	1	0	0	3
Fbxl19_chr1_+_206219421_206238674	604	563	612	283	885	396
Orai3_chr1_+_206239787_206244646	347	302	394	251	619	266
Hsd3b7_chr1_+_206270898_206274168	261	321	279	191	500	225
Stx1b_chr1_-_206276724_206292888	1794	2061	2871	1930	4796	2828
Stx4_chr1_+_206310318_206317403	506	657	787	500	1099	486
Zfp668_chr1_-_206333359_206343159	259	387	365	196	430	282
Prss53_chr1_-_206354219_206358883	60	30	33	14	81	24
Vkorc1_chr1_-_206361380_206363901	332	445	401	320	718	302
Bckdk_chr1_+_206374221_206378891	791	892	1051	667	1633	635
Kat8_chr1_+_206383425_206395705	641	690	930	449	1341	507
Prss8_chr1_-_206395299_206399815	4	4	2	3	6	3
Prss36_chr1_-_206402154_206418143	40	52	51	33	85	24
Fus_chr1_+_206435552_206449422	161	265	382	197	617	254
Pycard_chr1_-_206460883_206461916	16	30	19	7	22	11
Trim72_chr1_+_206472896_206480756	30	17	27	20	19	30
Itgam_chr1_+_206522889_206573171	28	55	103	51	97	76
Itgad_chr1_+_206632107_206669617	7	7	13	4	7	2
Cox6a2_chr1_-_206669984_206670730	2	2	4	0	1	1
Armc5_chr1_+_206701594_206708361	690	712	768	458	962	491
Tgfb1i1_chr1_+_206710120_206716915	585	484	555	446	1052	447
Slc5a2_chr1_+_206728635_206734756	2	11	22	5	9	14
RGD1310127_chr1_-_206733723_206763393	851	1007	1155	714	1853	805
Ahsp_chr1_+_206767226_206768198	58	39	51	28	133	41
Rgs10_chr1_-_206829264_206870538	5972	6348	8169	3433	9112	3608
Tial1_chr1_-_206892006_206913052	691	922	1331	638	1956	877
Bag3_chr1_+_206989244_207013177	4782	5226	6396	4286	9973	4933
Inpp5f_chr1_+_207085286_207164061	3759	4907	6508	3533	9037	4332
RGD1306730_chr1_-_207165763_207210643	1073	1141	1769	1171	2747	1183
Sec23ip_chr1_+_207214643_207257112	1301	1722	2235	1374	3075	1631
Fgfr2_chr1_-_207626732_207731841	157	122	219	185	446	172
Ate1_chr1_-_207845488_208113961	929	1027	1519	807	1886	894
Nsmce4a_chr1_-_208135294_208142382	317	510	597	361	988	370
Tacc2_chr1_+_208172319_208360445	2049	1948	2790	1928	4265	2251
Btbd16_chr1_+_208368888_208423113	4	5	12	5	17	8
Plekha1_chr1_+_208462231_208513824	3248	3487	5396	2966	7238	3692
Htra1_chr1_+_208532013_208581538	6259	6670	8590	7296	15135	8292
Dmbt1_chr1_+_208653672_208723386	23	24	11	30	75	24
Cuzd1_chr1_-_208914609_208927737	4	1	12	3	19	5
RGD1560958_chr1_-_208937740_208941122	8	2	2	1	1	0
Fam24a_chr1_+_208945915_208948119	0	1	1	0	1	1
RGD1305014_chr1_-_208958024_208974579	510	606	963	541	1137	583
RGD1564300_chr1_+_208982377_208992792	151	224	358	190	454	211
Ikzf5_chr1_-_208995435_209013481	904	1110	1736	931	2585	1155
Acadsb_chr1_+_209013684_209048775	718	730	999	650	1234	730
Ppapdc1a_chr1_+_209449940_209577459	550	702	765	337	1002	429
Hmx3_chr1_+_210520996_210522960	4	2	3	2	1	1
Hmx2_chr1_+_210526870_210534531	4	2	3	1	3	2
Bub3_chr1_+_210538118_210547753	872	1007	1127	859	1831	808
Gpr26_chr1_+_210974995_210991992	258	378	334	157	548	233
Cpxm2_chr1_-_211049000_211158115	276	297	149	292	592	131
Chst15_chr1_-_211242707_211272037	1572	2227	2751	1590	3959	1850
Oat_chr1_-_211555927_211575708	5126	6910	9033	5706	14367	5676
Nkx1-2_chr1_-_211596785_211599221	5	2	2	1	0	2
Lhpp_chr1_+_211611521_211702233	904	1160	1233	694	1554	741
Fam53b_chr1_-_211707719_211798528	762	946	1106	663	1635	839
Mettl10_chr1_-_211824330_211848437	338	379	541	246	786	382
Fam175b_chr1_+_211854578_211880154	1669	2122	3068	1582	4172	1854
Ctbp2_chr1_-_211993864_212023075	334	471	547	357	863	471
Tex36_chr1_-_212603754_212618068	1	2	2	0	1	2
RGD1306820_chr1_+_212655637_212692701	856	1002	1350	765	2067	1023
Mmp21_chr1_-_212694186_212699853	8	10	4	4	4	2
Uros_chr1_-_212705706_212726235	468	565	683	328	699	335
Bccip_chr1_+_212726542_212738954	698	626	891	503	1277	630
Dhx32_chr1_-_212738509_212790818	1493	1627	2189	1098	3035	1246
Fank1_chr1_+_212790893_212897409	15	8	16	4	26	19
LOC100302465_chr1_-_213272092_213362784	50	59	74	51	83	41
Dock1_chr1_+_213838803_214349261	2981	3415	4625	3486	8076	4022
LOC100233213_chr1_-_214053082_214108141	241	438	553	284	523	324
Nps_chr1_+_214442729_214446510	1	1	1	2	6	1
Clrn3_chr1_-_214683449_214699072	10	26	25	14	71	20
Ptpre_chr1_+_214879099_214919141	614	949	1178	723	1769	924
Mki67_chr1_-_214925922_214952481	179	425	598	231	877	455
Mgmt_chr1_+_216161435_216388310	309	375	417	228	556	220
Ebf3_chr1_-_216447390_216565356	1737	2268	3682	1715	4248	2257
Glrx3_chr1_+_216692884_216724093	4501	5496	7952	4614	10842	5130
Tcerg1l_chr1_-_217478056_217666989	165	206	220	124	239	183
Mapk1ip1_chr1_-_218122483_218123904	463	486	638	372	866	384
Ppp2r2d_chr1_+_218132463_218166450	762	1077	1610	872	1964	850
Bnip3_chr1_-_218174697_218191883	2153	2122	2943	1689	3719	1708
Jakmip3_chr1_+_218277853_218347771	764	762	945	557	1364	637
Dpysl4_chr1_+_218349771_218365282	7402	9342	9490	2886	7819	3671
Stk32c_chr1_-_218367084_218446952	740	820	844	500	1113	700
Lrrc27_chr1_+_218470004_218499897	72	106	97	77	120	126
Pwwp2b_chr1_+_218506152_218524788	987	1006	949	528	1406	641
Inpp5a_chr1_+_218656329_218844837	455	486	637	525	1065	554
Nkx6-2_chr1_-_218846384_218847924	12	4	1	4	2	1
Utf1_chr1_+_219200178_219201294	3	0	2	2	3	0
Mir202_chr1_-_219214575_219214646	0	0	0	0	0	0
Tubgcp2_chr1_-_219251911_219272444	2452	2795	3610	2115	5117	2256
Zfp511_chr1_+_219277464_219281869	313	345	423	231	584	275
Msx3_chr1_-_219428377_219431305	16	5	11	6	13	8
Caly_chr1_-_219452501_219463690	557	642	677	399	792	377
Prap1_chr1_+_219472906_219476702	0	1	0	1	2	1
Fuom_chr1_-_219478363_219482873	78	80	108	45	112	42
Echs1_dup2_chr1_-_219484862_219493689	42	40	59	43	108	41
Paox_chr1_+_219493093_219518141	1096	1252	1289	790	2013	869
Sprn_chr1_-_219536513_219536956	126	218	110	51	178	84
Olr286_chr1_-_219547270_219548208	1	0	3	1	1	2
Olr287_chr1_+_219566173_219567108	7	3	1	1	3	4
Olr288_chr1_-_219592778_219593734	1	0	2	0	1	0
Cd163l1_chr1_+_219609867_219620922	4	7	10	4	5	6
Olr289_chr1_+_219748607_219749536	0	1	0	0	1	1
Olr295_chr1_-_219840418_219841350	2	0	0	0	0	0
Olr297_chr1_-_219869515_219870438	0	1	0	1	2	0
Olr292_chr1_-_219917108_219918025	1	1	1	0	1	1
Olr299_chr1_-_219936292_219937221	1	2	0	0	2	1
Olr300_chr1_+_219964819_219965742	1	0	0	0	0	2
Olr302_chr1_+_219995479_219996411	2	1	0	0	0	2
Olr303_chr1_-_220018978_220019901	1	1	4	1	0	0
Olr304_chr1_+_220055034_220055966	0	0	2	0	0	0
Olr305_chr1_+_220091536_220092534	0	2	0	0	2	1
Olr306_chr1_+_220116945_220117877	0	1	2	0	0	0
Olr308_chr1_+_220181281_220182213	0	0	1	0	0	0
Olr309_chr1_+_220229219_220230151	0	0	1	0	0	0
Olr310_chr1_+_220242237_220243169	0	1	1	0	2	0
Olr311_chr1_+_220269158_220270090	1	0	0	1	1	0
Olr312_chr1_+_220298671_220299606	0	0	0	1	0	1
Olr313_chr1_+_220321115_220322050	1	0	1	1	0	1
Olr315_chr1_+_220345992_220346924	2	0	0	0	1	0
Cyp2e1_chr1_+_220406342_220416726	7	2	0	6	2	3
Syce1_chr1_-_220418169_220429340	2	11	3	2	1	5
RGD1309350_dup1_chr1_+_220472620_220476016	0	0	0	0	0	0
RGD1309350_dup2_chr1_+_220502391_220505787	0	0	0	0	0	0
Scgb1c1_chr1_+_220520589_220521808	0	1	1	0	0	1
Odf3_chr1_+_220522827_220526034	0	0	1	0	1	0
Bet1l_chr1_-_220528199_220530992	787	791	930	574	1198	593
Ric8a_chr1_+_220531948_220538536	5313	5926	6739	3803	8545	3763
Sirt3_chr1_-_220539140_220561016	697	778	789	545	1380	680
Psmd13_chr1_+_220561663_220574033	3924	4052	4920	3126	7079	3175
Cox8b_chr1_-_220574321_220575781	2	2	1	3	0	6
Nlrp6_dup1_chr1_+_220602488_220608648	0	0	0	0	0	0
Nlrp6_dup2_chr1_+_220611551_220617711	0	0	0	0	0	0
Ifitm2_chr1_-_220671382_220672562	263	409	422	387	719	333
Ifitm1_chr1_+_220687081_220689004	364	404	259	397	934	357
Ifitm3_chr1_-_220730715_220731824	949	1234	1609	1381	2962	1330
B4galnt4_chr1_+_220789704_220800586	718	743	845	554	1430	601
Pkp3_chr1_+_220806128_220817136	8	5	5	4	5	5
Sigirr_chr1_-_220817754_220826497	177	216	159	169	388	134
Pddc1_dup1_chr1_-_220869370_220874744	42	15	24	6	4	16
Cend1_dup1_chr1_-_220887396_220890392	431	145	248	119	187	120
Slc25a22_dup1_chr1_-_220890711_220898559	84	40	37	26	36	44
Pidd_dup1_chr1_-_220899074_220904282	6	4	6	4	0	4
Rplp2_dup1_chr1_+_220908603_220910874	0	1	1	0	0	0
Pnpla2_dup1_chr1_+_220914961_220920043	0	2	0	0	0	0
Efcab4a_dup1_chr1_+_220920826_220926197	0	0	0	0	0	0
Cd151_dup1_chr1_+_220926982_220930989	12	0	4	8	3	2
Polr2l_dup1_chr1_-_220932289_220934297	26	20	26	2	4	0
Tspan4_dup1_chr1_+_220934413_220954064	0	0	0	0	0	0
Chid1_dup1_chr1_-_220956741_220991807	32	26	25	13	18	23
Ptdss2_chr1_+_221040275_221065296	1937	2138	2373	1610	3642	1826
LOC100360501_chr1_-_221068626_221081346	5709	5796	6380	4658	8774	4358
Hras_chr1_-_221095944_221099225	760	747	816	533	1231	437
Lrrc56_chr1_+_221100369_221114723	49	83	89	46	111	68
RGD1307439_chr1_-_221114665_221118709	11	11	11	7	3	3
Rassf7_chr1_+_221121400_221123321	64	101	80	58	119	58
Mir3574_chr1_+_221125888_221126005	0	0	0	0	0	0
Mir210_chr1_-_221125894_221126003	1	0	0	1	0	0
Phrf1_chr1_+_221133586_221166439	2066	2022	2921	1643	4031	1987
Irf7_chr1_-_221166926_221169993	1368	2060	2704	1651	4632	2208
Cdhr5_chr1_-_221172656_221181060	33	28	37	17	65	41
Sct_chr1_-_221182487_221183181	10	5	11	9	5	3
Drd4_chr1_+_221195844_221199031	1	9	6	1	5	1
Deaf1_chr1_-_221201338_221234579	1056	1113	1197	664	1623	705
Tmem80_chr1_+_221234413_221243406	866	1014	1295	739	2088	844
Eps8l2_chr1_+_221249026_221270574	156	168	175	167	356	152
Taldo1_chr1_+_221292669_221302999	4494	5283	5954	4000	8332	3987
Pddc1_dup2_chr1_-_221306160_221311533	0	0	0	0	0	0
Cend1_dup2_chr1_-_221324185_221327181	0	6	14	6	37	2
Slc25a22_dup2_chr1_-_221327500_221335348	0	0	0	0	0	0
Pidd_dup2_chr1_-_221335863_221341071	8	0	0	0	7	0
Rplp2_dup2_chr1_+_221345392_221347663	29	20	15	4	2	4
Pnpla2_dup2_chr1_+_221351750_221356832	66	70	96	62	76	55
Efcab4a_dup2_chr1_+_221357615_221362986	5	5	6	1	0	10
Cd151_dup2_chr1_+_221363771_221367778	608	464	546	348	733	327
Polr2l_dup2_chr1_-_221369078_221371086	0	0	0	0	0	0
Tspan4_dup2_chr1_+_221371202_221390853	31	23	13	11	9	11
Chid1_dup2_chr1_-_221393530_221428596	38	36	82	42	107	37
Ap2a2_chr1_+_221451396_221523286	16021	19258	25192	12468	31735	14881
Tollip_chr1_-_221737399_221758265	5569	7048	8214	4846	12249	5893
Mob2_chr1_-_221867138_221924059	932	1040	1146	736	1653	778
Dusp8_chr1_-_221943575_221955509	465	508	721	306	814	441
Cttn_dup1_chr1_-_222159088_222194541	163	108	91	66	91	90
LOC685544_chr1_+_222355771_222356463	1	0	1	0	0	0
Ctsd_chr1_-_222436922_222448798	16187	17826	19393	11965	25542	13188
Syt8_chr1_+_222500775_222502969	5	8	5	4	11	2
Tnni2_chr1_+_222504477_222507019	1	2	2	1	0	1
Lsp1_chr1_+_222524152_222557295	44	52	74	79	131	56
Tnnt3_chr1_+_222561418_222578418	5	6	9	6	15	6
Mrpl23_chr1_+_222596334_222604103	450	519	694	382	961	342
H19_chr1_-_222639223_222641899	73	53	71	43	125	52
Mir675_chr1_-_222640800_222640883	0	2	1	3	1	0
Igf2_chr1_-_222722921_222733028	283	276	276	327	658	357
Mir483_chr1_-_222726907_222726979	0	0	0	0	0	0
Ins2_chr1_-_222751786_222752853	1	2	1	0	0	0
Th_chr1_-_222935462_222942715	40	30	27	12	33	14
Ascl2_chr1_-_223012687_223015038	21	5	5	10	8	12
Cd81_chr1_+_223099328_223114942	20583	22655	26186	16394	36562	17722
Tssc4_chr1_+_223116610_223118241	896	798	844	552	1029	567
Trpm5_chr1_-_223119451_223136561	5	4	14	8	8	3
Kcnq1_chr1_+_223154713_223490458	15	11	22	13	50	19
Cdkn1c_chr1_-_223521098_223523972	41	32	85	46	77	56
Slc22a18_chr1_+_223537696_223560895	13	7	18	14	25	14
Phlda2_chr1_-_223562823_223563762	1	1	0	2	1	1
Nap1l4_chr1_-_223575626_223611023	5092	4947	6945	4366	9290	4435
Cars_chr1_-_223619594_223661823	1898	1838	2485	1777	4169	1710
Tnfrsf26_chr1_-_223668849_223688760	122	93	131	167	299	89
Nadsyn1_chr1_-_223722251_223869610	486	594	737	453	913	404
Osbpl5_chr1_-_223725412_223779450	785	731	1124	637	1418	881
Mrgprg_chr1_-_223809194_223809868	0	1	3	2	0	0
Mrgpre_chr1_-_223826747_223827676	508	649	639	266	764	367
Dhcr7_chr1_+_223874935_223890913	2213	2802	3153	1484	4423	1886
Shank2_chr1_+_224028791_224449190	1150	1266	1625	1176	3159	1536
Cttn_dup2_chr1_-_224459485_224494936	193	250	266	165	333	128
Ppfia1_chr1_-_224501043_224577428	1924	1993	2754	1779	4180	2029
LOC100364769_chr1_+_224555954_224592483	525	693	792	644	999	77
Fadd_chr1_-_224603556_224605961	34	27	36	23	43	27
Ano1_chr1_-_224612597_224760372	242	301	376	332	687	347
Fgf3_chr1_+_224872403_224876327	0	1	1	0	1	1
Fgf4_chr1_+_224895196_224896606	0	0	0	0	0	3
Fgf15_chr1_+_224927791_224931079	2	2	0	1	2	1
Oraov1_chr1_+_224945381_224952084	1275	1140	1398	711	1703	741
Ccnd1_chr1_-_224960136_224969658	1084	1477	2191	1231	3433	1795
Rmt1_chr1_-_225236071_225241739	12	16	17	6	16	7
Tpcn2_chr1_-_225286482_225316676	921	718	1244	701	1685	912
Mrgprf_chr1_+_225334539_225344007	143	167	184	161	314	147
Mrgprd_chr1_+_225355623_225356582	1160	1414	1412	180	481	302
Ighmbp2_chr1_-_225377073_225399721	1143	1302	1274	935	2038	950
Mrpl21_chr1_+_225399844_225408322	396	417	468	314	684	303
Cpt1a_chr1_+_225437309_225497586	5900	8214	8385	5695	14066	5743
Mtl5_chr1_+_225500671_225518961	8	6	8	7	5	3
Gal_chr1_-_225520966_225525829	427	487	514	134	429	174
Lrp5_chr1_-_225689353_225793030	731	1049	913	823	2218	930
RGD1311946_chr1_+_225819324_225828033	410	667	653	501	1343	517
Suv420h1_chr1_+_225874424_225923708	1364	1866	2855	1600	4017	1983
Chka_chr1_+_225950376_225998826	1788	2419	3070	1730	4727	2384
Tcirg1_chr1_-_226000406_226009795	697	622	688	669	1591	620
Ndufs8_chr1_-_226013896_226017215	1575	1794	1696	1185	2526	1150
Aldh3b1_chr1_-_226018062_226038888	191	152	167	139	184	100
Unc93b1_chr1_+_226043713_226054650	484	610	580	320	708	402
Acy3_chr1_+_226104425_226107751	173	225	252	157	440	151
Doc2g_chr1_+_226120916_226124440	13	19	13	12	13	15
Ndufv1_chr1_-_226124944_226129979	4702	5349	5435	3623	7271	3630
Gstp1_chr1_-_226162330_226164798	1424	1614	2109	1249	3190	1214
RGD1307603_chr1_-_226180244_226182891	0	0	0	0	0	0
Cdk2ap2_chr1_+_226216692_226218360	435	472	442	331	715	354
Pitpnm1_chr1_+_226219372_226232745	2324	2350	2305	1722	3876	1806
Aip_chr1_-_226232510_226240238	1404	1579	1547	942	2454	983
Tmem134_chr1_+_226244711_226250210	393	442	424	292	652	290
Cabp4_chr1_-_226254103_226258660	5	4	2	2	7	6
Coro1b_chr1_+_226268590_226273904	2434	3387	3561	2106	5143	2161
Ptprcap_chr1_+_226274621_226276780	4	2	8	1	10	1
Rps6kb2_chr1_-_226276852_226283539	458	386	508	277	826	361
Tbc1d10c_chr1_-_226302649_226309419	5	7	5	8	27	12
Ppp1ca_chr1_+_226310604_226314221	5905	6457	7343	4216	9682	4463
Clcf1_chr1_+_226338540_226342119	330	308	391	271	605	377
Pold4_chr1_+_226351249_226352917	159	174	201	121	329	118
Ssh3_chr1_-_226382004_226389511	568	693	824	461	1233	481
Ankrd13d_chr1_-_226390565_226402786	1178	1415	1495	1044	2222	985
Adrbk1_chr1_-_226406333_226414442	3554	4527	5336	2587	6745	3014
Kdm2a_chr1_-_226436246_226508225	3925	4177	6031	3433	8340	4639
Rhod_chr1_-_226536283_226550218	11	6	2	2	10	7
Syt12_chr1_-_226557951_226587017	410	383	484	361	792	405
LOC689065_chr1_-_226611405_226613312	5	3	5	1	4	6
Pc_chr1_+_226626841_226726329	3598	4429	4331	3067	6822	3306
Lrfn4_chr1_-_226716517_226719809	930	886	742	582	1157	701
Rce1_chr1_-_226727306_226730406	402	325	374	228	488	263
Sptbn2_chr1_+_226828798_226869726	7787	8568	9630	6578	13934	6905
Rbm4b_chr1_+_226874271_226884604	227	228	341	264	557	259
Rbm4_chr1_-_226905021_226913814	606	585	662	420	1001	511
Rbm14_dup1_chr1_-_226920879_226931972	5	2	6	8	13	6
Ccs_dup1_chr1_-_226940134_226961657	1	3	2	5	5	1
Ccdc87_dup1_chr1_+_226961881_226964577	0	0	0	0	0	0
Rbm14_dup2_chr1_-_226987029_226998121	5	1	4	8	13	6
Ccs_dup2_chr1_-_227006248_227027316	4	3	2	5	5	1
Ccdc87_dup2_chr1_+_227027475_227030171	0	0	0	0	0	0
Ctsf_chr1_+_227045226_227050974	4262	4920	5873	3519	8349	3687
Actn3_chr1_-_227051530_227067458	19	14	27	6	27	15
Zdhhc24_chr1_+_227068278_227074385	413	418	396	183	524	238
Bbs1_chr1_-_227078590_227096525	576	626	733	398	1145	495
Dpp3_chr1_-_227097124_227119564	551	535	565	289	743	343
Peli3_chr1_-_227124426_227135055	245	266	330	191	488	227
mrpl11_chr1_+_227174538_227177363	414	591	707	349	982	394
Npas4_chr1_-_227192031_227196795	33	35	68	32	139	57
Slc29a2_dup1_chr1_+_227238417_227245058	4	0	1	1	0	0
B3gnt1_dup1_chr1_+_227253877_227256099	37	8	15	6	16	10
Brms1_dup1_chr1_+_227256375_227265639	49	19	24	12	30	8
Rin1_dup1_chr1_+_227266340_227270986	3	0	0	0	0	0
Cd248_dup1_chr1_+_227284331_227286895	0	0	0	0	0	0
Cd248_dup2_chr1_+_227293039_227295603	0	0	0	0	0	0
Tmem151a_dup1_chr1_-_227304311_227306256	43	43	32	18	43	21
Slc29a2_dup2_chr1_+_227331721_227338362	4	12	12	11	28	10
B3gnt1_dup2_chr1_+_227347041_227349263	37	8	15	6	16	10
Brms1_dup2_chr1_+_227349539_227358803	100	79	99	52	110	55
Rin1_dup2_chr1_+_227359504_227364150	3	0	6	2	5	4
Cd248_dup3_chr1_+_227377520_227380084	0	0	0	0	0	0
Tmem151a_dup2_chr1_-_227393558_227395502	43	41	33	18	42	21
Yif1a_chr1_+_227401124_227405185	792	1004	1038	636	1530	661
Cnih2_chr1_-_227405539_227411186	466	391	445	228	633	282
Rab1b_chr1_-_227414583_227420811	356	283	323	174	368	170
Pacs1_chr1_-_227445872_227574749	540	711	787	566	1287	801
Sf3b2_chr1_-_227575699_227595347	5044	4732	5895	3526	7512	3834
Gal3st3_chr1_+_227598280_227608034	27	19	41	38	51	20
Cst6_chr1_-_227656559_227658267	478	514	491	337	769	335
Banf1_chr1_-_227673526_227675555	266	242	295	192	456	210
Eif1ad_chr1_+_227675718_227681017	821	856	1102	803	1811	805
Sart1_chr1_-_227691827_227700489	1421	1335	1552	994	2109	1078
Tsga10ip_chr1_-_227701923_227715984	7	7	3	9	6	2
Drap1_chr1_-_227733125_227735764	1597	1379	1672	1033	2460	1100
Bles03_chr1_+_227735894_227738145	1007	1117	998	683	1304	877
Fosl1_chr1_+_227755887_227764393	1821	1683	2293	1968	4016	1938
Fibp_chr1_+_227769466_227773732	868	993	1054	750	1656	718
Ctsw_chr1_-_227773906_227777294	5	1	3	3	2	5
Efemp2_chr1_+_227783786_227790740	373	321	321	276	717	255
Mus81_chr1_-_227791795_227797070	440	387	421	303	616	249
Cfl1_chr1_+_227799126_227802658	9357	11708	14741	8705	22179	8151
Ovol1_chr1_-_227857057_227868558	4	3	11	3	4	10
RGD1562657_chr1_+_227878404_227882423	414	482	412	314	690	365
Kat5_chr1_-_227898845_227906149	1582	1896	2442	1501	3554	1630
Rela_chr1_+_227928092_227938571	2149	2231	2746	2039	4532	2269
Sipa1_chr1_-_227941861_227951122	383	318	478	320	782	394
Map3k11_chr1_+_227978441_227991741	1046	1252	1209	791	1696	842
Ehbp1l1_chr1_-_227997201_228017354	851	839	848	604	1273	625
Fam89b_chr1_-_228018857_228020412	2847	3430	2933	2187	5105	2207
[truncated: 15,562 more rows]
