# Supplementary material for: Subgroup-Elimination Transcriptomics Identifies Signaling Proteins that Define Subclasses of TRPV1-Positive Neurons and a Novel Paracrine Circuit
Source: PLoS One. 2014 Dec 31;9(12):e115731. doi: 10.1371/journal.pone.0115731 (PMC4281118; doi:10.1371/journal.pone.0115731)
Supplement: S2 Data — Supplemental information for RNA-Seq including the used R script and reference transcriptome. (ZIP) [file pone.0115731.s012.zip › trpv1_gene_counts_rpkm.tsv]

Gene-ID	Chr	Strand	Start	End	120726_DMSO_RPKM	120727_DMSO_RPKM	120730_DMSO_RPKM	120726_RTX_RPKM	120727_RTX_RPKM	120730_RTX_RPKM
Vom2r3	chr1	+	388173	401149	0.00	0.00	0.00	0.00	0.00	0.00
Vom2r2	chr1	+	391729	401149	0.00	0.00	0.00	0.00	0.00	0.00
Vom2r5_dup1	chr1	+	688298	696950	0.00	0.00	0.00	0.00	0.00	0.00
Vom2r6	chr1	-	733501	743682	0.05	0.01	0.01	0.04	0.01	0.00
Vom2r5_dup2	chr1	-	792899	801554	0.00	0.00	0.00	0.00	0.00	0.00
Raet1l	chr1	-	2810605	3143765	0.34	0.10	0.06	0.13	0.05	0.00
LOC679825	chr1	-	2810883	2825886	0.10	0.12	0.09	0.08	0.17	0.00
Lrp11	chr1	+	3400376	3428890	134.93	139.39	134.95	136.01	134.63	126.10
Pcmt1	chr1	-	3432543	3464945	203.03	204.29	200.48	187.27	181.29	185.93
Nup43	chr1	+	3468471	3478304	8.90	8.91	8.61	10.42	8.38	8.79
Lats1	chr1	+	3480828	3514060	15.20	15.31	18.55	18.31	19.75	20.64
Katna1	chr1	+	3522927	3564344	7.00	5.93	6.12	4.87	5.68	5.57
Ppil4	chr1	+	3593965	3626926	10.56	9.76	11.54	9.80	10.19	10.43
Zc3h12d	chr1	+	3635034	3669533	0.26	0.19	0.21	0.21	0.21	0.21
Tab2	chr1	-	3696189	3770496	20.02	20.01	23.79	25.23	25.56	24.78
Ust	chr1	-	4022062	4313796	27.27	30.13	33.68	41.31	41.09	35.27
Samd5	chr1	-	5388579	5437905	3.13	2.84	3.21	3.66	3.57	4.33
Stxbp5	chr1	-	5535192	5682141	23.74	24.52	25.59	22.96	26.51	27.98
Rab32	chr1	-	6299748	6314539	5.50	4.80	4.92	6.19	6.29	7.67
Grm1	chr1	-	6413420	6818377	0.19	0.15	0.19	0.14	0.21	0.11
Shprh	chr1	+	6891253	6965113	8.84	8.51	9.53	8.69	9.26	8.90
Fbxo30	chr1	+	7018429	7039844	28.97	33.60	43.46	33.67	43.77	41.14
Utrn	chr1	-	8098759	8608676	42.85	45.24	50.95	48.45	50.45	54.65
Stx11	chr1	-	8676470	8678091	17.26	16.60	17.04	17.89	16.73	21.44
Sf3b5	chr1	+	8739573	8740285	62.71	58.90	47.00	55.24	51.34	52.32
Plagl1	chr1	+	8857033	8897008	5.43	6.43	5.71	5.55	6.35	6.12
Zc2hc1b	chr1	-	8933727	8957672	0.16	0.00	0.00	0.00	0.00	0.16
Ltv1	chr1	-	8958291	8971014	13.39	12.50	13.54	12.95	10.99	9.29
Phactr2	chr1	-	8990542	9111369	38.65	40.87	44.91	42.80	37.30	40.35
Fuca2	chr1	+	9287057	9301801	22.41	21.37	19.58	20.44	19.92	17.83
Pex3	chr1	-	9313349	9354376	23.55	28.91	30.51	27.09	29.62	27.36
Adat2	chr1	+	9354585	9371494	6.74	7.22	7.72	8.75	7.84	6.41
Aig1	chr1	-	9445188	9665235	56.80	59.30	58.29	63.95	63.88	58.02
Hivep2	chr1	+	9755847	9953696	21.88	22.46	25.13	27.55	29.10	32.78
Vta1	chr1	-	10447776	10495500	49.59	44.67	45.05	49.59	46.22	41.14
Gje1	chr1	-	10501325	10503331	0.13	0.00	0.17	0.00	0.03	0.12
Nmbr	chr1	+	10550181	10560850	0.26	0.19	0.23	0.18	0.15	0.03
Olr905	chr1	+	13352007	13352945	0.00	0.00	0.00	0.00	0.00	0.00
Rn5-8s_dup1	chr1	-	13500060	13500215	0.00	0.00	0.00	0.00	0.00	0.00
LOC310926	chr1	-	13501367	13508161	2.02	1.69	0.83	0.73	1.39	0.86
Rn5-8s_dup2	chr1	+	13559374	13559529	0.00	0.00	0.00	0.00	0.00	0.00
Cited2	chr1	+	14515629	14518072	13.87	12.41	12.80	13.13	12.46	14.13
Txlnb	chr1	+	14609470	14655258	0.12	0.16	0.10	0.10	0.07	0.08
Heca	chr1	-	14730556	14744291	17.01	15.88	17.61	16.10	16.07	19.06
Abracl	chr1	-	14859230	14869420	29.16	29.77	37.27	29.03	30.84	26.59
Reps1	chr1	+	14951299	14987342	16.13	17.02	20.25	18.34	16.35	15.98
Ccdc28a	chr1	-	15072109	15083325	25.26	25.38	23.10	25.27	24.10	22.24
Hebp2	chr1	-	15397245	15404431	62.24	58.01	57.24	72.62	63.22	59.48
Perp	chr1	+	15786756	15799201	22.47	19.99	21.31	20.27	18.71	22.41
Olig3	chr1	+	16343568	16345637	0.97	0.66	0.41	0.41	0.31	0.41
Ifngr1	chr1	+	16607955	16626390	43.03	41.80	40.29	44.52	42.46	42.24
Il22ra2	chr1	+	16641825	16655187	0.19	0.15	0.18	0.11	0.37	0.31
Il20ra	chr1	+	16728324	16770911	0.27	0.18	0.20	0.24	0.41	0.22
Slc35d3	chr1	-	16846809	16850281	0.17	0.04	0.04	0.07	0.06	0.03
Pex7	chr1	-	16860051	16922985	6.52	8.12	8.64	8.31	9.43	8.69
Map7	chr1	+	17189224	17293867	24.09	23.38	24.63	21.00	23.87	24.18
Bclaf1	chr1	+	17344331	17371115	55.59	59.39	67.07	63.30	69.22	62.55
Pde7b	chr1	-	17438272	17650394	10.31	7.89	8.90	13.20	10.94	11.07
Hbs1l	chr1	+	17974876	18051511	94.29	86.55	85.55	86.83	81.27	78.95
Aldh8a1	chr1	+	18065379	18084260	0.51	1.18	0.37	0.57	0.40	0.69
Ptprk	chr1	-	18602550	19574958	8.13	9.11	9.22	8.03	8.31	7.88
Ahi1	chr1	+	18958623	19080397	16.58	17.33	20.88	20.18	19.02	19.68
Arhgap18	chr1	-	20730430	20879837	5.09	5.73	6.63	6.50	7.91	7.29
Samd3	chr1	-	21615270	21643309	0.00	0.04	0.00	0.28	0.00	0.05
Tmem200a	chr1	+	21819153	21898480	8.29	10.38	13.40	8.60	10.50	10.87
LOC686032	chr1	+	22337121	22358779	0.00	0.18	0.00	0.08	0.03	0.07
Akap7	chr1	+	22621908	22742822	8.12	5.80	5.89	6.45	6.56	6.11
Ccnb2	chr1	-	22625116	22626610	0.32	1.02	1.97	1.13	1.41	1.35
Arg1	chr1	+	23005260	23017712	3.46	2.73	1.74	4.02	3.18	1.63
Enpp3	chr1	+	23093116	23164281	7.64	7.37	7.87	11.88	11.46	10.34
Enpp1	chr1	+	23228281	23291660	7.01	7.94	8.07	9.06	11.67	10.55
Ctgf	chr1	-	23331545	23334660	7.33	4.79	5.32	7.75	5.61	6.11
Stx7	chr1	-	23721818	23761945	39.67	51.23	53.52	43.49	43.21	33.72
Taar9	chr1	+	23799510	23800526	0.08	0.13	0.13	0.22	0.38	0.08
Taar8c	chr1	+	23813594	23827641	0.00	0.00	0.00	0.00	0.04	0.04
Taar8a_dup1	chr1	+	23841844	23842968	0.00	0.00	0.00	0.00	0.00	0.00
Taar8a_dup2	chr1	-	23879681	23880805	0.00	0.00	0.00	0.00	0.00	0.00
Taar7h	chr1	-	23927981	23929057	0.07	0.00	0.00	0.00	0.02	0.00
Taar7g	chr1	-	23941848	23942924	0.00	0.00	0.00	0.00	0.00	0.00
Taar7e	chr1	-	23956202	23957278	0.00	0.03	0.02	0.00	0.00	0.04
Taar7d	chr1	-	23963811	23964887	0.00	0.00	0.05	0.00	0.02	0.00
Taar7c	chr1	-	23982036	23983112	0.00	0.00	0.05	0.04	0.00	0.00
Taar7b	chr1	-	23993502	23994578	0.00	0.03	0.00	0.04	0.02	0.04
Taar7a	chr1	+	24003601	24004677	0.04	0.00	0.00	0.00	0.02	0.00
Taar6	chr1	+	24011141	24012178	0.38	0.00	0.03	0.13	0.04	0.04
Taar5	chr1	-	24022589	24023602	0.12	0.03	0.05	0.09	0.07	0.11
Taar4	chr1	-	24033714	24034757	0.08	0.03	0.05	0.09	0.02	0.07
Taar3	chr1	-	24044202	24045230	0.04	0.03	0.00	0.00	0.04	0.00
Taar2	chr1	-	24052952	24056922	0.16	0.07	0.00	0.00	0.05	0.11
Taar1	chr1	-	24070405	24071403	0.24	0.10	0.05	0.04	0.02	0.00
Vnn1	chr1	-	24089366	24099667	0.12	0.01	0.06	0.15	0.10	0.16
Vnn3	chr1	-	24123625	24135887	0.09	0.04	0.09	0.05	0.02	0.02
Rps12	chr1	+	24229988	24232144	20.14	20.35	15.21	22.34	21.38	16.12
Eya4	chr1	+	24707171	25080689	0.22	0.26	0.18	0.14	0.10	0.24
Taar8b	chr1	+	25037235	25038269	0.04	0.00	0.03	0.04	0.02	0.00
Tcf21	chr1	+	25370183	25373034	0.29	0.03	0.04	0.11	0.02	0.03
Tbpl1	chr1	+	25441918	25466742	38.46	39.00	46.03	41.00	43.81	41.91
Slc2a12	chr1	-	25467855	25520421	1.52	1.36	1.02	2.34	1.67	1.86
Sgk1	chr1	-	25652751	25660866	60.37	51.71	57.66	76.60	77.15	71.69
Clvs2	chr1	+	26631832	26677841	4.87	6.29	4.42	4.28	4.26	4.90
Trdn	chr1	-	26865461	27299940	0.21	0.15	0.40	0.19	0.35	0.25
Rnf217	chr1	+	29757234	29846858	15.78	13.92	16.44	20.37	18.00	23.31
Tpd52l1	chr1	+	29910327	30031364	7.57	7.36	6.20	8.60	9.03	7.11
Hddc2	chr1	-	30034693	30054904	22.20	21.27	19.62	18.68	18.28	18.47
Hey2	chr1	+	30633675	30643762	16.73	15.30	15.71	22.11	22.67	21.20
Trmt11	chr1	+	30871695	30927012	3.35	3.64	3.85	3.38	3.29	3.28
Cenpw	chr1	+	31347827	31352722	0.62	0.55	0.63	0.56	0.76	0.76
Rspo3	chr1	+	32115843	32198978	0.36	0.24	0.50	0.40	0.52	0.34
Rnf146	chr1	+	32297192	32307791	47.09	43.64	45.60	45.57	44.70	44.25
Echdc1	chr1	-	32308391	32350239	13.65	13.84	14.81	13.39	15.14	15.44
LOC292199	chr1	-	32469423	32484734	84.72	90.90	116.12	91.21	99.76	107.15
Mrpl36_dup1	chr1	-	32688643	32689739	0.84	0.32	0.18	0.21	0.52	0.80
Lrrc14b	chr1	+	32957291	32961462	0.33	0.24	0.29	0.57	0.27	0.33
Ccdc127	chr1	-	32965362	32971705	31.22	33.33	37.07	32.29	29.49	32.76
Sdha	chr1	+	32971779	32996749	158.52	144.99	132.00	150.62	136.53	128.43
Pdcd6	chr1	+	33002331	33017997	47.30	48.81	54.18	58.48	59.66	52.41
Ahrr	chr1	+	33029445	33123739	0.77	0.39	0.60	0.43	0.28	0.27
Exoc3	chr1	+	33126575	33156980	51.27	52.80	50.11	52.51	49.95	42.19
Slc9a3	chr1	-	33159607	33201753	0.27	0.26	0.57	0.27	0.26	0.68
Tppp	chr1	-	33295461	33315340	26.08	26.66	21.85	22.60	23.06	19.05
Zdhhc11	chr1	-	33330626	33360794	0.06	0.24	0.02	0.03	0.06	0.13
Brd9	chr1	-	33363870	33392304	20.96	20.63	21.72	19.65	18.94	18.21
Trip13	chr1	+	33392427	33437368	1.34	0.82	0.83	0.85	0.60	0.83
Nkd2	chr1	+	33482721	33509560	1.86	1.58	1.74	2.22	1.98	1.97
Slc12a7	chr1	-	33511432	33564814	12.60	13.81	11.35	13.36	14.13	15.38
Slc6a19	chr1	+	33624561	33643500	0.08	0.01	0.11	0.06	0.02	0.09
Slc6a18	chr1	+	33646636	33660461	0.09	0.03	0.12	0.06	0.04	0.03
Tert	chr1	-	33676582	33697344	0.42	0.21	0.26	0.20	0.26	0.39
Clptm1l	chr1	-	33706075	33722058	55.28	52.06	54.13	50.52	54.74	52.57
Slc6a3	chr1	-	33746494	33787466	0.16	0.02	0.01	0.09	0.06	0.14
Lpcat1	chr1	-	33802632	33853118	15.92	15.62	15.74	15.17	14.45	14.92
Mrpl36_dup2	chr1	-	33993195	33994291	0.00	0.00	0.00	0.00	0.00	0.00
Irx4	chr1	-	34059614	34068683	0.14	0.08	0.06	0.04	0.04	0.03
Irx2	chr1	-	34682802	34688217	0.15	0.15	0.21	0.25	0.10	0.28
Irx1	chr1	+	35319895	35325724	0.12	0.04	0.07	0.02	0.01	0.02
Med10	chr1	-	37504217	37509877	26.65	29.75	29.68	28.46	33.57	26.35
Ube2ql1	chr1	+	37582312	37622672	14.66	13.16	13.35	12.08	13.19	14.86
Nsun2	chr1	-	37692672	37716918	21.74	21.32	22.88	22.52	21.45	20.98
Srd5a1	chr1	+	37717526	37751716	6.30	6.70	7.41	6.41	6.60	7.67
Papd7	chr1	+	37797465	37830260	12.39	11.26	11.73	12.64	13.07	14.53
Adcy2	chr1	+	38434800	39080014	9.73	10.92	10.04	10.94	10.70	9.66
Fastkd3	chr1	-	39116025	39124556	7.78	5.73	7.38	7.95	7.44	7.51
Mtrr	chr1	+	39124771	39155640	12.89	15.74	14.62	13.30	15.19	11.76
LOC680200	chr1	-	39184215	39200503	0.81	1.16	1.69	1.50	1.07	0.87
Mir29b-2	chr1	+	39612388	39612468	0.00	0.00	0.00	0.00	0.00	0.00
Mir3556b	chr1	-	39612908	39613014	0.00	0.00	0.00	0.00	0.00	0.00
Mir29c	chr1	+	39612916	39613003	0.00	0.00	0.00	0.00	0.00	0.00
Ppp1r14c	chr1	+	41159898	41272170	7.26	8.47	7.83	7.56	8.24	9.02
Iyd	chr1	+	41435347	41449800	0.09	0.02	0.15	0.03	0.00	0.08
Plekhg1	chr1	+	41780838	41866419	2.87	4.03	4.56	4.44	4.87	7.00
Mthfd1l	chr1	+	41876363	42065392	16.99	15.22	14.71	16.11	15.25	14.89
Akap12	chr1	+	42162163	42252615	383.97	361.02	351.28	353.80	336.01	326.49
Zbtb2	chr1	-	42260208	42267107	4.89	4.49	6.88	5.27	6.27	6.45
Rmnd1	chr1	-	42291651	42314989	16.47	16.76	20.50	16.91	19.14	16.69
RGD1305235	chr1	+	42325061	42348569	13.85	13.93	14.59	13.30	13.52	13.60
Esr1	chr1	+	42667185	42931332	1.94	1.69	1.30	1.56	1.67	1.45
Myct1	chr1	+	43450903	43461462	2.13	1.26	1.13	2.60	1.87	2.18
Vip	chr1	+	43498384	43506464	2.51	1.16	1.45	3.05	3.82	2.33
Fbxo5	chr1	-	43791187	43797556	1.91	1.21	0.86	0.80	1.19	1.24
Mtrf1l	chr1	-	43805701	43815909	9.91	8.28	10.31	9.03	8.79	9.22
Rgs17	chr1	-	43822671	43918302	11.02	13.85	16.91	11.94	14.43	11.58
Oprm1	chr1	+	44804261	45034145	23.21	28.88	29.92	19.27	24.45	24.71
Ipcef1	chr1	-	44896239	44967362	2.44	3.14	2.18	0.86	1.09	1.22
Cnksr3	chr1	-	45120906	45213960	8.69	8.18	7.39	11.31	12.17	11.62
Scaf8	chr1	+	45348476	45451205	16.47	15.56	18.83	19.85	17.61	19.97
Tfb1m	chr1	-	45762960	45804760	18.68	20.10	22.89	20.97	20.59	22.59
Cldn20	chr1	+	45776856	45777515	0.54	0.36	0.72	0.14	0.62	1.22
Nox3	chr1	-	45881398	45946253	0.12	0.04	0.03	0.11	0.08	0.07
C1H6orf35	chr1	-	47617832	47644800	35.04	29.88	27.19	24.75	25.62	21.63
Ldhal6b	chr1	-	47622971	47624394	0.08	0.21	0.06	0.13	0.08	0.21
Zdhhc14	chr1	+	47692788	47953572	15.92	15.73	14.66	12.97	12.40	12.17
Snx9	chr1	+	48084891	48130894	19.36	18.22	20.14	19.95	20.22	19.96
Synj2	chr1	+	48140566	48236033	5.02	4.80	4.10	3.66	3.07	3.69
Gtf2h5	chr1	+	48280968	48287542	25.91	22.60	22.76	22.38	21.28	20.21
Tulp4	chr1	+	48334822	48430485	27.58	27.39	25.74	22.09	23.60	25.88
Tmem181	chr1	+	48465874	48505761	71.66	80.80	83.27	67.53	70.35	65.04
Dynlt1	chr1	-	48510104	48516927	36.04	30.50	33.70	32.75	34.19	28.86
Sytl3	chr1	+	48534303	48590471	16.49	16.15	13.49	9.98	10.28	9.76
Ezr	chr1	-	48590971	48634511	38.02	34.69	35.16	44.05	39.19	40.42
Fndc1	chr1	+	48926486	48987223	0.49	0.49	0.36	0.43	0.56	0.53
Pacrg	chr1	-	49266486	49684083	2.08	2.16	1.75	1.72	1.54	1.35
Park2	chr1	+	49684358	50873567	5.37	8.04	7.67	7.41	7.06	6.71
Agpat4	chr1	+	50930058	51035499	79.10	70.50	55.51	51.41	47.07	42.59
Map3k4	chr1	-	51043920	51129819	15.47	15.71	17.13	15.07	15.35	18.41
Plg	chr1	+	51192273	51233898	0.35	0.50	0.46	0.31	0.37	0.41
Slc22a3	chr1	-	51234470	51321364	0.25	0.17	0.37	0.33	0.33	0.21
Slc22a2	chr1	+	51394024	51435104	0.21	0.13	0.05	0.10	0.20	0.07
Slc22a1	chr1	-	51452604	51479610	0.00	0.04	0.00	0.02	0.01	0.17
Igf2r	chr1	-	51488767	51577141	19.29	20.90	21.51	18.18	21.15	21.05
Mas1	chr1	-	51644720	51675365	0.42	0.41	0.20	0.22	0.21	0.19
Mrgprh	chr1	+	51682237	51683202	2.44	1.68	2.70	1.43	1.65	1.54
Pnldc1	chr1	-	51693998	51712435	0.44	0.46	0.54	0.52	0.42	0.83
Mrpl18	chr1	-	51713673	51718630	33.87	33.06	29.89	31.79	31.71	30.00
Tcp1	chr1	+	51719055	51726734	54.68	51.83	55.79	48.15	47.00	42.32
Acat3	chr1	-	51757961	51776935	31.73	33.10	27.42	27.32	27.39	23.25
Wtap	chr1	-	51781701	51806726	34.70	36.40	40.97	39.85	38.52	35.37
Sod2	chr1	+	51827380	51834232	171.93	174.51	166.66	191.34	181.56	198.83
Qk	chr1	+	52104780	52207884	24.28	25.32	33.72	32.24	32.77	33.45
Pabpc6	chr1	+	52894282	52897431	0.08	0.09	0.07	0.04	0.09	0.11
MGC94891	chr1	-	53587608	53611289	0.14	0.02	0.05	0.15	0.05	0.04
Pde10a	chr1	-	53617430	53800478	10.50	12.87	13.70	8.77	9.81	9.15
T	chr1	-	54139554	54147319	0.20	0.12	0.05	0.09	0.08	0.12
T2	chr1	-	54159582	54212462	2.89	2.86	1.65	1.07	1.83	1.12
Prr18	chr1	-	54240936	54241862	0.17	0.40	0.11	0.00	0.04	0.25
Sft2d1	chr1	-	54248197	54264093	16.97	14.17	13.96	15.40	14.47	16.55
Mpc1	chr1	-	54275046	54286667	117.57	123.22	136.15	130.91	152.67	131.03
Ccr6	chr1	-	54313120	54335174	0.19	0.05	0.11	0.00	0.06	0.08
LOC683722	chr1	-	54371829	54403110	20.74	17.32	19.37	17.69	17.47	16.12
Rnaset2	chr1	+	54425133	54442302	13.63	15.38	14.10	16.64	16.99	12.00
Rps6ka2	chr1	+	54609625	54747731	32.91	35.25	29.49	26.51	26.23	29.29
Gpr31	chr1	-	54767584	54768543	0.37	0.18	0.05	0.09	0.02	0.08
Tcp10b	chr1	+	54779702	54801262	0.26	0.12	0.19	0.06	0.21	0.08
Ttll2	chr1	-	54808855	54810633	0.12	0.02	0.02	0.08	0.01	0.05
Mllt4	chr1	-	54955635	55043460	16.23	17.09	18.19	19.21	19.53	19.80
Smok2a_dup1	chr1	-	55274512	55365010	0.03	0.02	0.00	0.00	0.04	0.00
Vom2r7	chr1	+	55837103	55853090	0.02	0.00	0.10	0.05	0.06	0.12
Smok2a_dup2	chr1	-	56065260	56066765	0.00	0.04	0.02	0.00	0.00	0.00
Vom2r9	chr1	-	57065642	57099109	0.29	0.13	0.15	0.15	0.07	0.15
Dact2	chr1	-	57354080	57362996	5.93	4.87	4.22	3.76	4.22	3.29
Smoc2	chr1	+	57434174	57565316	2.61	3.08	1.84	3.16	2.88	2.39
Thbs2	chr1	-	57842346	57871988	3.22	2.60	2.69	3.90	3.63	3.16
LOC100125364	chr1	+	58133058	58135780	23.84	20.23	23.01	20.20	22.64	21.95
Phf10	chr1	-	58134862	58191474	12.39	11.39	13.24	13.68	13.25	14.23
Tcte3	chr1	-	58153802	58165631	0.19	0.32	0.31	0.11	0.26	0.36
Psmb1	chr1	-	58399238	58418261	227.31	263.04	242.88	235.17	239.51	218.93
Tbp	chr1	+	58420201	58438562	8.24	8.22	9.09	7.02	8.73	8.54
Pdcd2	chr1	-	58443078	58448568	22.39	24.40	22.10	20.32	22.05	19.96
Prdm9	chr1	-	58463710	58484066	0.67	0.54	0.71	0.48	0.61	0.44
Chd1	chr1	+	58619223	58683477	18.43	17.04	22.44	22.45	23.34	27.10
Riok2	chr1	+	60057339	60073788	19.46	17.54	17.35	17.76	16.78	14.97
Lix1	chr1	+	60083352	60139891	7.26	6.16	5.44	9.06	9.14	7.25
Lnpep	chr1	-	60223770	60310668	15.79	22.72	27.81	23.18	31.45	25.24
Mir99b	chr1	+	60623874	60623943	0.00	0.00	0.38	0.00	0.27	1.66
Mir3596c	chr1	-	60624030	60624146	0.00	0.00	0.00	0.00	0.00	0.00
Mirlet7e	chr1	+	60624039	60624131	0.43	4.78	2.58	0.00	0.00	0.83
Mir125a	chr1	+	60624485	60624569	1.42	10.47	6.27	1.59	2.20	5.45
LOC688452	chr1	+	60624656	60635421	2.46	2.30	2.39	2.06	2.60	3.01
Has1	chr1	-	60640270	60652067	3.40	1.62	1.61	3.20	1.74	2.08
Fpr1	chr1	+	60685361	60686568	0.10	0.11	0.04	0.26	0.03	0.09
Fpr-rs3	chr1	-	60821230	60822261	0.08	0.00	0.08	0.00	0.02	0.11
Vom1r6	chr1	+	60960461	60961357	0.13	0.11	0.03	0.00	0.06	0.00
Vom1r7	chr1	-	61001946	61002857	0.04	0.00	0.09	0.24	0.41	0.08
Vom1r8	chr1	+	61032236	61033147	0.04	0.00	0.09	0.10	0.16	0.04
Vom1r13	chr1	+	61174271	61175222	0.00	0.00	0.00	0.00	0.00	0.00
Vom1r14	chr1	-	61204365	61205300	0.00	0.00	0.03	0.00	0.02	0.00
Vom1r9_dup1	chr1	+	61240565	61241515	0.00	0.00	0.00	0.00	0.00	0.00
Vom1r10	chr1	-	61275814	61276748	0.04	0.04	0.00	0.00	0.02	0.00
Vom1r12_dup1	chr1	-	61461630	61462550	0.00	0.00	0.00	0.00	0.00	0.00
Vom1r9_dup2	chr1	+	61520835	61521785	0.00	0.00	0.00	0.00	0.00	0.00
Vom1r12_dup2	chr1	-	61575151	61576071	0.00	0.00	0.00	0.00	0.00	0.00
Vom1r11	chr1	-	61682530	61683450	0.09	0.04	0.03	0.10	0.04	0.00
Vom1r15	chr1	-	61800598	61801518	0.04	0.00	0.03	0.00	0.00	0.12
Ppp2r1a	chr1	+	61883998	61903241	275.65	264.61	245.42	237.75	229.15	213.14
Vom1r19	chr1	+	62260118	62261059	0.08	0.04	0.14	0.05	0.04	0.20
Vom1r20	chr1	+	62297765	62298673	0.09	0.04	0.06	0.15	0.04	0.17
V1rf4	chr1	+	62384298	62385203	0.13	0.04	0.00	0.00	0.02	0.00
Vom1r17	chr1	+	62384298	62385203	0.13	0.04	0.00	0.00	0.02	0.00
Vom1r16	chr1	+	62384298	62385236	0.13	0.04	0.00	0.00	0.02	0.00
Zfp53	chr1	+	62422840	62451949	0.99	2.05	1.93	1.73	2.37	1.69
Zfp52	chr1	+	62472853	62500686	0.68	1.05	1.14	0.91	1.02	1.18
Vom1r22	chr1	-	62698443	62699456	0.04	0.00	0.08	0.00	0.02	0.04
Lilrb3l	chr1	+	62834637	62841318	0.06	0.03	0.08	0.04	0.04	0.11
Rps9_dup1	chr1	-	63010583	63013972	3.39	1.00	1.45	1.62	1.20	1.65
Tsen34_dup1	chr1	-	63016181	63023232	0.51	0.48	0.37	0.30	0.18	0.23
Mboat7_dup1	chr1	+	63024114	63038392	0.52	0.25	0.06	0.14	0.06	0.22
Rps9_dup2	chr1	-	63078909	63082298	3.50	1.41	2.13	1.80	1.37	2.01
Tsen34_dup2	chr1	-	63084507	63091558	0.66	0.48	0.37	0.30	0.21	0.23
Mboat7_dup2	chr1	+	63092440	63106719	0.80	0.58	0.45	0.43	0.82	0.44
Tmc4	chr1	+	63106969	63118858	0.26	0.10	0.09	0.06	0.08	0.20
Leng1	chr1	+	63119164	63124096	6.37	5.82	4.89	4.94	4.84	4.66
Cnot3	chr1	-	63123105	63139348	5.84	5.16	4.58	4.22	4.93	4.87
Mir3572	chr1	-	63128246	63128353	5.22	1.26	0.98	0.83	0.86	2.14
Prpf31	chr1	-	63143068	63154743	18.85	17.19	17.57	15.73	15.26	14.15
Tfpt	chr1	+	63155621	63164554	18.62	22.20	17.53	14.37	14.06	15.82
Oscar	chr1	+	63173817	63180053	0.43	0.12	0.16	0.24	0.16	0.09
Cacng6	chr1	-	63300009	63312647	0.10	0.04	0.03	0.00	0.05	0.00
Cacng8	chr1	-	63321710	63341943	0.95	1.63	0.52	0.71	0.76	0.21
Mir935	chr1	-	63322153	63322243	0.00	0.00	0.00	0.50	0.00	0.00
Cacng7	chr1	-	63367661	63393913	16.77	15.45	14.75	16.09	13.63	15.72
Prkcg	chr1	-	63399169	63425577	1.22	0.56	0.85	0.78	0.63	0.98
Myadm	chr1	-	63430412	63438759	50.76	52.89	62.62	35.84	50.62	68.29
Olr1l_dup1	chr1	+	63473385	63474072	0.00	0.00	0.04	0.00	0.05	0.00
Olr386	chr1	+	63478627	63479601	0.08	0.00	0.03	0.05	0.02	0.00
Olr1l_dup2	chr1	+	63478641	63479601	0.08	0.00	0.03	0.05	0.02	0.00
Nlrp12	chr1	+	63493720	63521353	0.05	0.09	0.07	0.03	0.03	0.03
Mir295-1_dup1	chr1	-	63522985	63523065	0.00	0.00	0.00	0.00	0.00	0.00
Mir295-2_dup1	chr1	-	63522985	63523065	0.00	0.00	0.00	0.00	0.00	0.00
Mir294	chr1	-	63523108	63523178	0.00	0.00	0.00	0.00	0.00	0.00
Mir293	chr1	-	63523469	63523540	0.00	0.00	0.00	0.00	0.00	0.00
Mir291b	chr1	-	63524193	63524300	0.00	0.00	0.00	0.00	0.00	0.00
Mir292	chr1	-	63524481	63524562	0.00	0.00	0.00	0.00	0.00	0.47
Mir291a	chr1	-	63524769	63524850	0.00	0.00	0.00	0.00	0.00	0.00
Mir290	chr1	-	63525067	63525147	0.00	0.00	0.33	0.00	0.00	0.00
LOC292543	chr1	+	63610443	63624069	0.11	0.08	0.05	0.07	0.01	0.03
Vom2r27	chr1	-	63659858	63691984	0.06	0.04	0.04	0.05	0.01	0.03
Zfp51	chr1	+	63791591	63803748	1.27	1.67	1.57	1.10	1.77	1.16
Vom1r23	chr1	-	63875694	63876641	0.08	0.04	0.00	0.00	0.02	0.00
Vom2r12	chr1	+	64473305	64573369	0.02	0.00	0.00	0.03	0.00	0.01
Vom2r13	chr1	+	64550975	64598158	0.02	0.00	0.00	0.00	0.01	0.00
Vom2r80	chr1	+	65288733	65328121	0.05	0.06	0.05	0.06	0.05	0.05
Zfp40	chr1	-	65341418	65363927	8.45	9.17	11.02	8.36	9.84	9.46
Vom2r15	chr1	-	65453663	65469483	0.05	0.01	0.03	0.05	0.04	0.03
Vom2r16	chr1	+	65624478	65722905	0.14	0.19	0.16	0.19	0.17	0.11
Vom2r17	chr1	+	65854391	66246430	0.05	0.01	0.04	0.00	0.05	0.01
Vom2r19	chr1	+	66226262	66239138	0.00	0.04	0.03	0.05	0.01	0.00
Mzf1	chr1	+	66333351	66344445	2.41	2.43	1.90	1.95	1.80	1.88
Ube2m	chr1	+	66348873	66352410	65.69	62.26	49.03	52.93	51.15	48.62
Chmp2a	chr1	+	66352555	66354940	88.25	76.32	77.60	67.80	67.77	63.34
Trim28	chr1	-	66355605	66362276	38.49	33.58	33.42	36.88	35.35	32.58
Zbtb45	chr1	+	66375406	66379533	6.16	4.16	4.08	4.92	3.65	4.09
Slc27a5	chr1	+	66387832	66398425	0.05	0.02	0.02	0.04	0.04	0.03
RGD1561909	chr1	-	66468414	66471083	0.47	0.30	0.35	0.33	0.34	0.63
Rps5	chr1	-	66471609	66475905	258.51	245.41	217.88	249.42	223.35	205.93
Zfp110	chr1	-	66552907	66568140	17.93	18.85	20.24	19.64	21.09	18.83
Zfp329	chr1	+	66592685	66611630	2.38	2.42	2.70	2.21	2.62	2.62
Vom2r36	chr1	+	66717399	66959011	0.02	0.00	0.12	0.11	0.02	0.05
Vom2r33	chr1	+	66745463	66760433	0.03	0.01	0.00	0.02	0.02	0.02
Vom2r35	chr1	+	66811994	66829315	0.06	0.00	0.05	0.04	0.01	0.02
Vom2r34	chr1	+	66851404	66959011	0.12	0.01	0.00	0.04	0.02	0.07
Mir295-1_dup2	chr1	-	66933909	66933989	0.00	0.00	0.00	0.00	0.00	0.00
Mir295-2_dup2	chr1	-	66933909	66933989	0.00	0.00	0.00	0.00	0.00	0.00
Vom1r54_dup1	chr1	+	67186924	67187826	0.00	0.00	0.00	0.00	0.00	0.00
Vom1r53_dup1	chr1	+	67186924	67187877	0.00	0.00	0.00	0.00	0.00	0.00
Vom1r54_dup2	chr1	+	67192425	67193327	0.00	0.00	0.00	0.00	0.00	0.00
Vom1r53_dup2	chr1	+	67192425	67193378	0.00	0.00	0.00	0.00	0.00	0.00
Vom1r56	chr1	+	67466252	67467208	0.00	0.00	0.00	0.00	0.00	0.00
Vom1r57	chr1	-	67488098	67489042	0.04	0.00	0.03	0.05	0.06	0.04
Vom1r52	chr1	-	67574296	67575249	0.08	0.11	0.06	0.09	0.06	0.08
Vom1r51	chr1	-	67661326	67662279	0.13	0.11	0.14	0.05	0.08	0.04
Vom1r48	chr1	+	67745084	67746001	0.09	0.00	0.06	0.00	0.04	0.00
Vom1r49	chr1	+	67751222	67751989	0.10	0.00	0.07	0.06	0.02	0.00
Vom1r47	chr1	+	67806605	67807519	0.13	0.00	0.03	0.05	0.14	0.08
Vom1r46	chr1	-	67846750	67847700	0.08	0.00	0.06	0.00	0.04	0.12
Vom1r45	chr1	-	67915184	67916131	0.13	0.07	0.03	0.05	0.02	0.08
Vom1r44	chr1	-	67955363	67956367	0.16	0.03	0.05	0.00	0.00	0.00
Vom1r43	chr1	-	67984540	67985457	0.04	0.15	0.03	0.00	0.02	0.00
Vom1r42	chr1	-	68081693	68082613	0.00	0.04	0.03	0.05	0.06	0.04
Sbk1	chr1	-	68159182	68181024	4.02	3.65	2.81	2.82	3.25	2.91
Vom1r40_dup1	chr1	+	68449135	68450127	0.00	0.00	0.00	0.00	0.00	0.00
Vom1r41	chr1	+	68531075	68532058	0.04	0.03	0.00	0.00	0.04	0.08
Vom2r32	chr1	-	68607182	68640948	0.04	0.06	0.04	0.08	0.04	0.10
Vom2r78	chr1	-	68608170	68620589	0.02	0.07	0.03	0.07	0.06	0.12
Vom1r40_dup2	chr1	+	68704483	68705475	0.00	0.00	0.00	0.00	0.00	0.00
Vom1r28_dup1	chr1	+	68964531	68965463	0.00	0.00	0.00	0.00	0.00	0.00
Vom1r29_dup1	chr1	+	69009022	69009939	0.00	0.00	0.00	0.00	0.00	0.00
Vom1r-ps39_dup1	chr1	+	69026941	69027801	0.00	0.00	0.00	0.00	0.00	0.00
Vom1r27	chr1	+	69316603	69317520	0.00	0.04	0.00	0.00	0.00	0.00
Vom1r63	chr1	+	69455614	69456546	0.09	0.04	0.03	0.00	0.00	0.00
V1re18	chr1	+	69504405	69505322	0.04	0.00	0.00	0.00	0.00	0.00
Vom1r28_dup2	chr1	+	69520817	69521749	0.00	0.00	0.00	0.00	0.00	0.00
Vom1r29_dup2	chr1	+	69564386	69565303	0.00	0.00	0.00	0.00	0.00	0.00
Vom1r-ps39_dup2	chr1	+	69582308	69583168	0.00	0.00	0.00	0.00	0.00	0.00
Vom1r30	chr1	+	69651853	69652746	0.04	0.04	0.03	0.05	0.02	0.00
Vom2r26	chr1	-	69853741	69890484	0.16	0.01	0.06	0.09	0.03	0.04
Lilrc2	chr1	-	69994293	69998713	0.27	0.07	0.03	0.26	0.02	0.11
Lilrb3	chr1	+	70045572	70053423	0.05	0.09	0.03	0.03	0.04	0.06
Nlrp4a	chr1	-	70729660	70832250	0.38	0.14	0.10	0.03	0.11	0.05
Vom2r28	chr1	+	70894608	70986046	0.08	0.07	0.02	0.02	0.02	0.06
Zfp418	chr1	+	71012578	71025541	0.68	0.57	0.39	0.63	0.60	0.48
Zfp978	chr1	-	71133880	71140536	1.57	0.83	1.23	1.07	1.42	0.77
Hiat1	chr1	+	71185529	71217903	1.19	0.19	0.35	0.64	0.60	0.41
Zfp772	chr1	+	71250473	71256311	17.56	17.96	16.45	14.46	17.70	12.36
Aurkc	chr1	-	71352904	71355297	4.07	7.22	4.86	3.68	4.49	5.74
Usp29	chr1	-	71382517	71435036	0.39	0.59	0.61	0.63	0.49	0.65
Zim1	chr1	+	71637534	71659128	1.11	0.68	0.99	0.51	0.71	0.55
Olr3	chr1	+	71833479	71834432	0.17	0.14	0.00	0.14	0.04	0.04
Olr4	chr1	+	71850025	71850963	0.04	0.00	0.00	0.00	0.02	0.08
Olr5	chr1	+	71860651	71861559	0.00	0.00	0.00	0.00	0.06	0.00
Olr6	chr1	+	71876783	71877721	0.13	0.00	0.11	0.05	0.02	0.04
Olr7	chr1	-	71880789	71881730	0.13	0.04	0.00	0.05	0.00	0.08
Olr8	chr1	-	71891245	71892189	0.08	0.00	0.03	0.05	0.00	0.04
RGD1559613	chr1	-	72510939	72528650	26.38	34.92	34.90	29.49	26.09	27.50
Zfp583	chr1	+	72637802	72656306	3.31	2.95	3.35	2.87	3.28	3.49
Zfp667	chr1	-	72663633	72683869	3.41	3.23	3.79	2.48	2.67	2.70
Galp	chr1	-	72745906	72767768	0.12	0.00	0.00	0.07	0.03	0.00
Zfp444	chr1	-	72775799	72793062	9.38	5.38	4.85	4.23	5.36	4.31
Zfp787	chr1	+	72827317	72840114	7.08	6.00	5.14	6.75	5.45	4.23
Nlrp5	chr1	-	72846717	72878799	0.07	0.10	0.06	0.18	0.07	0.13
Vom2r71	chr1	+	72997065	73020965	0.05	0.01	0.03	0.02	0.01	0.01
Nlrp4	chr1	-	73062798	73100694	0.17	0.31	0.02	0.25	0.28	0.11
Vom1r32	chr1	+	73231686	73232603	0.00	0.04	0.11	0.15	0.04	0.08
Nlrp9	chr1	-	73246708	73296649	0.17	0.02	0.04	0.04	0.04	0.06
Vom1r34	chr1	-	73342240	73343157	0.00	0.00	0.03	0.00	0.00	0.00
Vom2r31	chr1	-	73554037	73579885	0.05	0.03	0.03	0.00	0.04	0.05
Vom2r30	chr1	-	73764568	74306093	0.07	0.08	0.02	0.00	0.02	0.05
Vom2r29	chr1	-	74285207	74306093	0.08	0.01	0.02	0.04	0.01	0.05
Lair1	chr1	-	74679905	74710530	0.57	1.16	1.96	2.06	1.51	1.44
Ttyh1	chr1	+	74795004	74812910	84.65	73.79	80.48	90.99	90.58	102.26
Leng8	chr1	+	74814349	74826049	11.94	9.10	12.19	9.02	11.61	14.00
Cdc42ep5	chr1	-	74828608	74829132	1.68	3.23	2.26	3.66	2.36	3.28
Lilra5	chr1	+	74887896	74892461	0.80	0.30	0.18	0.31	0.84	1.04
Lilrb4	chr1	+	75149298	75154600	0.07	0.24	1.11	0.55	0.76	0.77
Kir3dl1	chr1	+	75204288	75241681	0.09	0.05	0.06	0.03	0.06	0.00
Fcar	chr1	+	75285444	75318514	0.02	0.02	0.06	0.05	0.04	0.04
Ncr1	chr1	+	75322402	75367860	0.00	0.11	0.06	0.04	0.04	0.03
Rdh13	chr1	-	75563122	75590916	11.69	10.91	10.31	9.82	9.27	10.53
Eps8l1	chr1	+	75610284	75624428	0.24	0.14	0.06	0.13	0.07	0.13
Ppp1r12c	chr1	-	75625471	75648495	42.21	33.90	31.61	38.14	32.10	34.13
Tnnt1	chr1	-	75652135	75660589	0.64	0.31	0.30	0.21	0.13	0.18
Tnni3	chr1	-	75665119	75668803	0.00	0.30	0.13	0.11	0.19	0.19
Dnaaf3	chr1	-	75669343	75677205	1.32	0.98	0.97	0.85	0.94	0.75
Syt5	chr1	-	75683291	75691003	35.07	27.11	24.31	20.29	16.22	18.82
Ptprh	chr1	-	75692060	75724941	0.05	0.05	0.15	0.09	0.03	0.10
Tmem86b	chr1	-	75747873	75750239	1.82	1.27	0.99	0.84	0.91	1.16
Ppp6r1	chr1	-	75750750	75777986	69.23	65.00	59.19	54.31	54.60	52.28
Hspbp1	chr1	-	75779797	75803045	70.07	65.27	46.19	50.48	46.90	45.36
Brsk1	chr1	+	75808536	75833928	103.29	85.53	73.08	78.86	70.71	70.12
Tmem150b	chr1	-	75833876	75842777	0.60	0.16	0.11	0.08	0.11	0.14
Suv420h2	chr1	+	75861337	75868943	3.82	1.65	1.72	1.43	1.73	2.16
Cox6b2	chr1	-	75873172	75874397	0.77	2.53	0.79	1.81	1.78	2.53
Fam71e2	chr1	-	75874606	75890446	0.12	0.04	0.14	0.06	0.07	0.13
Il11	chr1	-	75891524	75897820	0.86	0.32	0.46	0.53	0.35	0.75
Rpl28	chr1	+	75912936	75915497	8.24	7.83	6.78	10.52	7.46	7.96
Ube2s	chr1	-	75951966	75956026	46.03	44.60	42.56	49.41	49.64	36.55
Shisa7	chr1	-	75971937	75990854	0.79	1.12	1.13	0.62	0.63	1.00
Isoc2b	chr1	-	75991120	76011769	4.53	3.81	3.93	4.25	5.73	3.75
Nat14	chr1	+	76071585	76073672	3.89	3.19	2.45	3.26	2.27	2.74
Ssc5d	chr1	+	76074530	76092319	4.00	2.97	2.66	2.04	1.72	1.92
Sbk2	chr1	-	76102583	76110349	0.07	0.01	0.05	0.10	0.04	0.02
Zfp579	chr1	-	76133748	76136920	3.44	2.95	2.01	2.25	2.47	2.64
Fiz1	chr1	-	76148777	76155291	9.24	8.44	7.21	9.67	8.77	8.12
Zfp524	chr1	+	76158643	76159691	4.84	4.52	3.87	4.55	3.47	4.19
Zfp865	chr1	-	76174719	76179197	2.11	1.90	1.91	1.79	1.44	1.89
Epn1	chr1	+	76226173	76242237	50.30	45.81	34.59	41.72	37.08	37.92
Rfpl4a	chr1	-	76249814	76256273	0.11	0.16	0.09	0.09	0.05	0.11
Rasl2-9	chr1	-	76263180	76264358	5.86	5.51	4.58	6.55	4.83	4.24
Vom1r38	chr1	-	76305195	76306118	0.04	0.04	0.06	0.10	0.04	0.00
Vom1r37	chr1	-	76325235	76326197	0.08	0.00	0.00	0.00	0.04	0.08
Vom1r36	chr1	+	76351969	76352880	0.13	0.15	0.03	0.10	0.16	0.08
Vom1r35	chr1	+	76407751	76408665	0.00	0.00	0.00	0.10	0.04	0.17
Vom1r58	chr1	+	76498340	76499155	0.00	0.04	0.00	0.00	0.00	0.05
Vom1r59	chr1	+	76533961	76534908	0.04	0.00	0.00	0.05	0.02	0.00
Vom1r60	chr1	+	76563183	76564296	0.04	0.04	0.03	0.00	0.00	0.00
Vom1r61	chr1	+	76666343	76667296	0.04	0.04	0.06	0.05	0.02	0.04
Vom1r62	chr1	+	76693838	76694785	0.04	0.00	0.06	0.00	0.02	0.04
Lig1	chr1	+	76723841	76762378	2.34	3.10	2.76	3.10	2.84	2.73
Pla2g4c	chr1	+	76802413	76883470	0.07	0.00	0.06	0.08	0.03	0.07
Cabp5	chr1	+	76998160	77010997	0.05	0.00	0.06	0.05	0.05	0.02
Sult2a2	chr1	-	77549161	77811907	0.04	0.14	0.08	0.00	0.02	0.00
Sult2a6	chr1	-	77823865	78012472	0.04	0.10	0.05	0.00	0.00	0.15
Sult2a1	chr1	-	77849696	77903846	0.04	0.03	0.05	0.00	0.00	0.04
Sepw1_dup1	chr1	-	78799172	78804245	8.06	3.56	3.38	1.99	1.71	2.09
Crx	chr1	-	79009897	79015569	0.04	0.11	0.21	0.10	0.08	0.17
Sepw1_dup2	chr1	-	79068032	79073104	0.00	0.00	0.00	0.00	0.00	0.06
Gltscr2	chr1	-	79101202	79108671	38.17	33.11	29.64	37.24	31.02	29.29
Ehd2	chr1	-	79112279	79130529	14.76	12.63	10.09	15.64	16.14	14.27
Gltscr1	chr1	-	79133679	79158168	1.20	1.31	1.23	1.09	0.94	1.22
Napa	chr1	+	79261024	79279633	189.55	193.44	175.31	196.09	173.21	160.43
Kptn	chr1	+	79282511	79283305	4.66	7.32	6.82	6.53	5.14	5.19
Slc8a2	chr1	+	79296259	79320746	11.04	10.14	8.50	9.76	9.51	8.25
Meis3	chr1	+	79335447	79346205	13.36	11.63	7.99	7.99	8.87	7.85
LOC684903	chr1	-	79355592	79377748	3.06	2.51	1.85	2.65	2.24	2.36
Gpr77	chr1	-	79432845	79445344	0.76	1.86	0.99	0.64	1.20	0.70
C5ar1	chr1	-	79452051	79458856	0.25	0.08	0.57	0.28	0.22	0.46
LOC100192314	chr1	-	79474172	79475656	1.51	2.35	0.90	1.56	1.64	1.77
Bbc3	chr1	+	79520749	79521829	4.77	2.72	2.71	2.02	2.64	2.58
Sae1	chr1	-	79530175	79585932	100.71	84.79	73.54	71.96	69.63	70.10
Tmem160	chr1	+	79664960	79667668	28.99	24.12	16.04	14.43	14.90	16.00
Npas1	chr1	-	79667893	79687979	0.20	0.03	0.05	0.14	0.09	0.00
Arhgap35	chr1	-	79703650	79820568	46.53	51.98	56.58	52.46	56.39	60.99
Ceacam9	chr1	+	79906414	79910949	0.33	0.14	0.51	0.32	0.49	0.35
Ap2s1	chr1	+	79918162	79929502	146.28	151.67	135.63	146.40	136.80	115.44
Slc1a5	chr1	+	79957648	79971751	3.02	2.48	2.31	2.98	2.85	2.97
Fkrp	chr1	-	79980701	79986302	11.50	12.53	9.16	9.75	9.04	10.42
Strn4	chr1	+	79987125	80012891	16.48	14.32	14.25	14.06	14.35	12.17
Prkd2	chr1	+	80015106	80043535	0.54	0.90	0.97	1.14	0.74	1.04
Dact3	chr1	+	80048066	80059888	9.97	7.50	5.56	5.09	5.11	5.43
Gng8	chr1	+	80067667	80069629	1.94	2.49	0.95	1.68	1.00	0.69
Ptgir	chr1	+	80080854	80083237	40.60	34.17	21.54	13.82	16.74	15.85
Calm3	chr1	-	80092078	80099186	1023.50	845.39	813.95	839.92	743.05	727.14
Pnmal2	chr1	+	80123763	80126337	20.15	20.26	16.40	18.38	17.47	16.50
Pnmal1	chr1	+	80140829	80143488	2.12	1.86	1.36	0.54	0.59	0.31
Ccdc8	chr1	+	80180875	80184203	3.62	3.36	2.40	3.63	2.60	2.78
Ppp5c	chr1	-	80191565	80215780	31.06	30.38	30.92	35.15	30.08	31.04
Hif3a	chr1	-	80223834	80245130	0.06	0.17	0.09	0.15	0.04	0.11
Cgm4	chr1	+	80277477	80290359	0.07	0.06	0.05	0.10	0.02	0.03
Psg16	chr1	+	80311266	80327328	0.05	0.06	0.05	0.08	0.02	0.09
Ceacam3	chr1	+	80368019	80380553	0.13	0.02	0.06	0.06	0.04	0.01
Psgb1	chr1	+	80428741	80437618	0.13	0.06	0.02	0.03	0.01	0.05
Psg29	chr1	-	80481280	80504643	0.06	0.05	0.04	0.04	0.06	0.04
Ceacam11	chr1	+	80642416	80648652	0.08	0.00	0.11	0.05	0.02	0.04
Igfl3	chr1	+	80719459	80726515	0.08	0.10	0.00	0.04	0.05	0.00
Mill1	chr1	+	80887094	80914226	0.55	0.52	0.33	0.51	0.84	0.52
Psg19	chr1	-	80936820	80947086	0.17	0.06	0.10	0.06	0.07	0.07
Micb	chr1	+	81016678	81033651	0.63	1.33	1.08	1.19	1.61	0.77
Pglyrp1	chr1	+	81052612	81057412	0.76	0.22	0.50	0.64	0.38	0.97
Ccdc61	chr1	-	81057905	81077772	2.85	2.07	1.42	1.83	1.85	1.77
Nanos2	chr1	+	81155091	81156551	0.16	0.05	0.00	0.03	0.01	0.05
Mypop	chr1	+	81159192	81169783	7.76	6.39	4.78	5.51	5.02	5.37
Irf2bp1	chr1	+	81171966	81174667	13.12	11.13	7.59	9.05	8.32	8.86
Foxa3	chr1	-	81181104	81190030	0.24	0.20	0.30	0.09	0.15	0.03
Sympk	chr1	+	81190967	81219274	36.96	37.89	34.11	33.05	34.06	31.39
Rsph6a	chr1	+	81219404	81242623	0.22	0.15	0.07	0.13	0.06	0.16
Fbxo46	chr1	+	81296298	81312725	2.82	2.69	1.65	2.30	2.22	1.89
Qpctl	chr1	-	81314398	81323467	11.14	11.34	8.15	10.41	8.22	8.93
Snrpd2	chr1	+	81324033	81326883	24.91	25.79	21.90	28.67	19.90	16.55
Gipr	chr1	-	81329941	81340229	0.61	0.42	0.41	0.63	0.29	0.36
Eml2	chr1	+	81353763	81386605	58.24	55.66	40.97	46.32	47.04	44.44
Mir330	chr1	+	81358760	81358856	0.42	2.47	0.00	0.00	0.19	0.40
Gpr4	chr1	+	81401780	81403268	3.16	2.66	2.57	3.42	3.19	3.39
Opa3	chr1	+	81408113	81426628	20.15	18.09	16.85	19.02	16.77	16.74
Vasp	chr1	-	81437098	81452365	42.42	31.91	28.32	31.98	30.32	28.27
Ppm1n	chr1	-	81456776	81459485	0.41	0.67	0.33	0.20	0.32	0.75
Rtn2	chr1	+	81462077	81474932	63.68	62.30	47.97	53.59	52.24	47.97
LOC100360880	chr1	-	81481174	81487900	77.70	91.51	88.65	80.30	104.75	120.09
Ercc1	chr1	+	81523234	81534459	29.09	28.20	21.03	27.71	23.85	20.33
Cd3eap	chr1	-	81533986	81537262	6.91	4.81	4.59	5.82	4.41	4.22
Ercc2	chr1	+	81559883	81573643	8.32	6.21	6.07	5.91	6.08	5.49
Mir343	chr1	+	81564995	81565087	0.87	1.84	2.00	0.97	1.00	3.32
Klc3	chr1	-	81572593	81581805	0.90	1.18	0.75	0.58	0.54	0.44
Ckm	chr1	+	81587884	81598112	0.20	0.07	0.09	0.35	0.21	0.08
Mark4	chr1	-	81601789	81633585	9.15	7.81	7.40	8.04	7.73	8.21
Trappc6a	chr1	+	81683535	81690450	8.21	7.14	5.38	5.91	4.90	5.01
Ppp1r37	chr1	-	81705739	81737548	20.97	18.45	17.11	18.86	19.02	17.76
Gemin7	chr1	-	81739987	81749508	2.21	1.55	1.74	2.17	1.22	1.78
Clasrp	chr1	-	81757541	81781715	10.80	9.21	8.15	8.70	8.51	8.12
Clptm1	chr1	-	81814947	81846254	104.86	115.22	113.37	122.78	122.93	102.31
Apoc2	chr1	-	81854612	81859580	0.08	0.07	0.05	0.18	0.00	0.00
Apoc4	chr1	-	81860928	81865003	1.54	0.51	0.68	0.19	0.87	0.41
Apoc1	chr1	-	81872116	81875399	2.15	1.97	2.39	2.41	2.59	2.23
Apoe	chr1	-	81878372	81882298	4194.42	3964.05	3120.72	4672.03	4172.48	3971.09
Tomm40	chr1	-	81883632	81895516	45.75	39.69	34.89	40.54	38.06	33.31
Pvrl2	chr1	-	81896927	81931943	13.73	14.51	11.04	13.13	13.30	11.85
Bcam	chr1	-	81939821	81954480	257.11	228.10	178.81	228.72	210.08	194.47
Cblc	chr1	-	81964679	81981504	0.82	0.39	0.30	0.62	0.57	0.70
Bcl3	chr1	-	81996116	82010351	7.42	7.13	6.30	6.87	7.95	6.56
Ceacam16	chr1	-	82039102	82049181	2.16	1.49	0.85	2.97	1.16	1.49
Ceacam19	chr1	-	82066235	82075018	0.18	0.20	0.17	0.29	0.12	0.27
PVR	chr1	-	82085560	82100961	33.26	35.15	33.17	38.79	41.73	41.47
Ceacam20	chr1	+	82145624	82177339	0.05	0.10	0.05	0.05	0.03	0.02
Zfp180	chr1	+	82186002	82205295	45.25	51.26	51.39	51.61	51.29	55.61
Zfp112	chr1	+	82209491	82224354	1.50	1.05	1.11	1.33	1.30	1.44
Zfp111	chr1	-	82300386	82311607	3.45	2.80	3.51	3.35	3.76	3.37
Zfp61	chr1	-	82386241	82393980	5.34	5.87	6.14	5.53	6.48	5.54
Zfp94	chr1	-	82400961	82415836	3.86	3.01	2.44	2.81	2.57	2.45
RGD1311676	chr1	-	82456545	82457405	0.32	0.24	0.21	0.10	0.09	0.27
Lypd5	chr1	+	82471729	82476786	0.10	0.09	0.17	0.12	0.10	0.15
Kcnn4	chr1	+	82493757	82508496	1.97	2.65	2.71	3.64	3.35	3.35
Smg9	chr1	+	82523064	82545404	11.07	11.13	9.82	9.68	9.87	7.83
Irgc	chr1	-	82554279	82557958	0.09	0.06	0.00	0.05	0.06	0.09
Plaur	chr1	+	82587242	82602923	31.22	25.22	19.79	18.51	16.45	17.43
Cadm4	chr1	+	82625738	82630379	71.55	57.41	49.45	72.09	53.32	65.00
Zfp428	chr1	+	82632968	82642397	14.86	9.86	6.52	7.55	6.78	7.45
Irgq	chr1	+	82656242	82664190	42.96	42.18	42.34	35.69	38.32	42.10
Pinlyp	chr1	-	82666951	82672395	0.16	0.37	0.33	0.12	0.08	0.26
Xrcc1	chr1	+	82673671	82701082	12.90	10.34	10.85	9.77	10.11	9.80
Zfp575	chr1	-	82707389	82709496	0.21	0.42	0.33	0.31	0.13	0.27
Ethe1	chr1	+	82716410	82731463	19.99	20.11	16.43	21.37	21.77	18.84
Phldb3	chr1	+	82733955	82750033	0.67	0.57	0.71	0.56	0.73	0.70
Lypd3	chr1	+	82757258	82761708	0.17	0.17	0.55	0.22	0.25	0.19
Tex101	chr1	-	82787110	82789825	0.04	0.04	0.03	0.00	0.00	0.00
RGD1564380_dup1	chr1	-	82806009	82854148	0.00	0.00	0.00	0.00	0.00	0.00
RGD1565655_dup1	chr1	-	82850516	82854966	0.00	0.00	0.00	0.00	0.00	0.00
Ceacam10_dup1	chr1	+	82900924	82907200	0.00	0.00	0.00	0.00	0.00	0.00
Lypd4	chr1	-	82985823	82990918	0.07	0.00	0.00	0.00	0.00	0.00
Rps19	chr1	+	83007889	83013591	19.64	13.29	15.12	16.17	14.35	10.85
Arhgef1	chr1	+	83025520	83053989	6.79	8.20	6.60	6.62	6.44	7.13
Rabac1	chr1	-	83095963	83099061	198.37	176.85	114.17	136.03	111.49	140.95
Atp1a3	chr1	-	83104725	83133845	47.05	48.02	43.85	58.95	59.60	73.21
Grik5	chr1	-	83137815	83207039	7.10	7.68	5.78	5.99	5.97	7.82
Zfp574	chr1	+	83212053	83217315	8.16	6.90	5.11	6.95	6.86	7.44
Pou2f2	chr1	-	83226743	83263193	0.17	0.11	0.04	0.05	0.06	0.10
Gsk3a	chr1	-	83365718	83374707	37.12	40.59	33.66	35.46	36.18	39.26
Erf	chr1	-	83378953	83382939	9.38	8.61	6.35	6.23	6.06	7.09
Cic	chr1	+	83415622	83427167	30.54	26.52	22.35	25.49	24.33	29.21
Pafah1b3	chr1	-	83427895	83430421	25.27	23.95	14.90	16.40	16.98	16.89
Prr19	chr1	+	83433782	83436798	0.22	0.32	0.22	0.38	0.59	0.44
Cnfn	chr1	-	83497889	83500036	0.05	0.00	0.04	0.06	0.10	0.00
Lipe	chr1	-	83511519	83530200	10.17	10.93	8.57	6.78	6.59	6.46
Cxcl17	chr1	-	83530854	83542736	0.15	0.04	0.07	0.00	0.02	0.05
Ceacam1	chr1	-	83589574	83605846	2.85	3.09	3.65	3.80	2.98	3.05
LOC685046	chr1	-	83669400	83671140	0.17	0.22	0.25	0.14	0.20	0.08
Atp5sl	chr1	+	83674728	83680657	20.72	19.06	16.14	18.95	16.08	16.47
B3gnt8	chr1	+	83681452	83684351	7.34	6.97	4.74	4.26	3.17	4.51
Bckdha	chr1	-	83684796	83713565	26.47	26.07	20.13	22.31	19.96	20.16
Exosc5	chr1	+	83713977	83723115	12.24	11.70	7.51	7.26	8.35	8.38
B9d2	chr1	+	83735614	83741208	6.71	8.73	5.88	6.60	7.06	5.83
Tgfb1	chr1	+	83742151	83758472	2.23	2.31	1.73	2.34	2.49	2.79
Ccdc97	chr1	-	83764847	83772603	13.01	10.99	8.38	10.54	9.99	8.33
Hnrnpul1	chr1	-	83774021	83808198	30.41	27.29	28.17	29.07	28.59	27.49
Axl	chr1	-	83812118	83840542	31.04	23.71	22.10	29.36	27.00	30.61
Cyp2s1	chr1	-	83854677	83868967	0.52	0.61	0.37	0.80	0.80	0.58
RGD1564380_dup2	chr1	-	84155274	84159546	0.00	0.00	0.00	0.00	0.00	0.00
RGD1565655_dup2	chr1	-	84206115	84210565	0.00	0.00	0.00	0.00	0.00	0.00
Cd177	chr1	-	84222313	84244564	0.10	0.03	0.04	0.02	0.05	0.07
Ceacam10_dup2	chr1	+	84261181	84267457	0.00	0.05	0.20	0.00	0.00	0.00
Cyp2b2	chr1	+	84361236	84376889	0.04	0.02	0.00	0.02	0.00	0.00
Cyp2b3	chr1	+	84417668	84491180	0.11	0.06	0.03	0.03	0.00	0.00
Cyp2b21	chr1	-	84644037	84672867	0.11	0.05	0.10	0.17	0.03	0.08
Cyp2b12	chr1	+	84763724	84830393	0.00	0.05	0.03	0.02	0.05	0.05
Cyp2g1	chr1	+	84842671	84853812	0.05	0.07	0.07	0.06	0.04	0.05
Cyp2a3	chr1	+	84869280	84876600	0.13	0.51	0.40	0.47	0.62	0.40
Cyp2a1	chr1	+	84925733	84938420	0.12	0.06	0.05	0.03	0.01	0.02
Cyp2a2	chr1	+	84925743	84980712	0.13	0.03	0.04	0.06	0.02	0.00
Cyp2f4	chr1	+	85146274	85158525	0.16	0.21	0.09	0.03	0.02	0.04
Cyp2t1	chr1	+	85176736	85180404	3.83	3.91	2.58	3.92	3.70	2.97
Egln2	chr1	-	85180394	85188174	65.89	59.34	42.74	46.46	40.03	44.25
Rab4b	chr1	-	85190236	85201526	64.46	53.85	48.37	46.72	42.90	46.20
Mia	chr1	-	85202515	85204208	2.74	2.45	2.41	3.78	1.43	3.77
Snrpa	chr1	-	85210609	85219232	12.26	10.09	8.30	9.16	7.48	7.47
Itpkc	chr1	-	85229796	85251373	11.95	11.43	8.76	11.78	12.09	11.52
Adck4	chr1	+	85255491	85278009	14.34	12.72	11.16	10.54	9.67	10.51
Numbl	chr1	+	85278991	85301797	36.94	27.28	21.01	24.93	23.75	23.79
Ltbp4	chr1	-	85328915	85361198	7.64	7.32	6.02	8.50	7.10	9.74
Shkbp1	chr1	-	85365817	85379188	6.19	4.51	3.16	2.68	3.64	3.31
Sptbn4	chr1	-	85379609	85467354	6.90	5.59	5.21	5.27	5.36	6.81
Blvrb	chr1	+	85468772	85490833	15.25	19.12	10.54	11.82	10.97	9.99
Sertad3	chr1	+	85498045	85501764	6.11	4.33	4.73	5.26	4.25	4.51
Sertad1	chr1	+	85510198	85513465	50.09	50.94	34.86	45.66	54.73	41.47
Prx	chr1	+	85521047	85541381	9.73	7.39	19.62	9.64	7.85	25.32
Hipk4	chr1	+	85544935	85555306	0.60	0.61	0.89	0.97	0.60	0.57
Pld3	chr1	-	85556092	85567834	100.31	98.03	69.06	85.13	81.80	79.97
RGD1307554	chr1	+	85578671	85602677	2.14	2.70	1.91	2.14	2.40	2.25
Akt2	chr1	+	85627946	85666362	17.90	16.45	14.81	20.42	19.29	18.83
Ttc9b	chr1	+	85683938	85686120	49.95	49.73	35.47	46.23	38.13	36.44
Map3k10	chr1	-	85686287	85704588	12.22	9.78	8.37	8.73	8.80	8.48
Marcksl1	chr1	-	86018357	86035603	4.67	1.93	1.85	1.83	1.57	2.21
Psmc4	chr1	-	86194919	86203235	83.68	84.48	79.20	86.74	88.50	68.71
Fcgbp	chr1	+	86219979	86263136	0.32	0.19	0.15	0.11	0.12	0.22
Fcgbpl1	chr1	+	86274837	86312788	0.05	0.03	0.06	0.04	0.05	0.08
Fbl	chr1	+	86319815	86328915	10.75	10.96	7.14	10.30	13.17	10.96
Dyrk1b	chr1	+	86329130	86336571	10.90	9.75	8.13	7.49	8.06	8.87
Pak4	chr1	+	86378296	86417580	6.18	6.41	5.21	4.75	4.90	4.95
Nccrp1	chr1	+	86427993	86431684	0.33	0.21	0.18	0.09	0.13	0.21
Sycn	chr1	-	86434274	86434684	0.10	0.08	0.00	0.00	0.00	0.00
Lrfn1	chr1	-	86507462	86520128	8.57	7.70	6.26	6.33	6.23	6.40
Gmfg	chr1	-	86528123	86533106	1.38	3.19	2.13	2.23	2.35	1.47
Samd4b	chr1	+	86553119	86577571	21.09	16.35	13.69	16.49	15.70	18.59
Paf1	chr1	-	86577751	86583329	12.05	11.14	12.74	15.02	14.76	14.71
Med29	chr1	+	86583618	86589021	24.44	25.45	20.40	20.21	22.88	19.54
Zfp36	chr1	+	86595418	86597898	76.40	62.92	58.41	70.80	67.68	70.36
Plekhg2	chr1	+	86601601	86614808	30.58	26.84	18.91	33.62	33.30	26.00
Rps16	chr1	-	86620608	86623553	61.76	53.63	49.23	58.73	59.82	53.08
Supt5h	chr1	+	86651790	86680454	74.14	65.42	57.24	60.57	56.73	51.03
Dll3	chr1	+	86697088	86704826	0.22	0.10	0.05	0.02	0.05	0.12
Selv	chr1	+	86708083	86715303	0.33	0.31	0.40	0.37	0.46	0.38
Vom2r10	chr1	+	87307429	87353451	0.03	0.00	0.06	0.05	0.02	0.04
Vom1r2	chr1	+	87567366	87568274	0.09	0.07	0.03	0.05	0.02	0.04
Vom1r3	chr1	+	87633289	87634185	0.09	0.00	0.09	0.00	0.02	0.00
Vom1r4	chr1	+	87719103	87719999	0.04	0.00	0.00	0.00	0.06	0.04
Vom2r11	chr1	-	87791634	87811423	0.08	0.01	0.02	0.03	0.03	0.06
Vom1r5	chr1	-	87859369	87860274	0.04	0.04	0.06	0.10	0.04	0.00
RGD1563982	chr1	+	88054843	88060744	18.66	21.58	18.61	21.10	20.66	23.01
Fbxo17	chr1	+	88084958	88100370	0.28	0.15	0.08	0.11	0.03	0.05
Mrps12	chr1	-	88101812	88104707	28.20	23.62	20.15	18.75	15.87	17.43
Sars2	chr1	+	88104901	88116638	7.51	6.88	5.16	5.64	5.84	3.81
Nfkbib	chr1	-	88122205	88129977	11.08	10.46	9.07	9.83	9.06	7.81
Sirt2	chr1	+	88130545	88153086	33.11	33.98	33.78	40.59	39.04	38.18
Rinl	chr1	+	88153376	88164438	0.31	0.23	0.24	0.16	0.12	0.20
Hnrnpl	chr1	+	88176711	88187394	49.56	56.94	52.77	56.35	61.39	59.80
Ech1	chr1	+	88190416	88196614	96.31	102.20	87.51	95.71	85.61	75.07
Lgals4	chr1	+	88200595	88208309	0.27	0.10	0.13	0.04	0.09	0.33
Lgals7	chr1	+	88226085	88227840	0.08	0.00	0.16	0.09	0.00	0.08
Capn12	chr1	+	88246907	88258966	0.07	0.13	0.09	0.25	0.16	0.05
Actn4	chr1	-	88258630	88327926	70.15	86.42	74.36	79.19	81.23	85.20
Kcnk6_dup1	chr1	-	88347073	88355439	0.00	0.00	0.00	0.05	0.00	0.08
Yif1b	chr1	+	88361239	88371401	41.92	38.68	25.56	32.14	28.20	25.90
Spint2	chr1	-	88379993	88402444	9.15	6.99	5.15	5.08	4.37	4.43
Ppp1r14a	chr1	+	88407561	88411822	6.22	3.86	4.71	4.58	4.36	6.09
Dpf1	chr1	+	88427539	88437120	2.32	1.49	1.23	1.66	1.38	2.06
Sipa1l3	chr1	-	88439883	88477653	2.00	1.57	1.83	1.68	2.04	2.17
Ube2n	chr1	-	88808691	88809804	90.36	103.10	123.06	115.50	124.58	102.22
Zfp84	chr1	+	88824173	88839114	5.44	4.78	5.76	5.64	5.43	6.03
Zfp74_dup1	chr1	-	88993993	89018436	0.34	0.11	0.15	0.04	0.13	0.27
Eif3k	chr1	-	89103168	89108321	51.38	53.71	53.05	49.37	46.78	47.39
Map4k1	chr1	+	89114111	89135537	0.12	0.24	0.38	0.13	0.28	0.21
Rasgrp4	chr1	+	89253162	89269484	0.25	0.06	0.10	0.15	0.04	0.04
Fam98c	chr1	-	89270393	89273938	6.77	4.80	6.00	5.73	5.25	4.56
Spred3	chr1	-	89279381	89288184	4.29	2.93	1.82	1.89	1.53	2.36
Ggn	chr1	+	89288946	89292050	1.29	0.97	1.21	0.89	1.05	0.97
Psmd8	chr1	-	89292312	89299144	83.54	87.22	80.17	86.15	86.03	72.40
Catsperg1	chr1	-	89306664	89337459	0.58	0.49	0.73	0.48	0.51	0.59
Kcnk6_dup2	chr1	-	89343864	89352036	0.00	0.00	0.00	0.00	0.00	0.00
Zfp74_dup2	chr1	-	89393572	89418316	0.00	0.01	0.03	0.00	0.00	0.00
Zfp968	chr1	-	89511747	89528756	0.00	0.00	0.00	0.00	0.00	0.00
Zfp566	chr1	-	89576850	89590281	0.21	0.26	0.37	0.29	0.53	0.34
Zfp260_dup1	chr1	+	89613396	89616676	0.41	0.06	0.14	0.18	0.12	0.06
Zfp260_dup2	chr1	+	89623200	89626480	0.41	0.06	0.14	0.18	0.13	0.06
Zfp382	chr1	+	89743673	89763846	7.58	6.57	6.86	5.88	7.02	6.41
Capns1	chr1	-	89782877	89816171	55.75	84.25	84.18	76.48	84.08	60.29
Tbcb_dup1	chr1	-	89838342	89844191	0.00	0.06	0.00	0.00	0.00	0.00
Polr2i_dup1	chr1	+	89844218	89845655	0.30	0.34	0.20	0.22	0.19	0.10
Wdr62	chr1	-	89852234	89890241	0.36	0.46	0.39	0.27	0.29	0.41
Clip3_dup1	chr1	+	89906480	89921238	5.79	2.05	2.22	1.50	1.04	1.95
Alkbh6_dup1	chr1	+	89922890	89928261	0.35	0.07	0.23	0.34	0.00	0.00
Syne4_dup1	chr1	+	89928849	89933062	0.18	0.54	0.00	0.16	0.11	0.07
RGD1562079_dup1	chr1	-	89935494	89936443	0.00	0.00	0.00	0.00	0.00	0.00
Lrfn3	chr1	-	89975457	89980935	2.24	2.07	1.35	1.39	1.69	2.05
Tyrobp	chr1	+	90031123	90034973	1.07	1.30	2.73	2.14	2.56	3.38
Hcst	chr1	-	90035101	90037134	0.00	0.08	0.19	0.00	0.04	0.00
Aplp1	chr1	-	90053390	90063107	97.66	82.76	62.76	69.98	62.20	58.75
Kirrel2	chr1	-	90065806	90075682	0.41	0.33	0.20	0.32	0.23	0.30
Nphs1	chr1	+	90077824	90106425	0.16	0.09	0.04	0.11	0.05	0.05
Prodh2	chr1	+	90110667	90123506	0.08	0.20	0.18	0.00	0.02	0.00
RGD1565712	chr1	-	90149368	90161856	0.86	1.02	0.90	0.62	1.12	1.14
Hspb6	chr1	+	90162932	90165071	4.67	4.76	5.04	6.45	6.46	4.70
Lin37	chr1	-	90165072	90169004	15.77	14.67	11.85	14.92	12.56	10.11
Psenen	chr1	-	90170909	90172105	82.06	80.84	72.23	77.75	72.80	74.03
U2af1l4	chr1	+	90172229	90174276	36.28	35.38	30.81	33.61	29.93	25.35
Igflr1	chr1	+	90175156	90177034	0.92	0.75	0.61	0.59	0.90	0.22
Mir3569	chr1	+	90197442	90197517	0.00	0.45	0.00	0.59	0.00	0.00
Zbtb32	chr1	-	90197757	90200062	0.11	0.10	0.05	0.03	0.09	0.11
Upk1a	chr1	-	90215600	90223198	0.07	0.25	0.04	0.04	0.14	0.03
LOC688869	chr1	-	90230830	90238903	47.26	43.22	34.73	46.32	37.00	31.21
Rbm42	chr1	-	90254914	90264844	38.60	31.53	23.93	23.91	24.28	24.16
LOC688924	chr1	+	90304202	90305787	0.07	0.00	0.00	0.16	0.00	0.07
Atp4a	chr1	+	90317629	90330433	0.19	0.16	0.09	0.29	0.15	0.11
Tmem147	chr1	-	90332926	90334744	31.58	22.31	21.21	22.69	24.07	20.77
Gapdhs	chr1	-	90334992	90349297	0.03	0.05	0.07	0.09	0.03	0.08
Sbsn	chr1	+	90357222	90361689	0.31	0.32	0.51	0.49	0.50	0.31
Dmkn	chr1	+	90369376	90386137	0.13	0.04	0.06	0.02	0.02	0.14
Ffar2	chr1	-	90424464	90425456	0.40	0.10	0.03	0.04	0.02	0.15
Ffar3	chr1	-	90458033	90459373	0.04	0.15	0.17	0.24	0.30	0.17
Ffar1	chr1	-	90463925	90464829	0.13	0.45	0.12	0.10	0.08	0.25
Cd22	chr1	-	90470008	90484868	0.13	0.24	0.11	0.22	0.10	0.13
Mag	chr1	-	90500932	90516246	0.44	0.52	1.61	0.49	0.47	1.83
Hamp	chr1	-	90523534	90525473	0.00	0.28	0.22	0.00	0.00	0.11
Usf2	chr1	-	90527311	90538532	9.31	11.75	12.79	12.92	11.89	11.41
Lsr	chr1	-	90539044	90554568	1.88	1.89	2.27	3.35	3.30	2.28
Fxyd5	chr1	-	90620342	90629734	9.92	9.92	7.48	11.72	10.63	8.07
Fxyd7	chr1	-	90630083	90639081	348.27	262.61	191.71	286.15	246.21	257.72
Fxyd1	chr1	-	90639292	90643313	56.47	59.78	39.52	56.57	55.51	60.77
Lgi4	chr1	+	90647194	90656996	43.68	41.52	39.98	46.87	44.48	49.53
Fxyd3	chr1	-	90657651	90664433	2.06	0.61	2.01	1.30	1.74	2.92
Hpn	chr1	-	90688659	90704122	0.19	0.32	0.06	0.35	0.24	0.27
Scn1b	chr1	-	90705285	90715007	175.27	143.69	125.26	167.83	147.57	156.03
Gramd1a	chr1	-	90718531	90732873	33.54	29.72	28.57	32.82	30.95	27.45
LOC689199	chr1	+	90936251	90937541	0.00	0.00	0.00	0.00	0.00	0.00
LOC292801	chr1	+	90936267	90937419	0.00	0.00	0.00	0.00	0.00	0.00
Scgb1b30	chr1	+	91099202	91100467	0.00	0.00	0.00	0.00	0.05	0.00
Uba2	chr1	-	91155238	91179050	1.83	2.44	2.23	2.35	2.52	1.82
Pdcd2l	chr1	-	91189390	91201359	7.94	8.03	7.48	7.95	5.86	6.74
Gpi	chr1	-	91207014	91234890	342.29	351.44	332.21	330.26	323.18	286.09
RGD1308428	chr1	-	91240934	91292895	13.77	15.01	15.80	18.55	18.77	16.91
Lsm14a	chr1	-	91343531	91388619	12.13	13.32	14.45	16.38	17.77	15.73
Kctd15	chr1	-	91645833	91659091	7.00	6.90	6.89	8.93	8.93	7.99
Chst8	chr1	-	91681356	91822788	6.22	5.01	3.59	5.36	4.66	3.92
Pepd	chr1	+	91957678	92416063	30.56	29.92	24.85	28.22	25.86	24.88
RGD1562079_dup2	chr1	+	92086132	92087081	0.92	0.64	0.44	0.38	0.33	0.32
Syne4_dup2	chr1	-	92089513	92093726	0.18	0.06	0.19	0.04	0.03	0.00
Alkbh6_dup2	chr1	-	92094314	92099684	0.17	0.04	0.11	0.00	0.00	0.00
Clip3_dup2	chr1	-	92101336	92116095	6.43	7.49	5.74	6.05	6.92	5.12
Polr2i_dup2	chr1	-	92178353	92179790	0.00	0.00	0.00	0.00	0.00	0.00
Tbcb_dup2	chr1	+	92179817	92185666	3.37	1.91	1.81	1.90	1.56	1.98
Pdcd5_dup1	chr1	-	92303910	92309238	3.55	1.87	1.54	1.78	0.74	1.06
Cebpg	chr1	-	92420850	92427602	31.77	27.31	31.75	36.60	32.42	31.56
Cebpa	chr1	+	92493857	92495245	0.89	1.32	0.95	1.38	1.53	1.29
Slc7a10	chr1	+	92563400	92579264	0.04	0.05	0.04	0.05	0.02	0.12
Lrp3	chr1	-	92579059	92593301	26.28	23.64	17.39	21.73	20.37	19.99
Gpatch1	chr1	-	92659066	92707992	9.29	7.57	7.63	6.88	7.41	7.11
Rhpn2	chr1	+	92723895	92784983	3.49	4.29	3.71	3.21	4.02	3.73
RGD1564719	chr1	-	92784851	92791055	2.26	1.40	1.49	1.50	1.62	1.47
Cep89	chr1	+	92791362	92833456	2.44	2.54	2.77	2.16	2.73	2.54
Slc7a9	chr1	+	92843093	92865757	0.09	0.06	0.05	0.03	0.06	0.04
Nudt19	chr1	-	92948063	92959663	14.43	17.31	19.42	17.79	15.94	15.81
Rgs9bp	chr1	-	92983020	92983733	0.11	0.14	0.04	0.25	0.00	0.11
Ankrd27	chr1	+	92984820	93090727	14.00	14.85	15.28	14.33	15.15	13.31
Pdcd5_dup2	chr1	-	93092982	93098394	0.25	0.00	0.00	0.00	0.00	0.00
Dpy19l3	chr1	-	93134892	93199944	2.99	3.54	3.72	3.57	3.94	4.91
Zfp507	chr1	-	93220458	93250626	4.84	5.24	5.27	5.35	5.05	5.02
Tshz3	chr1	-	93825019	93896294	9.78	11.57	12.51	8.59	10.87	12.14
Uri1	chr1	-	95435846	95493474	10.85	10.73	12.19	9.44	10.81	10.47
Ccne1	chr1	-	95575136	95584373	7.28	6.02	6.57	7.86	6.84	6.97
Plekhf1	chr1	-	95700174	95701643	15.59	16.05	11.78	14.57	14.58	12.81
Pop4	chr1	-	95761042	95769376	25.60	30.15	32.87	26.25	29.30	25.53
LOC365238	chr1	-	95881454	95885255	0.44	0.58	0.55	0.40	0.47	0.43
Vstm2b	chr1	+	98716586	98744919	2.40	2.77	2.40	3.95	2.99	3.01
MGC114499	chr1	+	98796112	98802649	0.20	0.13	0.05	0.11	0.02	0.00
LOC499136	chr1	-	98865577	98867261	0.51	0.77	0.23	0.32	0.74	0.55
Etfb	chr1	-	99549581	99563745	43.34	36.81	32.95	37.12	31.89	33.73
Cldnd2	chr1	-	99564436	99567120	0.05	0.09	0.00	0.06	0.02	0.05
Nkg7	chr1	-	99569678	99570745	0.25	0.13	0.07	0.11	0.09	0.19
Lim2	chr1	-	99571892	99578054	0.05	0.04	0.06	0.05	0.05	0.05
Siglec10	chr1	-	99589915	99598511	0.10	0.06	0.08	0.11	0.05	0.10
Siglec5	chr1	-	99639156	99647531	0.32	0.11	0.11	0.13	0.17	0.20
Vom2r38	chr1	-	99992978	100207965	0.12	0.13	0.06	0.08	0.18	0.16
Vom2r37	chr1	-	100067149	100207955	0.15	0.13	0.07	0.08	0.19	0.16
Klk1c12	chr1	-	100371040	100375077	0.00	0.04	0.00	0.00	0.00	0.00
Klk1c10_dup1	chr1	-	100395928	100399987	0.00	0.00	0.00	0.00	0.00	0.00
Klk1c8_dup1	chr1	+	100424170	100427961	0.00	0.00	0.00	0.00	0.02	0.00
Zfp819	chr1	+	100597965	100608479	1.66	1.40	1.33	1.18	1.12	1.23
Ctu1	chr1	+	100668356	100674148	5.91	4.77	4.18	5.93	3.95	4.66
Klk13	chr1	+	100717394	100729013	0.00	0.10	0.05	0.04	0.04	0.00
Klk12	chr1	+	100775621	100779762	0.09	0.04	0.03	0.10	0.04	0.17
Klk11	chr1	+	100780866	100785406	0.00	0.00	0.08	0.04	0.01	0.00
Klk10	chr1	+	100787665	100791042	0.00	0.00	0.06	0.00	0.04	0.00
Klk9	chr1	+	100798462	100802754	0.23	0.07	0.05	0.17	0.02	0.00
Klk8	chr1	+	100803926	100810769	0.03	0.13	0.04	0.24	0.06	0.03
Klk7	chr1	+	100820162	100823452	0.09	0.00	0.06	0.03	0.08	0.03
Klk6	chr1	+	100831082	100838230	0.04	0.06	0.02	0.12	0.03	0.04
Klk4	chr1	+	100897613	100902010	0.00	0.13	0.03	0.00	0.02	0.10
Klk1c10_dup2	chr1	-	100957314	100961373	0.00	0.00	0.00	0.00	0.00	0.00
Klk1c6	chr1	-	101014192	101030273	0.00	0.04	0.00	0.00	0.00	0.00
Klk1c2	chr1	-	101046494	101050871	0.00	0.00	0.03	0.00	0.02	0.00
Klk1c8_dup2	chr1	+	101101949	101105740	0.00	0.00	0.00	0.00	0.00	0.00
Klk1c9	chr1	+	101151631	101155517	0.05	0.04	0.00	0.00	0.02	0.09
Klk1c7	chr1	+	101196673	101200667	0.00	0.04	0.00	0.00	0.00	0.00
Klk1c3	chr1	+	101225277	101229056	0.00	0.04	0.03	0.00	0.02	0.00
Klk1	chr1	+	101264168	101268371	0.00	0.12	0.03	0.05	0.00	0.00
Fv1	chr1	+	101285956	101291836	26.09	24.24	20.65	25.12	27.23	23.55
Acpt	chr1	-	101292689	101296571	0.07	0.03	0.02	0.00	0.02	0.07
Clec11a	chr1	-	101355485	101358626	1.37	1.16	0.78	1.88	1.84	1.03
Shank1	chr1	+	101362268	101409488	0.91	0.70	0.41	0.58	0.72	0.77
RGD1309036	chr1	-	101411207	101424622	0.43	0.17	0.51	0.71	0.37	0.70
Syt3	chr1	+	101459652	101473304	23.41	21.25	16.69	25.59	21.71	20.20
Lrrc4b	chr1	+	101513712	101534286	16.06	20.92	14.29	19.86	18.50	21.97
Aspdh	chr1	+	101536453	101538714	0.38	0.72	0.47	0.66	0.39	0.57
Josd2	chr1	+	101539030	101542739	31.17	24.50	20.45	22.30	20.12	18.18
Emc10	chr1	-	101560506	101566824	87.10	68.35	49.89	59.45	50.00	55.69
Mybpc2	chr1	-	101572091	101595570	0.23	0.28	0.14	0.23	0.29	0.27
Spib	chr1	-	101596931	101602764	0.09	0.05	0.18	0.14	0.11	0.12
Pold1	chr1	-	101603485	101614451	2.37	2.01	1.70	1.80	1.80	1.73
Nr1h2	chr1	-	101619978	101625283	43.46	36.64	27.37	31.78	31.10	29.63
Napsa	chr1	+	101642884	101655189	0.24	0.10	0.14	0.13	0.01	0.28
Kcnc3	chr1	+	101659056	101673260	7.05	6.38	5.46	7.04	7.20	8.57
Myh14	chr1	-	101674362	101737053	17.48	15.35	14.67	14.69	13.11	16.68
Vrk3	chr1	+	101820326	101847650	21.31	21.72	20.73	19.24	19.93	16.53
Atf5	chr1	-	101873010	101875285	41.03	29.88	19.14	21.08	16.78	21.40
Nup62	chr1	+	101876518	101891787	20.64	18.74	15.76	18.61	17.59	15.84
Tbc1d17	chr1	-	101901663	101909886	19.63	14.18	12.16	14.17	12.74	12.31
Akt1s1	chr1	+	101910233	101916583	27.22	24.10	17.48	20.78	19.45	16.87
Pnkp	chr1	+	101918528	101923539	6.48	8.30	6.61	6.81	6.50	5.85
Ptov1	chr1	-	101923969	101930515	91.18	91.89	70.19	67.92	74.26	70.84
Med25	chr1	-	101939597	101952474	17.18	13.23	12.27	10.72	13.24	12.12
Fuz	chr1	+	101956485	101961429	8.95	10.22	7.59	6.35	6.34	5.27
Ap2a1	chr1	-	101961565	101990733	84.31	87.17	72.28	78.02	84.27	86.76
Tsks	chr1	+	102004257	102018333	0.16	0.04	0.13	0.25	0.19	0.09
Cpt1c	chr1	-	102019483	102034000	16.27	16.48	13.12	14.47	12.73	11.86
Prmt1	chr1	-	102035576	102044782	4.09	5.17	4.00	6.93	5.65	4.39
Bcl2l12	chr1	-	102048990	102057872	1.49	1.10	0.78	0.87	1.20	0.68
Irf3	chr1	+	102057008	102061802	33.10	26.31	20.96	22.37	24.61	21.06
Scaf1	chr1	-	102062335	102072857	16.49	13.27	10.93	12.07	11.37	11.77
Rras	chr1	+	102077775	102081673	7.99	9.14	8.00	9.45	9.98	10.59
Prrg2	chr1	-	102112490	102119928	0.31	0.13	0.07	0.40	0.31	0.30
Nosip	chr1	+	102120699	102136397	21.58	21.38	14.00	19.85	17.90	15.39
Rcn3	chr1	-	102141919	102151178	26.86	29.74	22.43	30.66	26.09	26.59
Fcgrt	chr1	-	102151857	102161139	26.56	22.47	18.84	24.29	21.09	21.88
Mir150	chr1	+	102181484	102181568	0.47	0.00	0.00	0.00	0.00	0.00
Rps11	chr1	-	102182150	102184258	154.16	202.33	224.72	196.50	205.20	138.52
Rpl13a	chr1	-	102186220	102188910	38.97	28.25	21.26	29.22	22.55	21.16
Aldh16a1	chr1	-	102203196	102216266	8.92	7.54	5.21	6.37	5.32	5.90
Pih1d1	chr1	+	102217680	102221753	10.42	14.24	10.10	9.86	9.29	9.46
Slc17a7	chr1	+	102226219	102237165	103.94	84.73	70.21	108.41	90.87	94.49
Pth2	chr1	+	102242977	102243626	0.75	0.28	0.44	0.09	0.27	0.16
Dkkl1	chr1	-	102270284	102275533	0.18	0.12	0.07	0.08	0.02	0.13
Tead2	chr1	+	102279567	102295451	1.09	0.73	0.47	0.74	0.84	0.74
Cd37	chr1	-	102295451	102300606	0.10	0.12	0.23	0.08	0.26	0.30
RGD1562492	chr1	+	102331820	102340697	0.33	0.03	0.02	0.11	0.01	0.08
Trpm4	chr1	-	102357043	102386710	6.35	6.39	4.56	6.16	5.43	5.33
Hrc	chr1	+	102388311	102391914	0.39	0.29	0.16	0.28	0.34	0.24
Ppfia3	chr1	-	102392070	102421097	22.67	22.07	17.26	15.68	15.01	15.23
Lin7b	chr1	-	102422048	102424623	13.11	13.02	9.07	8.88	13.34	10.99
Snrnp70	chr1	-	102437190	102468582	23.67	16.86	22.99	19.76	24.15	27.21
Kcna7	chr1	+	102477238	102482730	0.18	0.11	0.08	0.10	0.04	0.11
Ntf4	chr1	+	102484724	102487555	0.06	0.03	0.08	0.03	0.01	0.03
Lhb	chr1	+	102492146	102493135	0.00	0.00	0.14	0.15	0.06	0.13
Ruvbl2	chr1	-	102493176	102506032	23.72	26.66	21.69	27.37	25.66	18.81
Gys1	chr1	+	102506605	102526038	27.62	25.33	23.28	27.31	25.56	22.29
Ftl	chr1	-	102527136	102528980	23.53	20.80	11.99	14.33	12.85	14.70
Bax	chr1	-	102530747	102536154	12.64	11.90	9.17	11.16	10.39	7.89
Tulp2	chr1	+	102553246	102590188	0.23	0.09	0.10	0.11	0.18	0.05
Nucb1	chr1	-	102559073	102579062	82.79	76.17	77.55	79.33	66.73	72.06
Ppp1r15a	chr1	-	102590677	102593734	104.38	94.89	90.76	96.69	100.92	86.42
Plekha4	chr1	+	102596674	102619582	66.31	62.54	53.57	65.30	59.17	65.72
Hsd17b14	chr1	+	102620046	102629839	0.00	0.59	0.07	0.17	0.57	0.28
Bcat2	chr1	+	102633422	102650883	36.78	34.94	27.21	30.08	31.28	26.61
Fgf21	chr1	-	102674359	102675602	0.70	0.43	0.17	0.14	0.47	0.18
Fut1	chr1	+	102677798	102681216	0.12	0.06	0.04	0.08	0.03	0.15
Izumo1	chr1	+	102682002	102687757	0.14	0.05	0.02	0.18	0.05	0.05
Rasip1	chr1	+	102689553	102700428	4.90	6.76	5.19	5.36	4.87	4.23
Fut2	chr1	-	102710415	102730500	0.07	0.17	0.04	0.06	0.10	0.09
Sec1	chr1	-	102742037	102743268	0.81	0.85	0.41	0.36	0.77	0.78
Ntn5	chr1	+	102747918	102756428	0.14	0.17	0.11	0.44	0.25	0.19
Car11	chr1	+	102761012	102766123	19.27	15.17	13.60	15.28	15.02	14.53
Dbp	chr1	+	102766762	102771674	3.40	4.30	3.29	2.75	3.77	3.09
Sphk2	chr1	-	102771804	102776109	32.48	29.56	20.36	24.63	22.19	21.05
Rpl18	chr1	+	102779742	102782383	86.21	97.72	76.51	83.47	82.02	68.59
Spaca4	chr1	-	102786445	102787118	0.06	0.05	0.16	0.00	0.00	0.11
Sult2b1	chr1	-	102791091	102852380	2.18	0.92	1.59	2.18	1.76	1.20
Cyth2	chr1	-	102875334	102882171	43.39	41.05	39.14	43.96	44.75	37.11
Kcnj14	chr1	-	102884516	102888529	1.61	2.32	2.39	1.86	1.81	1.93
Grwd1	chr1	-	102892341	102898043	12.20	9.58	8.77	10.82	9.94	9.34
Grin2d	chr1	-	102899446	102935845	0.32	0.27	0.20	0.13	0.18	0.30
Kdelr1	chr1	+	102938310	102949196	43.87	38.41	33.92	41.18	36.82	34.87
Syngr4	chr1	-	102951505	102962708	0.45	0.13	0.25	0.17	0.33	0.26
Tmem143	chr1	+	102962983	102979034	14.36	12.40	10.99	11.66	11.38	12.42
Emp3	chr1	-	102979697	102982874	89.72	71.37	52.73	48.97	53.24	48.55
Ccdc114	chr1	+	102985869	103016209	0.43	0.22	0.31	0.26	0.19	0.13
Abcc6	chr1	-	103042750	103096453	0.76	0.59	0.68	0.69	0.52	0.66
Nomo1	chr1	+	103100473	103152080	47.26	46.29	44.74	42.46	40.89	44.98
Kcnj11	chr1	-	103186859	103189892	4.68	4.11	2.96	5.68	4.87	4.91
Abcc8	chr1	-	103194473	103275508	4.76	4.03	4.99	5.43	6.29	5.69
Ush1c	chr1	-	103291322	103339681	0.23	0.06	0.05	0.23	0.15	0.02
Otog	chr1	+	103342346	103411351	0.10	0.05	0.05	0.04	0.03	0.04
Myod1	chr1	+	103481604	103484314	0.12	0.09	0.07	0.11	0.05	0.06
Kcnc1	chr1	+	103499689	103541476	3.15	2.60	3.09	3.04	3.10	3.53
Tph1	chr1	-	103746878	103774100	4.87	4.99	5.89	5.87	6.10	5.85
Saa4	chr1	-	103850708	103855009	0.02	0.04	0.09	0.10	0.05	0.02
Hps5	chr1	-	103884175	103923493	7.53	6.66	6.81	6.49	6.79	6.57
Gtf2h1	chr1	+	103923952	103951992	24.70	23.74	30.76	26.91	25.43	24.14
Ldha	chr1	+	103975209	103984632	55.43	48.86	46.38	59.37	54.68	38.98
Ldhc	chr1	+	103989930	104006581	0.58	0.06	0.20	0.35	0.48	0.39
Tsg101	chr1	-	104015969	104044641	90.28	85.53	98.86	86.36	83.24	80.51
Vom1r70	chr1	+	104133688	104134587	0.00	0.04	0.06	0.00	0.00	0.04
Tmem86a	chr1	+	104238667	104243017	2.24	1.35	1.81	1.50	2.31	1.92
Ptpn5	chr1	-	104263142	104276850	2.19	2.29	1.58	1.83	2.39	2.30
Mrgprx3	chr1	-	104362403	104387707	30.02	31.58	37.35	8.40	7.78	9.68
Mrgprc	chr1	-	104442543	104443514	23.46	34.20	24.35	23.97	33.29	30.11
Mrgprx1	chr1	-	104442543	104443556	22.49	32.78	23.37	22.98	31.91	28.93
Mrgprb4	chr1	-	104488718	104489689	51.98	53.53	59.49	71.05	86.76	63.52
Mrgprb5	chr1	+	104604822	104605883	1.88	1.02	1.44	1.56	1.57	1.37
Mrgprb13_dup1	chr1	-	104682915	104683901	0.00	0.00	0.00	0.00	0.00	0.00
Mrgprb13_dup2	chr1	-	104691351	104692337	0.00	0.00	0.00	0.00	0.00	0.00
Mrgprb13_dup3	chr1	-	104743036	104744022	0.00	0.00	0.00	0.00	0.00	0.00
Mrgprx2	chr1	-	104805801	104806685	0.09	0.04	0.03	0.00	0.02	0.13
Mrgprx2l	chr1	-	104872889	104873833	0.04	0.00	0.03	0.09	0.02	0.08
Zdhhc13	chr1	+	105165499	105204299	17.53	17.50	20.63	16.57	15.46	18.30
Csrp3	chr1	-	105206459	105217109	0.43	0.12	0.16	0.43	0.20	0.37
Nav2	chr1	+	105631322	105994388	13.51	11.11	12.55	14.34	16.25	18.94
Dbx1	chr1	-	106021689	106026119	0.08	0.07	0.03	0.04	0.04	0.00
Htatip2	chr1	+	106145091	106159702	38.83	39.61	34.10	32.67	33.22	33.03
Prmt3	chr1	+	106163844	106250502	25.38	29.02	28.38	23.39	26.69	25.89
Slc6a5	chr1	+	106333982	106385232	0.11	0.12	0.13	0.15	0.05	0.07
Nell1	chr1	+	106397933	107260905	99.04	93.27	84.59	75.22	76.46	69.22
LOC100125384_dup1	chr1	+	106982267	106983736	0.00	0.00	0.00	0.00	0.00	0.05
LOC100125384_dup2	chr1	+	107446703	107448172	0.00	0.00	0.00	0.00	0.00	0.00
Slc17a6	chr1	+	108040511	108080511	97.05	106.14	113.07	94.60	103.77	103.42
Gas2	chr1	+	108304939	108405240	7.26	8.29	9.97	9.16	10.33	10.62
Svip	chr1	-	108409750	108415439	70.49	83.84	89.81	78.98	81.17	82.53
RGD1559980	chr1	-	108423074	108426974	0.11	0.00	0.00	0.12	0.00	0.11
Gabrg3	chr1	-	113167714	113822248	0.39	0.77	0.52	1.26	1.36	0.75
Gabra5	chr1	-	113844283	113955056	3.23	3.12	3.31	5.58	5.40	4.57
Gabrb3	chr1	+	114042551	114275043	33.23	37.88	41.52	45.13	45.01	41.46
Tubgcp5	chr1	+	115192961	115228228	10.43	12.53	13.66	12.82	12.68	11.81
Cyfip1	chr1	+	115265170	115353514	29.40	29.11	32.08	36.56	37.10	34.82
Nipa2	chr1	-	115354415	115378274	38.64	45.11	49.93	49.53	55.72	54.53
Nipa1	chr1	-	115392570	115410234	66.66	76.44	72.79	64.76	68.31	73.75
Herc2	chr1	+	115459547	115658973	48.43	50.70	49.72	44.51	48.27	52.32
LOC100365773	chr1	+	115683590	115991040	0.44	0.42	0.47	0.42	0.70	0.33
Atp10a	chr1	+	117144423	117311749	1.16	1.52	1.73	2.18	2.20	1.78
Bex1	chr1	-	117724202	117725601	69.40	61.65	65.04	32.34	29.16	29.57
Ube3a	chr1	+	117746227	117834011	34.16	34.96	44.39	32.55	34.55	39.70
Mir344b-1	chr1	-	122322862	122322959	0.82	0.00	0.00	0.00	0.00	0.00
Mir344a-2_dup1	chr1	-	123441045	123441151	0.00	0.00	0.00	0.00	0.00	0.00
Mir344-1_dup1	chr1	-	123441060	123441153	0.00	0.00	0.00	0.00	0.00	0.00
Mir344a-2_dup2	chr1	-	123505479	123505585	0.00	0.00	0.00	0.00	0.00	0.00
Mir344-1_dup2	chr1	-	123505494	123505587	0.00	0.00	0.00	0.00	0.00	0.00
Ndn	chr1	+	124119141	124120740	173.69	176.70	150.32	126.36	133.41	130.06
Peg12	chr1	-	124235479	124238082	0.18	0.17	0.08	0.10	0.31	0.09
Chrna7	chr1	-	125029451	125158153	28.59	29.26	23.54	20.79	16.51	21.69
Hmgn5	chr1	+	125589858	125598426	0.18	0.17	0.05	0.07	0.14	0.11
Klf13	chr1	-	125883341	125914101	11.84	13.64	9.43	11.59	9.61	14.31
Trpm1	chr1	+	126093051	126208623	0.15	0.03	0.09	0.10	0.08	0.10
Mir211	chr1	+	126151169	126151274	0.00	0.00	0.00	0.00	0.00	0.00
Mtmr10	chr1	+	126233793	126284907	9.13	10.99	11.22	13.23	15.02	14.55
Fan1	chr1	-	126292302	126318211	2.71	2.75	2.65	2.56	2.92	2.47
Mphosph10	chr1	-	126321919	126338110	16.76	15.42	16.53	17.33	15.05	15.42
Mcee	chr1	+	126338537	126361719	22.03	17.78	15.53	17.67	17.27	18.67
Apba2	chr1	+	126475693	126655815	65.29	68.87	67.03	57.43	61.83	54.90
Ndnl2	chr1	-	126770611	126771936	14.27	11.51	9.96	12.72	9.96	10.80
Tjp1	chr1	-	127243076	127307192	29.30	25.56	34.32	41.49	40.28	46.22
Tarsl2	chr1	+	127615745	127652069	16.02	14.98	16.84	17.90	15.47	16.16
Tm2d3	chr1	+	127666050	127679266	12.24	12.96	11.08	12.84	10.23	11.79
Pcsk6	chr1	+	127884080	128033742	6.92	7.12	7.34	7.65	7.37	7.98
Snrpa1	chr1	+	128047739	128060802	15.88	15.79	15.77	17.53	17.56	15.12
Vimp	chr1	+	128065929	128075694	53.37	47.11	40.79	47.61	43.52	46.07
Chsy1	chr1	+	128095353	128156041	12.08	13.26	11.62	14.49	14.67	14.86
Lrrk1	chr1	-	128248473	128372456	5.09	5.22	3.46	4.15	4.23	3.18
Aldh1a3	chr1	-	128382914	128415160	1.42	1.36	0.86	1.89	2.31	1.41
Asb7	chr1	-	128614474	128674393	6.30	5.62	6.46	5.22	5.03	5.46
Cers3	chr1	+	128723370	128856462	0.32	0.44	0.39	0.29	0.17	0.12
Mef2a	chr1	-	129276146	129406965	33.39	34.34	38.86	36.85	38.86	38.33
Lrrc28	chr1	-	129551867	129669841	22.09	21.97	22.49	21.81	22.64	19.38
Ttc23	chr1	+	129679809	129753636	5.78	6.59	4.84	7.39	8.44	6.16
Synm	chr1	-	129757886	129787858	132.30	135.68	131.54	119.88	120.84	122.80
Igf1r	chr1	+	129985804	130265822	10.95	11.39	12.19	8.70	10.15	13.08
LOC682259	chr1	-	130674000	130674774	0.05	0.00	0.00	0.23	0.02	0.05
Arrdc4	chr1	-	130820199	130829248	17.60	15.36	13.53	16.91	13.45	14.96
Nr2f2	chr1	-	132487763	132493715	7.28	5.44	5.94	7.00	7.04	8.67
Mctp2	chr1	-	134366957	134540770	33.94	32.83	38.30	31.44	33.52	33.98
Rgma	chr1	+	135725212	135768408	2.11	2.01	1.49	2.11	2.74	1.96
Chd2	chr1	-	135785356	135895466	15.33	12.02	15.07	14.64	16.05	15.95
St8sia2	chr1	-	136353283	136423680	0.11	1.33	1.10	0.36	1.12	1.84
Slco3a1	chr1	-	136802247	137070858	4.77	4.19	4.01	5.27	4.73	7.07
Sv2b	chr1	-	137657433	137833134	126.88	137.36	138.94	151.45	156.63	152.98
Akap13	chr1	+	138008286	138312523	26.82	25.14	29.01	27.19	28.22	32.83
Klhl25	chr1	-	138329799	138354991	2.82	3.49	2.33	3.31	3.20	2.62
Ntrk3	chr1	-	140868263	141239954	24.47	27.88	29.12	33.65	37.03	42.20
Mrpl46	chr1	-	141445109	141453185	16.29	16.39	13.59	15.27	14.07	14.34
Mrps11	chr1	+	141453419	141462799	24.99	24.47	17.56	21.39	20.27	14.86
Det1	chr1	-	141498056	141511032	2.72	3.33	2.82	2.25	2.49	1.80
Mir7a-2	chr1	+	141551342	141551436	0.00	0.00	0.00	0.00	0.00	0.00
Aen	chr1	+	141559326	141568693	6.85	5.49	4.62	5.36	5.14	5.46
Isg20	chr1	+	141576456	141582790	0.91	1.46	2.41	2.61	2.28	2.43
Acan	chr1	+	141732130	141793202	0.22	0.27	0.15	0.19	0.10	0.25
Hapln3	chr1	-	141796056	141803912	0.97	0.92	0.60	0.91	0.94	0.81
Mfge8	chr1	-	141814239	141829653	30.17	25.46	20.04	28.66	27.22	24.92
Abhd2	chr1	+	141965576	142049687	206.31	215.43	197.13	200.78	190.21	185.08
Rlbp1	chr1	-	142059883	142073463	1.56	1.45	1.25	2.04	1.77	2.44
Polg	chr1	-	142134505	142149608	24.08	24.17	18.77	23.16	20.03	20.59
Mir3597-3	chr1	-	142191168	142191282	0.00	0.00	0.00	0.00	0.00	0.00
Mir9-3	chr1	+	142191179	142191268	0.00	0.00	0.00	0.00	0.00	0.00
Rhcg	chr1	-	142286922	142310949	0.08	0.02	0.05	0.05	0.04	0.06
Plin1	chr1	-	142420361	142431601	0.06	0.02	0.09	0.09	0.01	0.04
Pex11a	chr1	-	142435410	142442491	0.94	0.84	1.26	0.97	1.41	1.47
Wdr93	chr1	+	142449493	142488537	0.14	0.07	0.08	0.09	0.14	0.13
Mesp1	chr1	-	142493452	142494970	0.09	0.03	0.02	0.04	0.09	0.00
Mesp2	chr1	+	142511695	142514301	0.54	0.36	0.50	0.31	0.22	0.29
Anpep	chr1	-	142522426	142540882	0.52	0.35	0.35	0.53	0.85	0.64
Ap3s2	chr1	-	142574433	142615225	95.25	86.78	71.86	73.28	70.34	62.97
RGD1311021	chr1	-	142623523	142632040	10.20	10.40	8.93	9.78	8.64	8.35
Echs1_dup1	chr1	+	142777731	142786558	2.09	1.14	1.01	0.98	0.50	0.68
Zfp710	chr1	+	142815665	142822208	4.13	4.33	4.05	4.84	4.23	3.82
Idh2	chr1	-	142830041	142849360	22.86	25.20	21.94	29.25	28.89	23.77
Sema4b	chr1	+	142941088	142968795	23.44	22.15	19.75	19.81	21.18	18.53
Cib1	chr1	-	142969357	142974856	13.45	13.67	8.58	15.31	16.50	11.11
Ttll13	chr1	+	142989465	143002913	0.65	0.26	0.24	0.45	0.36	0.33
Ngrn	chr1	+	143003300	143009179	96.34	83.91	75.93	82.12	76.06	74.03
Vps33b	chr1	+	143013798	143036707	11.54	13.47	12.39	13.30	12.75	10.99
Prc1	chr1	+	143039960	143061006	3.07	4.00	4.17	3.64	4.91	4.13
Unc45a	chr1	-	143071170	143086028	11.78	11.49	7.80	8.53	8.21	10.40
Hddc3	chr1	+	143088853	143091138	4.75	6.24	5.06	6.08	5.79	5.08
Man2a2	chr1	-	143096200	143117189	16.53	15.67	14.52	16.68	16.13	16.69
Fes	chr1	-	143127277	143136513	0.59	0.86	0.56	0.53	0.78	0.56
Furin	chr1	-	143137723	143150202	10.71	10.17	9.82	10.73	10.34	12.45
Iqgap1	chr1	-	143476885	143567395	49.02	40.75	50.26	60.49	55.22	60.46
Wdr73	chr1	-	143664126	143672463	11.79	14.23	10.42	8.76	8.86	7.86
Nmb	chr1	-	143673434	143676178	129.84	112.98	93.26	110.70	117.26	107.93
Sec11a	chr1	-	143685594	143711945	41.90	39.70	41.44	43.25	37.65	38.27
Zfp592	chr1	+	143780257	143815984	6.40	6.49	6.39	6.82	6.25	7.75
Alpk3	chr1	+	143827686	143875321	0.20	0.15	0.19	0.20	0.21	0.23
Slc28a1	chr1	+	143895175	143936561	0.35	0.16	0.14	0.37	0.12	0.18
Pde8a	chr1	+	143980406	144101790	2.88	3.00	3.46	3.74	4.27	4.26
Rps17	chr1	-	144109686	144112272	20.12	11.27	9.86	13.22	11.40	7.85
Cpeb1	chr1	-	144114219	144220842	63.87	67.88	69.77	66.32	69.96	63.85
LOC100360933	chr1	-	144258212	144262014	0.98	0.29	0.38	0.13	0.16	0.27
Fsd2	chr1	-	144308592	144336257	0.26	0.14	0.24	0.20	0.04	0.10
Whamm	chr1	+	144345711	144374081	3.20	2.94	3.06	2.72	3.84	2.98
Homer2	chr1	-	144387025	144478372	12.30	11.30	11.98	10.25	9.86	9.43
Fam103a1	chr1	+	144527225	144533112	39.90	41.27	48.32	46.90	45.78	39.32
RGD1305713	chr1	-	144544561	144551617	1.64	1.82	2.12	1.74	2.19	1.03
Btbd1	chr1	-	144554176	144591200	57.19	66.39	71.71	62.76	65.16	68.04
Tm6sf1	chr1	+	144601683	144647529	57.74	53.77	57.33	56.48	58.60	49.96
Hdgfrp3	chr1	-	144646634	144694902	37.56	39.32	52.55	39.33	41.41	44.82
Bnc1	chr1	-	144733824	144759477	0.18	0.17	0.25	0.16	0.36	0.21
Sh3gl3	chr1	+	145001327	145131589	11.57	10.09	10.15	8.17	8.19	8.56
Adamtsl3	chr1	+	145170122	145490043	4.96	4.76	4.77	3.83	3.99	3.09
Fam154b	chr1	-	145515238	145530305	0.13	0.10	0.06	0.06	0.05	0.12
Eftud1	chr1	+	145530403	145668711	7.24	8.61	7.17	6.79	7.11	6.34
Mex3b	chr1	+	145760227	145764462	3.36	3.46	4.26	2.98	3.60	4.02
Tmc3	chr1	+	146644988	146689642	0.24	0.58	0.83	0.35	0.29	0.29
Stard5	chr1	+	146699154	146709020	3.30	2.46	2.27	3.02	3.04	2.68
Il16	chr1	-	146710947	146799931	0.64	0.65	0.99	0.87	0.64	1.35
RGD1310371	chr1	-	146836112	146860740	0.20	0.02	0.19	0.39	0.27	0.08
Mesdc1	chr1	-	146956464	146958483	19.25	19.78	20.27	17.34	16.11	16.96
Mesdc2	chr1	+	146966069	146971740	49.35	48.35	45.51	47.53	45.80	45.59
Fam108c1	chr1	-	147177236	147218200	6.18	6.42	7.76	7.05	7.11	7.05
Arnt2	chr1	-	147327952	147485173	12.94	13.01	14.03	9.73	9.69	10.64
Fah	chr1	-	147640316	147662920	6.10	6.79	6.57	4.58	5.69	6.60
Zfand6	chr1	-	147672438	147750196	37.51	38.83	45.05	40.39	47.83	44.94
Magea4	chr1	+	147921456	147922530	0.13	0.07	0.03	0.05	0.02	0.00
Gabre	chr1	-	147946356	147963349	0.30	0.13	0.08	0.17	0.07	0.19
Gabra3	chr1	-	148143256	148373351	12.54	13.96	15.89	20.26	17.41	19.45
Mir105	chr1	-	148316256	148316328	0.00	0.00	0.00	0.00	0.00	0.00
Gabrq	chr1	+	148583311	148595780	0.50	0.45	0.50	0.33	0.35	0.26
Nsdhl	chr1	+	148661899	148692768	43.59	45.86	50.02	49.73	52.19	48.18
Pnma5	chr1	-	148767026	148768950	0.04	0.04	0.04	0.05	0.04	0.04
Pnma3	chr1	+	148793053	148796525	0.20	0.37	0.06	0.24	0.20	0.14
LOC689600_dup1	chr1	-	149182246	149182927	0.00	0.00	0.00	0.00	0.00	0.00
RGD1564599_dup1	chr1	-	149182251	149182927	0.00	0.00	0.00	0.00	0.00	0.00
RGD1564599_dup2	chr1	+	150270831	150271507	0.00	0.00	0.00	0.00	0.00	0.00
LOC689600_dup2	chr1	+	150270831	150271512	0.00	0.00	0.00	0.00	0.00	0.00
Fmr1	chr1	-	150408225	150445610	10.43	11.52	13.68	13.89	13.50	13.83
Mir547	chr1	+	151058309	151058389	0.00	0.00	0.00	0.00	0.23	0.00
Mir201	chr1	+	151058608	151058687	0.00	0.00	0.00	0.00	0.00	0.00
Mir3585	chr1	+	151063644	151063761	0.00	0.00	0.00	0.00	0.00	0.00
Dkc1	chr1	-	151564354	151578635	20.71	15.77	11.47	14.23	11.75	14.10
Olr1768	chr1	+	151950140	151951078	0.09	0.14	0.08	0.00	0.16	0.12
Ikbkg	chr1	-	151997874	152011467	11.29	12.10	10.75	10.70	10.41	10.02
G6pd	chr1	+	152015532	152034676	45.51	47.01	46.58	50.98	49.55	40.83
Fam3a	chr1	+	152059824	152068435	11.85	12.31	10.37	12.92	10.84	11.17
Slc10a3	chr1	+	152076587	152080393	8.88	8.17	8.91	8.38	10.73	8.72
Ubl4a	chr1	+	152081056	152083908	30.27	30.62	30.42	30.50	28.68	26.12
Lage3	chr1	+	152095511	152096934	64.32	79.65	69.31	66.83	63.16	61.74
Plxna3	chr1	-	152103538	152119323	14.93	14.22	12.68	13.57	14.07	16.13
Fam50a	chr1	-	152132780	152139910	0.34	0.00	0.16	0.38	0.01	0.35
Gdi1	chr1	-	152140881	152147543	351.27	325.95	329.21	302.66	299.42	287.57
Atp6ap1	chr1	-	152148120	152155200	162.70	158.40	156.45	162.55	165.85	145.45
Taz	chr1	-	152161155	152168740	13.95	12.43	11.30	12.53	13.01	12.31
Dnase1l1	chr1	+	152169732	152178213	11.32	11.86	11.63	12.21	13.38	10.19
Rpl10	chr1	-	152178406	152180608	53.94	63.31	70.25	66.59	66.11	48.34
Emd	chr1	-	152192993	152196003	9.22	10.42	7.88	8.16	7.43	6.71
Flna	chr1	+	152204099	152227391	73.43	68.69	62.59	86.85	81.06	77.39
Tktl1	chr1	-	152248857	152281793	0.07	0.11	0.12	0.11	0.07	0.13
Tex28	chr1	+	152293600	152309827	0.07	0.08	0.04	0.00	0.03	0.03
Opn1mw	chr1	-	152310261	152330485	0.04	0.16	0.34	0.08	0.15	0.14
Mecp2	chr1	+	152390961	152452884	16.27	14.52	16.94	15.28	14.64	17.75
Irak1	chr1	+	152464303	152473499	28.29	24.35	21.62	25.45	23.57	22.69
Hcfc1	chr1	+	152560125	152585295	6.67	7.59	7.33	6.87	7.61	8.15
Renbp	chr1	+	152602678	152611611	5.26	4.67	5.14	5.19	6.25	5.75
Naa10	chr1	+	152611822	152617018	16.82	17.96	17.27	19.28	17.29	14.77
Arhgap4	chr1	+	152621958	152636830	0.78	1.02	1.02	1.11	1.18	1.36
Avpr2	chr1	-	152637478	152639106	0.04	0.03	0.14	0.00	0.05	0.00
L1cam	chr1	+	152659413	152676122	215.03	244.55	230.26	193.33	196.39	186.81
Pdzd4	chr1	+	152711938	152741657	18.96	19.63	15.24	15.86	17.77	14.38
Ssr4	chr1	-	152743844	152747716	35.51	46.70	42.37	46.92	47.13	45.20
Idh3g	chr1	+	152747892	152757622	115.15	130.73	128.49	149.46	136.59	122.85
Srpk3	chr1	-	152757665	152762222	0.59	0.36	0.20	0.18	0.19	0.31
Plxnb3	chr1	-	152764184	152777321	11.51	11.28	11.30	13.09	12.61	13.52
Abcd1	chr1	-	152823436	152844829	2.70	2.34	1.90	2.03	1.90	2.45
Bcap31	chr1	+	152845255	152875715	131.99	110.16	133.23	131.55	116.71	123.26
Slc6a8	chr1	-	152879306	152888609	14.10	12.67	11.86	13.73	14.60	19.46
Pnck	chr1	+	152900172	152904072	0.57	0.06	0.15	0.08	0.09	0.14
Dusp9	chr1	-	152917660	152921585	0.09	0.12	0.12	0.26	0.06	0.10
Atp2b3	chr1	-	152988825	153056722	27.64	31.23	29.63	26.04	28.17	29.36
Bgn	chr1	-	153067990	153080152	9.95	8.14	7.01	13.04	12.46	10.90
Haus7	chr1	+	153101814	153120878	10.38	8.22	8.24	7.23	6.97	6.61
Trex2	chr1	+	153122389	153123997	0.12	0.03	0.05	0.00	0.06	0.00
Zfp275	chr1	-	153203960	153220664	5.72	5.89	6.16	5.74	7.15	6.53
F8a1	chr1	+	153316591	153318105	30.33	22.00	18.43	18.14	17.15	16.94
Cyp2c7	chr1	-	153718065	154407698	0.09	0.04	0.03	0.05	0.01	0.04
Cyp2c6v1	chr1	+	154005928	154103294	0.12	0.04	0.02	0.06	0.02	0.09
LOC652956	chr1	+	154731975	154741021	29.32	25.07	18.71	20.83	19.99	20.73
Olr226_dup1	chr1	-	155149851	155150834	0.00	0.00	0.00	0.00	0.00	0.00
Olr227_dup1	chr1	+	155165138	155166091	0.00	0.00	0.00	0.00	0.00	0.00
Vom2r41	chr1	-	155230544	155277074	0.06	0.03	0.05	0.06	0.03	0.05
Vom2r40	chr1	-	155230882	155277152	0.05	0.03	0.04	0.06	0.03	0.05
Vom2r42	chr1	-	155421793	155464687	0.06	0.01	0.04	0.03	0.03	0.03
Vom2r43	chr1	-	155795825	155818353	0.16	0.09	0.02	0.00	0.02	0.05
Olr12	chr1	-	155867358	155868281	0.09	0.04	0.06	0.10	0.02	0.08
Olr13_dup1	chr1	-	155904497	155905423	0.00	0.00	0.00	0.00	0.00	0.00
Olr14_dup1	chr1	-	155934239	155935180	0.00	0.00	0.00	0.00	0.00	0.00
Olr16_dup1	chr1	-	155976646	155977596	0.00	0.00	0.00	0.00	0.00	0.00
Olr17_dup1	chr1	-	155984557	155985513	0.00	0.00	0.00	0.00	0.00	0.00
Olr16_dup2	chr1	-	156071987	156072937	0.00	0.00	0.00	0.00	0.00	0.00
Olr17_dup2	chr1	-	156079898	156080854	0.00	0.00	0.00	0.00	0.00	0.00
Olr13_dup2	chr1	-	156088538	156089464	0.00	0.00	0.00	0.00	0.00	0.00
Olr14_dup2	chr1	-	156118280	156119221	0.00	0.00	0.00	0.00	0.00	0.00
Olr16_dup3	chr1	-	156160685	156161635	0.00	0.00	0.00	0.00	0.00	0.00
Olr19	chr1	-	156215803	156216762	0.04	0.00	0.03	0.00	0.02	0.04
Olr20	chr1	+	156265703	156266695	0.12	0.14	0.05	0.09	0.02	0.04
Olr23	chr1	+	156372578	156373573	0.04	0.10	0.03	0.09	0.04	0.04
Olr24	chr1	-	156405509	156406450	0.04	0.04	0.00	0.05	0.08	0.04
Olr25	chr1	+	156435246	156436238	0.04	0.07	0.03	0.00	0.02	0.08
Olr27	chr1	-	156480591	156481532	0.00	0.00	0.00	0.05	0.00	0.00
Olr29	chr1	-	156517736	156518743	0.08	0.03	0.03	0.22	0.00	0.00
Olr30	chr1	+	156533564	156534493	0.04	0.04	0.03	0.10	0.04	0.04
Olr32	chr1	-	156569436	156570443	0.12	0.00	0.00	0.00	0.00	0.04
Olr34	chr1	+	156617852	156618790	0.04	0.00	0.00	0.00	0.02	0.00
Folh1	chr1	-	156631301	156702948	19.40	19.37	22.85	29.59	25.72	27.37
Nox4	chr1	+	157106652	157285107	0.11	0.13	0.02	0.17	0.18	0.11
Tyr	chr1	-	157322968	157416594	0.09	0.07	0.03	0.07	0.03	0.10
Grm5	chr1	+	157528721	158095425	0.17	0.34	0.21	0.31	0.26	0.31
Ctsc	chr1	+	158231534	158263124	10.34	10.26	11.89	13.80	14.04	14.11
Rab38	chr1	+	158385888	158466621	6.13	6.97	5.09	6.92	7.35	6.09
Tmem135	chr1	-	159198115	159407174	8.32	11.51	11.53	9.65	11.97	13.25
Fzd4	chr1	+	159893040	159901945	2.31	1.71	1.83	2.44	2.37	2.01
Prss23	chr1	-	160037251	160045625	1.32	2.07	3.09	5.35	2.55	3.92
Me3	chr1	+	160166289	160360861	4.54	5.88	5.89	5.35	5.49	4.58
Ccdc81	chr1	-	160368406	160416901	0.06	0.08	0.10	0.07	0.07	0.07
l7Rn6	chr1	-	160451592	160474856	16.27	17.96	16.03	15.61	19.59	18.63
Eed	chr1	-	160493753	160520834	9.13	8.99	10.17	11.20	10.55	11.06
Picalm	chr1	+	160681965	160761651	125.46	138.64	157.54	152.57	151.13	152.00
Ccdc89_dup1	chr1	+	160870436	160871698	0.00	0.00	0.00	0.00	0.00	0.00
Dlg2	chr1	+	161406479	163514243	20.93	22.00	25.40	25.42	27.56	27.69
Tmem126b	chr1	+	162508342	162520328	24.55	23.58	24.14	22.72	22.25	24.48
Tmem126a	chr1	+	162529250	162537179	2.96	3.91	4.14	4.26	4.32	3.52
Crebzf	chr1	-	162536340	162542648	14.34	11.68	14.20	12.81	15.21	15.46
Ccdc89_dup2	chr1	-	162572212	162573474	0.00	0.00	0.00	0.00	0.00	0.00
Ccdc90b	chr1	+	163647743	163661300	8.66	8.50	14.05	8.77	9.57	8.97
Ankrd42	chr1	-	163663266	163705736	12.43	11.32	11.63	10.26	9.60	10.33
Rab30	chr1	+	163889819	163903654	12.54	16.88	16.43	15.22	18.62	15.83
RGD1559690	chr1	-	163919401	163943710	0.22	0.29	0.50	0.28	0.68	0.24
Prcp	chr1	+	163944735	163993907	11.36	11.69	10.26	14.24	13.33	12.50
Fam181b	chr1	+	164164156	164165653	5.04	3.80	4.19	3.63	4.68	4.59
Odz4	chr1	+	167615228	168094374	5.29	5.38	5.41	4.83	5.92	6.51
Nars2	chr1	+	168135529	168218633	8.40	5.90	7.63	6.50	6.98	7.15
Gab2	chr1	+	168294282	168486051	25.66	22.57	25.27	29.81	24.16	20.62
Kctd21	chr1	+	168528833	168529713	5.98	6.34	6.22	6.33	5.04	3.64
Alg8	chr1	+	168548585	168568612	4.86	4.67	4.96	3.91	3.75	4.84
Ndufc2	chr1	+	168576274	168582497	135.07	125.94	135.28	132.34	117.67	122.02
Thrsp	chr1	-	168587724	168592048	0.29	0.08	0.28	0.43	0.07	0.06
Ints4	chr1	+	168654458	168718199	20.80	21.90	22.60	20.40	21.21	19.82
Aamdc	chr1	-	168726362	168755989	2.15	2.10	1.96	2.36	1.72	1.93
Clns1a	chr1	+	168883093	168903322	35.71	33.53	37.64	34.14	35.81	31.29
Aqp11	chr1	-	168910171	168920337	17.41	17.46	15.52	14.04	14.97	13.68
Pak1	chr1	+	168974734	169089655	41.92	39.44	43.58	45.41	46.30	40.63
Myo7a	chr1	-	169206712	169276704	0.11	0.07	0.11	0.08	0.12	0.07
Capn5	chr1	-	169280323	169336435	103.29	112.65	95.00	79.45	78.66	82.92
Omp	chr1	-	169302355	169302905	4.93	3.75	2.54	2.11	2.28	1.73
B3gnt6	chr1	-	169350716	169355747	0.48	0.21	0.13	0.17	0.13	0.29
Tsku	chr1	-	169524020	169535753	1.92	1.46	1.82	2.12	1.90	2.00
Gucy2d	chr1	+	169603078	169637802	0.12	0.07	0.08	0.04	0.07	0.06
Lrrc32	chr1	+	169649230	169661088	4.09	3.02	3.25	5.78	4.15	4.28
Prkrir	chr1	+	169866610	169882330	12.57	17.17	16.66	17.40	18.26	17.15
Wnt11	chr1	+	170000733	170016829	0.93	0.71	0.53	0.71	0.69	0.53
RGD1561870	chr1	-	170017033	170017437	0.10	0.08	0.33	0.11	0.14	0.19
Uvrag	chr1	-	170067082	170304150	7.17	6.72	6.79	7.00	7.51	7.78
Dgat2	chr1	-	170316041	170346306	8.36	8.03	7.77	7.96	8.67	8.00
Mogat2	chr1	-	170384255	170407542	8.89	11.16	9.49	6.04	9.34	4.86
Map6	chr1	+	170428611	170494771	54.69	57.69	54.96	61.23	55.67	53.58
Serpinh1	chr1	-	170503468	170510765	86.78	88.03	80.59	108.15	100.07	102.00
Rps3	chr1	-	170637728	170643027	107.61	103.54	83.66	97.10	91.12	69.33
Arrb1	chr1	+	170706122	170772100	64.82	73.15	67.61	61.80	65.57	53.32
Mir326	chr1	+	170722071	170722165	0.00	0.36	0.28	0.00	0.00	0.00
Slco2b1	chr1	-	170827268	170863662	2.12	2.10	2.01	1.96	2.61	1.87
Olr35	chr1	+	170909946	170910865	0.04	0.00	0.03	0.00	0.12	0.04
Olr36	chr1	+	170920699	170921607	0.00	0.00	0.00	0.00	0.00	0.00
Olr37	chr1	+	170957940	170958905	0.00	0.00	0.03	0.05	0.00	0.00
Neu3	chr1	-	171006216	171017255	1.31	0.93	1.10	1.19	1.06	1.30
Spcs2	chr1	-	171032500	171052353	25.85	23.01	23.43	25.66	26.25	26.85
Chrdl2	chr1	+	171209852	171237286	1.42	2.03	2.41	2.61	3.07	2.26
Pold3	chr1	-	171285997	171323240	5.14	5.07	4.85	5.38	4.48	4.62
Lipt2	chr1	+	171371500	171373827	3.12	2.04	1.39	1.72	1.60	1.15
Kcne3	chr1	+	171390840	171397804	3.80	4.83	5.94	2.12	3.18	2.44
Pgm2l1	chr1	+	171438702	171487835	140.12	152.62	158.23	108.26	126.77	114.79
P4ha3	chr1	+	171496702	171531029	4.38	2.81	2.78	3.09	2.78	2.04
Ppme1	chr1	-	171535949	171582923	72.78	65.61	60.83	61.96	60.01	59.15
C2cd3	chr1	+	171583397	171680309	3.31	3.38	3.18	3.18	3.43	3.88
Ucp3	chr1	+	171683566	171697139	0.12	0.09	0.03	0.06	0.05	0.05
Ucp2	chr1	+	171710985	171713693	82.34	91.83	71.29	52.12	53.68	52.62
Dnajb13	chr1	-	171716970	171731341	0.85	0.78	0.82	1.01	0.93	0.82
Coa4	chr1	+	171750590	171753819	6.59	6.23	6.71	6.22	6.49	5.32
Mrpl48	chr1	-	171765035	171807622	41.33	45.87	46.59	44.25	44.06	41.24
Rab6a	chr1	+	171826305	171865434	239.70	260.67	321.30	265.18	279.66	299.09
Plekhb1	chr1	-	171867148	171881413	140.94	131.47	149.62	177.74	166.23	173.75
Fam168a	chr1	+	171925496	172076149	27.58	27.88	27.52	29.90	32.23	34.26
Relt	chr1	-	172081904	172089124	5.31	3.95	4.77	5.83	4.76	5.08
P2ry6	chr1	-	172169438	172194750	0.15	0.25	0.05	0.13	0.23	0.26
P2ry2	chr1	-	172227726	172241918	4.18	4.34	3.77	4.65	4.14	4.19
Fchsd2	chr1	+	172337554	172585548	8.40	9.08	10.82	9.38	9.61	10.48
Olr51_dup1	chr1	+	172493294	172494244	0.00	0.00	0.00	0.00	0.00	0.00
Atg16l2	chr1	-	172590904	172603337	2.48	2.33	2.48	3.13	3.11	2.86
Stard10	chr1	+	172622995	172647499	57.31	56.27	49.74	51.62	53.42	48.96
Pde2a	chr1	+	172724783	172816723	22.29	24.04	21.33	16.37	18.67	17.13
Mir139	chr1	+	172779847	172779914	0.00	0.00	0.00	0.00	0.00	0.00
Art2	chr1	-	172857763	172861082	0.03	0.06	0.02	0.08	0.02	0.00
Clpb	chr1	+	172929476	173055807	32.82	34.16	34.02	30.38	33.65	28.27
Phox2a	chr1	+	173083448	173087966	0.15	0.13	0.05	0.03	0.06	0.07
Inppl1	chr1	-	173087892	173102238	9.33	8.89	8.21	8.61	10.51	10.86
Folr2	chr1	-	173104830	173123162	0.36	0.22	0.26	0.11	0.29	0.73
Folr1	chr1	-	173124246	173133377	0.00	0.23	0.06	0.15	0.06	0.00
Anapc15	chr1	+	173172573	173176117	34.99	31.48	34.70	34.02	31.13	25.84
Lrtomt	chr1	-	173176767	173178816	0.27	0.35	0.09	0.15	0.19	0.09
Lamtor1	chr1	+	173182228	173187799	9.50	7.45	5.03	7.27	5.51	5.44
Lrrc51	chr1	-	173188730	173207946	2.81	4.39	3.68	4.27	4.35	3.02
Numa1	chr1	+	173235586	173280299	22.26	20.22	19.27	18.05	17.76	20.11
Il18bp	chr1	-	173280367	173282406	3.95	4.62	4.73	4.18	5.79	4.68
Rnf121	chr1	-	173285052	173347260	14.90	12.52	13.02	9.38	14.35	12.80
Art5	chr1	-	173381704	173391662	0.10	0.09	0.05	0.16	0.11	0.06
Art1	chr1	+	173390959	173395510	0.18	0.07	0.04	0.10	0.01	0.08
Chrna10	chr1	-	173395617	173399814	0.11	0.09	0.22	0.04	0.05	0.07
Nup98	chr1	-	173402761	173497459	17.90	17.86	19.04	20.49	22.19	24.18
Pgap2	chr1	+	173497666	173523302	4.74	3.92	3.41	4.33	3.22	3.71
Rhog	chr1	-	173524755	173536271	10.49	14.62	11.43	12.71	10.87	11.22
Stim1	chr1	+	173562502	173722020	26.44	23.61	19.20	18.14	17.76	19.56
Rrm1	chr1	+	173726994	173751295	12.40	12.79	12.73	13.53	13.74	12.11
Olr39	chr1	-	173773514	173774503	0.08	0.10	0.00	0.05	0.02	0.12
Olr40	chr1	-	173791266	173792216	0.04	0.00	0.03	0.00	0.02	0.00
Olr41	chr1	+	173846400	173847341	0.13	0.00	0.08	0.14	0.02	0.00
Trim21	chr1	-	173874145	173885518	12.82	12.88	13.30	15.50	12.62	13.56
Olr43	chr1	+	173905380	173906330	0.59	0.21	0.36	0.66	0.14	0.64
Olr44	chr1	-	173917269	173918216	0.04	0.07	0.00	0.05	0.04	0.08
Olr45	chr1	+	173933533	173934486	0.04	0.04	0.06	0.05	0.00	0.00
Olr46	chr1	+	173944069	173945013	0.04	0.04	0.03	0.00	0.02	0.00
Olr47	chr1	-	173954682	173955641	0.04	0.07	0.08	0.00	0.00	0.00
Olr48	chr1	+	173971894	173972847	0.04	0.04	0.00	0.05	0.00	0.04
Olr63	chr1	+	174053616	174054569	0.59	0.71	0.33	0.70	0.99	0.60
Olr62	chr1	-	174057703	174061341	0.17	0.04	0.00	0.00	0.00	0.00
Olr61	chr1	-	174060379	174061341	0.00	0.00	0.00	0.00	0.00	0.00
Olr60	chr1	-	174068497	174069459	0.00	0.00	0.00	0.00	0.02	0.00
Olr59	chr1	-	174082179	174088103	0.18	0.11	0.21	0.34	0.13	0.25
Olr57	chr1	+	174113482	174114426	0.04	0.04	0.06	0.00	0.00	0.00
Olr56	chr1	+	174120904	174236013	0.00	0.07	0.03	0.10	0.00	0.00
Olr53	chr1	-	174145937	174146881	0.59	0.14	0.11	0.14	0.12	0.08
Olr51_dup2	chr1	+	174181197	174182147	0.00	0.00	0.00	0.00	0.00	0.00
Olr50	chr1	-	174190055	174191029	0.04	0.10	0.05	0.00	0.00	0.00
Olr49	chr1	-	174204248	174205174	0.00	0.00	0.06	0.05	0.00	0.04
Olr67	chr1	+	174292075	174293013	0.04	0.04	0.00	0.10	0.00	0.00
Olr68	chr1	+	174311508	174312476	0.08	0.07	0.30	0.05	0.00	0.04
Olr69	chr1	-	174317933	174318871	0.04	0.04	0.03	0.00	0.12	0.04
Olr70	chr1	-	174334419	174335360	0.13	0.18	0.20	0.52	0.24	0.37
Olr72	chr1	-	174350681	174351688	0.12	0.00	0.08	0.04	0.04	0.04
Olr74	chr1	+	174371239	174372183	0.08	0.00	0.03	0.00	0.02	0.00
Olr75	chr1	+	174379607	174380566	0.04	0.00	0.03	0.05	0.02	0.04
Olr77	chr1	+	174398181	174399131	0.08	0.00	0.00	0.00	0.04	0.00
Olr78	chr1	+	174411847	174412794	0.00	0.00	0.03	0.05	0.06	0.04
Olr79	chr1	+	174418785	174419726	0.08	0.07	0.03	0.09	0.04	0.04
Olr80	chr1	-	174456249	174457202	0.04	0.00	0.03	0.05	0.00	0.00
Olr81	chr1	+	174467184	174468122	0.00	0.00	0.00	0.00	0.00	0.00
Olr82	chr1	-	174482570	174483514	0.04	0.00	0.06	0.00	0.00	0.00
Olr83	chr1	+	174500663	174501601	0.00	0.04	0.00	0.00	0.00	0.00
Olr84	chr1	+	174515336	174516319	0.04	0.03	0.05	0.05	0.02	0.04
Olr85	chr1	+	174522199	174523134	0.17	0.04	0.06	0.00	0.04	0.04
Olr86	chr1	+	174552378	174553316	1.83	0.22	0.95	0.86	0.69	0.61
Olr87	chr1	+	174564356	174565294	0.13	0.07	0.36	0.19	0.14	0.08
Olr89	chr1	+	174585043	174585993	0.04	0.07	0.11	0.23	0.27	0.20
Olr88	chr1	+	174585047	174585993	0.04	0.07	0.11	0.24	0.27	0.20
Olr91	chr1	+	174620377	174621324	0.13	0.00	0.03	0.00	0.02	0.04
Olr92	chr1	-	174628152	174629096	0.00	0.04	0.03	0.19	0.02	0.04
Olr93	chr1	-	174636815	174637759	0.08	0.00	0.00	0.09	0.00	0.08
Olr94	chr1	-	174643034	174644005	0.12	0.03	0.03	0.09	0.04	0.00
Olr95	chr1	-	174651340	174652284	0.04	0.04	0.00	0.00	0.00	0.00
Olr96	chr1	+	174661921	174662877	0.08	0.00	0.03	0.00	0.08	0.04
Olr98	chr1	+	174690696	174691643	0.04	0.04	0.06	0.00	0.00	0.00
Olr101	chr1	+	174717257	174718377	0.00	0.00	0.00	0.00	0.00	0.00
Olr103	chr1	+	174744385	174745335	0.00	0.04	0.00	0.00	0.00	0.04
Olr104	chr1	-	174756123	174757082	0.17	0.04	0.05	0.00	0.04	0.12
Olr105	chr1	-	174770001	174770948	0.17	0.04	0.03	0.00	0.02	0.04
Olr106	chr1	-	174780540	174781511	0.04	0.10	0.03	0.09	0.06	0.12
Olr107	chr1	+	174792991	174793944	0.04	0.00	0.06	0.14	0.04	0.04
Olr108	chr1	+	174807849	174808790	0.08	0.04	0.03	0.05	0.02	0.04
Olr109	chr1	-	174811690	174812643	0.08	0.00	0.03	0.05	0.08	0.00
Olr110	chr1	+	174824190	174825155	0.00	0.04	0.00	0.05	0.08	0.04
Olr111	chr1	+	174848753	174849700	0.04	0.04	0.06	0.00	0.04	0.04
Olr112	chr1	+	174860882	174861844	0.00	0.00	0.03	0.05	0.02	0.04
Olr113	chr1	-	174870483	174871424	0.04	0.00	0.00	0.00	0.04	0.00
Olr114	chr1	-	174877833	174878777	0.00	0.00	0.00	0.00	0.02	0.00
Olr115	chr1	-	174892394	174893347	0.04	0.00	0.00	0.00	0.02	0.04
Olr119	chr1	-	174960404	174961357	0.08	0.07	0.11	0.00	0.04	0.00
Olr120	chr1	-	174968336	174969280	0.04	0.04	0.00	0.00	0.02	0.04
Olr121	chr1	-	174979303	174980256	0.04	0.00	0.03	0.00	0.00	0.00
Olr122	chr1	+	174990532	174991482	0.13	0.04	0.06	0.05	0.06	0.04
Olr124	chr1	-	175012985	175013932	0.13	0.04	0.03	0.00	0.04	0.00
Olr125	chr1	-	175028771	175029730	0.00	0.04	0.00	0.05	0.02	0.04
Olr126	chr1	-	175042946	175043896	0.00	0.04	0.00	0.00	0.00	0.08
Olr127	chr1	-	175065024	175065971	0.00	0.07	0.00	0.00	0.00	0.04
Olr128	chr1	-	175087438	175088400	0.08	0.07	0.03	0.05	0.06	0.00
LOC689064	chr1	-	175098755	175100120	5.77	3.72	3.89	5.27	5.74	5.64
Hbb-b1	chr1	-	175104278	175111738	1.15	2.22	2.03	2.79	2.58	2.45
LOC100134871	chr1	-	175127946	175129322	1.67	1.04	0.59	0.79	0.63	0.98
Hbb	chr1	-	175127946	175136083	22.63	15.07	17.37	19.30	16.59	22.21
Hbg1	chr1	-	175156244	175157622	0.09	0.00	0.06	0.00	0.00	0.09
Hbe2	chr1	-	175163760	175165388	0.00	0.08	0.00	0.00	0.00	0.35
Hbe1	chr1	-	175167531	175168811	0.00	0.00	0.00	0.00	0.04	0.00
Olr129	chr1	-	175193580	175194515	0.04	0.00	0.03	0.00	0.00	0.00
Olr130	chr1	-	175202160	175203083	0.00	0.00	0.00	0.00	0.00	0.00
Olr131	chr1	-	175212354	175213277	0.00	0.00	0.00	0.00	0.00	0.00
Olr132	chr1	+	175230193	175231140	0.13	0.00	0.03	0.05	0.02	0.04
Olr135	chr1	+	175271308	175272246	0.17	0.00	0.00	0.00	0.08	0.08
Olr136	chr1	+	175283897	175284850	0.08	0.07	0.06	0.00	0.04	0.04
LOC499219	chr1	+	175297761	175304351	0.19	0.00	0.12	0.00	0.04	0.36
Olr137	chr1	+	175305613	175306578	0.00	0.00	0.00	0.00	0.00	0.08
Olr139	chr1	+	175335370	175336317	0.04	0.00	0.00	0.00	0.04	0.04
Olr140	chr1	+	175358547	175359494	0.00	0.00	0.00	0.05	0.00	0.00
Olr141	chr1	-	175363243	175364193	0.13	0.04	0.03	0.09	0.04	0.04
Olr142	chr1	-	175378976	175379920	0.08	0.04	0.00	0.09	0.02	0.08
Olr143	chr1	+	175390068	175391006	0.00	0.00	0.00	0.05	0.02	0.08
Olr144	chr1	-	175397138	175398082	0.04	0.04	0.00	0.00	0.00	0.12
Olr145	chr1	-	175416894	175417838	0.25	0.04	0.00	0.05	0.04	0.04
Olr148	chr1	+	175452981	175453952	0.08	0.00	0.03	0.05	0.02	0.08
RGD1562433	chr1	-	175466948	175468824	0.06	0.07	0.01	0.07	0.07	0.02
Ubqln3	chr1	-	175479394	175481843	0.09	0.06	0.02	0.06	0.06	0.04
Ubqlnl	chr1	-	175489304	175491553	0.11	0.12	0.07	0.08	0.02	0.08
RGD1310717	chr1	-	175494581	175502416	0.04	0.06	0.01	0.05	0.04	0.00
Olr149	chr1	-	175512206	175513156	0.08	0.11	0.03	0.00	0.02	0.00
Olr150	chr1	-	175525828	175526760	0.04	0.07	0.03	0.10	0.00	0.12
Trim6	chr1	+	175550133	175563346	0.20	0.18	0.10	0.20	0.17	0.20
Trim5	chr1	-	175586830	175603800	8.28	6.90	7.96	8.28	9.45	9.97
Olr152	chr1	+	175692605	175693546	0.08	0.04	0.03	0.09	0.00	0.12
Olr153	chr1	+	175702365	175703339	0.04	0.03	0.05	0.00	0.02	0.04
Olr154	chr1	+	175715821	175716774	0.08	0.00	0.08	0.09	0.06	0.04
Olr155_dup1	chr1	+	175727758	175728729	0.00	0.00	0.00	0.05	0.02	0.00
Olr156_dup1	chr1	-	175735386	175736285	0.00	0.00	0.00	0.00	0.00	0.00
Olr157_dup1	chr1	+	175753565	175754554	0.00	0.00	0.00	0.00	0.00	0.00
Olr158_dup1	chr1	+	175774361	175775320	0.00	0.00	0.00	0.00	0.00	0.00
Olr159_dup1	chr1	+	175782777	175783742	0.00	0.00	0.00	0.00	0.00	0.00
Olr160_dup1	chr1	+	175797523	175798491	0.00	0.00	0.00	0.00	0.00	0.00
Olr161_dup1	chr1	+	175806971	175807930	0.00	0.00	0.00	0.00	0.00	0.00
Olr162_dup1	chr1	+	175820754	175821713	0.00	0.00	0.00	0.00	0.00	0.00
Olr163_dup1	chr1	+	175834475	175835440	0.00	0.00	0.00	0.00	0.00	0.00
Olr164_dup1	chr1	+	175877604	175878569	0.00	0.00	0.00	0.00	0.00	0.00
Olr165_dup1	chr1	-	175905403	175906371	0.00	0.00	0.00	0.00	0.00	0.00
Olr167_dup1	chr1	-	175936951	175937910	0.00	0.00	0.00	0.00	0.00	0.00
Olr168	chr1	+	175976534	175977493	0.00	0.11	0.00	0.05	0.00	0.04
Olr170	chr1	-	175996608	175997573	0.04	0.04	0.03	0.05	0.02	0.04
Olr171	chr1	+	176035349	176036299	0.13	0.04	0.06	0.00	0.04	0.00
Olr172	chr1	-	176043062	176044018	0.00	0.00	0.00	0.00	0.00	0.00
Olr174	chr1	-	176061824	176062780	0.00	0.04	0.00	0.00	0.00	0.04
Olr175	chr1	-	176087087	176088052	0.04	0.04	0.00	0.00	0.04	0.04
Olr176	chr1	-	176094894	176095850	0.00	0.07	0.00	0.05	0.00	0.04
Vom2r8	chr1	-	176189369	176229413	0.12	0.03	0.04	0.05	0.03	0.06
Vom1r1	chr1	+	176374471	176375367	0.04	0.04	0.06	0.05	0.04	0.09
Olr307	chr1	+	176504648	176505580	0.00	0.00	0.03	0.10	0.04	0.00
Olr155_dup2	chr1	+	176527726	176528697	0.00	0.00	0.00	0.00	0.00	0.00
Olr156_dup2	chr1	-	176535354	176536253	0.00	0.00	0.00	0.00	0.00	0.00
Olr157_dup2	chr1	+	176553536	176554525	0.00	0.00	0.00	0.00	0.00	0.00
Olr157_dup3	chr1	+	176608726	176609715	0.00	0.00	0.00	0.00	0.00	0.00
Olr158_dup2	chr1	+	176630233	176631192	0.00	0.00	0.00	0.00	0.00	0.00
Olr159_dup2	chr1	+	176638649	176639614	0.00	0.00	0.00	0.00	0.00	0.00
Olr160_dup2	chr1	+	176673139	176674107	0.00	0.00	0.00	0.00	0.00	0.00
Olr161_dup2	chr1	+	176682587	176683546	0.00	0.00	0.00	0.00	0.00	0.00
Olr162_dup2	chr1	+	176696370	176697329	0.00	0.00	0.00	0.00	0.00	0.00
Olr163_dup2	chr1	+	176711382	176712347	0.00	0.00	0.00	0.00	0.00	0.00
Olr164_dup2	chr1	+	176754551	176755516	0.00	0.00	0.00	0.00	0.00	0.00
Olr165_dup2	chr1	-	176782274	176783242	0.00	0.00	0.00	0.00	0.00	0.00
Olr167_dup2	chr1	-	176814407	176815366	0.00	0.00	0.00	0.00	0.00	0.00
Olr179	chr1	-	176857034	176857972	0.04	0.07	0.08	0.00	0.04	0.00
Olr180	chr1	-	176868262	176869212	0.00	0.00	0.03	0.00	0.04	0.00
Olr181	chr1	-	176894259	176895197	0.04	0.00	0.00	0.05	0.00	0.00
Olr183	chr1	-	176904652	176905593	0.00	0.04	0.00	0.05	0.00	0.00
Olr184	chr1	-	176915704	176916657	0.00	0.00	0.08	0.00	0.00	0.00
Olr185	chr1	+	176925562	176926515	0.13	0.00	0.03	0.05	0.04	0.00
Olr186	chr1	+	176932154	176933095	0.00	0.00	0.00	0.00	0.00	0.00
Olr188	chr1	+	176959217	176960155	0.00	0.00	0.11	0.05	0.06	0.00
Olr189	chr1	+	176966521	176967462	0.00	0.00	0.00	0.00	0.00	0.00
Olr190	chr1	+	176980798	176981745	0.08	0.00	0.03	0.09	0.02	0.08
Olr192	chr1	-	177005303	177006241	0.00	0.04	0.08	0.05	0.00	0.00
Olr193	chr1	-	177019244	177020185	0.04	0.00	0.06	0.00	0.00	0.04
Olr194	chr1	-	177048519	177049469	0.00	0.00	0.00	0.00	0.00	0.00
Olr196	chr1	-	177087191	177088141	0.00	0.00	0.00	0.00	0.04	0.00
Olr197	chr1	-	177099405	177100358	0.04	0.07	0.14	0.05	0.02	0.04
Olr198	chr1	+	177117625	177118590	0.00	0.04	0.00	0.00	0.00	0.00
Olr199	chr1	+	177133480	177134430	0.00	0.00	0.00	0.00	0.00	0.04
Olr200	chr1	+	177155185	177156150	0.08	0.00	0.05	0.05	0.04	0.00
Olr201	chr1	-	177181896	177182840	0.08	0.00	0.42	0.05	0.00	0.04
Olr202	chr1	-	177192985	177193953	0.08	0.49	0.00	0.32	0.10	0.32
Fam160a2	chr1	-	177223331	177245718	20.16	16.23	14.35	15.15	14.62	15.35
Cnga4	chr1	+	177249672	177253684	0.07	0.04	0.02	0.06	0.04	0.02
Cckbr	chr1	+	177269044	177279480	0.58	0.27	0.52	0.33	0.60	0.39
Prkcdbp	chr1	-	177323467	177325056	38.45	31.36	25.98	27.05	29.49	29.49
Smpd1	chr1	+	177389588	177393431	57.16	54.40	42.03	50.46	43.46	48.52
Apbb1	chr1	-	177393536	177409951	156.61	156.56	117.67	132.76	124.96	110.81
Hpx	chr1	-	177429464	177436972	0.24	0.21	0.16	0.21	0.03	0.36
Trim3	chr1	-	177447514	177470193	27.33	27.22	22.91	24.12	24.61	24.33
Arfip2	chr1	-	177472246	177476928	33.42	34.10	26.40	29.35	24.96	24.54
Fxc1	chr1	+	177477117	177479963	10.54	11.83	10.63	11.58	13.29	10.09
Rrp8	chr1	-	177580522	177584545	8.08	7.01	6.03	7.95	6.43	6.28
Ilk	chr1	+	177584793	177591044	91.98	87.75	76.58	80.82	76.68	77.54
Taf10	chr1	-	177591012	177592280	55.81	59.40	54.07	50.27	52.89	49.25
Tpp1	chr1	-	177593888	177600011	30.07	27.25	24.24	27.10	24.71	27.86
Dchs1	chr1	-	177600834	177620711	1.19	1.03	0.93	1.16	1.19	1.48
Mrpl17	chr1	-	177657943	177659517	109.87	95.79	97.91	97.85	104.68	89.81
Olr229_dup1	chr1	-	177698759	177699703	0.00	0.00	0.00	0.00	0.00	0.00
Olr208	chr1	-	177746851	177747801	0.25	0.14	0.06	0.14	0.02	0.00
Olr209	chr1	-	177766496	177767446	0.08	0.04	0.00	0.05	0.04	0.04
Olr210	chr1	+	177800340	177801290	0.04	0.04	0.00	0.09	0.08	0.04
Olr211	chr1	-	177804703	177805629	0.00	0.04	0.03	0.00	0.02	0.00
Olr213	chr1	-	177844506	177845432	0.00	0.00	0.06	0.10	0.00	0.08
Olr214	chr1	+	177867951	177868901	0.04	0.07	0.03	0.00	0.04	0.00
Olr215	chr1	+	177891432	177892379	0.08	0.04	0.00	0.00	0.02	0.00
Olr217	chr1	-	177919178	177920128	0.04	0.11	0.11	0.05	0.02	0.00
Olr218	chr1	-	177931076	177932026	0.13	0.07	0.11	0.05	0.02	0.04
Olr219	chr1	-	177936806	177937729	0.00	0.00	0.00	0.00	0.00	0.00
Olr220	chr1	+	177967176	177968099	0.00	0.00	0.00	0.00	0.00	0.00
Olr221	chr1	-	177993265	177994188	0.13	0.00	0.03	0.14	0.02	0.04
Olr222	chr1	-	178013692	178014624	0.04	0.04	0.00	0.05	0.06	0.08
Olr223	chr1	-	178032391	178033341	0.13	0.04	0.06	0.09	0.06	0.00
Olr224	chr1	-	178049073	178050017	0.04	0.00	0.00	0.05	0.02	0.04
Olr226_dup2	chr1	-	178063981	178064964	0.00	0.00	0.00	0.00	0.00	0.00
Olr227_dup2	chr1	+	178100278	178101231	0.00	0.00	0.00	0.00	0.00	0.00
Olr229_dup2	chr1	-	178166921	178167865	0.00	0.00	0.00	0.00	0.00	0.00
Olr230	chr1	+	178183990	178184943	0.04	0.00	0.00	0.05	0.00	0.08
Olr231	chr1	+	178193086	178194033	0.00	0.00	0.03	0.09	0.00	0.04
Olr232	chr1	-	178200625	178201572	0.04	0.00	0.00	0.00	0.00	0.04
Olr233	chr1	-	178213426	178214373	0.04	0.07	0.03	0.00	0.00	0.00
Olr234	chr1	+	178279343	178280287	0.00	0.00	0.03	0.00	0.00	0.04
Syt9	chr1	+	178591098	178768239	67.53	71.72	83.57	48.02	52.76	51.79
Olfml1	chr1	+	178792340	178816636	69.76	75.11	83.72	103.28	96.40	105.57
Ppfibp2	chr1	+	178818985	178964740	12.84	12.47	14.89	10.11	11.58	13.63
Cyb5r2	chr1	-	178970103	178978337	4.10	4.60	4.78	5.89	5.08	5.28
Olr235	chr1	+	179048450	179049388	0.00	0.07	0.00	0.00	0.02	0.00
Olr237	chr1	-	179055443	179056387	0.00	0.07	0.00	0.00	0.08	0.04
Olr239	chr1	-	179072435	179073373	0.04	0.04	0.06	0.00	0.08	0.04
Olr241	chr1	+	179126749	179127681	0.17	0.07	0.03	0.00	0.00	0.04
Olr242	chr1	+	179153427	179154359	0.04	0.00	0.03	0.00	0.06	0.12
Olr244	chr1	-	179210503	179211447	0.08	0.00	0.03	0.05	0.00	0.00
Olr245	chr1	+	179238394	179239377	0.04	0.07	0.05	0.09	0.02	0.08
Olr246	chr1	+	179260363	179261301	0.04	0.00	0.06	0.05	0.04	0.04
Olr247	chr1	+	179279145	179280089	0.04	0.00	0.00	0.00	0.04	0.04
Olr250	chr1	+	179344326	179345273	0.25	0.07	0.00	0.14	0.04	0.12
Olr251	chr1	-	179364314	179365258	0.04	0.04	0.00	0.00	0.02	0.00
Olr252	chr1	-	179390644	179391615	0.12	0.00	0.00	0.05	0.02	0.04
Olr255	chr1	-	179473925	179474896	0.00	0.07	0.03	0.00	0.04	0.04
Olr257	chr1	-	179540471	179541415	0.30	0.04	0.08	0.19	0.02	0.04
Olr259	chr1	-	179556220	179557161	0.08	0.14	0.03	0.14	0.06	0.08
Olr260	chr1	+	179588308	179589240	0.09	0.07	0.06	0.05	0.02	0.04
Olr262	chr1	-	179604375	179605331	0.08	0.04	0.00	0.00	0.02	0.00
Olr263	chr1	+	179614050	179614994	0.08	0.04	0.03	0.09	0.02	0.04
Olr264	chr1	+	179645161	179646090	0.04	0.04	0.00	0.05	0.02	0.04
Olr267	chr1	+	179713669	179792767	0.13	0.04	0.08	0.05	0.00	0.00
Olr268	chr1	+	179751365	179752309	0.08	0.14	0.00	0.05	0.04	0.00
Olr270	chr1	+	179791823	179792767	0.04	0.07	0.06	0.00	0.00	0.00
Olr271	chr1	+	179806159	179807103	0.04	0.04	0.00	0.00	0.04	0.00
Olr272	chr1	+	179812344	179813288	0.17	0.04	0.03	0.09	0.00	0.04
Olr276	chr1	+	179891765	179892709	0.04	0.04	0.06	0.05	0.00	0.00
Olr278	chr1	-	179940925	179941869	0.00	0.00	0.00	0.00	0.00	0.00
Olr279	chr1	-	180116734	180117679	0.04	0.04	0.03	0.00	0.00	0.00
Olr281_dup1	chr1	-	180120831	180121775	0.00	0.00	0.00	0.00	0.00	0.00
Olr203	chr1	-	180172055	180173002	0.00	0.00	0.00	0.05	0.08	0.08
Olr285	chr1	-	180378259	180379194	0.00	0.07	0.08	0.05	0.00	0.04
Olr283	chr1	-	180431278	180432222	0.00	0.07	0.00	0.00	0.04	0.04
Olr282	chr1	-	180444624	180445604	0.04	0.00	0.13	0.00	0.02	0.12
Olr281_dup2	chr1	-	180457835	180458779	0.00	0.00	0.00	0.00	0.00	0.00
Nlrp10	chr1	-	180511615	180519172	0.11	0.05	0.16	0.11	0.04	0.06
Eif3f	chr1	+	180523036	180532243	60.50	57.01	55.67	62.53	54.36	53.55
Tub	chr1	+	180597530	180615863	2.20	2.22	2.42	2.49	2.88	2.33
Ric3	chr1	-	180623994	180672685	24.00	24.81	25.92	23.39	20.46	23.97
Lmo1	chr1	-	180718642	180753889	4.95	5.29	4.88	5.68	4.79	5.29
Trim66	chr1	-	181055797	181108418	0.30	0.31	0.21	0.28	0.24	0.21
Rpl27a	chr1	+	181121468	181124486	18.24	16.75	17.12	15.60	17.16	12.55
St5	chr1	-	181125790	181275226	9.91	9.91	9.29	12.01	11.85	12.32
Akip1	chr1	+	181316274	181324845	4.94	4.85	3.85	3.61	5.58	3.84
LOC499240	chr1	-	181324234	181335547	0.19	0.22	0.30	0.22	0.17	0.19
Ascl3	chr1	-	181336764	181337409	0.99	0.58	1.31	0.41	0.37	0.59
Tmem9b	chr1	-	181347009	181364639	78.35	80.38	89.57	84.59	84.96	74.55
Nrip3	chr1	-	181370497	181396068	81.53	81.83	87.76	93.23	91.50	90.12
Dennd5a	chr1	-	181508456	181572938	65.57	67.57	70.10	71.66	74.44	75.16
Tmem41b	chr1	-	181591181	181605545	55.27	62.93	73.20	62.39	71.42	66.85
Ipo7	chr1	+	181641921	181696091	33.62	33.50	42.31	37.88	41.62	43.21
Zfp143	chr1	+	181702291	181738051	2.69	3.03	3.05	3.78	4.04	4.87
Wee1	chr1	+	181767890	181786293	10.67	8.61	9.87	10.03	10.44	9.92
Swap70	chr1	+	181861342	181922717	19.49	19.27	17.45	20.26	23.05	22.26
RGD1559442	chr1	-	181947530	182408115	10.52	9.81	12.27	12.80	13.53	14.21
Adm	chr1	+	182433109	182435280	3.17	2.37	4.07	3.74	5.10	3.78
Ampd3	chr1	+	182574033	182618403	11.79	12.94	12.29	11.32	10.74	11.62
rnf141	chr1	-	182622487	182645144	29.28	25.34	26.47	23.56	26.32	25.72
Lyve1	chr1	-	182650925	182664312	0.38	0.62	0.56	1.03	0.89	1.12
Mrvi1	chr1	-	182668663	182780828	1.54	1.42	1.23	1.98	1.99	1.54
Ctr9	chr1	+	182823942	182853969	30.57	32.96	32.75	31.86	32.93	33.02
Eif4g2	chr1	-	182868164	182880312	52.02	59.30	63.85	59.87	70.76	74.58
Galntl4	chr1	-	183278634	183588615	49.69	50.47	44.57	39.28	34.93	33.18
Usp47	chr1	+	183834046	183917156	39.33	35.67	41.32	37.96	39.16	39.29
Dkk3	chr1	-	183920086	183962438	57.07	58.05	55.30	46.53	48.90	46.09
Mical2	chr1	+	184071797	184148676	15.98	17.07	16.32	17.73	16.61	16.55
Micalcl	chr1	+	184172145	184211084	0.88	0.50	0.44	0.40	0.32	0.48
Parva	chr1	+	184227712	184383031	63.13	59.01	58.37	73.38	74.77	65.08
Tead1	chr1	+	184473372	184683039	13.18	14.55	17.34	16.86	19.15	23.96
Arntl	chr1	+	185007568	185105413	7.34	7.55	10.12	9.59	9.28	9.55
Btbd10	chr1	-	185106506	185164263	34.20	33.65	38.03	35.22	36.80	33.51
Pth	chr1	-	185183456	185186388	0.11	0.05	0.04	0.00	0.03	0.05
Far1	chr1	+	185332186	185377700	49.97	54.23	65.04	57.35	61.22	63.96
Spon1	chr1	+	185603907	185902798	11.88	14.46	15.28	10.17	12.85	11.66
Rras2	chr1	-	185908263	185978450	4.93	5.33	5.63	5.21	6.21	5.44
Copb1	chr1	-	190670320	190704747	64.37	59.80	69.18	66.78	66.62	64.41
Psma1	chr1	-	190708745	190719764	120.96	144.45	142.82	146.04	144.49	132.17
Pde3b	chr1	+	190865614	191050207	10.80	11.08	12.84	12.27	11.06	12.35
Cyp2r1	chr1	-	191066155	191078364	1.84	2.57	2.30	2.88	2.41	2.31
Calca	chr1	-	191158061	191162954	1282.78	1304.69	1135.97	709.36	787.00	702.54
Calcb	chr1	+	191246065	191249721	288.64	308.57	284.01	198.58	207.93	181.12
Insc	chr1	+	191272625	191380855	5.28	6.20	4.85	4.85	5.38	6.05
Nucb2	chr1	-	192078545	192114979	31.11	29.30	36.92	39.75	38.67	33.48
Pik3c2a	chr1	+	192182647	192297034	21.78	24.22	29.59	28.55	31.26	30.77
Rps13	chr1	+	192299622	192302051	8.81	12.14	10.06	13.44	11.46	10.33
Plekha7	chr1	+	192397589	192463974	1.32	1.33	2.37	2.35	2.89	2.25
RGD1311703	chr1	-	192525001	192536714	58.02	61.80	63.29	61.96	62.31	59.90
Sox6	chr1	+	192644288	193151615	5.36	7.20	8.31	7.52	7.92	9.06
Rps15a	chr1	-	194713998	194719883	23.79	24.64	25.41	27.83	23.32	17.36
Arl6ip1	chr1	-	194724268	194733783	196.33	186.83	187.61	178.10	189.95	172.23
Syt17	chr1	-	194982174	195048207	0.35	0.28	0.08	0.22	0.15	0.26
Itpripl2	chr1	-	195087534	195089429	4.59	3.93	3.24	4.45	3.88	4.95
Coq7	chr1	-	195122743	195127541	13.84	10.70	10.59	13.07	12.02	10.52
Tmc7	chr1	-	195142160	195191670	21.80	19.31	23.74	22.14	21.16	21.67
Tmc5	chr1	+	195234862	195283331	0.74	0.71	0.58	0.74	0.86	0.80
RGD1565096_dup1	chr1	-	195311679	195316669	0.14	0.06	0.05	0.08	0.00	0.07
Gde1	chr1	-	195338347	195350223	186.86	191.73	185.09	172.20	179.54	147.70
Ccp110	chr1	+	195361586	195387930	25.07	24.80	28.94	22.79	24.93	23.98
LOC361635	chr1	+	195391543	195495014	17.48	19.86	19.00	17.29	21.40	19.17
LOC499742	chr1	+	195500083	195501118	0.55	0.86	0.30	1.23	0.47	1.32
RGD1565096_dup2	chr1	-	195509710	195514700	0.00	0.00	0.00	0.04	0.00	0.00
Gprc5b	chr1	-	195631489	195656026	15.94	15.10	16.98	21.53	19.96	23.68
Gpr139	chr1	-	195796295	195837147	3.81	3.00	4.09	3.83	5.73	4.49
Gp2	chr1	-	196108659	196124218	0.04	0.12	0.14	0.05	0.04	0.12
Umod	chr1	-	196127940	196141280	0.05	0.06	0.05	0.14	0.05	0.03
Pdilt	chr1	-	196149076	196179939	1.04	1.82	1.01	1.07	0.58	0.52
Acsm5	chr1	+	196182756	196205723	0.07	0.00	0.02	0.02	0.03	0.05
Acsm2a	chr1	+	196227765	196266992	0.23	0.08	0.05	0.09	0.02	0.06
RGD1559600	chr1	-	196285721	196296800	0.34	0.06	0.05	0.00	0.00	0.13
Bucs1	chr1	+	196296923	196332449	0.12	0.05	0.06	0.11	0.03	0.09
Acsm4	chr1	+	196367995	196392443	0.14	0.02	0.04	0.02	0.04	0.04
Thumpd1	chr1	-	196392973	197295857	26.91	24.52	26.70	27.15	25.99	22.34
Acsm3	chr1	+	196449105	196475596	0.30	0.31	0.50	0.40	0.41	0.28
Eri2	chr1	-	196474509	196484254	3.03	2.62	3.71	2.79	3.53	3.88
Exnef	chr1	+	196484323	196554087	1.04	1.06	1.13	1.14	0.96	1.02
Dcun1d3	chr1	-	196562335	196600712	2.74	2.30	2.72	1.52	2.20	1.95
Lyrm1	chr1	+	196605007	196652808	5.08	7.79	9.40	7.96	8.08	6.47
LOC378467	chr1	+	196800449	196819295	25.78	24.03	23.95	20.40	20.70	19.28
Zp2	chr1	-	196829189	196840820	1.83	1.50	1.60	1.33	1.94	1.15
Anks4b	chr1	+	196869692	196871501	0.40	0.71	0.36	0.39	0.35	0.34
Crym	chr1	-	196874283	196889414	28.66	25.26	19.14	22.61	19.79	17.79
Abca15	chr1	+	197000155	197106548	0.05	0.08	0.07	0.03	0.01	0.04
Uqcrc2	chr1	+	197480625	197511188	119.85	128.19	142.55	147.58	151.78	136.35
Pdzd9	chr1	-	197511607	197521879	0.09	0.00	0.00	0.10	0.04	0.00
Vwa3a	chr1	+	197606342	197667767	0.20	0.11	0.24	0.15	0.11	0.20
Eef2k	chr1	+	197723279	197765825	15.33	15.80	14.29	11.63	13.75	12.03
Polr3e	chr1	+	197779117	197807240	12.05	12.61	13.24	13.62	12.02	14.25
Cdr2	chr1	-	197815830	197840738	39.78	35.75	41.41	34.37	31.59	32.48
Mettl9	chr1	+	197891178	197936219	6.93	8.58	11.61	11.19	12.43	15.12
Igsf6	chr1	-	197923322	197933796	0.14	0.18	0.20	0.32	0.20	0.19
Hs3st2	chr1	+	198266880	198393453	12.47	11.65	11.90	16.40	13.17	15.90
Usp31	chr1	-	198532743	198568863	50.55	59.93	67.89	52.15	60.95	62.07
Scnn1g	chr1	+	198620974	198655013	0.36	0.27	0.24	0.18	0.12	0.30
Ears2	chr1	+	198699309	198716446	0.35	0.92	0.59	0.41	0.32	0.64
Gga2	chr1	+	198729100	198856174	28.97	29.55	26.79	22.63	24.45	23.34
Cog7	chr1	+	198858776	198926889	19.36	19.86	16.88	17.21	15.40	15.52
Scnn1b	chr1	-	198932512	198953453	0.18	0.16	0.03	0.17	0.10	0.03
Ubfd1	chr1	+	199088152	199099551	27.31	30.36	31.21	31.04	30.34	32.04
Ndufab1	chr1	-	199106654	199120057	23.62	20.46	19.43	24.02	22.37	19.86
Palb2	chr1	-	199127037	199151000	1.67	1.47	1.47	1.70	1.52	1.58
Dctn5	chr1	+	199151318	199167998	77.62	76.46	79.94	72.50	73.73	67.37
Plk1	chr1	+	199178262	199188238	0.48	0.62	0.45	0.43	0.69	0.65
Ern2	chr1	-	199188292	199205123	0.88	0.44	0.24	0.44	0.46	0.25
Chp2	chr1	+	199230968	199234018	35.85	35.61	40.68	49.76	43.54	41.25
Prkcb	chr1	+	199295067	199639139	64.88	74.11	83.41	57.98	63.01	63.99
Cacng3	chr1	+	199676988	199771889	9.21	13.08	11.52	10.25	11.92	12.57
Tnrc6a	chr1	+	200136262	200206226	16.38	14.30	16.94	16.02	16.77	19.86
Slc5a11	chr1	+	200246643	200285416	1.09	0.64	0.94	1.19	0.83	0.85
Arhgap17	chr1	-	200297801	200387135	26.66	23.53	26.98	27.76	27.40	29.23
Lcmt1	chr1	+	200394433	200450379	41.62	43.46	42.89	40.01	39.07	35.98
Aqp8	chr1	+	200483632	200489429	0.11	0.09	0.04	0.06	0.03	0.08
Nupr1_dup1	chr1	-	201816733	201818768	0.51	0.00	0.00	0.50	0.00	0.12
Snrpn	chr1	-	202123036	202145168	117.30	123.70	130.68	120.57	123.54	100.93
Snurf	chr1	-	202123036	202145402	127.17	127.08	136.32	122.83	123.88	107.30
LOC100271845	chr1	+	203724528	203726928	0.17	0.06	0.05	0.09	0.02	0.03
Kdm8	chr1	+	203825919	203840780	11.73	11.06	8.58	10.35	10.71	8.68
Nsmce1	chr1	-	203844089	203869649	21.62	17.31	17.38	17.30	17.69	18.23
Il4ra	chr1	+	203927971	203952929	16.21	13.85	13.75	16.98	15.16	14.50
Il21r	chr1	+	203980785	204008631	0.18	0.07	0.17	0.09	0.12	0.40
Gtf3c1	chr1	-	204016934	204083103	46.66	44.67	41.81	39.82	38.95	38.00
LOC361646	chr1	+	204112871	204250286	4.28	4.63	4.35	4.22	4.74	4.61
Xpo6	chr1	-	204484091	204573897	33.19	33.47	36.46	33.64	36.62	31.70
Lat	chr1	-	204747720	204752745	0.10	0.17	0.49	0.11	0.77	0.23
Spns1	chr1	-	204753272	204760551	14.91	13.62	11.32	12.11	11.77	12.65
Nfatc2ip	chr1	-	204767469	204782663	4.98	4.89	3.88	4.11	5.09	4.43
Cd19	chr1	-	204797142	204803557	0.20	0.04	0.18	0.11	0.02	0.08
Rabep2	chr1	+	204820064	204836434	19.31	18.96	14.68	17.17	14.09	15.07
Atp2a1	chr1	-	204836393	204854172	0.44	0.29	0.31	0.48	0.26	0.27
Sh2b1	chr1	-	204857973	204865893	11.95	7.47	7.56	8.58	7.60	8.53
Tufm	chr1	+	204882342	204885949	56.46	50.87	44.00	53.30	46.97	39.33
Atxn2l	chr1	-	204886852	204898240	25.68	23.41	23.54	24.31	25.15	27.66
Eif3c	chr1	-	204943166	204961361	133.80	123.91	121.01	127.45	117.60	108.18
Cln3	chr1	-	204965144	204976424	9.84	11.44	8.03	5.46	6.93	6.88
Apobr	chr1	+	204978096	204982599	0.25	0.20	0.31	0.09	0.08	0.15
Nupr1_dup2	chr1	-	205021877	205023912	0.00	0.00	0.00	0.00	0.00	0.00
Ccdc101	chr1	+	205046234	205079492	12.05	12.40	10.69	10.00	12.43	9.11
Sult1a1	chr1	-	205079585	205083105	3.26	4.86	3.76	4.75	5.17	4.22
Slx1b	chr1	-	205093518	205099060	9.32	8.90	6.86	7.13	6.70	6.16
Coro1a	chr1	-	205102882	205107856	52.96	54.08	37.40	33.54	33.31	28.41
Mapk3	chr1	+	205172641	205178842	191.48	201.61	175.04	168.14	168.26	139.43
Ypel3	chr1	+	205190393	205193684	165.46	148.86	110.57	117.24	102.39	108.19
Tbx6	chr1	+	205194665	205198574	0.16	0.20	0.20	0.08	0.03	0.11
Ppp4c	chr1	-	205198883	205205448	28.76	29.31	21.52	29.80	29.19	22.21
Aldoa	chr1	-	205208255	205213461	491.14	500.52	446.78	459.87	446.40	366.11
Fam57b	chr1	+	205239664	205246008	44.03	36.98	30.53	47.79	39.51	41.51
RGD1563217	chr1	-	205246276	205247261	0.00	0.08	0.00	0.00	0.00	0.00
Doc2a	chr1	+	205264653	205268293	11.52	12.92	10.96	15.64	14.21	14.08
Ino80e	chr1	-	205267669	205278256	14.04	14.16	12.36	14.43	12.48	11.58
Hirip3	chr1	+	205278318	205281343	2.77	2.95	3.32	4.65	3.79	3.73
Taok2	chr1	-	205285850	205300255	28.42	25.74	24.72	24.06	23.98	23.18
Kctd13	chr1	+	205341000	205359304	10.96	10.71	9.35	9.09	9.25	7.96
Sez6l2	chr1	+	205363570	205383913	51.58	42.03	38.46	43.80	39.95	43.24
Cdipt	chr1	+	205389729	205393866	206.88	177.63	148.55	147.81	135.72	131.23
Mvp	chr1	-	205401190	205428854	33.37	29.27	24.18	25.48	24.48	22.66
RGD1305592	chr1	-	205429226	205431514	11.84	8.63	8.47	8.38	7.76	8.76
Maz	chr1	-	205437135	205440514	16.47	16.74	12.07	15.10	11.98	12.59
Kif22	chr1	-	205441133	205467610	2.50	2.27	2.63	1.69	2.14	1.96
Zg16	chr1	-	205474980	205477337	0.25	0.11	0.13	0.00	0.09	0.00
LOC308990	chr1	+	205519083	205521654	0.04	0.06	0.15	0.06	0.19	0.07
Qprt	chr1	-	205534750	205550041	11.29	11.14	8.16	12.99	8.77	10.61
Spn	chr1	-	205563659	205567886	0.17	0.13	0.14	0.14	0.15	0.18
Cd2bp2	chr1	-	205629176	205633168	30.25	24.56	24.87	22.00	21.13	23.14
Tbc1d10b	chr1	-	205634749	205646405	36.49	33.39	26.36	26.96	24.91	26.42
Mylpf	chr1	+	205649566	205652321	0.31	0.48	0.45	0.21	0.12	0.12
Sept1	chr1	-	205652475	205656341	1.84	2.09	1.59	1.43	1.38	1.57
Dctpp1	chr1	-	205696305	205699698	1.73	2.10	1.76	0.76	1.69	1.01
Sephs2	chr1	-	205712720	205715036	16.85	14.82	13.85	14.79	13.88	13.33
Itgal	chr1	+	205742369	205780281	0.19	0.30	0.30	0.36	0.47	0.55
Zfp689	chr1	-	205892549	205898913	3.33	3.08	2.31	2.60	2.79	2.49
Phkg2_dup1	chr1	+	206027400	206039924	0.66	0.33	0.30	0.15	0.16	0.19
Phkg2_dup2	chr1	+	206042165	206054689	1.66	1.76	1.60	1.81	1.34	1.17
LOC691909	chr1	-	206054752	206059914	1.67	0.96	0.89	0.81	0.76	0.62
Rnf40	chr1	+	206060191	206074819	18.57	15.96	14.31	14.91	13.02	13.98
Zfp629	chr1	-	206078594	206086797	3.29	3.01	2.81	4.00	3.34	3.65
Bcl7c	chr1	-	206178926	206182756	10.67	10.63	7.82	8.78	7.56	9.46
Ctf1	chr1	+	206186717	206191927	0.72	0.44	0.66	0.96	0.74	1.09
Ctf2p	chr1	-	206192653	206200996	0.13	0.00	0.04	0.00	0.00	0.19
Fbxl19	chr1	+	206219421	206238674	9.99	7.89	6.68	5.23	6.78	6.26
Orai3	chr1	+	206239787	206244646	7.60	5.61	5.69	6.14	6.28	5.57
Hsd3b7	chr1	+	206270898	206274168	5.82	6.07	4.11	4.76	5.17	4.80
Stx1b	chr1	-	206276724	206292888	42.61	41.49	45.00	51.23	52.75	64.25
Stx4	chr1	+	206310318	206317403	20.96	23.07	21.52	23.15	21.09	19.26
Zfp668	chr1	-	206333359	206343159	3.07	3.88	2.85	2.59	2.36	3.19
Prss53	chr1	-	206354219	206358883	1.21	0.51	0.44	0.32	0.76	0.46
Vkorc1	chr1	-	206361380	206363901	17.92	20.36	14.29	19.31	17.95	15.60
Bckdk	chr1	+	206374221	206378891	17.64	16.86	15.47	16.63	16.87	13.55
Kat8	chr1	+	206383425	206395705	17.07	15.58	16.35	13.37	16.54	12.92
Prss8	chr1	-	206395299	206399815	0.07	0.06	0.02	0.06	0.05	0.05
Prss36	chr1	-	206402154	206418143	0.59	0.64	0.49	0.54	0.58	0.34
Fus	chr1	+	206435552	206449422	3.57	4.98	5.58	4.88	6.33	5.38
Pycard	chr1	-	206460883	206461916	1.10	1.75	0.86	0.54	0.70	0.73
Trim72	chr1	+	206472896	206480756	0.52	0.25	0.31	0.38	0.15	0.49
Itgam	chr1	+	206522889	206573171	0.33	0.54	0.79	0.66	0.52	0.85
Itgad	chr1	+	206632107	206669617	0.08	0.07	0.10	0.05	0.04	0.02
Cox6a2	chr1	-	206669984	206670730	0.17	0.14	0.22	0.00	0.04	0.08
Armc5	chr1	+	206701594	206708361	8.45	7.39	6.21	6.27	5.46	5.75
Tgfb1i1	chr1	+	206710120	206716915	11.91	8.36	7.46	10.15	9.92	8.71
Slc5a2	chr1	+	206728635	206734756	0.04	0.17	0.26	0.10	0.07	0.24
RGD1310127	chr1	-	206733723	206763393	13.36	13.40	11.96	12.53	13.47	12.09
Ahsp	chr1	+	206767226	206768198	4.18	2.38	2.42	2.25	4.44	2.82
Rgs10	chr1	-	206829264	206870538	284.34	256.18	256.67	182.69	200.94	164.32
Tial1	chr1	-	206892006	206913052	16.86	19.07	21.43	17.40	22.11	20.47
Bag3	chr1	+	206989244	207013177	82.10	76.05	72.46	82.24	79.30	81.01
Inpp5f	chr1	+	207085286	207164061	31.42	34.76	35.89	33.00	34.98	34.63
RGD1306730	chr1	-	207165763	207210643	17.45	15.72	18.98	21.28	20.69	18.40
Sec23ip	chr1	+	207214643	207257112	14.11	15.83	16.00	16.66	15.45	16.92
Fgfr2	chr1	-	207626732	207731841	1.32	0.87	1.21	1.73	1.73	1.38
Ate1	chr1	-	207845488	208113961	8.20	7.68	8.85	7.96	7.71	7.55
Nsmce4a	chr1	-	208135294	208142382	14.71	20.05	18.28	18.72	21.23	16.42
Tacc2	chr1	+	208172319	208360445	8.92	7.18	8.01	9.38	8.59	9.37
Btbd16	chr1	+	208368888	208423113	0.09	0.09	0.17	0.12	0.17	0.17
Plekha1	chr1	+	208462231	208513824	35.59	32.39	39.02	36.33	36.74	38.70
Htra1	chr1	+	208532013	208581538	124.67	112.61	112.92	162.44	139.64	158.00
Dmbt1	chr1	+	208653672	208723386	0.27	0.24	0.09	0.40	0.41	0.27
Cuzd1	chr1	-	208914609	208927737	0.07	0.02	0.14	0.06	0.16	0.08
RGD1560958	chr1	-	208937740	208941122	0.49	0.10	0.08	0.07	0.03	0.00
Fam24a	chr1	+	208945915	208948119	0.00	0.06	0.05	0.00	0.03	0.07
RGD1305014	chr1	-	208958024	208974579	11.93	12.02	14.87	14.15	12.32	13.05
RGD1564300	chr1	+	208982377	208992792	5.34	6.71	8.35	7.50	7.43	7.13
Ikzf5	chr1	-	208995435	209013481	13.01	13.54	16.48	14.97	17.23	15.90
Acadsb	chr1	+	209013684	209048775	25.17	21.69	23.11	25.47	20.04	24.48
Ppapdc1a	chr1	+	209449940	209577459	17.77	19.22	16.31	12.17	14.99	13.26
Hmx3	chr1	+	210520996	210522960	0.12	0.05	0.06	0.07	0.01	0.03
Hmx2	chr1	+	210526870	210534531	0.11	0.05	0.05	0.03	0.04	0.05
Bub3	chr1	+	210538118	210547753	26.30	25.74	22.43	28.95	25.58	23.31
Gpr26	chr1	+	210974995	210991992	8.81	10.94	7.52	5.99	8.66	7.61
Cpxm2	chr1	-	211049000	211158115	3.24	2.95	1.15	3.83	3.22	1.47
Chst15	chr1	-	211242707	211272037	37.02	44.46	42.76	41.86	43.19	41.68
Oat	chr1	-	211555927	211575708	95.66	109.30	111.24	119.01	124.18	101.32
Nkx1-2	chr1	-	211596785	211599221	0.22	0.07	0.06	0.05	0.00	0.08
Lhpp	chr1	+	211611521	211702233	22.09	24.02	19.88	18.95	17.59	17.32
Fam53b	chr1	-	211707719	211798528	6.14	6.46	5.88	5.97	6.10	6.46
Mettl10	chr1	-	211824330	211848437	12.65	12.02	13.36	10.29	13.63	13.68
Fam175b	chr1	+	211854578	211880154	22.72	24.48	27.56	24.07	26.30	24.14
Ctbp2	chr1	-	211993864	212023075	3.69	4.41	3.99	4.41	4.42	4.98
Tex36	chr1	-	212603754	212618068	0.05	0.08	0.06	0.00	0.02	0.09
RGD1306820	chr1	+	212655637	212692701	6.59	6.54	6.86	6.59	7.38	7.54
Mmp21	chr1	-	212694186	212699853	0.17	0.18	0.06	0.10	0.04	0.04
Uros	chr1	-	212705706	212726235	11.92	12.19	11.48	9.33	8.24	8.16
Bccip	chr1	+	212726542	212738954	22.75	17.30	19.17	18.33	19.28	19.64
Dhx32	chr1	-	212738509	212790818	18.72	17.29	18.11	15.39	17.63	14.94
Fank1	chr1	+	212790893	212897409	0.47	0.21	0.33	0.14	0.38	0.57
LOC100302465	chr1	-	213272092	213362784	0.77	0.77	0.75	0.88	0.59	0.60
Dock1	chr1	+	213838803	214349261	17.66	17.15	18.09	23.09	22.17	22.80
LOC100233213	chr1	-	214053082	214108141	2.17	3.34	3.28	2.86	2.18	2.79
Nps	chr1	+	214442729	214446510	0.15	0.13	0.10	0.33	0.42	0.14
Clrn3	chr1	-	214683449	214699072	0.20	0.44	0.33	0.31	0.65	0.38
Ptpre	chr1	+	214879099	214919141	10.82	14.18	13.70	14.24	14.44	15.58
Mki67	chr1	-	214925922	214952481	0.72	1.46	1.60	1.04	1.64	1.76
Mgmt	chr1	+	216161435	216388310	15.47	15.91	13.78	12.76	12.89	10.53
Ebf3	chr1	-	216447390	216565356	14.36	15.89	20.09	15.85	16.27	17.85
Glrx3	chr1	+	216692884	216724093	148.05	153.23	172.61	169.63	165.17	161.41
Tcerg1l	chr1	-	217478056	217666989	3.60	3.81	3.17	3.02	2.41	3.82
Mapk1ip1	chr1	-	218122483	218123904	13.00	11.57	11.82	11.67	11.26	10.31
Ppp2r2d	chr1	+	218132463	218166450	17.87	21.41	24.92	22.86	21.34	19.07
Bnip3	chr1	-	218174697	218191883	53.29	44.52	48.07	46.72	42.63	40.44
Jakmip3	chr1	+	218277853	218347771	5.13	4.34	4.19	4.18	4.24	4.09
Dpysl4	chr1	+	218349771	218365282	112.98	120.86	95.59	49.23	55.28	53.60
Stk32c	chr1	-	218367084	218446952	13.65	12.82	10.27	10.31	9.51	12.35
Lrrc27	chr1	+	218470004	218499897	1.16	1.44	1.03	1.38	0.89	1.93
Pwwp2b	chr1	+	218506152	218524788	17.44	15.07	11.07	10.43	11.51	10.83
Inpp5a	chr1	+	218656329	218844837	6.46	5.85	5.97	8.33	7.01	7.53
Nkx6-2	chr1	-	218846384	218847924	0.38	0.11	0.02	0.14	0.03	0.03
Utf1	chr1	+	219200178	219201294	0.12	0.00	0.05	0.09	0.05	0.00
Mir202	chr1	-	219214575	219214646	0.00	0.00	0.00	0.00	0.00	0.00
Tubgcp2	chr1	-	219251911	219272444	34.82	33.64	33.83	33.56	33.65	30.64
Zfp511	chr1	+	219277464	219281869	11.07	10.34	9.87	9.13	9.57	9.30
Msx3	chr1	-	219428377	219431305	0.28	0.07	0.13	0.12	0.10	0.13
Caly	chr1	-	219452501	219463690	20.18	19.72	16.19	16.16	13.29	13.07
Prap1	chr1	+	219472906	219476702	0.00	0.05	0.00	0.07	0.06	0.06
Fuom	chr1	-	219478363	219482873	1.41	1.22	1.29	0.91	0.94	0.72
Echs1_dup2	chr1	-	219484862	219493689	1.15	0.93	1.07	1.32	1.37	1.08
Paox	chr1	+	219493093	219518141	24.47	23.69	18.99	19.71	20.82	18.56
Sprn	chr1	-	219536513	219536956	11.35	16.64	6.54	5.13	7.43	7.24
Olr286	chr1	-	219547270	219548208	0.04	0.00	0.08	0.05	0.02	0.08
Olr287	chr1	+	219566173	219567108	0.30	0.11	0.03	0.05	0.06	0.16
Olr288	chr1	-	219592778	219593734	0.04	0.00	0.06	0.00	0.02	0.00
Cd163l1	chr1	+	219609867	219620922	0.05	0.07	0.08	0.05	0.03	0.07
Olr289	chr1	+	219748607	219749536	0.00	0.04	0.00	0.00	0.02	0.04
Olr295	chr1	-	219840418	219841350	0.09	0.00	0.00	0.00	0.00	0.00
Olr297	chr1	-	219869515	219870438	0.00	0.04	0.00	0.05	0.04	0.00
Olr292	chr1	-	219917108	219918025	0.04	0.04	0.03	0.00	0.02	0.04
Olr299	chr1	-	219936292	219937221	0.04	0.07	0.00	0.00	0.04	0.04
Olr300	chr1	+	219964819	219965742	0.04	0.00	0.00	0.00	0.00	0.08
Olr302	chr1	+	219995479	219996411	0.09	0.04	0.00	0.00	0.00	0.08
Olr303	chr1	-	220018978	220019901	0.04	0.04	0.11	0.05	0.00	0.00
Olr304	chr1	+	220055034	220055966	0.00	0.00	0.06	0.00	0.00	0.00
Olr305	chr1	+	220091536	220092534	0.00	0.07	0.00	0.00	0.04	0.04
Olr306	chr1	+	220116945	220117877	0.00	0.04	0.06	0.00	0.00	0.00
Olr308	chr1	+	220181281	220182213	0.00	0.00	0.03	0.00	0.00	0.00
Olr309	chr1	+	220229219	220230151	0.00	0.00	0.03	0.00	0.00	0.00
Olr310	chr1	+	220242237	220243169	0.00	0.04	0.03	0.00	0.04	0.00
Olr311	chr1	+	220269158	220270090	0.04	0.00	0.00	0.05	0.02	0.00
Olr312	chr1	+	220298671	220299606	0.00	0.00	0.00	0.05	0.00	0.04
Olr313	chr1	+	220321115	220322050	0.04	0.00	0.03	0.05	0.00	0.04
Olr315	chr1	+	220345992	220346924	0.09	0.00	0.00	0.00	0.02	0.00
Cyp2e1	chr1	+	220406342	220416726	0.17	0.04	0.00	0.17	0.02	0.07
Syce1	chr1	-	220418169	220429340	0.06	0.26	0.06	0.06	0.01	0.13
RGD1309350_dup1	chr1	+	220472620	220476016	0.00	0.00	0.00	0.00	0.00	0.00
RGD1309350_dup2	chr1	+	220502391	220505787	0.00	0.00	0.00	0.00	0.00	0.00
Scgb1c1	chr1	+	220520589	220521808	0.00	0.07	0.06	0.00	0.00	0.08
Odf3	chr1	+	220522827	220526034	0.00	0.00	0.02	0.00	0.02	0.00
Bet1l	chr1	-	220528199	220530992	22.82	19.44	17.80	18.60	16.09	16.45
Ric8a	chr1	+	220531948	220538536	83.72	79.15	70.08	66.98	62.37	56.72
Sirt3	chr1	-	220539140	220561016	20.54	19.43	15.34	17.95	18.83	19.17
Psmd13	chr1	+	220561663	220574033	104.37	91.35	86.36	92.93	87.21	80.78
Cox8b	chr1	-	220574321	220575781	0.25	0.21	0.08	0.42	0.00	0.72
Nlrp6_dup1	chr1	+	220602488	220608648	0.00	0.00	0.00	0.00	0.00	0.00
Nlrp6_dup2	chr1	+	220611551	220617711	0.00	0.00	0.00	0.00	0.00	0.00
Ifitm2	chr1	-	220671382	220672562	16.71	22.02	17.69	27.48	21.16	20.24
Ifitm1	chr1	+	220687081	220689004	21.71	20.42	10.19	26.46	25.80	20.37
Ifitm3	chr1	-	220730715	220731824	62.90	69.32	70.37	102.30	90.92	84.32
B4galnt4	chr1	+	220789704	220800586	8.17	7.16	6.34	7.04	7.53	6.54
Pkp3	chr1	+	220806128	220817136	0.11	0.06	0.04	0.06	0.03	0.07
Sigirr	chr1	-	220817754	220826497	4.46	4.61	2.64	4.75	4.52	3.23
Pddc1_dup1	chr1	-	220869370	220874744	1.54	0.47	0.58	0.25	0.07	0.56
Cend1_dup1	chr1	-	220887396	220890392	10.20	2.91	3.87	3.15	2.05	2.72
Slc25a22_dup1	chr1	-	220890711	220898559	1.49	0.60	0.43	0.52	0.30	0.75
Pidd_dup1	chr1	-	220899074	220904282	0.07	0.04	0.05	0.05	0.00	0.05
Rplp2_dup1	chr1	+	220908603	220910874	0.00	0.08	0.06	0.00	0.00	0.00
Pnpla2_dup1	chr1	+	220914961	220920043	0.00	0.03	0.00	0.00	0.00	0.00
Efcab4a_dup1	chr1	+	220920826	220926197	0.00	0.00	0.00	0.00	0.00	0.00
Cd151_dup1	chr1	+	220926982	220930989	0.29	0.00	0.06	0.22	0.03	0.05
Polr2l_dup1	chr1	-	220932289	220934297	2.78	1.81	1.84	0.24	0.20	0.00
Tspan4_dup1	chr1	+	220934413	220954064	0.00	0.00	0.00	0.00	0.00	0.00
Chid1_dup1	chr1	-	220956741	220991807	0.91	0.63	0.47	0.41	0.24	0.63
Ptdss2	chr1	+	221040275	221065296	35.48	33.20	28.69	32.96	30.90	32.00
LOC100360501	chr1	-	221068626	221081346	122.66	105.55	90.46	111.86	87.31	89.57
Hras	chr1	-	221095944	221099225	22.20	18.49	15.73	17.40	16.65	12.21
Lrrc56	chr1	+	221100369	221114723	0.92	1.33	1.11	0.97	0.97	1.23
RGD1307439	chr1	-	221114665	221118709	0.21	0.18	0.14	0.15	0.03	0.06
Rassf7	chr1	+	221121400	221123321	1.81	2.43	1.50	1.84	1.56	1.57
Mir3574	chr1	+	221125888	221126005	0.00	0.00	0.00	0.00	0.00	0.00
Mir210	chr1	-	221125894	221126003	0.37	0.00	0.00	0.41	0.00	0.00
Phrf1	chr1	+	221133586	221166439	15.84	13.14	14.78	14.08	14.31	14.57
Irf7	chr1	-	221166926	221169993	27.99	35.73	36.51	37.76	43.90	43.21
Cdhr5	chr1	-	221172656	221181060	0.49	0.35	0.36	0.28	0.45	0.58
Sct	chr1	-	221182487	221183181	0.99	0.42	0.72	1.00	0.23	0.29
Drd4	chr1	+	221195844	221199031	0.03	0.22	0.11	0.03	0.07	0.03
Deaf1	chr1	-	221201338	221234579	19.99	17.86	14.95	14.05	14.23	12.76
Tmem80	chr1	+	221234413	221243406	15.25	15.13	15.05	14.54	17.03	14.22
Eps8l2	chr1	+	221249026	221270574	1.99	1.82	1.48	2.39	2.11	1.86
Taldo1	chr1	+	221292669	221302999	150.67	150.13	131.74	149.90	129.39	127.87
Pddc1_dup2	chr1	-	221306160	221311533	0.00	0.00	0.00	0.00	0.00	0.00
Cend1_dup2	chr1	-	221324185	221327181	0.00	0.12	0.22	0.16	0.41	0.05
Slc25a22_dup2	chr1	-	221327500	221335348	0.00	0.00	0.00	0.00	0.00	0.00
Pidd_dup2	chr1	-	221335863	221341071	0.10	0.00	0.00	0.00	0.04	0.00
Rplp2_dup2	chr1	+	221345392	221347663	2.74	1.60	0.93	0.42	0.09	0.36
Pnpla2_dup2	chr1	+	221351750	221356832	1.19	1.07	1.14	1.24	0.63	0.94
Efcab4a_dup2	chr1	+	221357615	221362986	0.13	0.11	0.10	0.03	0.00	0.24
Cd151_dup2	chr1	+	221363771	221367778	14.85	9.60	8.80	9.50	8.29	7.64
Polr2l_dup2	chr1	-	221369078	221371086	0.00	0.00	0.00	0.00	0.00	0.00
Tspan4_dup2	chr1	+	221371202	221390853	0.88	0.55	0.24	0.35	0.12	0.30
Chid1_dup2	chr1	-	221393530	221428596	1.08	0.87	1.54	1.33	1.41	1.01
Ap2a2	chr1	+	221451396	221523286	199.26	203.01	206.76	173.32	182.81	177.04
Tollip	chr1	-	221737399	221758265	58.64	62.91	57.08	57.03	59.74	59.36
Mob2	chr1	-	221867138	221924059	27.32	25.84	22.17	24.12	22.44	21.82
Dusp8	chr1	-	221943575	221955509	8.06	7.47	8.25	5.93	6.54	7.31
Cttn_dup1	chr1	-	222159088	222194541	2.24	1.26	0.83	1.01	0.58	1.18
LOC685544	chr1	+	222355771	222356463	0.06	0.00	0.04	0.00	0.00	0.00
Ctsd	chr1	-	222436922	222448798	326.18	304.46	257.88	269.48	238.39	254.20
Syt8	chr1	+	222500775	222502969	0.17	0.23	0.11	0.15	0.17	0.06
Tnni2	chr1	+	222504477	222507019	0.06	0.10	0.08	0.07	0.00	0.06
Lsp1	chr1	+	222524152	222557295	1.43	1.44	1.59	2.88	1.98	1.75
Tnnt3	chr1	+	222561418	222578418	0.18	0.18	0.21	0.24	0.25	0.21
Mrpl23	chr1	+	222596334	222604103	33.56	32.81	34.15	31.84	33.19	24.40
H19	chr1	-	222639223	222641899	1.26	0.77	0.81	0.83	1.00	0.86
Mir675	chr1	-	222640800	222640883	0.00	0.81	0.32	1.61	0.22	0.00
Igf2	chr1	-	222722921	222733028	2.43	2.01	1.57	3.14	2.62	2.94
Mir483	chr1	-	222726907	222726979	0.00	0.00	0.00	0.00	0.00	0.00
Ins2	chr1	-	222751786	222752853	0.09	0.15	0.06	0.00	0.00	0.00
Th	chr1	-	222935462	222942715	0.91	0.58	0.41	0.31	0.35	0.31
Ascl2	chr1	-	223012687	223015038	0.55	0.11	0.09	0.29	0.10	0.30
Cd81	chr1	+	223099328	223114942	638.59	595.76	536.13	568.49	525.39	525.95
Tssc4	chr1	+	223116610	223118241	25.89	19.54	16.09	17.82	13.77	15.67
Trpm5	chr1	-	223119451	223136561	0.06	0.04	0.11	0.10	0.04	0.03
Kcnq1	chr1	+	223154713	223490458	0.20	0.12	0.19	0.19	0.31	0.24
Cdkn1c	chr1	-	223521098	223523972	0.80	0.53	1.09	1.00	0.69	1.04
Slc22a18	chr1	+	223537696	223560895	0.36	0.16	0.33	0.43	0.32	0.37
Phlda2	chr1	-	223562823	223563762	0.06	0.05	0.00	0.13	0.03	0.05
Nap1l4	chr1	-	223575626	223611023	89.97	74.09	80.98	86.23	76.03	74.96
Cars	chr1	-	223619594	223661823	25.69	21.08	22.19	26.88	26.13	22.14
Tnfrsf26	chr1	-	223668849	223688760	2.13	1.38	1.51	3.26	2.42	1.49
Nadsyn1	chr1	-	223722251	223869610	9.25	9.58	9.26	9.64	8.05	7.36
Osbpl5	chr1	-	223725412	223779450	7.92	6.25	7.49	7.19	6.63	8.51
Mrgprg	chr1	-	223809194	223809868	0.00	0.05	0.12	0.13	0.00	0.00
Mrgpre	chr1	-	223826747	223827676	21.82	23.63	18.11	12.77	15.20	15.08
Dhcr7	chr1	+	223874935	223890913	32.39	34.76	30.45	24.28	29.98	26.40
Shank2	chr1	+	224028791	224449190	4.57	4.26	4.26	5.22	5.82	5.84
Cttn_dup2	chr1	-	224459485	224494936	2.65	2.91	2.41	2.54	2.12	1.68
Ppfia1	chr1	-	224501043	224577428	16.12	14.15	15.22	16.66	16.22	16.26
LOC100364769	chr1	+	224555954	224592483	16.13	18.04	16.05	22.11	14.21	2.26
Fadd	chr1	-	224603556	224605961	1.90	1.28	1.33	1.44	1.11	1.44
Ano1	chr1	-	224612597	224760372	2.09	2.20	2.14	3.21	2.75	2.87
Fgf3	chr1	+	224872403	224876327	0.00	0.05	0.04	0.00	0.03	0.05
Fgf4	chr1	+	224895196	224896606	0.00	0.00	0.00	0.00	0.00	0.20
Fgf15	chr1	+	224927791	224931079	0.12	0.10	0.00	0.07	0.06	0.06
Oraov1	chr1	+	224945381	224952084	19.13	14.50	13.84	11.92	11.84	10.64
Ccnd1	chr1	-	224960136	224969658	11.37	13.13	15.17	14.43	16.68	18.01
Rmt1	chr1	-	225236071	225241739	0.11	0.12	0.10	0.06	0.07	0.06
Tpcn2	chr1	-	225286482	225316676	12.87	8.50	11.47	10.95	10.91	12.19
Mrgprf	chr1	+	225334539	225344007	2.76	2.73	2.34	3.48	2.81	2.72
Mrgprd	chr1	+	225355623	225356582	48.26	49.86	38.77	8.37	9.27	12.02
Ighmbp2	chr1	-	225377073	225399721	14.47	13.97	10.64	13.23	11.95	11.50
Mrpl21	chr1	+	225399844	225408322	16.92	15.10	13.19	14.99	13.53	12.38
Cpt1a	chr1	+	225437309	225497586	54.63	64.47	51.24	58.94	60.32	50.87
Mtl5	chr1	+	225500671	225518961	0.16	0.10	0.10	0.15	0.05	0.06
Gal	chr1	-	225520966	225525829	24.58	23.77	19.53	8.62	11.44	9.58
Lrp5	chr1	-	225689353	225793030	5.76	7.01	4.75	7.25	8.10	7.01
RGD1311946	chr1	+	225819324	225828033	7.94	10.96	8.35	10.85	12.05	9.58
Suv420h1	chr1	+	225874424	225923708	8.95	10.37	12.36	11.73	12.20	12.44
Chka	chr1	+	225950376	225998826	28.31	32.46	32.08	30.61	34.66	36.11
Tcirg1	chr1	-	226000406	226009795	11.19	8.46	7.29	12.00	11.83	9.52
Ndufs8	chr1	-	226013896	226017215	84.69	81.76	60.18	71.22	62.91	59.15
Aldh3b1	chr1	-	226018062	226038888	4.11	2.77	2.37	3.35	1.83	2.06
Unc93b1	chr1	+	226043713	226054650	8.55	9.13	6.76	6.32	5.79	6.79
Acy3	chr1	+	226104425	226107751	5.31	5.85	5.10	5.39	6.25	4.43
Doc2g	chr1	+	226120916	226124440	0.36	0.44	0.24	0.37	0.17	0.39
Ndufv1	chr1	-	226124944	226129979	127.53	122.97	97.28	109.83	91.34	94.18
Gstp1	chr1	-	226162330	226164798	74.56	71.63	72.87	73.09	77.36	60.80
RGD1307603	chr1	-	226180244	226182891	0.00	0.00	0.00	0.00	0.00	0.00
Cdk2ap2	chr1	+	226216692	226218360	19.22	17.68	12.89	16.35	14.63	14.96
Pitpnm1	chr1	+	226219372	226232745	22.39	19.19	14.66	18.54	17.30	16.64
Aip	chr1	-	226232510	226240238	30.80	29.36	22.39	23.09	24.93	20.62
Tmem134	chr1	+	226244711	226250210	17.35	16.53	12.35	14.40	13.33	12.24
Cabp4	chr1	-	226254103	226258660	0.14	0.09	0.04	0.06	0.09	0.16
Coro1b	chr1	+	226268590	226273904	54.40	64.17	52.53	52.61	53.24	46.20
Ptprcap	chr1	+	226274621	226276780	0.19	0.08	0.25	0.05	0.22	0.05
Rps6kb2	chr1	-	226276852	226283539	10.52	7.52	7.70	7.11	8.79	7.93
Tbc1d10c	chr1	-	226302649	226309419	0.12	0.14	0.08	0.21	0.29	0.27
Ppp1ca	chr1	+	226310604	226314221	170.11	157.66	139.59	135.75	129.18	122.98
Clcf1	chr1	+	226338540	226342119	7.10	5.62	5.55	6.51	6.03	7.76
Pold4	chr1	+	226351249	226352917	7.58	7.03	6.32	6.45	7.26	5.38
Ssh3	chr1	-	226382004	226389511	8.47	8.75	8.10	7.68	8.51	6.86
Ankrd13d	chr1	-	226390565	226402786	22.30	22.70	18.67	22.09	19.48	17.83
Adrbk1	chr1	-	226406333	226414442	58.96	63.66	58.42	47.97	51.83	47.83
Kdm2a	chr1	-	226436246	226508225	23.08	20.82	23.40	22.56	22.71	26.09
Rhod	chr1	-	226536283	226550218	0.30	0.14	0.04	0.06	0.12	0.18
Syt12	chr1	-	226557951	226587017	7.96	6.30	6.20	7.83	7.12	7.52
LOC689065	chr1	-	226611405	226613312	0.16	0.08	0.11	0.04	0.06	0.19
Pc	chr1	+	226626841	226726329	36.32	37.90	28.85	34.61	31.90	31.93
Lrfn4	chr1	-	226716517	226719809	15.69	12.67	8.26	10.97	9.04	11.31
Rce1	chr1	-	226727306	226730406	11.40	7.81	7.00	7.23	6.41	7.13
Sptbn2	chr1	+	226828798	226869726	38.18	35.60	31.16	36.05	31.64	32.38
Rbm4b	chr1	+	226874271	226884604	5.04	4.29	5.00	6.55	5.73	5.50
Rbm4	chr1	-	226905021	226913814	16.79	13.74	12.10	13.01	12.85	13.54
Rbm14_dup1	chr1	-	226920879	226931972	0.06	0.02	0.05	0.11	0.08	0.07
Ccs_dup1	chr1	-	226940134	226961657	0.04	0.10	0.05	0.22	0.09	0.04
Ccdc87_dup1	chr1	+	226961881	226964577	0.00	0.00	0.00	0.00	0.00	0.00
Rbm14_dup2	chr1	-	226987029	226998121	0.06	0.01	0.03	0.11	0.08	0.07
Ccs_dup2	chr1	-	227006248	227027316	0.16	0.10	0.05	0.22	0.09	0.04
Ccdc87_dup2	chr1	+	227027475	227030171	0.00	0.00	0.00	0.00	0.00	0.00
Ctsf	chr1	+	227045226	227050974	91.97	89.99	83.63	84.87	83.44	76.10
Actn3	chr1	-	227051530	227067458	0.27	0.17	0.25	0.09	0.18	0.20
Zdhhc24	chr1	+	227068278	227074385	10.58	9.08	6.70	5.24	6.22	5.83
Bbs1	chr1	-	227078590	227096525	6.16	5.67	5.17	4.75	5.67	5.06
Dpp3	chr1	-	227097124	227119564	8.48	6.98	5.74	4.97	5.30	5.05
Peli3	chr1	-	227124426	227135055	5.18	4.77	4.61	4.52	4.78	4.59
mrpl11	chr1	+	227174538	227177363	21.48	25.99	24.21	20.24	23.60	19.55
Npas4	chr1	-	227192031	227196795	0.54	0.48	0.73	0.58	1.05	0.89
Slc29a2_dup1	chr1	+	227238417	227245058	0.10	0.00	0.02	0.03	0.00	0.00
B3gnt1_dup1	chr1	+	227253877	227256099	0.75	0.14	0.20	0.14	0.15	0.19
Brms1_dup1	chr1	+	227256375	227265639	1.56	0.51	0.51	0.43	0.44	0.24
Rin1_dup1	chr1	+	227266340	227270986	0.05	0.00	0.00	0.00	0.00	0.00
Cd248_dup1	chr1	+	227284331	227286895	0.00	0.00	0.00	0.00	0.00	0.00
Cd248_dup2	chr1	+	227293039	227295603	0.00	0.00	0.00	0.00	0.00	0.00
Tmem151a_dup1	chr1	-	227304311	227306256	0.88	0.75	0.43	0.41	0.41	0.41
Slc29a2_dup2	chr1	+	227331721	227338362	0.10	0.24	0.19	0.29	0.31	0.23
B3gnt1_dup2	chr1	+	227347041	227349263	0.75	0.14	0.20	0.14	0.15	0.19
Brms1_dup2	chr1	+	227349539	227358803	3.19	2.14	2.08	1.85	1.62	1.68
Rin1_dup2	chr1	+	227359504	227364150	0.05	0.00	0.06	0.04	0.04	0.06
Cd248_dup3	chr1	+	227377520	227380084	0.00	0.00	0.00	0.00	0.00	0.00
Tmem151a_dup2	chr1	-	227393558	227395502	0.88	0.71	0.45	0.41	0.40	0.41
Yif1a	chr1	+	227401124	227405185	29.12	31.29	25.19	26.14	26.06	23.25
Cnih2	chr1	-	227405539	227411186	13.97	9.93	8.80	7.64	8.79	8.09
Rab1b	chr1	-	227414583	227420811	8.04	5.42	4.81	4.39	3.85	3.67
Pacs1	chr1	-	227445872	227574749	5.18	5.78	4.98	6.07	5.72	7.35
Sf3b2	chr1	-	227575699	227595347	62.93	50.04	48.53	49.17	43.41	45.76
Gal3st3	chr1	+	227598280	227608034	0.49	0.30	0.50	0.78	0.43	0.35
Cst6	chr1	-	227656559	227658267	22.92	20.89	15.54	18.06	17.08	15.37
Banf1	chr1	-	227673526	227675555	13.96	10.77	10.22	11.27	11.09	10.55
Eif1ad	chr1	+	227675718	227681017	13.09	11.57	11.59	14.31	13.37	12.27
Sart1	chr1	-	227691827	227700489	22.57	17.97	16.27	17.65	15.51	16.38
Tsga10ip	chr1	-	227701923	227715984	0.15	0.13	0.04	0.22	0.06	0.04
Drap1	chr1	-	227733125	227735764	45.48	33.29	31.42	32.88	32.45	29.97
Bles03	chr1	+	227735894	227738145	24.99	23.49	16.34	18.94	14.99	20.82
Fosl1	chr1	+	227755887	227764393	43.79	34.31	36.39	52.90	44.73	44.58
Fibp	chr1	+	227769466	227773732	30.25	29.33	24.24	29.21	26.73	23.93
Ctsw	chr1	-	227773906	227777294	0.16	0.03	0.06	0.11	0.03	0.15
Efemp2	chr1	+	227783786	227790740	10.81	7.88	6.14	8.94	9.62	7.07
Mus81	chr1	-	227791795	227797070	9.33	6.95	5.89	7.18	6.05	5.05
Cfl1	chr1	+	227799126	227802658	339.08	359.62	352.52	352.58	372.26	282.55
Ovol1	chr1	-	227857057	227868558	0.05	0.03	0.10	0.04	0.02	0.13
RGD1562657	chr1	+	227878404	227882423	4.67	4.61	3.07	3.96	3.61	3.94
Kat5	chr1	-	227898845	227906149	32.64	33.15	33.25	34.61	33.96	32.17
Rela	chr1	+	227928092	227938571	35.26	31.02	29.73	37.39	34.44	35.61
Sipa1	chr1	-	227941861	227951122	4.92	3.46	4.05	4.59	4.65	4.84
Map3k11	chr1	+	227978441	227991741	11.92	12.09	9.09	10.08	8.95	9.18
Ehbp1l1	chr1	-	227997201	228017354	6.01	5.03	3.95	4.77	4.17	4.22
Fam89b	chr1	-	228018857	228020412	95.53	97.56	64.95	82.02	79.34	70.84
[truncated: 15,562 more rows]
