# Supplementary material for: Subgroup-Elimination Transcriptomics Identifies Signaling Proteins that Define Subclasses of TRPV1-Positive Neurons and a Novel Paracrine Circuit
Source: PLoS One. 2014 Dec 31;9(12):e115731. doi: 10.1371/journal.pone.0115731 (PMC4281118; doi:10.1371/journal.pone.0115731)
Supplement: S2 Data — Supplemental information for RNA-Seq including the used R script and reference transcriptome. (ZIP) [file pone.0115731.s012.zip › wtcounts/140/multiple_bam_files_3.counts.stats]

Total BAM records processed (valid records): 96190772
Total unmapped records: 16790344
Total not primary records: 0
Total low mapQV(<10) records: 19233503
Not in any chromosome in the dictionary: 12005527
Total reads passing filters: 48161398
Counted on exons: 29570192
Counted on introns: 4422821
Counted intergenic: 14168385
