# Supplementary material for: Subgroup-Elimination Transcriptomics Identifies Signaling Proteins that Define Subclasses of TRPV1-Positive Neurons and a Novel Paracrine Circuit
Source: PLoS One. 2014 Dec 31;9(12):e115731. doi: 10.1371/journal.pone.0115731 (PMC4281118; doi:10.1371/journal.pone.0115731)
Supplement: S2 Data — Supplemental information for RNA-Seq including the used R script and reference transcriptome. (ZIP) [file pone.0115731.s012.zip › wtcounts/140/multiple_bam_files_3.gene.counts.tab]

#Gene-ID	Chr	Strand	Start	End	Count	Length	RPKM	#-exons	#-expr-exons(>10 reads)	Transcripts
Vom2r3	chr1	+	388173	401149	0	2520	0.00	6	0	NM_001099460
Vom2r2	chr1	+	391729	401149	0	2033	0.00	4	0	NM_001099457
Vom2r5_dup1	chr1	+	688298	696950	0	2523	0.00	6	0	NM_001099462_dup1
Vom2r6	chr1	-	733501	743682	1	2520	0.01	6	0	NM_001099459
Vom2r5_dup2	chr1	-	792899	801554	0	2523	0.00	6	0	NM_001099462_dup2
Raet1l	chr1	-	2810605	3143765	4	1412	0.10	7	0	NM_001013063
LOC679825	chr1	-	2810883	2825886	4	1171	0.12	7	0	NM_001161691
Lrp11	chr1	+	3400376	3428890	13223	3208	139.39	8	8	NM_001106217
Pcmt1	chr1	-	3432543	3464945	14232	2356	204.29	9	9	NM_013073
Nup43	chr1	+	3468471	3478304	319	1211	8.91	7	7	NM_001128191
Lats1	chr1	+	3480828	3514060	3205	7079	15.31	8	8	NM_001134543
Katna1	chr1	+	3522927	3564344	320	1824	5.93	11	10	NM_001004217
Ppil4	chr1	+	3593965	3626926	996	3450	9.76	13	12	NM_001108457
Zc3h12d	chr1	+	3635034	3669533	21	3685	0.19	6	1	NM_001107469
Tab2	chr1	-	3696189	3770496	2706	4574	20.01	7	5	NM_001012062
Ust	chr1	-	4022062	4313796	1526	1713	30.13	8	8	NM_001108458
Samd5	chr1	-	5388579	5437905	209	2488	2.84	2	2	NM_001108901
Stxbp5	chr1	-	5535192	5682141	2841	3919	24.52	30	28	NM_030843,NM_178345,NM_178346
Rab32	chr1	-	6299748	6314539	293	2066	4.80	3	3	NM_001108902
Grm1	chr1	-	6413420	6818377	30	6886	0.15	10	1	NM_001114330,NM_017011
Shprh	chr1	+	6891253	6965113	1755	6974	8.51	31	28	NM_001107470
Fbxo30	chr1	+	7018429	7039844	3184	3205	33.60	3	2	NM_001007690
Utrn	chr1	-	8098759	8608676	14211	10624	45.24	75	75	NM_013070
Stx11	chr1	-	8676470	8678091	794	1618	16.60	2	2	NM_001025638
Sf3b5	chr1	+	8739573	8740285	1240	712	58.90	1	1	NM_001126092
Plagl1	chr1	+	8857033	8897008	920	4841	6.43	8	5	NM_012760
Zc2hc1b	chr1	-	8933727	8957672	0	486	0.00	5	0	NM_001271310
Ltv1	chr1	-	8958291	8971014	630	1705	12.50	11	10	NM_001014157
Phactr2	chr1	-	8990542	9111369	2132	1764	40.87	12	11	NM_214458
Fuca2	chr1	+	9287057	9301801	1008	1595	21.37	7	7	NM_001004218
Pex3	chr1	-	9313349	9354376	1642	1921	28.91	12	12	NM_031350
Adat2	chr1	+	9354585	9371494	220	1030	7.22	4	4	NM_001115028
Aig1	chr1	-	9445188	9665235	2376	1355	59.30	6	6	NM_001134425
Hivep2	chr1	+	9755847	9953696	6393	9626	22.46	8	7	NM_024137
Vta1	chr1	-	10447776	10495500	1544	1169	44.67	7	7	NM_001025640
Gje1	chr1	-	10501325	10503331	0	615	0.00	3	0	NM_001197092
Nmbr	chr1	+	10550181	10560850	7	1238	0.19	2	0	NM_012799
Olr905	chr1	+	13352007	13352945	0	938	0.00	1	0	NM_001001355
Rn5-8s_dup1	chr1	-	13500060	13500215	0	155	0.00	1	0	NR_046238_dup1
LOC310926	chr1	-	13501367	13508161	73	1464	1.69	7	1	NM_001025002
Rn5-8s_dup2	chr1	+	13559374	13559529	0	155	0.00	1	0	NR_046238_dup2
Cited2	chr1	+	14515629	14518072	722	1967	12.41	2	2	NM_053698
Txlnb	chr1	+	14609470	14655258	19	4034	0.16	10	1	NM_001135859
Heca	chr1	-	14730556	14744291	2250	4791	15.88	3	3	NM_001107514
Abracl	chr1	-	14859230	14869420	595	676	29.77	3	3	NM_001099647
Reps1	chr1	+	14951299	14987342	1219	2422	17.02	19	18	NM_001106264
Ccdc28a	chr1	-	15072109	15083325	894	1191	25.38	6	5	NM_001037789
Hebp2	chr1	-	15397245	15404431	3897	2272	58.01	5	5	NM_001107515
Perp	chr1	+	15786756	15799201	1104	1868	19.99	3	3	NM_001106265
Olig3	chr1	+	16343568	16345637	40	2057	0.66	2	1	NM_001106269
Ifngr1	chr1	+	16607955	16626390	2283	1847	41.80	7	7	NM_053783
Il22ra2	chr1	+	16641825	16655187	11	2500	0.15	5	0	NM_001003404
Il20ra	chr1	+	16728324	16770911	11	2058	0.18	7	0	NM_001107521
Slc35d3	chr1	-	16846809	16850281	3	2606	0.04	2	0	NM_001107522
Pex7	chr1	-	16860051	16922985	335	1396	8.12	10	8	NM_001034147
Map7	chr1	+	17189224	17293867	2781	4022	23.38	21	21	NM_001106270,NM_001198638
Bclaf1	chr1	+	17344331	17371115	5609	3194	59.39	13	13	NM_001047852
Pde7b	chr1	-	17438272	17650394	378	1621	7.89	12	11	NM_080894
Hbs1l	chr1	+	17974876	18051511	6680	2610	86.55	17	17	NM_001011934
Aldh8a1	chr1	+	18065379	18084260	52	1491	1.18	7	3	NM_001191088
Ptprk	chr1	-	18602550	19574958	1194	4434	9.11	30	26	NM_001029902
Ahi1	chr1	+	18958623	19080397	1598	3118	17.33	23	19	NM_001002277
Arhgap18	chr1	-	20730430	20879837	385	2272	5.73	15	13	NM_001170575
Samd3	chr1	-	21615270	21643309	1	804	0.04	6	0	NM_001172116
Tmem200a	chr1	+	21819153	21898480	1255	4089	10.38	2	2	NM_001109135
LOC686032	chr1	+	22337121	22358779	3	561	0.18	2	0	NM_001195606
Akap7	chr1	+	22621908	22742822	178	1037	5.80	7	6	NM_001001801
Ccnb2	chr1	-	22625116	22626610	45	1494	1.02	1	1	NM_001009470
Arg1	chr1	+	23005260	23017712	121	1497	2.73	8	6	NM_017134
Enpp3	chr1	+	23093116	23164281	599	2747	7.37	25	19	NM_019370
Enpp1	chr1	+	23228281	23291660	633	2696	7.94	25	21	NM_053535
Ctgf	chr1	-	23331545	23334660	330	2330	4.79	5	4	NM_022266
Stx7	chr1	-	23721818	23761945	3133	2068	51.23	10	10	NM_021869
Taar9	chr1	+	23799510	23800526	4	1016	0.13	1	0	NM_175602
Taar8c	chr1	+	23813594	23827641	0	1031	0.00	2	0	NM_175600
Taar8a_dup1	chr1	+	23841844	23842968	0	1124	0.00	1	0	NM_175599_dup1
Taar8a_dup2	chr1	-	23879681	23880805	0	1124	0.00	1	0	NM_175599_dup2
Taar7h	chr1	-	23927981	23929057	0	1076	0.00	1	0	NM_175587
Taar7g	chr1	-	23941848	23942924	0	1076	0.00	1	0	NM_175588
Taar7e	chr1	-	23956202	23957278	1	1076	0.03	1	0	NM_175590
Taar7d	chr1	-	23963811	23964887	0	1076	0.00	1	0	NM_175591
Taar7c	chr1	-	23982036	23983112	0	1076	0.00	1	0	NM_001009975
Taar7b	chr1	-	23993502	23994578	1	1076	0.03	1	0	NM_175586
Taar7a	chr1	+	24003601	24004677	0	1076	0.00	1	0	NM_175585
Taar6	chr1	+	24011141	24012178	0	1037	0.00	1	0	NM_175584
Taar5	chr1	-	24022589	24023602	1	1013	0.03	1	0	NM_001009650
Taar4	chr1	-	24033714	24034757	1	1043	0.03	1	0	NM_175583
Taar3	chr1	-	24044202	24045230	1	1028	0.03	1	0	NM_001009532
Taar2	chr1	-	24052952	24056922	2	1018	0.07	2	0	NM_001008512
Taar1	chr1	-	24070405	24071403	3	998	0.10	1	0	NM_134328
Vnn1	chr1	-	24089366	24099667	1	2344	0.01	7	0	NM_001025623
Vnn3	chr1	-	24123625	24135887	2	1746	0.04	7	0	NM_001109136
Rps12	chr1	+	24229988	24232144	322	535	20.35	6	5	NM_031709
Eya4	chr1	+	24707171	25080689	27	3566	0.26	20	1	NM_001271317
Taar8b	chr1	+	25037235	25038269	0	1034	0.00	1	0	NM_175601
Tcf21	chr1	+	25370183	25373034	1	1222	0.03	2	0	NM_001032397
Tbpl1	chr1	+	25441918	25466742	1444	1252	39.00	7	7	NM_001127201
Slc2a12	chr1	-	25467855	25520421	166	4113	1.36	5	3	NM_001107451
Sgk1	chr1	-	25652751	25660866	4297	2810	51.71	14	12	NM_019232,NM_001193568,NM_001193569
Clvs2	chr1	+	26631832	26677841	478	2571	6.29	3	3	NM_001108459
Trdn	chr1	-	26865461	27299940	18	4187	0.15	39	0	NM_021666
Rnf217	chr1	+	29757234	29846858	792	1924	13.92	6	6	NM_001106204
Tpd52l1	chr1	+	29910327	30031364	265	1218	7.36	8	5	NM_001044295
Hddc2	chr1	-	30034693	30054904	590	938	21.27	6	6	NM_001108460
Hey2	chr1	+	30633675	30643762	1093	2416	15.30	5	5	NM_130417
Trmt11	chr1	+	30871695	30927012	159	1479	3.64	12	8	NM_198051
Cenpw	chr1	+	31347827	31352722	26	1598	0.55	3	1	NM_001246319
Rspo3	chr1	+	32115843	32198978	7	1001	0.24	5	0	NM_001100990
Rnf146	chr1	+	32297192	32307791	2421	1876	43.64	3	2	NM_001012060
Echdc1	chr1	-	32308391	32350239	761	1859	13.84	6	5	NM_001007734
LOC292199	chr1	-	32469423	32484734	11144	4146	90.90	6	5	NM_001144859
Mrpl36_dup1	chr1	-	32688643	32689739	8	854	0.32	2	0	NM_001108879_dup1
Lrrc14b	chr1	+	32957291	32961462	18	2573	0.24	2	1	NM_001109333
Ccdc127	chr1	-	32965362	32971705	1232	1250	33.33	4	4	NM_198766
Sdha	chr1	+	32971779	32996749	9698	2262	144.99	15	15	NM_130428
Pdcd6	chr1	+	33002331	33017997	2201	1525	48.81	6	6	NM_001107452
Ahrr	chr1	+	33029445	33123739	54	4683	0.39	11	1	NM_001024285
Exoc3	chr1	+	33126575	33156980	3719	2382	52.80	13	12	NM_001024964
Slc9a3	chr1	-	33159607	33201753	40	5141	0.26	17	1	NM_012654
Tppp	chr1	-	33295461	33315340	801	1016	26.66	4	3	NM_001108461
Zdhhc11	chr1	-	33330626	33360794	10	1424	0.24	10	0	NM_001039342
Brd9	chr1	-	33363870	33392304	1432	2347	20.63	16	16	NM_001107453
Trip13	chr1	+	33392427	33437368	43	1784	0.82	14	1	NM_001011930
Nkd2	chr1	+	33482721	33509560	187	4013	1.58	10	1	NM_001107454
Slc12a7	chr1	-	33511432	33564814	2033	4979	13.81	24	24	NM_001013144
Slc6a19	chr1	+	33624561	33643500	1	2411	0.01	12	0	NM_001039722
Slc6a18	chr1	+	33646636	33660461	2	2325	0.03	12	0	NM_017163
Tert	chr1	-	33676582	33697344	21	3362	0.21	16	0	NM_053423
Clptm1l	chr1	-	33706075	33722058	3533	2295	52.06	17	17	NM_001108240
Slc6a3	chr1	-	33746494	33787466	1	1970	0.02	15	0	NM_012694
Lpcat1	chr1	-	33802632	33853118	1660	3594	15.62	14	14	NM_001100735
Mrpl36_dup2	chr1	-	33993195	33994291	0	854	0.00	2	0	NM_001108879_dup2
Irx4	chr1	-	34059614	34068683	6	2539	0.08	7	0	NM_001107330
Irx2	chr1	-	34682802	34688217	12	2627	0.15	5	0	NM_001039505
Irx1	chr1	+	35319895	35325724	3	2328	0.04	5	0	NM_001107331
Med10	chr1	-	37504217	37509877	739	840	29.75	4	4	NM_001106097
Ube2ql1	chr1	+	37582312	37622672	1032	2651	13.16	2	2	NM_001145163
Nsun2	chr1	-	37692672	37716918	2928	4645	21.32	19	19	NM_001108403
Srd5a1	chr1	+	37717526	37751716	517	2609	6.70	5	5	NM_017070
Papd7	chr1	+	37797465	37830260	1267	3806	11.26	13	12	NM_001107333
Adcy2	chr1	+	38434800	39080014	1213	3758	10.92	24	22	NM_031007
Fastkd3	chr1	-	39116025	39124556	382	2256	5.73	7	6	NM_001082574
Mtrr	chr1	+	39124771	39155640	1094	2350	15.74	13	12	NM_001039003
LOC680200	chr1	-	39184215	39200503	54	1575	1.16	4	2	NM_001139491
Mir29b-2	chr1	+	39612388	39612468	0	80	0.00	1	0	NR_031835
Mir3556b	chr1	-	39612908	39613014	0	106	0.00	1	0	NR_037334
Mir29c	chr1	+	39612916	39613003	0	87	0.00	1	0	NR_031838
Ppp1r14c	chr1	+	41159898	41272170	693	2768	8.47	4	3	NM_133425
Iyd	chr1	+	41435347	41449800	1	1375	0.02	5	0	NM_001025000
Plekhg1	chr1	+	41780838	41866419	521	4375	4.03	15	7	NM_001190999
Mthfd1l	chr1	+	41876363	42065392	1574	3498	15.22	28	27	NM_001108462
Akap12	chr1	+	42162163	42252615	68493	6416	361.02	5	5	NM_057103,NM_001033653
Zbtb2	chr1	-	42260208	42267107	407	3066	4.49	2	2	NM_001107460
Rmnd1	chr1	-	42291651	42314989	665	1342	16.76	11	9	NM_001040128
RGD1305235	chr1	+	42325061	42348569	943	2290	13.93	5	5	NM_001017447
Esr1	chr1	+	42667185	42931332	104	2081	1.69	9	4	NM_012689
Myct1	chr1	+	43450903	43461462	58	1558	1.26	2	1	NM_001106207
Vip	chr1	+	43498384	43506464	51	1493	1.16	7	1	NM_053991
Fbxo5	chr1	-	43791187	43797556	68	1902	1.21	5	3	NM_001106206
Mtrf1l	chr1	-	43805701	43815909	289	1180	8.28	7	7	NM_001025723
Rgs17	chr1	-	43822671	43918302	1019	2488	13.85	6	5	NM_001107459
Oprm1	chr1	+	44804261	45034145	2704	3166	28.88	10	5	NM_001038597,NM_001038599,NM_013071,NM_001038601,NR_027877,NM_001038600
Ipcef1	chr1	-	44896239	44967362	140	1507	3.14	9	3	NM_001170799
Cnksr3	chr1	-	45120906	45213960	804	3324	8.18	13	12	NM_001012061
Scaf8	chr1	+	45348476	45451205	2188	4756	15.56	20	20	NM_139094
Tfb1m	chr1	-	45762960	45804760	938	1578	20.10	7	7	NM_181474
Cldn20	chr1	+	45776856	45777515	7	659	0.36	1	0	NM_001109394
Nox3	chr1	-	45881398	45946253	2	1694	0.04	13	0	NM_001004216
C1H6orf35	chr1	-	47617832	47644800	834	944	29.88	5	5	NM_001144860
Ldhal6b	chr1	-	47622971	47624394	9	1423	0.21	1	0	NM_183334
Zdhhc14	chr1	+	47692788	47953572	1404	3019	15.73	9	9	NM_001039343
Snx9	chr1	+	48084891	48130894	1097	2036	18.22	16	16	NM_001127637
Synj2	chr1	+	48140566	48236033	718	5056	4.80	29	18	NM_032071,NM_001113371,NM_001113372
Gtf2h5	chr1	+	48280968	48287542	1104	1652	22.60	3	2	NM_001126088
Tulp4	chr1	+	48334822	48430485	3747	4627	27.39	14	14	NM_001109137
Tmem181	chr1	+	48465874	48505761	4394	1839	80.80	17	17	NM_001130939
Dynlt1	chr1	-	48510104	48516927	625	693	30.50	5	4	NM_031318
Sytl3	chr1	+	48534303	48590471	1048	2194	16.15	15	15	NM_001127560
Ezr	chr1	-	48590971	48634511	3010	2934	34.69	13	13	NM_019357
Fndc1	chr1	+	48926486	48987223	75	5173	0.49	20	1	NM_001038615
Pacrg	chr1	-	49266486	49684083	76	1190	2.16	5	4	NM_001077677
Park2	chr1	+	49684358	50873567	369	1552	8.04	12	11	NM_020093
Agpat4	chr1	+	50930058	51035499	3844	1844	70.50	9	9	NM_133406
Map3k4	chr1	-	51043920	51129819	2269	4884	15.71	24	24	NM_001107456
Plg	chr1	+	51192273	51233898	40	2698	0.50	19	0	NM_053491
Slc22a3	chr1	-	51234470	51321364	17	3477	0.17	11	0	NM_019230
Slc22a2	chr1	+	51394024	51435104	8	2128	0.13	11	0	NM_031584
Slc22a1	chr1	-	51452604	51479610	2	1847	0.04	11	0	NM_012697
Igf2r	chr1	-	51488767	51577141	5401	8741	20.90	48	48	NM_012756
Mas1	chr1	-	51644720	51675365	24	1994	0.41	4	1	NM_012757
Mrgprh	chr1	+	51682237	51683202	48	965	1.68	1	1	NM_001002281
Pnldc1	chr1	-	51693998	51712435	27	1983	0.46	19	0	NM_001025724
Mrpl18	chr1	-	51713673	51718630	919	940	33.06	4	4	NM_001106205
Tcp1	chr1	+	51719055	51726734	2788	1819	51.83	12	12	NM_012670
Acat3	chr1	-	51757961	51776935	1946	1988	33.10	11	11	NM_001006995
Wtap	chr1	-	51781701	51806726	3397	3156	36.40	10	10	NM_001113542,NM_001113544,NM_001113543
Sod2	chr1	+	51827380	51834232	10630	2060	174.51	5	5	NM_017051
Qk	chr1	+	52104780	52207884	1054	1408	25.32	8	7	NM_001115021
Pabpc6	chr1	+	52894282	52897431	8	3149	0.09	1	0	NM_001106208
MGC94891	chr1	-	53587608	53611289	1	1727	0.02	10	0	NM_001044277
Pde10a	chr1	-	53617430	53800478	1285	3377	12.87	22	22	NM_022236
T	chr1	-	54139554	54147319	7	1966	0.12	8	0	NM_001106209
T2	chr1	-	54159582	54212462	124	1465	2.86	11	5	NM_001161835
Prr18	chr1	-	54240936	54241862	11	926	0.40	1	1	NM_001108464
Sft2d1	chr1	-	54248197	54264093	404	964	14.17	8	6	NM_001008302
Mpc1	chr1	-	54275046	54286667	3221	884	123.22	5	4	NM_133561
Ccr6	chr1	-	54313120	54335174	2	1475	0.05	2	0	NM_001013145
LOC683722	chr1	-	54371829	54403110	674	1316	17.32	11	10	NM_001101008
Rnaset2	chr1	+	54425133	54442302	434	954	15.38	9	5	NM_001106210
Rps6ka2	chr1	+	54609625	54747731	5602	5375	35.25	21	21	NM_057128
Gpr31	chr1	-	54767584	54768543	5	959	0.18	1	0	NM_001169132
Tcp10b	chr1	+	54779702	54801262	5	1377	0.12	9	0	NM_001107461
Ttll2	chr1	-	54808855	54810633	1	1621	0.02	2	0	NM_001169136
Mllt4	chr1	-	54955635	55043460	3420	6766	17.09	33	31	NM_013217
Smok2a_dup1	chr1	-	55274512	55365010	1	1473	0.02	3	0	NM_001191619_dup1
Vom2r7	chr1	+	55837103	55853090	0	1643	0.00	5	0	NM_001099463
Smok2a_dup2	chr1	-	56065260	56066765	2	1505	0.04	1	0	NM_001191619_dup2
Vom2r9	chr1	-	57065642	57099109	10	2595	0.13	6	0	NM_001099465
Dact2	chr1	-	57354080	57362996	393	2727	4.87	4	3	NM_001107464
Smoc2	chr1	+	57434174	57565316	244	2680	3.08	13	6	NM_001106215
Thbs2	chr1	-	57842346	57871988	439	5706	2.60	22	10	NM_001169138
LOC100125364	chr1	+	58133058	58135780	1519	2539	20.23	2	1	NM_001103356
Phf10	chr1	-	58134862	58191474	515	1529	11.39	12	11	NM_001024747
Tcte3	chr1	-	58153802	58165631	4	420	0.32	3	0	NM_001191559
Psmb1	chr1	-	58399238	58418261	6168	793	263.04	6	6	NM_053590
Tbp	chr1	+	58420201	58438562	452	1860	8.22	8	7	NM_001004198
Pdcd2	chr1	-	58443078	58448568	814	1128	24.40	6	6	NM_031638
Prdm9	chr1	-	58463710	58484066	43	2677	0.54	11	1	NM_001108903
Chd1	chr1	+	58619223	58683477	3204	6359	17.04	34	34	NM_001107465
Riok2	chr1	+	60057339	60073788	923	1780	17.54	10	10	NM_001009687
Lix1	chr1	+	60083352	60139891	276	1516	6.16	6	5	NM_001106214
Lnpep	chr1	-	60223770	60310668	2361	3515	22.72	20	20	NM_001113403,NM_133574
Mir99b	chr1	+	60623874	60623943	0	69	0.00	1	0	NR_031857
Mir3596c	chr1	-	60624030	60624146	0	116	0.00	1	0	NR_037379
Mirlet7e	chr1	+	60624039	60624131	13	92	4.78	1	1	NR_031805
Mir125a	chr1	+	60624485	60624569	26	84	10.47	1	1	NR_031868
LOC688452	chr1	+	60624656	60635421	75	1103	2.30	9	3	NM_001135720
Has1	chr1	-	60640270	60652067	100	2091	1.62	5	2	NM_172323
Fpr1	chr1	+	60685361	60686568	4	1207	0.11	1	0	NM_001106216
Fpr-rs3	chr1	-	60821230	60822261	0	1031	0.00	1	0	NM_001169140
Vom1r6	chr1	+	60960461	60961357	3	896	0.11	1	0	NM_001009512
Vom1r7	chr1	-	61001946	61002857	0	911	0.00	1	0	NM_001008907
Vom1r8	chr1	+	61032236	61033147	0	911	0.00	1	0	NM_001008905
Vom1r13	chr1	+	61174271	61175222	0	949	0.00	2	0	NM_001167548
Vom1r14	chr1	-	61204365	61205300	0	935	0.00	1	0	NM_001008961
Vom1r9_dup1	chr1	+	61240565	61241515	0	950	0.00	1	0	NM_001167547_dup1
Vom1r10	chr1	-	61275814	61276748	1	934	0.04	1	0	NM_001008958
Vom1r12_dup1	chr1	-	61461630	61462550	0	920	0.00	1	0	NM_001008962_dup1
Vom1r9_dup2	chr1	+	61520835	61521785	0	950	0.00	1	0	NM_001167547_dup2
Vom1r12_dup2	chr1	-	61575151	61576071	0	920	0.00	1	0	NM_001008962_dup2
Vom1r11	chr1	-	61682530	61683450	1	920	0.04	1	0	NM_001008955
Vom1r15	chr1	-	61800598	61801518	0	920	0.00	1	0	NM_001008960
Ppp2r1a	chr1	+	61883998	61903241	17159	2193	264.61	15	15	NM_057140
Vom1r19	chr1	+	62260118	62261059	1	941	0.04	1	0	NM_001008954
Vom1r20	chr1	+	62297765	62298673	1	908	0.04	1	0	NM_001009506
V1rf4	chr1	+	62384298	62385203	1	905	0.04	1	0	NM_001009522
Vom1r17	chr1	+	62384298	62385203	1	905	0.04	1	0	NM_001167572
Vom1r16	chr1	+	62384298	62385236	1	938	0.04	1	0	NM_001167549
Zfp53	chr1	+	62422840	62451949	153	2530	2.05	6	1	NM_001107468
Zfp52	chr1	+	62472853	62500686	89	2876	1.05	6	1	NM_001014158
Vom1r22	chr1	-	62698443	62699456	0	1013	0.00	1	0	NM_001008900
Lilrb3l	chr1	+	62834637	62841318	2	2086	0.03	10	0	NM_001037357
Rps9_dup1	chr1	-	63010583	63013972	22	742	1.00	5	1	NM_031108_dup1
Tsen34_dup1	chr1	-	63016181	63023232	19	1339	0.48	5	0	NM_001006968_dup1
Mboat7_dup1	chr1	+	63024114	63038392	17	2281	0.25	8	0	NM_001134978_dup1
Rps9_dup2	chr1	-	63078909	63082298	31	742	1.41	5	2	NM_031108_dup2
Tsen34_dup2	chr1	-	63084507	63091558	19	1339	0.48	5	0	NM_001006968_dup2
Mboat7_dup2	chr1	+	63092440	63106719	39	2281	0.58	8	1	NM_001134978_dup2
Tmc4	chr1	+	63106969	63118858	7	2277	0.10	15	0	NM_001034104
Leng1	chr1	+	63119164	63124096	317	1842	5.82	4	4	NM_001106218
Cnot3	chr1	-	63123105	63139348	435	2851	5.16	18	15	NM_001107471
Mir3572	chr1	-	63128246	63128353	4	107	1.26	1	0	NR_037362
Prpf31	chr1	-	63143068	63154743	1215	2390	17.19	14	13	NM_001106219
Tfpt	chr1	+	63155621	63164554	491	748	22.20	5	5	NM_138870
Oscar	chr1	+	63173817	63180053	7	2024	0.12	5	0	NM_001184973
Cacng6	chr1	-	63300009	63312647	1	779	0.04	4	0	NM_080694
Cacng8	chr1	-	63321710	63341943	61	1262	1.63	4	2	NM_080696
Mir935	chr1	-	63322153	63322243	0	90	0.00	1	0	NR_032758
Cacng7	chr1	-	63367661	63393913	376	823	15.45	5	5	NM_080695
Prkcg	chr1	-	63399169	63425577	51	3083	0.56	18	1	NM_012628
Myadm	chr1	-	63430412	63438759	4454	2848	52.89	3	3	NM_183332
Olr1l_dup1	chr1	+	63473385	63474072	0	687	0.00	1	0	NM_001000538_dup1
Olr386	chr1	+	63478627	63479601	0	974	0.00	1	0	NM_001000856
Olr1l_dup2	chr1	+	63478641	63479601	0	960	0.00	1	0	NM_001000538_dup2
Nlrp12	chr1	+	63493720	63521353	9	3423	0.09	10	0	NM_001169142
Mir295-1_dup1	chr1	-	63522985	63523065	0	80	0.00	1	0	NR_036045_dup1
Mir295-2_dup1	chr1	-	63522985	63523065	0	80	0.00	1	0	NR_036047_dup1
Mir294	chr1	-	63523108	63523178	0	70	0.00	1	0	NR_032761
Mir293	chr1	-	63523469	63523540	0	71	0.00	1	0	NR_032760
Mir291b	chr1	-	63524193	63524300	0	107	0.00	1	0	NR_037337
Mir292	chr1	-	63524481	63524562	0	81	0.00	1	0	NR_031939
Mir291a	chr1	-	63524769	63524850	0	81	0.00	1	0	NR_031938
Mir290	chr1	-	63525067	63525147	0	80	0.00	1	0	NR_031937
LOC292543	chr1	+	63610443	63624069	6	2467	0.08	13	0	NM_001025639
Vom2r27	chr1	-	63659858	63691984	3	2883	0.04	6	0	NM_173130
Zfp51	chr1	+	63791591	63803748	102	2068	1.67	4	1	NM_001107467
Vom1r23	chr1	-	63875694	63876641	1	947	0.04	1	0	NM_001008941
Vom2r12	chr1	+	64473305	64573369	0	2556	0.00	6	0	NM_001099488
Vom2r13	chr1	+	64550975	64598158	0	2556	0.00	6	0	NM_001099489
Vom2r80	chr1	+	65288733	65328121	4	2244	0.06	7	0	NM_001111321
Zfp40	chr1	-	65341418	65363927	927	3418	9.17	6	6	NM_001168642
Vom2r15	chr1	-	65453663	65469483	1	2568	0.01	6	0	NM_001099490
Vom2r16	chr1	+	65624478	65722905	14	2538	0.19	8	0	NM_001099655
Vom2r17	chr1	+	65854391	66246430	1	2568	0.01	6	0	NM_001099491
Vom2r19	chr1	+	66226262	66239138	3	2568	0.04	6	0	NM_001099492
Mzf1	chr1	+	66333351	66344445	259	3598	2.43	5	4	NM_001108470
Ube2m	chr1	+	66348873	66352410	3603	1957	62.26	6	6	NM_001108471
Chmp2a	chr1	+	66352555	66354940	2056	911	76.32	6	6	NM_001108906
Trim28	chr1	-	66355605	66362276	2932	2953	33.58	17	17	NM_053916
Zbtb45	chr1	+	66375406	66379533	270	2194	4.16	3	2	NM_001107478
Slc27a5	chr1	+	66387832	66398425	1	2250	0.02	10	0	NM_024143
RGD1561909	chr1	-	66468414	66471083	20	2284	0.30	2	1	NM_001109334
Rps5	chr1	-	66471609	66475905	5225	720	245.41	6	6	NM_001105722
Zfp110	chr1	-	66552907	66568140	1659	2977	18.85	8	8	NM_001024775
Zfp329	chr1	+	66592685	66611630	622	8684	2.42	2	1	NM_001107477
Vom2r36	chr1	+	66717399	66959011	0	2371	0.00	5	0	NM_001099483
Vom2r33	chr1	+	66745463	66760433	1	2360	0.01	5	0	NM_001099497
Vom2r35	chr1	+	66811994	66829315	0	2099	0.00	4	0	NM_001099473
Vom2r34	chr1	+	66851404	66959011	1	2347	0.01	9	0	NM_001099657
Mir295-1_dup2	chr1	-	66933909	66933989	0	80	0.00	1	0	NR_036045_dup2
Mir295-2_dup2	chr1	-	66933909	66933989	0	80	0.00	1	0	NR_036047_dup2
Vom1r54_dup1	chr1	+	67186924	67187826	0	902	0.00	1	0	NM_001008963_dup1
Vom1r53_dup1	chr1	+	67186924	67187877	0	953	0.00	1	0	NM_001008934_dup1
Vom1r54_dup2	chr1	+	67192425	67193327	0	902	0.00	1	0	NM_001008963_dup2
Vom1r53_dup2	chr1	+	67192425	67193378	0	953	0.00	1	0	NM_001008934_dup2
Vom1r56	chr1	+	67466252	67467208	0	956	0.00	1	0	NM_001008929
Vom1r57	chr1	-	67488098	67489042	0	944	0.00	1	0	NM_001008951
Vom1r52	chr1	-	67574296	67575249	3	953	0.11	1	0	NM_001008930
Vom1r51	chr1	-	67661326	67662279	3	953	0.11	1	0	NM_001008933
Vom1r48	chr1	+	67745084	67746001	0	917	0.00	1	0	NM_001008931
Vom1r49	chr1	+	67751222	67751989	0	767	0.00	1	0	NM_001008920
Vom1r47	chr1	+	67806605	67807519	0	914	0.00	1	0	NM_001008916
Vom1r46	chr1	-	67846750	67847700	0	950	0.00	1	0	NM_001008939
Vom1r45	chr1	-	67915184	67916131	2	947	0.07	1	0	NM_001008940
Vom1r44	chr1	-	67955363	67956367	1	1004	0.03	1	0	NM_001008902
Vom1r43	chr1	-	67984540	67985457	4	917	0.15	1	0	NM_001008932
Vom1r42	chr1	-	68081693	68082613	1	920	0.04	1	0	NM_001008959
Sbk1	chr1	-	68159182	68181024	443	4107	3.65	4	3	NM_147135
Vom1r40_dup1	chr1	+	68449135	68450127	0	992	0.00	1	0	NM_001008904_dup1
Vom1r41	chr1	+	68531075	68532058	1	983	0.03	1	0	NM_001008909
Vom2r32	chr1	-	68607182	68640948	6	3562	0.06	6	0	NM_173315
Vom2r78	chr1	-	68608170	68620589	4	1952	0.07	4	0	NM_001099659
Vom1r40_dup2	chr1	+	68704483	68705475	0	992	0.00	1	0	NM_001008904_dup2
Vom1r28_dup1	chr1	+	68964531	68965463	0	932	0.00	1	0	NM_001008966_dup1
Vom1r29_dup1	chr1	+	69009022	69009939	0	917	0.00	1	0	NM_001008946_dup1
Vom1r-ps39_dup1	chr1	+	69026941	69027801	0	860	0.00	1	0	NM_001009509_dup1
Vom1r27	chr1	+	69316603	69317520	1	917	0.04	1	0	NM_001008952
Vom1r63	chr1	+	69455614	69456546	1	932	0.04	1	0	NM_001008967
V1re18	chr1	+	69504405	69505322	0	917	0.00	1	0	NM_001008953
Vom1r28_dup2	chr1	+	69520817	69521749	0	932	0.00	1	0	NM_001008966_dup2
Vom1r29_dup2	chr1	+	69564386	69565303	0	917	0.00	1	0	NM_001008946_dup2
Vom1r-ps39_dup2	chr1	+	69582308	69583168	0	860	0.00	1	0	NM_001009509_dup2
Vom1r30	chr1	+	69651853	69652746	1	893	0.04	1	0	NM_001009511
Vom2r26	chr1	-	69853741	69890484	1	2550	0.01	6	0	NM_001099471
Lilrc2	chr1	-	69994293	69998713	2	1029	0.07	5	0	NM_001100123
Lilrb3	chr1	+	70045572	70053423	7	2622	0.09	12	0	NM_031713
Nlrp4a	chr1	-	70729660	70832250	16	3921	0.14	9	1	NM_001106220
Vom2r28	chr1	+	70894608	70986046	5	2511	0.07	6	0	NM_001099472
Zfp418	chr1	+	71012578	71025541	46	2711	0.57	4	1	NM_001191620
Zfp978	chr1	-	71133880	71140536	40	1630	0.83	4	1	NM_001025677
Hiat1	chr1	+	71185529	71217903	15	2712	0.19	12	0	NM_001106467
Zfp772	chr1	+	71250473	71256311	1046	1970	17.96	5	4	NM_001107472
Aurkc	chr1	-	71352904	71355297	132	618	7.22	3	3	NM_001106221
Usp29	chr1	-	71382517	71435036	115	6571	0.59	6	1	NM_001108465
Zim1	chr1	+	71637534	71659128	65	3211	0.68	7	2	NM_001107473
Olr3	chr1	+	71833479	71834432	4	953	0.14	1	0	NM_001000110
Olr4	chr1	+	71850025	71850963	0	938	0.00	1	0	NM_001000111
Olr5	chr1	+	71860651	71861559	0	908	0.00	1	0	NM_001000112
Olr6	chr1	+	71876783	71877721	0	938	0.00	1	0	NM_001000539
Olr7	chr1	-	71880789	71881730	1	941	0.04	1	0	NM_001000768
Olr8	chr1	-	71891245	71892189	0	944	0.00	1	0	NM_001000113
RGD1559613	chr1	-	72510939	72528650	695	673	34.92	4	4	NM_001109138
Zfp583	chr1	+	72637802	72656306	222	2545	2.95	5	2	NM_001134609
Zfp667	chr1	-	72663633	72683869	323	3379	3.23	5	3	NM_001008557
Galp	chr1	-	72745906	72767768	0	675	0.00	6	0	NM_022633
Zfp444	chr1	-	72775799	72793062	238	1497	5.38	4	3	NM_001169143
Zfp787	chr1	+	72827317	72840114	320	1804	6.00	2	2	NM_001108904
Nlrp5	chr1	-	72846717	72878799	9	2921	0.10	10	0	NM_001107474
Vom2r71	chr1	+	72997065	73020965	1	2549	0.01	7	0	NM_001099516
Nlrp4	chr1	-	73062798	73100694	31	3380	0.31	10	0	NM_001172164
Vom1r32	chr1	+	73231686	73232603	1	917	0.04	1	0	NM_001008937
Nlrp9	chr1	-	73246708	73296649	2	3003	0.02	9	0	NM_001169149
Vom1r34	chr1	-	73342240	73343157	0	917	0.00	1	0	NM_001008947
Vom2r31	chr1	-	73554037	73579885	4	3891	0.03	9	0	NM_173319
Vom2r30	chr1	-	73764568	74306093	6	2410	0.08	6	0	NM_001099467
Vom2r29	chr1	-	74285207	74306093	1	2481	0.01	6	0	NM_001099496
Lair1	chr1	-	74679905	74710530	29	846	1.16	8	1	NM_001029928
Ttyh1	chr1	+	74795004	74812910	6419	2942	73.79	14	14	NM_001106225
Leng8	chr1	+	74814349	74826049	1519	5642	9.10	15	15	NM_001037790
Cdc42ep5	chr1	-	74828608	74829132	50	524	3.23	1	1	NM_001108469
Lilra5	chr1	+	74887896	74892461	10	1140	0.30	6	0	NM_001076793
Lilrb4	chr1	+	75149298	75154600	8	1142	0.24	10	0	NM_001013894
Kir3dl1	chr1	+	75204288	75241681	2	1286	0.05	8	0	NM_181479
Fcar	chr1	+	75285444	75318514	1	1737	0.02	5	0	NM_201992
Ncr1	chr1	+	75322402	75367860	4	1260	0.11	8	0	NM_057199
Rdh13	chr1	-	75563122	75590916	847	2625	10.91	7	7	NM_001108468
Eps8l1	chr1	+	75610284	75624428	16	3809	0.14	19	1	NM_001108467
Ppp1r12c	chr1	-	75625471	75648495	2894	2887	33.90	23	22	NM_001191946
Tnnt1	chr1	-	75652135	75660589	8	867	0.31	13	0	NM_134388
Tnni3	chr1	-	75665119	75668803	7	796	0.30	8	0	NM_017144
Dnaaf3	chr1	-	75669343	75677205	62	2147	0.98	13	2	NM_001271115
Syt5	chr1	-	75683291	75691003	1452	1811	27.11	9	9	NM_019350
Ptprh	chr1	-	75692060	75724941	4	2983	0.05	16	0	NM_001191945
Tmem86b	chr1	-	75747873	75750239	42	1120	1.27	3	1	NM_001109604
Ppp6r1	chr1	-	75750750	75777986	8300	4318	65.00	25	25	NM_001135849
Hspbp1	chr1	-	75779797	75803045	2764	1432	65.27	8	8	NM_139261
Brsk1	chr1	+	75808536	75833928	6128	2423	85.53	19	19	NM_001127337
Tmem150b	chr1	-	75833876	75842777	8	1661	0.16	6	0	NM_001107476
Suv420h2	chr1	+	75861337	75868943	117	2401	1.65	10	3	NM_001107475
Cox6b2	chr1	-	75873172	75874397	35	468	2.53	4	1	NM_001039085
Fam71e2	chr1	-	75874606	75890446	4	3011	0.04	12	0	NM_001145401
Il11	chr1	-	75891524	75897820	16	1669	0.32	5	1	NM_133519
Rpl28	chr1	+	75912936	75915497	355	1534	7.83	5	4	NM_022697
Ube2s	chr1	-	75951966	75956026	1245	944	44.60	4	4	NM_001106224
Shisa7	chr1	-	75971937	75990854	201	6083	1.12	6	2	NM_001145175
Isoc2b	chr1	-	75991120	76011769	117	1039	3.81	6	3	NM_001008367
Nat14	chr1	+	76071585	76073672	143	1517	3.19	2	2	NM_001108466
Ssc5d	chr1	+	76074530	76092319	393	4481	2.97	14	9	NM_001134545
Sbk2	chr1	-	76102583	76110349	1	2333	0.01	4	0	NM_001127539
Zfp579	chr1	-	76133748	76136920	187	2143	2.95	2	1	NM_001126276
Fiz1	chr1	-	76148777	76155291	662	2652	8.44	3	2	NM_001106223
Zfp524	chr1	+	76158643	76159691	140	1048	4.52	1	1	NM_001108905
Zfp865	chr1	-	76174719	76179197	133	2362	1.90	2	1	NM_001134544
Epn1	chr1	+	76226173	76242237	2728	2014	45.81	11	11	NM_057136
Rfpl4a	chr1	-	76249814	76256273	7	1441	0.16	3	0	NM_001106222
Rasl2-9	chr1	-	76263180	76264358	192	1178	5.51	1	1	NM_001166675
Vom1r38	chr1	-	76305195	76306118	1	923	0.04	1	0	NM_001008964
Vom1r37	chr1	-	76325235	76326197	0	962	0.00	1	0	NM_001008923
Vom1r36	chr1	+	76351969	76352880	4	911	0.15	1	0	NM_001008913
Vom1r35	chr1	+	76407751	76408665	0	914	0.00	1	0	NM_001008919
Vom1r58	chr1	+	76498340	76499155	1	815	0.04	1	0	NM_001009507
Vom1r59	chr1	+	76533961	76534908	0	947	0.00	1	0	NM_001008944
Vom1r60	chr1	+	76563183	76564296	1	946	0.04	2	0	NM_001167552
Vom1r61	chr1	+	76666343	76667296	1	953	0.04	1	0	NM_001008935
Vom1r62	chr1	+	76693838	76694785	0	947	0.00	1	0	NM_001008943
Lig1	chr1	+	76723841	76762378	277	3024	3.10	28	6	NM_001024268
Pla2g4c	chr1	+	76802413	76883470	0	1746	0.00	14	0	NM_001145982
Cabp5	chr1	+	76998160	77010997	0	1624	0.00	6	0	NM_001108907
Sult2a2	chr1	-	77549161	77811907	4	986	0.14	6	0	NM_001025131_dup1,NM_001025131_dup2
Sult2a6	chr1	-	77823865	78012472	3	994	0.10	6	0	NM_012695_dup1,NM_012695_dup2
Sult2a1	chr1	-	77849696	77903846	1	994	0.03	6	0	NM_131903_dup1,NM_131903_dup2
Sepw1_dup1	chr1	-	78799172	78804245	73	693	3.56	6	2	NM_013027_dup1
Crx	chr1	-	79009897	79015569	3	897	0.11	3	0	NM_021855
Sepw1_dup2	chr1	-	79068032	79073104	0	693	0.00	6	0	NM_013027_dup2
Gltscr2	chr1	-	79101202	79108671	1402	1432	33.11	12	12	NM_207591
Ehd2	chr1	-	79112279	79130529	755	2022	12.63	6	5	NM_001024897
Gltscr1	chr1	-	79133679	79158168	213	5503	1.31	13	2	NM_001106226
Napa	chr1	+	79261024	79279633	8540	1493	193.44	11	11	NM_080585
Kptn	chr1	+	79282511	79283305	102	471	7.32	2	2	NM_001107457
Slc8a2	chr1	+	79296259	79320746	897	2992	10.14	9	8	NM_078619
Meis3	chr1	+	79335447	79346205	612	1780	11.63	14	13	NM_001108472
LOC684903	chr1	-	79355592	79377748	262	3536	2.51	16	13	NM_001271452
Gpr77	chr1	-	79432845	79445344	69	1252	1.86	3	1	NM_001003710
C5ar1	chr1	-	79452051	79458856	4	1751	0.08	2	0	NM_053619
LOC100192314	chr1	-	79474172	79475656	103	1484	2.35	1	1	NM_001136272
Bbc3	chr1	+	79520749	79521829	87	1080	2.72	1	1	NM_173837
Sae1	chr1	-	79530175	79585932	4711	1879	84.79	9	9	NM_001012063
Tmem160	chr1	+	79664960	79667668	582	816	24.12	3	3	NM_001106227
Npas1	chr1	-	79667893	79687979	2	1954	0.03	11	0	NM_001107479
Arhgap35	chr1	-	79703650	79820568	12846	8357	51.98	7	7	NM_001271132
Ceacam9	chr1	+	79906414	79910949	4	977	0.14	3	0	NM_053919
Ap2s1	chr1	+	79918162	79929502	3440	767	151.67	5	5	NM_022952
Slc1a5	chr1	+	79957648	79971751	186	2533	2.48	8	5	NM_175758
Fkrp	chr1	-	79980701	79986302	1049	2832	12.53	2	1	NM_001025678
Strn4	chr1	+	79987125	80012891	1474	3482	14.32	19	19	NM_001107480,NM_001161809
Prkd2	chr1	+	80015106	80043535	83	3125	0.90	19	2	NM_001013895
Dact3	chr1	+	80048066	80059888	620	2797	7.50	6	5	NM_001191947
Gng8	chr1	+	80067667	80069629	41	556	2.49	4	1	NM_139185
Ptgir	chr1	+	80080854	80083237	1372	1358	34.17	2	2	NM_001077644
Calm3	chr1	-	80092078	80099186	14824	593	845.39	6	5	NM_012518
Pnmal2	chr1	+	80123763	80126337	1542	2574	20.26	1	1	NM_001107481
Pnmal1	chr1	+	80140829	80143488	100	1823	1.86	3	2	NM_001108473
Ccdc8	chr1	+	80180875	80184203	331	3328	3.36	1	1	NM_001009533
Ppp5c	chr1	-	80191565	80215780	1761	1960	30.38	13	13	NM_031729
Hif3a	chr1	-	80223834	80245130	10	2044	0.17	15	0	NM_022528
Cgm4	chr1	+	80277477	80290359	4	2278	0.06	5	0	NM_012525
Psg16	chr1	+	80311266	80327328	3	1691	0.06	5	0	NM_001025679
Ceacam3	chr1	+	80368019	80380553	2	3008	0.02	7	0	NM_012702
Psgb1	chr1	+	80428741	80437618	3	1594	0.06	6	0	NM_021677
Psg29	chr1	-	80481280	80504643	3	2166	0.05	5	0	NM_001025641
Ceacam11	chr1	+	80642416	80648652	0	940	0.00	4	0	NM_001025404
Igfl3	chr1	+	80719459	80726515	3	1043	0.10	4	0	NM_001108474
Mill1	chr1	+	80887094	80914226	41	2690	0.52	7	1	NM_001011931
Psg19	chr1	-	80936820	80947086	5	2769	0.06	6	0	NM_001270654,NM_019126
Micb	chr1	+	81016678	81033651	47	1197	1.33	5	3	NM_001017468
Pglyrp1	chr1	+	81052612	81057412	4	627	0.22	3	0	NM_053373
Ccdc61	chr1	-	81057905	81077772	127	2072	2.07	14	3	NM_001106229
Nanos2	chr1	+	81155091	81156551	2	1460	0.05	1	0	NM_001108908
Mypop	chr1	+	81159192	81169783	352	1862	6.39	4	3	NM_001109139
Irf2bp1	chr1	+	81171966	81174667	889	2701	11.13	1	1	NM_001107483
Foxa3	chr1	-	81181104	81190030	9	1494	0.20	2	0	NM_017077
Sympk	chr1	+	81190967	81219274	4487	4005	37.89	26	25	NM_001100830
Rsph6a	chr1	+	81219404	81242623	10	2320	0.15	6	0	NM_001024748
Fbxo46	chr1	+	81296298	81312725	233	2924	2.69	2	1	NM_001025642
Qpctl	chr1	-	81314398	81323467	724	2159	11.34	7	7	NM_001106230
Snrpd2	chr1	+	81324033	81326883	408	535	25.79	3	3	NM_001109399
Gipr	chr1	-	81329941	81340229	33	2686	0.42	15	1	NM_012714
Eml2	chr1	+	81353763	81386605	4036	2452	55.66	22	22	NM_138921
Mir330	chr1	+	81358760	81358856	7	96	2.47	1	0	NR_031777
Gpr4	chr1	+	81401780	81403268	117	1488	2.66	1	1	NM_001025680
Opa3	chr1	+	81408113	81426628	1109	2073	18.09	2	2	NM_001107486
Vasp	chr1	-	81437098	81452365	1955	2072	31.91	13	13	NM_001108475
Ppm1n	chr1	-	81456776	81459485	27	1365	0.67	3	1	NM_001106231
Rtn2	chr1	+	81462077	81474932	3434	1864	62.30	10	10	NM_201562
LOC100360880	chr1	-	81481174	81487900	8786	3247	91.51	4	4	NM_001256509
Ercc1	chr1	+	81523234	81534459	883	1059	28.20	10	10	NM_001106228
Cd3eap	chr1	-	81533986	81537262	290	2037	4.81	3	2	NM_001109416
Ercc2	chr1	+	81559883	81573643	647	3525	6.21	23	17	NM_001172809
Mir343	chr1	+	81564995	81565087	5	92	1.84	1	0	NR_031787
Klc3	chr1	-	81572593	81581805	54	1546	1.18	13	1	NM_138520
Ckm	chr1	+	81587884	81598112	3	1402	0.07	8	0	NM_012530
Mark4	chr1	-	81601789	81633585	739	3200	7.81	17	16	NM_001191071
Trappc6a	chr1	+	81683535	81690450	156	739	7.14	6	4	NM_001109410
Ppp1r37	chr1	-	81705739	81737548	1593	2920	18.45	13	13	NM_001107482
Gemin7	chr1	-	81739987	81749508	47	1028	1.55	3	1	NM_001109170
Clasrp	chr1	-	81757541	81781715	576	2116	9.21	21	18	NM_001024294
Clptm1	chr1	-	81814947	81846254	8310	2439	115.22	14	14	NM_001106232
Apoc2	chr1	-	81854612	81859580	1	497	0.07	4	0	NM_001085352
Apoc4	chr1	-	81860928	81865003	7	467	0.51	3	0	NM_001109419
Apoc1	chr1	-	81872116	81875399	27	463	1.97	5	1	NM_012824,NM_001109996
Apoe	chr1	-	81878372	81882298	156134	1332	3964.05	8	6	NM_001270684,NM_001270681,NM_001270682,NM_138828,NM_001270683
Tomm40	chr1	-	81883632	81895516	1264	1077	39.69	9	9	NM_212520
Pvrl2	chr1	-	81896927	81931943	1132	2638	14.51	9	7	NM_001012064
Bcam	chr1	-	81939821	81954480	15810	2344	228.10	15	15	NM_031752
Cblc	chr1	-	81964679	81981504	19	1647	0.39	12	0	NM_001034920
Bcl3	chr1	-	81996116	82010351	375	1779	7.13	9	8	NM_001109422
Ceacam16	chr1	-	82039102	82049181	71	1609	1.49	6	4	NM_001169579
Ceacam19	chr1	-	82066235	82075018	12	2016	0.20	7	0	NM_001198970
PVR	chr1	-	82085560	82100961	1981	1906	35.15	8	8	NM_017076
Ceacam20	chr1	+	82145624	82177339	5	1723	0.10	11	0	NM_001170324
Zfp180	chr1	+	82186002	82205295	5943	3921	51.26	6	6	NM_001271280,NM_144757
Zfp112	chr1	+	82209491	82224354	107	3442	1.05	4	1	NM_001107487
Zfp111	chr1	-	82300386	82311607	233	2812	2.80	4	2	NM_133323
Zfp61	chr1	-	82386241	82393980	353	2033	5.87	6	6	NM_001017512
Zfp94	chr1	-	82400961	82415836	218	2448	3.01	5	1	NM_001037212
RGD1311676	chr1	-	82456545	82457405	6	860	0.24	1	0	NM_001106233
Lypd5	chr1	+	82471729	82476786	2	766	0.09	5	0	NM_001192010
Kcnn4	chr1	+	82493757	82508496	151	1926	2.65	13	7	NM_001270701,NM_001270702,NM_001270703,NM_023021
Smg9	chr1	+	82523064	82545404	664	2018	11.13	14	13	NM_001014243
Irgc	chr1	-	82554279	82557958	3	1706	0.06	2	0	NM_001014016
Plaur	chr1	+	82587242	82602923	895	1200	25.22	12	11	NM_017350,NM_134352
Cadm4	chr1	+	82625738	82630379	1864	1098	57.41	8	8	NM_001047107
Zfp428	chr1	+	82632968	82642397	360	1235	9.86	3	3	NM_001108476
Irgq	chr1	+	82656242	82664190	7618	6108	42.18	3	3	NM_001135742
Pinlyp	chr1	-	82666951	82672395	8	729	0.37	5	0	NM_001107488
Xrcc1	chr1	+	82673671	82701082	631	2063	10.34	17	15	NM_053435
Zfp575	chr1	-	82707389	82709496	14	1134	0.42	4	0	NM_001107489
Ethe1	chr1	+	82716410	82731463	571	960	20.11	7	7	NM_001106234
Phldb3	chr1	+	82733955	82750033	31	1844	0.57	15	0	NM_001191622
Lypd3	chr1	+	82757258	82761708	8	1632	0.17	5	0	NM_021759
Tex101	chr1	-	82787110	82789825	1	904	0.04	6	0	NM_139037
RGD1564380_dup1	chr1	-	82806009	82854148	0	1915	0.00	10	0	NM_001170329_dup1,NM_001170329_dup2
RGD1565655_dup1	chr1	-	82850516	82854966	0	1493	0.00	5	0	NM_001177686_dup1
Ceacam10_dup1	chr1	+	82900924	82907200	0	674	0.00	3	0	NM_173339_dup1
Lypd4	chr1	-	82985823	82990918	0	1163	0.00	5	0	NM_001110295
Rps19	chr1	+	83007889	83013591	206	524	13.29	6	5	NM_001037346
Arhgef1	chr1	+	83025520	83053989	759	3130	8.20	29	23	NM_021694
Rabac1	chr1	-	83095963	83099061	4262	815	176.85	5	5	NM_031774
Atp1a3	chr1	-	83104725	83133845	5021	3536	48.02	23	23	NM_012506
Grik5	chr1	-	83137815	83207039	848	3732	7.68	20	18	NM_031508
Zfp574	chr1	+	83212053	83217315	624	3059	6.90	3	2	NM_001024258
Pou2f2	chr1	-	83226743	83263193	6	1907	0.11	14	0	NM_001271204
Gsk3a	chr1	-	83365718	83374707	1846	1538	40.59	11	11	NM_017344
Erf	chr1	-	83378953	83382939	898	3527	8.61	3	3	NM_001170335
Cic	chr1	+	83415622	83427167	4241	5408	26.52	21	20	NM_001107490
Pafah1b3	chr1	-	83427895	83430421	568	802	23.95	6	5	NM_053654
Prr19	chr1	+	83433782	83436798	12	1288	0.32	3	1	NM_001173428
Cnfn	chr1	-	83497889	83500036	0	743	0.00	5	0	NM_001108909
Lipe	chr1	-	83511519	83530200	1194	3694	10.93	10	10	NM_012859
Cxcl17	chr1	-	83530854	83542736	1	791	0.04	4	0	NM_001107491
Ceacam1	chr1	-	83589574	83605846	326	3564	3.09	9	4	NM_001033860,NM_001033861,NM_001033862,NM_031755
LOC685046	chr1	-	83669400	83671140	6	935	0.22	2	0	NM_001109453
Atp5sl	chr1	+	83674728	83680657	1040	1845	19.06	6	5	NM_001009705
B3gnt8	chr1	+	83681452	83684351	373	1809	6.97	3	1	NM_001107492
Bckdha	chr1	-	83684796	83713565	1271	1649	26.07	9	9	NM_012782
Exosc5	chr1	+	83713977	83723115	353	1020	11.70	6	6	NM_001107493
B9d2	chr1	+	83735614	83741208	267	1034	8.73	3	3	NM_001107494
Tgfb1	chr1	+	83742151	83758472	99	1450	2.31	7	4	NM_021578
Ccdc97	chr1	-	83764847	83772603	957	2945	10.99	5	5	NM_001106235
Hnrnpul1	chr1	-	83774021	83808198	2999	3716	27.29	15	15	NM_001108477
Axl	chr1	-	83812118	83840542	1856	2647	23.71	20	19	NM_001013147,NM_031794
Cyp2s1	chr1	-	83854677	83868967	47	2623	0.61	9	1	NM_001107495
RGD1564380_dup2	chr1	-	84155274	84159546	0	957	0.00	5	0	NM_001170329_dup3
RGD1565655_dup2	chr1	-	84206115	84210565	0	1493	0.00	5	0	NM_001177686_dup2
Cd177	chr1	-	84222313	84244564	2	2695	0.03	17	0	NM_001191948
Ceacam10_dup2	chr1	+	84261181	84267457	1	674	0.05	3	0	NM_173339_dup2
Cyp2b2	chr1	+	84361236	84376889	1	1875	0.02	10	0	NM_001198676
Cyp2b3	chr1	+	84417668	84491180	3	1735	0.06	9	0	NM_173294
Cyp2b21	chr1	-	84644037	84672867	3	1859	0.05	9	0	NM_198733
Cyp2b12	chr1	+	84763724	84830393	4	2462	0.05	11	0	NM_017156
Cyp2g1	chr1	+	84842671	84853812	3	1476	0.07	9	0	NM_012787
Cyp2a3	chr1	+	84869280	84876600	23	1516	0.51	8	0	NM_012542
Cyp2a1	chr1	+	84925733	84938420	3	1674	0.06	10	0	NM_012692
Cyp2a2	chr1	+	84925743	84980712	2	2215	0.03	10	0	NM_012693
Cyp2f4	chr1	+	85146274	85158525	11	1740	0.21	9	0	NM_019303
Cyp2t1	chr1	+	85176736	85180404	183	1583	3.91	16	5	NM_134369
Egln2	chr1	-	85180394	85188174	3478	1982	59.34	6	5	NM_001004083
Rab4b	chr1	-	85190236	85201526	1769	1111	53.85	8	8	NM_017355
Mia	chr1	-	85202515	85204208	41	567	2.45	4	1	NM_030852
Snrpa	chr1	-	85210609	85219232	340	1139	10.09	7	6	NM_001008303
Itpkc	chr1	-	85229796	85251373	1111	3286	11.43	7	7	NM_178094
Adck4	chr1	+	85255491	85278009	783	2081	12.72	15	14	NM_001012065
Numbl	chr1	+	85278991	85301797	1478	1832	27.28	10	9	NM_001033888
Ltbp4	chr1	-	85328915	85361198	1109	5124	7.32	33	29	NM_001170336
Shkbp1	chr1	-	85365817	85379188	304	2282	4.51	18	12	NM_001271080
Sptbn4	chr1	-	85379609	85467354	1426	8623	5.59	35	30	NM_001100845
Blvrb	chr1	+	85468772	85490833	497	879	19.12	5	5	NM_001106236
Sertad3	chr1	+	85498045	85501764	168	1313	4.33	2	1	NM_001017513
Sertad1	chr1	+	85510198	85513465	1758	1167	50.94	2	2	NM_001007735
Prx	chr1	+	85521047	85541381	1010	4619	7.39	7	5	NM_023976
Hipk4	chr1	+	85544935	85555306	43	2396	0.61	4	2	NM_001024776
Pld3	chr1	-	85556092	85567834	5322	1836	98.03	12	12	NM_001012167
RGD1307554	chr1	+	85578671	85602677	213	2667	2.70	10	5	NM_001109664
Akt2	chr1	+	85627946	85666362	958	1970	16.45	14	13	NM_017093
Ttc9b	chr1	+	85683938	85686120	1203	818	49.73	3	3	NM_001108478
Map3k10	chr1	-	85686287	85704588	994	3437	9.78	10	10	NM_001191621
Marcksl1	chr1	-	86018357	86035603	88	1538	1.93	2	2	NM_030862
Psmc4	chr1	-	86194919	86203235	3365	1347	84.48	11	11	NM_057122
Fcgbp	chr1	+	86219979	86263136	44	7910	0.19	20	0	NM_001164657
Fcgbpl1	chr1	+	86274837	86312788	8	7749	0.03	20	0	NM_001164656
Fbl	chr1	+	86319815	86328915	380	1173	10.96	8	8	NM_001025643
Dyrk1b	chr1	+	86329130	86336571	685	2376	9.75	11	10	NM_001107496
Pak4	chr1	+	86378296	86417580	540	2847	6.41	10	9	NM_001106238
Nccrp1	chr1	+	86427993	86431684	9	1451	0.21	8	0	NM_001134506
Sycn	chr1	-	86434274	86434684	1	410	0.08	1	0	NM_139086
Lrfn1	chr1	-	86507462	86520128	627	2755	7.70	6	3	NM_001127694,NM_001108910
Gmfg	chr1	-	86528123	86533106	49	519	3.19	6	2	NM_181091
Samd4b	chr1	+	86553119	86577571	2072	4286	16.35	12	12	NM_001107498
Paf1	chr1	-	86577751	86583329	637	1933	11.14	14	13	NM_001024898
Med29	chr1	+	86583618	86589021	973	1293	25.45	4	4	NM_001106237
Zfp36	chr1	+	86595418	86597898	3366	1809	62.92	2	2	NM_133290
Plekhg2	chr1	+	86601601	86614808	3962	4992	26.84	19	18	NM_001134972
Rps16	chr1	-	86620608	86623553	1291	814	53.63	5	5	NM_001169146
Supt5h	chr1	+	86651790	86680454	6566	3394	65.42	30	28	NM_001107497
Dll3	chr1	+	86697088	86704826	6	1963	0.10	9	0	NM_053666
Selv	chr1	+	86708083	86715303	11	1198	0.31	6	0	NM_001166396
Vom2r10	chr1	+	87307429	87353451	0	2571	0.00	6	0	NM_001099469
Vom1r2	chr1	+	87567366	87568274	2	908	0.07	1	0	NM_001008903
Vom1r3	chr1	+	87633289	87634185	0	896	0.00	1	0	NM_001009517
Vom1r4	chr1	+	87719103	87719999	0	896	0.00	1	0	NM_001009516
Vom2r11	chr1	-	87791634	87811423	1	2589	0.01	6	0	NM_001099470
Vom1r5	chr1	-	87859369	87860274	1	905	0.04	1	0	NM_001009526
RGD1563982	chr1	+	88054843	88060744	940	1473	21.58	3	3	NM_001110491
Fbxo17	chr1	+	88084958	88100370	7	1588	0.15	7	0	NM_001013064
Mrps12	chr1	-	88101812	88104707	500	716	23.62	3	2	NM_001106239
Sars2	chr1	+	88104901	88116638	375	1843	6.88	16	13	NM_001106240
Nfkbib	chr1	-	88122205	88129977	431	1393	10.46	6	6	NM_030867
Sirt2	chr1	+	88130545	88153086	2039	2029	33.98	15	15	NM_001008368
Rinl	chr1	+	88153376	88164438	20	2989	0.23	12	0	NM_001106241
Hnrnpl	chr1	+	88176711	88187394	3659	2173	56.94	14	14	NM_001134760,NM_032619
Ech1	chr1	+	88190416	88196614	3285	1087	102.20	10	10	NM_022594
Lgals4	chr1	+	88200595	88208309	3	1042	0.10	10	0	NM_012975
Lgals7	chr1	+	88226085	88227840	0	507	0.00	4	0	NM_022582
Capn12	chr1	+	88246907	88258966	11	2911	0.13	21	0	NM_001110808
Actn4	chr1	-	88258630	88327926	9856	3857	86.42	21	21	NM_031675
Kcnk6_dup1	chr1	-	88347073	88355439	0	1879	0.00	3	0	NM_053806_dup1
Yif1b	chr1	+	88361239	88371401	1441	1260	38.68	9	8	NM_198734,NM_001014810
Spint2	chr1	-	88379993	88402444	276	1335	6.99	7	6	NM_001082549,NM_199087
Ppp1r14a	chr1	+	88407561	88411822	60	526	3.86	4	3	NM_130403
Dpf1	chr1	+	88427539	88437120	103	2337	1.49	12	3	NM_001105729
Sipa1l3	chr1	-	88439883	88477653	168	3619	1.57	10	3	NM_001013066
Ube2n	chr1	-	88808691	88809804	3384	1110	103.10	2	2	NM_053928
Zfp84	chr1	+	88824173	88839114	831	5884	4.78	5	4	NM_001107500
Zfp74_dup1	chr1	-	88993993	89018436	10	3065	0.11	5	0	NM_001271339_dup1
Eif3k	chr1	-	89103168	89108321	756	476	53.71	5	4	NM_001106242
Map4k1	chr1	+	89114111	89135537	19	2667	0.24	32	0	NM_001106243
Rasgrp4	chr1	+	89253162	89269484	4	2116	0.06	16	0	NM_130824
Fam98c	chr1	-	89270393	89273938	190	1338	4.80	9	6	NM_001198584,NR_037147
Spred3	chr1	-	89279381	89288184	153	1766	2.93	5	4	NM_001173344
Ggn	chr1	+	89288946	89292050	69	2410	0.97	2	1	NM_001013065
Psmd8	chr1	-	89292312	89299144	3902	1513	87.22	7	7	NM_001100831
Catsperg1	chr1	-	89306664	89337459	55	3799	0.49	30	0	NM_001170340
Kcnk6_dup2	chr1	-	89343864	89352036	0	1879	0.00	3	0	NM_053806_dup2
Zfp74_dup2	chr1	-	89393572	89418316	1	3065	0.01	5	0	NM_001271339_dup2
Zfp968	chr1	-	89511747	89528756	0	3303	0.00	5	0	NM_001100991
Zfp566	chr1	-	89576850	89590281	13	1696	0.26	4	0	NM_001134726
Zfp260_dup1	chr1	+	89613396	89616676	6	3280	0.06	1	0	NM_017364_dup1
Zfp260_dup2	chr1	+	89623200	89626480	6	3280	0.06	1	0	NM_017364_dup2
Zfp382	chr1	+	89743673	89763846	522	2685	6.57	5	5	NM_144749
Capns1	chr1	-	89782877	89816171	3017	1211	84.25	10	10	NM_017118
Tbcb_dup1	chr1	-	89838342	89844191	2	1078	0.06	6	0	NM_001040180_dup1
Polr2i_dup1	chr1	+	89844218	89845655	8	793	0.34	6	0	NM_001106244_dup1
Wdr62	chr1	-	89852234	89890241	64	4707	0.46	33	0	NM_001191623
Clip3_dup1	chr1	+	89906480	89921238	128	2109	2.05	14	6	NM_001107501_dup1
Alkbh6_dup1	chr1	+	89922890	89928261	2	925	0.07	7	0	NM_001127450_dup1
Syne4_dup1	chr1	+	89928849	89933062	18	1134	0.54	7	1	NM_001009283_dup1
RGD1562079_dup1	chr1	-	89935494	89936443	0	949	0.00	1	0	NM_001177687_dup1
Lrfn3	chr1	-	89975457	89980935	125	2046	2.07	2	2	NM_001107502
Tyrobp	chr1	+	90031123	90034973	20	520	1.30	5	1	NM_212525
Hcst	chr1	-	90035101	90037134	1	420	0.08	4	0	NM_001005900
Aplp1	chr1	-	90053390	90063107	5046	2062	82.76	16	16	NM_001100802
Kirrel2	chr1	-	90065806	90075682	33	3349	0.33	15	1	NM_001271398
Nphs1	chr1	+	90077824	90106425	15	5773	0.09	30	0	NM_022628
Prodh2	chr1	+	90110667	90123506	6	1032	0.20	8	0	NM_001038588
RGD1565712	chr1	-	90149368	90161856	106	3518	1.02	11	3	NM_001127579
Hspb6	chr1	+	90162932	90165071	184	1307	4.76	3	2	NM_138887
Lin37	chr1	-	90165072	90169004	429	989	14.67	9	8	NM_001106245
Psenen	chr1	-	90170909	90172105	1267	530	80.84	4	4	NM_001008764
U2af1l4	chr1	+	90172229	90174276	726	694	35.38	9	7	NM_001008775
Igflr1	chr1	+	90175156	90177034	27	1215	0.75	4	1	NM_001134610
Mir3569	chr1	+	90197442	90197517	1	75	0.45	1	0	NR_037357
Zbtb32	chr1	-	90197757	90200062	5	1751	0.10	5	0	NM_001109517
Upk1a	chr1	-	90215600	90223198	9	1198	0.25	6	0	NM_001108911
LOC688869	chr1	-	90230830	90238903	561	439	43.22	3	3	NM_001145273
Rbm42	chr1	-	90254914	90264844	1542	1654	31.53	10	10	NM_001014159
LOC688924	chr1	+	90304202	90305787	0	571	0.00	4	0	NM_001109519
Atp4a	chr1	+	90317629	90330433	15	3083	0.16	22	0	NM_012509
Tmem147	chr1	-	90332926	90334744	560	849	22.31	7	7	NM_001038494
Gapdhs	chr1	-	90334992	90349297	2	1409	0.05	11	0	NM_023964
Sbsn	chr1	+	90357222	90361689	21	2189	0.32	6	1	NM_001044231,NM_001198590,NM_001198591
Dmkn	chr1	+	90369376	90386137	2	1859	0.04	18	0	NM_001173357
Ffar2	chr1	-	90424464	90425456	3	992	0.10	1	0	NM_001005877
Ffar3	chr1	-	90458033	90459373	5	1111	0.15	2	0	NM_001108912
Ffar1	chr1	-	90463925	90464829	12	904	0.45	1	1	NM_153304
Cd22	chr1	-	90470008	90484868	26	3680	0.24	15	0	NM_001107503
Mag	chr1	-	90500932	90516246	38	2463	0.52	12	0	NM_017190
Hamp	chr1	-	90523534	90525473	3	357	0.28	3	0	NM_053469
Usf2	chr1	-	90527311	90538532	752	2164	11.75	11	9	NM_031139
Lsr	chr1	-	90539044	90554568	116	2078	1.89	10	3	NM_032616
Fxyd5	chr1	-	90620342	90629734	290	989	9.92	11	6	NM_001270689,NM_001270688,NM_021909
Fxyd7	chr1	-	90630083	90639081	5498	708	262.61	6	6	NM_022008
Fxyd1	chr1	-	90639292	90643313	928	525	59.78	8	8	NM_031648
Lgi4	chr1	+	90647194	90656996	3105	2529	41.52	9	9	NM_199499
Fxyd3	chr1	-	90657651	90664433	8	445	0.61	8	0	NM_172317
Hpn	chr1	-	90688659	90704122	16	1676	0.32	12	0	NM_017112
Scn1b	chr1	-	90705285	90715007	6501	1530	143.69	9	8	NM_001271046,NM_017288,NM_001271045
Gramd1a	chr1	-	90718531	90732873	2200	2503	29.72	18	17	NM_001014160
LOC689199	chr1	+	90936251	90937541	0	414	0.00	3	0	NM_001170457
LOC292801	chr1	+	90936267	90937419	0	276	0.00	3	0	NM_001170400
Scgb1b30	chr1	+	91099202	91100467	0	398	0.00	3	0	NM_001100859
Uba2	chr1	-	91155238	91179050	167	2311	2.44	15	6	NM_001100579
Pdcd2l	chr1	-	91189390	91201359	296	1246	8.03	7	6	NM_001109544
Gpi	chr1	-	91207014	91234890	20743	1996	351.44	18	18	NM_207592
RGD1308428	chr1	-	91240934	91292895	2727	6142	15.01	13	13	NM_001271233
Lsm14a	chr1	-	91343531	91388619	1061	2693	13.32	10	10	NM_001127552
Kctd15	chr1	-	91645833	91659091	492	2412	6.90	6	5	NM_001109141
Chst8	chr1	-	91681356	91822788	304	2054	5.01	4	3	NM_001107504
Pepd	chr1	+	91957678	92416063	1588	1795	29.92	15	14	NM_001009641
RGD1562079_dup2	chr1	+	92086132	92087081	18	949	0.64	1	1	NM_001177687_dup2
Syne4_dup2	chr1	-	92089513	92093726	2	1134	0.06	7	0	NM_001009283_dup2
Alkbh6_dup2	chr1	-	92094314	92099684	1	925	0.04	7	0	NM_001127450_dup2
Clip3_dup2	chr1	-	92101336	92116095	467	2109	7.49	14	9	NM_001107501_dup2
Polr2i_dup2	chr1	-	92178353	92179790	0	793	0.00	6	0	NM_001106244_dup2
Tbcb_dup2	chr1	+	92179817	92185666	61	1078	1.91	6	2	NM_001040180_dup2
Pdcd5_dup1	chr1	-	92303910	92309238	36	651	1.87	6	1	NM_001106247_dup1
Cebpg	chr1	-	92420850	92427602	1153	1428	27.31	2	1	NM_012831
Cebpa	chr1	+	92493857	92495245	54	1388	1.32	1	1	NM_012524
Slc7a10	chr1	+	92563400	92579264	3	1868	0.05	11	0	NM_053726
Lrp3	chr1	-	92579059	92593301	2716	3885	23.64	7	7	NM_053541
Gpatch1	chr1	-	92659066	92707992	683	3053	7.57	20	19	NM_001106246
Rhpn2	chr1	+	92723895	92784983	402	3169	4.29	16	12	NM_001107505
RGD1564719	chr1	-	92784851	92791055	75	1817	1.40	4	2	NM_001109335
Cep89	chr1	+	92791362	92833456	203	2700	2.54	20	7	NM_001127599
Slc7a9	chr1	+	92843093	92865757	3	1725	0.06	14	0	NM_053929
Nudt19	chr1	-	92948063	92959663	671	1311	17.31	4	4	NM_001004258
Rgs9bp	chr1	-	92983020	92983733	3	713	0.14	1	0	NM_001109142
Ankrd27	chr1	+	92984820	93090727	1838	4185	14.85	29	25	NM_001271264
Pdcd5_dup2	chr1	-	93092982	93098394	0	651	0.00	6	0	NM_001106247_dup2
Dpy19l3	chr1	-	93134892	93199944	795	7591	3.54	19	14	NM_001135835
Zfp507	chr1	-	93220458	93250626	644	4160	5.24	7	6	NM_001106248
Tshz3	chr1	-	93825019	93896294	1669	4879	11.57	2	1	NM_001107506
Uri1	chr1	-	95435846	95493474	1023	3225	10.73	11	10	NM_001107507
Ccne1	chr1	-	95575136	95584373	341	1917	6.02	12	10	NM_001100821
Plekhf1	chr1	-	95700174	95701643	697	1469	16.05	1	1	NM_001013148
Pop4	chr1	-	95761042	95769376	1045	1172	30.15	7	7	NM_001009642
LOC365238	chr1	-	95881454	95885255	42	2460	0.58	2	2	NM_001108913
Vstm2b	chr1	+	98716586	98744919	167	2041	2.77	6	4	NM_001108479
MGC114499	chr1	+	98796112	98802649	9	2405	0.13	3	0	NM_001024907
LOC499136	chr1	-	98865577	98867261	16	700	0.77	2	1	NM_001047937
Etfb	chr1	-	99549581	99563745	909	835	36.81	6	6	NM_001004220
Cldnd2	chr1	-	99564436	99567120	2	740	0.09	5	0	NM_001109143
Nkg7	chr1	-	99569678	99570745	3	794	0.13	4	0	NM_133540
Lim2	chr1	-	99571892	99578054	1	819	0.04	5	0	NM_053771
Siglec10	chr1	-	99589915	99598511	4	2364	0.06	9	0	NM_001106250
Siglec5	chr1	-	99639156	99647531	8	2465	0.11	9	0	NM_001106249
Vom2r38	chr1	-	99992978	100207965	9	2371	0.13	6	0	NM_001099476
Vom2r37	chr1	-	100067149	100207955	9	2374	0.13	5	0	NM_001099487
Klk1c12	chr1	-	100371040	100375077	1	775	0.04	5	0	NM_001005382
Klk1c10_dup1	chr1	-	100395928	100399987	0	815	0.00	5	0	NM_001135173_dup1
Klk1c8_dup1	chr1	+	100424170	100427961	0	781	0.00	5	0	NM_001013067_dup1
Zfp819	chr1	+	100597965	100608479	97	2335	1.40	5	1	NM_001014017
Ctu1	chr1	+	100668356	100674148	316	2242	4.77	3	2	NM_001106251
Klk13	chr1	+	100717394	100729013	3	1032	0.10	6	0	NM_001170405
Klk12	chr1	+	100775621	100779762	1	888	0.04	4	0	NM_001107508
Klk11	chr1	+	100780866	100785406	0	1254	0.00	6	0	NM_001106252
Klk10	chr1	+	100787665	100791042	0	835	0.00	5	0	NM_001004100
Klk9	chr1	+	100798462	100802754	2	1027	0.07	5	0	NM_001106253
Klk8	chr1	+	100803926	100810769	5	1297	0.13	5	0	NM_001107509
Klk7	chr1	+	100820162	100823452	0	1366	0.00	3	0	NM_001106254
Klk6	chr1	+	100831082	100838230	2	1075	0.06	7	0	NM_019175
Klk4	chr1	+	100897613	100902010	3	766	0.13	5	0	NM_001004101
Klk1c10_dup2	chr1	-	100957314	100961373	0	815	0.00	5	0	NM_001135173_dup2
Klk1c6	chr1	-	101014192	101030273	1	769	0.04	5	0	NM_001003977
Klk1c2	chr1	-	101046494	101050871	0	853	0.00	5	0	NM_012677
Klk1c8_dup2	chr1	+	101101949	101105740	0	781	0.00	5	0	NM_001013067_dup2
Klk1c9	chr1	+	101151631	101155517	1	854	0.04	5	0	NM_175759
Klk1c7	chr1	+	101196673	101200667	1	781	0.04	5	0	NM_012593
Klk1c3	chr1	+	101225277	101229056	1	812	0.04	5	0	NM_001271315
Klk1	chr1	+	101264168	101268371	3	868	0.12	5	0	NM_031523
Fv1	chr1	+	101285956	101291836	1359	1896	24.24	6	5	NM_001014018
Acpt	chr1	-	101292689	101296571	1	1160	0.03	10	0	NM_001107510
Clec11a	chr1	-	101355485	101358626	66	1923	1.16	4	1	NM_001012459
Shank1	chr1	+	101362268	101409488	157	7552	0.70	25	4	NM_031751
RGD1309036	chr1	-	101411207	101424622	6	1198	0.17	5	0	NM_001106255
Syt3	chr1	+	101459652	101473304	1311	2086	21.25	10	10	NM_019122
Lrrc4b	chr1	+	101513712	101534286	1686	2726	20.92	3	2	NM_001271081
Aspdh	chr1	+	101536453	101538714	20	943	0.72	7	0	NM_001009643
Josd2	chr1	+	101539030	101542739	613	846	24.50	5	5	NM_001106256
Emc10	chr1	-	101560506	101566824	3270	1618	68.35	7	7	NM_001004221
Mybpc2	chr1	-	101572091	101595570	30	3630	0.28	28	0	NM_001106257
Spib	chr1	-	101596931	101602764	4	2554	0.05	6	0	NM_001024286
Pold1	chr1	-	101603485	101614451	196	3295	2.01	26	7	NM_021662
Nr1h2	chr1	-	101619978	101625283	2063	1904	36.64	10	10	NM_031626
Napsa	chr1	+	101642884	101655189	4	1357	0.10	9	0	NM_031670
Kcnc3	chr1	+	101659056	101673260	991	5253	6.38	5	5	NM_053997
Myh14	chr1	-	101674362	101737053	2906	6401	15.35	42	40	NM_001100690
Vrk3	chr1	+	101820326	101847650	1100	1713	21.72	15	14	NM_001005561
Atf5	chr1	-	101873010	101875285	903	1022	29.88	2	2	NM_172336
Nup62	chr1	+	101876518	101891787	1312	2368	18.74	2	1	NM_023098
Tbc1d17	chr1	-	101901663	101909886	897	2140	14.18	17	16	NM_001106258
Akt1s1	chr1	+	101910233	101916583	1124	1577	24.10	5	5	NM_001106259
Pnkp	chr1	+	101918528	101923539	405	1650	8.30	16	13	NM_001004259
Ptov1	chr1	-	101923969	101930515	4649	1711	91.89	12	12	NM_001008304
Med25	chr1	-	101939597	101952474	903	2309	13.23	18	18	NM_001170426
Fuz	chr1	+	101956485	101961429	435	1440	10.22	10	10	NM_001037646
Ap2a1	chr1	-	101961565	101990733	7501	2910	87.17	24	24	NM_001107511
Tsks	chr1	+	102004257	102018333	2	1794	0.04	11	0	NM_199088
Cpt1c	chr1	-	102019483	102034000	1322	2712	16.48	19	19	NM_001034925
Prmt1	chr1	-	102035576	102044782	182	1191	5.17	10	8	NM_024363
Bcl2l12	chr1	-	102048990	102057872	55	1684	1.10	8	2	NM_001108480
Irf3	chr1	+	102057008	102061802	1118	1437	26.31	8	8	NM_001006969
Scaf1	chr1	-	102062335	102072857	1501	3824	13.27	10	9	NM_019384
Rras	chr1	+	102077775	102081673	255	944	9.14	6	5	NM_001108481
Prrg2	chr1	-	102112490	102119928	3	773	0.13	6	0	NM_001108482
Nosip	chr1	+	102120699	102136397	906	1433	21.38	9	8	NM_001106260
Rcn3	chr1	-	102141919	102151178	1241	1411	29.74	7	7	NM_001008694
Fcgrt	chr1	-	102151857	102161139	1026	1544	22.47	6	6	NM_033351
Mir150	chr1	+	102181484	102181568	0	84	0.00	1	0	NR_031893
Rps11	chr1	-	102182150	102184258	3165	529	202.33	5	5	NM_031110
Rpl13a	chr1	-	102186220	102188910	538	644	28.25	8	7	NM_173340
Aldh16a1	chr1	-	102203196	102216266	568	2549	7.54	17	17	NM_001033706
Pih1d1	chr1	+	102217680	102221753	537	1275	14.24	9	9	NM_001024868
Slc17a7	chr1	+	102226219	102237165	4981	1988	84.73	12	12	NM_053859
Pth2	chr1	+	102242977	102243626	4	479	0.28	2	0	NM_001109144
Dkkl1	chr1	-	102270284	102275533	4	1135	0.12	5	0	NM_001109145
Tead2	chr1	+	102279567	102295451	46	2123	0.73	12	1	NM_001107512
Cd37	chr1	-	102295451	102300606	4	1150	0.12	8	0	NM_017124
RGD1562492	chr1	+	102331820	102340697	2	2440	0.03	11	0	NM_001109146
Trpm4	chr1	-	102357043	102386710	790	4178	6.39	25	23	NM_001136229
Hrc	chr1	+	102388311	102391914	20	2358	0.29	6	1	NM_181369
Ppfia3	chr1	-	102392070	102421097	3156	4835	22.07	30	29	NM_001270985
Lin7b	chr1	-	102422048	102424623	238	618	13.02	6	4	NM_021758
Snrnp70	chr1	-	102437190	102468582	700	1404	16.86	9	8	NM_001108483
Kcna7	chr1	+	102477238	102482730	12	3590	0.11	2	1	NM_001108914
Ntf4	chr1	+	102484724	102487555	1	1323	0.03	3	0	NM_013184
Lhb	chr1	+	102492146	102493135	0	577	0.00	4	0	NM_012858,NM_001033975
Ruvbl2	chr1	-	102493176	102506032	1155	1465	26.66	15	14	NM_001025405
Gys1	chr1	+	102506605	102526038	2753	3675	25.33	16	16	NM_001109615
Ftl	chr1	-	102527136	102528980	559	909	20.80	4	4	NM_022500
Bax	chr1	-	102530747	102536154	291	827	11.90	6	4	NM_017059
Tulp2	chr1	+	102553246	102590188	4	1566	0.09	10	0	NM_001012168
Nucb1	chr1	-	102559073	102579062	5158	2290	76.17	12	12	NM_053463
Ppp1r15a	chr1	-	102590677	102593734	5634	2008	94.89	3	3	NM_133546
Plekha4	chr1	+	102596674	102619582	5147	2783	62.54	20	20	NM_199101
Hsd17b14	chr1	+	102620046	102629839	14	804	0.59	9	0	NM_001191111
Bcat2	chr1	+	102633422	102650883	1584	1533	34.94	11	10	NM_022400
Fgf21	chr1	-	102674359	102675602	8	624	0.43	3	0	NM_130752
Fut1	chr1	+	102677798	102681216	5	2717	0.06	2	0	NM_031236
Izumo1	chr1	+	102682002	102687757	2	1468	0.05	10	0	NM_001017514
Rasip1	chr1	+	102689553	102700428	464	2320	6.76	10	8	NM_001106261
Fut2	chr1	-	102710415	102730500	15	2981	0.17	3	1	NM_031635
Sec1	chr1	-	102742037	102743268	31	1231	0.85	1	1	NM_001135584
Ntn5	chr1	+	102747918	102756428	7	1416	0.17	6	0	NM_001173526
Car11	chr1	+	102761012	102766123	589	1313	15.17	9	9	NM_175708
Dbp	chr1	+	102766762	102771674	206	1619	4.30	4	3	NM_012543
Sphk2	chr1	-	102771804	102776109	2078	2377	29.56	6	5	NM_001012066
Rpl18	chr1	+	102779742	102782383	1780	616	97.72	6	6	NM_031102
Spaca4	chr1	-	102786445	102787118	1	673	0.05	1	0	NM_001109623
Sult2b1	chr1	-	102791091	102852380	33	1209	0.92	7	1	NM_001039665
Cyth2	chr1	-	102875334	102882171	1884	1552	41.05	12	12	NM_053911
Kcnj14	chr1	-	102884516	102888529	187	2727	2.32	2	2	NM_170718
Grwd1	chr1	-	102892341	102898043	542	1913	9.58	7	7	NM_001012067
Grin2d	chr1	-	102899446	102935845	41	5167	0.27	14	0	NM_022797
Kdelr1	chr1	+	102938310	102949196	1631	1436	38.41	5	5	NM_001017385
Syngr4	chr1	-	102951505	102962708	6	1592	0.13	5	0	NM_001025644
Tmem143	chr1	+	102962983	102979034	586	1598	12.40	9	8	NM_001107513
Emp3	chr1	-	102979697	102982874	1528	724	71.37	5	5	NM_030847
Ccdc114	chr1	+	102985869	103016209	17	2575	0.22	15	0	NM_001126277
Abcc6	chr1	-	103042750	103096453	101	5744	0.59	31	1	NM_031013
Nomo1	chr1	+	103100473	103152080	5708	4170	46.29	31	31	NM_001108484
Kcnj11	chr1	-	103186859	103189892	369	3033	4.11	1	1	NM_031358
Abcc8	chr1	-	103194473	103275508	541	4545	4.03	38	21	NM_013039
Ush1c	chr1	-	103291322	103339681	4	2121	0.06	21	0	NM_212521
Otog	chr1	+	103342346	103411351	15	9981	0.05	56	0	NM_001106262
Myod1	chr1	+	103481604	103484314	5	1945	0.09	3	0	NM_176079
Kcnc1	chr1	+	103499689	103541476	294	3829	2.60	5	4	NM_012856
Tph1	chr1	-	103746878	103774100	573	3885	4.99	12	8	NM_001100634
Saa4	chr1	-	103850708	103855009	2	1738	0.04	4	0	NM_001009478
Hps5	chr1	-	103884175	103923493	909	4618	6.66	23	22	NM_001135612
Gtf2h1	chr1	+	103923952	103951992	1838	2618	23.74	14	14	NM_001108485
Ldha	chr1	+	103975209	103984632	2297	1590	48.86	8	8	NM_017025
Ldhc	chr1	+	103989930	104006581	2	1161	0.06	8	0	NM_017266
Tsg101	chr1	-	104015969	104044641	3465	1370	85.53	9	9	NM_181628
Vom1r70	chr1	+	104133688	104134587	1	899	0.04	1	0	NM_001009519
Tmem86a	chr1	+	104238667	104243017	69	1728	1.35	3	1	NM_001135016
Ptpn5	chr1	-	104263142	104276850	190	2803	2.29	11	4	NM_019253
Mrgprx3	chr1	-	104362403	104387707	1200	1285	31.58	2	2	NM_145787
Mrgprc	chr1	-	104442543	104443514	982	971	34.20	1	1	NM_001002286
Mrgprx1	chr1	-	104442543	104443556	982	1013	32.78	1	1	NM_172158
Mrgprb4	chr1	-	104488718	104489689	1537	971	53.53	1	1	NM_001002287
Mrgprb5	chr1	+	104604822	104605883	32	1061	1.02	1	1	NM_001002284
Mrgprb13_dup1	chr1	-	104682915	104683901	0	986	0.00	1	0	NM_001002283_dup1
Mrgprb13_dup2	chr1	-	104691351	104692337	0	986	0.00	1	0	NM_001002283_dup2
Mrgprb13_dup3	chr1	-	104743036	104744022	0	986	0.00	1	0	NM_001002283_dup3
Mrgprx2	chr1	-	104805801	104806685	1	884	0.04	1	0	NM_001002280
Mrgprx2l	chr1	-	104872889	104873833	0	944	0.00	1	0	NM_001002285
Zdhhc13	chr1	+	105165499	105204299	1205	2328	17.50	17	15	NM_001039037
Csrp3	chr1	-	105206459	105217109	3	833	0.12	5	0	NM_057144
Nav2	chr1	+	105631322	105994388	3425	10427	11.11	38	34	NM_138529
Dbx1	chr1	-	106021689	106026119	2	1004	0.07	4	0	NM_001009644
Htatip2	chr1	+	106145091	106159702	1437	1227	39.61	5	5	NM_001106263
Prmt3	chr1	+	106163844	106250502	2091	2437	29.02	16	15	NM_053557
Slc6a5	chr1	+	106333982	106385232	25	6920	0.12	15	1	NM_203334
Nell1	chr1	+	106397933	107260905	7502	2720	93.27	19	19	NM_031069
LOC100125384_dup1	chr1	+	106982267	106983736	0	1469	0.00	1	0	NM_001103363_dup1
LOC100125384_dup2	chr1	+	107446703	107448172	0	1469	0.00	1	0	NM_001103363_dup2
Slc17a6	chr1	+	108040511	108080511	12423	3958	106.14	12	12	NM_053427
Gas2	chr1	+	108304939	108405240	502	2049	8.29	7	7	NM_001127504
Svip	chr1	-	108409750	108415439	2913	1175	83.84	4	4	NM_001271084
RGD1559980	chr1	-	108423074	108426974	0	360	0.00	4	0	NM_001195599
Gabrg3	chr1	-	113167714	113822248	37	1628	0.77	10	0	NM_024370
Gabra5	chr1	-	113844283	113955056	236	2558	3.12	11	6	NM_017295
Gabrb3	chr1	+	114042551	114275043	2052	1832	37.88	8	8	NM_017065
Tubgcp5	chr1	+	115192961	115228228	1358	3664	12.53	23	23	NM_001107516
Cyfip1	chr1	+	115265170	115353514	3750	4356	29.11	31	31	NM_001107517
Nipa2	chr1	-	115354415	115378274	3806	2853	45.11	7	7	NM_001107518
Nipa1	chr1	-	115392570	115410234	3804	1683	76.44	4	4	NM_001107519
Herc2	chr1	+	115459547	115658973	22602	15075	50.70	92	91	NM_001107520
LOC100365773	chr1	+	115683590	115991040	33	2626	0.42	23	0	NM_001271493
Atp10a	chr1	+	117144423	117311749	233	5193	1.52	22	9	NM_001141935
Bex1	chr1	-	117724202	117725601	1287	706	61.65	3	3	NM_001037365
Ube3a	chr1	+	117746227	117834011	5975	5780	34.96	15	15	NM_001191837
Mir344b-1	chr1	-	122322862	122322959	0	97	0.00	1	0	NR_037392
Mir344a-2_dup1	chr1	-	123441045	123441151	0	106	0.00	1	0	NR_037352_dup1
Mir344-1_dup1	chr1	-	123441060	123441153	0	93	0.00	1	0	NR_031788_dup1
Mir344a-2_dup2	chr1	-	123505479	123505585	0	106	0.00	1	0	NR_037352_dup2
Mir344-1_dup2	chr1	-	123505494	123505587	0	93	0.00	1	0	NR_031788_dup2
Ndn	chr1	+	124119141	124120740	8355	1599	176.70	1	1	NM_001008558
Peg12	chr1	-	124235479	124238082	13	2603	0.17	1	1	NM_001170562
Chrna7	chr1	-	125029451	125158153	1297	1499	29.26	10	9	NM_012832
Hmgn5	chr1	+	125589858	125598426	10	2036	0.17	6	0	NM_001134706
Klf13	chr1	-	125883341	125914101	242	600	13.64	2	1	NM_001109147
Trpm1	chr1	+	126093051	126208623	5	5003	0.03	28	0	NM_001037733,NM_001037734
Mir211	chr1	+	126151169	126151274	0	105	0.00	1	0	NR_031924
Mtmr10	chr1	+	126233793	126284907	1504	4628	10.99	16	15	NM_001100846
Fan1	chr1	-	126292302	126318211	275	3382	2.75	13	7	NM_001191633
Mphosph10	chr1	-	126321919	126338110	994	2180	15.42	11	11	NM_001106340
Mcee	chr1	+	126338537	126361719	418	795	17.78	3	3	NM_001106341
Apba2	chr1	+	126475693	126655815	5484	2693	68.87	14	14	NM_031780
Ndnl2	chr1	-	126770611	126771936	451	1325	11.51	1	1	NM_001173527
Tjp1	chr1	-	127243076	127307192	4979	6587	25.56	27	27	NM_001106266
Tarsl2	chr1	+	127615745	127652069	843	1903	14.98	13	12	NM_001014020
Tm2d3	chr1	+	127666050	127679266	346	903	12.96	4	3	NM_001106267
Pcsk6	chr1	+	127884080	128033742	813	3863	7.12	20	19	NM_012999
Snrpa1	chr1	+	128047739	128060802	481	1030	15.79	9	9	NM_001271323
Vimp	chr1	+	128065929	128075694	1588	1140	47.11	6	6	NM_173120
Chsy1	chr1	+	128095353	128156041	1463	3731	13.26	3	3	NM_001106268
Lrrk1	chr1	-	128248473	128372456	989	6412	5.22	33	32	NM_001191624
Aldh1a3	chr1	-	128382914	128415160	58	1438	1.36	13	1	NM_153300
Asb7	chr1	-	128614474	128674393	315	1895	5.62	7	6	NM_001108915
Cers3	chr1	+	128723370	128856462	36	2786	0.44	11	1	NM_001127561
Mef2a	chr1	-	129276146	129406965	3250	3201	34.34	11	10	NM_001014035
Lrrc28	chr1	-	129551867	129669841	1887	2904	21.97	10	9	NM_001108486
Ttc23	chr1	+	129679809	129753636	367	1883	6.59	11	5	NM_001025681
Synm	chr1	-	129757886	129787858	29785	7424	135.68	4	4	NM_001134858
Igf1r	chr1	+	129985804	130265822	1572	4667	11.39	21	21	NM_052807
LOC682259	chr1	-	130674000	130674774	0	774	0.00	1	0	NR_028365
Arrdc4	chr1	-	130820199	130829248	425	936	15.36	7	6	NM_001047853
Nr2f2	chr1	-	132487763	132493715	252	1568	5.44	3	3	NM_080778
Mctp2	chr1	-	134366957	134540770	2521	2597	32.83	22	22	NM_001191625
Rgma	chr1	+	135725212	135768408	207	3481	2.01	4	2	NM_001107524
Chd2	chr1	-	135785356	135895466	2151	6053	12.02	39	38	NM_001107523
St8sia2	chr1	-	136353283	136423680	44	1120	1.33	6	1	NM_057156
Slco3a1	chr1	-	136802247	137070858	263	2123	4.19	10	8	NM_177481
Sv2b	chr1	-	137657433	137833134	20703	5097	137.36	12	12	NM_057207
Akap13	chr1	+	138008286	138312523	9062	12191	25.14	39	38	NM_001106271
Klhl25	chr1	-	138329799	138354991	338	3274	3.49	3	2	NM_001039006
Ntrk3	chr1	-	140868263	141239954	2311	2803	27.88	19	17	NM_001270655,NM_001270656,NM_019248
Mrpl46	chr1	-	141445109	141453185	552	1139	16.39	4	4	NM_001013068
Mrps11	chr1	+	141453419	141462799	641	886	24.47	6	6	NM_001109148
Det1	chr1	-	141498056	141511032	178	1805	3.33	4	2	NM_001037194
Mir7a-2	chr1	+	141551342	141551436	0	94	0.00	1	0	NR_031809
Aen	chr1	+	141559326	141568693	385	2371	5.49	4	4	NM_001108487
Isg20	chr1	+	141576456	141582790	34	786	1.46	3	2	NM_001008510
Acan	chr1	+	141732130	141793202	56	6917	0.27	21	2	NM_022190
Hapln3	chr1	-	141796056	141803912	36	1318	0.92	4	1	NM_001008559
Mfge8	chr1	-	141814239	141829653	1627	2161	25.46	10	9	NM_001040186,NM_012811
Abhd2	chr1	+	141965576	142049687	12817	2012	215.43	11	11	NM_001106275
Rlbp1	chr1	-	142059883	142073463	101	2358	1.45	9	4	NM_001106274
Polg	chr1	-	142134505	142149608	2594	3629	24.17	22	22	NM_053528
Mir3597-3	chr1	-	142191168	142191282	0	114	0.00	1	0	NR_037346
Mir9-3	chr1	+	142191179	142191268	0	89	0.00	1	0	NR_031812
Rhcg	chr1	-	142286922	142310949	1	1927	0.02	11	0	NM_183053
Plin1	chr1	-	142420361	142431601	1	2069	0.02	10	0	NM_013094
Pex11a	chr1	-	142435410	142442491	56	2256	0.84	3	1	NM_053487
Wdr93	chr1	+	142449493	142488537	4	2065	0.07	17	0	NM_001191949
Mesp1	chr1	-	142493452	142494970	1	1273	0.03	2	0	NM_001107531
Mesp2	chr1	+	142511695	142514301	20	1855	0.36	2	1	NM_001106273
Anpep	chr1	-	142522426	142540882	34	3300	0.35	20	1	NM_031012
Ap3s2	chr1	-	142574433	142615225	3100	1208	86.78	5	5	NM_001115039
RGD1311021	chr1	-	142623523	142632040	569	1851	10.40	6	6	NM_001107530
Echs1_dup1	chr1	+	142777731	142786558	49	1454	1.14	8	1	NM_078623_dup1
Zfp710	chr1	+	142815665	142822208	293	2287	4.33	3	3	NM_001134563
Idh2	chr1	-	142830041	142849360	1237	1660	25.20	11	11	NM_001014161
Sema4b	chr1	+	142941088	142968795	1342	2049	22.15	13	13	NM_001170462
Cib1	chr1	-	142969357	142974856	325	804	13.67	7	7	NM_031145
Ttll13	chr1	+	142989465	143002913	25	3205	0.26	15	1	NM_001134962
Ngrn	chr1	+	143003300	143009179	4320	1741	83.91	4	4	NM_001033900,NR_028055
Vps33b	chr1	+	143013798	143036707	971	2437	13.47	23	23	NM_022286
Prc1	chr1	+	143039960	143061006	345	2914	4.00	14	11	NM_001107529
Unc45a	chr1	-	143071170	143086028	1117	3288	11.49	20	19	NM_001037647
Hddc3	chr1	+	143088853	143091138	291	1578	6.24	4	4	NM_001107528
Man2a2	chr1	-	143096200	143117189	1900	4101	15.67	24	23	NM_001107527
Fes	chr1	-	143127277	143136513	71	2780	0.86	19	1	NM_001108488
Furin	chr1	-	143137723	143150202	1278	4248	10.17	16	14	NM_019331
Iqgap1	chr1	-	143476885	143567395	7370	6117	40.75	38	38	NM_001108489
Wdr73	chr1	-	143664126	143672463	578	1374	14.23	8	7	NM_001107525
Nmb	chr1	-	143673434	143676178	2195	657	112.98	3	3	NM_001109149
Sec11a	chr1	-	143685594	143711945	1289	1098	39.70	6	6	NM_031723
Zfp592	chr1	+	143780257	143815984	1381	7198	6.49	9	8	NM_001106272
Alpk3	chr1	+	143827686	143875321	22	5041	0.15	14	0	NM_001191895
Slc28a1	chr1	+	143895175	143936561	11	2383	0.16	18	0	NM_053863
Pde8a	chr1	+	143980406	144101790	225	2538	3.00	22	10	NM_198767
Rps17	chr1	-	144109686	144112272	154	462	11.27	5	4	NM_017152
Cpeb1	chr1	-	144114219	144220842	5225	2603	67.88	12	11	NM_001106276
LOC100360933	chr1	-	144258212	144262014	6	694	0.29	6	0	NM_001193275
Fsd2	chr1	-	144308592	144336257	12	2915	0.14	12	0	NM_001191627
Whamm	chr1	+	144345711	144374081	247	2839	2.94	10	7	NM_001130728
Homer2	chr1	-	144387025	144478372	622	1862	11.30	10	8	NM_053309
Fam103a1	chr1	+	144527225	144533112	969	794	41.27	3	3	NM_001127451
RGD1305713	chr1	-	144544561	144551617	110	2046	1.82	5	4	NM_001024749
Btbd1	chr1	-	144554176	144591200	5884	2997	66.39	9	9	NM_001011932
Tm6sf1	chr1	+	144601683	144647529	4404	2770	53.77	11	9	NM_001108490
Hdgfrp3	chr1	-	144646634	144694902	3173	2729	39.32	6	6	NM_145785
Bnc1	chr1	-	144733824	144759477	24	4732	0.17	5	0	NM_001108916
Sh3gl3	chr1	+	145001327	145131589	428	1435	10.09	9	8	NM_031238
Adamtsl3	chr1	+	145170122	145490043	1019	7238	4.76	30	24	NM_001107533
Fam154b	chr1	-	145515238	145530305	8	2805	0.10	3	0	NM_001106277
Eftud1	chr1	+	145530403	145668711	917	3601	8.61	20	20	NM_001107534
Mex3b	chr1	+	145760227	145764462	348	3399	3.46	2	2	NM_001191626
Tmc3	chr1	+	146644988	146689642	56	3284	0.58	22	0	NM_001170432
Stard5	chr1	+	146699154	146709020	87	1196	2.46	6	1	NM_001192011
Il16	chr1	-	146710947	146799931	96	4966	0.65	19	3	NM_001105749
RGD1310371	chr1	-	146836112	146860740	1	1385	0.02	7	0	NM_001100581
Mesdc1	chr1	-	146956464	146958483	1181	2019	19.78	1	1	NM_001013149
Mesdc2	chr1	+	146966069	146971740	2844	1989	48.35	3	3	NM_001008345
Fam108c1	chr1	-	147177236	147218200	413	2176	6.42	3	3	NM_001100736
Arnt2	chr1	-	147327952	147485173	2389	6210	13.01	20	18	NM_012781
Fah	chr1	-	147640316	147662920	272	1354	6.79	13	11	NM_017181
Zfand6	chr1	-	147672438	147750196	1767	1539	38.83	7	6	NM_001007630
Magea4	chr1	+	147921456	147922530	2	943	0.07	2	0	NM_001109550
Gabre	chr1	-	147946356	147963349	11	2966	0.13	9	0	NM_023091
Gabra3	chr1	-	148143256	148373351	733	1776	13.96	10	9	NM_017069
Mir105	chr1	-	148316256	148316328	0	72	0.00	1	0	NR_032739
Gabrq	chr1	+	148583311	148595780	25	1899	0.45	9	0	NM_031733
Nsdhl	chr1	+	148661899	148692768	2330	1718	45.86	8	8	NM_001009399
Pnma5	chr1	-	148767026	148768950	2	1924	0.04	1	0	NM_001107579
Pnma3	chr1	+	148793053	148796525	33	2991	0.37	2	1	NM_001106342
LOC689600_dup1	chr1	-	149182246	149182927	0	530	0.00	2	0	NM_001106351_dup1
RGD1564599_dup1	chr1	-	149182251	149182927	0	525	0.00	2	0	NM_001173448_dup1
RGD1564599_dup2	chr1	+	150270831	150271507	0	525	0.00	2	0	NM_001173448_dup2
LOC689600_dup2	chr1	+	150270831	150271512	0	530	0.00	2	0	NM_001106351_dup2
Fmr1	chr1	-	150408225	150445610	1422	4173	11.52	16	16	NM_052804
Mir547	chr1	+	151058309	151058389	0	80	0.00	1	0	NR_032763
Mir201	chr1	+	151058608	151058687	0	79	0.00	1	0	NR_032759
Mir3585	chr1	+	151063644	151063761	0	117	0.00	1	0	NR_037380
Dkc1	chr1	-	151564354	151578635	795	1705	15.77	14	13	NM_133419
Olr1768	chr1	+	151950140	151951078	4	938	0.14	1	0	NM_001000264
Ikbkg	chr1	-	151997874	152011467	440	1230	12.10	9	8	NM_199103
G6pd	chr1	+	152015532	152034676	3303	2376	47.01	13	13	NM_017006
Fam3a	chr1	+	152059824	152068435	613	1684	12.31	10	9	NM_001109324
Slc10a3	chr1	+	152076587	152080393	453	1874	8.17	3	2	NM_001024368
Ubl4a	chr1	+	152081056	152083908	2109	2329	30.62	4	4	NM_001106346
Lage3	chr1	+	152095511	152096934	1743	740	79.65	3	3	NM_001106345
Plxna3	chr1	-	152103538	152119323	3087	7340	14.22	33	32	NM_001107581
Fam50a	chr1	-	152132780	152139910	0	1298	0.00	13	0	NM_001170573
Gdi1	chr1	-	152140881	152147543	22043	2287	325.95	11	11	NM_017088
Atp6ap1	chr1	-	152148120	152155200	9672	2065	158.40	10	10	NM_031785
Taz	chr1	-	152161155	152168740	653	1776	12.43	10	8	NM_001025748
Dnase1l1	chr1	+	152169732	152178213	528	1505	11.86	8	8	NM_001014223
Rpl10	chr1	-	152178406	152180608	1404	750	63.31	7	5	NM_031100
Emd	chr1	-	152192993	152196003	389	1263	10.42	6	5	NM_012948
Flna	chr1	+	152204099	152227391	16994	8366	68.69	46	46	NM_001134599
Tktl1	chr1	-	152248857	152281793	8	2425	0.11	13	0	NM_001109534
Tex28	chr1	+	152293600	152309827	3	1215	0.08	3	0	NM_001191103
Opn1mw	chr1	-	152310261	152330485	5	1074	0.16	6	0	NM_053548
Mecp2	chr1	+	152390961	152452884	733	1707	14.52	4	2	NM_022673
Irak1	chr1	+	152464303	152473499	1969	2735	24.35	14	14	NM_001127555
Hcfc1	chr1	+	152560125	152585295	2042	9103	7.59	25	22	NM_001139507
Renbp	chr1	+	152602678	152611611	177	1281	4.67	11	7	NM_031095
Naa10	chr1	+	152611822	152617018	494	930	17.96	8	8	NM_001135839
Arhgap4	chr1	+	152621958	152636830	96	3173	1.02	22	3	NM_144740
Avpr2	chr1	-	152637478	152639106	1	1113	0.03	3	0	NM_019136
L1cam	chr1	+	152659413	152676122	36518	5050	244.55	27	27	NM_017345
Pdzd4	chr1	+	152711938	152741657	1941	3344	19.63	8	8	NM_001135836
Ssr4	chr1	-	152743844	152747716	1004	727	46.70	6	6	NM_017199
Idh3g	chr1	+	152747892	152757622	5157	1334	130.73	13	12	NM_031551
Srpk3	chr1	-	152757665	152762222	21	1948	0.36	15	0	NM_184045
Plxnb3	chr1	-	152764184	152777321	1974	5916	11.28	34	34	NM_001135878
Abcd1	chr1	-	152823436	152844829	235	3401	2.34	10	7	NM_001108821
Bcap31	chr1	+	152845255	152875715	3899	1197	110.16	8	8	NM_001004224
Slc6a8	chr1	-	152879306	152888609	1462	3902	12.67	13	13	NM_017348
Pnck	chr1	+	152900172	152904072	3	1607	0.06	12	0	NM_017275
Dusp9	chr1	-	152917660	152921585	9	2585	0.12	4	0	NM_001037973
Atp2b3	chr1	-	152988825	153056722	4652	5037	31.23	23	22	NM_133288
Bgn	chr1	-	153067990	153080152	583	2422	8.14	8	8	NM_017087
Haus7	chr1	+	153101814	153120878	417	1715	8.22	8	8	NM_001110488
Trex2	chr1	+	153122389	153123997	1	983	0.03	2	0	NM_001107580
Zfp275	chr1	-	153203960	153220664	1080	6199	5.89	6	4	NM_001106343
F8a1	chr1	+	153316591	153318105	985	1514	22.00	1	1	NM_001109323
Cyp2c7	chr1	-	153718065	154407698	2	1720	0.04	10	0	NM_017158
Cyp2c6v1	chr1	+	154005928	154103294	2	1608	0.04	9	0	NM_001013904_dup1,NM_001013904_dup2
LOC652956	chr1	+	154731975	154741021	925	1248	25.07	8	8	NM_001037659
Olr226_dup1	chr1	-	155149851	155150834	0	983	0.00	1	0	NM_031710_dup1
Olr227_dup1	chr1	+	155165138	155166091	0	953	0.00	1	0	NM_001000203_dup1
Vom2r41	chr1	-	155230544	155277074	2	2102	0.03	7	0	NM_001099500
Vom2r40	chr1	-	155230882	155277152	2	2408	0.03	7	0	NM_173317
Vom2r42	chr1	-	155421793	155464687	1	2556	0.01	6	0	NM_001099511
Vom2r43	chr1	-	155795825	155818353	7	2538	0.09	6	0	NM_001099512
Olr12	chr1	-	155867358	155868281	1	923	0.04	1	0	NM_001000540
Olr13_dup1	chr1	-	155904497	155905423	0	926	0.00	1	0	NM_001000116_dup1
Olr14_dup1	chr1	-	155934239	155935180	0	941	0.00	1	0	NM_001000695_dup1
Olr16_dup1	chr1	-	155976646	155977596	0	950	0.00	1	0	NM_001000694_dup1
Olr17_dup1	chr1	-	155984557	155985513	0	956	0.00	1	0	NM_001000937_dup1
Olr16_dup2	chr1	-	156071987	156072937	0	950	0.00	1	0	NM_001000694_dup2
Olr17_dup2	chr1	-	156079898	156080854	0	956	0.00	1	0	NM_001000937_dup2
Olr13_dup2	chr1	-	156088538	156089464	0	926	0.00	1	0	NM_001000116_dup2
Olr14_dup2	chr1	-	156118280	156119221	0	941	0.00	1	0	NM_001000695_dup2
Olr16_dup3	chr1	-	156160685	156161635	0	950	0.00	1	0	NM_001000694_dup3
Olr19	chr1	-	156215803	156216762	0	959	0.00	1	0	NM_001000117
Olr20	chr1	+	156265703	156266695	4	992	0.14	1	0	NM_001000118
Olr23	chr1	+	156372578	156373573	3	995	0.10	1	0	NM_001000119
Olr24	chr1	-	156405509	156406450	1	941	0.04	1	0	NM_001000693
Olr25	chr1	+	156435246	156436238	2	992	0.07	1	0	NM_001000692
Olr27	chr1	-	156480591	156481532	0	941	0.00	1	0	NM_001000936
Olr29	chr1	-	156517736	156518743	1	1007	0.03	1	0	NM_001000691
Olr30	chr1	+	156533564	156534493	1	929	0.04	1	0	NM_001000120
Olr32	chr1	-	156569436	156570443	0	1007	0.00	1	0	NM_001000690
Olr34	chr1	+	156617852	156618790	0	938	0.00	1	0	NM_001000689
Folh1	chr1	-	156631301	156702948	1713	2990	19.37	19	19	NM_057185
Nox4	chr1	+	157106652	157285107	8	2158	0.13	18	0	NM_053524
Tyr	chr1	-	157322968	157416594	6	3013	0.07	5	0	NM_001107535
Grm5	chr1	+	157528721	158095425	39	3910	0.34	9	2	NM_017012
Ctsc	chr1	+	158231534	158263124	557	1836	10.26	7	7	NM_017097
Rab38	chr1	+	158385888	158466621	287	1392	6.97	3	3	NM_145774
Tmem135	chr1	-	159198115	159407174	1151	3381	11.51	15	13	NM_001013896
Fzd4	chr1	+	159893040	159901945	346	6847	1.71	2	2	NM_022623
Prss23	chr1	-	160037251	160045625	113	1850	2.07	2	1	NM_001007691
Me3	chr1	+	160166289	160360861	339	1950	5.88	15	13	NM_001108491
Ccdc81	chr1	-	160368406	160416901	5	2041	0.08	13	0	NM_001014021
l7Rn6	chr1	-	160451592	160474856	581	1094	17.96	6	5	NM_001013897
Eed	chr1	-	160493753	160520834	532	2002	8.99	12	12	NM_001106278
Picalm	chr1	+	160681965	160761651	8318	2029	138.64	20	20	NM_053554
Ccdc89_dup1	chr1	+	160870436	160871698	0	1262	0.00	1	0	NM_001134833_dup1
Dlg2	chr1	+	161406479	163514243	1928	2963	22.00	23	22	NM_022282
Tmem126b	chr1	+	162508342	162520328	587	842	23.58	5	5	NM_001106280
Tmem126a	chr1	+	162529250	162537179	287	2483	3.91	5	4	NM_001011557
Crebzf	chr1	-	162536340	162542648	2179	6308	11.68	9	9	NM_001271791,NR_073439,NR_073440,NR_073441,NM_001106279
Ccdc89_dup2	chr1	-	162572212	162573474	0	1262	0.00	1	0	NM_001134833_dup2
Ccdc90b	chr1	+	163647743	163661300	354	1409	8.50	9	8	NM_001024885
Ankrd42	chr1	-	163663266	163705736	924	2761	11.32	12	12	NM_001135013
Rab30	chr1	+	163889819	163903654	645	1292	16.88	3	3	NM_001015012
RGD1559690	chr1	-	163919401	163943710	29	3333	0.29	6	1	NM_001126294
Prcp	chr1	+	163944735	163993907	816	2361	11.69	9	9	NM_001106281
Fam181b	chr1	+	164164156	164165653	168	1497	3.80	1	1	NM_001109150
Odz4	chr1	+	167615228	168094374	1356	8529	5.38	32	25	NM_001191628
Nars2	chr1	+	168135529	168218633	299	1714	5.90	11	10	NM_001034921
Gab2	chr1	+	168294282	168486051	1321	1979	22.57	10	9	NM_053417
Kctd21	chr1	+	168528833	168529713	165	880	6.34	1	1	NM_001109151
Alg8	chr1	+	168548585	168568612	272	1971	4.67	13	11	NM_001034127
Ndufc2	chr1	+	168576274	168582497	2078	558	125.94	3	3	NM_001009290
Thrsp	chr1	-	168587724	168592048	3	1232	0.08	2	0	NM_012703
Ints4	chr1	+	168654458	168718199	2028	3131	21.90	23	23	NM_001191629
Aamdc	chr1	-	168726362	168755989	54	871	2.10	5	2	NM_001108493
Clns1a	chr1	+	168883093	168903322	1387	1399	33.53	7	7	NM_031719
Aqp11	chr1	-	168910171	168920337	664	1286	17.46	3	3	NM_173105
Pak1	chr1	+	168974734	169089655	2939	2520	39.44	15	14	NM_017198
Myo7a	chr1	-	169206712	169276704	14	6758	0.07	49	0	NM_153473
Capn5	chr1	-	169280323	169336435	7095	2130	112.65	13	13	NM_134461
Omp	chr1	-	169302355	169302905	61	550	3.75	1	1	NM_012616
B3gnt6	chr1	-	169350716	169355747	10	1592	0.21	2	0	NM_001106211
Tsku	chr1	-	169524020	169535753	111	2572	1.46	2	1	NM_001009965
Gucy2d	chr1	+	169603078	169637802	7	3615	0.07	22	0	NM_130737
Lrrc32	chr1	+	169649230	169661088	353	3950	3.02	3	1	NM_001170434
Prkrir	chr1	+	169866610	169882330	1668	3285	17.17	5	5	NM_001191630
Wnt11	chr1	+	170000733	170016829	54	2577	0.71	5	2	NM_080401
RGD1561870	chr1	-	170017033	170017437	1	404	0.08	1	0	NM_001109336
Uvrag	chr1	-	170067082	170304150	767	3860	6.72	14	14	NM_001107536
Dgat2	chr1	-	170316041	170346306	543	2286	8.03	8	8	NM_001012345
Mogat2	chr1	-	170384255	170407542	575	1742	11.16	6	6	NM_001109436
Map6	chr1	+	170428611	170494771	5950	3488	57.69	5	5	NM_017204
Serpinh1	chr1	-	170503468	170510765	5253	2018	88.03	6	6	NM_017173
Rps3	chr1	-	170637728	170643027	2486	812	103.54	7	7	NM_001009239
Arrb1	chr1	+	170706122	170772100	2892	1337	73.15	16	16	NM_012910
Mir326	chr1	+	170722071	170722165	1	94	0.36	1	0	NR_031773
Slco2b1	chr1	-	170827268	170863662	234	3776	2.10	14	4	NM_080786
Olr35	chr1	+	170909946	170910865	0	919	0.00	1	0	NM_001000121
Olr36	chr1	+	170920699	170921607	0	908	0.00	1	0	NM_001000935
Olr37	chr1	+	170957940	170958905	0	965	0.00	1	0	NM_001000504
Neu3	chr1	-	171006216	171017255	63	2292	0.93	3	1	NM_054010
Spcs2	chr1	-	171032500	171052353	2008	2951	23.01	5	5	NM_001191601
Chrdl2	chr1	+	171209852	171237286	91	1518	2.03	11	4	NM_001107537
Pold3	chr1	-	171285997	171323240	255	1700	5.07	12	7	NM_001024750
Lipt2	chr1	+	171371500	171373827	114	1893	2.04	2	2	NM_001108917
Kcne3	chr1	+	171390840	171397804	165	1156	4.83	2	1	NM_022235
Pgm2l1	chr1	+	171438702	171487835	18490	4097	152.62	15	15	NM_001109454
P4ha3	chr1	+	171496702	171531029	137	1647	2.81	13	5	NM_198775
Ppme1	chr1	-	171535949	171582923	4699	2422	65.61	14	14	NM_001191838
C2cd3	chr1	+	171583397	171680309	712	7119	3.38	33	25	NM_001191602
Ucp3	chr1	+	171683566	171697139	6	2368	0.09	7	0	NM_013167
Ucp2	chr1	+	171710985	171713693	2509	924	91.83	6	6	NM_019354
Dnajb13	chr1	-	171716970	171731341	52	2247	0.78	8	1	NM_001005885
Coa4	chr1	+	171750590	171753819	251	1362	6.23	2	1	NM_001127655
Mrpl48	chr1	-	171765035	171807622	1736	1280	45.87	8	8	NM_001106282
Rab6a	chr1	+	171826305	171865434	25961	3368	260.67	8	8	NM_053366
Plekhb1	chr1	-	171867148	171881413	7359	1893	131.47	8	8	NM_172033
Fam168a	chr1	+	171925496	172076149	3612	4382	27.88	9	8	NM_001108494
Relt	chr1	-	172081904	172089124	318	2722	3.95	10	7	NM_001108495
P2ry6	chr1	-	172169438	172194750	18	2463	0.25	3	1	NM_057124
P2ry2	chr1	-	172227726	172241918	254	1977	4.34	4	2	NM_017255
Fchsd2	chr1	+	172337554	172585548	1133	4219	9.08	19	19	NM_001107539
Olr51_dup1	chr1	+	172493294	172494244	0	950	0.00	1	0	NM_001001021_dup1
Atg16l2	chr1	-	172590904	172603337	143	2079	2.33	18	6	NM_001191560
Stard10	chr1	+	172622995	172647499	2070	1244	56.27	7	6	NM_001013069
Pde2a	chr1	+	172724783	172816723	3090	4346	24.04	35	35	NM_001143847,NM_001270604,NM_031079
Mir139	chr1	+	172779847	172779914	0	67	0.00	1	0	NR_031886
Art2	chr1	-	172857763	172861082	2	1180	0.06	3	0	NM_198735
Clpb	chr1	+	172929476	173055807	2095	2074	34.16	16	16	NM_022947
Phox2a	chr1	+	173083448	173087966	6	1603	0.13	4	0	NM_053869
Inppl1	chr1	-	173087892	173102238	1239	4712	8.89	30	27	NM_001270843,NM_022944
Folr2	chr1	-	173104830	173123162	8	1206	0.22	6	0	NM_001106283
Folr1	chr1	-	173124246	173133377	6	898	0.23	6	0	NM_133527
Anapc15	chr1	+	173172573	173176117	726	780	31.48	6	5	NM_001170435
Lrtomt	chr1	-	173176767	173178816	9	874	0.35	3	0	NM_001139494
Lamtor1	chr1	+	173182228	173187799	235	1067	7.45	5	4	NM_199102
Lrrc51	chr1	-	173188730	173207946	118	909	4.39	6	3	NM_001106284
Numa1	chr1	+	173235586	173280299	4602	7698	20.22	24	23	NM_001100691
Il18bp	chr1	-	173280367	173282406	127	929	4.62	6	4	NM_053374
Rnf121	chr1	-	173285052	173347260	361	975	12.52	9	7	NM_001107540
Art5	chr1	-	173381704	173391662	5	1982	0.09	7	0	NM_001013039
Art1	chr1	+	173390959	173395510	3	1365	0.07	4	0	NM_001107541
Chrna10	chr1	-	173395617	173399814	6	2165	0.09	5	0	NM_022639
Nup98	chr1	-	173402761	173497459	3465	6562	17.86	33	33	NM_031074
Pgap2	chr1	+	173497666	173523302	197	1699	3.92	9	7	NM_053895
Rhog	chr1	-	173524755	173536271	528	1221	14.62	2	1	NM_001037195
Stim1	chr1	+	173562502	173722020	2672	3827	23.61	12	12	NM_001108496
Rrm1	chr1	+	173726994	173751295	1132	2992	12.79	19	18	NM_001013236
Olr39	chr1	-	173773514	173774503	3	989	0.10	1	0	NM_001000128
Olr40	chr1	-	173791266	173792216	0	950	0.00	1	0	NM_001000127
Olr41	chr1	+	173846400	173847341	0	941	0.00	1	0	NM_001000126
Trim21	chr1	-	173874145	173885518	537	1410	12.88	6	5	NM_001082572
Olr43	chr1	+	173905380	173906330	6	950	0.21	1	0	NM_001000541
Olr44	chr1	-	173917269	173918216	2	947	0.07	1	0	NM_001000125
Olr45	chr1	+	173933533	173934486	1	953	0.04	1	0	NM_001000124
Olr46	chr1	+	173944069	173945013	1	944	0.04	1	0	NM_001001001
Olr47	chr1	-	173954682	173955641	2	959	0.07	1	0	NM_001000123
Olr48	chr1	+	173971894	173972847	1	953	0.04	1	0	NM_001000122
Olr63	chr1	+	174053616	174054569	20	953	0.71	1	1	NM_001000542
Olr62	chr1	-	174057703	174061341	1	961	0.04	2	0	NM_001000129
Olr61	chr1	-	174060379	174061341	0	962	0.00	1	0	NM_001001022
Olr60	chr1	-	174068497	174069459	0	962	0.00	1	0	NM_001000748
Olr59	chr1	-	174082179	174088103	9	2885	0.11	2	0	NM_173293
Olr57	chr1	+	174113482	174114426	1	944	0.04	1	0	NM_001000749
Olr56	chr1	+	174120904	174236013	2	925	0.07	2	0	NM_001000130
Olr53	chr1	-	174145937	174146881	4	944	0.14	1	0	NM_001001008
Olr51_dup2	chr1	+	174181197	174182147	0	950	0.00	1	0	NM_001001021_dup2
Olr50	chr1	-	174190055	174191029	3	974	0.10	1	0	NM_001000131
Olr49	chr1	-	174204248	174205174	0	926	0.00	1	0	NM_001000132
Olr67	chr1	+	174292075	174293013	1	938	0.04	1	0	NM_001001279
Olr68	chr1	+	174311508	174312476	2	968	0.07	1	0	NM_001000133
Olr69	chr1	-	174317933	174318871	1	938	0.04	1	0	NM_001001280
Olr70	chr1	-	174334419	174335360	5	941	0.18	1	0	NM_001001269
Olr72	chr1	-	174350681	174351688	0	1007	0.00	1	0	NM_001001284
Olr74	chr1	+	174371239	174372183	0	944	0.00	1	0	NM_001000134
Olr75	chr1	+	174379607	174380566	0	959	0.00	1	0	NM_001001281
Olr77	chr1	+	174398181	174399131	0	950	0.00	1	0	NM_001001287
Olr78	chr1	+	174411847	174412794	0	947	0.00	1	0	NM_001000135
Olr79	chr1	+	174418785	174419726	2	941	0.07	1	0	NM_001002270
Olr80	chr1	-	174456249	174457202	0	953	0.00	1	0	NM_001001270
Olr81	chr1	+	174467184	174468122	0	938	0.00	1	0	NM_001001271
Olr82	chr1	-	174482570	174483514	0	944	0.00	1	0	NM_001001282
Olr83	chr1	+	174500663	174501601	1	938	0.04	1	0	NM_001000136
Olr84	chr1	+	174515336	174516319	1	983	0.03	1	0	NM_001000137
Olr85	chr1	+	174522199	174523134	1	935	0.04	1	0	NM_001000138
Olr86	chr1	+	174552378	174553316	6	938	0.22	1	0	NM_001000747
Olr87	chr1	+	174564356	174565294	2	938	0.07	1	0	NM_001000543
Olr89	chr1	+	174585043	174585993	2	950	0.07	1	0	NM_001000745
Olr88	chr1	+	174585047	174585993	2	946	0.07	1	0	NM_001000746
Olr91	chr1	+	174620377	174621324	0	947	0.00	1	0	NM_001000139
Olr92	chr1	-	174628152	174629096	1	944	0.04	1	0	NM_001000140
Olr93	chr1	-	174636815	174637759	0	944	0.00	1	0	NM_001000141
Olr94	chr1	-	174643034	174644005	1	971	0.03	1	0	NM_001001023
Olr95	chr1	-	174651340	174652284	1	944	0.04	1	0	NM_001001024
Olr96	chr1	+	174661921	174662877	0	956	0.00	1	0	NM_001001025
Olr98	chr1	+	174690696	174691643	1	947	0.04	1	0	NM_001000143
Olr101	chr1	+	174717257	174718377	0	949	0.00	2	0	NM_001000744
Olr103	chr1	+	174744385	174745335	1	950	0.04	1	0	NM_001000144
Olr104	chr1	-	174756123	174757082	1	959	0.04	1	0	NM_001000145
Olr105	chr1	-	174770001	174770948	1	947	0.04	1	0	NM_001000146
Olr106	chr1	-	174780540	174781511	3	971	0.10	1	0	NM_001000147
Olr107	chr1	+	174792991	174793944	0	953	0.00	1	0	NM_001000148
Olr108	chr1	+	174807849	174808790	1	941	0.04	1	0	NM_001000149
Olr109	chr1	-	174811690	174812643	0	953	0.00	1	0	NM_001000952
Olr110	chr1	+	174824190	174825155	1	965	0.04	1	0	NM_001000743
Olr111	chr1	+	174848753	174849700	1	947	0.04	1	0	NM_001000742
Olr112	chr1	+	174860882	174861844	0	962	0.00	1	0	NM_001000150
Olr113	chr1	-	174870483	174871424	0	941	0.00	1	0	NM_001000151
Olr114	chr1	-	174877833	174878777	0	944	0.00	1	0	NM_001000951
Olr115	chr1	-	174892394	174893347	0	953	0.00	1	0	NM_001000152
Olr119	chr1	-	174960404	174961357	2	953	0.07	1	0	NM_001000153
Olr120	chr1	-	174968336	174969280	1	944	0.04	1	0	NM_001000154
Olr121	chr1	-	174979303	174980256	0	953	0.00	1	0	NM_001000155
Olr122	chr1	+	174990532	174991482	1	950	0.04	1	0	NM_001000156
Olr124	chr1	-	175012985	175013932	1	947	0.04	1	0	NM_001000157
Olr125	chr1	-	175028771	175029730	1	959	0.04	1	0	NM_001000740
Olr126	chr1	-	175042946	175043896	1	950	0.04	1	0	NM_001000158
Olr127	chr1	-	175065024	175065971	2	947	0.07	1	0	NM_001001026
Olr128	chr1	-	175087438	175088400	2	962	0.07	1	0	NM_001000159
LOC689064	chr1	-	175098755	175100120	67	609	3.72	3	1	NM_001111269
Hbb-b1	chr1	-	175104278	175111738	41	624	2.22	3	1	NM_198776
LOC100134871	chr1	-	175127946	175129322	19	620	1.04	3	1	NM_001113223
Hbb	chr1	-	175127946	175136083	275	617	15.07	3	2	NM_033234
Hbg1	chr1	-	175156244	175157622	0	441	0.00	3	0	NM_172093
Hbe2	chr1	-	175163760	175165388	1	441	0.08	3	0	NM_001024805
Hbe1	chr1	-	175167531	175168811	0	441	0.00	3	0	NM_001008890
Olr129	chr1	-	175193580	175194515	0	935	0.00	1	0	NM_001001027
Olr130	chr1	-	175202160	175203083	0	923	0.00	1	0	NM_001001272
Olr131	chr1	-	175212354	175213277	0	923	0.00	1	0	NM_001001285
Olr132	chr1	+	175230193	175231140	0	947	0.00	1	0	NM_001001273
Olr135	chr1	+	175271308	175272246	0	938	0.00	1	0	NM_001001288
Olr136	chr1	+	175283897	175284850	2	953	0.07	1	0	NM_001000160
LOC499219	chr1	+	175297761	175304351	0	430	0.00	2	0	NM_001047938
Olr137	chr1	+	175305613	175306578	0	965	0.00	1	0	NM_001001283
Olr139	chr1	+	175335370	175336317	0	947	0.00	1	0	NM_001000161
Olr140	chr1	+	175358547	175359494	0	947	0.00	1	0	NM_001000162
Olr141	chr1	-	175363243	175364193	1	950	0.04	1	0	NM_001001274
Olr142	chr1	-	175378976	175379920	1	944	0.04	1	0	NM_001000544
Olr143	chr1	+	175390068	175391006	0	938	0.00	1	0	NM_001000163
Olr144	chr1	-	175397138	175398082	1	944	0.04	1	0	NM_001000164
Olr145	chr1	-	175416894	175417838	1	944	0.04	1	0	NM_001000545
Olr148	chr1	+	175452981	175453952	0	971	0.00	1	0	NM_001000165
RGD1562433	chr1	-	175466948	175468824	4	1876	0.07	1	0	NM_001077678
Ubqln3	chr1	-	175479394	175481843	4	2168	0.06	2	0	NM_001107543
Ubqlnl	chr1	-	175489304	175491553	8	2249	0.12	1	0	NM_001013899
RGD1310717	chr1	-	175494581	175502416	3	1826	0.06	6	0	NM_001106287
Olr149	chr1	-	175512206	175513156	3	950	0.11	1	0	NM_001000166
Olr150	chr1	-	175525828	175526760	2	932	0.07	1	0	NM_001000739
Trim6	chr1	+	175550133	175563346	13	2444	0.18	8	0	NM_001170461
Trim5	chr1	-	175586830	175603800	496	2430	6.90	8	5	NM_001014023
Olr152	chr1	+	175692605	175693546	1	941	0.04	1	0	NM_001000546
Olr153	chr1	+	175702365	175703339	1	974	0.03	1	0	NM_001000167
Olr154	chr1	+	175715821	175716774	0	953	0.00	1	0	NM_001000547
Olr155_dup1	chr1	+	175727758	175728729	0	971	0.00	1	0	NM_001000168_dup1
Olr156_dup1	chr1	-	175735386	175736285	0	899	0.00	1	0	NM_001006595_dup1
Olr157_dup1	chr1	+	175753565	175754554	0	989	0.00	1	0	NM_001000169_dup1
Olr158_dup1	chr1	+	175774361	175775320	0	959	0.00	1	0	NM_001000548_dup1
Olr159_dup1	chr1	+	175782777	175783742	0	965	0.00	1	0	NM_001000170_dup1
Olr160_dup1	chr1	+	175797523	175798491	0	968	0.00	1	0	NM_001000738_dup1
Olr161_dup1	chr1	+	175806971	175807930	0	959	0.00	1	0	NM_001001000_dup1
Olr162_dup1	chr1	+	175820754	175821713	0	959	0.00	1	0	NM_001000950_dup1
Olr163_dup1	chr1	+	175834475	175835440	0	965	0.00	1	0	NM_001000171_dup1
Olr164_dup1	chr1	+	175877604	175878569	0	965	0.00	1	0	NM_001000737_dup1
Olr165_dup1	chr1	-	175905403	175906371	0	968	0.00	1	0	NM_001000172_dup1
Olr167_dup1	chr1	-	175936951	175937910	0	959	0.00	1	0	NM_001000173_dup1
Olr168	chr1	+	175976534	175977493	3	959	0.11	1	0	NM_001000174
Olr170	chr1	-	175996608	175997573	1	965	0.04	1	0	NM_001000175
Olr171	chr1	+	176035349	176036299	1	950	0.04	1	0	NM_001000176
Olr172	chr1	-	176043062	176044018	0	956	0.00	1	0	NM_001000177
Olr174	chr1	-	176061824	176062780	1	956	0.04	1	0	NM_001001028
Olr175	chr1	-	176087087	176088052	1	965	0.04	1	0	NM_001001029
Olr176	chr1	-	176094894	176095850	2	956	0.07	1	0	NM_001000178
Vom2r8	chr1	-	176189369	176229413	2	2574	0.03	6	0	NM_001099464
Vom1r1	chr1	+	176374471	176375367	1	896	0.04	1	0	NM_001009514
Olr307	chr1	+	176504648	176505580	0	932	0.00	1	0	NM_001000241
Olr155_dup2	chr1	+	176527726	176528697	0	971	0.00	1	0	NM_001000168_dup2
Olr156_dup2	chr1	-	176535354	176536253	0	899	0.00	1	0	NM_001006595_dup2
Olr157_dup2	chr1	+	176553536	176554525	0	989	0.00	1	0	NM_001000169_dup2
Olr157_dup3	chr1	+	176608726	176609715	0	989	0.00	1	0	NM_001000169_dup3
Olr158_dup2	chr1	+	176630233	176631192	0	959	0.00	1	0	NM_001000548_dup2
Olr159_dup2	chr1	+	176638649	176639614	0	965	0.00	1	0	NM_001000170_dup2
Olr160_dup2	chr1	+	176673139	176674107	0	968	0.00	1	0	NM_001000738_dup2
Olr161_dup2	chr1	+	176682587	176683546	0	959	0.00	1	0	NM_001001000_dup2
Olr162_dup2	chr1	+	176696370	176697329	0	959	0.00	1	0	NM_001000950_dup2
Olr163_dup2	chr1	+	176711382	176712347	0	965	0.00	1	0	NM_001000171_dup2
Olr164_dup2	chr1	+	176754551	176755516	0	965	0.00	1	0	NM_001000737_dup2
Olr165_dup2	chr1	-	176782274	176783242	0	968	0.00	1	0	NM_001000172_dup2
Olr167_dup2	chr1	-	176814407	176815366	0	959	0.00	1	0	NM_001000173_dup2
Olr179	chr1	-	176857034	176857972	2	938	0.07	1	0	NM_001000949
Olr180	chr1	-	176868262	176869212	0	950	0.00	1	0	NM_001000180
Olr181	chr1	-	176894259	176895197	0	938	0.00	1	0	NM_001001030
Olr183	chr1	-	176904652	176905593	1	941	0.04	1	0	NM_001000181
Olr184	chr1	-	176915704	176916657	0	953	0.00	1	0	NM_001000182
Olr185	chr1	+	176925562	176926515	0	953	0.00	1	0	NM_001000183
Olr186	chr1	+	176932154	176933095	0	941	0.00	1	0	NM_001001031
Olr188	chr1	+	176959217	176960155	0	938	0.00	1	0	NM_001001032
Olr189	chr1	+	176966521	176967462	0	941	0.00	1	0	NM_001000184
Olr190	chr1	+	176980798	176981745	0	947	0.00	1	0	NM_001000185
Olr192	chr1	-	177005303	177006241	1	938	0.04	1	0	NM_001000549
Olr193	chr1	-	177019244	177020185	0	941	0.00	1	0	NM_001000186
Olr194	chr1	-	177048519	177049469	0	950	0.00	1	0	NM_001000948
Olr196	chr1	-	177087191	177088141	0	950	0.00	1	0	NM_001000187
Olr197	chr1	-	177099405	177100358	2	953	0.07	1	0	NM_001000188
Olr198	chr1	+	177117625	177118590	1	965	0.04	1	0	NM_001001033
Olr199	chr1	+	177133480	177134430	0	950	0.00	1	0	NM_001001034
Olr200	chr1	+	177155185	177156150	0	965	0.00	1	0	NM_001000189
Olr201	chr1	-	177181896	177182840	0	944	0.00	1	0	NM_001000190
Olr202	chr1	-	177192985	177193953	14	968	0.49	1	1	NM_001000550
Fam160a2	chr1	-	177223331	177245718	1647	3432	16.23	12	11	NM_001005538
Cnga4	chr1	+	177249672	177253684	3	2349	0.04	6	0	NM_053496
Cckbr	chr1	+	177269044	177279480	17	2140	0.27	5	0	NM_013165
Prkcdbp	chr1	-	177323467	177325056	971	1047	31.36	2	2	NM_134449
Smpd1	chr1	+	177389588	177393431	3706	2304	54.40	6	6	NM_001006997
Apbb1	chr1	-	177393536	177409951	11685	2524	156.56	13	13	NM_080478
Hpx	chr1	-	177429464	177436972	9	1474	0.21	10	0	NM_053318
Trim3	chr1	-	177447514	177470193	2290	2845	27.22	13	13	NM_031786
Arfip2	chr1	-	177472246	177476928	1782	1767	34.10	8	8	NM_001004222
Fxc1	chr1	+	177477117	177479963	233	666	11.83	4	3	NM_053371
Rrp8	chr1	-	177580522	177584545	428	2065	7.01	7	7	NM_001008346
Ilk	chr1	+	177584793	177591044	4341	1673	87.75	13	12	NM_133409
Taf10	chr1	-	177591012	177592280	1312	747	59.40	5	5	NM_001134735
Tpp1	chr1	-	177593888	177600011	1972	2447	27.25	13	12	NM_031357
Dchs1	chr1	-	177600834	177620711	317	10442	1.03	20	7	NM_001107544
Mrpl17	chr1	-	177657943	177659517	2991	1056	95.79	5	5	NM_133539
Olr229_dup1	chr1	-	177698759	177699703	0	944	0.00	1	0	NM_001000204_dup1
Olr208	chr1	-	177746851	177747801	4	950	0.14	1	0	NM_001000194
Olr209	chr1	-	177766496	177767446	1	950	0.04	1	0	NM_001000736
Olr210	chr1	+	177800340	177801290	1	950	0.04	1	0	NM_001000195
Olr211	chr1	-	177804703	177805629	1	926	0.04	1	0	NM_001000196
Olr213	chr1	-	177844506	177845432	0	926	0.00	1	0	NM_001000735
Olr214	chr1	+	177867951	177868901	2	950	0.07	1	0	NM_001000197
Olr215	chr1	+	177891432	177892379	1	947	0.04	1	0	NM_001000198
Olr217	chr1	-	177919178	177920128	3	950	0.11	1	0	NM_001000199
Olr218	chr1	-	177931076	177932026	2	950	0.07	1	0	NM_001000551
Olr219	chr1	-	177936806	177937729	0	923	0.00	1	0	NM_001001372
Olr220	chr1	+	177967176	177968099	0	923	0.00	1	0	NM_001000552
Olr221	chr1	-	177993265	177994188	0	923	0.00	1	0	NM_001000200
Olr222	chr1	-	178013692	178014624	1	932	0.04	1	0	NM_001000201
Olr223	chr1	-	178032391	178033341	1	950	0.04	1	0	NM_001000202
Olr224	chr1	-	178049073	178050017	0	944	0.00	1	0	NM_001000553
Olr226_dup2	chr1	-	178063981	178064964	0	983	0.00	1	0	NM_031710_dup2
Olr227_dup2	chr1	+	178100278	178101231	0	953	0.00	1	0	NM_001000203_dup2
Olr229_dup2	chr1	-	178166921	178167865	0	944	0.00	1	0	NM_001000204_dup2
Olr230	chr1	+	178183990	178184943	0	953	0.00	1	0	NM_001000205
Olr231	chr1	+	178193086	178194033	0	947	0.00	1	0	NM_001000206
Olr232	chr1	-	178200625	178201572	0	947	0.00	1	0	NM_001001035
Olr233	chr1	-	178213426	178214373	2	947	0.07	1	0	NM_001000207
Olr234	chr1	+	178279343	178280287	0	944	0.00	1	0	NM_001000208
Syt9	chr1	+	178591098	178768239	3179	1499	71.72	7	7	NM_053324
Olfml1	chr1	+	178792340	178816636	6492	2923	75.11	3	3	NM_001013192
Ppfibp2	chr1	+	178818985	178964740	1240	3364	12.47	24	24	NM_001100582
Cyb5r2	chr1	-	178970103	178978337	176	1295	4.60	10	6	NM_001014244
Olr235	chr1	+	179048450	179049388	2	938	0.07	1	0	NM_001000209
Olr237	chr1	-	179055443	179056387	2	944	0.07	1	0	NM_001000210
Olr239	chr1	-	179072435	179073373	1	938	0.04	1	0	NM_001000211
Olr241	chr1	+	179126749	179127681	2	932	0.07	1	0	NM_001000734
Olr242	chr1	+	179153427	179154359	0	932	0.00	1	0	NM_001000213
Olr244	chr1	-	179210503	179211447	0	944	0.00	1	0	NM_001000214
Olr245	chr1	+	179238394	179239377	2	983	0.07	1	0	NM_001000215
Olr246	chr1	+	179260363	179261301	0	938	0.00	1	0	NM_001000216
Olr247	chr1	+	179279145	179280089	0	944	0.00	1	0	NM_001000217
Olr250	chr1	+	179344326	179345273	2	947	0.07	1	0	NM_001001037
Olr251	chr1	-	179364314	179365258	1	944	0.04	1	0	NM_001000218
Olr252	chr1	-	179390644	179391615	0	971	0.00	1	0	NM_001000219
Olr255	chr1	-	179473925	179474896	2	971	0.07	1	0	NM_001000947
Olr257	chr1	-	179540471	179541415	1	944	0.04	1	0	NM_001001038
Olr259	chr1	-	179556220	179557161	4	941	0.14	1	0	NM_001000222
Olr260	chr1	+	179588308	179589240	2	932	0.07	1	0	NM_001000946
Olr262	chr1	-	179604375	179605331	1	956	0.04	1	0	NM_001000221
Olr263	chr1	+	179614050	179614994	1	944	0.04	1	0	NM_001000220
Olr264	chr1	+	179645161	179646090	1	920	0.04	2	0	NM_001000999
Olr267	chr1	+	179713669	179792767	1	943	0.04	2	0	NM_001000228
Olr268	chr1	+	179751365	179752309	4	944	0.14	1	0	NM_001000733
Olr270	chr1	+	179791823	179792767	2	944	0.07	1	0	NM_001000229
Olr271	chr1	+	179806159	179807103	1	944	0.04	1	0	NM_001000732
Olr272	chr1	+	179812344	179813288	1	944	0.04	1	0	NM_001000230
Olr276	chr1	+	179891765	179892709	1	944	0.04	1	0	NM_001000227
Olr278	chr1	-	179940925	179941869	0	944	0.00	1	0	NM_001000730
Olr279	chr1	-	180116734	180117679	1	943	0.04	2	0	NM_001000226
Olr281_dup1	chr1	-	180120831	180121775	0	944	0.00	1	0	NM_001000225_dup1
Olr203	chr1	-	180172055	180173002	0	947	0.00	1	0	NM_001000191
Olr285	chr1	-	180378259	180379194	2	935	0.07	1	0	NM_001000223
Olr283	chr1	-	180431278	180432222	2	944	0.07	1	0	NM_001001010
Olr282	chr1	-	180444624	180445604	0	980	0.00	1	0	NM_001000224
Olr281_dup2	chr1	-	180457835	180458779	0	944	0.00	1	0	NM_001000225_dup2
Nlrp10	chr1	-	180511615	180519172	4	2538	0.05	3	0	NM_001106291
Eif3f	chr1	+	180523036	180532243	2259	1340	57.01	8	8	NM_001106292
Tub	chr1	+	180597530	180615863	102	1557	2.22	12	4	NM_013077
Ric3	chr1	-	180623994	180672685	856	1167	24.81	6	6	NM_001115045
Lmo1	chr1	-	180718642	180753889	140	895	5.29	4	4	NM_139112
Trim66	chr1	-	181055797	181108418	37	4027	0.31	20	0	NM_001191839
Rpl27a	chr1	+	181121468	181124486	521	1052	16.75	5	4	NM_001106290
St5	chr1	-	181125790	181275226	1252	4272	9.91	20	15	NM_001107547
Akip1	chr1	+	181316274	181324845	255	1778	4.85	5	5	NM_001108497
LOC499240	chr1	-	181324234	181335547	8	1228	0.22	6	0	NM_001024287
Ascl3	chr1	-	181336764	181337409	11	645	0.58	1	1	NM_001271234
Tmem9b	chr1	-	181347009	181364639	2491	1048	80.38	5	4	NM_001106289
Nrip3	chr1	-	181370497	181396068	9321	3852	81.83	7	7	NM_001108498
Dennd5a	chr1	-	181508456	181572938	9800	4905	67.57	23	23	NM_001107546
Tmem41b	chr1	-	181591181	181605545	4375	2351	62.93	7	7	NM_001012358
Ipo7	chr1	+	181641921	181696091	5134	5183	33.50	25	25	NM_001107545
Zfp143	chr1	+	181702291	181738051	269	2999	3.03	16	10	NM_001012169
Wee1	chr1	+	181767890	181786293	831	3265	8.61	11	11	NM_001012742
Swap70	chr1	+	181861342	181922717	2199	3859	19.27	12	12	NM_001106288
RGD1559442	chr1	-	181947530	182408115	1840	6343	9.81	40	37	NM_001134970
Adm	chr1	+	182433109	182435280	97	1383	2.37	4	2	NM_012715
Ampd3	chr1	+	182574033	182618403	1494	3904	12.94	15	14	NM_031544
rnf141	chr1	-	182622487	182645144	726	969	25.34	6	6	NM_001001800
Lyve1	chr1	-	182650925	182664312	56	3077	0.62	6	1	NM_001106286
Mrvi1	chr1	-	182668663	182780828	267	6357	1.42	22	4	NM_001105211,NM_001105210
Ctr9	chr1	+	182823942	182853969	4102	4209	32.96	25	25	NM_001100661
Eif4g2	chr1	-	182868164	182880312	8710	4967	59.30	22	22	NM_001017374
Galntl4	chr1	-	183278634	183588615	3734	2502	50.47	11	11	NM_001079884
Usp47	chr1	+	183834046	183917156	5955	5645	35.67	28	28	NM_001107542
Dkk3	chr1	-	183920086	183962438	8586	5002	58.05	8	8	NM_138519
Mical2	chr1	+	184071797	184148676	1448	2868	17.07	18	18	NM_001139508
Micalcl	chr1	+	184172145	184211084	34	2316	0.50	10	1	NM_182669
Parva	chr1	+	184227712	184383031	1930	1106	59.01	13	12	NM_020656
Tead1	chr1	+	184473372	184683039	667	1550	14.55	13	11	NM_001198589
Arntl	chr1	+	185007568	185105413	660	2956	7.55	21	16	NM_024362
Btbd10	chr1	-	185106506	185164263	2258	2269	33.65	9	9	NM_001014022
Pth	chr1	-	185183456	185186388	1	701	0.05	3	0	NM_017044
Far1	chr1	+	185332186	185377700	2731	1703	54.23	12	12	NM_001011933
Spon1	chr1	+	185603907	185902798	1712	4003	14.46	16	16	NM_172067
Rras2	chr1	-	185908263	185978450	355	2251	5.33	6	5	NM_001013434
Copb1	chr1	-	190670320	190704747	5855	3311	59.80	22	22	NM_080781
Psma1	chr1	-	190708745	190719764	4972	1164	144.45	10	10	NM_017278
Pde3b	chr1	+	190865614	191050207	1429	4363	11.08	17	17	NM_017229
Cyp2r1	chr1	-	191066155	191078364	74	975	2.57	5	3	NM_001108499
Calca	chr1	-	191158061	191162954	50231	1302	1304.69	7	7	NM_001033955,NM_001033956,NM_017338
Calcb	chr1	+	191246065	191249721	6889	755	308.57	4	4	NM_138513
Insc	chr1	+	191272625	191380855	427	2328	6.20	13	10	NM_001106285
Nucb2	chr1	-	192078545	192114979	1389	1603	29.30	14	14	NM_021663
Pik3c2a	chr1	+	192182647	192297034	5931	8282	24.22	34	34	NM_001108500
Rps13	chr1	+	192299622	192302051	187	521	12.14	6	4	NM_130432
Plekha7	chr1	+	192397589	192463974	38	966	1.33	8	1	NM_001144861
RGD1311703	chr1	-	192525001	192536714	2679	1466	61.80	5	5	NM_001013898
Sox6	chr1	+	192644288	193151615	571	2682	7.20	16	14	NM_001024751
Rps15a	chr1	-	194713998	194719883	314	431	24.64	4	4	NM_053982
Arl6ip1	chr1	-	194724268	194733783	11657	2110	186.83	6	6	NM_198737
Syt17	chr1	-	194982174	195048207	22	2614	0.28	9	1	NM_138849
Itpripl2	chr1	-	195087534	195089429	220	1895	3.93	1	1	NM_001127303
Coq7	chr1	-	195122743	195127541	218	689	10.70	5	5	NM_012785
Tmc7	chr1	-	195142160	195191670	1236	2165	19.31	16	15	NM_001191950
Tmc5	chr1	+	195234862	195283331	61	2904	0.71	17	1	NM_001012216
RGD1565096_dup1	chr1	-	195311679	195316669	2	1140	0.06	3	0	NM_001134611_dup1
Gde1	chr1	-	195338347	195350223	5318	938	191.73	5	5	NM_032615
Ccp110	chr1	+	195361586	195387930	3543	4831	24.80	15	14	NM_001108501
LOC361635	chr1	+	195391543	195495014	1754	2987	19.86	30	28	NM_001017463
LOC499742	chr1	+	195500083	195501118	11	434	0.86	2	0	NM_001024308
RGD1565096_dup2	chr1	-	195509710	195514700	0	1140	0.00	3	0	NM_001134611_dup2
Gprc5b	chr1	-	195631489	195656026	1136	2545	15.10	4	4	NM_001106304
Gpr139	chr1	-	195796295	195837147	92	1036	3.00	2	2	NM_001024241
Gp2	chr1	-	196108659	196124218	7	1908	0.12	11	0	NM_134418
Umod	chr1	-	196127940	196141280	4	2201	0.06	10	0	NM_017082
Pdilt	chr1	-	196149076	196179939	114	2118	1.82	12	1	NM_001013902
Acsm5	chr1	+	196182756	196205723	0	2418	0.00	14	0	NM_001014162
Acsm2a	chr1	+	196227765	196266992	6	2412	0.08	14	0	NM_144748
RGD1559600	chr1	-	196285721	196296800	1	581	0.06	2	0	NM_001109153
Bucs1	chr1	+	196296923	196332449	3	2045	0.05	15	0	NM_001108502
Acsm4	chr1	+	196367995	196392443	1	2042	0.02	14	0	NM_181695
Thumpd1	chr1	-	196392973	197295857	1944	2681	24.52	4	4	NM_001009688
Acsm3	chr1	+	196449105	196475596	23	2549	0.31	15	0	NM_033231
Eri2	chr1	-	196474509	196484254	267	3441	2.62	9	2	NM_001191114
Exnef	chr1	+	196484323	196554087	78	2499	1.06	20	1	NM_001079706
Dcun1d3	chr1	-	196562335	196600712	100	1470	2.30	3	2	NM_001024886
Lyrm1	chr1	+	196605007	196652808	387	1680	7.79	5	3	NM_001108918
LOC378467	chr1	+	196800449	196819295	968	1362	24.03	6	4	NM_194354
Zp2	chr1	-	196829189	196840820	94	2120	1.50	18	3	NM_031150
Anks4b	chr1	+	196869692	196871501	38	1809	0.71	1	1	NM_001127650
Crym	chr1	-	196874283	196889414	862	1154	25.26	8	8	NM_053955
Abca15	chr1	+	197000155	197106548	13	5295	0.08	31	0	NM_001106293
Uqcrc2	chr1	+	197480625	197511188	6884	1816	128.19	14	14	NM_001006970
Pdzd9	chr1	-	197511607	197521879	0	931	0.00	5	0	NM_001024777
Vwa3a	chr1	+	197606342	197667767	13	4109	0.11	34	0	NM_001079885,NM_001198653
Eef2k	chr1	+	197723279	197765825	1008	2158	15.80	17	15	NM_012947
Polr3e	chr1	+	197779117	197807240	1113	2986	12.61	21	20	NM_001108503
Cdr2	chr1	-	197815830	197840738	2477	2343	35.75	5	5	NM_001025682
Mettl9	chr1	+	197891178	197936219	368	1451	8.58	5	5	NM_001163164
Igsf6	chr1	-	197923322	197933796	12	2226	0.18	6	0	NM_133542
Hs3st2	chr1	+	198266880	198393453	785	2278	11.65	2	2	NM_181370
Usp31	chr1	-	198532743	198568863	8866	5003	59.93	15	15	NM_001107548
Scnn1g	chr1	+	198620974	198655013	24	2953	0.27	13	0	NM_017046
Ears2	chr1	+	198699309	198716446	44	1619	0.92	7	1	NM_001159493
Gga2	chr1	+	198729100	198856174	2441	2794	29.55	17	16	NM_001100519
Cog7	chr1	+	198858776	198926889	1620	2759	19.86	17	17	NM_001033889
Scnn1b	chr1	-	198932512	198953453	11	2374	0.16	12	0	NM_012648
Ubfd1	chr1	+	199088152	199099551	1090	1214	30.36	7	6	NM_001034911
Ndufab1	chr1	-	199106654	199120057	1551	2564	20.46	5	5	NM_001106294
Palb2	chr1	-	199127037	199151000	155	3558	1.47	13	2	NM_001191603
Dctn5	chr1	+	199151318	199167998	3613	1598	76.46	6	6	NM_001037778
Plk1	chr1	+	199178262	199188238	40	2180	0.62	10	0	NM_017100
Ern2	chr1	-	199188292	199205123	37	2856	0.44	22	0	NM_001108919
Chp2	chr1	+	199230968	199234018	1173	1114	35.61	7	7	NM_182738
Prkcb	chr1	+	199295067	199639139	7973	3638	74.11	19	17	NM_012713,NM_001172305
Cacng3	chr1	+	199676988	199771889	365	944	13.08	4	4	NM_080691
Tnrc6a	chr1	+	200136262	200206226	3346	7913	14.30	25	22	NM_001107549
Slc5a11	chr1	+	200246643	200285416	39	2054	0.64	15	0	NM_001100482
Arhgap17	chr1	-	200297801	200387135	2361	3394	23.53	21	21	NM_001270692,NM_001270693,NM_001270694,NM_022244
Lcmt1	chr1	+	200394433	200450379	1663	1294	43.46	11	11	NM_199405
Aqp8	chr1	+	200483632	200489429	4	1457	0.09	6	0	NM_019158
Nupr1_dup1	chr1	-	201816733	201818768	0	622	0.00	3	0	NM_053611_dup1
Snrpn	chr1	-	202123036	202145168	5249	1435	123.70	10	10	NM_031117
Snurf	chr1	-	202123036	202145402	5479	1458	127.08	11	2	NM_001270712,NM_130738
LOC100271845	chr1	+	203724528	203726928	4	2400	0.06	1	0	NM_001145762
Kdm8	chr1	+	203825919	203840780	798	2439	11.06	8	8	NM_001037196
Nsmce1	chr1	-	203844089	203869649	598	1168	17.31	9	7	NM_001039611
Il4ra	chr1	+	203927971	203952929	1428	3487	13.85	11	8	NM_133380
Il21r	chr1	+	203980785	204008631	5	2393	0.07	10	0	NM_001012469
Gtf3c1	chr1	-	204016934	204083103	9024	6832	44.67	38	38	NM_133541
LOC361646	chr1	+	204112871	204250286	864	6308	4.63	28	22	NM_001134574
Xpo6	chr1	-	204484091	204573897	4290	4334	33.47	24	24	NM_001011935
Lat	chr1	-	204747720	204752745	6	1176	0.17	12	0	NM_030853
Spns1	chr1	-	204753272	204760551	875	2173	13.62	12	12	NM_001039208
Nfatc2ip	chr1	-	204767469	204782663	212	1466	4.89	8	7	NM_001007692
Cd19	chr1	-	204797142	204803557	3	2389	0.04	15	0	NM_001013237
Rabep2	chr1	+	204820064	204836434	1220	2176	18.96	13	12	NM_030585
Atp2a1	chr1	-	204836393	204854172	27	3096	0.29	21	1	NM_058213
Sh2b1	chr1	-	204857973	204865893	677	3065	7.47	11	10	NM_001048180,NM_134456
Tufm	chr1	+	204882342	204885949	2819	1874	50.87	10	10	NM_001106295
Atxn2l	chr1	-	204886852	204898240	2945	4255	23.41	22	22	NM_001130097
Eif3c	chr1	-	204943166	204961361	11051	3016	123.91	21	21	NM_001100662
Cln3	chr1	-	204965144	204976424	561	1659	11.44	16	14	NM_001006971
Apobr	chr1	+	204978096	204982599	21	3476	0.20	5	1	NM_001109154
Nupr1_dup2	chr1	-	205021877	205023912	0	622	0.00	3	0	NM_053611_dup2
Ccdc101	chr1	+	205046234	205079492	510	1391	12.40	9	9	NM_001114502
Sult1a1	chr1	-	205079585	205083105	174	1212	4.86	8	5	NM_031834
Slx1b	chr1	-	205093518	205099060	736	2796	8.90	6	5	NM_001009292
Coro1a	chr1	-	205102882	205107856	2541	1589	54.08	11	11	NM_130411
Mapk3	chr1	+	205172641	205178842	10540	1768	201.61	10	9	NM_017347
Ypel3	chr1	+	205190393	205193684	4129	938	148.86	5	5	NM_001135698
Tbx6	chr1	+	205194665	205198574	10	1718	0.20	8	0	NM_001108920
Ppp4c	chr1	-	205198883	205205448	1223	1411	29.31	8	8	NM_134359
Aldoa	chr1	-	205208255	205213461	23651	1598	500.52	11	10	NM_012495,NM_001177305,NM_001271536
Fam57b	chr1	+	205239664	205246008	1859	1700	36.98	5	5	NM_001106296
RGD1563217	chr1	-	205246276	205247261	1	433	0.08	4	0	NM_001109155
Doc2a	chr1	+	205264653	205268293	549	1437	12.92	10	10	NM_022937
Ino80e	chr1	-	205267669	205278256	853	2037	14.16	7	7	NM_001013900
Hirip3	chr1	+	205278318	205281343	191	2188	2.95	8	3	NM_001025725
Taok2	chr1	-	205285850	205300255	3247	4266	25.74	16	16	NM_022702
Kctd13	chr1	+	205341000	205359304	536	1693	10.71	6	6	NM_198736
Sez6l2	chr1	+	205363570	205383913	5206	4189	42.03	18	18	NM_001107550
Cdipt	chr1	+	205389729	205393866	9754	1857	177.63	6	6	NM_138899
Mvp	chr1	-	205401190	205428854	2373	2742	29.27	15	14	NM_022715
RGD1305592	chr1	-	205429226	205431514	398	1560	8.63	2	2	NM_001013901
Maz	chr1	-	205437135	205440514	681	1376	16.74	5	5	NM_001110319
Kif22	chr1	-	205441133	205467610	138	2059	2.27	14	3	NM_001009645
Zg16	chr1	-	205474980	205477337	2	628	0.11	4	0	NM_134409
LOC308990	chr1	+	205519083	205521654	4	2150	0.06	2	0	NM_001025001
Qprt	chr1	-	205534750	205550041	390	1184	11.14	4	3	NM_001009646
Spn	chr1	-	205563659	205567886	15	3864	0.13	2	1	NM_001271086
Cd2bp2	chr1	-	205629176	205633168	2121	2921	24.56	7	6	NM_001106297
Tbc1d10b	chr1	-	205634749	205646405	3672	3719	33.39	9	9	NM_001108921
Mylpf	chr1	+	205649566	205652321	9	638	0.48	7	0	NM_012605
Sept1	chr1	-	205652475	205656341	87	1407	2.09	11	2	NM_001012460
Dctpp1	chr1	-	205696305	205699698	40	644	2.10	3	2	NM_138892
Sephs2	chr1	-	205712720	205715036	1015	2316	14.82	1	1	NM_001079889
Itgal	chr1	+	205742369	205780281	39	4329	0.30	31	1	NM_001033998
Zfp689	chr1	-	205892549	205898913	219	2405	3.08	3	1	NM_173330
Phkg2_dup1	chr1	+	206027400	206039924	18	1827	0.33	9	0	NM_080584_dup1
Phkg2_dup2	chr1	+	206042165	206054689	95	1827	1.76	9	3	NM_080584_dup2
LOC691909	chr1	-	206054752	206059914	42	1480	0.96	9	2	NM_001134694
Rnf40	chr1	+	206060191	206074819	1605	3401	15.96	20	19	NM_153471
Zfp629	chr1	-	206078594	206086797	510	5731	3.01	3	1	NM_001107551
Bcl7c	chr1	-	206178926	206182756	308	980	10.63	6	6	NM_001106298
Ctf1	chr1	+	206186717	206191927	18	1395	0.44	3	0	NM_017129
Ctf2p	chr1	-	206192653	206200996	0	612	0.00	3	0	NM_001135800
Fbxl19	chr1	+	206219421	206238674	563	2413	7.89	8	7	NM_001107552
Orai3	chr1	+	206239787	206244646	302	1822	5.61	2	2	NM_001014024
Hsd3b7	chr1	+	206270898	206274168	321	1788	6.07	7	5	NM_139329
Stx1b	chr1	-	206276724	206292888	2061	1680	41.49	10	10	NM_012700
Stx4	chr1	+	206310318	206317403	657	963	23.07	11	10	NM_031125
Zfp668	chr1	-	206333359	206343159	387	3371	3.88	3	2	NM_001107553
Prss53	chr1	-	206354219	206358883	30	1977	0.51	9	0	NM_001109156
Vkorc1	chr1	-	206361380	206363901	445	739	20.36	3	3	NM_203335
Bckdk	chr1	+	206374221	206378891	892	1789	16.86	11	9	NM_019244
Kat8	chr1	+	206383425	206395705	690	1498	15.58	11	11	NM_001017378
Prss8	chr1	-	206395299	206399815	4	2202	0.06	6	0	NM_138836
Prss36	chr1	-	206402154	206418143	52	2727	0.64	15	2	NM_001011560
Fus	chr1	+	206435552	206449422	265	1801	4.98	15	8	NM_001012137
Pycard	chr1	-	206460883	206461916	30	579	1.75	3	1	NM_172322
Trim72	chr1	+	206472896	206480756	17	2322	0.25	7	1	NM_001077675
Itgam	chr1	+	206522889	206573171	55	3426	0.54	30	0	NM_012711
Itgad	chr1	+	206632107	206669617	7	3528	0.07	30	0	NM_031691
Cox6a2	chr1	-	206669984	206670730	2	472	0.14	4	0	NM_012812,NR_037674
Armc5	chr1	+	206701594	206708361	712	3257	7.39	6	6	NM_001009455
Tgfb1i1	chr1	+	206710120	206716915	484	1959	8.36	11	9	NM_001191840
Slc5a2	chr1	+	206728635	206734756	11	2240	0.17	14	0	NM_022590
RGD1310127	chr1	-	206733723	206763393	1007	2542	13.40	13	13	NM_001035517
Ahsp	chr1	+	206767226	206768198	39	554	2.38	3	1	NM_001106299
Rgs10	chr1	-	206829264	206870538	6348	838	256.18	5	5	NM_019337
Tial1	chr1	-	206892006	206913052	922	1635	19.07	13	12	NM_001013193
Bag3	chr1	+	206989244	207013177	5226	2324	76.05	4	4	NM_001011936
Inpp5f	chr1	+	207085286	207164061	4907	4774	34.76	20	20	NM_001107554
RGD1306730	chr1	-	207165763	207210643	1141	2454	15.72	16	16	NM_001039608
Sec23ip	chr1	+	207214643	207257112	1722	3678	15.83	19	19	NM_001134859
Fgfr2	chr1	-	207626732	207731841	122	4755	0.87	19	2	NM_001109892,NM_001109893,NM_001109894,NM_001109895,NM_001109896,NM_012712
Ate1	chr1	-	207845488	208113961	1027	4520	7.68	11	11	NM_001106300
Nsmce4a	chr1	-	208135294	208142382	510	860	20.05	4	4	NM_001106301
Tacc2	chr1	+	208172319	208360445	1948	9170	7.18	22	17	NM_001004415,NM_001004418
Btbd16	chr1	+	208368888	208423113	5	1830	0.09	16	0	NM_001017464
Plekha1	chr1	+	208462231	208513824	3487	3641	32.39	13	12	NM_001079894
Htra1	chr1	+	208532013	208581538	6670	2003	112.61	9	9	NM_031721
Dmbt1	chr1	+	208653672	208723386	24	3362	0.24	32	0	NM_022849
Cuzd1	chr1	-	208914609	208927737	1	2253	0.02	9	0	NM_054005
RGD1560958	chr1	-	208937740	208941122	2	645	0.10	4	0	NM_001109157
Fam24a	chr1	+	208945915	208948119	1	568	0.06	3	0	NM_001109158
RGD1305014	chr1	-	208958024	208974579	606	1705	12.02	6	6	NM_001014025
RGD1564300	chr1	+	208982377	208992792	224	1129	6.71	7	6	NM_001271229
Ikzf5	chr1	-	208995435	209013481	1110	2773	13.54	5	4	NM_001107555
Acadsb	chr1	+	209013684	209048775	730	1138	21.69	9	9	NM_013084
Ppapdc1a	chr1	+	209449940	209577459	702	1235	19.22	7	7	NM_001191631
Hmx3	chr1	+	210520996	210522960	2	1360	0.05	2	0	NM_001106302
Hmx2	chr1	+	210526870	210534531	2	1494	0.05	3	0	NM_001106303
Bub3	chr1	+	210538118	210547753	1007	1323	25.74	8	8	NM_001047906
Gpr26	chr1	+	210974995	210991992	378	1169	10.94	3	3	NM_138841
Cpxm2	chr1	-	211049000	211158115	297	3402	2.95	13	11	NM_001106306
Chst15	chr1	-	211242707	211272037	2227	1694	44.46	7	7	NM_173310
Oat	chr1	-	211555927	211575708	6910	2138	109.30	10	10	NM_022521
Nkx1-2	chr1	-	211596785	211599221	2	916	0.07	2	0	NM_001170476
Lhpp	chr1	+	211611521	211702233	1160	1633	24.02	7	7	NM_001009706
Fam53b	chr1	-	211707719	211798528	946	4953	6.46	6	5	NM_001107556
Mettl10	chr1	-	211824330	211848437	379	1066	12.02	6	6	NM_001108504
Fam175b	chr1	+	211854578	211880154	2122	2931	24.48	9	9	NM_001106307
Ctbp2	chr1	-	211993864	212023075	471	3608	4.41	9	8	NM_053335
Tex36	chr1	-	212603754	212618068	2	812	0.08	4	0	NM_001024288
RGD1306820	chr1	+	212655637	212692701	1002	5179	6.54	24	23	NM_001107557
Mmp21	chr1	-	212694186	212699853	10	1847	0.18	7	0	NM_001106308
Uros	chr1	-	212705706	212726235	565	1567	12.19	10	10	NM_001012068
Bccip	chr1	+	212726542	212738954	626	1224	17.30	7	7	NM_001108505
Dhx32	chr1	-	212738509	212790818	1627	3182	17.29	12	12	NM_001130039
Fank1	chr1	+	212790893	212897409	8	1281	0.21	11	0	NM_001008347
LOC100302465	chr1	-	213272092	213362784	59	2595	0.77	9	2	NM_001163214
Dock1	chr1	+	213838803	214349261	3415	6733	17.15	52	46	NM_001143858
LOC100233213	chr1	-	214053082	214108141	438	4434	3.34	4	2	NM_001143803
Nps	chr1	+	214442729	214446510	1	267	0.13	3	0	NM_001271113
Clrn3	chr1	-	214683449	214699072	26	2012	0.44	3	1	NM_001014026
Ptpre	chr1	+	214879099	214919141	949	2264	14.18	19	19	NM_053767
Mki67	chr1	-	214925922	214952481	425	9865	1.46	15	5	NM_001271366
Mgmt	chr1	+	216161435	216388310	375	797	15.91	5	4	NM_012861
Ebf3	chr1	-	216447390	216565356	2268	4826	15.89	17	17	NM_001108506
Glrx3	chr1	+	216692884	216724093	5496	1213	153.23	11	11	NM_032614
Tcerg1l	chr1	-	217478056	217666989	206	1829	3.81	12	8	NM_001130077
Mapk1ip1	chr1	-	218122483	218123904	486	1421	11.57	1	1	NM_001122782
Ppp2r2d	chr1	+	218132463	218166450	1077	1701	21.41	9	8	NM_144746
Bnip3	chr1	-	218174697	218191883	2122	1612	44.52	6	6	NM_053420
Jakmip3	chr1	+	218277853	218347771	762	5941	4.34	23	12	NM_001163277
Dpysl4	chr1	+	218349771	218365282	9342	2614	120.86	14	14	NM_012933
Stk32c	chr1	-	218367084	218446952	820	2163	12.82	12	12	NM_001108922
Lrrc27	chr1	+	218470004	218499897	106	2486	1.44	13	5	NM_001113789,NM_001143756
Pwwp2b	chr1	+	218506152	218524788	1006	2258	15.07	3	2	NM_001108507
Inpp5a	chr1	+	218656329	218844837	486	2809	5.85	16	11	NM_001108923
Nkx6-2	chr1	-	218846384	218847924	4	1264	0.11	3	0	NM_001107558
Utf1	chr1	+	219200178	219201294	0	1018	0.00	2	0	NM_001131032
Mir202	chr1	-	219214575	219214646	0	71	0.00	1	0	NR_032736
Tubgcp2	chr1	-	219251911	219272444	2795	2810	33.64	17	17	NM_001107560
Zfp511	chr1	+	219277464	219281869	345	1128	10.34	6	6	NM_001106309
Msx3	chr1	-	219428377	219431305	5	2308	0.07	2	0	NM_053712
Caly	chr1	-	219452501	219463690	642	1101	19.72	7	7	NM_138915,NM_001190399
Prap1	chr1	+	219472906	219476702	1	632	0.05	5	0	NM_031669
Fuom	chr1	-	219478363	219482873	80	2211	1.22	6	5	NM_001106310
Echs1_dup2	chr1	-	219484862	219493689	40	1454	0.93	8	1	NM_078623_dup2
Paox	chr1	+	219493093	219518141	1252	1787	23.69	8	6	NM_001106311
Sprn	chr1	-	219536513	219536956	218	443	16.64	1	1	NM_001031845
Olr286	chr1	-	219547270	219548208	0	938	0.00	1	0	NM_001000554
Olr287	chr1	+	219566173	219567108	3	935	0.11	1	0	NM_173334
Olr288	chr1	-	219592778	219593734	0	956	0.00	1	0	NM_001000231
Cd163l1	chr1	+	219609867	219620922	7	3278	0.07	13	0	NM_001106312
Olr289	chr1	+	219748607	219749536	1	929	0.04	1	0	NM_001000767
Olr295	chr1	-	219840418	219841350	0	932	0.00	1	0	NM_001000233
Olr297	chr1	-	219869515	219870438	1	923	0.04	1	0	NM_001000234
Olr292	chr1	-	219917108	219918025	1	917	0.04	1	0	NM_001000232
Olr299	chr1	-	219936292	219937221	2	929	0.07	1	0	NM_001000236
Olr300	chr1	+	219964819	219965742	0	923	0.00	1	0	NM_001000237
Olr302	chr1	+	219995479	219996411	1	932	0.04	1	0	NM_001000238
Olr303	chr1	-	220018978	220019901	1	923	0.04	1	0	NM_001000239
Olr304	chr1	+	220055034	220055966	0	932	0.00	1	0	NM_001001039
Olr305	chr1	+	220091536	220092534	2	931	0.07	2	0	NM_001000240
Olr306	chr1	+	220116945	220117877	1	932	0.04	1	0	NM_001000766
Olr308	chr1	+	220181281	220182213	0	932	0.00	1	0	NM_001000955
Olr309	chr1	+	220229219	220230151	0	932	0.00	1	0	NM_001000242
Olr310	chr1	+	220242237	220243169	1	932	0.04	1	0	NM_001000765
Olr311	chr1	+	220269158	220270090	0	932	0.00	1	0	NM_001000555
Olr312	chr1	+	220298671	220299606	0	935	0.00	1	0	NM_001000764
Olr313	chr1	+	220321115	220322050	0	935	0.00	1	0	NM_001001040
Olr315	chr1	+	220345992	220346924	0	932	0.00	1	0	NM_001000243
Cyp2e1	chr1	+	220406342	220416726	2	1604	0.04	9	0	NM_031543
Syce1	chr1	-	220418169	220429340	11	1434	0.26	13	0	NM_001025058
RGD1309350_dup1	chr1	+	220472620	220476016	0	835	0.00	4	0	NM_001134507_dup1
RGD1309350_dup2	chr1	+	220502391	220505787	0	835	0.00	4	0	NM_001134507_dup2
Scgb1c1	chr1	+	220520589	220521808	1	456	0.07	3	0	NM_001107561
Odf3	chr1	+	220522827	220526034	0	1134	0.00	7	0	NM_001108924
Bet1l	chr1	-	220528199	220530992	791	1376	19.44	4	4	NM_019368
Ric8a	chr1	+	220531948	220538536	5926	2532	79.15	10	10	NM_001100520
Sirt3	chr1	-	220539140	220561016	778	1354	19.43	7	6	NM_001106313
Psmd13	chr1	+	220561663	220574033	4052	1500	91.35	13	13	NM_001108925
Cox8b	chr1	-	220574321	220575781	2	317	0.21	2	0	NM_012786
Nlrp6_dup1	chr1	+	220602488	220608648	0	2901	0.00	8	0	NM_134375_dup1
Nlrp6_dup2	chr1	+	220611551	220617711	0	2901	0.00	8	0	NM_134375_dup2
Ifitm2	chr1	-	220671382	220672562	409	628	22.02	2	2	NM_030833
Ifitm1	chr1	+	220687081	220689004	404	669	20.42	3	2	NM_001106314
Ifitm3	chr1	-	220730715	220731824	1234	602	69.32	2	2	NM_001136124
B4galnt4	chr1	+	220789704	220800586	743	3508	7.16	20	20	NM_001107562
Pkp3	chr1	+	220806128	220817136	5	2927	0.06	14	0	NM_001106315
Sigirr	chr1	-	220817754	220826497	216	1585	4.61	10	8	NM_001024887
Pddc1_dup1	chr1	-	220869370	220874744	15	1090	0.47	8	0	NM_001107563_dup1
Cend1_dup1	chr1	-	220887396	220890392	145	1686	2.91	2	2	NM_001014163_dup1
Slc25a22_dup1	chr1	-	220890711	220898559	40	2243	0.60	9	2	NM_001014027_dup1
Pidd_dup1	chr1	-	220899074	220904282	4	3306	0.04	15	0	NM_001106318_dup1
Rplp2_dup1	chr1	+	220908603	220910874	1	423	0.08	5	0	NM_001030021_dup1
Pnpla2_dup1	chr1	+	220914961	220920043	2	2222	0.03	9	0	NM_001108509_dup1
Efcab4a_dup1	chr1	+	220920826	220926197	0	1572	0.00	11	0	NM_001127541_dup1
Cd151_dup1	chr1	+	220926982	220930989	0	1634	0.00	8	0	NM_022523_dup1
Polr2l_dup1	chr1	-	220932289	220934297	20	373	1.81	2	1	NM_001143911_dup1
Tspan4_dup1	chr1	+	220934413	220954064	0	1402	0.00	8	0	NM_001013070_dup1
Chid1_dup1	chr1	-	220956741	220991807	26	1404	0.63	13	0	NM_001047854_dup1
Ptdss2	chr1	+	221040275	221065296	2138	2178	33.20	12	12	NM_001106316
LOC100360501	chr1	-	221068626	221081346	5796	1857	105.55	12	11	NM_001270762,NM_001270763,NM_139105
Hras	chr1	-	221095944	221099225	747	1366	18.49	7	6	NM_001098241,NM_001130441
Lrrc56	chr1	+	221100369	221114723	83	2116	1.33	13	3	NM_001024902
RGD1307439	chr1	-	221114665	221118709	11	2067	0.18	13	0	NM_001127540
Rassf7	chr1	+	221121400	221123321	101	1408	2.43	5	3	NM_001106317
Mir3574	chr1	+	221125888	221126005	0	117	0.00	1	0	NR_037366
Mir210	chr1	-	221125894	221126003	0	109	0.00	1	0	NR_031923
Phrf1	chr1	+	221133586	221166439	2022	5204	13.14	17	16	NM_139093
Irf7	chr1	-	221166926	221169993	2060	1950	35.73	9	9	NM_001033691
Cdhr5	chr1	-	221172656	221181060	28	2681	0.35	15	1	NM_138525
Sct	chr1	-	221182487	221183181	5	401	0.42	4	0	NM_022670
Drd4	chr1	+	221195844	221199031	9	1412	0.22	4	0	NM_012944
Deaf1	chr1	-	221201338	221234579	1113	2108	17.86	12	12	NM_031801
Tmem80	chr1	+	221234413	221243406	1014	2266	15.13	5	4	NR_045202,NR_045203
Eps8l2	chr1	+	221249026	221270574	168	3122	1.82	18	5	NM_001108508
Taldo1	chr1	+	221292669	221302999	5283	1190	150.13	8	8	NM_031811
Pddc1_dup2	chr1	-	221306160	221311533	0	1090	0.00	8	0	NM_001107563_dup2
Cend1_dup2	chr1	-	221324185	221327181	6	1686	0.12	2	0	NM_001014163_dup2
Slc25a22_dup2	chr1	-	221327500	221335348	0	2243	0.00	9	0	NM_001014027_dup2
Pidd_dup2	chr1	-	221335863	221341071	0	3306	0.00	15	0	NM_001106318_dup2
Rplp2_dup2	chr1	+	221345392	221347663	20	423	1.60	5	1	NM_001030021_dup2
Pnpla2_dup2	chr1	+	221351750	221356832	70	2222	1.07	9	3	NM_001108509_dup2
Efcab4a_dup2	chr1	+	221357615	221362986	5	1572	0.11	11	0	NM_001127541_dup2
Cd151_dup2	chr1	+	221363771	221367778	464	1634	9.60	8	8	NM_022523_dup2
Polr2l_dup2	chr1	-	221369078	221371086	0	373	0.00	2	0	NM_001143911_dup2
Tspan4_dup2	chr1	+	221371202	221390853	23	1402	0.55	8	0	NM_001013070_dup2
Chid1_dup2	chr1	-	221393530	221428596	36	1404	0.87	13	1	NM_001047854_dup2
Ap2a2	chr1	+	221451396	221523286	19258	3208	203.01	22	22	NM_031008
Tollip	chr1	-	221737399	221758265	7048	3789	62.91	6	6	NM_001109668
Mob2	chr1	-	221867138	221924059	1040	1361	25.84	6	6	NM_001109159
Dusp8	chr1	-	221943575	221955509	508	2301	7.47	6	5	NM_001108510
Cttn_dup1	chr1	-	222159088	222194541	108	2902	1.26	17	1	NM_021868_dup1
LOC685544	chr1	+	222355771	222356463	0	692	0.00	1	0	NM_001109474
Ctsd	chr1	-	222436922	222448798	17826	1980	304.46	9	9	NM_134334
Syt8	chr1	+	222500775	222502969	8	1176	0.23	8	0	NM_053325
Tnni2	chr1	+	222504477	222507019	2	672	0.10	7	0	NM_017185
Lsp1	chr1	+	222524152	222557295	52	1224	1.44	11	2	NM_001025420
Tnnt3	chr1	+	222561418	222578418	6	1103	0.18	18	0	NM_001270664,NM_001270665,NM_001270666,NM_001270668,NM_001270670,NM_001270671,NM_001270672,NM_001270673,NM_001270675,NM_001270676,NM_001270677,NM_001270678,NM_031532
Mrpl23	chr1	+	222596334	222604103	519	535	32.81	5	4	NM_022529
H19	chr1	-	222639223	222641899	53	2320	0.77	5	2	NR_027324
Mir675	chr1	-	222640800	222640883	2	83	0.81	1	0	NR_032754
Igf2	chr1	-	222722921	222733028	276	4640	2.01	6	1	NM_001190162,NM_031511,NM_001190163
Mir483	chr1	-	222726907	222726979	0	72	0.00	1	0	NR_032112
Ins2	chr1	-	222751786	222752853	2	447	0.15	3	0	NM_019130
Th	chr1	-	222935462	222942715	30	1750	0.58	13	0	NM_012740
Ascl2	chr1	-	223012687	223015038	5	1513	0.11	3	0	NM_031503
Cd81	chr1	+	223099328	223114942	22655	1286	595.76	8	8	NM_013087
Tssc4	chr1	+	223116610	223118241	798	1381	19.54	2	2	NM_001013194
Trpm5	chr1	-	223119451	223136561	4	3447	0.04	24	0	NM_001191896
Kcnq1	chr1	+	223154713	223490458	11	3001	0.12	16	0	NM_032073
Cdkn1c	chr1	-	223521098	223523972	32	2051	0.53	7	1	NM_001033757,NM_001033758,NM_182735
Slc22a18	chr1	+	223537696	223560895	7	1457	0.16	11	0	NM_001004260
Phlda2	chr1	-	223562823	223563762	1	703	0.05	3	0	NM_001100521,NM_001170480
Nap1l4	chr1	-	223575626	223611023	4947	2258	74.09	15	14	NM_001012170
Cars	chr1	-	223619594	223661823	1838	2948	21.08	22	21	NM_001106319
Tnfrsf26	chr1	-	223668849	223688760	93	2286	1.38	8	1	NM_001108511
Nadsyn1	chr1	-	223722251	223869610	594	2096	9.58	21	18	NM_181480
Osbpl5	chr1	-	223725412	223779450	731	3953	6.25	22	20	NM_001015024
Mrgprg	chr1	-	223809194	223809868	1	674	0.05	1	0	NM_203470
Mrgpre	chr1	-	223826747	223827676	649	929	23.63	1	1	NM_001002288
Dhcr7	chr1	+	223874935	223890913	2802	2726	34.76	9	8	NM_022389
Shank2	chr1	+	224028791	224449190	1266	10039	4.26	30	25	NM_201350,NM_133441,NM_133440,NM_001004133
Cttn_dup2	chr1	-	224459485	224494936	250	2902	2.91	17	7	NM_021868_dup2
Ppfia1	chr1	-	224501043	224577428	1993	4763	14.15	26	26	NM_001106320
LOC100364769	chr1	+	224555954	224592483	693	1299	18.04	12	2	NM_001177828
Fadd	chr1	-	224603556	224605961	27	714	1.28	2	1	NM_152937
Ano1	chr1	-	224612597	224760372	301	4619	2.20	26	8	NM_001107564
Fgf3	chr1	+	224872403	224876327	1	735	0.05	3	0	NM_130817
Fgf4	chr1	+	224895196	224896606	0	584	0.00	3	0	NM_053809
Fgf15	chr1	+	224927791	224931079	2	654	0.10	3	0	NM_130753
Oraov1	chr1	+	224945381	224952084	1140	2659	14.50	5	5	NM_001107565
Ccnd1	chr1	-	224960136	224969658	1477	3804	13.13	5	5	NM_171992
Rmt1	chr1	-	225236071	225241739	16	4410	0.12	6	1	NM_145088
Tpcn2	chr1	-	225286482	225316676	718	2855	8.50	24	21	NM_001107566
Mrgprf	chr1	+	225334539	225344007	167	2066	2.73	3	2	NM_153722
Mrgprd	chr1	+	225355623	225356582	1414	959	49.86	1	1	NM_001001506
Ighmbp2	chr1	-	225377073	225399721	1302	3152	13.97	15	15	NM_031586
Mrpl21	chr1	+	225399844	225408322	417	934	15.10	7	7	NM_001107567
Cpt1a	chr1	+	225437309	225497586	8214	4309	64.47	19	19	NM_031559
Mtl5	chr1	+	225500671	225518961	6	2037	0.10	9	0	NM_001012069
Gal	chr1	-	225520966	225525829	487	693	23.77	6	6	NM_033237
Lrp5	chr1	-	225689353	225793030	1049	5063	7.01	23	22	NM_001106321
RGD1311946	chr1	+	225819324	225828033	667	2059	10.96	4	3	NM_001025683
Suv420h1	chr1	+	225874424	225923708	1866	6083	10.37	12	10	NM_001108512
Chka	chr1	+	225950376	225998826	2419	2520	32.46	11	11	NM_017127
Tcirg1	chr1	-	226000406	226009795	622	2486	8.46	19	17	NM_199089
Ndufs8	chr1	-	226013896	226017215	1794	742	81.76	7	7	NM_001106322
Aldh3b1	chr1	-	226018062	226038888	152	1853	2.77	10	4	NM_001006998
Unc93b1	chr1	+	226043713	226054650	610	2259	9.13	11	11	NM_001108513
Acy3	chr1	+	226104425	226107751	225	1300	5.85	7	6	NM_001009603
Doc2g	chr1	+	226120916	226124440	19	1450	0.44	11	0	NM_001011937
Ndufv1	chr1	-	226124944	226129979	5349	1471	122.97	10	10	NM_001006972
Gstp1	chr1	-	226162330	226164798	1614	762	71.63	7	7	NM_012577
RGD1307603	chr1	-	226180244	226182891	0	724	0.00	6	0	NM_001134508
Cdk2ap2	chr1	+	226216692	226218360	472	903	17.68	4	4	NM_001109498
Pitpnm1	chr1	+	226219372	226232745	2350	4141	19.19	24	24	NM_001008369
Aip	chr1	-	226232510	226240238	1579	1819	29.36	6	6	NM_172327
Tmem134	chr1	+	226244711	226250210	442	904	16.53	7	6	NM_001078647,NM_001078648
Cabp4	chr1	-	226254103	226258660	4	1437	0.09	6	0	NM_001108926
Coro1b	chr1	+	226268590	226273904	3387	1785	64.17	11	10	NM_019222
Ptprcap	chr1	+	226274621	226276780	2	834	0.08	2	0	NM_001024289
Rps6kb2	chr1	-	226276852	226283539	386	1737	7.52	15	11	NM_001010962
Tbc1d10c	chr1	-	226302649	226309419	7	1701	0.14	10	0	NM_001081980
Ppp1ca	chr1	+	226310604	226314221	6457	1385	157.66	7	7	NM_031527
Clcf1	chr1	+	226338540	226342119	308	1855	5.62	2	2	NM_207615
Pold4	chr1	+	226351249	226352917	174	837	7.03	4	3	NM_001013195
Ssh3	chr1	-	226382004	226389511	693	2677	8.75	14	12	NM_001012217
Ankrd13d	chr1	-	226390565	226402786	1415	2108	22.70	15	15	NM_001108514
Adrbk1	chr1	-	226406333	226414442	4527	2405	63.66	20	20	NM_012776
Kdm2a	chr1	-	226436246	226508225	4177	6785	20.82	21	21	NM_001108515
Rhod	chr1	-	226536283	226550218	6	1481	0.14	5	0	NM_001106323
Syt12	chr1	-	226557951	226587017	383	2056	6.30	8	7	NM_138835
LOC689065	chr1	-	226611405	226613312	3	1210	0.08	2	0	NM_001109521
Pc	chr1	+	226626841	226726329	4429	3952	37.90	20	19	NM_012744
Lrfn4	chr1	-	226716517	226719809	886	2365	12.67	3	3	NM_001109508
Rce1	chr1	-	226727306	226730406	325	1407	7.81	8	6	NM_001100585
Sptbn2	chr1	+	226828798	226869726	8568	8138	35.60	39	39	NM_019167
Rbm4b	chr1	+	226874271	226884604	228	1797	4.29	4	2	NM_001007014
Rbm4	chr1	-	226905021	226913814	585	1440	13.74	4	2	NM_001170484
Rbm14_dup1	chr1	-	226920879	226931972	2	3141	0.02	3	0	NM_133388_dup1
Ccs_dup1	chr1	-	226940134	226961657	3	1011	0.10	8	0	NM_053425_dup1
Ccdc87_dup1	chr1	+	226961881	226964577	0	2696	0.00	1	0	NM_001109527_dup1
Rbm14_dup2	chr1	-	226987029	226998121	1	3141	0.01	3	0	NM_133388_dup2
Ccs_dup2	chr1	-	227006248	227027316	3	1011	0.10	8	0	NM_053425_dup2
Ccdc87_dup2	chr1	+	227027475	227030171	0	2696	0.00	1	0	NM_001109527_dup2
Ctsf	chr1	+	227045226	227050974	4920	1849	89.99	14	14	NM_001034110
Actn3	chr1	-	227051530	227067458	14	2847	0.17	21	0	NM_133424
Zdhhc24	chr1	+	227068278	227074385	418	1557	9.08	3	3	NM_001039100
Bbs1	chr1	-	227078590	227096525	626	3733	5.67	17	12	NM_001107569
Dpp3	chr1	-	227097124	227119564	535	2592	6.98	17	11	NM_053748
Peli3	chr1	-	227124426	227135055	266	1886	4.77	7	6	NM_001127542
mrpl11	chr1	+	227174538	227177363	591	769	25.99	6	6	NM_001006973
Npas4	chr1	-	227192031	227196795	35	2452	0.48	8	1	NM_153626
Slc29a2_dup1	chr1	+	227238417	227245058	0	1666	0.00	12	0	NM_031738_dup1
B3gnt1_dup1	chr1	+	227253877	227256099	8	1978	0.14	2	0	NM_001106324_dup1
Brms1_dup1	chr1	+	227256375	227265639	19	1251	0.51	10	0	NM_001009605_dup1
Rin1_dup1	chr1	+	227266340	227270986	0	2537	0.00	10	0	NM_139038_dup1
Cd248_dup1	chr1	+	227284331	227286895	0	2564	0.00	1	0	NM_001106325_dup1
Cd248_dup2	chr1	+	227293039	227295603	0	2564	0.00	1	0	NM_001106325_dup2
Tmem151a_dup1	chr1	-	227304311	227306256	43	1945	0.75	1	1	NM_001107570_dup1
Slc29a2_dup2	chr1	+	227331721	227338362	12	1666	0.24	12	0	NM_031738_dup2
B3gnt1_dup2	chr1	+	227347041	227349263	8	1978	0.14	2	0	NM_001106324_dup2
Brms1_dup2	chr1	+	227349539	227358803	79	1251	2.14	10	3	NM_001009605_dup2
Rin1_dup2	chr1	+	227359504	227364150	0	2537	0.00	10	0	NM_139038_dup2
Cd248_dup3	chr1	+	227377520	227380084	0	2564	0.00	1	0	NM_001106325_dup3
Tmem151a_dup2	chr1	-	227393558	227395502	41	1944	0.71	1	1	NM_001107570_dup2
Yif1a	chr1	+	227401124	227405185	1004	1085	31.29	8	8	NM_172017
Cnih2	chr1	-	227405539	227411186	391	1331	9.93	6	6	NM_001025132
Rab1b	chr1	-	227414583	227420811	283	1767	5.42	5	4	NM_001109979
Pacs1	chr1	-	227445872	227574749	711	4159	5.78	24	23	NM_134406
Sf3b2	chr1	-	227575699	227595347	4732	3198	50.04	20	20	NM_001106326
Gal3st3	chr1	+	227598280	227608034	19	2178	0.30	3	1	NM_001024290
Cst6	chr1	-	227656559	227658267	514	832	20.89	3	3	NM_133566
Banf1	chr1	-	227673526	227675555	242	760	10.77	3	3	NM_053631
Eif1ad	chr1	+	227675718	227681017	856	2503	11.57	7	7	NM_001008305
Sart1	chr1	-	227691827	227700489	1335	2512	17.97	19	19	NM_031596
Tsga10ip	chr1	-	227701923	227715984	7	1844	0.13	11	0	NM_001004278,NM_001270736,NM_001270737
Drap1	chr1	-	227733125	227735764	1379	1401	33.29	7	7	NM_001077668
Bles03	chr1	+	227735894	227738145	1117	1608	23.49	3	3	NM_001024233,NM_001243534
Fosl1	chr1	+	227755887	227764393	1683	1659	34.31	4	4	NM_012953
Fibp	chr1	+	227769466	227773732	993	1145	29.33	10	10	NM_172334
Ctsw	chr1	-	227773906	227777294	1	1235	0.03	10	0	NM_001024242
Efemp2	chr1	+	227783786	227790740	321	1377	7.88	10	9	NM_001005907
Mus81	chr1	-	227791795	227797070	387	1882	6.95	16	16	NM_001025645
Cfl1	chr1	+	227799126	227802658	11708	1101	359.62	4	4	NM_017147
Ovol1	chr1	-	227857057	227868558	3	2989	0.03	4	0	NM_001107572
RGD1562657	chr1	+	227878404	227882423	482	3536	4.61	3	2	NM_001271032
Kat5	chr1	-	227898845	227906149	1896	1934	33.15	14	13	NM_001005872
Rela	chr1	+	227928092	227938571	2231	2432	31.02	11	9	NM_199267
Sipa1	chr1	-	227941861	227951122	318	3108	3.46	15	9	NM_001004089
Map3k11	chr1	+	227978441	227991741	1252	3501	12.09	10	10	NM_001013150
Ehbp1l1	chr1	-	227997201	228017354	839	5646	5.03	24	17	NM_001025117,NM_001270704,NM_001270705,NM_001129997
Fam89b	chr1	-	228018857	228020412	3430	1189	97.56	2	2	NM_001015013
[truncated: 15,562 more rows]
