# Supplementary material for: Subgroup-Elimination Transcriptomics Identifies Signaling Proteins that Define Subclasses of TRPV1-Positive Neurons and a Novel Paracrine Circuit
Source: PLoS One. 2014 Dec 31;9(12):e115731. doi: 10.1371/journal.pone.0115731 (PMC4281118; doi:10.1371/journal.pone.0115731)
Supplement: S2 Data — Supplemental information for RNA-Seq including the used R script and reference transcriptome. (ZIP) [file pone.0115731.s012.zip › wtcounts/142/multiple_bam_files_3.counts.stats]

Total BAM records processed (valid records): 73227904
Total unmapped records: 12870901
Total not primary records: 0
Total low mapQV(<10) records: 13890639
Not in any chromosome in the dictionary: 9929925
Total reads passing filters: 36536439
Counted on exons: 22424522
Counted on introns: 3636371
Counted intergenic: 10475546
