# Supplementary material for: Subgroup-Elimination Transcriptomics Identifies Signaling Proteins that Define Subclasses of TRPV1-Positive Neurons and a Novel Paracrine Circuit
Source: PLoS One. 2014 Dec 31;9(12):e115731. doi: 10.1371/journal.pone.0115731 (PMC4281118; doi:10.1371/journal.pone.0115731)
Supplement: S2 Data — Supplemental information for RNA-Seq including the used R script and reference transcriptome. (ZIP) [file pone.0115731.s012.zip › wtcounts/144/multiple_bam_files_3.counts.stats]

Total BAM records processed (valid records): 100881730
Total unmapped records: 15480885
Total not primary records: 0
Total low mapQV(<10) records: 21937877
Not in any chromosome in the dictionary: 13619291
Total reads passing filters: 49843677
Counted on exons: 26201737
Counted on introns: 7884366
Counted intergenic: 15757574
