# Supplementary material for: Subgroup-Elimination Transcriptomics Identifies Signaling Proteins that Define Subclasses of TRPV1-Positive Neurons and a Novel Paracrine Circuit
Source: PLoS One. 2014 Dec 31;9(12):e115731. doi: 10.1371/journal.pone.0115731 (PMC4281118; doi:10.1371/journal.pone.0115731)
Supplement: S2 Data — Supplemental information for RNA-Seq including the used R script and reference transcriptome. (ZIP) [file pone.0115731.s012.zip › wtcounts/144/multiple_bam_files_3.gene.counts.tab]

#Gene-ID	Chr	Strand	Start	End	Count	Length	RPKM	#-exons	#-expr-exons(>10 reads)	Transcripts
Vom2r3	chr1	+	388173	401149	0	2520	0.00	6	0	NM_001099460
Vom2r2	chr1	+	391729	401149	0	2033	0.00	4	0	NM_001099457
Vom2r5_dup1	chr1	+	688298	696950	0	2523	0.00	6	0	NM_001099462_dup1
Vom2r6	chr1	-	733501	743682	0	2520	0.00	6	0	NM_001099459
Vom2r5_dup2	chr1	-	792899	801554	0	2523	0.00	6	0	NM_001099462_dup2
Raet1l	chr1	-	2810605	3143765	0	1412	0.00	7	0	NM_001013063
LOC679825	chr1	-	2810883	2825886	0	1171	0.00	7	0	NM_001161691
Lrp11	chr1	+	3400376	3428890	10599	3208	126.10	8	8	NM_001106217
Pcmt1	chr1	-	3432543	3464945	11478	2356	185.93	9	9	NM_013073
Nup43	chr1	+	3468471	3478304	279	1211	8.79	7	6	NM_001128191
Lats1	chr1	+	3480828	3514060	3829	7079	20.64	8	7	NM_001134543
Katna1	chr1	+	3522927	3564344	266	1824	5.57	11	10	NM_001004217
Ppil4	chr1	+	3593965	3626926	943	3450	10.43	13	12	NM_001108457
Zc3h12d	chr1	+	3635034	3669533	20	3685	0.21	6	1	NM_001107469
Tab2	chr1	-	3696189	3770496	2970	4574	24.78	7	5	NM_001012062
Ust	chr1	-	4022062	4313796	1583	1713	35.27	8	8	NM_001108458
Samd5	chr1	-	5388579	5437905	282	2488	4.33	2	2	NM_001108901
Stxbp5	chr1	-	5535192	5682141	2873	3919	27.98	30	28	NM_030843,NM_178345,NM_178346
Rab32	chr1	-	6299748	6314539	415	2066	7.67	3	3	NM_001108902
Grm1	chr1	-	6413420	6818377	20	6886	0.11	10	0	NM_001114330,NM_017011
Shprh	chr1	+	6891253	6965113	1627	6974	8.90	31	29	NM_001107470
Fbxo30	chr1	+	7018429	7039844	3455	3205	41.14	3	2	NM_001007690
Utrn	chr1	-	8098759	8608676	15214	10624	54.65	75	75	NM_013070
Stx11	chr1	-	8676470	8678091	909	1618	21.44	2	2	NM_001025638
Sf3b5	chr1	+	8739573	8740285	976	712	52.32	1	1	NM_001126092
Plagl1	chr1	+	8857033	8897008	776	4841	6.12	8	4	NM_012760
Zc2hc1b	chr1	-	8933727	8957672	2	486	0.16	5	0	NM_001271310
Ltv1	chr1	-	8958291	8971014	415	1705	9.29	11	10	NM_001014157
Phactr2	chr1	-	8990542	9111369	1865	1764	40.35	12	11	NM_214458
Fuca2	chr1	+	9287057	9301801	745	1595	17.83	7	7	NM_001004218
Pex3	chr1	-	9313349	9354376	1377	1921	27.36	12	12	NM_031350
Adat2	chr1	+	9354585	9371494	173	1030	6.41	4	4	NM_001115028
Aig1	chr1	-	9445188	9665235	2060	1355	58.02	6	6	NM_001134425
Hivep2	chr1	+	9755847	9953696	8267	9626	32.78	8	7	NM_024137
Vta1	chr1	-	10447776	10495500	1260	1169	41.14	7	7	NM_001025640
Gje1	chr1	-	10501325	10503331	2	615	0.12	3	0	NM_001197092
Nmbr	chr1	+	10550181	10560850	1	1238	0.03	2	0	NM_012799
Olr905	chr1	+	13352007	13352945	0	938	0.00	1	0	NM_001001355
Rn5-8s_dup1	chr1	-	13500060	13500215	0	155	0.00	1	0	NR_046238_dup1
LOC310926	chr1	-	13501367	13508161	33	1464	0.86	7	1	NM_001025002
Rn5-8s_dup2	chr1	+	13559374	13559529	0	155	0.00	1	0	NR_046238_dup2
Cited2	chr1	+	14515629	14518072	728	1967	14.13	2	2	NM_053698
Txlnb	chr1	+	14609470	14655258	8	4034	0.08	10	0	NM_001135859
Heca	chr1	-	14730556	14744291	2393	4791	19.06	3	3	NM_001107514
Abracl	chr1	-	14859230	14869420	471	676	26.59	3	3	NM_001099647
Reps1	chr1	+	14951299	14987342	1014	2422	15.98	19	18	NM_001106264
Ccdc28a	chr1	-	15072109	15083325	694	1191	22.24	6	5	NM_001037789
Hebp2	chr1	-	15397245	15404431	3541	2272	59.48	5	5	NM_001107515
Perp	chr1	+	15786756	15799201	1097	1868	22.41	3	3	NM_001106265
Olig3	chr1	+	16343568	16345637	22	2057	0.41	2	1	NM_001106269
Ifngr1	chr1	+	16607955	16626390	2044	1847	42.24	7	7	NM_053783
Il22ra2	chr1	+	16641825	16655187	20	2500	0.31	5	1	NM_001003404
Il20ra	chr1	+	16728324	16770911	12	2058	0.22	7	0	NM_001107521
Slc35d3	chr1	-	16846809	16850281	2	2606	0.03	2	0	NM_001107522
Pex7	chr1	-	16860051	16922985	318	1396	8.69	10	7	NM_001034147
Map7	chr1	+	17189224	17293867	2548	4022	24.18	21	21	NM_001106270,NM_001198638
Bclaf1	chr1	+	17344331	17371115	5235	3194	62.55	13	13	NM_001047852
Pde7b	chr1	-	17438272	17650394	470	1621	11.07	12	12	NM_080894
Hbs1l	chr1	+	17974876	18051511	5399	2610	78.95	17	17	NM_001011934
Aldh8a1	chr1	+	18065379	18084260	27	1491	0.69	7	1	NM_001191088
Ptprk	chr1	-	18602550	19574958	915	4434	7.88	30	26	NM_001029902
Ahi1	chr1	+	18958623	19080397	1608	3118	19.68	23	19	NM_001002277
Arhgap18	chr1	-	20730430	20879837	434	2272	7.29	15	13	NM_001170575
Samd3	chr1	-	21615270	21643309	1	804	0.05	6	0	NM_001172116
Tmem200a	chr1	+	21819153	21898480	1165	4089	10.87	2	2	NM_001109135
LOC686032	chr1	+	22337121	22358779	1	561	0.07	2	0	NM_001195606
Akap7	chr1	+	22621908	22742822	166	1037	6.11	7	6	NM_001001801
Ccnb2	chr1	-	22625116	22626610	53	1494	1.35	1	1	NM_001009470
Arg1	chr1	+	23005260	23017712	64	1497	1.63	8	1	NM_017134
Enpp3	chr1	+	23093116	23164281	744	2747	10.34	25	19	NM_019370
Enpp1	chr1	+	23228281	23291660	745	2696	10.55	25	24	NM_053535
Ctgf	chr1	-	23331545	23334660	373	2330	6.11	5	4	NM_022266
Stx7	chr1	-	23721818	23761945	1827	2068	33.72	10	9	NM_021869
Taar9	chr1	+	23799510	23800526	2	1016	0.08	1	0	NM_175602
Taar8c	chr1	+	23813594	23827641	1	1031	0.04	2	0	NM_175600
Taar8a_dup1	chr1	+	23841844	23842968	0	1124	0.00	1	0	NM_175599_dup1
Taar8a_dup2	chr1	-	23879681	23880805	0	1124	0.00	1	0	NM_175599_dup2
Taar7h	chr1	-	23927981	23929057	0	1076	0.00	1	0	NM_175587
Taar7g	chr1	-	23941848	23942924	0	1076	0.00	1	0	NM_175588
Taar7e	chr1	-	23956202	23957278	1	1076	0.04	1	0	NM_175590
Taar7d	chr1	-	23963811	23964887	0	1076	0.00	1	0	NM_175591
Taar7c	chr1	-	23982036	23983112	0	1076	0.00	1	0	NM_001009975
Taar7b	chr1	-	23993502	23994578	1	1076	0.04	1	0	NM_175586
Taar7a	chr1	+	24003601	24004677	0	1076	0.00	1	0	NM_175585
Taar6	chr1	+	24011141	24012178	1	1037	0.04	1	0	NM_175584
Taar5	chr1	-	24022589	24023602	3	1013	0.11	1	0	NM_001009650
Taar4	chr1	-	24033714	24034757	2	1043	0.07	1	0	NM_175583
Taar3	chr1	-	24044202	24045230	0	1028	0.00	1	0	NM_001009532
Taar2	chr1	-	24052952	24056922	3	1018	0.11	2	0	NM_001008512
Taar1	chr1	-	24070405	24071403	0	998	0.00	1	0	NM_134328
Vnn1	chr1	-	24089366	24099667	10	2344	0.16	7	0	NM_001025623
Vnn3	chr1	-	24123625	24135887	1	1746	0.02	7	0	NM_001109136
Rps12	chr1	+	24229988	24232144	226	535	16.12	6	4	NM_031709
Eya4	chr1	+	24707171	25080689	22	3566	0.24	20	1	NM_001271317
Taar8b	chr1	+	25037235	25038269	0	1034	0.00	1	0	NM_175601
Tcf21	chr1	+	25370183	25373034	1	1222	0.03	2	0	NM_001032397
Tbpl1	chr1	+	25441918	25466742	1375	1252	41.91	7	7	NM_001127201
Slc2a12	chr1	-	25467855	25520421	200	4113	1.86	5	2	NM_001107451
Sgk1	chr1	-	25652751	25660866	5278	2810	71.69	14	12	NM_019232,NM_001193568,NM_001193569
Clvs2	chr1	+	26631832	26677841	330	2571	4.90	3	3	NM_001108459
Trdn	chr1	-	26865461	27299940	27	4187	0.25	39	1	NM_021666
Rnf217	chr1	+	29757234	29846858	1175	1924	23.31	6	6	NM_001106204
Tpd52l1	chr1	+	29910327	30031364	227	1218	7.11	8	4	NM_001044295
Hddc2	chr1	-	30034693	30054904	454	938	18.47	6	6	NM_001108460
Hey2	chr1	+	30633675	30643762	1342	2416	21.20	5	5	NM_130417
Trmt11	chr1	+	30871695	30927012	127	1479	3.28	12	4	NM_198051
Cenpw	chr1	+	31347827	31352722	32	1598	0.76	3	1	NM_001246319
Rspo3	chr1	+	32115843	32198978	9	1001	0.34	5	0	NM_001100990
Rnf146	chr1	+	32297192	32307791	2175	1876	44.25	3	2	NM_001012060
Echdc1	chr1	-	32308391	32350239	752	1859	15.44	6	5	NM_001007734
LOC292199	chr1	-	32469423	32484734	11640	4146	107.15	6	5	NM_001144859
Mrpl36_dup1	chr1	-	32688643	32689739	18	854	0.80	2	1	NM_001108879_dup1
Lrrc14b	chr1	+	32957291	32961462	22	2573	0.33	2	1	NM_001109333
Ccdc127	chr1	-	32965362	32971705	1073	1250	32.76	4	4	NM_198766
Sdha	chr1	+	32971779	32996749	7612	2262	128.43	15	15	NM_130428
Pdcd6	chr1	+	33002331	33017997	2094	1525	52.41	6	6	NM_001107452
Ahrr	chr1	+	33029445	33123739	33	4683	0.27	11	1	NM_001024285
Exoc3	chr1	+	33126575	33156980	2633	2382	42.19	13	12	NM_001024964
Slc9a3	chr1	-	33159607	33201753	91	5141	0.68	17	2	NM_012654
Tppp	chr1	-	33295461	33315340	507	1016	19.05	4	3	NM_001108461
Zdhhc11	chr1	-	33330626	33360794	5	1424	0.13	10	0	NM_001039342
Brd9	chr1	-	33363870	33392304	1120	2347	18.21	16	15	NM_001107453
Trip13	chr1	+	33392427	33437368	39	1784	0.83	14	0	NM_001011930
Nkd2	chr1	+	33482721	33509560	207	4013	1.97	10	4	NM_001107454
Slc12a7	chr1	-	33511432	33564814	2007	4979	15.38	24	24	NM_001013144
Slc6a19	chr1	+	33624561	33643500	6	2411	0.09	12	0	NM_001039722
Slc6a18	chr1	+	33646636	33660461	2	2325	0.03	12	0	NM_017163
Tert	chr1	-	33676582	33697344	34	3362	0.39	16	1	NM_053423
Clptm1l	chr1	-	33706075	33722058	3161	2295	52.57	17	17	NM_001108240
Slc6a3	chr1	-	33746494	33787466	7	1970	0.14	15	0	NM_012694
Lpcat1	chr1	-	33802632	33853118	1405	3594	14.92	14	14	NM_001100735
Mrpl36_dup2	chr1	-	33993195	33994291	0	854	0.00	2	0	NM_001108879_dup2
Irx4	chr1	-	34059614	34068683	2	2539	0.03	7	0	NM_001107330
Irx2	chr1	-	34682802	34688217	19	2627	0.28	5	0	NM_001039505
Irx1	chr1	+	35319895	35325724	1	2328	0.02	5	0	NM_001107331
Med10	chr1	-	37504217	37509877	580	840	26.35	4	4	NM_001106097
Ube2ql1	chr1	+	37582312	37622672	1032	2651	14.86	2	2	NM_001145163
Nsun2	chr1	-	37692672	37716918	2553	4645	20.98	19	18	NM_001108403
Srd5a1	chr1	+	37717526	37751716	524	2609	7.67	5	5	NM_017070
Papd7	chr1	+	37797465	37830260	1449	3806	14.53	13	13	NM_001107333
Adcy2	chr1	+	38434800	39080014	951	3758	9.66	24	22	NM_031007
Fastkd3	chr1	-	39116025	39124556	444	2256	7.51	7	6	NM_001082574
Mtrr	chr1	+	39124771	39155640	724	2350	11.76	13	12	NM_001039003
LOC680200	chr1	-	39184215	39200503	36	1575	0.87	4	1	NM_001139491
Mir29b-2	chr1	+	39612388	39612468	0	80	0.00	1	0	NR_031835
Mir3556b	chr1	-	39612908	39613014	0	106	0.00	1	0	NR_037334
Mir29c	chr1	+	39612916	39613003	0	87	0.00	1	0	NR_031838
Ppp1r14c	chr1	+	41159898	41272170	654	2768	9.02	4	3	NM_133425
Iyd	chr1	+	41435347	41449800	3	1375	0.08	5	0	NM_001025000
Plekhg1	chr1	+	41780838	41866419	803	4375	7.00	15	10	NM_001190999
Mthfd1l	chr1	+	41876363	42065392	1365	3498	14.89	28	28	NM_001108462
Akap12	chr1	+	42162163	42252615	54887	6416	326.49	5	5	NM_057103,NM_001033653
Zbtb2	chr1	-	42260208	42267107	518	3066	6.45	2	2	NM_001107460
Rmnd1	chr1	-	42291651	42314989	587	1342	16.69	11	9	NM_001040128
RGD1305235	chr1	+	42325061	42348569	816	2290	13.60	5	5	NM_001017447
Esr1	chr1	+	42667185	42931332	79	2081	1.45	9	2	NM_012689
Myct1	chr1	+	43450903	43461462	89	1558	2.18	2	1	NM_001106207
Vip	chr1	+	43498384	43506464	91	1493	2.33	7	1	NM_053991
Fbxo5	chr1	-	43791187	43797556	62	1902	1.24	5	2	NM_001106206
Mtrf1l	chr1	-	43805701	43815909	285	1180	9.22	7	7	NM_001025723
Rgs17	chr1	-	43822671	43918302	755	2488	11.58	6	4	NM_001107459
Oprm1	chr1	+	44804261	45034145	2050	3166	24.71	10	5	NM_001038597,NM_001038599,NM_013071,NM_001038601,NR_027877,NM_001038600
Ipcef1	chr1	-	44896239	44967362	48	1507	1.22	9	1	NM_001170799
Cnksr3	chr1	-	45120906	45213960	1012	3324	11.62	13	13	NM_001012061
Scaf8	chr1	+	45348476	45451205	2488	4756	19.97	20	20	NM_139094
Tfb1m	chr1	-	45762960	45804760	934	1578	22.59	7	7	NM_181474
Cldn20	chr1	+	45776856	45777515	21	659	1.22	1	1	NM_001109394
Nox3	chr1	-	45881398	45946253	3	1694	0.07	13	0	NM_001004216
C1H6orf35	chr1	-	47617832	47644800	535	944	21.63	5	5	NM_001144860
Ldhal6b	chr1	-	47622971	47624394	8	1423	0.21	1	0	NM_183334
Zdhhc14	chr1	+	47692788	47953572	963	3019	12.17	9	9	NM_001039343
Snx9	chr1	+	48084891	48130894	1065	2036	19.96	16	16	NM_001127637
Synj2	chr1	+	48140566	48236033	489	5056	3.69	29	16	NM_032071,NM_001113371,NM_001113372
Gtf2h5	chr1	+	48280968	48287542	875	1652	20.21	3	2	NM_001126088
Tulp4	chr1	+	48334822	48430485	3138	4627	25.88	14	14	NM_001109137
Tmem181	chr1	+	48465874	48505761	3134	1839	65.04	17	16	NM_001130939
Dynlt1	chr1	-	48510104	48516927	524	693	28.86	5	5	NM_031318
Sytl3	chr1	+	48534303	48590471	561	2194	9.76	15	14	NM_001127560
Ezr	chr1	-	48590971	48634511	3107	2934	40.42	13	13	NM_019357
Fndc1	chr1	+	48926486	48987223	72	5173	0.53	20	1	NM_001038615
Pacrg	chr1	-	49266486	49684083	42	1190	1.35	5	1	NM_001077677
Park2	chr1	+	49684358	50873567	273	1552	6.71	12	8	NM_020093
Agpat4	chr1	+	50930058	51035499	2058	1844	42.59	9	9	NM_133406
Map3k4	chr1	-	51043920	51129819	2356	4884	18.41	24	24	NM_001107456
Plg	chr1	+	51192273	51233898	29	2698	0.41	19	0	NM_053491
Slc22a3	chr1	-	51234470	51321364	19	3477	0.21	11	0	NM_019230
Slc22a2	chr1	+	51394024	51435104	4	2128	0.07	11	0	NM_031584
Slc22a1	chr1	-	51452604	51479610	8	1847	0.17	11	0	NM_012697
Igf2r	chr1	-	51488767	51577141	4821	8741	21.05	48	47	NM_012756
Mas1	chr1	-	51644720	51675365	10	1994	0.19	4	0	NM_012757
Mrgprh	chr1	+	51682237	51683202	39	965	1.54	1	1	NM_001002281
Pnldc1	chr1	-	51693998	51712435	43	1983	0.83	19	1	NM_001025724
Mrpl18	chr1	-	51713673	51718630	739	940	30.00	4	4	NM_001106205
Tcp1	chr1	+	51719055	51726734	2017	1819	42.32	12	12	NM_012670
Acat3	chr1	-	51757961	51776935	1211	1988	23.25	11	11	NM_001006995
Wtap	chr1	-	51781701	51806726	2925	3156	35.37	10	8	NM_001113542,NM_001113544,NM_001113543
Sod2	chr1	+	51827380	51834232	10732	2060	198.83	5	5	NM_017051
Qk	chr1	+	52104780	52207884	1234	1408	33.45	8	7	NM_001115021
Pabpc6	chr1	+	52894282	52897431	9	3149	0.11	1	0	NM_001106208
MGC94891	chr1	-	53587608	53611289	2	1727	0.04	10	0	NM_001044277
Pde10a	chr1	-	53617430	53800478	810	3377	9.15	22	18	NM_022236
T	chr1	-	54139554	54147319	6	1966	0.12	8	0	NM_001106209
T2	chr1	-	54159582	54212462	43	1465	1.12	11	1	NM_001161835
Prr18	chr1	-	54240936	54241862	6	926	0.25	1	0	NM_001108464
Sft2d1	chr1	-	54248197	54264093	418	964	16.55	8	8	NM_001008302
Mpc1	chr1	-	54275046	54286667	3035	884	131.03	5	4	NM_133561
Ccr6	chr1	-	54313120	54335174	3	1475	0.08	2	0	NM_001013145
LOC683722	chr1	-	54371829	54403110	556	1316	16.12	11	10	NM_001101008
Rnaset2	chr1	+	54425133	54442302	300	954	12.00	9	6	NM_001106210
Rps6ka2	chr1	+	54609625	54747731	4125	5375	29.29	21	21	NM_057128
Gpr31	chr1	-	54767584	54768543	2	959	0.08	1	0	NM_001169132
Tcp10b	chr1	+	54779702	54801262	3	1377	0.08	9	0	NM_001107461
Ttll2	chr1	-	54808855	54810633	2	1621	0.05	2	0	NM_001169136
Mllt4	chr1	-	54955635	55043460	3511	6766	19.80	33	31	NM_013217
Smok2a_dup1	chr1	-	55274512	55365010	0	1473	0.00	3	0	NM_001191619_dup1
Vom2r7	chr1	+	55837103	55853090	5	1643	0.12	5	0	NM_001099463
Smok2a_dup2	chr1	-	56065260	56066765	0	1505	0.00	1	0	NM_001191619_dup2
Vom2r9	chr1	-	57065642	57099109	10	2595	0.15	6	0	NM_001099465
Dact2	chr1	-	57354080	57362996	235	2727	3.29	4	2	NM_001107464
Smoc2	chr1	+	57434174	57565316	168	2680	2.39	13	3	NM_001106215
Thbs2	chr1	-	57842346	57871988	473	5706	3.16	22	13	NM_001169138
LOC100125364	chr1	+	58133058	58135780	1460	2539	21.95	2	1	NM_001103356
Phf10	chr1	-	58134862	58191474	570	1529	14.23	12	11	NM_001024747
Tcte3	chr1	-	58153802	58165631	4	420	0.36	3	0	NM_001191559
Psmb1	chr1	-	58399238	58418261	4549	793	218.93	6	6	NM_053590
Tbp	chr1	+	58420201	58438562	416	1860	8.54	8	7	NM_001004198
Pdcd2	chr1	-	58443078	58448568	590	1128	19.96	6	6	NM_031638
Prdm9	chr1	-	58463710	58484066	31	2677	0.44	11	1	NM_001108903
Chd1	chr1	+	58619223	58683477	4516	6359	27.10	34	34	NM_001107465
Riok2	chr1	+	60057339	60073788	698	1780	14.97	10	10	NM_001009687
Lix1	chr1	+	60083352	60139891	288	1516	7.25	6	6	NM_001106214
Lnpep	chr1	-	60223770	60310668	2325	3515	25.24	20	20	NM_001113403,NM_133574
Mir99b	chr1	+	60623874	60623943	3	69	1.66	1	0	NR_031857
Mir3596c	chr1	-	60624030	60624146	0	116	0.00	1	0	NR_037379
Mirlet7e	chr1	+	60624039	60624131	2	92	0.83	1	0	NR_031805
Mir125a	chr1	+	60624485	60624569	12	84	5.45	1	1	NR_031868
LOC688452	chr1	+	60624656	60635421	87	1103	3.01	9	4	NM_001135720
Has1	chr1	-	60640270	60652067	114	2091	2.08	5	4	NM_172323
Fpr1	chr1	+	60685361	60686568	3	1207	0.09	1	0	NM_001106216
Fpr-rs3	chr1	-	60821230	60822261	3	1031	0.11	1	0	NM_001169140
Vom1r6	chr1	+	60960461	60961357	0	896	0.00	1	0	NM_001009512
Vom1r7	chr1	-	61001946	61002857	2	911	0.08	1	0	NM_001008907
Vom1r8	chr1	+	61032236	61033147	1	911	0.04	1	0	NM_001008905
Vom1r13	chr1	+	61174271	61175222	0	949	0.00	2	0	NM_001167548
Vom1r14	chr1	-	61204365	61205300	0	935	0.00	1	0	NM_001008961
Vom1r9_dup1	chr1	+	61240565	61241515	0	950	0.00	1	0	NM_001167547_dup1
Vom1r10	chr1	-	61275814	61276748	0	934	0.00	1	0	NM_001008958
Vom1r12_dup1	chr1	-	61461630	61462550	0	920	0.00	1	0	NM_001008962_dup1
Vom1r9_dup2	chr1	+	61520835	61521785	0	950	0.00	1	0	NM_001167547_dup2
Vom1r12_dup2	chr1	-	61575151	61576071	0	920	0.00	1	0	NM_001008962_dup2
Vom1r11	chr1	-	61682530	61683450	0	920	0.00	1	0	NM_001008955
Vom1r15	chr1	-	61800598	61801518	3	920	0.12	1	0	NM_001008960
Ppp2r1a	chr1	+	61883998	61903241	12247	2193	213.14	15	15	NM_057140
Vom1r19	chr1	+	62260118	62261059	5	941	0.20	1	0	NM_001008954
Vom1r20	chr1	+	62297765	62298673	4	908	0.17	1	0	NM_001009506
V1rf4	chr1	+	62384298	62385203	0	905	0.00	1	0	NM_001009522
Vom1r17	chr1	+	62384298	62385203	0	905	0.00	1	0	NM_001167572
Vom1r16	chr1	+	62384298	62385236	0	938	0.00	1	0	NM_001167549
Zfp53	chr1	+	62422840	62451949	112	2530	1.69	6	1	NM_001107468
Zfp52	chr1	+	62472853	62500686	89	2876	1.18	6	1	NM_001014158
Vom1r22	chr1	-	62698443	62699456	1	1013	0.04	1	0	NM_001008900
Lilrb3l	chr1	+	62834637	62841318	6	2086	0.11	10	0	NM_001037357
Rps9_dup1	chr1	-	63010583	63013972	32	742	1.65	5	1	NM_031108_dup1
Tsen34_dup1	chr1	-	63016181	63023232	8	1339	0.23	5	0	NM_001006968_dup1
Mboat7_dup1	chr1	+	63024114	63038392	13	2281	0.22	8	0	NM_001134978_dup1
Rps9_dup2	chr1	-	63078909	63082298	39	742	2.01	5	1	NM_031108_dup2
Tsen34_dup2	chr1	-	63084507	63091558	8	1339	0.23	5	0	NM_001006968_dup2
Mboat7_dup2	chr1	+	63092440	63106719	26	2281	0.44	8	0	NM_001134978_dup2
Tmc4	chr1	+	63106969	63118858	12	2277	0.20	15	0	NM_001034104
Leng1	chr1	+	63119164	63124096	225	1842	4.66	4	3	NM_001106218
Cnot3	chr1	-	63123105	63139348	364	2851	4.87	18	14	NM_001107471
Mir3572	chr1	-	63128246	63128353	6	107	2.14	1	0	NR_037362
Prpf31	chr1	-	63143068	63154743	886	2390	14.15	14	13	NM_001106219
Tfpt	chr1	+	63155621	63164554	310	748	15.82	5	5	NM_138870
Oscar	chr1	+	63173817	63180053	5	2024	0.09	5	0	NM_001184973
Cacng6	chr1	-	63300009	63312647	0	779	0.00	4	0	NM_080694
Cacng8	chr1	-	63321710	63341943	7	1262	0.21	4	0	NM_080696
Mir935	chr1	-	63322153	63322243	0	90	0.00	1	0	NR_032758
Cacng7	chr1	-	63367661	63393913	339	823	15.72	5	5	NM_080695
Prkcg	chr1	-	63399169	63425577	79	3083	0.98	18	2	NM_012628
Myadm	chr1	-	63430412	63438759	5096	2848	68.29	3	3	NM_183332
Olr1l_dup1	chr1	+	63473385	63474072	0	687	0.00	1	0	NM_001000538_dup1
Olr386	chr1	+	63478627	63479601	0	974	0.00	1	0	NM_001000856
Olr1l_dup2	chr1	+	63478641	63479601	0	960	0.00	1	0	NM_001000538_dup2
Nlrp12	chr1	+	63493720	63521353	3	3423	0.03	10	0	NM_001169142
Mir295-1_dup1	chr1	-	63522985	63523065	0	80	0.00	1	0	NR_036045_dup1
Mir295-2_dup1	chr1	-	63522985	63523065	0	80	0.00	1	0	NR_036047_dup1
Mir294	chr1	-	63523108	63523178	0	70	0.00	1	0	NR_032761
Mir293	chr1	-	63523469	63523540	0	71	0.00	1	0	NR_032760
Mir291b	chr1	-	63524193	63524300	0	107	0.00	1	0	NR_037337
Mir292	chr1	-	63524481	63524562	1	81	0.47	1	0	NR_031939
Mir291a	chr1	-	63524769	63524850	0	81	0.00	1	0	NR_031938
Mir290	chr1	-	63525067	63525147	0	80	0.00	1	0	NR_031937
LOC292543	chr1	+	63610443	63624069	2	2467	0.03	13	0	NM_001025639
Vom2r27	chr1	-	63659858	63691984	2	2883	0.03	6	0	NM_173130
Zfp51	chr1	+	63791591	63803748	63	2068	1.16	4	1	NM_001107467
Vom1r23	chr1	-	63875694	63876641	0	947	0.00	1	0	NM_001008941
Vom2r12	chr1	+	64473305	64573369	1	2556	0.01	6	0	NM_001099488
Vom2r13	chr1	+	64550975	64598158	0	2556	0.00	6	0	NM_001099489
Vom2r80	chr1	+	65288733	65328121	3	2244	0.05	7	0	NM_001111321
Zfp40	chr1	-	65341418	65363927	847	3418	9.46	6	6	NM_001168642
Vom2r15	chr1	-	65453663	65469483	2	2568	0.03	6	0	NM_001099490
Vom2r16	chr1	+	65624478	65722905	7	2538	0.11	8	0	NM_001099655
Vom2r17	chr1	+	65854391	66246430	1	2568	0.01	6	0	NM_001099491
Vom2r19	chr1	+	66226262	66239138	0	2568	0.00	6	0	NM_001099492
Mzf1	chr1	+	66333351	66344445	177	3598	1.88	5	4	NM_001108470
Ube2m	chr1	+	66348873	66352410	2493	1957	48.62	6	6	NM_001108471
Chmp2a	chr1	+	66352555	66354940	1512	911	63.34	6	6	NM_001108906
Trim28	chr1	-	66355605	66362276	2521	2953	32.58	17	17	NM_053916
Zbtb45	chr1	+	66375406	66379533	235	2194	4.09	3	2	NM_001107478
Slc27a5	chr1	+	66387832	66398425	2	2250	0.03	10	0	NM_024143
RGD1561909	chr1	-	66468414	66471083	38	2284	0.63	2	1	NM_001109334
Rps5	chr1	-	66471609	66475905	3885	720	205.93	6	6	NM_001105722
Zfp110	chr1	-	66552907	66568140	1469	2977	18.83	8	8	NM_001024775
Zfp329	chr1	+	66592685	66611630	597	8684	2.62	2	1	NM_001107477
Vom2r36	chr1	+	66717399	66959011	3	2371	0.05	5	0	NM_001099483
Vom2r33	chr1	+	66745463	66760433	1	2360	0.02	5	0	NM_001099497
Vom2r35	chr1	+	66811994	66829315	1	2099	0.02	4	0	NM_001099473
Vom2r34	chr1	+	66851404	66959011	4	2347	0.07	9	0	NM_001099657
Mir295-1_dup2	chr1	-	66933909	66933989	0	80	0.00	1	0	NR_036045_dup2
Mir295-2_dup2	chr1	-	66933909	66933989	0	80	0.00	1	0	NR_036047_dup2
Vom1r54_dup1	chr1	+	67186924	67187826	0	902	0.00	1	0	NM_001008963_dup1
Vom1r53_dup1	chr1	+	67186924	67187877	0	953	0.00	1	0	NM_001008934_dup1
Vom1r54_dup2	chr1	+	67192425	67193327	0	902	0.00	1	0	NM_001008963_dup2
Vom1r53_dup2	chr1	+	67192425	67193378	0	953	0.00	1	0	NM_001008934_dup2
Vom1r56	chr1	+	67466252	67467208	0	956	0.00	1	0	NM_001008929
Vom1r57	chr1	-	67488098	67489042	1	944	0.04	1	0	NM_001008951
Vom1r52	chr1	-	67574296	67575249	2	953	0.08	1	0	NM_001008930
Vom1r51	chr1	-	67661326	67662279	1	953	0.04	1	0	NM_001008933
Vom1r48	chr1	+	67745084	67746001	0	917	0.00	1	0	NM_001008931
Vom1r49	chr1	+	67751222	67751989	0	767	0.00	1	0	NM_001008920
Vom1r47	chr1	+	67806605	67807519	2	914	0.08	1	0	NM_001008916
Vom1r46	chr1	-	67846750	67847700	3	950	0.12	1	0	NM_001008939
Vom1r45	chr1	-	67915184	67916131	2	947	0.08	1	0	NM_001008940
Vom1r44	chr1	-	67955363	67956367	0	1004	0.00	1	0	NM_001008902
Vom1r43	chr1	-	67984540	67985457	0	917	0.00	1	0	NM_001008932
Vom1r42	chr1	-	68081693	68082613	1	920	0.04	1	0	NM_001008959
Sbk1	chr1	-	68159182	68181024	313	4107	2.91	4	3	NM_147135
Vom1r40_dup1	chr1	+	68449135	68450127	0	992	0.00	1	0	NM_001008904_dup1
Vom1r41	chr1	+	68531075	68532058	2	983	0.08	1	0	NM_001008909
Vom2r32	chr1	-	68607182	68640948	9	3562	0.10	6	0	NM_173315
Vom2r78	chr1	-	68608170	68620589	6	1952	0.12	4	0	NM_001099659
Vom1r40_dup2	chr1	+	68704483	68705475	0	992	0.00	1	0	NM_001008904_dup2
Vom1r28_dup1	chr1	+	68964531	68965463	0	932	0.00	1	0	NM_001008966_dup1
Vom1r29_dup1	chr1	+	69009022	69009939	0	917	0.00	1	0	NM_001008946_dup1
Vom1r-ps39_dup1	chr1	+	69026941	69027801	0	860	0.00	1	0	NM_001009509_dup1
Vom1r27	chr1	+	69316603	69317520	0	917	0.00	1	0	NM_001008952
Vom1r63	chr1	+	69455614	69456546	0	932	0.00	1	0	NM_001008967
V1re18	chr1	+	69504405	69505322	0	917	0.00	1	0	NM_001008953
Vom1r28_dup2	chr1	+	69520817	69521749	0	932	0.00	1	0	NM_001008966_dup2
Vom1r29_dup2	chr1	+	69564386	69565303	0	917	0.00	1	0	NM_001008946_dup2
Vom1r-ps39_dup2	chr1	+	69582308	69583168	0	860	0.00	1	0	NM_001009509_dup2
Vom1r30	chr1	+	69651853	69652746	0	893	0.00	1	0	NM_001009511
Vom2r26	chr1	-	69853741	69890484	3	2550	0.04	6	0	NM_001099471
Lilrc2	chr1	-	69994293	69998713	3	1029	0.11	5	0	NM_001100123
Lilrb3	chr1	+	70045572	70053423	4	2622	0.06	12	0	NM_031713
Nlrp4a	chr1	-	70729660	70832250	5	3921	0.05	9	0	NM_001106220
Vom2r28	chr1	+	70894608	70986046	4	2511	0.06	6	0	NM_001099472
Zfp418	chr1	+	71012578	71025541	34	2711	0.48	4	1	NM_001191620
Zfp978	chr1	-	71133880	71140536	33	1630	0.77	4	1	NM_001025677
Hiat1	chr1	+	71185529	71217903	29	2712	0.41	12	0	NM_001106467
Zfp772	chr1	+	71250473	71256311	638	1970	12.36	5	4	NM_001107472
Aurkc	chr1	-	71352904	71355297	93	618	5.74	3	3	NM_001106221
Usp29	chr1	-	71382517	71435036	112	6571	0.65	6	1	NM_001108465
Zim1	chr1	+	71637534	71659128	46	3211	0.55	7	1	NM_001107473
Olr3	chr1	+	71833479	71834432	1	953	0.04	1	0	NM_001000110
Olr4	chr1	+	71850025	71850963	2	938	0.08	1	0	NM_001000111
Olr5	chr1	+	71860651	71861559	0	908	0.00	1	0	NM_001000112
Olr6	chr1	+	71876783	71877721	1	938	0.04	1	0	NM_001000539
Olr7	chr1	-	71880789	71881730	2	941	0.08	1	0	NM_001000768
Olr8	chr1	-	71891245	71892189	1	944	0.04	1	0	NM_001000113
RGD1559613	chr1	-	72510939	72528650	485	673	27.50	4	3	NM_001109138
Zfp583	chr1	+	72637802	72656306	233	2545	3.49	5	3	NM_001134609
Zfp667	chr1	-	72663633	72683869	239	3379	2.70	5	1	NM_001008557
Galp	chr1	-	72745906	72767768	0	675	0.00	6	0	NM_022633
Zfp444	chr1	-	72775799	72793062	169	1497	4.31	4	2	NM_001169143
Zfp787	chr1	+	72827317	72840114	200	1804	4.23	2	2	NM_001108904
Nlrp5	chr1	-	72846717	72878799	10	2921	0.13	10	0	NM_001107474
Vom2r71	chr1	+	72997065	73020965	1	2549	0.01	7	0	NM_001099516
Nlrp4	chr1	-	73062798	73100694	10	3380	0.11	10	0	NM_001172164
Vom1r32	chr1	+	73231686	73232603	2	917	0.08	1	0	NM_001008937
Nlrp9	chr1	-	73246708	73296649	5	3003	0.06	9	0	NM_001169149
Vom1r34	chr1	-	73342240	73343157	0	917	0.00	1	0	NM_001008947
Vom2r31	chr1	-	73554037	73579885	5	3891	0.05	9	0	NM_173319
Vom2r30	chr1	-	73764568	74306093	3	2410	0.05	6	0	NM_001099467
Vom2r29	chr1	-	74285207	74306093	3	2481	0.05	6	0	NM_001099496
Lair1	chr1	-	74679905	74710530	32	846	1.44	8	1	NM_001029928
Ttyh1	chr1	+	74795004	74812910	7883	2942	102.26	14	14	NM_001106225
Leng8	chr1	+	74814349	74826049	2070	5642	14.00	15	15	NM_001037790
Cdc42ep5	chr1	-	74828608	74829132	45	524	3.28	1	1	NM_001108469
Lilra5	chr1	+	74887896	74892461	31	1140	1.04	6	1	NM_001076793
Lilrb4	chr1	+	75149298	75154600	23	1142	0.77	10	0	NM_001013894
Kir3dl1	chr1	+	75204288	75241681	0	1286	0.00	8	0	NM_181479
Fcar	chr1	+	75285444	75318514	2	1737	0.04	5	0	NM_201992
Ncr1	chr1	+	75322402	75367860	1	1260	0.03	8	0	NM_057199
Rdh13	chr1	-	75563122	75590916	724	2625	10.53	7	7	NM_001108468
Eps8l1	chr1	+	75610284	75624428	13	3809	0.13	19	0	NM_001108467
Ppp1r12c	chr1	-	75625471	75648495	2582	2887	34.13	23	22	NM_001191946
Tnnt1	chr1	-	75652135	75660589	4	867	0.18	13	0	NM_134388
Tnni3	chr1	-	75665119	75668803	4	796	0.19	8	0	NM_017144
Dnaaf3	chr1	-	75669343	75677205	42	2147	0.75	13	1	NM_001271115
Syt5	chr1	-	75683291	75691003	893	1811	18.82	9	9	NM_019350
Ptprh	chr1	-	75692060	75724941	8	2983	0.10	16	0	NM_001191945
Tmem86b	chr1	-	75747873	75750239	34	1120	1.16	3	1	NM_001109604
Ppp6r1	chr1	-	75750750	75777986	5915	4318	52.28	25	25	NM_001135849
Hspbp1	chr1	-	75779797	75803045	1702	1432	45.36	8	8	NM_139261
Brsk1	chr1	+	75808536	75833928	4452	2423	70.12	19	19	NM_001127337
Tmem150b	chr1	-	75833876	75842777	6	1661	0.14	6	0	NM_001107476
Suv420h2	chr1	+	75861337	75868943	136	2401	2.16	10	3	NM_001107475
Cox6b2	chr1	-	75873172	75874397	31	468	2.53	4	1	NM_001039085
Fam71e2	chr1	-	75874606	75890446	10	3011	0.13	12	0	NM_001145401
Il11	chr1	-	75891524	75897820	33	1669	0.75	5	1	NM_133519
Rpl28	chr1	+	75912936	75915497	320	1534	7.96	5	4	NM_022697
Ube2s	chr1	-	75951966	75956026	904	944	36.55	4	3	NM_001106224
Shisa7	chr1	-	75971937	75990854	159	6083	1.00	6	2	NM_001145175
Isoc2b	chr1	-	75991120	76011769	102	1039	3.75	6	4	NM_001008367
Nat14	chr1	+	76071585	76073672	109	1517	2.74	2	2	NM_001108466
Ssc5d	chr1	+	76074530	76092319	226	4481	1.92	14	5	NM_001134545
Sbk2	chr1	-	76102583	76110349	1	2333	0.02	4	0	NM_001127539
Zfp579	chr1	-	76133748	76136920	148	2143	2.64	2	1	NM_001126276
Fiz1	chr1	-	76148777	76155291	564	2652	8.12	3	2	NM_001106223
Zfp524	chr1	+	76158643	76159691	115	1048	4.19	1	1	NM_001108905
Zfp865	chr1	-	76174719	76179197	117	2362	1.89	2	1	NM_001134544
Epn1	chr1	+	76226173	76242237	2001	2014	37.92	11	11	NM_057136
Rfpl4a	chr1	-	76249814	76256273	4	1441	0.11	3	0	NM_001106222
Rasl2-9	chr1	-	76263180	76264358	131	1178	4.24	1	1	NM_001166675
Vom1r38	chr1	-	76305195	76306118	0	923	0.00	1	0	NM_001008964
Vom1r37	chr1	-	76325235	76326197	2	962	0.08	1	0	NM_001008923
Vom1r36	chr1	+	76351969	76352880	2	911	0.08	1	0	NM_001008913
Vom1r35	chr1	+	76407751	76408665	4	914	0.17	1	0	NM_001008919
Vom1r58	chr1	+	76498340	76499155	1	815	0.05	1	0	NM_001009507
Vom1r59	chr1	+	76533961	76534908	0	947	0.00	1	0	NM_001008944
Vom1r60	chr1	+	76563183	76564296	0	946	0.00	2	0	NM_001167552
Vom1r61	chr1	+	76666343	76667296	1	953	0.04	1	0	NM_001008935
Vom1r62	chr1	+	76693838	76694785	1	947	0.04	1	0	NM_001008943
Lig1	chr1	+	76723841	76762378	216	3024	2.73	28	4	NM_001024268
Pla2g4c	chr1	+	76802413	76883470	3	1746	0.07	14	0	NM_001145982
Cabp5	chr1	+	76998160	77010997	1	1624	0.02	6	0	NM_001108907
Sult2a2	chr1	-	77549161	77811907	0	986	0.00	6	0	NM_001025131_dup1,NM_001025131_dup2
Sult2a6	chr1	-	77823865	78012472	4	994	0.15	6	0	NM_012695_dup1,NM_012695_dup2
Sult2a1	chr1	-	77849696	77903846	1	994	0.04	6	0	NM_131903_dup1,NM_131903_dup2
Sepw1_dup1	chr1	-	78799172	78804245	38	693	2.09	6	1	NM_013027_dup1
Crx	chr1	-	79009897	79015569	4	897	0.17	3	0	NM_021855
Sepw1_dup2	chr1	-	79068032	79073104	1	693	0.06	6	0	NM_013027_dup2
Gltscr2	chr1	-	79101202	79108671	1099	1432	29.29	12	12	NM_207591
Ehd2	chr1	-	79112279	79130529	756	2022	14.27	6	5	NM_001024897
Gltscr1	chr1	-	79133679	79158168	176	5503	1.22	13	2	NM_001106226
Napa	chr1	+	79261024	79279633	6276	1493	160.43	11	11	NM_080585
Kptn	chr1	+	79282511	79283305	64	471	5.19	2	2	NM_001107457
Slc8a2	chr1	+	79296259	79320746	647	2992	8.25	9	8	NM_078619
Meis3	chr1	+	79335447	79346205	366	1780	7.85	14	10	NM_001108472
LOC684903	chr1	-	79355592	79377748	219	3536	2.36	16	10	NM_001271452
Gpr77	chr1	-	79432845	79445344	23	1252	0.70	3	1	NM_001003710
C5ar1	chr1	-	79452051	79458856	21	1751	0.46	2	1	NM_053619
LOC100192314	chr1	-	79474172	79475656	69	1484	1.77	1	1	NM_001136272
Bbc3	chr1	+	79520749	79521829	73	1080	2.58	1	1	NM_173837
Sae1	chr1	-	79530175	79585932	3451	1879	70.10	9	9	NM_001012063
Tmem160	chr1	+	79664960	79667668	342	816	16.00	3	3	NM_001106227
Npas1	chr1	-	79667893	79687979	0	1954	0.00	11	0	NM_001107479
Arhgap35	chr1	-	79703650	79820568	13354	8357	60.99	7	7	NM_001271132
Ceacam9	chr1	+	79906414	79910949	9	977	0.35	3	0	NM_053919
Ap2s1	chr1	+	79918162	79929502	2320	767	115.44	5	5	NM_022952
Slc1a5	chr1	+	79957648	79971751	197	2533	2.97	8	4	NM_175758
Fkrp	chr1	-	79980701	79986302	773	2832	10.42	2	1	NM_001025678
Strn4	chr1	+	79987125	80012891	1110	3482	12.17	19	18	NM_001107480,NM_001161809
Prkd2	chr1	+	80015106	80043535	85	3125	1.04	19	1	NM_001013895
Dact3	chr1	+	80048066	80059888	398	2797	5.43	6	4	NM_001191947
Gng8	chr1	+	80067667	80069629	10	556	0.69	4	0	NM_139185
Ptgir	chr1	+	80080854	80083237	564	1358	15.85	2	2	NM_001077644
Calm3	chr1	-	80092078	80099186	11298	593	727.14	6	5	NM_012518
Pnmal2	chr1	+	80123763	80126337	1113	2574	16.50	1	1	NM_001107481
Pnmal1	chr1	+	80140829	80143488	15	1823	0.31	3	1	NM_001108473
Ccdc8	chr1	+	80180875	80184203	242	3328	2.78	1	1	NM_001009533
Ppp5c	chr1	-	80191565	80215780	1594	1960	31.04	13	13	NM_031729
Hif3a	chr1	-	80223834	80245130	6	2044	0.11	15	0	NM_022528
Cgm4	chr1	+	80277477	80290359	2	2278	0.03	5	0	NM_012525
Psg16	chr1	+	80311266	80327328	4	1691	0.09	5	0	NM_001025679
Ceacam3	chr1	+	80368019	80380553	1	3008	0.01	7	0	NM_012702
Psgb1	chr1	+	80428741	80437618	2	1594	0.05	6	0	NM_021677
Psg29	chr1	-	80481280	80504643	2	2166	0.04	5	0	NM_001025641
Ceacam11	chr1	+	80642416	80648652	1	940	0.04	4	0	NM_001025404
Igfl3	chr1	+	80719459	80726515	0	1043	0.00	4	0	NM_001108474
Mill1	chr1	+	80887094	80914226	37	2690	0.52	7	1	NM_001011931
Psg19	chr1	-	80936820	80947086	5	2769	0.07	6	0	NM_001270654,NM_019126
Micb	chr1	+	81016678	81033651	24	1197	0.77	5	1	NM_001017468
Pglyrp1	chr1	+	81052612	81057412	16	627	0.97	3	0	NM_053373
Ccdc61	chr1	-	81057905	81077772	96	2072	1.77	14	3	NM_001106229
Nanos2	chr1	+	81155091	81156551	2	1460	0.05	1	0	NM_001108908
Mypop	chr1	+	81159192	81169783	262	1862	5.37	4	3	NM_001109139
Irf2bp1	chr1	+	81171966	81174667	627	2701	8.86	1	1	NM_001107483
Foxa3	chr1	-	81181104	81190030	1	1494	0.03	2	0	NM_017077
Sympk	chr1	+	81190967	81219274	3294	4005	31.39	26	25	NM_001100830
Rsph6a	chr1	+	81219404	81242623	10	2320	0.16	6	0	NM_001024748
Fbxo46	chr1	+	81296298	81312725	145	2924	1.89	2	1	NM_001025642
Qpctl	chr1	-	81314398	81323467	505	2159	8.93	7	7	NM_001106230
Snrpd2	chr1	+	81324033	81326883	232	535	16.55	3	3	NM_001109399
Gipr	chr1	-	81329941	81340229	25	2686	0.36	15	1	NM_012714
Eml2	chr1	+	81353763	81386605	2855	2452	44.44	22	22	NM_138921
Mir330	chr1	+	81358760	81358856	1	96	0.40	1	0	NR_031777
Gpr4	chr1	+	81401780	81403268	132	1488	3.39	1	1	NM_001025680
Opa3	chr1	+	81408113	81426628	909	2073	16.74	2	2	NM_001107486
Vasp	chr1	-	81437098	81452365	1535	2072	28.27	13	12	NM_001108475
Ppm1n	chr1	-	81456776	81459485	27	1365	0.75	3	1	NM_001106231
Rtn2	chr1	+	81462077	81474932	2343	1864	47.97	10	9	NM_201562
LOC100360880	chr1	-	81481174	81487900	10217	3247	120.09	4	4	NM_001256509
Ercc1	chr1	+	81523234	81534459	564	1059	20.33	10	10	NM_001106228
Cd3eap	chr1	-	81533986	81537262	225	2037	4.22	3	2	NM_001109416
Ercc2	chr1	+	81559883	81573643	507	3525	5.49	23	17	NM_001172809
Mir343	chr1	+	81564995	81565087	8	92	3.32	1	0	NR_031787
Klc3	chr1	-	81572593	81581805	18	1546	0.44	13	0	NM_138520
Ckm	chr1	+	81587884	81598112	3	1402	0.08	8	0	NM_012530
Mark4	chr1	-	81601789	81633585	688	3200	8.21	17	15	NM_001191071
Trappc6a	chr1	+	81683535	81690450	97	739	5.01	6	2	NM_001109410
Ppp1r37	chr1	-	81705739	81737548	1359	2920	17.76	13	13	NM_001107482
Gemin7	chr1	-	81739987	81749508	48	1028	1.78	3	1	NM_001109170
Clasrp	chr1	-	81757541	81781715	450	2116	8.12	21	14	NM_001024294
Clptm1	chr1	-	81814947	81846254	6538	2439	102.31	14	14	NM_001106232
Apoc2	chr1	-	81854612	81859580	0	497	0.00	4	0	NM_001085352
Apoc4	chr1	-	81860928	81865003	5	467	0.41	3	0	NM_001109419
Apoc1	chr1	-	81872116	81875399	27	463	2.23	5	1	NM_012824,NM_001109996
Apoe	chr1	-	81878372	81882298	138594	1332	3971.09	8	6	NM_001270684,NM_001270681,NM_001270682,NM_138828,NM_001270683
Tomm40	chr1	-	81883632	81895516	940	1077	33.31	9	9	NM_212520
Pvrl2	chr1	-	81896927	81931943	819	2638	11.85	9	7	NM_001012064
Bcam	chr1	-	81939821	81954480	11944	2344	194.47	15	15	NM_031752
Cblc	chr1	-	81964679	81981504	30	1647	0.70	12	0	NM_001034920
Bcl3	chr1	-	81996116	82010351	306	1779	6.56	9	8	NM_001109422
Ceacam16	chr1	-	82039102	82049181	63	1609	1.49	6	3	NM_001169579
Ceacam19	chr1	-	82066235	82075018	14	2016	0.27	7	1	NM_001198970
PVR	chr1	-	82085560	82100961	2071	1906	41.47	8	8	NM_017076
Ceacam20	chr1	+	82145624	82177339	1	1723	0.02	11	0	NM_001170324
Zfp180	chr1	+	82186002	82205295	5713	3921	55.61	6	6	NM_001271280,NM_144757
Zfp112	chr1	+	82209491	82224354	130	3442	1.44	4	1	NM_001107487
Zfp111	chr1	-	82300386	82311607	248	2812	3.37	4	2	NM_133323
Zfp61	chr1	-	82386241	82393980	295	2033	5.54	6	4	NM_001017512
Zfp94	chr1	-	82400961	82415836	157	2448	2.45	5	1	NM_001037212
RGD1311676	chr1	-	82456545	82457405	6	860	0.27	1	0	NM_001106233
Lypd5	chr1	+	82471729	82476786	3	766	0.15	5	0	NM_001192010
Kcnn4	chr1	+	82493757	82508496	169	1926	3.35	13	8	NM_001270701,NM_001270702,NM_001270703,NM_023021
Smg9	chr1	+	82523064	82545404	414	2018	7.83	14	13	NM_001014243
Irgc	chr1	-	82554279	82557958	4	1706	0.09	2	0	NM_001014016
Plaur	chr1	+	82587242	82602923	548	1200	17.43	12	9	NM_017350,NM_134352
Cadm4	chr1	+	82625738	82630379	1870	1098	65.00	8	8	NM_001047107
Zfp428	chr1	+	82632968	82642397	241	1235	7.45	3	3	NM_001108476
Irgq	chr1	+	82656242	82664190	6738	6108	42.10	3	3	NM_001135742
Pinlyp	chr1	-	82666951	82672395	5	729	0.26	5	0	NM_001107488
Xrcc1	chr1	+	82673671	82701082	530	2063	9.80	17	16	NM_053435
Zfp575	chr1	-	82707389	82709496	8	1134	0.27	4	0	NM_001107489
Ethe1	chr1	+	82716410	82731463	474	960	18.84	7	7	NM_001106234
Phldb3	chr1	+	82733955	82750033	34	1844	0.70	15	0	NM_001191622
Lypd3	chr1	+	82757258	82761708	8	1632	0.19	5	0	NM_021759
Tex101	chr1	-	82787110	82789825	0	904	0.00	6	0	NM_139037
RGD1564380_dup1	chr1	-	82806009	82854148	0	1915	0.00	10	0	NM_001170329_dup1,NM_001170329_dup2
RGD1565655_dup1	chr1	-	82850516	82854966	0	1493	0.00	5	0	NM_001177686_dup1
Ceacam10_dup1	chr1	+	82900924	82907200	0	674	0.00	3	0	NM_173339_dup1
Lypd4	chr1	-	82985823	82990918	0	1163	0.00	5	0	NM_001110295
Rps19	chr1	+	83007889	83013591	149	524	10.85	6	4	NM_001037346
Arhgef1	chr1	+	83025520	83053989	585	3130	7.13	29	20	NM_021694
Rabac1	chr1	-	83095963	83099061	3010	815	140.95	5	5	NM_031774
Atp1a3	chr1	-	83104725	83133845	6783	3536	73.21	23	23	NM_012506
Grik5	chr1	-	83137815	83207039	765	3732	7.82	20	18	NM_031508
Zfp574	chr1	+	83212053	83217315	596	3059	7.44	3	2	NM_001024258
Pou2f2	chr1	-	83226743	83263193	5	1907	0.10	14	0	NM_001271204
Gsk3a	chr1	-	83365718	83374707	1582	1538	39.26	11	11	NM_017344
Erf	chr1	-	83378953	83382939	655	3527	7.09	3	3	NM_001170335
Cic	chr1	+	83415622	83427167	4139	5408	29.21	21	20	NM_001107490
Pafah1b3	chr1	-	83427895	83430421	355	802	16.89	6	5	NM_053654
Prr19	chr1	+	83433782	83436798	15	1288	0.44	3	0	NM_001173428
Cnfn	chr1	-	83497889	83500036	0	743	0.00	5	0	NM_001108909
Lipe	chr1	-	83511519	83530200	625	3694	6.46	10	9	NM_012859
Cxcl17	chr1	-	83530854	83542736	1	791	0.05	4	0	NM_001107491
Ceacam1	chr1	-	83589574	83605846	285	3564	3.05	9	4	NM_001033860,NM_001033861,NM_001033862,NM_031755
LOC685046	chr1	-	83669400	83671140	2	935	0.08	2	0	NM_001109453
Atp5sl	chr1	+	83674728	83680657	796	1845	16.47	6	5	NM_001009705
B3gnt8	chr1	+	83681452	83684351	214	1809	4.51	3	1	NM_001107492
Bckdha	chr1	-	83684796	83713565	871	1649	20.16	9	9	NM_012782
Exosc5	chr1	+	83713977	83723115	224	1020	8.38	6	6	NM_001107493
B9d2	chr1	+	83735614	83741208	158	1034	5.83	3	3	NM_001107494
Tgfb1	chr1	+	83742151	83758472	106	1450	2.79	7	4	NM_021578
Ccdc97	chr1	-	83764847	83772603	643	2945	8.33	5	5	NM_001106235
Hnrnpul1	chr1	-	83774021	83808198	2677	3716	27.49	15	15	NM_001108477
Axl	chr1	-	83812118	83840542	2123	2647	30.61	20	18	NM_001013147,NM_031794
Cyp2s1	chr1	-	83854677	83868967	40	2623	0.58	9	1	NM_001107495
RGD1564380_dup2	chr1	-	84155274	84159546	0	957	0.00	5	0	NM_001170329_dup3
RGD1565655_dup2	chr1	-	84206115	84210565	0	1493	0.00	5	0	NM_001177686_dup2
Cd177	chr1	-	84222313	84244564	5	2695	0.07	17	0	NM_001191948
Ceacam10_dup2	chr1	+	84261181	84267457	0	674	0.00	3	0	NM_173339_dup2
Cyp2b2	chr1	+	84361236	84376889	0	1875	0.00	10	0	NM_001198676
Cyp2b3	chr1	+	84417668	84491180	0	1735	0.00	9	0	NM_173294
Cyp2b21	chr1	-	84644037	84672867	4	1859	0.08	9	0	NM_198733
Cyp2b12	chr1	+	84763724	84830393	3	2462	0.05	11	0	NM_017156
Cyp2g1	chr1	+	84842671	84853812	2	1476	0.05	9	0	NM_012787
Cyp2a3	chr1	+	84869280	84876600	16	1516	0.40	8	0	NM_012542
Cyp2a1	chr1	+	84925733	84938420	1	1674	0.02	10	0	NM_012692
Cyp2a2	chr1	+	84925743	84980712	0	2215	0.00	10	0	NM_012693
Cyp2f4	chr1	+	85146274	85158525	2	1740	0.04	9	0	NM_019303
Cyp2t1	chr1	+	85176736	85180404	123	1583	2.97	16	5	NM_134369
Egln2	chr1	-	85180394	85188174	2298	1982	44.25	6	5	NM_001004083
Rab4b	chr1	-	85190236	85201526	1345	1111	46.20	8	8	NM_017355
Mia	chr1	-	85202515	85204208	56	567	3.77	4	3	NM_030852
Snrpa	chr1	-	85210609	85219232	223	1139	7.47	7	6	NM_001008303
Itpkc	chr1	-	85229796	85251373	992	3286	11.52	7	7	NM_178094
Adck4	chr1	+	85255491	85278009	573	2081	10.51	15	14	NM_001012065
Numbl	chr1	+	85278991	85301797	1142	1832	23.79	10	9	NM_001033888
Ltbp4	chr1	-	85328915	85361198	1307	5124	9.74	33	28	NM_001170336
Shkbp1	chr1	-	85365817	85379188	198	2282	3.31	18	7	NM_001271080
Sptbn4	chr1	-	85379609	85467354	1538	8623	6.81	35	32	NM_001100845
Blvrb	chr1	+	85468772	85490833	230	879	9.99	5	5	NM_001106236
Sertad3	chr1	+	85498045	85501764	155	1313	4.51	2	1	NM_001017513
Sertad1	chr1	+	85510198	85513465	1268	1167	41.47	2	2	NM_001007735
Prx	chr1	+	85521047	85541381	3064	4619	25.32	7	6	NM_023976
Hipk4	chr1	+	85544935	85555306	36	2396	0.57	4	2	NM_001024776
Pld3	chr1	-	85556092	85567834	3847	1836	79.97	12	12	NM_001012167
RGD1307554	chr1	+	85578671	85602677	157	2667	2.25	10	2	NM_001109664
Akt2	chr1	+	85627946	85666362	972	1970	18.83	14	13	NM_017093
Ttc9b	chr1	+	85683938	85686120	781	818	36.44	3	3	NM_001108478
Map3k10	chr1	-	85686287	85704588	764	3437	8.48	10	10	NM_001191621
Marcksl1	chr1	-	86018357	86035603	89	1538	2.21	2	2	NM_030862
Psmc4	chr1	-	86194919	86203235	2425	1347	68.71	11	11	NM_057122
Fcgbp	chr1	+	86219979	86263136	45	7910	0.22	20	0	NM_001164657
Fcgbpl1	chr1	+	86274837	86312788	16	7749	0.08	20	0	NM_001164656
Fbl	chr1	+	86319815	86328915	337	1173	10.96	8	6	NM_001025643
Dyrk1b	chr1	+	86329130	86336571	552	2376	8.87	11	10	NM_001107496
Pak4	chr1	+	86378296	86417580	369	2847	4.95	10	9	NM_001106238
Nccrp1	chr1	+	86427993	86431684	8	1451	0.21	8	0	NM_001134506
Sycn	chr1	-	86434274	86434684	0	410	0.00	1	0	NM_139086
Lrfn1	chr1	-	86507462	86520128	462	2755	6.40	6	3	NM_001127694,NM_001108910
Gmfg	chr1	-	86528123	86533106	20	519	1.47	6	0	NM_181091
Samd4b	chr1	+	86553119	86577571	2088	4286	18.59	12	12	NM_001107498
Paf1	chr1	-	86577751	86583329	745	1933	14.71	14	13	NM_001024898
Med29	chr1	+	86583618	86589021	662	1293	19.54	4	4	NM_001106237
Zfp36	chr1	+	86595418	86597898	3335	1809	70.36	2	2	NM_133290
Plekhg2	chr1	+	86601601	86614808	3401	4992	26.00	19	18	NM_001134972
Rps16	chr1	-	86620608	86623553	1132	814	53.08	5	5	NM_001169146
Supt5h	chr1	+	86651790	86680454	4538	3394	51.03	30	28	NM_001107497
Dll3	chr1	+	86697088	86704826	6	1963	0.12	9	0	NM_053666
Selv	chr1	+	86708083	86715303	12	1198	0.38	6	0	NM_001166396
Vom2r10	chr1	+	87307429	87353451	3	2571	0.04	6	0	NM_001099469
Vom1r2	chr1	+	87567366	87568274	1	908	0.04	1	0	NM_001008903
Vom1r3	chr1	+	87633289	87634185	0	896	0.00	1	0	NM_001009517
Vom1r4	chr1	+	87719103	87719999	1	896	0.04	1	0	NM_001009516
Vom2r11	chr1	-	87791634	87811423	4	2589	0.06	6	0	NM_001099470
Vom1r5	chr1	-	87859369	87860274	0	905	0.00	1	0	NM_001009526
RGD1563982	chr1	+	88054843	88060744	888	1473	23.01	3	3	NM_001110491
Fbxo17	chr1	+	88084958	88100370	2	1588	0.05	7	0	NM_001013064
Mrps12	chr1	-	88101812	88104707	327	716	17.43	3	1	NM_001106239
Sars2	chr1	+	88104901	88116638	184	1843	3.81	16	6	NM_001106240
Nfkbib	chr1	-	88122205	88129977	285	1393	7.81	6	6	NM_030867
Sirt2	chr1	+	88130545	88153086	2030	2029	38.18	15	15	NM_001008368
Rinl	chr1	+	88153376	88164438	16	2989	0.20	12	0	NM_001106241
Hnrnpl	chr1	+	88176711	88187394	3405	2173	59.80	14	14	NM_001134760,NM_032619
Ech1	chr1	+	88190416	88196614	2138	1087	75.07	10	10	NM_022594
Lgals4	chr1	+	88200595	88208309	9	1042	0.33	10	0	NM_012975
Lgals7	chr1	+	88226085	88227840	1	507	0.08	4	0	NM_022582
Capn12	chr1	+	88246907	88258966	4	2911	0.05	21	0	NM_001110808
Actn4	chr1	-	88258630	88327926	8610	3857	85.20	21	21	NM_031675
Kcnk6_dup1	chr1	-	88347073	88355439	4	1879	0.08	3	0	NM_053806_dup1
Yif1b	chr1	+	88361239	88371401	855	1260	25.90	9	7	NM_198734,NM_001014810
Spint2	chr1	-	88379993	88402444	155	1335	4.43	7	2	NM_001082549,NM_199087
Ppp1r14a	chr1	+	88407561	88411822	84	526	6.09	4	3	NM_130403
Dpf1	chr1	+	88427539	88437120	126	2337	2.06	12	1	NM_001105729
Sipa1l3	chr1	-	88439883	88477653	206	3619	2.17	10	4	NM_001013066
Ube2n	chr1	-	88808691	88809804	2973	1110	102.22	2	2	NM_053928
Zfp84	chr1	+	88824173	88839114	930	5884	6.03	5	4	NM_001107500
Zfp74_dup1	chr1	-	88993993	89018436	22	3065	0.27	5	1	NM_001271339_dup1
Eif3k	chr1	-	89103168	89108321	591	476	47.39	5	5	NM_001106242
Map4k1	chr1	+	89114111	89135537	15	2667	0.21	32	0	NM_001106243
Rasgrp4	chr1	+	89253162	89269484	2	2116	0.04	16	0	NM_130824
Fam98c	chr1	-	89270393	89273938	160	1338	4.56	9	5	NM_001198584,NR_037147
Spred3	chr1	-	89279381	89288184	109	1766	2.36	5	3	NM_001173344
Ggn	chr1	+	89288946	89292050	61	2410	0.97	2	1	NM_001013065
Psmd8	chr1	-	89292312	89299144	2870	1513	72.40	7	7	NM_001100831
Catsperg1	chr1	-	89306664	89337459	59	3799	0.59	30	1	NM_001170340
Kcnk6_dup2	chr1	-	89343864	89352036	0	1879	0.00	3	0	NM_053806_dup2
Zfp74_dup2	chr1	-	89393572	89418316	0	3065	0.00	5	0	NM_001271339_dup2
Zfp968	chr1	-	89511747	89528756	0	3303	0.00	5	0	NM_001100991
Zfp566	chr1	-	89576850	89590281	15	1696	0.34	4	0	NM_001134726
Zfp260_dup1	chr1	+	89613396	89616676	5	3280	0.06	1	0	NM_017364_dup1
Zfp260_dup2	chr1	+	89623200	89626480	5	3280	0.06	1	0	NM_017364_dup2
Zfp382	chr1	+	89743673	89763846	451	2685	6.41	5	5	NM_144749
Capns1	chr1	-	89782877	89816171	1913	1211	60.29	10	10	NM_017118
Tbcb_dup1	chr1	-	89838342	89844191	0	1078	0.00	6	0	NM_001040180_dup1
Polr2i_dup1	chr1	+	89844218	89845655	2	793	0.10	6	0	NM_001106244_dup1
Wdr62	chr1	-	89852234	89890241	51	4707	0.41	33	0	NM_001191623
Clip3_dup1	chr1	+	89906480	89921238	108	2109	1.95	14	3	NM_001107501_dup1
Alkbh6_dup1	chr1	+	89922890	89928261	0	925	0.00	7	0	NM_001127450_dup1
Syne4_dup1	chr1	+	89928849	89933062	2	1134	0.07	7	0	NM_001009283_dup1
RGD1562079_dup1	chr1	-	89935494	89936443	0	949	0.00	1	0	NM_001177687_dup1
Lrfn3	chr1	-	89975457	89980935	110	2046	2.05	2	2	NM_001107502
Tyrobp	chr1	+	90031123	90034973	46	520	3.38	5	1	NM_212525
Hcst	chr1	-	90035101	90037134	0	420	0.00	4	0	NM_001005900
Aplp1	chr1	-	90053390	90063107	3174	2062	58.75	16	16	NM_001100802
Kirrel2	chr1	-	90065806	90075682	26	3349	0.30	15	1	NM_001271398
Nphs1	chr1	+	90077824	90106425	7	5773	0.05	30	0	NM_022628
Prodh2	chr1	+	90110667	90123506	0	1032	0.00	8	0	NM_001038588
RGD1565712	chr1	-	90149368	90161856	105	3518	1.14	11	3	NM_001127579
Hspb6	chr1	+	90162932	90165071	161	1307	4.70	3	3	NM_138887
Lin37	chr1	-	90165072	90169004	262	989	10.11	9	6	NM_001106245
Psenen	chr1	-	90170909	90172105	1028	530	74.03	4	4	NM_001008764
U2af1l4	chr1	+	90172229	90174276	461	694	25.35	9	8	NM_001008775
Igflr1	chr1	+	90175156	90177034	7	1215	0.22	4	0	NM_001134610
Mir3569	chr1	+	90197442	90197517	0	75	0.00	1	0	NR_037357
Zbtb32	chr1	-	90197757	90200062	5	1751	0.11	5	0	NM_001109517
Upk1a	chr1	-	90215600	90223198	1	1198	0.03	6	0	NM_001108911
LOC688869	chr1	-	90230830	90238903	359	439	31.21	3	3	NM_001145273
Rbm42	chr1	-	90254914	90264844	1047	1654	24.16	10	10	NM_001014159
LOC688924	chr1	+	90304202	90305787	1	571	0.07	4	0	NM_001109519
Atp4a	chr1	+	90317629	90330433	9	3083	0.11	22	0	NM_012509
Tmem147	chr1	-	90332926	90334744	462	849	20.77	7	7	NM_001038494
Gapdhs	chr1	-	90334992	90349297	3	1409	0.08	11	0	NM_023964
Sbsn	chr1	+	90357222	90361689	18	2189	0.31	6	1	NM_001044231,NM_001198590,NM_001198591
Dmkn	chr1	+	90369376	90386137	7	1859	0.14	18	0	NM_001173357
Ffar2	chr1	-	90424464	90425456	4	992	0.15	1	0	NM_001005877
Ffar3	chr1	-	90458033	90459373	5	1111	0.17	2	0	NM_001108912
Ffar1	chr1	-	90463925	90464829	6	904	0.25	1	0	NM_153304
Cd22	chr1	-	90470008	90484868	13	3680	0.13	15	0	NM_001107503
Mag	chr1	-	90500932	90516246	118	2463	1.83	12	5	NM_017190
Hamp	chr1	-	90523534	90525473	1	357	0.11	3	0	NM_053469
Usf2	chr1	-	90527311	90538532	647	2164	11.41	11	8	NM_031139
Lsr	chr1	-	90539044	90554568	124	2078	2.28	10	4	NM_032616
Fxyd5	chr1	-	90620342	90629734	209	989	8.07	11	8	NM_001270689,NM_001270688,NM_021909
Fxyd7	chr1	-	90630083	90639081	4781	708	257.72	6	6	NM_022008
Fxyd1	chr1	-	90639292	90643313	836	525	60.77	8	8	NM_031648
Lgi4	chr1	+	90647194	90656996	3282	2529	49.53	9	9	NM_199499
Fxyd3	chr1	-	90657651	90664433	34	445	2.92	8	1	NM_172317
Hpn	chr1	-	90688659	90704122	12	1676	0.27	12	0	NM_017112
Scn1b	chr1	-	90705285	90715007	6255	1530	156.03	9	8	NM_001271046,NM_017288,NM_001271045
Gramd1a	chr1	-	90718531	90732873	1800	2503	27.45	18	17	NM_001014160
LOC689199	chr1	+	90936251	90937541	0	414	0.00	3	0	NM_001170457
LOC292801	chr1	+	90936267	90937419	0	276	0.00	3	0	NM_001170400
Scgb1b30	chr1	+	91099202	91100467	0	398	0.00	3	0	NM_001100859
Uba2	chr1	-	91155238	91179050	110	2311	1.82	15	5	NM_001100579
Pdcd2l	chr1	-	91189390	91201359	220	1246	6.74	7	5	NM_001109544
Gpi	chr1	-	91207014	91234890	14962	1996	286.09	18	18	NM_207592
RGD1308428	chr1	-	91240934	91292895	2721	6142	16.91	13	13	NM_001271233
Lsm14a	chr1	-	91343531	91388619	1110	2693	15.73	10	10	NM_001127552
Kctd15	chr1	-	91645833	91659091	505	2412	7.99	6	5	NM_001109141
Chst8	chr1	-	91681356	91822788	211	2054	3.92	4	3	NM_001107504
Pepd	chr1	+	91957678	92416063	1170	1795	24.88	15	13	NM_001009641
RGD1562079_dup2	chr1	+	92086132	92087081	8	949	0.32	1	0	NM_001177687_dup2
Syne4_dup2	chr1	-	92089513	92093726	0	1134	0.00	7	0	NM_001009283_dup2
Alkbh6_dup2	chr1	-	92094314	92099684	0	925	0.00	7	0	NM_001127450_dup2
Clip3_dup2	chr1	-	92101336	92116095	283	2109	5.12	14	8	NM_001107501_dup2
Polr2i_dup2	chr1	-	92178353	92179790	0	793	0.00	6	0	NM_001106244_dup2
Tbcb_dup2	chr1	+	92179817	92185666	56	1078	1.98	6	1	NM_001040180_dup2
Pdcd5_dup1	chr1	-	92303910	92309238	18	651	1.06	6	0	NM_001106247_dup1
Cebpg	chr1	-	92420850	92427602	1181	1428	31.56	2	1	NM_012831
Cebpa	chr1	+	92493857	92495245	47	1388	1.29	1	1	NM_012524
Slc7a10	chr1	+	92563400	92579264	6	1868	0.12	11	0	NM_053726
Lrp3	chr1	-	92579059	92593301	2035	3885	19.99	7	6	NM_053541
Gpatch1	chr1	-	92659066	92707992	569	3053	7.11	20	16	NM_001106246
Rhpn2	chr1	+	92723895	92784983	310	3169	3.73	16	10	NM_001107505
RGD1564719	chr1	-	92784851	92791055	70	1817	1.47	4	2	NM_001109335
Cep89	chr1	+	92791362	92833456	180	2700	2.54	20	6	NM_001127599
Slc7a9	chr1	+	92843093	92865757	2	1725	0.04	14	0	NM_053929
Nudt19	chr1	-	92948063	92959663	543	1311	15.81	4	2	NM_001004258
Rgs9bp	chr1	-	92983020	92983733	2	713	0.11	1	0	NM_001109142
Ankrd27	chr1	+	92984820	93090727	1460	4185	13.31	29	24	NM_001271264
Pdcd5_dup2	chr1	-	93092982	93098394	0	651	0.00	6	0	NM_001106247_dup2
Dpy19l3	chr1	-	93134892	93199944	976	7591	4.91	19	17	NM_001135835
Zfp507	chr1	-	93220458	93250626	547	4160	5.02	7	6	NM_001106248
Tshz3	chr1	-	93825019	93896294	1552	4879	12.14	2	1	NM_001107506
Uri1	chr1	-	95435846	95493474	885	3225	10.47	11	10	NM_001107507
Ccne1	chr1	-	95575136	95584373	350	1917	6.97	12	9	NM_001100821
Plekhf1	chr1	-	95700174	95701643	493	1469	12.81	1	1	NM_001013148
Pop4	chr1	-	95761042	95769376	784	1172	25.53	7	7	NM_001009642
LOC365238	chr1	-	95881454	95885255	28	2460	0.43	2	1	NM_001108913
Vstm2b	chr1	+	98716586	98744919	161	2041	3.01	6	4	NM_001108479
MGC114499	chr1	+	98796112	98802649	0	2405	0.00	3	0	NM_001024907
LOC499136	chr1	-	98865577	98867261	10	700	0.55	2	0	NM_001047937
Etfb	chr1	-	99549581	99563745	738	835	33.73	6	6	NM_001004220
Cldnd2	chr1	-	99564436	99567120	1	740	0.05	5	0	NM_001109143
Nkg7	chr1	-	99569678	99570745	4	794	0.19	4	0	NM_133540
Lim2	chr1	-	99571892	99578054	1	819	0.05	5	0	NM_053771
Siglec10	chr1	-	99589915	99598511	6	2364	0.10	9	0	NM_001106250
Siglec5	chr1	-	99639156	99647531	13	2465	0.20	9	0	NM_001106249
Vom2r38	chr1	-	99992978	100207965	10	2371	0.16	6	0	NM_001099476
Vom2r37	chr1	-	100067149	100207955	10	2374	0.16	5	0	NM_001099487
Klk1c12	chr1	-	100371040	100375077	0	775	0.00	5	0	NM_001005382
Klk1c10_dup1	chr1	-	100395928	100399987	0	815	0.00	5	0	NM_001135173_dup1
Klk1c8_dup1	chr1	+	100424170	100427961	0	781	0.00	5	0	NM_001013067_dup1
Zfp819	chr1	+	100597965	100608479	75	2335	1.23	5	1	NM_001014017
Ctu1	chr1	+	100668356	100674148	274	2242	4.66	3	2	NM_001106251
Klk13	chr1	+	100717394	100729013	0	1032	0.00	6	0	NM_001170405
Klk12	chr1	+	100775621	100779762	4	888	0.17	4	0	NM_001107508
Klk11	chr1	+	100780866	100785406	0	1254	0.00	6	0	NM_001106252
Klk10	chr1	+	100787665	100791042	0	835	0.00	5	0	NM_001004100
Klk9	chr1	+	100798462	100802754	0	1027	0.00	5	0	NM_001106253
Klk8	chr1	+	100803926	100810769	1	1297	0.03	5	0	NM_001107509
Klk7	chr1	+	100820162	100823452	1	1366	0.03	3	0	NM_001106254
Klk6	chr1	+	100831082	100838230	1	1075	0.04	7	0	NM_019175
Klk4	chr1	+	100897613	100902010	2	766	0.10	5	0	NM_001004101
Klk1c10_dup2	chr1	-	100957314	100961373	0	815	0.00	5	0	NM_001135173_dup2
Klk1c6	chr1	-	101014192	101030273	0	769	0.00	5	0	NM_001003977
Klk1c2	chr1	-	101046494	101050871	0	853	0.00	5	0	NM_012677
Klk1c8_dup2	chr1	+	101101949	101105740	0	781	0.00	5	0	NM_001013067_dup2
Klk1c9	chr1	+	101151631	101155517	2	854	0.09	5	0	NM_175759
Klk1c7	chr1	+	101196673	101200667	0	781	0.00	5	0	NM_012593
Klk1c3	chr1	+	101225277	101229056	0	812	0.00	5	0	NM_001271315
Klk1	chr1	+	101264168	101268371	0	868	0.00	5	0	NM_031523
Fv1	chr1	+	101285956	101291836	1170	1896	23.55	6	5	NM_001014018
Acpt	chr1	-	101292689	101296571	2	1160	0.07	10	0	NM_001107510
Clec11a	chr1	-	101355485	101358626	52	1923	1.03	4	1	NM_001012459
Shank1	chr1	+	101362268	101409488	153	7552	0.77	25	3	NM_031751
RGD1309036	chr1	-	101411207	101424622	22	1198	0.70	5	0	NM_001106255
Syt3	chr1	+	101459652	101473304	1104	2086	20.20	10	10	NM_019122
Lrrc4b	chr1	+	101513712	101534286	1569	2726	21.97	3	2	NM_001271081
Aspdh	chr1	+	101536453	101538714	14	943	0.57	7	0	NM_001009643
Josd2	chr1	+	101539030	101542739	403	846	18.18	5	5	NM_001106256
Emc10	chr1	-	101560506	101566824	2361	1618	55.69	7	7	NM_001004221
Mybpc2	chr1	-	101572091	101595570	26	3630	0.27	28	0	NM_001106257
Spib	chr1	-	101596931	101602764	8	2554	0.12	6	0	NM_001024286
Pold1	chr1	-	101603485	101614451	149	3295	1.73	26	2	NM_021662
Nr1h2	chr1	-	101619978	101625283	1478	1904	29.63	10	10	NM_031626
Napsa	chr1	+	101642884	101655189	10	1357	0.28	9	0	NM_031670
Kcnc3	chr1	+	101659056	101673260	1179	5253	8.57	5	5	NM_053997
Myh14	chr1	-	101674362	101737053	2798	6401	16.68	42	40	NM_001100690
Vrk3	chr1	+	101820326	101847650	742	1713	16.53	15	14	NM_001005561
Atf5	chr1	-	101873010	101875285	573	1022	21.40	2	2	NM_172336
Nup62	chr1	+	101876518	101891787	983	2368	15.84	2	2	NM_023098
Tbc1d17	chr1	-	101901663	101909886	690	2140	12.31	17	16	NM_001106258
Akt1s1	chr1	+	101910233	101916583	697	1577	16.87	5	5	NM_001106259
Pnkp	chr1	+	101918528	101923539	253	1650	5.85	16	10	NM_001004259
Ptov1	chr1	-	101923969	101930515	3176	1711	70.84	12	12	NM_001008304
Med25	chr1	-	101939597	101952474	733	2309	12.12	18	17	NM_001170426
Fuz	chr1	+	101956485	101961429	199	1440	5.27	10	6	NM_001037646
Ap2a1	chr1	-	101961565	101990733	6615	2910	86.76	24	24	NM_001107511
Tsks	chr1	+	102004257	102018333	4	1794	0.09	11	0	NM_199088
Cpt1c	chr1	-	102019483	102034000	843	2712	11.86	19	19	NM_001034925
Prmt1	chr1	-	102035576	102044782	137	1191	4.39	10	7	NM_024363
Bcl2l12	chr1	-	102048990	102057872	30	1684	0.68	8	1	NM_001108480
Irf3	chr1	+	102057008	102061802	793	1437	21.06	8	8	NM_001006969
Scaf1	chr1	-	102062335	102072857	1179	3824	11.77	10	9	NM_019384
Rras	chr1	+	102077775	102081673	262	944	10.59	6	5	NM_001108481
Prrg2	chr1	-	102112490	102119928	6	773	0.30	6	0	NM_001108482
Nosip	chr1	+	102120699	102136397	578	1433	15.39	9	9	NM_001106260
Rcn3	chr1	-	102141919	102151178	983	1411	26.59	7	7	NM_001008694
Fcgrt	chr1	-	102151857	102161139	885	1544	21.88	6	6	NM_033351
Mir150	chr1	+	102181484	102181568	0	84	0.00	1	0	NR_031893
Rps11	chr1	-	102182150	102184258	1920	529	138.52	5	5	NM_031110
Rpl13a	chr1	-	102186220	102188910	357	644	21.16	8	6	NM_173340
Aldh16a1	chr1	-	102203196	102216266	394	2549	5.90	17	15	NM_001033706
Pih1d1	chr1	+	102217680	102221753	316	1275	9.46	9	9	NM_001024868
Slc17a7	chr1	+	102226219	102237165	4922	1988	94.49	12	12	NM_053859
Pth2	chr1	+	102242977	102243626	2	479	0.16	2	0	NM_001109144
Dkkl1	chr1	-	102270284	102275533	4	1135	0.13	5	0	NM_001109145
Tead2	chr1	+	102279567	102295451	41	2123	0.74	12	0	NM_001107512
Cd37	chr1	-	102295451	102300606	9	1150	0.30	8	0	NM_017124
RGD1562492	chr1	+	102331820	102340697	5	2440	0.08	11	0	NM_001109146
Trpm4	chr1	-	102357043	102386710	584	4178	5.33	25	22	NM_001136229
Hrc	chr1	+	102388311	102391914	15	2358	0.24	6	1	NM_181369
Ppfia3	chr1	-	102392070	102421097	1930	4835	15.23	30	29	NM_001270985
Lin7b	chr1	-	102422048	102424623	178	618	10.99	6	4	NM_021758
Snrnp70	chr1	-	102437190	102468582	1001	1404	27.21	9	8	NM_001108483
Kcna7	chr1	+	102477238	102482730	10	3590	0.11	2	0	NM_001108914
Ntf4	chr1	+	102484724	102487555	1	1323	0.03	3	0	NM_013184
Lhb	chr1	+	102492146	102493135	2	577	0.13	4	0	NM_012858,NM_001033975
Ruvbl2	chr1	-	102493176	102506032	722	1465	18.81	15	14	NM_001025405
Gys1	chr1	+	102506605	102526038	2146	3675	22.29	16	16	NM_001109615
Ftl	chr1	-	102527136	102528980	350	909	14.70	4	4	NM_022500
Bax	chr1	-	102530747	102536154	171	827	7.89	6	4	NM_017059
Tulp2	chr1	+	102553246	102590188	2	1566	0.05	10	0	NM_001012168
Nucb1	chr1	-	102559073	102579062	4324	2290	72.06	12	12	NM_053463
Ppp1r15a	chr1	-	102590677	102593734	4547	2008	86.42	3	3	NM_133546
Plekha4	chr1	+	102596674	102619582	4792	2783	65.72	20	20	NM_199101
Hsd17b14	chr1	+	102620046	102629839	6	804	0.28	9	0	NM_001191111
Bcat2	chr1	+	102633422	102650883	1069	1533	26.61	11	10	NM_022400
Fgf21	chr1	-	102674359	102675602	3	624	0.18	3	0	NM_130752
Fut1	chr1	+	102677798	102681216	11	2717	0.15	2	0	NM_031236
Izumo1	chr1	+	102682002	102687757	2	1468	0.05	10	0	NM_001017514
Rasip1	chr1	+	102689553	102700428	257	2320	4.23	10	8	NM_001106261
Fut2	chr1	-	102710415	102730500	7	2981	0.09	3	0	NM_031635
Sec1	chr1	-	102742037	102743268	25	1231	0.78	1	1	NM_001135584
Ntn5	chr1	+	102747918	102756428	7	1416	0.19	6	0	NM_001173526
Car11	chr1	+	102761012	102766123	500	1313	14.53	9	9	NM_175708
Dbp	chr1	+	102766762	102771674	131	1619	3.09	4	4	NM_012543
Sphk2	chr1	-	102771804	102776109	1311	2377	21.05	6	5	NM_001012066
Rpl18	chr1	+	102779742	102782383	1107	616	68.59	6	6	NM_031102
Spaca4	chr1	-	102786445	102787118	2	673	0.11	1	0	NM_001109623
Sult2b1	chr1	-	102791091	102852380	38	1209	1.20	7	0	NM_001039665
Cyth2	chr1	-	102875334	102882171	1509	1552	37.11	12	12	NM_053911
Kcnj14	chr1	-	102884516	102888529	138	2727	1.93	2	2	NM_170718
Grwd1	chr1	-	102892341	102898043	468	1913	9.34	7	7	NM_001012067
Grin2d	chr1	-	102899446	102935845	40	5167	0.30	14	0	NM_022797
Kdelr1	chr1	+	102938310	102949196	1312	1436	34.87	5	5	NM_001017385
Syngr4	chr1	-	102951505	102962708	11	1592	0.26	5	0	NM_001025644
Tmem143	chr1	+	102962983	102979034	520	1598	12.42	9	8	NM_001107513
Emp3	chr1	-	102979697	102982874	921	724	48.55	5	5	NM_030847
Ccdc114	chr1	+	102985869	103016209	9	2575	0.13	15	0	NM_001126277
Abcc6	chr1	-	103042750	103096453	100	5744	0.66	31	2	NM_031013
Nomo1	chr1	+	103100473	103152080	4915	4170	44.98	31	31	NM_001108484
Kcnj11	chr1	-	103186859	103189892	390	3033	4.91	1	1	NM_031358
Abcc8	chr1	-	103194473	103275508	678	4545	5.69	38	29	NM_013039
Ush1c	chr1	-	103291322	103339681	1	2121	0.02	21	0	NM_212521
Otog	chr1	+	103342346	103411351	11	9981	0.04	56	0	NM_001106262
Myod1	chr1	+	103481604	103484314	3	1945	0.06	3	0	NM_176079
Kcnc1	chr1	+	103499689	103541476	354	3829	3.53	5	4	NM_012856
Tph1	chr1	-	103746878	103774100	595	3885	5.85	12	8	NM_001100634
Saa4	chr1	-	103850708	103855009	1	1738	0.02	4	0	NM_001009478
Hps5	chr1	-	103884175	103923493	795	4618	6.57	23	21	NM_001135612
Gtf2h1	chr1	+	103923952	103951992	1656	2618	24.14	14	14	NM_001108485
Ldha	chr1	+	103975209	103984632	1624	1590	38.98	8	8	NM_017025
Ldhc	chr1	+	103989930	104006581	12	1161	0.39	8	0	NM_017266
Tsg101	chr1	-	104015969	104044641	2890	1370	80.51	9	9	NM_181628
Vom1r70	chr1	+	104133688	104134587	1	899	0.04	1	0	NM_001009519
Tmem86a	chr1	+	104238667	104243017	87	1728	1.92	3	2	NM_001135016
Ptpn5	chr1	-	104263142	104276850	169	2803	2.30	11	2	NM_019253
Mrgprx3	chr1	-	104362403	104387707	326	1285	9.68	2	2	NM_145787
Mrgprc	chr1	-	104442543	104443514	766	971	30.11	1	1	NM_001002286
Mrgprx1	chr1	-	104442543	104443556	768	1013	28.93	1	1	NM_172158
Mrgprb4	chr1	-	104488718	104489689	1616	971	63.52	1	1	NM_001002287
Mrgprb5	chr1	+	104604822	104605883	38	1061	1.37	1	1	NM_001002284
Mrgprb13_dup1	chr1	-	104682915	104683901	0	986	0.00	1	0	NM_001002283_dup1
Mrgprb13_dup2	chr1	-	104691351	104692337	0	986	0.00	1	0	NM_001002283_dup2
Mrgprb13_dup3	chr1	-	104743036	104744022	0	986	0.00	1	0	NM_001002283_dup3
Mrgprx2	chr1	-	104805801	104806685	3	884	0.13	1	0	NM_001002280
Mrgprx2l	chr1	-	104872889	104873833	2	944	0.08	1	0	NM_001002285
Zdhhc13	chr1	+	105165499	105204299	1116	2328	18.30	17	15	NM_001039037
Csrp3	chr1	-	105206459	105217109	8	833	0.37	5	0	NM_057144
Nav2	chr1	+	105631322	105994388	5174	10427	18.94	38	35	NM_138529
Dbx1	chr1	-	106021689	106026119	0	1004	0.00	4	0	NM_001009644
Htatip2	chr1	+	106145091	106159702	1062	1227	33.03	5	5	NM_001106263
Prmt3	chr1	+	106163844	106250502	1653	2437	25.89	16	15	NM_053557
Slc6a5	chr1	+	106333982	106385232	13	6920	0.07	15	0	NM_203334
Nell1	chr1	+	106397933	107260905	4933	2720	69.22	19	19	NM_031069
LOC100125384_dup1	chr1	+	106982267	106983736	2	1469	0.05	1	0	NM_001103363_dup1
LOC100125384_dup2	chr1	+	107446703	107448172	0	1469	0.00	1	0	NM_001103363_dup2
Slc17a6	chr1	+	108040511	108080511	10725	3958	103.42	12	12	NM_053427
Gas2	chr1	+	108304939	108405240	570	2049	10.62	7	7	NM_001127504
Svip	chr1	-	108409750	108415439	2541	1175	82.53	4	4	NM_001271084
RGD1559980	chr1	-	108423074	108426974	1	360	0.11	4	0	NM_001195599
Gabrg3	chr1	-	113167714	113822248	32	1628	0.75	10	1	NM_024370
Gabra5	chr1	-	113844283	113955056	306	2558	4.57	11	6	NM_017295
Gabrb3	chr1	+	114042551	114275043	1990	1832	41.46	8	8	NM_017065
Tubgcp5	chr1	+	115192961	115228228	1134	3664	11.81	23	23	NM_001107516
Cyfip1	chr1	+	115265170	115353514	3974	4356	34.82	31	30	NM_001107517
Nipa2	chr1	-	115354415	115378274	4076	2853	54.53	7	7	NM_001107518
Nipa1	chr1	-	115392570	115410234	3252	1683	73.75	4	4	NM_001107519
Herc2	chr1	+	115459547	115658973	20665	15075	52.32	92	91	NM_001107520
LOC100365773	chr1	+	115683590	115991040	23	2626	0.33	23	0	NM_001271493
Atp10a	chr1	+	117144423	117311749	242	5193	1.78	22	9	NM_001141935
Bex1	chr1	-	117724202	117725601	547	706	29.57	3	3	NM_001037365
Ube3a	chr1	+	117746227	117834011	6013	5780	39.70	15	15	NM_001191837
Mir344b-1	chr1	-	122322862	122322959	0	97	0.00	1	0	NR_037392
Mir344a-2_dup1	chr1	-	123441045	123441151	0	106	0.00	1	0	NR_037352_dup1
Mir344-1_dup1	chr1	-	123441060	123441153	0	93	0.00	1	0	NR_031788_dup1
Mir344a-2_dup2	chr1	-	123505479	123505585	0	106	0.00	1	0	NR_037352_dup2
Mir344-1_dup2	chr1	-	123505494	123505587	0	93	0.00	1	0	NR_031788_dup2
Ndn	chr1	+	124119141	124120740	5449	1599	130.06	1	1	NM_001008558
Peg12	chr1	-	124235479	124238082	6	2603	0.09	1	0	NM_001170562
Chrna7	chr1	-	125029451	125158153	852	1499	21.69	10	9	NM_012832
Hmgn5	chr1	+	125589858	125598426	6	2036	0.11	6	0	NM_001134706
Klf13	chr1	-	125883341	125914101	225	600	14.31	2	2	NM_001109147
Trpm1	chr1	+	126093051	126208623	13	5003	0.10	28	0	NM_001037733,NM_001037734
Mir211	chr1	+	126151169	126151274	0	105	0.00	1	0	NR_031924
Mtmr10	chr1	+	126233793	126284907	1764	4628	14.55	16	14	NM_001100846
Fan1	chr1	-	126292302	126318211	219	3382	2.47	13	5	NM_001191633
Mphosph10	chr1	-	126321919	126338110	881	2180	15.42	11	11	NM_001106340
Mcee	chr1	+	126338537	126361719	389	795	18.67	3	3	NM_001106341
Apba2	chr1	+	126475693	126655815	3874	2693	54.90	14	14	NM_031780
Ndnl2	chr1	-	126770611	126771936	375	1325	10.80	1	1	NM_001173527
Tjp1	chr1	-	127243076	127307192	7978	6587	46.22	27	27	NM_001106266
Tarsl2	chr1	+	127615745	127652069	806	1903	16.16	13	12	NM_001014020
Tm2d3	chr1	+	127666050	127679266	279	903	11.79	4	3	NM_001106267
Pcsk6	chr1	+	127884080	128033742	808	3863	7.98	20	20	NM_012999
Snrpa1	chr1	+	128047739	128060802	408	1030	15.12	9	9	NM_001271323
Vimp	chr1	+	128065929	128075694	1376	1140	46.07	6	6	NM_173120
Chsy1	chr1	+	128095353	128156041	1453	3731	14.86	3	3	NM_001106268
Lrrk1	chr1	-	128248473	128372456	534	6412	3.18	33	19	NM_001191624
Aldh1a3	chr1	-	128382914	128415160	53	1438	1.41	13	0	NM_153300
Asb7	chr1	-	128614474	128674393	271	1895	5.46	7	5	NM_001108915
Cers3	chr1	+	128723370	128856462	9	2786	0.12	11	0	NM_001127561
Mef2a	chr1	-	129276146	129406965	3215	3201	38.33	11	10	NM_001014035
Lrrc28	chr1	-	129551867	129669841	1475	2904	19.38	10	9	NM_001108486
Ttc23	chr1	+	129679809	129753636	304	1883	6.16	11	7	NM_001025681
Synm	chr1	-	129757886	129787858	23888	7424	122.80	4	4	NM_001134858
Igf1r	chr1	+	129985804	130265822	1600	4667	13.08	21	21	NM_052807
LOC682259	chr1	-	130674000	130674774	1	774	0.05	1	0	NR_028365
Arrdc4	chr1	-	130820199	130829248	367	936	14.96	7	5	NM_001047853
Nr2f2	chr1	-	132487763	132493715	356	1568	8.67	3	3	NM_080778
Mctp2	chr1	-	134366957	134540770	2312	2597	33.98	22	22	NM_001191625
Rgma	chr1	+	135725212	135768408	179	3481	1.96	4	2	NM_001107524
Chd2	chr1	-	135785356	135895466	2530	6053	15.95	39	39	NM_001107523
St8sia2	chr1	-	136353283	136423680	54	1120	1.84	6	3	NM_057156
Slco3a1	chr1	-	136802247	137070858	393	2123	7.07	10	9	NM_177481
Sv2b	chr1	-	137657433	137833134	20430	5097	152.98	12	12	NM_057207
Akap13	chr1	+	138008286	138312523	10486	12191	32.83	39	38	NM_001106271
Klhl25	chr1	-	138329799	138354991	225	3274	2.62	3	2	NM_001039006
Ntrk3	chr1	-	140868263	141239954	3099	2803	42.20	19	17	NM_001270655,NM_001270656,NM_019248
Mrpl46	chr1	-	141445109	141453185	428	1139	14.34	4	4	NM_001013068
Mrps11	chr1	+	141453419	141462799	345	886	14.86	6	5	NM_001109148
Det1	chr1	-	141498056	141511032	85	1805	1.80	4	2	NM_001037194
Mir7a-2	chr1	+	141551342	141551436	0	94	0.00	1	0	NR_031809
Aen	chr1	+	141559326	141568693	339	2371	5.46	4	4	NM_001108487
Isg20	chr1	+	141576456	141582790	50	786	2.43	3	2	NM_001008510
Acan	chr1	+	141732130	141793202	46	6917	0.25	21	1	NM_022190
Hapln3	chr1	-	141796056	141803912	28	1318	0.81	4	1	NM_001008559
Mfge8	chr1	-	141814239	141829653	1411	2161	24.92	10	9	NM_001040186,NM_012811
Abhd2	chr1	+	141965576	142049687	9757	2012	185.08	11	11	NM_001106275
Rlbp1	chr1	-	142059883	142073463	151	2358	2.44	9	4	NM_001106274
Polg	chr1	-	142134505	142149608	1958	3629	20.59	22	21	NM_053528
Mir3597-3	chr1	-	142191168	142191282	0	114	0.00	1	0	NR_037346
Mir9-3	chr1	+	142191179	142191268	0	89	0.00	1	0	NR_031812
Rhcg	chr1	-	142286922	142310949	3	1927	0.06	11	0	NM_183053
Plin1	chr1	-	142420361	142431601	2	2069	0.04	10	0	NM_013094
Pex11a	chr1	-	142435410	142442491	87	2256	1.47	3	1	NM_053487
Wdr93	chr1	+	142449493	142488537	7	2065	0.13	17	0	NM_001191949
Mesp1	chr1	-	142493452	142494970	0	1273	0.00	2	0	NM_001107531
Mesp2	chr1	+	142511695	142514301	14	1855	0.29	2	1	NM_001106273
Anpep	chr1	-	142522426	142540882	55	3300	0.64	20	1	NM_031012
Ap3s2	chr1	-	142574433	142615225	1993	1208	62.97	5	5	NM_001115039
RGD1311021	chr1	-	142623523	142632040	405	1851	8.35	6	6	NM_001107530
Echs1_dup1	chr1	+	142777731	142786558	26	1454	0.68	8	1	NM_078623_dup1
Zfp710	chr1	+	142815665	142822208	229	2287	3.82	3	3	NM_001134563
Idh2	chr1	-	142830041	142849360	1034	1660	23.77	11	11	NM_001014161
Sema4b	chr1	+	142941088	142968795	995	2049	18.53	13	13	NM_001170462
Cib1	chr1	-	142969357	142974856	234	804	11.11	7	5	NM_031145
Ttll13	chr1	+	142989465	143002913	28	3205	0.33	15	1	NM_001134962
Ngrn	chr1	+	143003300	143009179	3377	1741	74.03	4	4	NM_001033900,NR_028055
Vps33b	chr1	+	143013798	143036707	702	2437	10.99	23	21	NM_022286
Prc1	chr1	+	143039960	143061006	315	2914	4.13	14	11	NM_001107529
Unc45a	chr1	-	143071170	143086028	896	3288	10.40	20	18	NM_001037647
Hddc3	chr1	+	143088853	143091138	210	1578	5.08	4	3	NM_001107528
Man2a2	chr1	-	143096200	143117189	1793	4101	16.69	24	23	NM_001107527
Fes	chr1	-	143127277	143136513	41	2780	0.56	19	0	NM_001108488
Furin	chr1	-	143137723	143150202	1386	4248	12.45	16	15	NM_019331
Iqgap1	chr1	-	143476885	143567395	9690	6117	60.46	38	38	NM_001108489
Wdr73	chr1	-	143664126	143672463	283	1374	7.86	8	6	NM_001107525
Nmb	chr1	-	143673434	143676178	1858	657	107.93	3	3	NM_001109149
Sec11a	chr1	-	143685594	143711945	1101	1098	38.27	6	6	NM_031723
Zfp592	chr1	+	143780257	143815984	1462	7198	7.75	9	8	NM_001106272
Alpk3	chr1	+	143827686	143875321	30	5041	0.23	14	0	NM_001191895
Slc28a1	chr1	+	143895175	143936561	11	2383	0.18	18	0	NM_053863
Pde8a	chr1	+	143980406	144101790	283	2538	4.26	22	11	NM_198767
Rps17	chr1	-	144109686	144112272	95	462	7.85	5	4	NM_017152
Cpeb1	chr1	-	144114219	144220842	4355	2603	63.85	12	11	NM_001106276
LOC100360933	chr1	-	144258212	144262014	5	694	0.27	6	0	NM_001193275
Fsd2	chr1	-	144308592	144336257	8	2915	0.10	12	0	NM_001191627
Whamm	chr1	+	144345711	144374081	222	2839	2.98	10	7	NM_001130728
Homer2	chr1	-	144387025	144478372	460	1862	9.43	10	8	NM_053309
Fam103a1	chr1	+	144527225	144533112	818	794	39.32	3	3	NM_001127451
RGD1305713	chr1	-	144544561	144551617	55	2046	1.03	5	2	NM_001024749
Btbd1	chr1	-	144554176	144591200	5343	2997	68.04	9	8	NM_001011932
Tm6sf1	chr1	+	144601683	144647529	3626	2770	49.96	11	9	NM_001108490
Hdgfrp3	chr1	-	144646634	144694902	3205	2729	44.82	6	6	NM_145785
Bnc1	chr1	-	144733824	144759477	26	4732	0.21	5	1	NM_001108916
Sh3gl3	chr1	+	145001327	145131589	322	1435	8.56	9	8	NM_031238
Adamtsl3	chr1	+	145170122	145490043	586	7238	3.09	30	15	NM_001107533
Fam154b	chr1	-	145515238	145530305	9	2805	0.12	3	0	NM_001106277
Eftud1	chr1	+	145530403	145668711	598	3601	6.34	20	17	NM_001107534
Mex3b	chr1	+	145760227	145764462	358	3399	4.02	2	2	NM_001191626
Tmc3	chr1	+	146644988	146689642	25	3284	0.29	22	1	NM_001170432
Stard5	chr1	+	146699154	146709020	84	1196	2.68	6	1	NM_001192011
Il16	chr1	-	146710947	146799931	176	4966	1.35	19	7	NM_001105749
RGD1310371	chr1	-	146836112	146860740	3	1385	0.08	7	0	NM_001100581
Mesdc1	chr1	-	146956464	146958483	897	2019	16.96	1	1	NM_001013149
Mesdc2	chr1	+	146966069	146971740	2376	1989	45.59	3	3	NM_001008345
Fam108c1	chr1	-	147177236	147218200	402	2176	7.05	3	3	NM_001100736
Arnt2	chr1	-	147327952	147485173	1731	6210	10.64	20	17	NM_012781
Fah	chr1	-	147640316	147662920	234	1354	6.60	13	11	NM_017181
Zfand6	chr1	-	147672438	147750196	1812	1539	44.94	7	6	NM_001007630
Magea4	chr1	+	147921456	147922530	0	943	0.00	2	0	NM_001109550
Gabre	chr1	-	147946356	147963349	15	2966	0.19	9	0	NM_023091
Gabra3	chr1	-	148143256	148373351	905	1776	19.45	10	9	NM_017069
Mir105	chr1	-	148316256	148316328	0	72	0.00	1	0	NR_032739
Gabrq	chr1	+	148583311	148595780	13	1899	0.26	9	0	NM_031733
Nsdhl	chr1	+	148661899	148692768	2169	1718	48.18	8	8	NM_001009399
Pnma5	chr1	-	148767026	148768950	2	1924	0.04	1	0	NM_001107579
Pnma3	chr1	+	148793053	148796525	11	2991	0.14	2	0	NM_001106342
LOC689600_dup1	chr1	-	149182246	149182927	0	530	0.00	2	0	NM_001106351_dup1
RGD1564599_dup1	chr1	-	149182251	149182927	0	525	0.00	2	0	NM_001173448_dup1
RGD1564599_dup2	chr1	+	150270831	150271507	0	525	0.00	2	0	NM_001173448_dup2
LOC689600_dup2	chr1	+	150270831	150271512	0	530	0.00	2	0	NM_001106351_dup2
Fmr1	chr1	-	150408225	150445610	1512	4173	13.83	16	16	NM_052804
Mir547	chr1	+	151058309	151058389	0	80	0.00	1	0	NR_032763
Mir201	chr1	+	151058608	151058687	0	79	0.00	1	0	NR_032759
Mir3585	chr1	+	151063644	151063761	0	117	0.00	1	0	NR_037380
Dkc1	chr1	-	151564354	151578635	630	1705	14.10	14	13	NM_133419
Olr1768	chr1	+	151950140	151951078	3	938	0.12	1	0	NM_001000264
Ikbkg	chr1	-	151997874	152011467	323	1230	10.02	9	8	NM_199103
G6pd	chr1	+	152015532	152034676	2542	2376	40.83	13	13	NM_017006
Fam3a	chr1	+	152059824	152068435	493	1684	11.17	10	9	NM_001109324
Slc10a3	chr1	+	152076587	152080393	428	1874	8.72	3	2	NM_001024368
Ubl4a	chr1	+	152081056	152083908	1594	2329	26.12	4	4	NM_001106346
Lage3	chr1	+	152095511	152096934	1197	740	61.74	3	3	NM_001106345
Plxna3	chr1	-	152103538	152119323	3102	7340	16.13	33	32	NM_001107581
Fam50a	chr1	-	152132780	152139910	12	1298	0.35	13	0	NM_001170573
Gdi1	chr1	-	152140881	152147543	17232	2287	287.57	11	11	NM_017088
Atp6ap1	chr1	-	152148120	152155200	7870	2065	145.45	10	10	NM_031785
Taz	chr1	-	152161155	152168740	573	1776	12.31	10	9	NM_001025748
Dnase1l1	chr1	+	152169732	152178213	402	1505	10.19	8	8	NM_001014223
Rpl10	chr1	-	152178406	152180608	950	750	48.34	7	5	NM_031100
Emd	chr1	-	152192993	152196003	222	1263	6.71	6	5	NM_012948
Flna	chr1	+	152204099	152227391	16965	8366	77.39	46	46	NM_001134599
Tktl1	chr1	-	152248857	152281793	8	2425	0.13	13	0	NM_001109534
Tex28	chr1	+	152293600	152309827	1	1215	0.03	3	0	NM_001191103
Opn1mw	chr1	-	152310261	152330485	4	1074	0.14	6	0	NM_053548
Mecp2	chr1	+	152390961	152452884	794	1707	17.75	4	3	NM_022673
Irak1	chr1	+	152464303	152473499	1626	2735	22.69	14	14	NM_001127555
Hcfc1	chr1	+	152560125	152585295	1944	9103	8.15	25	24	NM_001139507
Renbp	chr1	+	152602678	152611611	193	1281	5.75	11	8	NM_031095
Naa10	chr1	+	152611822	152617018	360	930	14.77	8	8	NM_001135839
Arhgap4	chr1	+	152621958	152636830	113	3173	1.36	22	2	NM_144740
Avpr2	chr1	-	152637478	152639106	0	1113	0.00	3	0	NM_019136
L1cam	chr1	+	152659413	152676122	24718	5050	186.81	27	27	NM_017345
Pdzd4	chr1	+	152711938	152741657	1260	3344	14.38	8	8	NM_001135836
Ssr4	chr1	-	152743844	152747716	861	727	45.20	6	6	NM_017199
Idh3g	chr1	+	152747892	152757622	4294	1334	122.85	13	12	NM_031551
Srpk3	chr1	-	152757665	152762222	16	1948	0.31	15	0	NM_184045
Plxnb3	chr1	-	152764184	152777321	2096	5916	13.52	34	34	NM_001135878
Abcd1	chr1	-	152823436	152844829	218	3401	2.45	10	8	NM_001108821
Bcap31	chr1	+	152845255	152875715	3866	1197	123.26	8	8	NM_001004224
Slc6a8	chr1	-	152879306	152888609	1990	3902	19.46	13	13	NM_017348
Pnck	chr1	+	152900172	152904072	6	1607	0.14	12	0	NM_017275
Dusp9	chr1	-	152917660	152921585	7	2585	0.10	4	0	NM_001037973
Atp2b3	chr1	-	152988825	153056722	3875	5037	29.36	23	22	NM_133288
Bgn	chr1	-	153067990	153080152	692	2422	10.90	8	8	NM_017087
Haus7	chr1	+	153101814	153120878	297	1715	6.61	8	6	NM_001110488
Trex2	chr1	+	153122389	153123997	0	983	0.00	2	0	NM_001107580
Zfp275	chr1	-	153203960	153220664	1060	6199	6.53	6	3	NM_001106343
F8a1	chr1	+	153316591	153318105	672	1514	16.94	1	1	NM_001109323
Cyp2c7	chr1	-	153718065	154407698	2	1720	0.04	10	0	NM_017158
Cyp2c6v1	chr1	+	154005928	154103294	4	1608	0.09	9	0	NM_001013904_dup1,NM_001013904_dup2
LOC652956	chr1	+	154731975	154741021	678	1248	20.73	8	8	NM_001037659
Olr226_dup1	chr1	-	155149851	155150834	0	983	0.00	1	0	NM_031710_dup1
Olr227_dup1	chr1	+	155165138	155166091	0	953	0.00	1	0	NM_001000203_dup1
Vom2r41	chr1	-	155230544	155277074	3	2102	0.05	7	0	NM_001099500
Vom2r40	chr1	-	155230882	155277152	3	2408	0.05	7	0	NM_173317
Vom2r42	chr1	-	155421793	155464687	2	2556	0.03	6	0	NM_001099511
Vom2r43	chr1	-	155795825	155818353	3	2538	0.05	6	0	NM_001099512
Olr12	chr1	-	155867358	155868281	2	923	0.08	1	0	NM_001000540
Olr13_dup1	chr1	-	155904497	155905423	0	926	0.00	1	0	NM_001000116_dup1
Olr14_dup1	chr1	-	155934239	155935180	0	941	0.00	1	0	NM_001000695_dup1
Olr16_dup1	chr1	-	155976646	155977596	0	950	0.00	1	0	NM_001000694_dup1
Olr17_dup1	chr1	-	155984557	155985513	0	956	0.00	1	0	NM_001000937_dup1
Olr16_dup2	chr1	-	156071987	156072937	0	950	0.00	1	0	NM_001000694_dup2
Olr17_dup2	chr1	-	156079898	156080854	0	956	0.00	1	0	NM_001000937_dup2
Olr13_dup2	chr1	-	156088538	156089464	0	926	0.00	1	0	NM_001000116_dup2
Olr14_dup2	chr1	-	156118280	156119221	0	941	0.00	1	0	NM_001000695_dup2
Olr16_dup3	chr1	-	156160685	156161635	0	950	0.00	1	0	NM_001000694_dup3
Olr19	chr1	-	156215803	156216762	1	959	0.04	1	0	NM_001000117
Olr20	chr1	+	156265703	156266695	1	992	0.04	1	0	NM_001000118
Olr23	chr1	+	156372578	156373573	1	995	0.04	1	0	NM_001000119
Olr24	chr1	-	156405509	156406450	1	941	0.04	1	0	NM_001000693
Olr25	chr1	+	156435246	156436238	2	992	0.08	1	0	NM_001000692
Olr27	chr1	-	156480591	156481532	0	941	0.00	1	0	NM_001000936
Olr29	chr1	-	156517736	156518743	0	1007	0.00	1	0	NM_001000691
Olr30	chr1	+	156533564	156534493	1	929	0.04	1	0	NM_001000120
Olr32	chr1	-	156569436	156570443	1	1007	0.04	1	0	NM_001000690
Olr34	chr1	+	156617852	156618790	0	938	0.00	1	0	NM_001000689
Folh1	chr1	-	156631301	156702948	2144	2990	27.37	19	19	NM_057185
Nox4	chr1	+	157106652	157285107	6	2158	0.11	18	0	NM_053524
Tyr	chr1	-	157322968	157416594	8	3013	0.10	5	0	NM_001107535
Grm5	chr1	+	157528721	158095425	32	3910	0.31	9	1	NM_017012
Ctsc	chr1	+	158231534	158263124	679	1836	14.11	7	7	NM_017097
Rab38	chr1	+	158385888	158466621	222	1392	6.09	3	3	NM_145774
Tmem135	chr1	-	159198115	159407174	1174	3381	13.25	15	12	NM_001013896
Fzd4	chr1	+	159893040	159901945	361	6847	2.01	2	1	NM_022623
Prss23	chr1	-	160037251	160045625	190	1850	3.92	2	1	NM_001007691
Me3	chr1	+	160166289	160360861	234	1950	4.58	15	9	NM_001108491
Ccdc81	chr1	-	160368406	160416901	4	2041	0.07	13	0	NM_001014021
l7Rn6	chr1	-	160451592	160474856	534	1094	18.63	6	5	NM_001013897
Eed	chr1	-	160493753	160520834	580	2002	11.06	12	12	NM_001106278
Picalm	chr1	+	160681965	160761651	8081	2029	152.00	20	20	NM_053554
Ccdc89_dup1	chr1	+	160870436	160871698	0	1262	0.00	1	0	NM_001134833_dup1
Dlg2	chr1	+	161406479	163514243	2150	2963	27.69	23	21	NM_022282
Tmem126b	chr1	+	162508342	162520328	540	842	24.48	5	5	NM_001106280
Tmem126a	chr1	+	162529250	162537179	229	2483	3.52	5	4	NM_001011557
Crebzf	chr1	-	162536340	162542648	2556	6308	15.46	9	9	NM_001271791,NR_073439,NR_073440,NR_073441,NM_001106279
Ccdc89_dup2	chr1	-	162572212	162573474	0	1262	0.00	1	0	NM_001134833_dup2
Ccdc90b	chr1	+	163647743	163661300	331	1409	8.97	9	8	NM_001024885
Ankrd42	chr1	-	163663266	163705736	747	2761	10.33	12	12	NM_001135013
Rab30	chr1	+	163889819	163903654	536	1292	15.83	3	3	NM_001015012
RGD1559690	chr1	-	163919401	163943710	21	3333	0.24	6	1	NM_001126294
Prcp	chr1	+	163944735	163993907	773	2361	12.50	9	9	NM_001106281
Fam181b	chr1	+	164164156	164165653	180	1497	4.59	1	1	NM_001109150
Odz4	chr1	+	167615228	168094374	1455	8529	6.51	32	24	NM_001191628
Nars2	chr1	+	168135529	168218633	321	1714	7.15	11	10	NM_001034921
Gab2	chr1	+	168294282	168486051	1069	1979	20.62	10	9	NM_053417
Kctd21	chr1	+	168528833	168529713	84	880	3.64	1	1	NM_001109151
Alg8	chr1	+	168548585	168568612	250	1971	4.84	13	8	NM_001034127
Ndufc2	chr1	+	168576274	168582497	1784	558	122.02	3	3	NM_001009290
Thrsp	chr1	-	168587724	168592048	2	1232	0.06	2	0	NM_012703
Ints4	chr1	+	168654458	168718199	1626	3131	19.82	23	23	NM_001191629
Aamdc	chr1	-	168726362	168755989	44	871	1.93	5	2	NM_001108493
Clns1a	chr1	+	168883093	168903322	1147	1399	31.29	7	7	NM_031719
Aqp11	chr1	-	168910171	168920337	461	1286	13.68	3	3	NM_173105
Pak1	chr1	+	168974734	169089655	2683	2520	40.63	15	14	NM_017198
Myo7a	chr1	-	169206712	169276704	13	6758	0.07	49	0	NM_153473
Capn5	chr1	-	169280323	169336435	4628	2130	82.92	13	13	NM_134461
Omp	chr1	-	169302355	169302905	25	550	1.73	1	1	NM_012616
B3gnt6	chr1	-	169350716	169355747	12	1592	0.29	2	1	NM_001106211
Tsku	chr1	-	169524020	169535753	135	2572	2.00	2	1	NM_001009965
Gucy2d	chr1	+	169603078	169637802	6	3615	0.06	22	0	NM_130737
Lrrc32	chr1	+	169649230	169661088	443	3950	4.28	3	1	NM_001170434
Prkrir	chr1	+	169866610	169882330	1476	3285	17.15	5	4	NM_001191630
Wnt11	chr1	+	170000733	170016829	36	2577	0.53	5	1	NM_080401
RGD1561870	chr1	-	170017033	170017437	2	404	0.19	1	0	NM_001109336
Uvrag	chr1	-	170067082	170304150	787	3860	7.78	14	14	NM_001107536
Dgat2	chr1	-	170316041	170346306	479	2286	8.00	8	8	NM_001012345
Mogat2	chr1	-	170384255	170407542	222	1742	4.86	6	4	NM_001109436
Map6	chr1	+	170428611	170494771	4897	3488	53.58	5	5	NM_017204
Serpinh1	chr1	-	170503468	170510765	5393	2018	102.00	6	6	NM_017173
Rps3	chr1	-	170637728	170643027	1475	812	69.33	7	7	NM_001009239
Arrb1	chr1	+	170706122	170772100	1868	1337	53.32	16	15	NM_012910
Mir326	chr1	+	170722071	170722165	0	94	0.00	1	0	NR_031773
Slco2b1	chr1	-	170827268	170863662	185	3776	1.87	14	2	NM_080786
Olr35	chr1	+	170909946	170910865	1	919	0.04	1	0	NM_001000121
Olr36	chr1	+	170920699	170921607	0	908	0.00	1	0	NM_001000935
Olr37	chr1	+	170957940	170958905	0	965	0.00	1	0	NM_001000504
Neu3	chr1	-	171006216	171017255	78	2292	1.30	3	1	NM_054010
Spcs2	chr1	-	171032500	171052353	2076	2951	26.85	5	5	NM_001191601
Chrdl2	chr1	+	171209852	171237286	90	1518	2.26	11	5	NM_001107537
Pold3	chr1	-	171285997	171323240	206	1700	4.62	12	6	NM_001024750
Lipt2	chr1	+	171371500	171373827	57	1893	1.15	2	1	NM_001108917
Kcne3	chr1	+	171390840	171397804	74	1156	2.44	2	1	NM_022235
Pgm2l1	chr1	+	171438702	171487835	12323	4097	114.79	15	15	NM_001109454
P4ha3	chr1	+	171496702	171531029	88	1647	2.04	13	2	NM_198775
Ppme1	chr1	-	171535949	171582923	3754	2422	59.15	14	14	NM_001191838
C2cd3	chr1	+	171583397	171680309	723	7119	3.88	33	24	NM_001191602
Ucp3	chr1	+	171683566	171697139	3	2368	0.05	7	0	NM_013167
Ucp2	chr1	+	171710985	171713693	1274	924	52.62	6	6	NM_019354
Dnajb13	chr1	-	171716970	171731341	48	2247	0.82	8	1	NM_001005885
Coa4	chr1	+	171750590	171753819	190	1362	5.32	2	1	NM_001127655
Mrpl48	chr1	-	171765035	171807622	1383	1280	41.24	8	8	NM_001106282
Rab6a	chr1	+	171826305	171865434	26394	3368	299.09	8	8	NM_053366
Plekhb1	chr1	-	171867148	171881413	8618	1893	173.75	8	8	NM_172033
Fam168a	chr1	+	171925496	172076149	3934	4382	34.26	9	8	NM_001108494
Relt	chr1	-	172081904	172089124	362	2722	5.08	10	6	NM_001108495
P2ry6	chr1	-	172169438	172194750	17	2463	0.26	3	1	NM_057124
P2ry2	chr1	-	172227726	172241918	217	1977	4.19	4	2	NM_017255
Fchsd2	chr1	+	172337554	172585548	1158	4219	10.48	19	18	NM_001107539
Olr51_dup1	chr1	+	172493294	172494244	0	950	0.00	1	0	NM_001001021_dup1
Atg16l2	chr1	-	172590904	172603337	156	2079	2.86	18	5	NM_001191560
Stard10	chr1	+	172622995	172647499	1596	1244	48.96	7	6	NM_001013069
Pde2a	chr1	+	172724783	172816723	1951	4346	17.13	35	32	NM_001143847,NM_001270604,NM_031079
Mir139	chr1	+	172779847	172779914	0	67	0.00	1	0	NR_031886
Art2	chr1	-	172857763	172861082	0	1180	0.00	3	0	NM_198735
Clpb	chr1	+	172929476	173055807	1536	2074	28.27	16	16	NM_022947
Phox2a	chr1	+	173083448	173087966	3	1603	0.07	4	0	NM_053869
Inppl1	chr1	-	173087892	173102238	1341	4712	10.86	30	29	NM_001270843,NM_022944
Folr2	chr1	-	173104830	173123162	23	1206	0.73	6	1	NM_001106283
Folr1	chr1	-	173124246	173133377	0	898	0.00	6	0	NM_133527
Anapc15	chr1	+	173172573	173176117	528	780	25.84	6	5	NM_001170435
Lrtomt	chr1	-	173176767	173178816	2	874	0.09	3	0	NM_001139494
Lamtor1	chr1	+	173182228	173187799	152	1067	5.44	5	3	NM_199102
Lrrc51	chr1	-	173188730	173207946	72	909	3.02	6	3	NM_001106284
Numa1	chr1	+	173235586	173280299	4057	7698	20.11	24	23	NM_001100691
Il18bp	chr1	-	173280367	173282406	114	929	4.68	6	3	NM_053374
Rnf121	chr1	-	173285052	173347260	327	975	12.80	9	7	NM_001107540
Art5	chr1	-	173381704	173391662	3	1982	0.06	7	0	NM_001013039
Art1	chr1	+	173390959	173395510	3	1365	0.08	4	0	NM_001107541
Chrna10	chr1	-	173395617	173399814	4	2165	0.07	5	0	NM_022639
Nup98	chr1	-	173402761	173497459	4158	6562	24.18	33	32	NM_031074
Pgap2	chr1	+	173497666	173523302	165	1699	3.71	9	8	NM_053895
Rhog	chr1	-	173524755	173536271	359	1221	11.22	2	1	NM_001037195
Stim1	chr1	+	173562502	173722020	1961	3827	19.56	12	12	NM_001108496
Rrm1	chr1	+	173726994	173751295	949	2992	12.11	19	17	NM_001013236
Olr39	chr1	-	173773514	173774503	3	989	0.12	1	0	NM_001000128
Olr40	chr1	-	173791266	173792216	0	950	0.00	1	0	NM_001000127
Olr41	chr1	+	173846400	173847341	0	941	0.00	1	0	NM_001000126
Trim21	chr1	-	173874145	173885518	501	1410	13.56	6	5	NM_001082572
Olr43	chr1	+	173905380	173906330	16	950	0.64	1	1	NM_001000541
Olr44	chr1	-	173917269	173918216	2	947	0.08	1	0	NM_001000125
Olr45	chr1	+	173933533	173934486	0	953	0.00	1	0	NM_001000124
Olr46	chr1	+	173944069	173945013	0	944	0.00	1	0	NM_001001001
Olr47	chr1	-	173954682	173955641	0	959	0.00	1	0	NM_001000123
Olr48	chr1	+	173971894	173972847	1	953	0.04	1	0	NM_001000122
Olr63	chr1	+	174053616	174054569	15	953	0.60	1	1	NM_001000542
Olr62	chr1	-	174057703	174061341	0	961	0.00	2	0	NM_001000129
Olr61	chr1	-	174060379	174061341	0	962	0.00	1	0	NM_001001022
Olr60	chr1	-	174068497	174069459	0	962	0.00	1	0	NM_001000748
Olr59	chr1	-	174082179	174088103	19	2885	0.25	2	1	NM_173293
Olr57	chr1	+	174113482	174114426	0	944	0.00	1	0	NM_001000749
Olr56	chr1	+	174120904	174236013	0	925	0.00	2	0	NM_001000130
Olr53	chr1	-	174145937	174146881	2	944	0.08	1	0	NM_001001008
Olr51_dup2	chr1	+	174181197	174182147	0	950	0.00	1	0	NM_001001021_dup2
Olr50	chr1	-	174190055	174191029	0	974	0.00	1	0	NM_001000131
Olr49	chr1	-	174204248	174205174	1	926	0.04	1	0	NM_001000132
Olr67	chr1	+	174292075	174293013	0	938	0.00	1	0	NM_001001279
Olr68	chr1	+	174311508	174312476	1	968	0.04	1	0	NM_001000133
Olr69	chr1	-	174317933	174318871	1	938	0.04	1	0	NM_001001280
Olr70	chr1	-	174334419	174335360	9	941	0.37	1	0	NM_001001269
Olr72	chr1	-	174350681	174351688	1	1007	0.04	1	0	NM_001001284
Olr74	chr1	+	174371239	174372183	0	944	0.00	1	0	NM_001000134
Olr75	chr1	+	174379607	174380566	1	959	0.04	1	0	NM_001001281
Olr77	chr1	+	174398181	174399131	0	950	0.00	1	0	NM_001001287
Olr78	chr1	+	174411847	174412794	1	947	0.04	1	0	NM_001000135
Olr79	chr1	+	174418785	174419726	1	941	0.04	1	0	NM_001002270
Olr80	chr1	-	174456249	174457202	0	953	0.00	1	0	NM_001001270
Olr81	chr1	+	174467184	174468122	0	938	0.00	1	0	NM_001001271
Olr82	chr1	-	174482570	174483514	0	944	0.00	1	0	NM_001001282
Olr83	chr1	+	174500663	174501601	0	938	0.00	1	0	NM_001000136
Olr84	chr1	+	174515336	174516319	1	983	0.04	1	0	NM_001000137
Olr85	chr1	+	174522199	174523134	1	935	0.04	1	0	NM_001000138
Olr86	chr1	+	174552378	174553316	15	938	0.61	1	1	NM_001000747
Olr87	chr1	+	174564356	174565294	2	938	0.08	1	0	NM_001000543
Olr89	chr1	+	174585043	174585993	5	950	0.20	1	0	NM_001000745
Olr88	chr1	+	174585047	174585993	5	946	0.20	1	0	NM_001000746
Olr91	chr1	+	174620377	174621324	1	947	0.04	1	0	NM_001000139
Olr92	chr1	-	174628152	174629096	1	944	0.04	1	0	NM_001000140
Olr93	chr1	-	174636815	174637759	2	944	0.08	1	0	NM_001000141
Olr94	chr1	-	174643034	174644005	0	971	0.00	1	0	NM_001001023
Olr95	chr1	-	174651340	174652284	0	944	0.00	1	0	NM_001001024
Olr96	chr1	+	174661921	174662877	1	956	0.04	1	0	NM_001001025
Olr98	chr1	+	174690696	174691643	0	947	0.00	1	0	NM_001000143
Olr101	chr1	+	174717257	174718377	0	949	0.00	2	0	NM_001000744
Olr103	chr1	+	174744385	174745335	1	950	0.04	1	0	NM_001000144
Olr104	chr1	-	174756123	174757082	3	959	0.12	1	0	NM_001000145
Olr105	chr1	-	174770001	174770948	1	947	0.04	1	0	NM_001000146
Olr106	chr1	-	174780540	174781511	3	971	0.12	1	0	NM_001000147
Olr107	chr1	+	174792991	174793944	1	953	0.04	1	0	NM_001000148
Olr108	chr1	+	174807849	174808790	1	941	0.04	1	0	NM_001000149
Olr109	chr1	-	174811690	174812643	0	953	0.00	1	0	NM_001000952
Olr110	chr1	+	174824190	174825155	1	965	0.04	1	0	NM_001000743
Olr111	chr1	+	174848753	174849700	1	947	0.04	1	0	NM_001000742
Olr112	chr1	+	174860882	174861844	1	962	0.04	1	0	NM_001000150
Olr113	chr1	-	174870483	174871424	0	941	0.00	1	0	NM_001000151
Olr114	chr1	-	174877833	174878777	0	944	0.00	1	0	NM_001000951
Olr115	chr1	-	174892394	174893347	1	953	0.04	1	0	NM_001000152
Olr119	chr1	-	174960404	174961357	0	953	0.00	1	0	NM_001000153
Olr120	chr1	-	174968336	174969280	1	944	0.04	1	0	NM_001000154
Olr121	chr1	-	174979303	174980256	0	953	0.00	1	0	NM_001000155
Olr122	chr1	+	174990532	174991482	1	950	0.04	1	0	NM_001000156
Olr124	chr1	-	175012985	175013932	0	947	0.00	1	0	NM_001000157
Olr125	chr1	-	175028771	175029730	1	959	0.04	1	0	NM_001000740
Olr126	chr1	-	175042946	175043896	2	950	0.08	1	0	NM_001000158
Olr127	chr1	-	175065024	175065971	1	947	0.04	1	0	NM_001001026
Olr128	chr1	-	175087438	175088400	0	962	0.00	1	0	NM_001000159
LOC689064	chr1	-	175098755	175100120	90	609	5.64	3	1	NM_001111269
Hbb-b1	chr1	-	175104278	175111738	40	624	2.45	3	2	NM_198776
LOC100134871	chr1	-	175127946	175129322	16	620	0.98	3	1	NM_001113223
Hbb	chr1	-	175127946	175136083	359	617	22.21	3	2	NM_033234
Hbg1	chr1	-	175156244	175157622	1	441	0.09	3	0	NM_172093
Hbe2	chr1	-	175163760	175165388	4	441	0.35	3	0	NM_001024805
Hbe1	chr1	-	175167531	175168811	0	441	0.00	3	0	NM_001008890
Olr129	chr1	-	175193580	175194515	0	935	0.00	1	0	NM_001001027
Olr130	chr1	-	175202160	175203083	0	923	0.00	1	0	NM_001001272
Olr131	chr1	-	175212354	175213277	0	923	0.00	1	0	NM_001001285
Olr132	chr1	+	175230193	175231140	1	947	0.04	1	0	NM_001001273
Olr135	chr1	+	175271308	175272246	2	938	0.08	1	0	NM_001001288
Olr136	chr1	+	175283897	175284850	1	953	0.04	1	0	NM_001000160
LOC499219	chr1	+	175297761	175304351	4	430	0.36	2	0	NM_001047938
Olr137	chr1	+	175305613	175306578	2	965	0.08	1	0	NM_001001283
Olr139	chr1	+	175335370	175336317	1	947	0.04	1	0	NM_001000161
Olr140	chr1	+	175358547	175359494	0	947	0.00	1	0	NM_001000162
Olr141	chr1	-	175363243	175364193	1	950	0.04	1	0	NM_001001274
Olr142	chr1	-	175378976	175379920	2	944	0.08	1	0	NM_001000544
Olr143	chr1	+	175390068	175391006	2	938	0.08	1	0	NM_001000163
Olr144	chr1	-	175397138	175398082	3	944	0.12	1	0	NM_001000164
Olr145	chr1	-	175416894	175417838	1	944	0.04	1	0	NM_001000545
Olr148	chr1	+	175452981	175453952	2	971	0.08	1	0	NM_001000165
RGD1562433	chr1	-	175466948	175468824	1	1876	0.02	1	0	NM_001077678
Ubqln3	chr1	-	175479394	175481843	2	2168	0.04	2	0	NM_001107543
Ubqlnl	chr1	-	175489304	175491553	5	2249	0.08	1	0	NM_001013899
RGD1310717	chr1	-	175494581	175502416	0	1826	0.00	6	0	NM_001106287
Olr149	chr1	-	175512206	175513156	0	950	0.00	1	0	NM_001000166
Olr150	chr1	-	175525828	175526760	3	932	0.12	1	0	NM_001000739
Trim6	chr1	+	175550133	175563346	13	2444	0.20	8	0	NM_001170461
Trim5	chr1	-	175586830	175603800	635	2430	9.97	8	5	NM_001014023
Olr152	chr1	+	175692605	175693546	3	941	0.12	1	0	NM_001000546
Olr153	chr1	+	175702365	175703339	1	974	0.04	1	0	NM_001000167
Olr154	chr1	+	175715821	175716774	1	953	0.04	1	0	NM_001000547
Olr155_dup1	chr1	+	175727758	175728729	0	971	0.00	1	0	NM_001000168_dup1
Olr156_dup1	chr1	-	175735386	175736285	0	899	0.00	1	0	NM_001006595_dup1
Olr157_dup1	chr1	+	175753565	175754554	0	989	0.00	1	0	NM_001000169_dup1
Olr158_dup1	chr1	+	175774361	175775320	0	959	0.00	1	0	NM_001000548_dup1
Olr159_dup1	chr1	+	175782777	175783742	0	965	0.00	1	0	NM_001000170_dup1
Olr160_dup1	chr1	+	175797523	175798491	0	968	0.00	1	0	NM_001000738_dup1
Olr161_dup1	chr1	+	175806971	175807930	0	959	0.00	1	0	NM_001001000_dup1
Olr162_dup1	chr1	+	175820754	175821713	0	959	0.00	1	0	NM_001000950_dup1
Olr163_dup1	chr1	+	175834475	175835440	0	965	0.00	1	0	NM_001000171_dup1
Olr164_dup1	chr1	+	175877604	175878569	0	965	0.00	1	0	NM_001000737_dup1
Olr165_dup1	chr1	-	175905403	175906371	0	968	0.00	1	0	NM_001000172_dup1
Olr167_dup1	chr1	-	175936951	175937910	0	959	0.00	1	0	NM_001000173_dup1
Olr168	chr1	+	175976534	175977493	1	959	0.04	1	0	NM_001000174
Olr170	chr1	-	175996608	175997573	1	965	0.04	1	0	NM_001000175
Olr171	chr1	+	176035349	176036299	0	950	0.00	1	0	NM_001000176
Olr172	chr1	-	176043062	176044018	0	956	0.00	1	0	NM_001000177
Olr174	chr1	-	176061824	176062780	1	956	0.04	1	0	NM_001001028
Olr175	chr1	-	176087087	176088052	1	965	0.04	1	0	NM_001001029
Olr176	chr1	-	176094894	176095850	1	956	0.04	1	0	NM_001000178
Vom2r8	chr1	-	176189369	176229413	4	2574	0.06	6	0	NM_001099464
Vom1r1	chr1	+	176374471	176375367	2	896	0.09	1	0	NM_001009514
Olr307	chr1	+	176504648	176505580	0	932	0.00	1	0	NM_001000241
Olr155_dup2	chr1	+	176527726	176528697	0	971	0.00	1	0	NM_001000168_dup2
Olr156_dup2	chr1	-	176535354	176536253	0	899	0.00	1	0	NM_001006595_dup2
Olr157_dup2	chr1	+	176553536	176554525	0	989	0.00	1	0	NM_001000169_dup2
Olr157_dup3	chr1	+	176608726	176609715	0	989	0.00	1	0	NM_001000169_dup3
Olr158_dup2	chr1	+	176630233	176631192	0	959	0.00	1	0	NM_001000548_dup2
Olr159_dup2	chr1	+	176638649	176639614	0	965	0.00	1	0	NM_001000170_dup2
Olr160_dup2	chr1	+	176673139	176674107	0	968	0.00	1	0	NM_001000738_dup2
Olr161_dup2	chr1	+	176682587	176683546	0	959	0.00	1	0	NM_001001000_dup2
Olr162_dup2	chr1	+	176696370	176697329	0	959	0.00	1	0	NM_001000950_dup2
Olr163_dup2	chr1	+	176711382	176712347	0	965	0.00	1	0	NM_001000171_dup2
Olr164_dup2	chr1	+	176754551	176755516	0	965	0.00	1	0	NM_001000737_dup2
Olr165_dup2	chr1	-	176782274	176783242	0	968	0.00	1	0	NM_001000172_dup2
Olr167_dup2	chr1	-	176814407	176815366	0	959	0.00	1	0	NM_001000173_dup2
Olr179	chr1	-	176857034	176857972	0	938	0.00	1	0	NM_001000949
Olr180	chr1	-	176868262	176869212	0	950	0.00	1	0	NM_001000180
Olr181	chr1	-	176894259	176895197	0	938	0.00	1	0	NM_001001030
Olr183	chr1	-	176904652	176905593	0	941	0.00	1	0	NM_001000181
Olr184	chr1	-	176915704	176916657	0	953	0.00	1	0	NM_001000182
Olr185	chr1	+	176925562	176926515	0	953	0.00	1	0	NM_001000183
Olr186	chr1	+	176932154	176933095	0	941	0.00	1	0	NM_001001031
Olr188	chr1	+	176959217	176960155	0	938	0.00	1	0	NM_001001032
Olr189	chr1	+	176966521	176967462	0	941	0.00	1	0	NM_001000184
Olr190	chr1	+	176980798	176981745	2	947	0.08	1	0	NM_001000185
Olr192	chr1	-	177005303	177006241	0	938	0.00	1	0	NM_001000549
Olr193	chr1	-	177019244	177020185	1	941	0.04	1	0	NM_001000186
Olr194	chr1	-	177048519	177049469	0	950	0.00	1	0	NM_001000948
Olr196	chr1	-	177087191	177088141	0	950	0.00	1	0	NM_001000187
Olr197	chr1	-	177099405	177100358	1	953	0.04	1	0	NM_001000188
Olr198	chr1	+	177117625	177118590	0	965	0.00	1	0	NM_001001033
Olr199	chr1	+	177133480	177134430	1	950	0.04	1	0	NM_001001034
Olr200	chr1	+	177155185	177156150	0	965	0.00	1	0	NM_001000189
Olr201	chr1	-	177181896	177182840	1	944	0.04	1	0	NM_001000190
Olr202	chr1	-	177192985	177193953	8	968	0.32	1	0	NM_001000550
Fam160a2	chr1	-	177223331	177245718	1380	3432	15.35	12	12	NM_001005538
Cnga4	chr1	+	177249672	177253684	1	2349	0.02	6	0	NM_053496
Cckbr	chr1	+	177269044	177279480	22	2140	0.39	5	1	NM_013165
Prkcdbp	chr1	-	177323467	177325056	809	1047	29.49	2	2	NM_134449
Smpd1	chr1	+	177389588	177393431	2929	2304	48.52	6	6	NM_001006997
Apbb1	chr1	-	177393536	177409951	7328	2524	110.81	13	13	NM_080478
Hpx	chr1	-	177429464	177436972	14	1474	0.36	10	0	NM_053318
Trim3	chr1	-	177447514	177470193	1814	2845	24.33	13	12	NM_031786
Arfip2	chr1	-	177472246	177476928	1136	1767	24.54	8	7	NM_001004222
Fxc1	chr1	+	177477117	177479963	176	666	10.09	4	3	NM_053371
Rrp8	chr1	-	177580522	177584545	340	2065	6.28	7	7	NM_001008346
Ilk	chr1	+	177584793	177591044	3399	1673	77.54	13	12	NM_133409
Taf10	chr1	-	177591012	177592280	964	747	49.25	5	5	NM_001134735
Tpp1	chr1	-	177593888	177600011	1786	2447	27.86	13	12	NM_031357
Dchs1	chr1	-	177600834	177620711	404	10442	1.48	20	8	NM_001107544
Mrpl17	chr1	-	177657943	177659517	2485	1056	89.81	5	5	NM_133539
Olr229_dup1	chr1	-	177698759	177699703	0	944	0.00	1	0	NM_001000204_dup1
Olr208	chr1	-	177746851	177747801	0	950	0.00	1	0	NM_001000194
Olr209	chr1	-	177766496	177767446	1	950	0.04	1	0	NM_001000736
Olr210	chr1	+	177800340	177801290	1	950	0.04	1	0	NM_001000195
Olr211	chr1	-	177804703	177805629	0	926	0.00	1	0	NM_001000196
Olr213	chr1	-	177844506	177845432	2	926	0.08	1	0	NM_001000735
Olr214	chr1	+	177867951	177868901	0	950	0.00	1	0	NM_001000197
Olr215	chr1	+	177891432	177892379	0	947	0.00	1	0	NM_001000198
Olr217	chr1	-	177919178	177920128	0	950	0.00	1	0	NM_001000199
Olr218	chr1	-	177931076	177932026	1	950	0.04	1	0	NM_001000551
Olr219	chr1	-	177936806	177937729	0	923	0.00	1	0	NM_001001372
Olr220	chr1	+	177967176	177968099	0	923	0.00	1	0	NM_001000552
Olr221	chr1	-	177993265	177994188	1	923	0.04	1	0	NM_001000200
Olr222	chr1	-	178013692	178014624	2	932	0.08	1	0	NM_001000201
Olr223	chr1	-	178032391	178033341	0	950	0.00	1	0	NM_001000202
Olr224	chr1	-	178049073	178050017	1	944	0.04	1	0	NM_001000553
Olr226_dup2	chr1	-	178063981	178064964	0	983	0.00	1	0	NM_031710_dup2
Olr227_dup2	chr1	+	178100278	178101231	0	953	0.00	1	0	NM_001000203_dup2
Olr229_dup2	chr1	-	178166921	178167865	0	944	0.00	1	0	NM_001000204_dup2
Olr230	chr1	+	178183990	178184943	2	953	0.08	1	0	NM_001000205
Olr231	chr1	+	178193086	178194033	1	947	0.04	1	0	NM_001000206
Olr232	chr1	-	178200625	178201572	1	947	0.04	1	0	NM_001001035
Olr233	chr1	-	178213426	178214373	0	947	0.00	1	0	NM_001000207
Olr234	chr1	+	178279343	178280287	1	944	0.04	1	0	NM_001000208
Syt9	chr1	+	178591098	178768239	2034	1499	51.79	7	7	NM_053324
Olfml1	chr1	+	178792340	178816636	8085	2923	105.57	3	3	NM_001013192
Ppfibp2	chr1	+	178818985	178964740	1201	3364	13.63	24	24	NM_001100582
Cyb5r2	chr1	-	178970103	178978337	179	1295	5.28	10	8	NM_001014244
Olr235	chr1	+	179048450	179049388	0	938	0.00	1	0	NM_001000209
Olr237	chr1	-	179055443	179056387	1	944	0.04	1	0	NM_001000210
Olr239	chr1	-	179072435	179073373	1	938	0.04	1	0	NM_001000211
Olr241	chr1	+	179126749	179127681	1	932	0.04	1	0	NM_001000734
Olr242	chr1	+	179153427	179154359	3	932	0.12	1	0	NM_001000213
Olr244	chr1	-	179210503	179211447	0	944	0.00	1	0	NM_001000214
Olr245	chr1	+	179238394	179239377	2	983	0.08	1	0	NM_001000215
Olr246	chr1	+	179260363	179261301	1	938	0.04	1	0	NM_001000216
Olr247	chr1	+	179279145	179280089	1	944	0.04	1	0	NM_001000217
Olr250	chr1	+	179344326	179345273	3	947	0.12	1	0	NM_001001037
Olr251	chr1	-	179364314	179365258	0	944	0.00	1	0	NM_001000218
Olr252	chr1	-	179390644	179391615	1	971	0.04	1	0	NM_001000219
Olr255	chr1	-	179473925	179474896	1	971	0.04	1	0	NM_001000947
Olr257	chr1	-	179540471	179541415	1	944	0.04	1	0	NM_001001038
Olr259	chr1	-	179556220	179557161	2	941	0.08	1	0	NM_001000222
Olr260	chr1	+	179588308	179589240	1	932	0.04	1	0	NM_001000946
Olr262	chr1	-	179604375	179605331	0	956	0.00	1	0	NM_001000221
Olr263	chr1	+	179614050	179614994	1	944	0.04	1	0	NM_001000220
Olr264	chr1	+	179645161	179646090	1	920	0.04	2	0	NM_001000999
Olr267	chr1	+	179713669	179792767	0	943	0.00	2	0	NM_001000228
Olr268	chr1	+	179751365	179752309	0	944	0.00	1	0	NM_001000733
Olr270	chr1	+	179791823	179792767	0	944	0.00	1	0	NM_001000229
Olr271	chr1	+	179806159	179807103	0	944	0.00	1	0	NM_001000732
Olr272	chr1	+	179812344	179813288	1	944	0.04	1	0	NM_001000230
Olr276	chr1	+	179891765	179892709	0	944	0.00	1	0	NM_001000227
Olr278	chr1	-	179940925	179941869	0	944	0.00	1	0	NM_001000730
Olr279	chr1	-	180116734	180117679	0	943	0.00	2	0	NM_001000226
Olr281_dup1	chr1	-	180120831	180121775	0	944	0.00	1	0	NM_001000225_dup1
Olr203	chr1	-	180172055	180173002	2	947	0.08	1	0	NM_001000191
Olr285	chr1	-	180378259	180379194	1	935	0.04	1	0	NM_001000223
Olr283	chr1	-	180431278	180432222	1	944	0.04	1	0	NM_001001010
Olr282	chr1	-	180444624	180445604	3	980	0.12	1	0	NM_001000224
Olr281_dup2	chr1	-	180457835	180458779	0	944	0.00	1	0	NM_001000225_dup2
Nlrp10	chr1	-	180511615	180519172	4	2538	0.06	3	0	NM_001106291
Eif3f	chr1	+	180523036	180532243	1880	1340	53.55	8	8	NM_001106292
Tub	chr1	+	180597530	180615863	95	1557	2.33	12	3	NM_013077
Ric3	chr1	-	180623994	180672685	733	1167	23.97	6	6	NM_001115045
Lmo1	chr1	-	180718642	180753889	124	895	5.29	4	3	NM_139112
Trim66	chr1	-	181055797	181108418	22	4027	0.21	20	0	NM_001191839
Rpl27a	chr1	+	181121468	181124486	346	1052	12.55	5	3	NM_001106290
St5	chr1	-	181125790	181275226	1379	4272	12.32	20	15	NM_001107547
Akip1	chr1	+	181316274	181324845	179	1778	3.84	5	4	NM_001108497
LOC499240	chr1	-	181324234	181335547	6	1228	0.19	6	0	NM_001024287
Ascl3	chr1	-	181336764	181337409	10	645	0.59	1	0	NM_001271234
Tmem9b	chr1	-	181347009	181364639	2047	1048	74.55	5	4	NM_001106289
Nrip3	chr1	-	181370497	181396068	9096	3852	90.12	7	7	NM_001108498
Dennd5a	chr1	-	181508456	181572938	9659	4905	75.16	23	23	NM_001107546
Tmem41b	chr1	-	181591181	181605545	4118	2351	66.85	7	7	NM_001012358
Ipo7	chr1	+	181641921	181696091	5868	5183	43.21	25	25	NM_001107545
Zfp143	chr1	+	181702291	181738051	383	2999	4.87	16	12	NM_001012169
Wee1	chr1	+	181767890	181786293	849	3265	9.92	11	11	NM_001012742
Swap70	chr1	+	181861342	181922717	2251	3859	22.26	12	12	NM_001106288
RGD1559442	chr1	-	181947530	182408115	2361	6343	14.21	40	38	NM_001134970
Adm	chr1	+	182433109	182435280	137	1383	3.78	4	2	NM_012715
Ampd3	chr1	+	182574033	182618403	1189	3904	11.62	15	14	NM_031544
rnf141	chr1	-	182622487	182645144	653	969	25.72	6	6	NM_001001800
Lyve1	chr1	-	182650925	182664312	90	3077	1.12	6	2	NM_001106286
Mrvi1	chr1	-	182668663	182780828	257	6357	1.54	22	3	NM_001105211,NM_001105210
Ctr9	chr1	+	182823942	182853969	3641	4209	33.02	25	25	NM_001100661
Eif4g2	chr1	-	182868164	182880312	9706	4967	74.58	22	22	NM_001017374
Galntl4	chr1	-	183278634	183588615	2175	2502	33.18	11	11	NM_001079884
Usp47	chr1	+	183834046	183917156	5812	5645	39.29	28	28	NM_001107542
Dkk3	chr1	-	183920086	183962438	6040	5002	46.09	8	8	NM_138519
Mical2	chr1	+	184071797	184148676	1244	2868	16.55	18	18	NM_001139508
Micalcl	chr1	+	184172145	184211084	29	2316	0.48	10	0	NM_182669
Parva	chr1	+	184227712	184383031	1886	1106	65.08	13	12	NM_020656
Tead1	chr1	+	184473372	184683039	973	1550	23.96	13	11	NM_001198589
Arntl	chr1	+	185007568	185105413	740	2956	9.55	21	17	NM_024362
Btbd10	chr1	-	185106506	185164263	1992	2269	33.51	9	9	NM_001014022
Pth	chr1	-	185183456	185186388	1	701	0.05	3	0	NM_017044
Far1	chr1	+	185332186	185377700	2854	1703	63.96	12	12	NM_001011933
Spon1	chr1	+	185603907	185902798	1223	4003	11.66	16	15	NM_172067
Rras2	chr1	-	185908263	185978450	321	2251	5.44	6	3	NM_001013434
Copb1	chr1	-	190670320	190704747	5588	3311	64.41	22	22	NM_080781
Psma1	chr1	-	190708745	190719764	4031	1164	132.17	10	10	NM_017278
Pde3b	chr1	+	190865614	191050207	1412	4363	12.35	17	17	NM_017229
Cyp2r1	chr1	-	191066155	191078364	59	975	2.31	5	2	NM_001108499
Calca	chr1	-	191158061	191162954	23967	1302	702.54	7	7	NM_001033955,NM_001033956,NM_017338
Calcb	chr1	+	191246065	191249721	3583	755	181.12	4	4	NM_138513
Insc	chr1	+	191272625	191380855	369	2328	6.05	13	9	NM_001106285
Nucb2	chr1	-	192078545	192114979	1406	1603	33.48	14	14	NM_021663
Pik3c2a	chr1	+	192182647	192297034	6678	8282	30.77	34	34	NM_001108500
Rps13	chr1	+	192299622	192302051	141	521	10.33	6	2	NM_130432
Plekha7	chr1	+	192397589	192463974	57	966	2.25	8	1	NM_001144861
RGD1311703	chr1	-	192525001	192536714	2301	1466	59.90	5	5	NM_001013898
Sox6	chr1	+	192644288	193151615	637	2682	9.06	16	15	NM_001024751
Rps15a	chr1	-	194713998	194719883	196	431	17.36	4	4	NM_053982
Arl6ip1	chr1	-	194724268	194733783	9522	2110	172.23	6	6	NM_198737
Syt17	chr1	-	194982174	195048207	18	2614	0.26	9	1	NM_138849
Itpripl2	chr1	-	195087534	195089429	246	1895	4.95	1	1	NM_001127303
Coq7	chr1	-	195122743	195127541	190	689	10.52	5	5	NM_012785
Tmc7	chr1	-	195142160	195191670	1229	2165	21.67	16	15	NM_001191950
Tmc5	chr1	+	195234862	195283331	61	2904	0.80	17	1	NM_001012216
RGD1565096_dup1	chr1	-	195311679	195316669	2	1140	0.07	3	0	NM_001134611_dup1
Gde1	chr1	-	195338347	195350223	3630	938	147.70	5	5	NM_032615
Ccp110	chr1	+	195361586	195387930	3035	4831	23.98	15	14	NM_001108501
LOC361635	chr1	+	195391543	195495014	1500	2987	19.17	30	28	NM_001017463
LOC499742	chr1	+	195500083	195501118	15	434	1.32	2	0	NM_001024308
RGD1565096_dup2	chr1	-	195509710	195514700	0	1140	0.00	3	0	NM_001134611_dup2
Gprc5b	chr1	-	195631489	195656026	1579	2545	23.68	4	4	NM_001106304
Gpr139	chr1	-	195796295	195837147	122	1036	4.49	2	1	NM_001024241
Gp2	chr1	-	196108659	196124218	6	1908	0.12	11	0	NM_134418
Umod	chr1	-	196127940	196141280	2	2201	0.03	10	0	NM_017082
Pdilt	chr1	-	196149076	196179939	29	2118	0.52	12	0	NM_001013902
Acsm5	chr1	+	196182756	196205723	3	2418	0.05	14	0	NM_001014162
Acsm2a	chr1	+	196227765	196266992	4	2412	0.06	14	0	NM_144748
RGD1559600	chr1	-	196285721	196296800	2	581	0.13	2	0	NM_001109153
Bucs1	chr1	+	196296923	196332449	5	2045	0.09	15	0	NM_001108502
Acsm4	chr1	+	196367995	196392443	2	2042	0.04	14	0	NM_181695
Thumpd1	chr1	-	196392973	197295857	1569	2681	22.34	4	4	NM_001009688
Acsm3	chr1	+	196449105	196475596	19	2549	0.28	15	0	NM_033231
Eri2	chr1	-	196474509	196484254	350	3441	3.88	9	4	NM_001191114
Exnef	chr1	+	196484323	196554087	67	2499	1.02	20	1	NM_001079706
Dcun1d3	chr1	-	196562335	196600712	75	1470	1.95	3	2	NM_001024886
Lyrm1	chr1	+	196605007	196652808	285	1680	6.47	5	3	NM_001108918
LOC378467	chr1	+	196800449	196819295	688	1362	19.28	6	4	NM_194354
Zp2	chr1	-	196829189	196840820	64	2120	1.15	18	1	NM_031150
Anks4b	chr1	+	196869692	196871501	16	1809	0.34	1	1	NM_001127650
Crym	chr1	-	196874283	196889414	538	1154	17.79	8	8	NM_053955
Abca15	chr1	+	197000155	197106548	6	5295	0.04	31	0	NM_001106293
Uqcrc2	chr1	+	197480625	197511188	6488	1816	136.35	14	14	NM_001006970
Pdzd9	chr1	-	197511607	197521879	0	931	0.00	5	0	NM_001024777
Vwa3a	chr1	+	197606342	197667767	21	4109	0.20	34	0	NM_001079885,NM_001198653
Eef2k	chr1	+	197723279	197765825	680	2158	12.03	17	15	NM_012947
Polr3e	chr1	+	197779117	197807240	1115	2986	14.25	21	19	NM_001108503
Cdr2	chr1	-	197815830	197840738	1994	2343	32.48	5	5	NM_001025682
Mettl9	chr1	+	197891178	197936219	575	1451	15.12	5	5	NM_001163164
Igsf6	chr1	-	197923322	197933796	11	2226	0.19	6	0	NM_133542
Hs3st2	chr1	+	198266880	198393453	949	2278	15.90	2	2	NM_181370
Usp31	chr1	-	198532743	198568863	8137	5003	62.07	15	15	NM_001107548
Scnn1g	chr1	+	198620974	198655013	23	2953	0.30	13	0	NM_017046
Ears2	chr1	+	198699309	198716446	27	1619	0.64	7	1	NM_001159493
Gga2	chr1	+	198729100	198856174	1709	2794	23.34	17	15	NM_001100519
Cog7	chr1	+	198858776	198926889	1122	2759	15.52	17	17	NM_001033889
Scnn1b	chr1	-	198932512	198953453	2	2374	0.03	12	0	NM_012648
Ubfd1	chr1	+	199088152	199099551	1019	1214	32.04	7	6	NM_001034911
Ndufab1	chr1	-	199106654	199120057	1334	2564	19.86	5	5	NM_001106294
Palb2	chr1	-	199127037	199151000	147	3558	1.58	13	2	NM_001191603
Dctn5	chr1	+	199151318	199167998	2821	1598	67.37	6	6	NM_001037778
Plk1	chr1	+	199178262	199188238	37	2180	0.65	10	1	NM_017100
Ern2	chr1	-	199188292	199205123	19	2856	0.25	22	0	NM_001108919
Chp2	chr1	+	199230968	199234018	1204	1114	41.25	7	7	NM_182738
Prkcb	chr1	+	199295067	199639139	6100	3638	63.99	19	17	NM_012713,NM_001172305
Cacng3	chr1	+	199676988	199771889	311	944	12.57	4	4	NM_080691
Tnrc6a	chr1	+	200136262	200206226	4117	7913	19.86	25	22	NM_001107549
Slc5a11	chr1	+	200246643	200285416	46	2054	0.85	15	1	NM_001100482
Arhgap17	chr1	-	200297801	200387135	2599	3394	29.23	21	21	NM_001270692,NM_001270693,NM_001270694,NM_022244
Lcmt1	chr1	+	200394433	200450379	1220	1294	35.98	11	11	NM_199405
Aqp8	chr1	+	200483632	200489429	3	1457	0.08	6	0	NM_019158
Nupr1_dup1	chr1	-	201816733	201818768	2	622	0.12	3	0	NM_053611_dup1
Snrpn	chr1	-	202123036	202145168	3795	1435	100.93	10	10	NM_031117
Snurf	chr1	-	202123036	202145402	4099	1458	107.30	11	2	NM_001270712,NM_130738
LOC100271845	chr1	+	203724528	203726928	2	2400	0.03	1	0	NM_001145762
Kdm8	chr1	+	203825919	203840780	555	2439	8.68	8	8	NM_001037196
Nsmce1	chr1	-	203844089	203869649	558	1168	18.23	9	7	NM_001039611
Il4ra	chr1	+	203927971	203952929	1325	3487	14.50	11	8	NM_133380
Il21r	chr1	+	203980785	204008631	25	2393	0.40	10	1	NM_001012469
Gtf3c1	chr1	-	204016934	204083103	6802	6832	38.00	38	38	NM_133541
LOC361646	chr1	+	204112871	204250286	762	6308	4.61	28	21	NM_001134574
Xpo6	chr1	-	204484091	204573897	3600	4334	31.70	24	24	NM_001011935
Lat	chr1	-	204747720	204752745	7	1176	0.23	12	0	NM_030853
Spns1	chr1	-	204753272	204760551	720	2173	12.65	12	12	NM_001039208
Nfatc2ip	chr1	-	204767469	204782663	170	1466	4.43	8	8	NM_001007692
Cd19	chr1	-	204797142	204803557	5	2389	0.08	15	0	NM_001013237
Rabep2	chr1	+	204820064	204836434	859	2176	15.07	13	11	NM_030585
Atp2a1	chr1	-	204836393	204854172	22	3096	0.27	21	0	NM_058213
Sh2b1	chr1	-	204857973	204865893	685	3065	8.53	11	10	NM_001048180,NM_134456
Tufm	chr1	+	204882342	204885949	1931	1874	39.33	10	10	NM_001106295
Atxn2l	chr1	-	204886852	204898240	3084	4255	27.66	22	22	NM_001130097
Eif3c	chr1	-	204943166	204961361	8549	3016	108.18	21	21	NM_001100662
Cln3	chr1	-	204965144	204976424	299	1659	6.88	16	12	NM_001006971
Apobr	chr1	+	204978096	204982599	14	3476	0.15	5	0	NM_001109154
Nupr1_dup2	chr1	-	205021877	205023912	0	622	0.00	3	0	NM_053611_dup2
Ccdc101	chr1	+	205046234	205079492	332	1391	9.11	9	7	NM_001114502
Sult1a1	chr1	-	205079585	205083105	134	1212	4.22	8	3	NM_031834
Slx1b	chr1	-	205093518	205099060	451	2796	6.16	6	5	NM_001009292
Coro1a	chr1	-	205102882	205107856	1183	1589	28.41	11	11	NM_130411
Mapk3	chr1	+	205172641	205178842	6459	1768	139.43	10	9	NM_017347
Ypel3	chr1	+	205190393	205193684	2659	938	108.19	5	5	NM_001135698
Tbx6	chr1	+	205194665	205198574	5	1718	0.11	8	0	NM_001108920
Ppp4c	chr1	-	205198883	205205448	821	1411	22.21	8	8	NM_134359
Aldoa	chr1	-	205208255	205213461	15329	1598	366.11	11	10	NM_012495,NM_001177305,NM_001271536
Fam57b	chr1	+	205239664	205246008	1849	1700	41.51	5	5	NM_001106296
RGD1563217	chr1	-	205246276	205247261	0	433	0.00	4	0	NM_001109155
Doc2a	chr1	+	205264653	205268293	530	1437	14.08	10	10	NM_022937
Ino80e	chr1	-	205267669	205278256	618	2037	11.58	7	7	NM_001013900
Hirip3	chr1	+	205278318	205281343	214	2188	3.73	8	3	NM_001025725
Taok2	chr1	-	205285850	205300255	2591	4266	23.18	16	16	NM_022702
Kctd13	chr1	+	205341000	205359304	353	1693	7.96	6	6	NM_198736
Sez6l2	chr1	+	205363570	205383913	4746	4189	43.24	18	18	NM_001107550
Cdipt	chr1	+	205389729	205393866	6385	1857	131.23	6	6	NM_138899
Mvp	chr1	-	205401190	205428854	1628	2742	22.66	15	14	NM_022715
RGD1305592	chr1	-	205429226	205431514	358	1560	8.76	2	2	NM_001013901
Maz	chr1	-	205437135	205440514	454	1376	12.59	5	5	NM_001110319
Kif22	chr1	-	205441133	205467610	106	2059	1.96	14	3	NM_001009645
Zg16	chr1	-	205474980	205477337	0	628	0.00	4	0	NM_134409
LOC308990	chr1	+	205519083	205521654	4	2150	0.07	2	0	NM_001025001
Qprt	chr1	-	205534750	205550041	329	1184	10.61	4	3	NM_001009646
Spn	chr1	-	205563659	205567886	18	3864	0.18	2	1	NM_001271086
Cd2bp2	chr1	-	205629176	205633168	1771	2921	23.14	7	6	NM_001106297
Tbc1d10b	chr1	-	205634749	205646405	2574	3719	26.42	9	9	NM_001108921
Mylpf	chr1	+	205649566	205652321	2	638	0.12	7	0	NM_012605
Sept1	chr1	-	205652475	205656341	58	1407	1.57	11	1	NM_001012460
Dctpp1	chr1	-	205696305	205699698	17	644	1.01	3	0	NM_138892
Sephs2	chr1	-	205712720	205715036	809	2316	13.33	1	1	NM_001079889
Itgal	chr1	+	205742369	205780281	62	4329	0.55	31	1	NM_001033998
Zfp689	chr1	-	205892549	205898913	157	2405	2.49	3	1	NM_173330
Phkg2_dup1	chr1	+	206027400	206039924	9	1827	0.19	9	0	NM_080584_dup1
Phkg2_dup2	chr1	+	206042165	206054689	56	1827	1.17	9	3	NM_080584_dup2
LOC691909	chr1	-	206054752	206059914	24	1480	0.62	9	0	NM_001134694
Rnf40	chr1	+	206060191	206074819	1246	3401	13.98	20	19	NM_153471
Zfp629	chr1	-	206078594	206086797	548	5731	3.65	3	1	NM_001107551
Bcl7c	chr1	-	206178926	206182756	243	980	9.46	6	6	NM_001106298
Ctf1	chr1	+	206186717	206191927	40	1395	1.09	3	1	NM_017129
Ctf2p	chr1	-	206192653	206200996	3	612	0.19	3	0	NM_001135800
Fbxl19	chr1	+	206219421	206238674	396	2413	6.26	8	7	NM_001107552
Orai3	chr1	+	206239787	206244646	266	1822	5.57	2	2	NM_001014024
Hsd3b7	chr1	+	206270898	206274168	225	1788	4.80	7	5	NM_139329
Stx1b	chr1	-	206276724	206292888	2828	1680	64.25	10	10	NM_012700
Stx4	chr1	+	206310318	206317403	486	963	19.26	11	10	NM_031125
Zfp668	chr1	-	206333359	206343159	282	3371	3.19	3	2	NM_001107553
Prss53	chr1	-	206354219	206358883	24	1977	0.46	9	0	NM_001109156
Vkorc1	chr1	-	206361380	206363901	302	739	15.60	3	3	NM_203335
Bckdk	chr1	+	206374221	206378891	635	1789	13.55	11	9	NM_019244
Kat8	chr1	+	206383425	206395705	507	1498	12.92	11	11	NM_001017378
Prss8	chr1	-	206395299	206399815	3	2202	0.05	6	0	NM_138836
Prss36	chr1	-	206402154	206418143	24	2727	0.34	15	1	NM_001011560
Fus	chr1	+	206435552	206449422	254	1801	5.38	15	7	NM_001012137
Pycard	chr1	-	206460883	206461916	11	579	0.73	3	0	NM_172322
Trim72	chr1	+	206472896	206480756	30	2322	0.49	7	1	NM_001077675
Itgam	chr1	+	206522889	206573171	76	3426	0.85	30	0	NM_012711
Itgad	chr1	+	206632107	206669617	2	3528	0.02	30	0	NM_031691
Cox6a2	chr1	-	206669984	206670730	1	472	0.08	4	0	NM_012812,NR_037674
Armc5	chr1	+	206701594	206708361	491	3257	5.75	6	6	NM_001009455
Tgfb1i1	chr1	+	206710120	206716915	447	1959	8.71	11	9	NM_001191840
Slc5a2	chr1	+	206728635	206734756	14	2240	0.24	14	0	NM_022590
RGD1310127	chr1	-	206733723	206763393	805	2542	12.09	13	12	NM_001035517
Ahsp	chr1	+	206767226	206768198	41	554	2.82	3	1	NM_001106299
Rgs10	chr1	-	206829264	206870538	3608	838	164.32	5	5	NM_019337
Tial1	chr1	-	206892006	206913052	877	1635	20.47	13	12	NM_001013193
Bag3	chr1	+	206989244	207013177	4933	2324	81.01	4	4	NM_001011936
Inpp5f	chr1	+	207085286	207164061	4332	4774	34.63	20	19	NM_001107554
RGD1306730	chr1	-	207165763	207210643	1183	2454	18.40	16	16	NM_001039608
Sec23ip	chr1	+	207214643	207257112	1631	3678	16.92	19	19	NM_001134859
Fgfr2	chr1	-	207626732	207731841	172	4755	1.38	19	3	NM_001109892,NM_001109893,NM_001109894,NM_001109895,NM_001109896,NM_012712
Ate1	chr1	-	207845488	208113961	894	4520	7.55	11	11	NM_001106300
Nsmce4a	chr1	-	208135294	208142382	370	860	16.42	4	4	NM_001106301
Tacc2	chr1	+	208172319	208360445	2251	9170	9.37	22	17	NM_001004415,NM_001004418
Btbd16	chr1	+	208368888	208423113	8	1830	0.17	16	0	NM_001017464
Plekha1	chr1	+	208462231	208513824	3692	3641	38.70	13	12	NM_001079894
Htra1	chr1	+	208532013	208581538	8292	2003	158.00	9	9	NM_031721
Dmbt1	chr1	+	208653672	208723386	24	3362	0.27	32	0	NM_022849
Cuzd1	chr1	-	208914609	208927737	5	2253	0.08	9	0	NM_054005
RGD1560958	chr1	-	208937740	208941122	0	645	0.00	4	0	NM_001109157
Fam24a	chr1	+	208945915	208948119	1	568	0.07	3	0	NM_001109158
RGD1305014	chr1	-	208958024	208974579	583	1705	13.05	6	6	NM_001014025
RGD1564300	chr1	+	208982377	208992792	211	1129	7.13	7	6	NM_001271229
Ikzf5	chr1	-	208995435	209013481	1155	2773	15.90	5	4	NM_001107555
Acadsb	chr1	+	209013684	209048775	730	1138	24.48	9	9	NM_013084
Ppapdc1a	chr1	+	209449940	209577459	429	1235	13.26	7	6	NM_001191631
Hmx3	chr1	+	210520996	210522960	1	1360	0.03	2	0	NM_001106302
Hmx2	chr1	+	210526870	210534531	2	1494	0.05	3	0	NM_001106303
Bub3	chr1	+	210538118	210547753	808	1323	23.31	8	8	NM_001047906
Gpr26	chr1	+	210974995	210991992	233	1169	7.61	3	3	NM_138841
Cpxm2	chr1	-	211049000	211158115	131	3402	1.47	13	2	NM_001106306
Chst15	chr1	-	211242707	211272037	1850	1694	41.68	7	7	NM_173310
Oat	chr1	-	211555927	211575708	5676	2138	101.32	10	10	NM_022521
Nkx1-2	chr1	-	211596785	211599221	2	916	0.08	2	0	NM_001170476
Lhpp	chr1	+	211611521	211702233	741	1633	17.32	7	7	NM_001009706
Fam53b	chr1	-	211707719	211798528	839	4953	6.46	6	5	NM_001107556
Mettl10	chr1	-	211824330	211848437	382	1066	13.68	6	6	NM_001108504
Fam175b	chr1	+	211854578	211880154	1854	2931	24.14	9	9	NM_001106307
Ctbp2	chr1	-	211993864	212023075	471	3608	4.98	9	9	NM_053335
Tex36	chr1	-	212603754	212618068	2	812	0.09	4	0	NM_001024288
RGD1306820	chr1	+	212655637	212692701	1023	5179	7.54	24	22	NM_001107557
Mmp21	chr1	-	212694186	212699853	2	1847	0.04	7	0	NM_001106308
Uros	chr1	-	212705706	212726235	335	1567	8.16	10	9	NM_001012068
Bccip	chr1	+	212726542	212738954	630	1224	19.64	7	7	NM_001108505
Dhx32	chr1	-	212738509	212790818	1246	3182	14.94	12	11	NM_001130039
Fank1	chr1	+	212790893	212897409	19	1281	0.57	11	0	NM_001008347
LOC100302465	chr1	-	213272092	213362784	41	2595	0.60	9	1	NM_001163214
Dock1	chr1	+	213838803	214349261	4022	6733	22.80	52	44	NM_001143858
LOC100233213	chr1	-	214053082	214108141	324	4434	2.79	4	2	NM_001143803
Nps	chr1	+	214442729	214446510	1	267	0.14	3	0	NM_001271113
Clrn3	chr1	-	214683449	214699072	20	2012	0.38	3	1	NM_001014026
Ptpre	chr1	+	214879099	214919141	924	2264	15.58	19	19	NM_053767
Mki67	chr1	-	214925922	214952481	455	9865	1.76	15	8	NM_001271366
Mgmt	chr1	+	216161435	216388310	220	797	10.53	5	4	NM_012861
Ebf3	chr1	-	216447390	216565356	2257	4826	17.85	17	17	NM_001108506
Glrx3	chr1	+	216692884	216724093	5130	1213	161.41	11	11	NM_032614
Tcerg1l	chr1	-	217478056	217666989	183	1829	3.82	12	7	NM_001130077
Mapk1ip1	chr1	-	218122483	218123904	384	1421	10.31	1	1	NM_001122782
Ppp2r2d	chr1	+	218132463	218166450	850	1701	19.07	9	8	NM_144746
Bnip3	chr1	-	218174697	218191883	1708	1612	40.44	6	6	NM_053420
Jakmip3	chr1	+	218277853	218347771	637	5941	4.09	23	9	NM_001163277
Dpysl4	chr1	+	218349771	218365282	3671	2614	53.60	14	14	NM_012933
Stk32c	chr1	-	218367084	218446952	700	2163	12.35	12	12	NM_001108922
Lrrc27	chr1	+	218470004	218499897	126	2486	1.93	13	5	NM_001113789,NM_001143756
Pwwp2b	chr1	+	218506152	218524788	641	2258	10.83	3	2	NM_001108507
Inpp5a	chr1	+	218656329	218844837	554	2809	7.53	16	9	NM_001108923
Nkx6-2	chr1	-	218846384	218847924	1	1264	0.03	3	0	NM_001107558
Utf1	chr1	+	219200178	219201294	0	1018	0.00	2	0	NM_001131032
Mir202	chr1	-	219214575	219214646	0	71	0.00	1	0	NR_032736
Tubgcp2	chr1	-	219251911	219272444	2256	2810	30.64	17	17	NM_001107560
Zfp511	chr1	+	219277464	219281869	275	1128	9.30	6	5	NM_001106309
Msx3	chr1	-	219428377	219431305	8	2308	0.13	2	0	NM_053712
Caly	chr1	-	219452501	219463690	377	1101	13.07	7	5	NM_138915,NM_001190399
Prap1	chr1	+	219472906	219476702	1	632	0.06	5	0	NM_031669
Fuom	chr1	-	219478363	219482873	42	2211	0.72	6	2	NM_001106310
Echs1_dup2	chr1	-	219484862	219493689	41	1454	1.08	8	1	NM_078623_dup2
Paox	chr1	+	219493093	219518141	869	1787	18.56	8	6	NM_001106311
Sprn	chr1	-	219536513	219536956	84	443	7.24	1	1	NM_001031845
Olr286	chr1	-	219547270	219548208	2	938	0.08	1	0	NM_001000554
Olr287	chr1	+	219566173	219567108	4	935	0.16	1	0	NM_173334
Olr288	chr1	-	219592778	219593734	0	956	0.00	1	0	NM_001000231
Cd163l1	chr1	+	219609867	219620922	6	3278	0.07	13	0	NM_001106312
Olr289	chr1	+	219748607	219749536	1	929	0.04	1	0	NM_001000767
Olr295	chr1	-	219840418	219841350	0	932	0.00	1	0	NM_001000233
Olr297	chr1	-	219869515	219870438	0	923	0.00	1	0	NM_001000234
Olr292	chr1	-	219917108	219918025	1	917	0.04	1	0	NM_001000232
Olr299	chr1	-	219936292	219937221	1	929	0.04	1	0	NM_001000236
Olr300	chr1	+	219964819	219965742	2	923	0.08	1	0	NM_001000237
Olr302	chr1	+	219995479	219996411	2	932	0.08	1	0	NM_001000238
Olr303	chr1	-	220018978	220019901	0	923	0.00	1	0	NM_001000239
Olr304	chr1	+	220055034	220055966	0	932	0.00	1	0	NM_001001039
Olr305	chr1	+	220091536	220092534	1	931	0.04	2	0	NM_001000240
Olr306	chr1	+	220116945	220117877	0	932	0.00	1	0	NM_001000766
Olr308	chr1	+	220181281	220182213	0	932	0.00	1	0	NM_001000955
Olr309	chr1	+	220229219	220230151	0	932	0.00	1	0	NM_001000242
Olr310	chr1	+	220242237	220243169	0	932	0.00	1	0	NM_001000765
Olr311	chr1	+	220269158	220270090	0	932	0.00	1	0	NM_001000555
Olr312	chr1	+	220298671	220299606	1	935	0.04	1	0	NM_001000764
Olr313	chr1	+	220321115	220322050	1	935	0.04	1	0	NM_001001040
Olr315	chr1	+	220345992	220346924	0	932	0.00	1	0	NM_001000243
Cyp2e1	chr1	+	220406342	220416726	3	1604	0.07	9	0	NM_031543
Syce1	chr1	-	220418169	220429340	5	1434	0.13	13	0	NM_001025058
RGD1309350_dup1	chr1	+	220472620	220476016	0	835	0.00	4	0	NM_001134507_dup1
RGD1309350_dup2	chr1	+	220502391	220505787	0	835	0.00	4	0	NM_001134507_dup2
Scgb1c1	chr1	+	220520589	220521808	1	456	0.08	3	0	NM_001107561
Odf3	chr1	+	220522827	220526034	0	1134	0.00	7	0	NM_001108924
Bet1l	chr1	-	220528199	220530992	593	1376	16.45	4	4	NM_019368
Ric8a	chr1	+	220531948	220538536	3763	2532	56.72	10	10	NM_001100520
Sirt3	chr1	-	220539140	220561016	680	1354	19.17	7	6	NM_001106313
Psmd13	chr1	+	220561663	220574033	3175	1500	80.78	13	13	NM_001108925
Cox8b	chr1	-	220574321	220575781	6	317	0.72	2	0	NM_012786
Nlrp6_dup1	chr1	+	220602488	220608648	0	2901	0.00	8	0	NM_134375_dup1
Nlrp6_dup2	chr1	+	220611551	220617711	0	2901	0.00	8	0	NM_134375_dup2
Ifitm2	chr1	-	220671382	220672562	333	628	20.24	2	2	NM_030833
Ifitm1	chr1	+	220687081	220689004	357	669	20.37	3	2	NM_001106314
Ifitm3	chr1	-	220730715	220731824	1330	602	84.32	2	2	NM_001136124
B4galnt4	chr1	+	220789704	220800586	601	3508	6.54	20	17	NM_001107562
Pkp3	chr1	+	220806128	220817136	5	2927	0.07	14	0	NM_001106315
Sigirr	chr1	-	220817754	220826497	134	1585	3.23	10	6	NM_001024887
Pddc1_dup1	chr1	-	220869370	220874744	16	1090	0.56	8	0	NM_001107563_dup1
Cend1_dup1	chr1	-	220887396	220890392	120	1686	2.72	2	1	NM_001014163_dup1
Slc25a22_dup1	chr1	-	220890711	220898559	44	2243	0.75	9	1	NM_001014027_dup1
Pidd_dup1	chr1	-	220899074	220904282	4	3306	0.05	15	0	NM_001106318_dup1
Rplp2_dup1	chr1	+	220908603	220910874	0	423	0.00	5	0	NM_001030021_dup1
Pnpla2_dup1	chr1	+	220914961	220920043	0	2222	0.00	9	0	NM_001108509_dup1
Efcab4a_dup1	chr1	+	220920826	220926197	0	1572	0.00	11	0	NM_001127541_dup1
Cd151_dup1	chr1	+	220926982	220930989	2	1634	0.05	8	0	NM_022523_dup1
Polr2l_dup1	chr1	-	220932289	220934297	0	373	0.00	2	0	NM_001143911_dup1
Tspan4_dup1	chr1	+	220934413	220954064	0	1402	0.00	8	0	NM_001013070_dup1
Chid1_dup1	chr1	-	220956741	220991807	23	1404	0.63	13	0	NM_001047854_dup1
Ptdss2	chr1	+	221040275	221065296	1826	2178	32.00	12	12	NM_001106316
LOC100360501	chr1	-	221068626	221081346	4358	1857	89.57	12	12	NM_001270762,NM_001270763,NM_139105
Hras	chr1	-	221095944	221099225	437	1366	12.21	7	6	NM_001098241,NM_001130441
Lrrc56	chr1	+	221100369	221114723	68	2116	1.23	13	1	NM_001024902
RGD1307439	chr1	-	221114665	221118709	3	2067	0.06	13	0	NM_001127540
Rassf7	chr1	+	221121400	221123321	58	1408	1.57	5	2	NM_001106317
Mir3574	chr1	+	221125888	221126005	0	117	0.00	1	0	NR_037366
Mir210	chr1	-	221125894	221126003	0	109	0.00	1	0	NR_031923
Phrf1	chr1	+	221133586	221166439	1987	5204	14.57	17	16	NM_139093
Irf7	chr1	-	221166926	221169993	2208	1950	43.21	9	9	NM_001033691
Cdhr5	chr1	-	221172656	221181060	41	2681	0.58	15	1	NM_138525
Sct	chr1	-	221182487	221183181	3	401	0.29	4	0	NM_022670
Drd4	chr1	+	221195844	221199031	1	1412	0.03	4	0	NM_012944
Deaf1	chr1	-	221201338	221234579	705	2108	12.76	12	12	NM_031801
Tmem80	chr1	+	221234413	221243406	844	2266	14.22	5	4	NR_045202,NR_045203
Eps8l2	chr1	+	221249026	221270574	152	3122	1.86	18	4	NM_001108508
Taldo1	chr1	+	221292669	221302999	3987	1190	127.87	8	8	NM_031811
Pddc1_dup2	chr1	-	221306160	221311533	0	1090	0.00	8	0	NM_001107563_dup2
Cend1_dup2	chr1	-	221324185	221327181	2	1686	0.05	2	0	NM_001014163_dup2
Slc25a22_dup2	chr1	-	221327500	221335348	0	2243	0.00	9	0	NM_001014027_dup2
Pidd_dup2	chr1	-	221335863	221341071	0	3306	0.00	15	0	NM_001106318_dup2
Rplp2_dup2	chr1	+	221345392	221347663	4	423	0.36	5	0	NM_001030021_dup2
Pnpla2_dup2	chr1	+	221351750	221356832	55	2222	0.94	9	3	NM_001108509_dup2
Efcab4a_dup2	chr1	+	221357615	221362986	10	1572	0.24	11	0	NM_001127541_dup2
Cd151_dup2	chr1	+	221363771	221367778	327	1634	7.64	8	6	NM_022523_dup2
Polr2l_dup2	chr1	-	221369078	221371086	0	373	0.00	2	0	NM_001143911_dup2
Tspan4_dup2	chr1	+	221371202	221390853	11	1402	0.30	8	0	NM_001013070_dup2
Chid1_dup2	chr1	-	221393530	221428596	37	1404	1.01	13	2	NM_001047854_dup2
Ap2a2	chr1	+	221451396	221523286	14881	3208	177.04	22	22	NM_031008
Tollip	chr1	-	221737399	221758265	5893	3789	59.36	6	6	NM_001109668
Mob2	chr1	-	221867138	221924059	778	1361	21.82	6	5	NM_001109159
Dusp8	chr1	-	221943575	221955509	441	2301	7.31	6	5	NM_001108510
Cttn_dup1	chr1	-	222159088	222194541	90	2902	1.18	17	2	NM_021868_dup1
LOC685544	chr1	+	222355771	222356463	0	692	0.00	1	0	NM_001109474
Ctsd	chr1	-	222436922	222448798	13188	1980	254.20	9	9	NM_134334
Syt8	chr1	+	222500775	222502969	2	1176	0.06	8	0	NM_053325
Tnni2	chr1	+	222504477	222507019	1	672	0.06	7	0	NM_017185
Lsp1	chr1	+	222524152	222557295	56	1224	1.75	11	1	NM_001025420
Tnnt3	chr1	+	222561418	222578418	6	1103	0.21	18	0	NM_001270664,NM_001270665,NM_001270666,NM_001270668,NM_001270670,NM_001270671,NM_001270672,NM_001270673,NM_001270675,NM_001270676,NM_001270677,NM_001270678,NM_031532
Mrpl23	chr1	+	222596334	222604103	342	535	24.40	5	4	NM_022529
H19	chr1	-	222639223	222641899	52	2320	0.86	5	2	NR_027324
Mir675	chr1	-	222640800	222640883	0	83	0.00	1	0	NR_032754
Igf2	chr1	-	222722921	222733028	357	4640	2.94	6	3	NM_001190162,NM_031511,NM_001190163
Mir483	chr1	-	222726907	222726979	0	72	0.00	1	0	NR_032112
Ins2	chr1	-	222751786	222752853	0	447	0.00	3	0	NM_019130
Th	chr1	-	222935462	222942715	14	1750	0.31	13	0	NM_012740
Ascl2	chr1	-	223012687	223015038	12	1513	0.30	3	0	NM_031503
Cd81	chr1	+	223099328	223114942	17722	1286	525.95	8	8	NM_013087
Tssc4	chr1	+	223116610	223118241	567	1381	15.67	2	1	NM_001013194
Trpm5	chr1	-	223119451	223136561	3	3447	0.03	24	0	NM_001191896
Kcnq1	chr1	+	223154713	223490458	19	3001	0.24	16	0	NM_032073
Cdkn1c	chr1	-	223521098	223523972	56	2051	1.04	7	3	NM_001033757,NM_001033758,NM_182735
Slc22a18	chr1	+	223537696	223560895	14	1457	0.37	11	0	NM_001004260
Phlda2	chr1	-	223562823	223563762	1	703	0.05	3	0	NM_001100521,NM_001170480
Nap1l4	chr1	-	223575626	223611023	4435	2258	74.96	15	15	NM_001012170
Cars	chr1	-	223619594	223661823	1710	2948	22.14	22	22	NM_001106319
Tnfrsf26	chr1	-	223668849	223688760	89	2286	1.49	8	1	NM_001108511
Nadsyn1	chr1	-	223722251	223869610	404	2096	7.36	21	17	NM_181480
Osbpl5	chr1	-	223725412	223779450	881	3953	8.51	22	20	NM_001015024
Mrgprg	chr1	-	223809194	223809868	0	674	0.00	1	0	NM_203470
Mrgpre	chr1	-	223826747	223827676	367	929	15.08	1	1	NM_001002288
Dhcr7	chr1	+	223874935	223890913	1886	2726	26.40	9	7	NM_022389
Shank2	chr1	+	224028791	224449190	1536	10039	5.84	30	24	NM_201350,NM_133441,NM_133440,NM_001004133
Cttn_dup2	chr1	-	224459485	224494936	128	2902	1.68	17	7	NM_021868_dup2
Ppfia1	chr1	-	224501043	224577428	2029	4763	16.26	26	26	NM_001106320
LOC100364769	chr1	+	224555954	224592483	77	1299	2.26	12	2	NM_001177828
Fadd	chr1	-	224603556	224605961	27	714	1.44	2	1	NM_152937
Ano1	chr1	-	224612597	224760372	347	4619	2.87	26	8	NM_001107564
Fgf3	chr1	+	224872403	224876327	1	735	0.05	3	0	NM_130817
Fgf4	chr1	+	224895196	224896606	3	584	0.20	3	0	NM_053809
Fgf15	chr1	+	224927791	224931079	1	654	0.06	3	0	NM_130753
Oraov1	chr1	+	224945381	224952084	741	2659	10.64	5	5	NM_001107565
Ccnd1	chr1	-	224960136	224969658	1795	3804	18.01	5	5	NM_171992
Rmt1	chr1	-	225236071	225241739	7	4410	0.06	6	0	NM_145088
Tpcn2	chr1	-	225286482	225316676	912	2855	12.19	24	20	NM_001107566
Mrgprf	chr1	+	225334539	225344007	147	2066	2.72	3	1	NM_153722
Mrgprd	chr1	+	225355623	225356582	302	959	12.02	1	1	NM_001001506
Ighmbp2	chr1	-	225377073	225399721	950	3152	11.50	15	15	NM_031586
Mrpl21	chr1	+	225399844	225408322	303	934	12.38	7	7	NM_001107567
Cpt1a	chr1	+	225437309	225497586	5743	4309	50.87	19	19	NM_031559
Mtl5	chr1	+	225500671	225518961	3	2037	0.06	9	0	NM_001012069
Gal	chr1	-	225520966	225525829	174	693	9.58	6	5	NM_033237
Lrp5	chr1	-	225689353	225793030	930	5063	7.01	23	22	NM_001106321
RGD1311946	chr1	+	225819324	225828033	517	2059	9.58	4	3	NM_001025683
Suv420h1	chr1	+	225874424	225923708	1983	6083	12.44	12	9	NM_001108512
Chka	chr1	+	225950376	225998826	2384	2520	36.11	11	11	NM_017127
Tcirg1	chr1	-	226000406	226009795	620	2486	9.52	19	17	NM_199089
Ndufs8	chr1	-	226013896	226017215	1150	742	59.15	7	6	NM_001106322
Aldh3b1	chr1	-	226018062	226038888	100	1853	2.06	10	3	NM_001006998
Unc93b1	chr1	+	226043713	226054650	402	2259	6.79	11	10	NM_001108513
Acy3	chr1	+	226104425	226107751	151	1300	4.43	7	4	NM_001009603
Doc2g	chr1	+	226120916	226124440	15	1450	0.39	11	0	NM_001011937
Ndufv1	chr1	-	226124944	226129979	3630	1471	94.18	10	10	NM_001006972
Gstp1	chr1	-	226162330	226164798	1214	762	60.80	7	7	NM_012577
RGD1307603	chr1	-	226180244	226182891	0	724	0.00	6	0	NM_001134508
Cdk2ap2	chr1	+	226216692	226218360	354	903	14.96	4	4	NM_001109498
Pitpnm1	chr1	+	226219372	226232745	1806	4141	16.64	24	23	NM_001008369
Aip	chr1	-	226232510	226240238	983	1819	20.62	6	6	NM_172327
Tmem134	chr1	+	226244711	226250210	290	904	12.24	7	6	NM_001078647,NM_001078648
Cabp4	chr1	-	226254103	226258660	6	1437	0.16	6	0	NM_001108926
Coro1b	chr1	+	226268590	226273904	2161	1785	46.20	11	10	NM_019222
Ptprcap	chr1	+	226274621	226276780	1	834	0.05	2	0	NM_001024289
Rps6kb2	chr1	-	226276852	226283539	361	1737	7.93	15	13	NM_001010962
Tbc1d10c	chr1	-	226302649	226309419	12	1701	0.27	10	0	NM_001081980
Ppp1ca	chr1	+	226310604	226314221	4463	1385	122.98	7	7	NM_031527
Clcf1	chr1	+	226338540	226342119	377	1855	7.76	2	2	NM_207615
Pold4	chr1	+	226351249	226352917	118	837	5.38	4	3	NM_001013195
Ssh3	chr1	-	226382004	226389511	481	2677	6.86	14	10	NM_001012217
Ankrd13d	chr1	-	226390565	226402786	985	2108	17.83	15	15	NM_001108514
Adrbk1	chr1	-	226406333	226414442	3014	2405	47.83	20	20	NM_012776
Kdm2a	chr1	-	226436246	226508225	4639	6785	26.09	21	21	NM_001108515
Rhod	chr1	-	226536283	226550218	7	1481	0.18	5	0	NM_001106323
Syt12	chr1	-	226557951	226587017	405	2056	7.52	8	7	NM_138835
LOC689065	chr1	-	226611405	226613312	6	1210	0.19	2	0	NM_001109521
Pc	chr1	+	226626841	226726329	3306	3952	31.93	20	19	NM_012744
Lrfn4	chr1	-	226716517	226719809	701	2365	11.31	3	2	NM_001109508
Rce1	chr1	-	226727306	226730406	263	1407	7.13	8	6	NM_001100585
Sptbn2	chr1	+	226828798	226869726	6905	8138	32.38	39	39	NM_019167
Rbm4b	chr1	+	226874271	226884604	259	1797	5.50	4	3	NM_001007014
Rbm4	chr1	-	226905021	226913814	511	1440	13.54	4	2	NM_001170484
Rbm14_dup1	chr1	-	226920879	226931972	6	3141	0.07	3	0	NM_133388_dup1
Ccs_dup1	chr1	-	226940134	226961657	1	1011	0.04	8	0	NM_053425_dup1
Ccdc87_dup1	chr1	+	226961881	226964577	0	2696	0.00	1	0	NM_001109527_dup1
Rbm14_dup2	chr1	-	226987029	226998121	6	3141	0.07	3	0	NM_133388_dup2
Ccs_dup2	chr1	-	227006248	227027316	1	1011	0.04	8	0	NM_053425_dup2
Ccdc87_dup2	chr1	+	227027475	227030171	0	2696	0.00	1	0	NM_001109527_dup2
Ctsf	chr1	+	227045226	227050974	3687	1849	76.10	14	14	NM_001034110
Actn3	chr1	-	227051530	227067458	15	2847	0.20	21	0	NM_133424
Zdhhc24	chr1	+	227068278	227074385	238	1557	5.83	3	3	NM_001039100
Bbs1	chr1	-	227078590	227096525	495	3733	5.06	17	10	NM_001107569
Dpp3	chr1	-	227097124	227119564	343	2592	5.05	17	14	NM_053748
Peli3	chr1	-	227124426	227135055	227	1886	4.59	7	6	NM_001127542
mrpl11	chr1	+	227174538	227177363	394	769	19.55	6	6	NM_001006973
Npas4	chr1	-	227192031	227196795	57	2452	0.89	8	1	NM_153626
Slc29a2_dup1	chr1	+	227238417	227245058	0	1666	0.00	12	0	NM_031738_dup1
B3gnt1_dup1	chr1	+	227253877	227256099	10	1978	0.19	2	0	NM_001106324_dup1
Brms1_dup1	chr1	+	227256375	227265639	8	1251	0.24	10	0	NM_001009605_dup1
Rin1_dup1	chr1	+	227266340	227270986	0	2537	0.00	10	0	NM_139038_dup1
Cd248_dup1	chr1	+	227284331	227286895	0	2564	0.00	1	0	NM_001106325_dup1
Cd248_dup2	chr1	+	227293039	227295603	0	2564	0.00	1	0	NM_001106325_dup2
Tmem151a_dup1	chr1	-	227304311	227306256	21	1945	0.41	1	1	NM_001107570_dup1
Slc29a2_dup2	chr1	+	227331721	227338362	10	1666	0.23	12	0	NM_031738_dup2
B3gnt1_dup2	chr1	+	227347041	227349263	10	1978	0.19	2	0	NM_001106324_dup2
Brms1_dup2	chr1	+	227349539	227358803	55	1251	1.68	10	2	NM_001009605_dup2
Rin1_dup2	chr1	+	227359504	227364150	4	2537	0.06	10	0	NM_139038_dup2
Cd248_dup3	chr1	+	227377520	227380084	0	2564	0.00	1	0	NM_001106325_dup3
Tmem151a_dup2	chr1	-	227393558	227395502	21	1944	0.41	1	1	NM_001107570_dup2
Yif1a	chr1	+	227401124	227405185	661	1085	23.25	8	8	NM_172017
Cnih2	chr1	-	227405539	227411186	282	1331	8.09	6	5	NM_001025132
Rab1b	chr1	-	227414583	227420811	170	1767	3.67	5	3	NM_001109979
Pacs1	chr1	-	227445872	227574749	801	4159	7.35	24	21	NM_134406
Sf3b2	chr1	-	227575699	227595347	3834	3198	45.76	20	20	NM_001106326
Gal3st3	chr1	+	227598280	227608034	20	2178	0.35	3	1	NM_001024290
Cst6	chr1	-	227656559	227658267	335	832	15.37	3	3	NM_133566
Banf1	chr1	-	227673526	227675555	210	760	10.55	3	3	NM_053631
Eif1ad	chr1	+	227675718	227681017	805	2503	12.27	7	7	NM_001008305
Sart1	chr1	-	227691827	227700489	1078	2512	16.38	19	19	NM_031596
Tsga10ip	chr1	-	227701923	227715984	2	1844	0.04	11	0	NM_001004278,NM_001270736,NM_001270737
Drap1	chr1	-	227733125	227735764	1100	1401	29.97	7	7	NM_001077668
Bles03	chr1	+	227735894	227738145	877	1608	20.82	3	3	NM_001024233,NM_001243534
Fosl1	chr1	+	227755887	227764393	1938	1659	44.58	4	4	NM_012953
Fibp	chr1	+	227769466	227773732	718	1145	23.93	10	10	NM_172334
Ctsw	chr1	-	227773906	227777294	5	1235	0.15	10	0	NM_001024242
Efemp2	chr1	+	227783786	227790740	255	1377	7.07	10	7	NM_001005907
Mus81	chr1	-	227791795	227797070	249	1882	5.05	16	10	NM_001025645
Cfl1	chr1	+	227799126	227802658	8151	1101	282.55	4	4	NM_017147
Ovol1	chr1	-	227857057	227868558	10	2989	0.13	4	0	NM_001107572
RGD1562657	chr1	+	227878404	227882423	365	3536	3.94	3	2	NM_001271032
Kat5	chr1	-	227898845	227906149	1630	1934	32.17	14	13	NM_001005872
Rela	chr1	+	227928092	227938571	2269	2432	35.61	11	9	NM_199267
Sipa1	chr1	-	227941861	227951122	394	3108	4.84	15	11	NM_001004089
Map3k11	chr1	+	227978441	227991741	842	3501	9.18	10	10	NM_001013150
Ehbp1l1	chr1	-	227997201	228017354	625	5646	4.22	24	15	NM_001025117,NM_001270704,NM_001270705,NM_001129997
Fam89b	chr1	-	228018857	228020412	2207	1189	70.84	2	2	NM_001015013
[truncated: 15,562 more rows]
